# Supplementary material for: Reflex Control of Robotic Gait Using Human Walking Data
Source: PLoS One. 2014 Oct 27;9(10):e109959. doi: 10.1371/journal.pone.0109959 (PMC4210155; doi:10.1371/journal.pone.0109959)
Supplement: Data S2 — Subject A. (GZ) [file pone.0109959.s019.gz › Data_S2.dat]

   8.4193542e-02   1.1483508e-02   1.8732358e-03   1.6196827e-02   2.3767713e+00   2.6352576e+01
   9.2411514e-02   1.3105437e-02   2.0701070e-03   1.7382175e-02   3.0236856e+00   2.5452759e+01
   9.9353936e-02   1.4608975e-02   2.2567034e-03   1.8359423e-02   1.5041949e+01   2.4375435e+01
   1.0505896e-01   1.5975960e-02   2.4333888e-03   1.9071679e-02   3.6826388e+01   2.3955924e+01
   1.0970138e-01   1.7213146e-02   2.6014456e-03   1.9506948e-02   6.3177010e+01   2.2232036e+01
   1.1340332e-01   1.8326355e-02   2.7604364e-03   1.9689563e-02   8.4323427e+01   2.0531118e+01
   1.1616439e-01   1.9301781e-02   2.9136676e-03   1.9638934e-02   9.4801515e+01   1.9498993e+01
   1.1808596e-01   2.0150438e-02   3.0610738e-03   1.9388168e-02   1.0331978e+02   1.8108223e+01
   1.1904766e-01   2.0864850e-02   3.2022704e-03   1.8952885e-02   1.1018531e+02   1.6952983e+01
   1.1905183e-01   2.1453318e-02   3.3353836e-03   1.8360997e-02   1.1488557e+02   1.5995210e+01
   1.1806226e-01   2.1903460e-02   3.4580142e-03   1.7639019e-02   1.1829525e+02   1.4997741e+01
   1.1604091e-01   2.2210388e-02   3.5719438e-03   1.6821819e-02   1.1996773e+02   1.4031630e+01
   1.1305605e-01   2.2387408e-02   3.6802934e-03   1.5949412e-02   1.2154290e+02   1.2425662e+01
   1.0922691e-01   2.2444562e-02   3.7901318e-03   1.5053578e-02   1.2184902e+02   1.1415568e+01
   1.0475673e-01   2.2397298e-02   3.9087212e-03   1.4165918e-02   1.2149584e+02   1.0566244e+01
   9.9813766e-02   2.2237670e-02   4.0407324e-03   1.3303311e-02   1.2096922e+02   8.6102541e+00
   9.4581642e-02   2.1949020e-02   4.1899138e-03   1.2476231e-02   1.2035134e+02   7.8993878e+00
   8.9202756e-02   2.1525742e-02   4.3562194e-03   1.1689728e-02   1.2020849e+02   7.4691769e+00
   8.3744332e-02   2.0974686e-02   4.5380844e-03   1.0945208e-02   1.2000960e+02   6.5097034e+00
   7.8244554e-02   2.0303976e-02   4.7339050e-03   1.0240957e-02   1.2002350e+02   6.5691754e+00
   7.2722662e-02   1.9520770e-02   4.9398472e-03   9.5732742e-03   1.1998170e+02   6.5933522e+00
   6.7207674e-02   1.8643949e-02   5.1491596e-03   8.9469184e-03   1.1984908e+02   6.5279581e+00
   6.1712286e-02   1.7700047e-02   5.3513188e-03   8.3690872e-03   1.1959413e+02   6.6279580e+00
   5.6266522e-02   1.6723930e-02   5.5320442e-03   7.8504646e-03   1.1922264e+02   6.5442914e+00
   5.0898772e-02   1.5754141e-02   5.6759218e-03   7.4019942e-03   1.1896103e+02   6.6167941e+00
   4.5611518e-02   1.4824108e-02   5.7680266e-03   7.0279706e-03   1.1845888e+02   6.6045507e+00
   4.0450176e-02   1.3959242e-02   5.7899416e-03   6.7279090e-03   1.1793665e+02   6.5779584e+00
   3.5496108e-02   1.3176153e-02   5.7235634e-03   6.4963108e-03   1.1730951e+02   6.6487687e+00
   3.0821834e-02   1.2488476e-02   5.5622304e-03   6.3256236e-03   1.1657389e+02   6.5338084e+00
   2.6486452e-02   1.1912866e-02   5.3137810e-03   6.2054168e-03   1.1597530e+02   6.7178645e+00
   2.2538268e-02   1.1469249e-02   4.9973970e-03   6.1218828e-03   1.1532343e+02   6.5528904e+00
   1.9011106e-02   1.1172685e-02   4.6344618e-03   6.0592114e-03   1.1459641e+02   6.7965722e+00
   1.5924832e-02   1.1033571e-02   4.2424576e-03   6.0022176e-03   1.1382422e+02   8.5001979e+00
   1.3285706e-02   1.1067231e-02   3.8372006e-03   5.9432348e-03   1.1320631e+02   8.3419880e+00
   1.1086210e-02   1.1290943e-02   3.4333928e-03   5.8786590e-03   1.1277124e+02   7.0985731e+00
   9.3123430e-03   1.1718684e-02   3.0430080e-03   5.8043360e-03   1.1232823e+02   7.2186323e+00
   7.9442738e-03   1.2358975e-02   2.6748014e-03   5.7193918e-03   1.1180054e+02   7.1313889e+00
   6.9560638e-03   1.3210343e-02   2.3353242e-03   5.6261264e-03   1.1124697e+02   6.9945966e+00
   6.3180524e-03   1.4263744e-02   2.0290618e-03   5.5259122e-03   1.1072513e+02   7.0031075e+00
   5.9958274e-03   1.5501667e-02   1.7581386e-03   5.4191470e-03   1.1009149e+02   6.8853360e+00
   5.9512450e-03   1.6896373e-02   1.5234660e-03   5.3092212e-03   1.0942023e+02   6.9652062e+00
   6.1463478e-03   1.8414149e-02   1.3249193e-03   5.2014458e-03   1.0894400e+02   6.9859356e+00
   6.5457110e-03   2.0010210e-02   1.1616702e-03   5.0995036e-03   1.0853543e+02   6.9645171e+00
   7.1133602e-03   2.1633734e-02   1.0324117e-03   5.0055312e-03   1.0795239e+02   6.9595939e+00
   7.8164364e-03   2.3247872e-02   9.3438680e-04   4.9192518e-03   1.0736041e+02   6.9607672e+00
   8.6291714e-03   2.4836580e-02   8.6420210e-04   4.8380568e-03   1.0660861e+02   6.9556477e+00
   9.5262262e-03   2.6398210e-02   8.1901892e-04   4.7598230e-03   1.0550898e+02   6.9413042e+00
   1.0479966e-02   2.7934142e-02   7.9676490e-04   4.6839878e-03   1.0437516e+02   6.9369921e+00
   1.1457091e-02   2.9447776e-02   7.9542980e-04   4.6113412e-03   1.0309238e+02   6.9339015e+00
   1.2420799e-02   3.0949854e-02   8.1240388e-04   4.5431668e-03   1.0153892e+02   6.9340432e+00
   1.3346535e-02   3.2447238e-02   8.4586492e-04   4.4792072e-03   9.9991942e+01   6.9117498e+00
   1.4222725e-02   3.3933418e-02   8.9455220e-04   4.4185554e-03   9.8586938e+01   6.9246438e+00
   1.5036819e-02   3.5383090e-02   9.5619282e-04   4.3618890e-03   9.6966246e+01   6.9268772e+00
   1.5774051e-02   3.6745020e-02   1.0275309e-03   4.3105534e-03   9.5050026e+01   6.9203408e+00
   1.6424832e-02   3.7960560e-02   1.1052285e-03   4.2665618e-03   9.3075996e+01   6.9671512e+00
   1.6991876e-02   3.8991266e-02   1.1864713e-03   4.2336908e-03   9.0888469e+01   6.9664873e+00
   1.7486442e-02   3.9827782e-02   1.2677470e-03   4.2156776e-03   8.8822726e+01   6.9274667e+00
   1.7915173e-02   4.0498702e-02   1.3451961e-03   4.2139036e-03   8.6533317e+01   6.9146036e+00
   1.8289161e-02   4.1068156e-02   1.4153065e-03   4.2269478e-03   8.3830130e+01   6.9160092e+00
   1.8633282e-02   4.1603832e-02   1.4734826e-03   4.2522928e-03   8.1328740e+01   6.9205566e+00
   1.8977019e-02   4.2150960e-02   1.5156781e-03   4.2870418e-03   7.8857191e+01   6.9018382e+00
   1.9348009e-02   4.2744596e-02   1.5396779e-03   4.3260526e-03   7.6466831e+01   6.9098125e+00
   1.9763505e-02   4.3442778e-02   1.5441566e-03   4.3634882e-03   7.3765307e+01   6.9298004e+00
   2.0225800e-02   4.4312034e-02   1.5299526e-03   4.3967572e-03   7.0661286e+01   6.9281362e+00
   2.0723148e-02   4.5401800e-02   1.5003697e-03   4.4261924e-03   6.7450177e+01   6.9207418e+00
   2.1234008e-02   4.6771492e-02   1.4596950e-03   4.4519966e-03   6.4117608e+01   6.8934673e+00
   2.1737680e-02   4.8494044e-02   1.4115680e-03   4.4733896e-03   6.0995666e+01   6.9140948e+00
   2.2219816e-02   5.0649396e-02   1.3583479e-03   4.4893274e-03   5.7451013e+01   6.8901861e+00
   2.2673978e-02   5.3324308e-02   1.3029543e-03   4.4985162e-03   5.3698463e+01   6.8792519e+00
   2.3104452e-02   5.6576652e-02   1.2489168e-03   4.5003504e-03   5.0446152e+01   6.9529740e+00
   2.3517198e-02   6.0432698e-02   1.1980900e-03   4.4953122e-03   4.6781948e+01   6.9568442e+00
   2.3901190e-02   6.4898890e-02   1.1506388e-03   4.4845814e-03   4.2957258e+01   6.9522102e+00
   2.4233300e-02   6.9933482e-02   1.1066421e-03   4.4707382e-03   3.9282412e+01   6.9155081e+00
   2.4490906e-02   7.5448658e-02   1.0667015e-03   4.4573302e-03   3.5830004e+01   6.9213903e+00
   2.4652282e-02   8.1350110e-02   1.0317785e-03   4.4490416e-03   3.3835939e+01   6.9356391e+00
   2.4701718e-02   8.7518118e-02   1.0032936e-03   4.4507692e-03   3.2857878e+01   6.9510244e+00
   2.4630918e-02   9.3772556e-02   9.8293966e-04   4.4658044e-03   3.1764553e+01   7.0114338e+00
   2.4446958e-02   9.9888898e-02   9.7204018e-04   4.4967358e-03   3.0999032e+01   6.9401370e+00
   2.4172452e-02   1.0562493e-01   9.7121128e-04   4.5436720e-03   3.1237967e+01   7.0241058e+00
   2.3832906e-02   1.1078679e-01   9.8056922e-04   4.6037166e-03   3.1500736e+01   6.9274246e+00
   2.3455568e-02   1.1527007e-01   1.0007234e-03   4.6732228e-03   3.1538700e+01   6.6072004e+00
   2.3063630e-02   1.1905222e-01   1.0326581e-03   4.7473838e-03   3.1640819e+01   6.6000366e+00
   2.2678352e-02   1.2216655e-01   1.0767856e-03   4.8232066e-03   3.2048572e+01   6.5752639e+00
   2.2324104e-02   1.2460783e-01   1.1330675e-03   4.9008230e-03   3.2738775e+01   6.5845985e+00
   2.2024774e-02   1.2630927e-01   1.2012029e-03   4.9791890e-03   3.2667350e+01   6.5769338e+00
   2.1801180e-02   1.2723567e-01   1.2813972e-03   5.0545618e-03   3.3164247e+01   6.5849812e+00
   2.1660182e-02   1.2740014e-01   1.3739642e-03   5.1205278e-03   3.3765222e+01   6.6230999e+00
   2.1591454e-02   1.2678362e-01   1.4781030e-03   5.1696770e-03   3.4003879e+01   6.5816778e+00
   2.1569616e-02   1.2534740e-01   1.5935144e-03   5.1968066e-03   3.5170230e+01   6.6478562e+00
   2.1555730e-02   1.2309063e-01   1.7209570e-03   5.2004622e-03   3.5649314e+01   6.5457444e+00
   2.1509518e-02   1.2001685e-01   1.8608992e-03   5.1847998e-03   3.5830504e+01   6.6298163e+00
   2.1400238e-02   1.1612863e-01   2.0129770e-03   5.1595816e-03   3.6468643e+01   6.5851781e+00
   2.1212020e-02   1.1146048e-01   2.1745686e-03   5.1353778e-03   3.6860584e+01   6.5694010e+00
   2.0931666e-02   1.0609287e-01   2.3427192e-03   5.1207922e-03   3.7249728e+01   6.6886289e+00
   2.0532482e-02   1.0015715e-01   2.5186642e-03   5.1239770e-03   3.7505536e+01   6.4833120e+00
   1.9982317e-02   9.3835810e-02   2.7064502e-03   5.1524682e-03   3.7932707e+01   6.7256669e+00
   1.9258186e-02   8.7341624e-02   2.9111968e-03   5.2140468e-03   3.8286074e+01   6.5004568e+00
   1.8358446e-02   8.0857798e-02   3.1402466e-03   5.3169092e-03   3.8664392e+01   6.8815865e+00
   1.7305907e-02   7.4520670e-02   3.4011768e-03   5.4669242e-03   3.9322868e+01   7.0503317e+00
   1.6138091e-02   6.8434586e-02   3.7001990e-03   5.6685294e-03   3.9565627e+01   6.8002369e+00
   1.4899966e-02   6.2682748e-02   4.0408876e-03   5.9267632e-03   3.9776595e+01   7.4046558e+00
   1.3643570e-02   5.7323410e-02   4.4217694e-03   6.2467390e-03   3.9970747e+01   6.4781592e+00
   1.2426020e-02   5.2369416e-02   4.8364752e-03   6.6313360e-03   4.0130490e+01   7.4745387e+00
   1.1305086e-02   4.7807492e-02   5.2729242e-03   7.0807862e-03   4.0515942e+01   9.4565538e+00
   1.0342632e-02   4.3613558e-02   5.7133276e-03   7.5939840e-03   4.0921462e+01   2.2158309e+01
   9.6058998e-03   3.9774112e-02   6.1389998e-03   8.1669268e-03   4.1430204e+01   5.2287873e+01
   9.1624542e-03   3.6286780e-02   6.5348526e-03   8.7926744e-03   4.1225599e+01   8.2368465e+01
   9.0777318e-03   3.3122522e-02   6.8919768e-03   9.4596094e-03   4.0629047e+01   1.0619023e+02
   9.4140730e-03   3.0254146e-02   7.2088572e-03   1.0152238e-02   4.0232061e+01   1.1901826e+02
   1.0231604e-02   2.7669150e-02   7.4908910e-03   1.0862776e-02   3.9468456e+01   1.2790643e+02
   1.1585830e-02   2.5348302e-02   7.7475840e-03   1.1590596e-02   3.8539325e+01   1.2294627e+02
   1.3526962e-02   2.3265466e-02   7.9896880e-03   1.2331905e-02   3.7275751e+01   8.7357718e+01
   1.6102655e-02   2.1383116e-02   8.2286738e-03   1.3080255e-02   3.5706614e+01   6.2044042e+01
   1.9351393e-02   1.9671219e-02   8.4767198e-03   1.3828568e-02   3.1313642e+01   5.6923313e+01
   2.3295540e-02   1.8115872e-02   8.7468078e-03   1.4571214e-02   2.3976021e+01   5.5748985e+01
   2.7939132e-02   1.6710250e-02   9.0478050e-03   1.5304174e-02   1.9765844e+01   6.6408250e+01
   3.3262228e-02   1.5456755e-02   9.3796540e-03   1.6019429e-02   1.6871821e+01   8.0957105e+01
   3.9217414e-02   1.4365948e-02   9.7379890e-03   1.6703825e-02   1.2243508e+01   1.0253040e+02
   4.5721314e-02   1.3454447e-02   1.0116207e-02   1.7338015e-02   9.6681865e+00   1.2547251e+02
   5.2646348e-02   1.2739263e-02   1.0503005e-02   1.7894687e-02   7.9453323e+00   1.2952304e+02
   5.9811354e-02   1.2234342e-02   1.0883934e-02   1.8342952e-02   6.1223926e+00   1.2696756e+02
   6.6975140e-02   1.1945889e-02   1.1247167e-02   1.8656018e-02   5.3696216e+00   1.2618847e+02
   7.3871728e-02   1.1869629e-02   1.1587154e-02   1.8818634e-02   4.7675788e+00   1.2507601e+02
   8.0232158e-02   1.1995846e-02   1.1898391e-02   1.8824338e-02   4.6727070e+00   1.2564527e+02
   8.5823116e-02   1.2308643e-02   1.2172568e-02   1.8670273e-02   4.5062108e+00   1.2546124e+02
   9.0548924e-02   1.2787580e-02   1.2402089e-02   1.8353035e-02   4.1768123e+00   1.2540697e+02
   9.4442798e-02   1.3409543e-02   1.2574713e-02   1.7868903e-02   3.7300164e+00   1.2520769e+02
   9.7565852e-02   1.4142023e-02   1.2671396e-02   1.7227705e-02   3.3188147e+00   1.2473159e+02
   9.9972732e-02   1.4943105e-02   1.2679318e-02   1.6448377e-02   3.6133528e+00   1.2466398e+02
   1.0172448e-01   1.5769499e-02   1.2596840e-02   1.5552799e-02   3.6313940e+00   1.2459500e+02
   1.0291058e-01   1.6576270e-02   1.2423567e-02   1.4574574e-02   3.8582746e+00   1.2489773e+02
   1.0364804e-01   1.7313494e-02   1.2157749e-02   1.3550133e-02   3.7094145e+00   1.2479778e+02
   1.0407351e-01   1.7928054e-02   1.1800003e-02   1.2509923e-02   2.9537910e+00   1.2458269e+02
   1.0438062e-01   1.8365849e-02   1.1351835e-02   1.1479364e-02   3.1061419e+00   1.2446292e+02
   1.0480148e-01   1.8585857e-02   1.0816694e-02   1.0481902e-02   3.0970901e+00   1.2426966e+02
   1.0551201e-01   1.8588526e-02   1.0203859e-02   9.5408142e-03   3.0189402e+00   1.2409405e+02
   1.0661357e-01   1.8419258e-02   9.5266024e-03   8.6728968e-03   3.0700518e+00   1.2367483e+02
   1.0813643e-01   1.8133933e-02   8.7999328e-03   7.8861338e-03   2.8794243e+00   1.2331139e+02
   1.1005370e-01   1.7774719e-02   8.0388342e-03   7.1835108e-03   2.9218983e+00   1.2305189e+02
   1.1234538e-01   1.7374263e-02   7.2587100e-03   6.5661478e-03   2.8192016e+00   1.2258745e+02
   1.1495255e-01   1.6959556e-02   6.4791632e-03   6.0325480e-03   2.7701971e+00   1.2170526e+02
   1.1774580e-01   1.6546454e-02   5.7199156e-03   5.5773480e-03   2.8536423e+00   1.2051228e+02
   1.2057918e-01   1.6142444e-02   4.9959636e-03   5.1954402e-03   3.0333730e+00   1.1905389e+02
   1.2327976e-01   1.5756221e-02   4.3192212e-03   4.8859358e-03   3.1057415e+00   1.1729184e+02
   1.2558530e-01   1.5395360e-02   3.6986118e-03   4.6502990e-03   2.9185293e+00   1.1533785e+02
   1.2717484e-01   1.5058924e-02   3.1392388e-03   4.4885574e-03   2.9048398e+00   1.1338616e+02
   1.2789280e-01   1.4743587e-02   2.6425466e-03   4.3977108e-03   2.9563450e+00   1.1146414e+02
   1.2783486e-01   1.4454132e-02   2.2072880e-03   4.3726648e-03   3.0634560e+00   1.0939173e+02
   1.2722310e-01   1.4195166e-02   1.8310258e-03   4.4093060e-03   3.1875230e+00   1.0719296e+02
   1.2630666e-01   1.3962960e-02   1.5092799e-03   4.5041702e-03   3.3082909e+00   1.0489366e+02
   1.2528174e-01   1.3749181e-02   1.2364265e-03   4.6515840e-03   3.4833711e+00   1.0287923e+02
   1.2430156e-01   1.3542935e-02   1.0089536e-03   4.8439166e-03   3.5401394e+00   1.0064883e+02
   1.2349308e-01   1.3334889e-02   8.2444174e-04   5.0720198e-03   3.5686282e+00   9.7810539e+01
   1.2291040e-01   1.3114767e-02   6.8049232e-04   5.3252192e-03   3.6390696e+00   9.5027680e+01
   1.2250327e-01   1.2877002e-02   5.7494442e-04   5.5920068e-03   3.7990157e+00   9.2222908e+01
   1.2216275e-01   1.2631784e-02   5.0436104e-04   5.8649498e-03   3.8930845e+00   8.9340480e+01
   1.2178956e-01   1.2392100e-02   4.6395182e-04   6.1448474e-03   3.7826967e+00   8.5933608e+01
   1.2127004e-01   1.2165383e-02   4.4827256e-04   6.4373684e-03   3.8759429e+00   8.2230445e+01
   1.2050320e-01   1.1959280e-02   4.5204324e-04   6.7511404e-03   3.9503111e+00   7.9015105e+01
   1.1947272e-01   1.1780770e-02   4.7057436e-04   7.0947792e-03   3.8343157e+00   7.5715835e+01
   1.1824081e-01   1.1634453e-02   4.9888038e-04   7.4723158e-03   3.8014646e+00   7.2425126e+01
   1.1687242e-01   1.1521210e-02   5.3205056e-04   7.8832720e-03   3.7297801e+00   6.9090361e+01
   1.1539313e-01   1.1435757e-02   5.6638280e-04   8.3241012e-03   3.9342257e+00   6.5433374e+01
   1.1381762e-01   1.1366055e-02   5.9979186e-04   8.7901936e-03   4.1719078e+00   6.2212159e+01
   1.1220898e-01   1.1294421e-02   6.3236998e-04   9.2756534e-03   4.1150502e+00   5.8465079e+01
   1.1071383e-01   1.1204328e-02   6.6552908e-04   9.7733198e-03   4.1288439e+00   5.4136527e+01
   1.0944768e-01   1.1086875e-02   7.0006316e-04   1.0276697e-02   4.1477698e+00   5.0482044e+01
   1.0846425e-01   1.0938766e-02   7.3589602e-04   1.0777358e-02   4.1074030e+00   4.6830834e+01
   1.0778473e-01   1.0758126e-02   7.7190664e-04   1.1261774e-02   3.9648284e+00   4.2667466e+01
   1.0737453e-01   1.0543274e-02   8.0640842e-04   1.1711192e-02   4.0133716e+00   3.8671527e+01
   1.0727489e-01   1.0296360e-02   8.3869294e-04   1.2102974e-02   4.3421832e+00   3.5188765e+01
   1.0762904e-01   1.0025256e-02   8.6892130e-04   1.2417354e-02   4.5341616e+00   3.1603467e+01
   1.0856245e-01   9.7381762e-03   8.9750364e-04   1.2639187e-02   4.6138797e+00   2.8603118e+01
   1.1012870e-01   9.4398040e-03   9.2418430e-04   1.2747839e-02   4.4721783e+00   2.6303008e+01
   1.1230792e-01   9.1348364e-03   9.4823154e-04   1.2724618e-02   4.2233544e+00   2.4308257e+01
   1.1506874e-01   8.8314164e-03   9.7003462e-04   1.2570062e-02   4.2090836e+00   2.3245889e+01
   1.1837672e-01   8.5354374e-03   9.9060794e-04   1.2297751e-02   4.1421981e+00   2.2370531e+01
   1.2216723e-01   8.2510754e-03   1.0105982e-03   1.1928989e-02   3.9952766e+00   2.2035510e+01
   1.2635697e-01   7.9884762e-03   1.0304418e-03   1.1493304e-02   4.0640681e+00   2.2169859e+01
   1.3081514e-01   7.7605684e-03   1.0500813e-03   1.1020261e-02   4.1194768e+00   2.1912165e+01
   1.3533185e-01   7.5783110e-03   1.0689118e-03   1.0535848e-02   3.9526568e+00   2.1828943e+01
   1.3960374e-01   7.4495812e-03   1.0872318e-03   1.0059995e-02   3.7181774e+00   2.2047017e+01
   1.4329679e-01   7.3772684e-03   1.1061036e-03   9.6068556e-03   3.6245466e+00   2.2895429e+01
   1.4622385e-01   7.3598956e-03   1.1260591e-03   9.1915104e-03   3.6888670e+00   2.3472158e+01
   1.4837620e-01   7.3955884e-03   1.1470187e-03   8.8285222e-03   3.6424774e+00   2.3504547e+01
   1.4979864e-01   7.4839692e-03   1.1671447e-03   8.5274440e-03   3.4861496e+00   2.3613684e+01
   1.5049445e-01   7.6237638e-03   1.1843468e-03   8.2958388e-03   3.4572522e+00   2.3229963e+01
   1.5043860e-01   7.8120240e-03   1.1987137e-03   8.1416150e-03   3.5268478e+00   2.3206903e+01
   1.4969306e-01   8.0451584e-03   1.2109774e-03   8.0729856e-03   3.5775850e+00   2.3969122e+01
   1.4841624e-01   8.3183700e-03   1.2216697e-03   8.0980698e-03   3.5371995e+00   2.4467154e+01
   1.4676485e-01   8.6257946e-03   1.2306166e-03   8.2240572e-03   3.4833051e+00   2.4394935e+01
   1.4483393e-01   8.9634278e-03   1.2366837e-03   8.4566066e-03   3.5315192e+00   2.4282469e+01
   1.4271211e-01   9.3293420e-03   1.2386172e-03   8.7970004e-03   3.7677915e+00   2.4361569e+01
   1.4052726e-01   9.7215056e-03   1.2349880e-03   9.2428090e-03   3.9086102e+00   2.4424655e+01
   1.3834237e-01   1.0136400e-02   1.2261671e-03   9.7898618e-03   3.8579250e+00   2.4610169e+01
   1.3613627e-01   1.0567410e-02   1.2162816e-03   1.0429566e-02   3.8066873e+00   2.5090436e+01
   1.3389244e-01   1.1005174e-02   1.2107645e-03   1.1150590e-02   3.7157737e+00   2.5384656e+01
   1.3162174e-01   1.1438162e-02   1.2139464e-03   1.1942424e-02   3.6625847e+00   2.5628696e+01
   1.2932775e-01   1.1854241e-02   1.2300060e-03   1.2793847e-02   3.4269806e+00   2.5790023e+01
   1.2701381e-01   1.2243746e-02   1.2639744e-03   1.3693556e-02   3.4398744e+00   2.5498387e+01
   1.2474170e-01   1.2600907e-02   1.3204630e-03   1.4632654e-02   3.6446786e+00   2.5862299e+01
   1.2260388e-01   1.2928091e-02   1.4022112e-03   1.5597423e-02   3.7527329e+00   2.6102448e+01
   1.2071381e-01   1.3240359e-02   1.5101553e-03   1.6560661e-02   3.7875967e+00   2.5181226e+01
   1.1921334e-01   1.3560540e-02   1.6440695e-03   1.7488656e-02   3.5681835e+00   2.4818551e+01
   1.1819647e-01   1.3907964e-02   1.8035516e-03   1.8349149e-02   3.5547268e+00   2.4957816e+01
   1.1771667e-01   1.4291255e-02   1.9880679e-03   1.9108415e-02   3.1393713e+00   2.4802904e+01
   1.1782733e-01   1.4711569e-02   2.1971972e-03   1.9724445e-02   3.5556088e+00   2.4514515e+01
   1.1853944e-01   1.5167687e-02   2.4323498e-03   2.0156338e-02   3.8489227e+00   2.4252100e+01
   1.1980938e-01   1.5657063e-02   2.6956392e-03   2.0382292e-02   3.4582947e+00   2.4616248e+01
   1.2156014e-01   1.6179178e-02   2.9874022e-03   2.0389390e-02   9.3490052e+00   2.3422331e+01
   1.2366029e-01   1.6731509e-02   3.3050040e-03   2.0181750e-02   2.9011179e+01   2.0976638e+01
   1.2594584e-01   1.7308883e-02   3.6416256e-03   1.9799804e-02   6.1860214e+01   1.9986904e+01
   1.2826109e-01   1.7913165e-02   3.9870304e-03   1.9295385e-02   8.8550642e+01   1.8366258e+01
   1.3045600e-01   1.8549669e-02   4.3296720e-03   1.8714888e-02   1.0021377e+02   1.6931764e+01
   1.3238064e-01   1.9212881e-02   4.6592716e-03   1.8094989e-02   1.0868347e+02   1.6095034e+01
   1.3381243e-01   1.9887723e-02   4.9678840e-03   1.7455203e-02   1.1600335e+02   1.4294493e+01
   1.3449829e-01   2.0563314e-02   5.2465154e-03   1.6804790e-02   1.2050081e+02   1.3527980e+01
   1.3430619e-01   2.1229654e-02   5.4858954e-03   1.6150919e-02   1.2373269e+02   1.2249166e+01
   1.3316120e-01   2.1877156e-02   5.6807772e-03   1.5498300e-02   1.2471605e+02   1.0715951e+01
   1.3098663e-01   2.2500816e-02   5.8256484e-03   1.4847737e-02   1.1974714e+02   1.0232249e+01
   1.2777535e-01   2.3097868e-02   5.9127864e-03   1.4204279e-02   1.1307161e+02   8.7114517e+00
   1.2361085e-01   2.3663412e-02   5.9387364e-03   1.3576284e-02   1.1275415e+02   7.9053185e+00
   1.1862970e-01   2.4170504e-02   5.9037312e-03   1.2967025e-02   1.1893159e+02   7.7494129e+00
   1.1295363e-01   2.4582904e-02   5.8100640e-03   1.2378398e-02   1.2478418e+02   6.7715534e+00
   1.0667979e-01   2.4892894e-02   5.6651550e-03   1.1813692e-02   1.2483227e+02   6.4991763e+00
   9.9909044e-02   2.5119816e-02   5.4773952e-03   1.1273608e-02   1.2371358e+02   6.6116866e+00
   9.2791170e-02   2.5284650e-02   5.2507176e-03   1.0751353e-02   1.2353265e+02   6.5622681e+00
   8.5541652e-02   2.5396386e-02   4.9883336e-03   1.0235055e-02   1.2299720e+02   6.6320621e+00
   7.8368040e-02   2.5452914e-02   4.6975074e-03   9.7193098e-03   1.2293095e+02   6.5781524e+00
   7.1424160e-02   2.5440364e-02   4.3884590e-03   9.2060466e-03   1.2272215e+02   6.5843173e+00
   6.4821292e-02   2.5336340e-02   4.0720568e-03   8.6977406e-03   1.2257921e+02   6.5847166e+00
   5.8644022e-02   2.5105692e-02   3.7568228e-03   8.2009224e-03   1.2216808e+02   6.5569944e+00
   5.2934312e-02   2.4699616e-02   3.4470958e-03   7.7240812e-03   1.2169461e+02   6.6421471e+00
   4.7677448e-02   2.4067560e-02   3.1459050e-03   7.2728144e-03   1.2135427e+02   6.5633833e+00
   4.2847952e-02   2.3166340e-02   2.8573358e-03   6.8525072e-03   1.2073039e+02   6.6468761e+00
   3.8457542e-02   2.1998706e-02   2.5860824e-03   6.4660474e-03   1.2019836e+02   6.5500459e+00
   3.4548596e-02   2.0630654e-02   2.3370916e-03   6.1146118e-03   1.1936855e+02   7.0131162e+00
   3.1159026e-02   1.9154017e-02   2.1153862e-03   5.8002328e-03   1.1852829e+02   8.6013423e+00
   2.8300542e-02   1.7657896e-02   1.9251612e-03   5.5241444e-03   1.1779183e+02   8.2760321e+00
   2.5953516e-02   1.6216239e-02   1.7686291e-03   5.2865920e-03   1.1687337e+02   7.0721354e+00
   2.4078854e-02   1.4886920e-02   1.6458030e-03   5.0845082e-03   1.1599333e+02   7.1778241e+00
   2.2624702e-02   1.3718423e-02   1.5551936e-03   4.9106768e-03   1.1504177e+02   7.0889462e+00
   2.1519536e-02   1.2749939e-02   1.4939185e-03   4.7564192e-03   1.1442062e+02   7.0728660e+00
   2.0687092e-02   1.2010939e-02   1.4575802e-03   4.6133884e-03   1.1403395e+02   7.1364593e+00
   2.0063560e-02   1.1521185e-02   1.4418522e-03   4.4762044e-03   1.1354347e+02   7.0407325e+00
   1.9597354e-02   1.1290434e-02   1.4437772e-03   4.3451746e-03   1.1302338e+02   7.0788780e+00
   1.9239762e-02   1.1320847e-02   1.4600932e-03   4.2249944e-03   1.1236979e+02   6.9622065e+00
   1.8947016e-02   1.1609203e-02   1.4862202e-03   4.1215562e-03   1.1183823e+02   6.9252775e+00
   1.8694863e-02   1.2146574e-02   1.5177272e-03   4.0403328e-03   1.1137786e+02   6.9624416e+00
   1.8476491e-02   1.2914875e-02   1.5513411e-03   3.9852842e-03   1.1087365e+02   6.9848215e+00
   1.8305358e-02   1.3884632e-02   1.5852177e-03   3.9595942e-03   1.1028541e+02   6.9741879e+00
   1.8208956e-02   1.5017758e-02   1.6190162e-03   3.9664524e-03   1.0958317e+02   6.9655541e+00
   1.8204074e-02   1.6269310e-02   1.6523517e-03   4.0072112e-03   1.0880446e+02   6.9988416e+00
   1.8296620e-02   1.7588535e-02   1.6836269e-03   4.0809878e-03   1.0779313e+02   6.9626569e+00
   1.8493757e-02   1.8915314e-02   1.7106257e-03   4.1848652e-03   1.0687992e+02   6.9401425e+00
   1.8805982e-02   2.0175858e-02   1.7299934e-03   4.3140654e-03   1.0601317e+02   6.9336043e+00
   1.9236281e-02   2.1286226e-02   1.7390380e-03   4.4622446e-03   1.0502119e+02   6.9319428e+00
   1.9769412e-02   2.2165838e-02   1.7376699e-03   4.6201440e-03   1.0389889e+02   6.9383693e+00
   2.0374414e-02   2.2769704e-02   1.7265743e-03   4.7772532e-03   1.0256011e+02   6.9377964e+00
   2.1011686e-02   2.3094770e-02   1.7076790e-03   4.9246418e-03   1.0121027e+02   6.9402675e+00
   2.1644018e-02   2.3156280e-02   1.6836671e-03   5.0555832e-03   9.9678432e+01   6.9360228e+00
   2.2237938e-02   2.2994830e-02   1.6550882e-03   5.1648352e-03   9.7917273e+01   6.9325701e+00
   2.2755718e-02   2.2686816e-02   1.6212758e-03   5.2483088e-03   9.6172288e+01   6.9277569e+00
   2.3173736e-02   2.2330210e-02   1.5825262e-03   5.3038662e-03   9.4686413e+01   6.9241030e+00
   2.3505812e-02   2.2031644e-02   1.5396878e-03   5.3298062e-03   9.2982552e+01   6.9113202e+00
   2.3791516e-02   2.1898534e-02   1.4939471e-03   5.3255098e-03   9.0730554e+01   6.9412851e+00
   2.4076836e-02   2.2030040e-02   1.4475438e-03   5.2933062e-03   8.8535232e+01   6.9284708e+00
   2.4405724e-02   2.2508794e-02   1.4029090e-03   5.2380364e-03   8.6459771e+01   6.8987031e+00
   2.4810904e-02   2.3401514e-02   1.3625513e-03   5.1661794e-03   8.4349127e+01   6.9724450e+00
   2.5309404e-02   2.4765816e-02   1.3289144e-03   5.0834086e-03   8.1862846e+01   6.9870388e+00
   2.5903554e-02   2.6650292e-02   1.3031574e-03   4.9937650e-03   7.9476245e+01   6.9589838e+00
   2.6580898e-02   2.9093488e-02   1.2852490e-03   4.8999578e-03   7.7416165e+01   6.9460398e+00
   2.7312640e-02   3.2118588e-02   1.2743125e-03   4.8036754e-03   7.4780116e+01   6.9430997e+00
   2.8056774e-02   3.5725586e-02   1.2693809e-03   4.7064386e-03   7.1922986e+01   6.9688985e+00
   2.8768872e-02   3.9915452e-02   1.2693826e-03   4.6111446e-03   6.8828979e+01   6.9578475e+00
   2.9402910e-02   4.4709926e-02   1.2736641e-03   4.5231746e-03   6.5724839e+01   6.9799354e+00
   2.9909190e-02   5.0118646e-02   1.2832328e-03   4.4474576e-03   6.3136902e+01   6.9801229e+00
   3.0248486e-02   5.6126122e-02   1.2989065e-03   4.3863648e-03   6.0324327e+01   6.9190492e+00
   3.0406148e-02   6.2710664e-02   1.3202207e-03   4.3399524e-03   5.7074566e+01   6.9144338e+00
   3.0387050e-02   6.9828448e-02   1.3457423e-03   4.3069060e-03   5.3515107e+01   6.9359831e+00
   3.0192920e-02   7.7393282e-02   1.3731424e-03   4.2851424e-03   5.0180289e+01   7.0089286e+00
   2.9819004e-02   8.5275780e-02   1.4000771e-03   4.2718314e-03   4.6963212e+01   7.1838816e+00
   2.9268994e-02   9.3326220e-02   1.4241471e-03   4.2660542e-03   4.4238445e+01   7.2601376e+00
   2.8562248e-02   1.0141116e-01   1.4434790e-03   4.2686910e-03   4.2420084e+01   7.2220399e+00
   2.7747494e-02   1.0944823e-01   1.4581062e-03   4.2807542e-03   4.0223568e+01   7.2250413e+00
   2.6889692e-02   1.1739755e-01   1.4700788e-03   4.3032948e-03   3.8502575e+01   7.0355792e+00
   2.6035162e-02   1.2515954e-01   1.4821277e-03   4.3356672e-03   3.7762703e+01   6.8325591e+00
   2.5205808e-02   1.3260292e-01   1.4962011e-03   4.3763278e-03   3.6809858e+01   6.7831695e+00
   2.4406188e-02   1.3965296e-01   1.5129758e-03   4.4239318e-03   3.6120233e+01   6.6353938e+00
   2.3630834e-02   1.4620594e-01   1.5322875e-03   4.4764440e-03   3.5853092e+01   6.6035609e+00
   2.2871090e-02   1.5206377e-01   1.5545902e-03   4.5333480e-03   3.6042109e+01   6.6084543e+00
   2.2112902e-02   1.5692753e-01   1.5805279e-03   4.5958278e-03   3.6523336e+01   6.5672700e+00
   2.1342156e-02   1.6048656e-01   1.6100182e-03   4.6645292e-03   3.7040803e+01   6.6434314e+00
   2.0549692e-02   1.6246241e-01   1.6429659e-03   4.7414368e-03   3.7949404e+01   6.6100215e+00
   1.9722955e-02   1.6255795e-01   1.6801189e-03   4.8295788e-03   3.8698365e+01   6.5906944e+00
   1.8853333e-02   1.6059422e-01   1.7239926e-03   4.9298330e-03   3.9551786e+01   6.5993156e+00
   1.7939172e-02   1.5661573e-01   1.7776365e-03   5.0426988e-03   4.0612286e+01   6.5611923e+00
   1.6983252e-02   1.5093412e-01   1.8427630e-03   5.1705802e-03   4.0981407e+01   6.6437775e+00
   1.6000302e-02   1.4405694e-01   1.9205736e-03   5.3150670e-03   4.1144399e+01   6.5604043e+00
   1.5004188e-02   1.3644114e-01   2.0135816e-03   5.4779668e-03   4.1677264e+01   6.5838302e+00
   1.4001915e-02   1.2843669e-01   2.1247192e-03   5.6653076e-03   4.2156163e+01   6.6171639e+00
   1.2998904e-02   1.2030976e-01   2.2548584e-03   5.8853844e-03   4.2610184e+01   6.5754708e+00
   1.2002391e-02   1.1224540e-01   2.4021946e-03   6.1471666e-03   4.3222242e+01   6.6560935e+00
   1.1030239e-02   1.0436500e-01   2.5623004e-03   6.4592594e-03   4.3719615e+01   6.4921919e+00
   1.0107464e-02   9.6702456e-02   2.7295480e-03   6.8256906e-03   4.4225529e+01   6.7023601e+00
   9.2595070e-03   8.9210932e-02   2.8985448e-03   7.2466794e-03   4.4846095e+01   6.5082928e+00
   8.5111074e-03   8.1802488e-02   3.0623502e-03   7.7239958e-03   4.5174940e+01   6.4591494e+00
   7.8850856e-03   7.4440180e-02   3.2127470e-03   8.2604240e-03   4.5226708e+01   6.6522901e+00
   7.4000726e-03   6.7195978e-02   3.3437908e-03   8.8558826e-03   4.5503890e+01   6.3209346e+00
   7.0696104e-03   6.0190796e-02   3.4537012e-03   9.5079412e-03   4.5689472e+01   6.9952383e+00
   6.9080016e-03   5.3532628e-02   3.5444556e-03   1.0214353e-02   4.5609090e+01   6.9726777e+00
   6.9300504e-03   4.7312152e-02   3.6192512e-03   1.0970825e-02   4.5780557e+01   1.2701895e+01
   7.1454952e-03   4.1604056e-02   3.6814308e-03   1.1769175e-02   4.5968029e+01   3.4835223e+01
   7.5697466e-03   3.6450712e-02   3.7333942e-03   1.2605563e-02   4.5938644e+01   7.0352965e+01
   8.2297806e-03   3.1858244e-02   3.7748818e-03   1.3481166e-02   4.5838273e+01   9.9672942e+01
   9.1573008e-03   2.7811442e-02   3.8079706e-03   1.4391838e-02   4.5322941e+01   1.1840741e+02
   1.0395287e-02   2.4297364e-02   3.8402880e-03   1.5324232e-02   4.4133408e+01   1.2974544e+02
   1.1996777e-02   2.1306118e-02   3.8810504e-03   1.6261607e-02   4.3157604e+01   1.0345276e+02
   1.4010973e-02   1.8812072e-02   3.9384194e-03   1.7193193e-02   4.2054376e+01   5.8010005e+01
   1.6482267e-02   1.6783147e-02   4.0184480e-03   1.8112803e-02   4.0140464e+01   3.5316041e+01
   1.9452807e-02   1.5191149e-02   4.1241128e-03   1.9013109e-02   3.7135064e+01   2.7465862e+01
   2.2957696e-02   1.4006588e-02   4.2552734e-03   1.9877686e-02   3.0711140e+01   3.0907739e+01
   2.7019584e-02   1.3197819e-02   4.4094674e-03   2.0679972e-02   2.2919749e+01   3.9711813e+01
   3.1644648e-02   1.2727993e-02   4.5842994e-03   2.1392266e-02   1.7896831e+01   5.2185394e+01
   3.6821910e-02   1.2556621e-02   4.7792676e-03   2.1984698e-02   1.4152164e+01   7.0732115e+01
   4.2515980e-02   1.2643700e-02   4.9925022e-03   2.2432166e-02   9.9925898e+00   9.6949331e+01
   4.8651614e-02   1.2947987e-02   5.2181604e-03   2.2716650e-02   7.5375195e+00   1.2447378e+02
   5.5108866e-02   1.3431262e-02   5.4497752e-03   2.2814196e-02   6.5156230e+00   1.3002533e+02
   6.1731016e-02   1.4061152e-02   5.6836330e-03   2.2686690e-02   5.1648506e+00   1.2701844e+02
   6.8374608e-02   1.4808954e-02   5.9197004e-03   2.2295630e-02   5.0386096e+00   1.2803520e+02
   7.4950714e-02   1.5647767e-02   6.1595072e-03   2.1632972e-02   4.9187666e+00   1.2670272e+02
   8.1409478e-02   1.6541449e-02   6.4021702e-03   2.0719892e-02   4.2841746e+00   1.2700691e+02
   8.7739880e-02   1.7446509e-02   6.6422372e-03   1.9602002e-02   3.9746045e+00   1.2641828e+02
   9.3939180e-02   1.8324244e-02   6.8716152e-03   1.8346565e-02   3.6136609e+00   1.2572052e+02
   9.9963400e-02   1.9138064e-02   7.0828144e-03   1.7013103e-02   3.8145652e+00   1.2549381e+02
   1.0573360e-01   1.9845792e-02   7.2681170e-03   1.5646092e-02   3.8532103e+00   1.2500203e+02
   1.1118880e-01   2.0392938e-02   7.4182882e-03   1.4285160e-02   3.6436939e+00   1.2551729e+02
   1.1631229e-01   2.0720850e-02   7.5262108e-03   1.2967241e-02   3.3981158e+00   1.2521645e+02
   1.2107155e-01   2.0787430e-02   7.5915436e-03   1.1724246e-02   3.3478513e+00   1.2505916e+02
   1.2541262e-01   2.0594952e-02   7.6190980e-03   1.0578884e-02   3.4396029e+00   1.2499456e+02
   1.2927803e-01   2.0191614e-02   7.6132392e-03   9.5444836e-03   3.5490652e+00   1.2484218e+02
   1.3255003e-01   1.9634308e-02   7.5755594e-03   8.6267900e-03   3.4354414e+00   1.2481818e+02
   1.3499153e-01   1.8978556e-02   7.5076234e-03   7.8281016e-03   2.8208292e+00   1.2450768e+02
   1.3632652e-01   1.8278313e-02   7.4164964e-03   7.1475714e-03   2.9344899e+00   1.2434517e+02
   1.3649993e-01   1.7574609e-02   7.3143818e-03   6.5795910e-03   2.9598545e+00   1.2411575e+02
   1.3573954e-01   1.6900359e-02   7.2103532e-03   6.1160970e-03   2.6304735e+00   1.2396071e+02
   1.3434131e-01   1.6286372e-02   7.1052430e-03   5.7477982e-03   2.7387861e+00   1.2372943e+02
   1.3253068e-01   1.5760534e-02   6.9931240e-03   5.4646660e-03   2.8878162e+00   1.2335994e+02
   1.3047512e-01   1.5341203e-02   6.8666338e-03   5.2577130e-03   2.9237262e+00   1.2285684e+02
   1.2833186e-01   1.5033903e-02   6.7198222e-03   5.1180564e-03   2.7080504e+00   1.2192412e+02
   1.2624544e-01   1.4832395e-02   6.5482442e-03   5.0358104e-03   2.5944086e+00   1.2108709e+02
   1.2433554e-01   1.4719601e-02   6.3493208e-03   5.0011072e-03   2.3770407e+00   1.2034218e+02
   1.2269511e-01   1.4672562e-02   6.1201958e-03   5.0028742e-03   2.4963299e+00   1.1927631e+02
   1.2134991e-01   1.4666146e-02   5.8581054e-03   5.0297668e-03   2.8402321e+00   1.1819714e+02
   1.2024172e-01   1.4674920e-02   5.5617398e-03   5.0720048e-03   2.7363162e+00   1.1727679e+02
   1.1932080e-01   1.4674904e-02   5.2331550e-03   5.1227414e-03   2.8713976e+00   1.1606061e+02
   1.1857681e-01   1.4642247e-02   4.8820444e-03   5.1779494e-03   2.7028697e+00   1.1444168e+02
   1.1792173e-01   1.4547359e-02   4.5234772e-03   5.2337946e-03   2.4863098e+00   1.1295027e+02
   1.1723200e-01   1.4357888e-02   4.1712066e-03   5.2875310e-03   2.8341676e+00   1.1175376e+02
   1.1645817e-01   1.4056795e-02   3.8348618e-03   5.3370958e-03   3.0465100e+00   1.1065675e+02
   1.1560194e-01   1.3650086e-02   3.5196234e-03   5.3823318e-03   3.0467297e+00   1.0938089e+02
   1.1469901e-01   1.3152478e-02   3.2274294e-03   5.4282696e-03   2.9284907e+00   1.0761763e+02
   1.1375922e-01   1.2574397e-02   2.9593260e-03   5.4821342e-03   2.8381297e+00   1.0582979e+02
   1.1274694e-01   1.1924416e-02   2.7152494e-03   5.5495670e-03   2.7572781e+00   1.0418712e+02
   1.1159447e-01   1.1219772e-02   2.4940848e-03   5.6346906e-03   2.7264427e+00   1.0223627e+02
   1.1013361e-01   1.0490735e-02   2.2948628e-03   5.7417608e-03   2.8558381e+00   1.0040738e+02
   1.0822845e-01   9.7703402e-03   2.1161656e-03   5.8756360e-03   2.9542684e+00   9.9089683e+01
   1.0592646e-01   9.0840262e-03   1.9560552e-03   6.0399218e-03   2.9015833e+00   9.7856304e+01
   1.0333217e-01   8.4484066e-03   1.8115368e-03   6.2364330e-03   2.9327964e+00   9.6282755e+01
   1.0052835e-01   7.8723872e-03   1.6785239e-03   6.4658272e-03   3.1275499e+00   9.4384919e+01
   9.7617400e-02   7.3595992e-03   1.5535704e-03   6.7258630e-03   3.1373079e+00   9.2491615e+01
   9.4725452e-02   6.9127788e-03   1.4340486e-03   7.0112134e-03   3.1341773e+00   9.0979891e+01
   9.1935914e-02   6.5348050e-03   1.3188703e-03   7.3139774e-03   3.0681561e+00   8.9192510e+01
   8.9249122e-02   6.2250246e-03   1.2097819e-03   7.6252072e-03   3.1467543e+00   8.6660427e+01
   8.6647186e-02   5.9801840e-03   1.1096911e-03   7.9367814e-03   3.4753845e+00   8.4016750e+01
   8.4123616e-02   5.7982770e-03   1.0204280e-03   8.2377724e-03   3.4390861e+00   8.1019043e+01
   8.1679000e-02   5.6767148e-03   9.4266302e-04   8.5123246e-03   3.4350441e+00   7.7787468e+01
   7.9313192e-02   5.6101256e-03   8.7662456e-04   8.7444000e-03   3.4991386e+00   7.5104473e+01
   7.7005668e-02   5.5913564e-03   8.2253870e-04   8.9199602e-03   3.3371814e+00   7.2691932e+01
   7.4764434e-02   5.6116026e-03   7.7996468e-04   9.0215600e-03   3.3907774e+00   7.0117298e+01
   7.2675908e-02   5.6638780e-03   7.4747724e-04   9.0365364e-03   3.3850600e+00   6.7790600e+01
   7.0885508e-02   5.7476472e-03   7.2454862e-04   8.9727044e-03   3.1048600e+00   6.5639618e+01
   6.9542684e-02   5.8647628e-03   7.1184534e-04   8.8540564e-03   2.9103413e+00   6.3113053e+01
   6.8751992e-02   6.0161480e-03   7.0991522e-04   8.7094080e-03   2.8579431e+00   6.0735232e+01
   6.8558200e-02   6.2025276e-03   7.1912006e-04   8.5639850e-03   2.9066489e+00   5.8345564e+01
   6.8979188e-02   6.4231548e-03   7.3952338e-04   8.4362350e-03   2.7608615e+00   5.5832890e+01
   7.0041482e-02   6.6759442e-03   7.7078994e-04   8.3392316e-03   2.5800782e+00   5.3535635e+01
   7.1770194e-02   6.9557308e-03   8.1219538e-04   8.2786020e-03   2.5238456e+00   5.0109620e+01
   7.4173412e-02   7.2528738e-03   8.6249776e-04   8.2539832e-03   2.2331902e+00   4.5862974e+01
   7.7212698e-02   7.5566680e-03   9.2007336e-04   8.2613150e-03   2.1394922e+00   4.2760063e+01
   8.0792546e-02   7.8568580e-03   9.8281674e-04   8.2923560e-03   2.2997489e+00   4.0236471e+01
   8.4767658e-02   8.1421910e-03   1.0481229e-03   8.3385128e-03   2.3687260e+00   3.7007028e+01
   8.8940948e-02   8.4027172e-03   1.1131980e-03   8.3947044e-03   2.3535289e+00   3.4170784e+01
   9.3140060e-02   8.6323828e-03   1.1753822e-03   8.4602414e-03   2.2202035e+00   3.1793674e+01
   9.7264406e-02   8.8270444e-03   1.2321192e-03   8.5384394e-03   2.2942873e+00   2.9779319e+01
   1.0124820e-01   8.9846634e-03   1.2809457e-03   8.6329506e-03   2.3905405e+00   2.9398950e+01
   1.0505273e-01   9.1081084e-03   1.3205592e-03   8.7476380e-03   2.3422218e+00   2.9553212e+01
   1.0864374e-01   9.2094292e-03   1.3511568e-03   8.8922384e-03   2.3156023e+00   3.0063307e+01
   1.1199420e-01   9.3084810e-03   1.3728841e-03   9.0787246e-03   2.2493613e+00   3.0608632e+01
   1.1514966e-01   9.4237542e-03   1.3863503e-03   9.3164622e-03   2.3736910e+00   3.0323665e+01
   1.1819620e-01   9.5675690e-03   1.3941682e-03   9.6172262e-03   2.4074867e+00   3.0550301e+01
   1.2115787e-01   9.7444620e-03   1.3991501e-03   9.9912350e-03   2.4323176e+00   3.1234620e+01
   1.2398460e-01   9.9545844e-03   1.4030975e-03   1.0441955e-02   2.3536811e+00   3.1296215e+01
   1.2660183e-01   1.0198935e-02   1.4075442e-03   1.0970608e-02   2.1446259e+00   3.1159908e+01
   1.2896927e-01   1.0482821e-02   1.4133309e-03   1.1577911e-02   2.3123937e+00   3.1757717e+01
   1.3113606e-01   1.0819446e-02   1.4208975e-03   1.2266127e-02   2.2423131e+00   3.2485532e+01
   1.3317312e-01   1.1223210e-02   1.4307436e-03   1.3038709e-02   2.3061018e+00   3.2980794e+01
   1.3507599e-01   1.1701766e-02   1.4425150e-03   1.3896009e-02   2.3162088e+00   3.3677176e+01
   1.3679924e-01   1.2254772e-02   1.4552258e-03   1.4835234e-02   2.3730879e+00   3.3624182e+01
   1.3826437e-01   1.2875500e-02   1.4687873e-03   1.5853125e-02   2.4913271e+00   3.3505876e+01
   1.3934909e-01   1.3555329e-02   1.4846928e-03   1.6942032e-02   2.3526975e+00   3.3940826e+01
   1.3988454e-01   1.4284143e-02   1.5062979e-03   1.8078976e-02   2.8191689e+00   3.3752601e+01
   1.3965998e-01   1.5049182e-02   1.5385383e-03   1.9225560e-02   2.3842500e+00   3.3736947e+01
   1.3844552e-01   1.5838090e-02   1.5862943e-03   2.0336512e-02   2.9758420e+00   3.3863920e+01
   1.3600445e-01   1.6645518e-02   1.6537275e-03   2.1366572e-02   2.6075364e+00   3.3651971e+01
   1.3228971e-01   1.7478696e-02   1.7438833e-03   2.2259598e-02   2.0166282e+00   3.3780643e+01
   1.2752962e-01   1.8353821e-02   1.8582548e-03   2.2945010e-02   1.1992437e+01   3.3545545e+01
   1.2207211e-01   1.9283341e-02   1.9969652e-03   2.3374140e-02   3.4060186e+01   3.3320237e+01
   1.1630003e-01   2.0270688e-02   2.1594776e-03   2.3524526e-02   6.4101382e+01   3.3163192e+01
   1.1056177e-01   2.1320052e-02   2.3463182e-03   2.3389498e-02   8.6905879e+01   3.0942589e+01
   1.0514287e-01   2.2434068e-02   2.5584288e-03   2.2992224e-02   9.5676908e+01   2.7294868e+01
   1.0024978e-01   2.3606994e-02   2.7954390e-03   2.2364022e-02   1.0286817e+02   2.5267231e+01
   9.5986432e-02   2.4832484e-02   3.0549290e-03   2.1527660e-02   1.0970840e+02   2.3553270e+01
   9.2405084e-02   2.6097874e-02   3.3311754e-03   2.0514230e-02   1.1490897e+02   1.9906902e+01
   8.9512010e-02   2.7375938e-02   3.6157738e-03   1.9365076e-02   1.1886905e+02   1.7095277e+01
   8.7249124e-02   2.8624068e-02   3.9001674e-03   1.8123105e-02   1.2093008e+02   1.5725898e+01
   8.5535304e-02   2.9786726e-02   4.1750158e-03   1.6833593e-02   1.2258411e+02   1.3942906e+01
   8.4257612e-02   3.0801456e-02   4.4302908e-03   1.5541609e-02   1.2331623e+02   1.2042193e+01
   8.3260082e-02   3.1598652e-02   4.6610852e-03   1.4284133e-02   1.2366323e+02   1.0519291e+01
   8.2409048e-02   3.2117374e-02   4.8690680e-03   1.3092601e-02   1.2383341e+02   8.9983165e+00
   8.1573372e-02   3.2291058e-02   5.0589516e-03   1.1996423e-02   1.2347763e+02   7.9055357e+00
   8.0561336e-02   3.2042542e-02   5.2380292e-03   1.1018324e-02   1.2271887e+02   7.6408306e+00
   7.9098670e-02   3.1343974e-02   5.4149898e-03   1.0171448e-02   1.2198623e+02   6.8879682e+00
   7.6903490e-02   3.0228062e-02   5.5962272e-03   9.4597846e-03   1.2188945e+02   6.4304889e+00
   7.3876758e-02   2.8776230e-02   5.7855580e-03   8.8792038e-03   1.2194716e+02   6.6731119e+00
   7.0130960e-02   2.7097062e-02   5.9836568e-03   8.4188090e-03   1.2200277e+02   6.5315628e+00
   6.5837784e-02   2.5284392e-02   6.1850724e-03   8.0634812e-03   1.2196594e+02   6.5522176e+00
   6.1119336e-02   2.3418878e-02   6.3825650e-03   7.7946274e-03   1.2169790e+02   6.6113844e+00
   5.6101898e-02   2.1564292e-02   6.5758786e-03   7.5876230e-03   1.2145493e+02   6.5706356e+00
   5.1002200e-02   1.9766906e-02   6.7747358e-03   7.4146830e-03   1.2121679e+02   6.6477423e+00
   4.6057376e-02   1.8067165e-02   6.9928094e-03   7.2494516e-03   1.2091435e+02   6.5255600e+00
   4.1457704e-02   1.6499588e-02   7.2393784e-03   7.0715110e-03   1.2062817e+02   6.6907765e+00
   3.7348706e-02   1.5097105e-02   7.5156636e-03   6.8701486e-03   1.2026179e+02   6.5383785e+00
   3.3830226e-02   1.3886270e-02   7.8158132e-03   6.6426106e-03   1.1963844e+02   7.0559499e+00
   3.0964902e-02   1.2882121e-02   8.1308132e-03   6.3955170e-03   1.1903057e+02   9.3389293e+00
   2.8776722e-02   1.2087113e-02   8.4502218e-03   6.1417010e-03   1.1840972e+02   9.3587303e+00
   2.7254052e-02   1.1491021e-02   8.7632272e-03   5.8919044e-03   1.1743773e+02   7.6687003e+00
   2.6353712e-02   1.1073610e-02   9.0569218e-03   5.6544622e-03   1.1651044e+02   7.3973216e+00
   2.6004898e-02   1.0807752e-02   9.3126932e-03   5.4358154e-03   1.1591630e+02   7.1921999e+00
   2.6120024e-02   1.0664714e-02   9.5078316e-03   5.2391622e-03   1.1543096e+02   7.0052039e+00
   2.6601810e-02   1.0611764e-02   9.6151152e-03   5.0663742e-03   1.1498131e+02   7.0956689e+00
   2.7350012e-02   1.0617130e-02   9.6068482e-03   4.9193752e-03   1.1442459e+02   7.0982997e+00
   2.8262568e-02   1.0660235e-02   9.4677172e-03   4.7996378e-03   1.1379206e+02   7.1216384e+00
   2.9242474e-02   1.0733083e-02   9.1969190e-03   4.7085020e-03   1.1314944e+02   7.1744038e+00
   3.0191278e-02   1.0844319e-02   8.8048896e-03   4.6464544e-03   1.1243288e+02   7.1671048e+00
   3.0997042e-02   1.1012624e-02   8.3133112e-03   4.6136320e-03   1.1178719e+02   7.0548572e+00
   3.1548924e-02   1.1252032e-02   7.7487480e-03   4.6094962e-03   1.1120506e+02   7.1029935e+00
   3.1743588e-02   1.1571145e-02   7.1401550e-03   4.6311816e-03   1.1063521e+02   7.0469124e+00
   3.1489536e-02   1.1975041e-02   6.5183428e-03   4.6750054e-03   1.0988160e+02   7.0181391e+00
   3.0740296e-02   1.2460938e-02   5.9094310e-03   4.7370584e-03   1.0886414e+02   7.1181688e+00
   2.9538296e-02   1.3025413e-02   5.3329014e-03   4.8138232e-03   1.0783662e+02   7.0821887e+00
   2.8000614e-02   1.3674396e-02   4.8011702e-03   4.9013710e-03   1.0686131e+02   7.1091806e+00
   2.6245216e-02   1.4416404e-02   4.3206036e-03   4.9932710e-03   1.0589240e+02   7.0670520e+00
   2.4365060e-02   1.5254280e-02   3.8951196e-03   5.0809084e-03   1.0476645e+02   7.0728743e+00
   2.2439806e-02   1.6180840e-02   3.5266154e-03   5.1551944e-03   1.0349346e+02   7.1607863e+00
   2.0534300e-02   1.7179781e-02   3.2146634e-03   5.2091812e-03   1.0220514e+02   7.0481035e+00
   1.8702007e-02   1.8232610e-02   2.9564382e-03   5.2392224e-03   1.0065061e+02   6.9744868e+00
   1.6987139e-02   1.9328756e-02   2.7473294e-03   5.2470186e-03   9.9000077e+01   6.9507252e+00
   1.5422234e-02   2.0478634e-02   2.5826844e-03   5.2372646e-03   9.7557812e+01   7.0106085e+00
   1.4027769e-02   2.1715084e-02   2.4582578e-03   5.2144508e-03   9.6163567e+01   7.0362286e+00
   1.2815881e-02   2.3086906e-02   2.3679936e-03   5.1844796e-03   9.4746273e+01   6.9516963e+00
   1.1790728e-02   2.4650180e-02   2.3033672e-03   5.1509260e-03   9.2943064e+01   7.0544086e+00
   1.0947435e-02   2.6460642e-02   2.2573800e-03   5.1143552e-03   9.0825208e+01   7.0667251e+00
   1.0278632e-02   2.8576252e-02   2.2249184e-03   5.0754130e-03   8.8964147e+01   7.0941847e+00
   9.7770912e-03   3.1062420e-02   2.2014250e-03   5.0343456e-03   8.7050842e+01   7.1919649e+00
   9.4361626e-03   3.3985512e-02   2.1851000e-03   4.9916364e-03   8.5075437e+01   7.1204736e+00
   9.2499288e-03   3.7396700e-02   2.1746372e-03   4.9477444e-03   8.3214550e+01   7.0132570e+00
   9.2107600e-03   4.1322086e-02   2.1675490e-03   4.9039988e-03   8.1340915e+01   7.0114010e+00
   9.3125396e-03   4.5755800e-02   2.1619710e-03   4.8621534e-03   7.9529554e+01   7.1591827e+00
   9.5513076e-03   5.0666348e-02   2.1555952e-03   4.8221004e-03   7.7392357e+01   7.0897370e+00
   9.9192330e-03   5.5997028e-02   2.1448330e-03   4.7842856e-03   7.5369395e+01   6.9975681e+00
   1.0400202e-02   6.1653000e-02   2.1248080e-03   4.7500846e-03   7.3429911e+01   7.0770132e+00
   1.0969975e-02   6.7510908e-02   2.0907138e-03   4.7207836e-03   7.0595579e+01   7.0948443e+00
   1.1602649e-02   7.3437124e-02   2.0401360e-03   4.6974802e-03   6.7546338e+01   7.0677063e+00
   1.2273300e-02   7.9358586e-02   1.9748699e-03   4.6798184e-03   6.4793852e+01   7.0054573e+00
   1.2952622e-02   8.5291596e-02   1.9005721e-03   4.6679280e-03   6.2098208e+01   7.0260496e+00
   1.3608014e-02   9.1268142e-02   1.8217825e-03   4.6625430e-03   5.9039761e+01   6.9278937e+00
   1.4214705e-02   9.7324130e-02   1.7404017e-03   4.6637388e-03   5.5543114e+01   6.8623475e+00
   1.4762453e-02   1.0347963e-01   1.6581506e-03   4.6703938e-03   5.2187718e+01   6.9490641e+00
   1.5250145e-02   1.0971289e-01   1.5767227e-03   4.6781218e-03   4.9242989e+01   6.8819720e+00
   1.5684052e-02   1.1598440e-01   1.4983018e-03   4.6815802e-03   4.6289269e+01   6.8941095e+00
   1.6074344e-02   1.2221957e-01   1.4257986e-03   4.6760848e-03   4.2767068e+01   6.8535540e+00
   1.6421053e-02   1.2829218e-01   1.3619116e-03   4.6575780e-03   4.0485738e+01   6.6547106e+00
   1.6713848e-02   1.3403272e-01   1.3088942e-03   4.6252448e-03   3.8940555e+01   6.6025592e+00
   1.6943036e-02   1.3923341e-01   1.2678084e-03   4.5821060e-03   3.6896439e+01   6.6023088e+00
   1.7106735e-02   1.4364663e-01   1.2379602e-03   4.5341736e-03   3.6004643e+01   6.6198628e+00
   1.7214690e-02   1.4702406e-01   1.2180260e-03   4.4883514e-03   3.4959092e+01   6.6257938e+00
   1.7283864e-02   1.4914439e-01   1.2072785e-03   4.4508176e-03   3.4198933e+01   6.5869619e+00
   1.7326467e-02   1.4985996e-01   1.2054855e-03   4.4260980e-03   3.4694427e+01   6.6023815e+00
   1.7342002e-02   1.4918905e-01   1.2124348e-03   4.4155548e-03   3.5242860e+01   6.6042503e+00
   1.7321564e-02   1.4722506e-01   1.2279223e-03   4.4185648e-03   3.5894016e+01   6.5948621e+00
   1.7255075e-02   1.4399649e-01   1.2523525e-03   4.4345546e-03   3.6205395e+01   6.5843402e+00
   1.7135118e-02   1.3954812e-01   1.2871271e-03   4.4632200e-03   3.6709189e+01   6.6078357e+00
   1.6961279e-02   1.3404504e-01   1.3338390e-03   4.5044108e-03   3.7119356e+01   6.6250379e+00
   1.6736277e-02   1.2769603e-01   1.3941356e-03   4.5583674e-03   3.7416834e+01   6.5689911e+00
   1.6456736e-02   1.2072748e-01   1.4698061e-03   4.6240588e-03   3.8122232e+01   6.6273807e+00
   1.6119417e-02   1.1341605e-01   1.5611850e-03   4.6998646e-03   3.8350095e+01   6.5737036e+00
   1.5734371e-02   1.0601745e-01   1.6674255e-03   4.7893900e-03   3.8810183e+01   6.5916985e+00
   1.5323077e-02   9.8751066e-02   1.7871664e-03   4.9037410e-03   3.9433375e+01   6.6733078e+00
   1.4905247e-02   9.1793414e-02   1.9173767e-03   5.0588094e-03   3.9733775e+01   6.5335007e+00
   1.4489683e-02   8.5247474e-02   2.0542804e-03   5.2705228e-03   4.0091334e+01   6.6476300e+00
   1.4076029e-02   7.9150754e-02   2.1952980e-03   5.5505836e-03   4.0496718e+01   6.5531738e+00
   1.3652992e-02   7.3469124e-02   2.3413046e-03   5.9081276e-03   4.0941240e+01   6.5631444e+00
   1.3205202e-02   6.8116130e-02   2.4964478e-03   6.3522138e-03   4.1157757e+01   6.5040497e+00
   1.2735026e-02   6.2973552e-02   2.6656896e-03   6.8912510e-03   4.1408120e+01   6.3825265e+00
   1.2257395e-02   5.7935422e-02   2.8534214e-03   7.5323788e-03   4.1706227e+01   6.5657644e+00
   1.1798063e-02   5.2973112e-02   3.0622708e-03   8.2800284e-03   4.1935573e+01   6.3696765e+00
   1.1406207e-02   4.8135656e-02   3.2955674e-03   9.1401490e-03   4.2044665e+01   6.6947093e+00
   1.1137823e-02   4.3499802e-02   3.5579020e-03   1.0124127e-02   4.2195465e+01   8.3116588e+00
   1.1040025e-02   3.9128640e-02   3.8517056e-03   1.1242426e-02   4.2346558e+01   2.5837378e+01
   1.1150155e-02   3.5080822e-02   4.1768372e-03   1.2504320e-02   4.2219719e+01   6.1547869e+01
   1.1505794e-02   3.1406534e-02   4.5296114e-03   1.3919070e-02   4.2308561e+01   9.0175765e+01
   1.2153443e-02   2.8127296e-02   4.9019304e-03   1.5492526e-02   4.2283717e+01   1.0912132e+02
   1.3139181e-02   2.5242954e-02   5.2838370e-03   1.7228454e-02   4.2077074e+01   1.1839221e+02
   1.4504179e-02   2.2738548e-02   5.6626172e-03   1.9120233e-02   4.1651403e+01   1.2370402e+02
   1.6286969e-02   2.0595746e-02   6.0211588e-03   2.1149920e-02   4.0837042e+01   1.2908960e+02
   1.8525250e-02   1.8791302e-02   6.3446506e-03   2.3296196e-02   3.9342631e+01   1.0541066e+02
   2.1249452e-02   1.7290440e-02   6.6246814e-03   2.5527474e-02   3.6633157e+01   7.6220949e+01
   2.4474984e-02   1.6065967e-02   6.8594162e-03   2.7799988e-02   3.3257390e+01   6.9088770e+01
   2.8200574e-02   1.5099963e-02   7.0527366e-03   3.0051402e-02   2.7984097e+01   6.7498132e+01
   3.2410180e-02   1.4368495e-02   7.2088198e-03   3.2210700e-02   2.2080979e+01   7.3981590e+01
   3.7072310e-02   1.3853160e-02   7.3345424e-03   3.4216840e-02   1.8653839e+01   8.5270843e+01
   4.2120854e-02   1.3547005e-02   7.4408390e-03   3.6002468e-02   1.4986703e+01   1.0482244e+02
   4.7449854e-02   1.3440416e-02   7.5362292e-03   3.7493210e-02   1.0578438e+01   1.2615800e+02
   5.2903176e-02   1.3521330e-02   7.6254066e-03   3.8600300e-02   8.7029178e+00   1.2927944e+02
   5.8297178e-02   1.3778399e-02   7.7102978e-03   3.9227136e-02   7.7911064e+00   1.2699694e+02
   6.3482214e-02   1.4195625e-02   7.7898240e-03   3.9311068e-02   6.2536288e+00   1.2652044e+02
   6.8328324e-02   1.4749772e-02   7.8616978e-03   3.8832880e-02   5.2349617e+00   1.2599049e+02
   7.2741856e-02   1.5411201e-02   7.9263808e-03   3.7839306e-02   4.6956086e+00   1.2660596e+02
   7.6687364e-02   1.6144820e-02   7.9869656e-03   3.6428868e-02   4.1477436e+00   1.2602785e+02
   8.0159142e-02   1.6906980e-02   8.0457310e-03   3.4696794e-02   3.8414659e+00   1.2597260e+02
   8.3191126e-02   1.7647234e-02   8.1034974e-03   3.2730452e-02   3.9935506e+00   1.2559438e+02
   8.5812782e-02   1.8316743e-02   8.1586982e-03   3.0614318e-02   3.8636906e+00   1.2526732e+02
   8.8014500e-02   1.8865801e-02   8.2081060e-03   2.8429252e-02   3.6123843e+00   1.2543873e+02
   8.9809130e-02   1.9235926e-02   8.2505132e-03   2.6243746e-02   3.7734694e+00   1.2549900e+02
   9.1318736e-02   1.9366996e-02   8.2830406e-03   2.4109968e-02   3.8443397e+00   1.2599523e+02
   9.2730056e-02   1.9224835e-02   8.2995816e-03   2.2072864e-02   3.8189482e+00   1.2609869e+02
   9.4171912e-02   1.8825096e-02   8.2938134e-03   2.0165726e-02   3.6679281e+00   1.2617723e+02
   9.5733078e-02   1.8220975e-02   8.2564480e-03   1.8408130e-02   3.3276835e+00   1.2622641e+02
   9.7460338e-02   1.7469698e-02   8.1789684e-03   1.6802883e-02   3.4091944e+00   1.2615720e+02
   9.9295880e-02   1.6623801e-02   8.0564048e-03   1.5337196e-02   3.4614754e+00   1.2607456e+02
   1.0110640e-01   1.5739706e-02   7.8843306e-03   1.3999451e-02   3.2948826e+00   1.2587258e+02
   1.0278944e-01   1.4868527e-02   7.6584786e-03   1.2784605e-02   3.6712555e+00   1.2582437e+02
   1.0431151e-01   1.4049258e-02   7.3745882e-03   1.1687419e-02   3.8678474e+00   1.2572503e+02
   1.0562958e-01   1.3313462e-02   7.0352900e-03   1.0695694e-02   3.7369737e+00   1.2562230e+02
   1.0666134e-01   1.2683216e-02   6.6515582e-03   9.7923492e-03   3.8942575e+00   1.2539253e+02
   1.0729320e-01   1.2167886e-02   6.2352514e-03   8.9666278e-03   3.8223080e+00   1.2500931e+02
   1.0744246e-01   1.1767785e-02   5.7986314e-03   8.2108892e-03   3.9260970e+00   1.2446573e+02
   1.0713838e-01   1.1479999e-02   5.3553022e-03   7.5187824e-03   4.3308002e+00   1.2376113e+02
   1.0644779e-01   1.1295517e-02   4.9184712e-03   6.8936262e-03   4.2883798e+00   1.2310960e+02
   1.0542654e-01   1.1198178e-02   4.4993442e-03   6.3421270e-03   4.0930574e+00   1.2235721e+02
   1.0418574e-01   1.1169026e-02   4.1066600e-03   5.8665262e-03   3.7753722e+00   1.2158675e+02
   1.0286965e-01   1.1189506e-02   3.7460076e-03   5.4648090e-03   3.6543506e+00   1.2063381e+02
   1.0157354e-01   1.1242890e-02   3.4186078e-03   5.1330532e-03   3.9177892e+00   1.1964206e+02
   1.0036681e-01   1.1309170e-02   3.1229646e-03   4.8679468e-03   3.9847400e+00   1.1876776e+02
   9.9357728e-02   1.1361187e-02   2.8578976e-03   4.6655904e-03   3.8916603e+00   1.1774622e+02
   9.8664956e-02   1.1366503e-02   2.6239186e-03   4.5209058e-03   3.8608928e+00   1.1692083e+02
   9.8374128e-02   1.1304090e-02   2.4212066e-03   4.4270766e-03   3.9516332e+00   1.1620710e+02
   9.8530028e-02   1.1179838e-02   2.2472690e-03   4.3757616e-03   4.1545616e+00   1.1548929e+02
   9.9104834e-02   1.1012795e-02   2.0977082e-03   4.3583830e-03   4.2828639e+00   1.1480386e+02
   1.0001465e-01   1.0820355e-02   1.9674498e-03   4.3667984e-03   3.8911031e+00   1.1407874e+02
   1.0117363e-01   1.0618658e-02   1.8521158e-03   4.3954644e-03   3.5188132e+00   1.1361821e+02
   1.0247341e-01   1.0419840e-02   1.7480806e-03   4.4408734e-03   3.8501178e+00   1.1313241e+02
   1.0377090e-01   1.0228223e-02   1.6514404e-03   4.5006532e-03   4.0145563e+00   1.1255517e+02
   1.0492771e-01   1.0042442e-02   1.5595142e-03   4.5741494e-03   3.9833394e+00   1.1217260e+02
   1.0583848e-01   9.8600400e-03   1.4716377e-03   4.6614112e-03   4.1652171e+00   1.1159906e+02
   1.0641880e-01   9.6777646e-03   1.3881697e-03   4.7625754e-03   4.1094128e+00   1.1084855e+02
   1.0657268e-01   9.4882056e-03   1.3097585e-03   4.8760728e-03   3.9532983e+00   1.1011858e+02
   1.0617290e-01   9.2816560e-03   1.2366137e-03   4.9977326e-03   3.7746947e+00   1.0919954e+02
   1.0503209e-01   9.0485962e-03   1.1690466e-03   5.1217588e-03   3.6973223e+00   1.0831594e+02
   1.0304833e-01   8.7849244e-03   1.1076058e-03   5.2415864e-03   3.8078286e+00   1.0732497e+02
   1.0035813e-01   8.4974244e-03   1.0523959e-03   5.3523390e-03   3.7782494e+00   1.0601435e+02
   9.7185394e-02   8.1976310e-03   1.0039575e-03   5.4533276e-03   3.8348856e+00   1.0490925e+02
   9.3737406e-02   7.8971660e-03   9.6335986e-04   5.5478670e-03   3.7560223e+00   1.0356378e+02
   9.0196760e-02   7.6063500e-03   9.3117586e-04   5.6414034e-03   3.6123184e+00   1.0187063e+02
   8.6689240e-02   7.3312762e-03   9.0746538e-04   5.7400930e-03   3.6980443e+00   1.0025276e+02
   8.3335878e-02   7.0762506e-03   8.9222754e-04   5.8486990e-03   3.5279925e+00   9.8223460e+01
   8.0261446e-02   6.8487840e-03   8.8532874e-04   5.9698882e-03   3.4051219e+00   9.5718998e+01
   7.7551602e-02   6.6572850e-03   8.8547144e-04   6.1032912e-03   3.4102555e+00   9.2792938e+01
   7.5248112e-02   6.5068052e-03   8.9053284e-04   6.2449908e-03   3.3439191e+00   8.9930445e+01
   7.3375474e-02   6.4020142e-03   8.9905238e-04   6.3914352e-03   3.3016255e+00   8.7196199e+01
   7.1938042e-02   6.3471128e-03   9.1045418e-04   6.5396140e-03   3.1998282e+00   8.3432926e+01
   7.0905348e-02   6.3432490e-03   9.2471044e-04   6.6859686e-03   3.0331846e+00   7.9241611e+01
   7.0259830e-02   6.3897334e-03   9.4171136e-04   6.8266176e-03   2.7697130e+00   7.5552176e+01
   6.9994500e-02   6.4837460e-03   9.6183732e-04   6.9570628e-03   2.7241448e+00   7.2200514e+01
   7.0085898e-02   6.6193670e-03   9.8613242e-04   7.0759688e-03   2.6341030e+00   6.8866187e+01
   7.0536262e-02   6.7865516e-03   1.0149043e-03   7.1863666e-03   2.3382821e+00   6.4529834e+01
   7.1367704e-02   6.9713312e-03   1.0484841e-03   7.2959146e-03   2.2028974e+00   5.9706066e+01
   7.2575382e-02   7.1590508e-03   1.0873925e-03   7.4161944e-03   2.0872053e+00   5.5458668e+01
   7.4118472e-02   7.3369244e-03   1.1310141e-03   7.5577500e-03   2.0682552e+00   5.0905391e+01
   7.5938022e-02   7.4963518e-03   1.1773557e-03   7.7278836e-03   2.0805131e+00   4.6017358e+01
   7.7983328e-02   7.6345054e-03   1.2237742e-03   7.9306066e-03   1.9758990e+00   4.1543388e+01
   8.0221272e-02   7.7535758e-03   1.2691197e-03   8.1683728e-03   1.8300140e+00   3.7659208e+01
   8.2628308e-02   7.8580976e-03   1.3133401e-03   8.4433528e-03   1.7880980e+00   3.4660114e+01
   8.5168556e-02   7.9537148e-03   1.3558411e-03   8.7572192e-03   1.8285710e+00   3.2259319e+01
   8.7761922e-02   8.0478554e-03   1.3965638e-03   9.1108650e-03   1.7575589e+00   3.1250569e+01
   9.0263436e-02   8.1466722e-03   1.4359392e-03   9.5048354e-03   1.7735192e+00   3.1874911e+01
   9.2462524e-02   8.2519356e-03   1.4748066e-03   9.9404706e-03   1.8559048e+00   3.2084579e+01
   9.4146062e-02   8.3627710e-03   1.5146198e-03   1.0423930e-02   1.8605359e+00   3.1788894e+01
   9.5245402e-02   8.4823768e-03   1.5559733e-03   1.0968645e-02   1.8996723e+00   3.1753176e+01
   9.5907538e-02   8.6194386e-03   1.5992717e-03   1.1589229e-02   1.9847288e+00   3.2162218e+01
   9.6382270e-02   8.7837482e-03   1.6446859e-03   1.2300253e-02   2.0577777e+00   3.2761827e+01
   9.6871816e-02   8.9891738e-03   1.6918336e-03   1.3117705e-02   2.0762432e+00   3.2514923e+01
   9.7491746e-02   9.2523564e-03   1.7413154e-03   1.4055102e-02   2.0211886e+00   3.2560194e+01
   9.8300862e-02   9.5879336e-03   1.7932088e-03   1.5121834e-02   2.0988969e+00   3.2691838e+01
   9.9318952e-02   1.0009188e-02   1.8456171e-03   1.6325723e-02   2.1203851e+00   3.2384334e+01
   1.0052507e-01   1.0525818e-02   1.8953716e-03   1.7672519e-02   2.0134825e+00   3.3137725e+01
   1.0186075e-01   1.1140961e-02   1.9401811e-03   1.9159580e-02   2.1239371e+00   3.3398591e+01
   1.0328073e-01   1.1852308e-02   1.9795825e-03   2.0774676e-02   2.0196110e+00   3.3066056e+01
   1.0475382e-01   1.2655545e-02   2.0133836e-03   2.2491206e-02   2.2288703e+00   3.3491435e+01
   1.0621709e-01   1.3545987e-02   2.0414100e-03   2.4270326e-02   2.1799584e+00   3.3047672e+01
   1.0761807e-01   1.4521277e-02   2.0641056e-03   2.6069468e-02   2.0208374e+00   3.2408427e+01
   1.0894606e-01   1.5577610e-02   2.0834634e-03   2.7831716e-02   2.4624031e+00   3.2090342e+01
   1.1021108e-01   1.6701297e-02   2.1014672e-03   2.9492340e-02   1.5970400e+00   3.0833081e+01
   1.1139592e-01   1.7868011e-02   2.1193376e-03   3.0996582e-02   5.3219363e+00   3.0300838e+01
   1.1243612e-01   1.9044885e-02   2.1389766e-03   3.2313608e-02   2.1917199e+01   3.0505913e+01
   1.1331264e-01   2.0202298e-02   2.1615484e-03   3.3441016e-02   5.0906063e+01   3.0456746e+01
   1.1404415e-01   2.1320150e-02   2.1883058e-03   3.4378700e-02   7.8189807e+01   2.9663362e+01
   1.1461662e-01   2.2375112e-02   2.2217970e-03   3.5114638e-02   9.1045149e+01   2.8571389e+01
   1.1502513e-01   2.3338858e-02   2.2648724e-03   3.5618104e-02   9.8263302e+01   2.8083989e+01
   1.1528141e-01   2.4194030e-02   2.3199900e-03   3.5845950e-02   1.0597433e+02   2.5640420e+01
   1.1537899e-01   2.4945552e-02   2.3870702e-03   3.5758662e-02   1.1177174e+02   2.2039091e+01
   1.1524042e-01   2.5611854e-02   2.4645270e-03   3.5324078e-02   1.1597177e+02   1.9034513e+01
   1.1470851e-01   2.6205870e-02   2.5529316e-03   3.4544554e-02   1.1819229e+02   1.6198068e+01
   1.1361590e-01   2.6727286e-02   2.6568984e-03   3.3452434e-02   1.1976020e+02   1.4442199e+01
   1.1184993e-01   2.7166984e-02   2.7858146e-03   3.2081404e-02   1.2093595e+02   1.3180222e+01
   1.0938327e-01   2.7512792e-02   2.9507724e-03   3.0474994e-02   1.2142097e+02   1.1656016e+01
   1.0626015e-01   2.7743908e-02   3.1598088e-03   2.8686094e-02   1.2172931e+02   1.0545726e+01
   1.0257183e-01   2.7821808e-02   3.4168588e-03   2.6760880e-02   1.2161861e+02   9.3339912e+00
   9.8401436e-02   2.7691096e-02   3.7220860e-03   2.4742418e-02   1.2131464e+02   7.9474796e+00
   9.3822366e-02   2.7291492e-02   4.0715786e-03   2.2682818e-02   1.2099400e+02   7.7275675e+00
   8.8927144e-02   2.6591588e-02   4.4566830e-03   2.0635376e-02   1.2104305e+02   7.2228850e+00
   8.3779298e-02   2.5619816e-02   4.8630614e-03   1.8647974e-02   1.2134513e+02   6.5024103e+00
   7.8421634e-02   2.4447732e-02   5.2727838e-03   1.6763230e-02   1.2151377e+02   6.6221822e+00
   7.2898388e-02   2.3146064e-02   5.6661354e-03   1.5009923e-02   1.2154436e+02   6.5709026e+00
   6.7243796e-02   2.1765930e-02   6.0244342e-03   1.3403304e-02   1.2133564e+02   6.5902500e+00
   6.1518352e-02   2.0349776e-02   6.3328170e-03   1.1947911e-02   1.2119499e+02   6.5902890e+00
   5.5828128e-02   1.8939567e-02   6.5772788e-03   1.0640165e-02   1.2116897e+02   6.6100749e+00
   5.0304068e-02   1.7568124e-02   6.7494896e-03   9.4747272e-03   1.2113063e+02   6.5561444e+00
   4.5062726e-02   1.6258708e-02   6.8517362e-03   8.4447574e-03   1.2113814e+02   6.6085873e+00
   4.0179210e-02   1.5034024e-02   6.8890226e-03   7.5401658e-03   1.2112032e+02   6.6174270e+00
   3.5702952e-02   1.3911329e-02   6.8639670e-03   6.7471744e-03   1.2103870e+02   6.5523398e+00
   3.1668522e-02   1.2898583e-02   6.7797176e-03   6.0511026e-03   1.2089352e+02   7.9442930e+00
   2.8078436e-02   1.1997818e-02   6.6431314e-03   5.4411846e-03   1.2077667e+02   9.3579093e+00
   2.4902596e-02   1.1206737e-02   6.4646760e-03   4.9113768e-03   1.2049989e+02   9.4944020e+00
   2.2099806e-02   1.0519339e-02   6.2562226e-03   4.4591870e-03   1.2012303e+02   8.5632951e+00
   1.9625156e-02   9.9260584e-03   6.0271414e-03   4.0837980e-03   1.1999130e+02   7.4873268e+00
   1.7426317e-02   9.4172218e-03   5.7821368e-03   3.7830372e-03   1.1979731e+02   7.2319366e+00
   1.5461231e-02   8.9882416e-03   5.5227804e-03   3.5521672e-03   1.1953295e+02   6.8373438e+00
   1.3720942e-02   8.6454482e-03   5.2472190e-03   3.3854990e-03   1.1936131e+02   6.6753176e+00
   1.2210683e-02   8.4035430e-03   4.9520802e-03   3.2773934e-03   1.1893665e+02   6.7325707e+00
   1.0928188e-02   8.2769080e-03   4.6366734e-03   3.2234544e-03   1.1835696e+02   6.7014873e+00
   9.8676956e-03   8.2786850e-03   4.3021592e-03   3.2219988e-03   1.1790045e+02   6.7417908e+00
   9.0181186e-03   8.4203526e-03   3.9525032e-03   3.2717746e-03   1.1734721e+02   6.7116636e+00
   8.3672290e-03   8.7108848e-03   3.5950892e-03   3.3703616e-03   1.1658001e+02   6.9432206e+00
   7.9052088e-03   9.1561970e-03   3.2389134e-03   3.5139716e-03   1.1587722e+02   6.9724176e+00
   7.6193710e-03   9.7584134e-03   2.8945004e-03   3.6977174e-03   1.1508123e+02   6.9245271e+00
   7.4953592e-03   1.0517159e-02   2.5708812e-03   3.9172314e-03   1.1403080e+02   6.9875612e+00
   7.5184902e-03   1.1428771e-02   2.2751122e-03   4.1678434e-03   1.1296896e+02   7.0272318e+00
   7.6763062e-03   1.2484932e-02   2.0136710e-03   4.4431178e-03   1.1175992e+02   7.2207416e+00
   7.9588342e-03   1.3671786e-02   1.7906655e-03   4.7345064e-03   1.1046943e+02   7.1739834e+00
   8.3532030e-03   1.4970253e-02   1.6080730e-03   5.0334514e-03   1.0917433e+02   7.0307773e+00
   8.8424874e-03   1.6352691e-02   1.4666449e-03   5.3322894e-03   1.0768043e+02   7.0186394e+00
   9.4077308e-03   1.7783185e-02   1.3663926e-03   5.6222172e-03   1.0613856e+02   7.0145491e+00
   1.0027213e-02   1.9232760e-02   1.3073913e-03   5.8956064e-03   1.0465150e+02   7.0103090e+00
   1.0674819e-02   2.0697782e-02   1.2892402e-03   6.1469148e-03   1.0307360e+02   7.0753161e+00
   1.1324588e-02   2.2191596e-02   1.3100510e-03   6.3702702e-03   1.0129681e+02   7.1545969e+00
   1.1960666e-02   2.3722412e-02   1.3665695e-03   6.5575560e-03   9.9502446e+01   7.1462248e+00
   1.2573679e-02   2.5299370e-02   1.4555232e-03   6.6993892e-03   9.7799562e+01   7.1688003e+00
   1.3148852e-02   2.6938808e-02   1.5727073e-03   6.7912918e-03   9.6183101e+01   7.0502551e+00
   1.3664885e-02   2.8671226e-02   1.7123326e-03   6.8325060e-03   9.4352185e+01   7.0335274e+00
   1.4104044e-02   3.0537540e-02   1.8692179e-03   6.8256280e-03   9.1649009e+01   7.1907452e+00
   1.4473443e-02   3.2562466e-02   2.0382496e-03   6.7811034e-03   8.8556616e+01   7.1840721e+00
   1.4804296e-02   3.4758524e-02   2.2125420e-03   6.7102730e-03   8.5971982e+01   7.1810283e+00
   1.5126417e-02   3.7141850e-02   2.3840936e-03   6.6216388e-03   8.3374804e+01   7.1327642e+00
   1.5463156e-02   3.9758030e-02   2.5452472e-03   6.5225732e-03   8.0287706e+01   7.1102556e+00
   1.5837565e-02   4.2685116e-02   2.6890276e-03   6.4175464e-03   7.7115078e+01   7.0709910e+00
   1.6270068e-02   4.6000746e-02   2.8095516e-03   6.3085560e-03   7.4243217e+01   6.9951828e+00
   1.6773788e-02   4.9776532e-02   2.9026122e-03   6.1953918e-03   7.1035696e+01   7.0835552e+00
   1.7348547e-02   5.4081594e-02   2.9636478e-03   6.0779214e-03   6.7009957e+01   7.1485859e+00
   1.7980363e-02   5.8970484e-02   2.9882788e-03   5.9567698e-03   6.3596617e+01   7.0687865e+00
   1.8646731e-02   6.4461248e-02   2.9754324e-03   5.8316654e-03   6.0324515e+01   6.9682381e+00
   1.9320570e-02   7.0528838e-02   2.9255494e-03   5.7030034e-03   5.6462959e+01   7.1875567e+00
   1.9973959e-02   7.7107554e-02   2.8389928e-03   5.5720830e-03   5.2865326e+01   7.3916308e+00
   2.0583280e-02   8.4101944e-02   2.7190592e-03   5.4425898e-03   4.9357538e+01   7.3958443e+00
   2.1138970e-02   9.1394102e-02   2.5736410e-03   5.3213596e-03   4.6269738e+01   7.4087733e+00
   2.1647840e-02   9.8834574e-02   2.4131878e-03   5.2155512e-03   4.3021660e+01   7.0322553e+00
   2.2125122e-02   1.0624471e-01   2.2480416e-03   5.1308696e-03   4.0115116e+01   6.6630752e+00
   2.2593236e-02   1.1343263e-01   2.0868222e-03   5.0710324e-03   3.8195822e+01   6.6243813e+00
   2.3076754e-02   1.2025616e-01   1.9356263e-03   5.0397222e-03   3.6168075e+01   6.6047503e+00
   2.3593724e-02   1.2665685e-01   1.7985772e-03   5.0394654e-03   3.4896472e+01   6.6347558e+00
   2.4150304e-02   1.3258066e-01   1.6789656e-03   5.0691400e-03   3.4251126e+01   6.6064390e+00
   2.4737274e-02   1.3791194e-01   1.5792572e-03   5.1253870e-03   3.3983203e+01   6.5978512e+00
   2.5336784e-02   1.4250807e-01   1.5006392e-03   5.2027094e-03   3.4570195e+01   6.6072233e+00
   2.5925208e-02   1.4619705e-01   1.4436435e-03   5.2950600e-03   3.5080157e+01   6.5619293e+00
   2.6470116e-02   1.4875182e-01   1.4088408e-03   5.3977092e-03   3.5157694e+01   6.6149469e+00
   2.6935790e-02   1.5004069e-01   1.3958359e-03   5.5058520e-03   3.5428663e+01   6.5834876e+00
   2.7304286e-02   1.5015317e-01   1.4037431e-03   5.6140582e-03   3.6300842e+01   6.5730326e+00
   2.7591708e-02   1.4928221e-01   1.4328951e-03   5.7182568e-03   3.7102788e+01   6.6282532e+00
   2.7823538e-02   1.4758762e-01   1.4837210e-03   5.8172444e-03   3.7684775e+01   6.6086700e+00
   2.8007784e-02   1.4517341e-01   1.5554048e-03   5.9109472e-03   3.8161235e+01   6.6285717e+00
   2.8139150e-02   1.4212727e-01   1.6464485e-03   5.9993396e-03   3.8750464e+01   6.5555870e+00
   2.8199978e-02   1.3853759e-01   1.7557210e-03   6.0823864e-03   3.9619448e+01   6.6078839e+00
   2.8159968e-02   1.3441223e-01   1.8830586e-03   6.1621918e-03   4.0245829e+01   6.5984157e+00
   2.7986150e-02   1.2974951e-01   2.0282790e-03   6.2451762e-03   4.0915226e+01   6.5807203e+00
   2.7648976e-02   1.2468460e-01   2.1907524e-03   6.3375534e-03   4.1615103e+01   6.6751021e+00
   2.7124982e-02   1.1934100e-01   2.3708038e-03   6.4450876e-03   4.2500568e+01   6.4952511e+00
   2.6393556e-02   1.1377049e-01   2.5689616e-03   6.5751566e-03   4.3519782e+01   6.6692438e+00
   2.5446694e-02   1.0810064e-01   2.7836916e-03   6.7314412e-03   4.3911762e+01   6.5917218e+00
   2.4308756e-02   1.0248240e-01   3.0103852e-03   6.9148950e-03   4.3994044e+01   6.6424857e+00
   2.3020736e-02   9.7036330e-02   3.2424158e-03   7.1269524e-03   4.4054711e+01   6.6517064e+00
   2.1627984e-02   9.1881570e-02   3.4753236e-03   7.3688090e-03   4.4231715e+01   6.3379846e+00
   2.0191534e-02   8.7077612e-02   3.7091582e-03   7.6446168e-03   4.4353606e+01   6.7112856e+00
   1.8777110e-02   8.2595112e-02   3.9468962e-03   7.9612312e-03   4.4419344e+01   6.2520416e+00
   1.7440063e-02   7.8331906e-02   4.1927106e-03   8.3259944e-03   4.4739775e+01   6.7595172e+00
   1.6228866e-02   7.4152548e-02   4.4498928e-03   8.7449874e-03   4.4667981e+01   7.1939077e+00
   1.5194043e-02   6.9958050e-02   4.7182566e-03   9.2212430e-03   4.4479194e+01   1.7776436e+01
   1.4385462e-02   6.5714552e-02   4.9939254e-03   9.7583782e-03   4.4245809e+01   4.9277966e+01
   1.3846526e-02   6.1412122e-02   5.2696814e-03   1.0364385e-02   4.3707888e+01   8.2656626e+01
   1.3616346e-02   5.7030652e-02   5.5340510e-03   1.1053873e-02   4.3353015e+01   1.0643353e+02
   1.3727956e-02   5.2569196e-02   5.7729702e-03   1.1844817e-02   4.2768205e+01   1.1800718e+02
   1.4210609e-02   4.8089878e-02   5.9736356e-03   1.2753851e-02   4.2069767e+01   1.2485833e+02
   1.5090261e-02   4.3700966e-02   6.1299664e-03   1.3796850e-02   4.0705237e+01   1.2868968e+02
   1.6389253e-02   3.9493440e-02   6.2437616e-03   1.4983998e-02   3.8792677e+01   1.0647180e+02
   1.8132226e-02   3.5534054e-02   6.3189656e-03   1.6319824e-02   3.6180059e+01   8.1808895e+01
   2.0337786e-02   3.1883262e-02   6.3582056e-03   1.7803581e-02   3.0584736e+01   7.9877015e+01
   2.3008858e-02   2.8586224e-02   6.3611872e-03   1.9422655e-02   2.4358218e+01   8.6087573e+01
   2.6134200e-02   2.5677826e-02   6.3251488e-03   2.1156414e-02   1.9406811e+01   1.0057882e+02
   2.9691572e-02   2.3187646e-02   6.2501460e-03   2.2972168e-02   1.5201670e+01   1.2050276e+02
   3.3641014e-02   2.1132616e-02   6.1448586e-03   2.4822106e-02   1.2071837e+01   1.2910628e+02
   3.7915160e-02   1.9513703e-02   6.0260014e-03   2.6647516e-02   8.7730653e+00   1.2608720e+02
   4.2415466e-02   1.8321013e-02   5.9114776e-03   2.8379732e-02   6.3466436e+00   1.2430825e+02
   4.7013842e-02   1.7535378e-02   5.8167570e-03   2.9944616e-02   5.7634731e+00   1.2462777e+02
   5.1569212e-02   1.7124004e-02   5.7543344e-03   3.1256670e-02   5.5485614e+00   1.2423176e+02
   5.5922684e-02   1.7040184e-02   5.7330928e-03   3.2253860e-02   5.0490358e+00   1.2418687e+02
   5.9917530e-02   1.7225091e-02   5.7583660e-03   3.2929872e-02   4.4637035e+00   1.2379604e+02
   6.3469090e-02   1.7611693e-02   5.8320584e-03   3.3309998e-02   4.1181401e+00   1.2361408e+02
   6.6555514e-02   1.8127593e-02   5.9548658e-03   3.3458698e-02   3.9144129e+00   1.2338571e+02
   6.9159712e-02   1.8705182e-02   6.1258992e-03   3.3464522e-02   3.9636504e+00   1.2277845e+02
   7.1261648e-02   1.9282735e-02   6.3406986e-03   3.3394170e-02   4.0101997e+00   1.2245781e+02
   7.2849000e-02   1.9791713e-02   6.5925070e-03   3.3293476e-02   3.6781822e+00   1.2235378e+02
   7.3959906e-02   2.0163426e-02   6.8720318e-03   3.3200352e-02   3.4736555e+00   1.2228081e+02
   7.4754714e-02   2.0351076e-02   7.1703650e-03   3.3145144e-02   3.4199907e+00   1.2210906e+02
   7.5488078e-02   2.0357570e-02   7.4802658e-03   3.3140718e-02   3.3696951e+00   1.2191467e+02
   7.6412360e-02   2.0232904e-02   7.7898862e-03   3.3180706e-02   3.3818208e+00   1.2171155e+02
   7.7725638e-02   2.0034880e-02   8.0849488e-03   3.3236608e-02   3.2867140e+00   1.2141237e+02
   7.9546700e-02   1.9809205e-02   8.3568740e-03   3.3246118e-02   3.2728350e+00   1.2108839e+02
   8.1917102e-02   1.9587888e-02   8.6015458e-03   3.3130898e-02   3.2733595e+00   1.2063481e+02
   8.4816088e-02   1.9391341e-02   8.8120320e-03   3.2848426e-02   3.1518260e+00   1.2009348e+02
   8.8173198e-02   1.9230397e-02   8.9773820e-03   3.2404424e-02   3.1063880e+00   1.1965418e+02
   9.1893748e-02   1.9102846e-02   9.0894108e-03   3.1819908e-02   3.1201425e+00   1.1910293e+02
   9.5854534e-02   1.8992171e-02   9.1389278e-03   3.1126552e-02   3.1829030e+00   1.1822289e+02
   9.9906706e-02   1.8865947e-02   9.1080908e-03   3.0358428e-02   3.2765093e+00   1.1694795e+02
   1.0394291e-01   1.8690332e-02   8.9803268e-03   2.9530864e-02   3.2605553e+00   1.1535793e+02
   1.0788276e-01   1.8456450e-02   8.7475884e-03   2.8643486e-02   3.2841491e+00   1.1348776e+02
   1.1159575e-01   1.8179360e-02   8.4115432e-03   2.7704540e-02   3.3723234e+00   1.1143637e+02
   1.1495329e-01   1.7878168e-02   7.9858768e-03   2.6742222e-02   3.2773718e+00   1.0950829e+02
   1.1790348e-01   1.7566964e-02   7.4898852e-03   2.5776702e-02   3.2236193e+00   1.0787010e+02
   1.2042093e-01   1.7255275e-02   6.9436934e-03   2.4815972e-02   3.1612730e+00   1.0623269e+02
   1.2246508e-01   1.6946231e-02   6.3673932e-03   2.3872410e-02   3.0950507e+00   1.0396402e+02
   1.2405924e-01   1.6634228e-02   5.7780562e-03   2.2955326e-02   3.1838504e+00   1.0159276e+02
   1.2527684e-01   1.6308075e-02   5.1875132e-03   2.2071352e-02   3.1384931e+00   9.9317712e+01
   1.2615755e-01   1.5956707e-02   4.6051534e-03   2.1230408e-02   3.0570361e+00   9.6819665e+01
   1.2677348e-01   1.5574177e-02   4.0423826e-03   2.0441588e-02   3.1295929e+00   9.4533612e+01
   1.2724780e-01   1.5158109e-02   3.5109546e-03   1.9708825e-02   3.2499578e+00   9.1541843e+01
   1.2768208e-01   1.4704623e-02   3.0195468e-03   1.9030269e-02   3.1934918e+00   8.8575645e+01
   1.2810311e-01   1.4209278e-02   2.5727392e-03   1.8398194e-02   3.0868815e+00   8.6490568e+01
   1.2846818e-01   1.3675722e-02   2.1718736e-03   1.7801365e-02   3.0784721e+00   8.2252128e+01
   1.2875499e-01   1.3117536e-02   1.8168409e-03   1.7233339e-02   3.0178485e+00   7.7305186e+01
   1.2898641e-01   1.2547797e-02   1.5072019e-03   1.6688413e-02   3.1557906e+00   7.4194571e+01
   1.2918126e-01   1.1974874e-02   1.2423291e-03   1.6158527e-02   3.3107288e+00   7.0980736e+01
   1.2932641e-01   1.1403565e-02   1.0207862e-03   1.5650157e-02   3.1774743e+00   6.7984330e+01
   1.2938641e-01   1.0835506e-02   8.4072878e-04   1.5182734e-02   3.1595736e+00   6.5043950e+01
   1.2930204e-01   1.0274281e-02   7.0000592e-04   1.4774921e-02   3.2942616e+00   6.1855378e+01
   1.2899086e-01   9.7299200e-03   5.9516916e-04   1.4442575e-02   3.3877226e+00   5.8945753e+01
   1.2836240e-01   9.2168864e-03   5.2147138e-04   1.4193818e-02   3.4172794e+00   5.6000321e+01
   1.2727624e-01   8.7489008e-03   4.7421380e-04   1.4028959e-02   3.2629957e+00   5.3596590e+01
   1.2558961e-01   8.3351430e-03   4.4950168e-04   1.3938505e-02   3.1750576e+00   5.0679706e+01
   1.2326186e-01   7.9788166e-03   4.4361244e-04   1.3903633e-02   3.4413186e+00   4.7411709e+01
   1.2031588e-01   7.6788732e-03   4.5304860e-04   1.3907055e-02   3.6497933e+00   4.4139553e+01
   1.1681956e-01   7.4341210e-03   4.7444298e-04   1.3934868e-02   3.7504472e+00   4.0606623e+01
   1.1288659e-01   7.2428444e-03   5.0414334e-04   1.3978238e-02   3.6982428e+00   3.7909050e+01
   1.0859450e-01   7.1009900e-03   5.3866250e-04   1.4033946e-02   3.4140090e+00   3.5195055e+01
   1.0401361e-01   7.0034040e-03   5.7446268e-04   1.4102057e-02   3.3010382e+00   3.3747591e+01
   9.9242324e-02   6.9417002e-03   6.0765698e-04   1.4182794e-02   3.3711367e+00   3.2910440e+01
   9.4365522e-02   6.9050174e-03   6.3501656e-04   1.4267075e-02   3.4487016e+00   3.0504673e+01
   8.9492640e-02   6.8866786e-03   6.5463902e-04   1.4336601e-02   3.4504530e+00   2.9124042e+01
   8.4778144e-02   6.8844926e-03   6.6554772e-04   1.4368522e-02   3.4716239e+00   2.7912006e+01
   8.0396564e-02   6.8962634e-03   6.6846040e-04   1.4341150e-02   3.3285378e+00   2.6243333e+01
   7.6504662e-02   6.9215046e-03   6.6544148e-04   1.4235113e-02   3.1567972e+00   2.4847100e+01
   7.3186288e-02   6.9632010e-03   6.5772536e-04   1.4029554e-02   3.1701859e+00   2.2700479e+01
   7.0438412e-02   7.0244934e-03   6.4607972e-04   1.3719896e-02   2.8813061e+00   2.1081577e+01
   6.8173174e-02   7.1075128e-03   6.3189722e-04   1.3323442e-02   2.6179948e+00   1.9508737e+01
   6.6241840e-02   7.2131614e-03   6.1739396e-04   1.2865452e-02   2.5677527e+00   1.8197307e+01
   6.4502782e-02   7.3407546e-03   6.0559304e-04   1.2380703e-02   2.4615331e+00   1.8118473e+01
   6.2874406e-02   7.4888944e-03   5.9925286e-04   1.1907276e-02   2.4996694e+00   1.7941934e+01
   6.1348002e-02   7.6590884e-03   6.0037592e-04   1.1476210e-02   2.5045192e+00   1.7712437e+01
   5.9967608e-02   7.8562046e-03   6.1021440e-04   1.1111940e-02   2.4344680e+00   1.7632671e+01
   5.8802036e-02   8.0829258e-03   6.2930028e-04   1.0833641e-02   2.4027691e+00   1.7465611e+01
   5.7949490e-02   8.3390372e-03   6.5788060e-04   1.0657537e-02   2.3169838e+00   1.7283198e+01
   5.7536080e-02   8.6213922e-03   6.9505144e-04   1.0593714e-02   2.2479057e+00   1.7246841e+01
   5.7673466e-02   8.9256428e-03   7.3829012e-04   1.0643578e-02   2.2430964e+00   1.7857003e+01
   5.8423362e-02   9.2491434e-03   7.8475852e-04   1.0801878e-02   2.3097098e+00   1.8729884e+01
   5.9802670e-02   9.5886444e-03   8.3167418e-04   1.1056428e-02   2.3410012e+00   1.8781586e+01
   6.1815004e-02   9.9378796e-03   8.7534310e-04   1.1394642e-02   2.3136848e+00   1.8387787e+01
   6.4467420e-02   1.0286273e-02   9.1175316e-04   1.1810548e-02   2.2952517e+00   1.9116688e+01
   6.7764626e-02   1.0622151e-02   9.3925312e-04   1.2303191e-02   2.1893901e+00   1.9928310e+01
   7.1677220e-02   1.0931162e-02   9.5946564e-04   1.2876196e-02   2.2402789e+00   2.0012580e+01
   7.6113980e-02   1.1196601e-02   9.7568978e-04   1.3532063e-02   2.3117814e+00   2.0343196e+01
   8.0967832e-02   1.1406656e-02   9.9092956e-04   1.4269426e-02   2.3693315e+00   2.0327762e+01
   8.6136164e-02   1.1555245e-02   1.0071510e-03   1.5088383e-02   2.5924574e+00   2.0274073e+01
   9.1487068e-02   1.1639425e-02   1.0265277e-03   1.5985191e-02   2.6972538e+00   2.0202364e+01
   9.6924202e-02   1.1658129e-02   1.0514148e-03   1.6943314e-02   3.0182829e+00   1.9580742e+01
   1.0242022e-01   1.1624789e-02   1.0826954e-03   1.7934766e-02   3.0441952e+00   1.9301963e+01
   1.0791867e-01   1.1573382e-02   1.1197403e-03   1.8931263e-02   2.9732266e+00   1.9447903e+01
   1.1328569e-01   1.1542185e-02   1.1615622e-03   1.9903286e-02   2.9749974e+00   1.9711107e+01
   1.1833695e-01   1.1561845e-02   1.2071599e-03   2.0811532e-02   2.9034787e+00   1.9592616e+01
   1.2292613e-01   1.1653393e-02   1.2551359e-03   2.1612772e-02   3.1733025e+00   1.9131896e+01
   1.2699432e-01   1.1831139e-02   1.3046819e-03   2.2267336e-02   2.7091482e+00   1.8954424e+01
   1.3049831e-01   1.2102963e-02   1.3571669e-03   2.2733540e-02   3.0416698e+00   1.9070747e+01
   1.3339410e-01   1.2469764e-02   1.4149999e-03   2.2955530e-02   2.7968221e+00   1.8699994e+01
   1.3568801e-01   1.2928162e-02   1.4798967e-03   2.2885406e-02   3.3625341e+00   1.8007077e+01
   1.3748505e-01   1.3466991e-02   1.5530164e-03   2.2507556e-02   1.3948357e+01   1.7977827e+01
   1.3896098e-01   1.4065718e-02   1.6344363e-03   2.1835646e-02   3.8625522e+01   1.7670483e+01
   1.4021831e-01   1.4700084e-02   1.7222957e-03   2.0918572e-02   7.0357091e+01   1.7027994e+01
   1.4121359e-01   1.5345488e-02   1.8129914e-03   1.9814330e-02   9.1634977e+01   1.5751915e+01
   1.4178538e-01   1.5973742e-02   1.9019661e-03   1.8567983e-02   1.0128824e+02   1.4017282e+01
   1.4171580e-01   1.6549188e-02   1.9854566e-03   1.7227696e-02   1.0950643e+02   1.3926759e+01
   1.4081080e-01   1.7033603e-02   2.0618154e-03   1.5839163e-02   1.1545396e+02   1.3535995e+01
   1.3893027e-01   1.7389818e-02   2.1311274e-03   1.4438903e-02   1.1958215e+02   1.2076702e+01
   1.3598819e-01   1.7595152e-02   2.1938714e-03   1.3057580e-02   1.2210912e+02   1.1432692e+01
   1.3195917e-01   1.7661012e-02   2.2500528e-03   1.1721161e-02   1.2328088e+02   9.8232743e+00
   1.2687171e-01   1.7617286e-02   2.2995828e-03   1.0450870e-02   1.2430757e+02   8.1467921e+00
   1.2075946e-01   1.7492962e-02   2.3429924e-03   9.2629830e-03   1.2465358e+02   7.8700055e+00
   1.1365774e-01   1.7318091e-02   2.3811102e-03   8.1765428e-03   1.2489436e+02   7.0427437e+00
   1.0569647e-01   1.7116305e-02   2.4140980e-03   7.2132416e-03   1.2465135e+02   6.4986933e+00
   9.7112424e-02   1.6901138e-02   2.4422612e-03   6.3920252e-03   1.2431130e+02   6.6420402e+00
   8.8177708e-02   1.6685074e-02   2.4669346e-03   5.7289714e-03   1.2398595e+02   6.5660697e+00
   7.9149824e-02   1.6478384e-02   2.4900142e-03   5.2387892e-03   1.2362335e+02   6.5751579e+00
   7.0243356e-02   1.6284550e-02   2.5145344e-03   4.9372052e-03   1.2373908e+02   6.5799578e+00
   6.1644482e-02   1.6097157e-02   2.5451676e-03   4.8401214e-03   1.2377959e+02   6.5914863e+00
   5.3515998e-02   1.5902810e-02   2.5867306e-03   4.9610356e-03   1.2382349e+02   6.5896568e+00
   4.5983476e-02   1.5695462e-02   2.6418588e-03   5.3118378e-03   1.2382744e+02   6.5892884e+00
   3.9135472e-02   1.5471369e-02   2.7105474e-03   5.9037592e-03   1.2365461e+02   6.5958007e+00
   3.3022742e-02   1.5216030e-02   2.7906714e-03   6.7450710e-03   1.2351879e+02   6.5940106e+00
   2.7665756e-02   1.4914951e-02   2.8788110e-03   7.8429318e-03   1.2336573e+02   6.6035178e+00
   2.3064060e-02   1.4560075e-02   2.9713026e-03   9.2027868e-03   1.2325536e+02   6.6148027e+00
   1.9196881e-02   1.4144380e-02   3.0636832e-03   1.0824314e-02   1.2312466e+02   6.5968110e+00
   1.6024023e-02   1.3668340e-02   3.1508626e-03   1.2698594e-02   1.2285091e+02   6.6257808e+00
   1.3494918e-02   1.3140309e-02   3.2271426e-03   1.4805826e-02   1.2247437e+02   7.6144077e+00
   1.1554979e-02   1.2569652e-02   3.2882658e-03   1.7126115e-02   1.2206230e+02   8.6327825e+00
   1.0148194e-02   1.1968861e-02   3.3344560e-03   1.9641414e-02   1.2155314e+02   8.1931365e+00
   9.2161676e-03   1.1353243e-02   3.3672448e-03   2.2326118e-02   1.2110901e+02   7.6904058e+00
   8.6971616e-03   1.0737923e-02   3.3888944e-03   2.5143288e-02   1.2066191e+02   7.6017991e+00
   8.5376208e-03   1.0139024e-02   3.4047094e-03   2.8044126e-02   1.2016560e+02   7.2819480e+00
   8.6896198e-03   9.5749376e-03   3.4191708e-03   3.0970956e-02   1.1987070e+02   7.0949645e+00
   9.0987594e-03   9.0625178e-03   3.4337938e-03   3.3851026e-02   1.1945712e+02   6.9717495e+00
   9.7031860e-03   8.6170660e-03   3.4491682e-03   3.6591724e-02   1.1901109e+02   6.8392823e+00
   1.0439526e-02   8.2540604e-03   3.4640876e-03   3.9080930e-02   1.1852720e+02   6.8880122e+00
   1.1248201e-02   7.9856856e-03   3.4756102e-03   4.1208934e-02   1.1781325e+02   6.9940497e+00
   1.2066645e-02   7.8197616e-03   3.4798896e-03   4.2870086e-02   1.1724625e+02   6.9477808e+00
   1.2834023e-02   7.7612720e-03   3.4711886e-03   4.3954836e-02   1.1659156e+02   6.9047995e+00
   1.3500846e-02   7.8144454e-03   3.4442658e-03   4.4399614e-02   1.1586896e+02   6.9735914e+00
   1.4033015e-02   7.9857820e-03   3.3956720e-03   4.4187240e-02   1.1524686e+02   6.9224784e+00
   1.4416703e-02   8.2850400e-03   3.3243924e-03   4.3355372e-02   1.1432164e+02   6.9427569e+00
   1.4648837e-02   8.7214962e-03   3.2321406e-03   4.2010698e-02   1.1324920e+02   6.9909670e+00
   1.4743446e-02   9.3061270e-03   3.1210478e-03   4.0272878e-02   1.1226732e+02   6.9413748e+00
   1.4737625e-02   1.0055773e-02   2.9947838e-03   3.8278878e-02   1.1130203e+02   6.9829882e+00
   1.4672598e-02   1.0988398e-02   2.8584058e-03   3.6168892e-02   1.1023181e+02   6.8781076e+00
   1.4586626e-02   1.2118250e-02   2.7175374e-03   3.4056968e-02   1.0895411e+02   6.7479708e+00
   1.4509603e-02   1.3453736e-02   2.5792584e-03   3.2051120e-02   1.0769521e+02   6.7401720e+00
   1.4460853e-02   1.4998925e-02   2.4503732e-03   3.0237778e-02   1.0643517e+02   6.7654885e+00
   1.4460053e-02   1.6753465e-02   2.3368178e-03   2.8673078e-02   1.0500016e+02   6.8445021e+00
   1.4527116e-02   1.8723682e-02   2.2437216e-03   2.7392316e-02   1.0348288e+02   6.8056020e+00
   1.4677161e-02   2.0939654e-02   2.1750218e-03   2.6413412e-02   1.0192784e+02   6.7921210e+00
   1.4919815e-02   2.3446778e-02   2.1336296e-03   2.5736630e-02   1.0046098e+02   6.7791769e+00
   1.5257091e-02   2.6291410e-02   2.1206820e-03   2.5336894e-02   9.8925056e+01   6.7820650e+00
   1.5685121e-02   2.9509962e-02   2.1349314e-03   2.5167332e-02   9.7112344e+01   6.9120407e+00
   1.6200841e-02   3.3121094e-02   2.1716460e-03   2.5161762e-02   9.5019017e+01   6.9682323e+00
   1.6805883e-02   3.7128466e-02   2.2241036e-03   2.5236500e-02   9.2792733e+01   7.0300108e+00
   1.7504256e-02   4.1524012e-02   2.2873854e-03   2.5299444e-02   9.0335353e+01   6.9242462e+00
   1.8292928e-02   4.6286332e-02   2.3587138e-03   2.5257086e-02   8.7749458e+01   6.7209997e+00
   1.9161480e-02   5.1370316e-02   2.4367988e-03   2.5035928e-02   8.5571608e+01   6.7347240e+00
   2.0105170e-02   5.6709142e-02   2.5198564e-03   2.4600642e-02   8.2992984e+01   6.7655432e+00
   2.1120326e-02   6.2252404e-02   2.6051632e-03   2.3935934e-02   8.0221522e+01   6.7506475e+00
   2.2194972e-02   6.7992922e-02   2.6912336e-03   2.3041978e-02   7.7656604e+01   6.7464832e+00
   2.3305130e-02   7.3937262e-02   2.7749740e-03   2.1948632e-02   7.4539304e+01   6.7431449e+00
   2.4407012e-02   8.0075422e-02   2.8508494e-03   2.0695922e-02   7.1135661e+01   6.7610798e+00
   2.5443292e-02   8.6385872e-02   2.9137180e-03   1.9316680e-02   6.7448636e+01   6.7539201e+00
   2.6357308e-02   9.2848266e-02   2.9584556e-03   1.7848619e-02   6.4369452e+01   6.6363379e+00
   2.7108114e-02   9.9422462e-02   2.9802858e-03   1.6337017e-02   6.1464999e+01   6.5579039e+00
   2.7669580e-02   1.0601210e-01   2.9754082e-03   1.4823284e-02   5.7191519e+01   6.5866617e+00
   2.8018696e-02   1.1248352e-01   2.9417520e-03   1.3342279e-02   5.3079116e+01   6.5998947e+00
   2.8137582e-02   1.1868675e-01   2.8818886e-03   1.1926406e-02   4.9454011e+01   6.6223160e+00
   2.8008880e-02   1.2448590e-01   2.8026068e-03   1.0605579e-02   4.5947516e+01   6.6066062e+00
   2.7618378e-02   1.2985683e-01   2.7106000e-03   9.4025152e-03   4.3143533e+01   6.5872483e+00
   2.6975334e-02   1.3492275e-01   2.6104070e-03   8.3310730e-03   4.0615842e+01   6.5957247e+00
   2.6122758e-02   1.3987992e-01   2.5038968e-03   7.3990248e-03   3.8666540e+01   6.6063962e+00
   2.5124168e-02   1.4487826e-01   2.3921590e-03   6.6083874e-03   3.7667390e+01   6.6208670e+00
   2.4040110e-02   1.4998325e-01   2.2789712e-03   5.9566472e-03   3.6857533e+01   6.5897172e+00
   2.2922954e-02   1.5523328e-01   2.1680700e-03   5.4385726e-03   3.6551052e+01   6.6195647e+00
   2.1816560e-02   1.6061179e-01   2.0616504e-03   5.0453232e-03   3.7207396e+01   6.6134569e+00
   2.0747212e-02   1.6601904e-01   1.9632732e-03   4.7660372e-03   3.7901855e+01   6.6213149e+00
   1.9721582e-02   1.7124578e-01   1.8763676e-03   4.5897880e-03   3.8463931e+01   6.6473602e+00
   1.8737803e-02   1.7594604e-01   1.8035746e-03   4.5066166e-03   3.8909106e+01   6.5508793e+00
   1.7796021e-02   1.7976832e-01   1.7481789e-03   4.5097884e-03   3.9424211e+01   6.6109419e+00
   1.6899717e-02   1.8238932e-01   1.7122254e-03   4.5952582e-03   4.0606385e+01   6.6048100e+00
   1.6054820e-02   1.8348714e-01   1.6948725e-03   4.7595476e-03   4.1720464e+01   6.5901688e+00
   1.5263348e-02   1.8286750e-01   1.6928778e-03   4.9993474e-03   4.1990153e+01   6.6114904e+00
   1.4528696e-02   1.8048710e-01   1.7027012e-03   5.3086646e-03   4.2362868e+01   6.5697508e+00
   1.3866820e-02   1.7642160e-01   1.7231521e-03   5.6777068e-03   4.3221580e+01   6.6641196e+00
   1.3294860e-02   1.7092610e-01   1.7551077e-03   6.0989630e-03   4.3809455e+01   6.5239987e+00
   1.2821933e-02   1.6439189e-01   1.7986454e-03   6.5675550e-03   4.4101085e+01   6.6237470e+00
   1.2450264e-02   1.5719336e-01   1.8519624e-03   7.0766056e-03   4.4410012e+01   6.6070912e+00
   1.2171631e-02   1.4957224e-01   1.9122228e-03   7.6165374e-03   4.4908734e+01   6.5470449e+00
   1.1967200e-02   1.4165598e-01   1.9745867e-03   8.1770986e-03   4.5526460e+01   6.7180311e+00
   1.1814459e-02   1.3360783e-01   2.0332490e-03   8.7511514e-03   4.6067134e+01   6.4788582e+00
   1.1692892e-02   1.2565777e-01   2.0861248e-03   9.3347410e-03   4.6489363e+01   6.7368677e+00
   1.1582720e-02   1.1800320e-01   2.1348550e-03   9.9353024e-03   4.6802014e+01   6.3748478e+00
   1.1472122e-02   1.1077914e-01   2.1810882e-03   1.0575667e-02   4.7052570e+01   6.4566346e+00
   1.1373493e-02   1.0407756e-01   2.2258414e-03   1.1278572e-02   4.7395936e+01   6.3995002e+00
   1.1326618e-02   9.7952348e-02   2.2702656e-03   1.2061783e-02   4.7600291e+01   6.0562981e+00
   1.1396087e-02   9.2372032e-02   2.3148224e-03   1.2941004e-02   4.7620400e+01   6.7446920e+00
   1.1660107e-02   8.7196454e-02   2.3605404e-03   1.3927169e-02   4.7732914e+01   8.1344961e+00
   1.2192424e-02   8.2199926e-02   2.4108622e-03   1.5022957e-02   4.7695344e+01   2.7405511e+01
   1.3064789e-02   7.7135110e-02   2.4690872e-03   1.6219438e-02   4.7357291e+01   6.3860668e+01
   1.4350266e-02   7.1885118e-02   2.5374046e-03   1.7497385e-02   4.6852503e+01   9.5001677e+01
   1.6114775e-02   6.6510286e-02   2.6182750e-03   1.8833645e-02   4.6105229e+01   1.1327445e+02
   1.8413831e-02   6.1144638e-02   2.7137618e-03   2.0207304e-02   4.4823913e+01   1.2191561e+02
   2.1291130e-02   5.5910346e-02   2.8248466e-03   2.1591274e-02   4.3713985e+01   1.2937829e+02
   2.4778824e-02   5.0890770e-02   2.9515994e-03   2.2941880e-02   4.2550166e+01   1.1496371e+02
   2.8901170e-02   4.6154080e-02   3.0935714e-03   2.4210500e-02   4.0515392e+01   8.1331322e+01
   3.3686252e-02   4.1760594e-02   3.2506100e-03   2.5357148e-02   3.7258876e+01   6.8833322e+01
   3.9166328e-02   3.7748990e-02   3.4250596e-03   2.6339668e-02   3.0408630e+01   7.3564945e+01
   4.5356680e-02   3.4137984e-02   3.6209420e-03   2.7100436e-02   2.2850555e+01   8.6920328e+01
   5.2236782e-02   3.0924930e-02   3.8393860e-03   2.7587282e-02   1.8449584e+01   1.1159032e+02
   5.9742674e-02   2.8106976e-02   4.0791930e-03   2.7769528e-02   1.3893945e+01   1.2797758e+02
   6.7770194e-02   2.5700030e-02   4.3400578e-03   2.7618912e-02   9.9872135e+00   1.2753808e+02
   7.6168218e-02   2.3721486e-02   4.6226096e-03   2.7124106e-02   8.3947746e+00   1.2499064e+02
   8.4738208e-02   2.2174440e-02   4.9277060e-03   2.6319074e-02   6.6356081e+00   1.2549714e+02
   9.3214352e-02   2.1041872e-02   5.2522502e-03   2.5253116e-02   5.5826783e+00   1.2509527e+02
   1.0126734e-01   2.0287946e-02   5.5874670e-03   2.3966370e-02   5.5137474e+00   1.2455863e+02
   1.0858964e-01   1.9866977e-02   5.9240168e-03   2.2509210e-02   4.9692248e+00   1.2398569e+02
   1.1490788e-01   1.9726381e-02   6.2564686e-03   2.0946370e-02   4.5230392e+00   1.2366843e+02
   1.2002460e-01   1.9809934e-02   6.5865632e-03   1.9338494e-02   4.3253381e+00   1.2357712e+02
   1.2392762e-01   2.0062652e-02   6.9175864e-03   1.7736906e-02   3.8284927e+00   1.2329010e+02
   1.2676761e-01   2.0425666e-02   7.2474912e-03   1.6184823e-02   3.5188346e+00   1.2332994e+02
   1.2876932e-01   2.0829304e-02   7.5730932e-03   1.4712705e-02   3.4949568e+00   1.2348193e+02
   1.3013469e-01   2.1198284e-02   7.8918066e-03   1.3339906e-02   3.2208869e+00   1.2384457e+02
   1.3100444e-01   2.1463088e-02   8.1976712e-03   1.2078580e-02   2.9718347e+00   1.2411857e+02
   1.3149513e-01   2.1573094e-02   8.4807312e-03   1.0936792e-02   3.2656465e+00   1.2412842e+02
   1.3171941e-01   2.1520156e-02   8.7311420e-03   9.9206168e-03   3.5427741e+00   1.2412093e+02
   1.3179067e-01   2.1337386e-02   8.9393034e-03   9.0304644e-03   3.0652391e+00   1.2400113e+02
   1.3184088e-01   2.1059176e-02   9.0965298e-03   8.2596736e-03   2.7888785e+00   1.2383181e+02
   1.3202200e-01   2.0711312e-02   9.2007956e-03   7.5944420e-03   2.8006628e+00   1.2365766e+02
   1.3243887e-01   2.0329330e-02   9.2522640e-03   7.0164972e-03   2.5323471e+00   1.2352466e+02
   1.3314142e-01   1.9948973e-02   9.2466776e-03   6.5109794e-03   2.5875769e+00   1.2327119e+02
   1.3416736e-01   1.9591995e-02   9.1805000e-03   6.0684670e-03   2.6066001e+00   1.2281733e+02
   1.3552721e-01   1.9265190e-02   9.0564050e-03   5.6815978e-03   2.5227139e+00   1.2237204e+02
   1.3723658e-01   1.8963967e-02   8.8805670e-03   5.3412296e-03   2.5312265e+00   1.2185714e+02
   1.3931118e-01   1.8681289e-02   8.6566182e-03   5.0392490e-03   2.2316882e+00   1.2097066e+02
   1.4170937e-01   1.8408786e-02   8.3849120e-03   4.7737488e-03   2.0142727e+00   1.1982922e+02
   1.4434147e-01   1.8135667e-02   8.0649606e-03   4.5446702e-03   2.0104886e+00   1.1877907e+02
   1.4704195e-01   1.7848506e-02   7.6972086e-03   4.3508096e-03   2.0375563e+00   1.1762163e+02
   1.4959247e-01   1.7539304e-02   7.2848966e-03   4.1911804e-03   2.0537310e+00   1.1638474e+02
   1.5178271e-01   1.7217228e-02   6.8371678e-03   4.0644260e-03   1.9898208e+00   1.1524506e+02
   1.5337530e-01   1.6898917e-02   6.3694940e-03   3.9687640e-03   1.9431109e+00   1.1387260e+02
   1.5414874e-01   1.6598415e-02   5.8967178e-03   3.9023484e-03   1.9336044e+00   1.1217556e+02
   1.5402029e-01   1.6322508e-02   5.4315236e-03   3.8632254e-03   1.9385925e+00   1.1045816e+02
   1.5311102e-01   1.6065581e-02   4.9858362e-03   3.8485538e-03   1.9885391e+00   1.0889620e+02
   1.5162379e-01   1.5811385e-02   4.5668732e-03   3.8542734e-03   2.0534683e+00   1.0737651e+02
   1.4968718e-01   1.5530213e-02   4.1767138e-03   3.8759830e-03   2.0222824e+00   1.0572265e+02
   1.4736561e-01   1.5186988e-02   3.8138088e-03   3.9087356e-03   1.9993016e+00   1.0384217e+02
   1.4469695e-01   1.4760721e-02   3.4735022e-03   3.9469266e-03   2.0302742e+00   1.0191867e+02
   1.4176018e-01   1.4253567e-02   3.1488648e-03   3.9857416e-03   2.0863183e+00   1.0007783e+02
   1.3867019e-01   1.3689526e-02   2.8339862e-03   4.0222756e-03   2.2621032e+00   9.8221305e+01
   1.3552862e-01   1.3097932e-02   2.5292936e-03   4.0555734e-03   2.3121880e+00   9.6114859e+01
   1.3242841e-01   1.2502826e-02   2.2405376e-03   4.0874246e-03   2.2255471e+00   9.3787349e+01
   1.2939006e-01   1.1923935e-02   1.9737177e-03   4.1235724e-03   2.3133507e+00   9.1667549e+01
   1.2636229e-01   1.1373729e-02   1.7338678e-03   4.1707102e-03   2.3939524e+00   8.9326526e+01
   1.2326066e-01   1.0860476e-02   1.5252856e-03   4.2331978e-03   2.3356178e+00   8.6629329e+01
   1.1998326e-01   1.0390390e-02   1.3506394e-03   4.3143686e-03   2.3845279e+00   8.4480882e+01
   1.1646601e-01   9.9692532e-03   1.2107957e-03   4.4172810e-03   2.4743794e+00   8.2292901e+01
   1.1267378e-01   9.6031166e-03   1.1052881e-03   4.5436500e-03   2.5318117e+00   7.9573554e+01
   1.0859072e-01   9.2941360e-03   1.0320172e-03   4.6926258e-03   2.5006135e+00   7.7560439e+01
   1.0425785e-01   9.0400890e-03   9.8796516e-04   4.8608874e-03   2.5084105e+00   7.5748014e+01
   9.9762646e-02   8.8339472e-03   9.7010888e-04   5.0436928e-03   2.8049931e+00   7.3220695e+01
   9.5152752e-02   8.6643834e-03   9.7450444e-04   5.2349554e-03   2.9649526e+00   7.0583882e+01
   9.0419908e-02   8.5149688e-03   9.9623416e-04   5.4295482e-03   3.0870762e+00   6.7692211e+01
   8.5667812e-02   8.3714670e-03   1.0300407e-03   5.6243762e-03   3.1638682e+00   6.4807778e+01
   8.1127188e-02   8.2345870e-03   1.0705418e-03   5.8169278e-03   3.0419875e+00   6.2263582e+01
   7.6988882e-02   8.1133048e-03   1.1116181e-03   6.0069794e-03   3.0431445e+00   5.9799316e+01
   7.3366230e-02   8.0135540e-03   1.1464952e-03   6.1957466e-03   2.8506004e+00   5.7466027e+01
   7.0319030e-02   7.9379938e-03   1.1698665e-03   6.3825152e-03   2.8322913e+00   5.4773550e+01
   6.7885950e-02   7.8878288e-03   1.1795842e-03   6.5632792e-03   2.8296272e+00   5.2462014e+01
   6.6071780e-02   7.8620852e-03   1.1771571e-03   6.7308380e-03   2.3739390e+00   5.0565637e+01
   6.4830874e-02   7.8579078e-03   1.1652521e-03   6.8792136e-03   2.2597441e+00   4.7887157e+01
   6.4126912e-02   7.8734680e-03   1.1469868e-03   7.0058996e-03   2.2205063e+00   4.5581603e+01
   6.3929410e-02   7.9072724e-03   1.1274494e-03   7.1082092e-03   2.1712859e+00   4.4022514e+01
   6.4185248e-02   7.9551676e-03   1.1112069e-03   7.1800152e-03   2.2661785e+00   4.1410605e+01
   6.4819932e-02   8.0114750e-03   1.1008428e-03   7.2123890e-03   2.1717544e+00   3.7660471e+01
   6.5736358e-02   8.0759994e-03   1.0972124e-03   7.1993612e-03   2.2499943e+00   3.4228583e+01
   6.6821338e-02   8.1563266e-03   1.0998709e-03   7.1439304e-03   2.3504781e+00   3.0373929e+01
   6.7988666e-02   8.2595946e-03   1.1083209e-03   7.0592108e-03   2.2272933e+00   2.6534505e+01
   6.9245966e-02   8.3893062e-03   1.1216610e-03   6.9624400e-03   2.1289255e+00   2.4998991e+01
   7.0662904e-02   8.5486888e-03   1.1383293e-03   6.8687056e-03   2.1884538e+00   2.5077861e+01
   7.2301480e-02   8.7412344e-03   1.1567971e-03   6.7904848e-03   2.0586578e+00   2.5661715e+01
   7.4202530e-02   8.9668340e-03   1.1751665e-03   6.7373112e-03   1.9281015e+00   2.6045147e+01
   7.6396102e-02   9.2176970e-03   1.1915621e-03   6.7178200e-03   2.0233400e+00   2.5806851e+01
   7.8917922e-02   9.4872050e-03   1.2060984e-03   6.7431760e-03   1.9240571e+00   2.5932482e+01
   8.1784292e-02   9.7761800e-03   1.2201237e-03   6.8247004e-03   2.0408348e+00   2.6392960e+01
   8.4992900e-02   1.0086248e-02   1.2358154e-03   6.9717572e-03   2.1728242e+00   2.6819637e+01
   8.8527310e-02   1.0421307e-02   1.2567213e-03   7.1933018e-03   2.1464272e+00   2.7460990e+01
   9.2331216e-02   1.0787438e-02   1.2856745e-03   7.4980104e-03   2.2472102e+00   2.7469140e+01
   9.6349512e-02   1.1188151e-02   1.3247812e-03   7.8930962e-03   2.1304817e+00   2.7076119e+01
   1.0051977e-01   1.1627274e-02   1.3759701e-03   8.3831480e-03   2.0397212e+00   2.7133429e+01
   1.0475498e-01   1.2108596e-02   1.4398270e-03   8.9708284e-03   1.9714117e+00   2.7269472e+01
   1.0897493e-01   1.2633968e-02   1.5153285e-03   9.6578080e-03   2.0943355e+00   2.7954846e+01
   1.1308700e-01   1.3209919e-02   1.5995340e-03   1.0442984e-02   2.2921366e+00   2.7526492e+01
   1.1703805e-01   1.3850076e-02   1.6871252e-03   1.1323373e-02   2.2973175e+00   2.6406054e+01
   1.2083778e-01   1.4564720e-02   1.7713194e-03   1.2293330e-02   2.5799593e+00   2.6985020e+01
   1.2449852e-01   1.5353315e-02   1.8467910e-03   1.3337944e-02   2.3854251e+00   2.7061651e+01
   1.2802607e-01   1.6205592e-02   1.9103370e-03   1.4430142e-02   2.0071433e+00   2.6833619e+01
   1.3139129e-01   1.7105910e-02   1.9587631e-03   1.5531124e-02   1.7695920e+00   2.7104857e+01
   1.3455080e-01   1.8033837e-02   1.9900693e-03   1.6593820e-02   1.8019660e+00   2.6697297e+01
   1.3747019e-01   1.8961016e-02   2.0046856e-03   1.7569528e-02   2.0990128e+00   2.6489286e+01
   1.4011114e-01   1.9861495e-02   2.0038528e-03   1.8408045e-02   1.6686993e+00   2.6628280e+01
   1.4251670e-01   2.0720802e-02   1.9905776e-03   1.9060970e-02   6.6040259e+00   2.6593871e+01
   1.4479599e-01   2.1529166e-02   1.9703881e-03   1.9484986e-02   2.5767832e+01   2.6066456e+01
   1.4699737e-01   2.2279276e-02   1.9490448e-03   1.9640288e-02   5.7100256e+01   2.4600139e+01
   1.4909820e-01   2.2963350e-02   1.9324777e-03   1.9511728e-02   8.2981549e+01   2.2803227e+01
   1.5104162e-01   2.3561808e-02   1.9270174e-03   1.9120017e-02   9.3981779e+01   2.0845090e+01
   1.5272519e-01   2.4053346e-02   1.9367400e-03   1.8502663e-02   1.0117997e+02   1.8368769e+01
   1.5401619e-01   2.4434954e-02   1.9632016e-03   1.7701183e-02   1.0887226e+02   1.6667744e+01
   1.5478207e-01   2.4706488e-02   2.0078990e-03   1.6754900e-02   1.1461647e+02   1.6136642e+01
   1.5482497e-01   2.4859834e-02   2.0716442e-03   1.5706221e-02   1.1858499e+02   1.4961204e+01
   1.5382501e-01   2.4901868e-02   2.1530974e-03   1.4602284e-02   1.2059130e+02   1.3285476e+01
   1.5140202e-01   2.4854814e-02   2.2494836e-03   1.3485118e-02   1.2205629e+02   1.1820375e+01
   1.4725232e-01   2.4730028e-02   2.3570740e-03   1.2392442e-02   1.2315064e+02   1.0619055e+01
   1.4136877e-01   2.4519564e-02   2.4709008e-03   1.1356851e-02   1.2367539e+02   9.4413531e+00
   1.3408914e-01   2.4206738e-02   2.5859344e-03   1.0403001e-02   1.2379892e+02   8.1135064e+00
   1.2587363e-01   2.3773532e-02   2.7005476e-03   9.5482752e-03   1.2360332e+02   7.6915394e+00
   1.1713952e-01   2.3206352e-02   2.8154440e-03   8.8021168e-03   1.2344341e+02   7.1792366e+00
   1.0821447e-01   2.2505268e-02   2.9305792e-03   8.1674494e-03   1.2308465e+02   6.4909200e+00
   9.9366438e-02   2.1689338e-02   3.0457874e-03   7.6427164e-03   1.2291251e+02   6.6035477e+00
   9.0837274e-02   2.0791210e-02   3.1593806e-03   7.2232186e-03   1.2306123e+02   6.5872812e+00
   8.2815854e-02   1.9845497e-02   3.2683832e-03   6.9021580e-03   1.2311875e+02   6.5539267e+00
   7.5430412e-02   1.8884560e-02   3.3710454e-03   6.6728432e-03   1.2300561e+02   6.6271280e+00
   6.8740634e-02   1.7936280e-02   3.4672380e-03   6.5297756e-03   1.2275928e+02   6.5684755e+00
   6.2743566e-02   1.7016262e-02   3.5592006e-03   6.4666508e-03   1.2256824e+02   6.5894201e+00
   5.7398850e-02   1.6127312e-02   3.6497126e-03   6.4735444e-03   1.2236269e+02   6.5986504e+00
   5.2660948e-02   1.5265515e-02   3.7399646e-03   6.5358442e-03   1.2213049e+02   6.5785113e+00
   4.8531160e-02   1.4422784e-02   3.8299182e-03   6.6375852e-03   1.2195219e+02   6.6037853e+00
   4.5034292e-02   1.3590821e-02   3.9179726e-03   6.7598426e-03   1.2176153e+02   6.5381525e+00
   4.2161046e-02   1.2772066e-02   4.0006924e-03   6.8803720e-03   1.2160846e+02   6.8349187e+00
   3.9868120e-02   1.1983190e-02   4.0736024e-03   6.9811692e-03   1.2134597e+02   8.0276705e+00
   3.8098888e-02   1.1243972e-02   4.1321716e-03   7.0452974e-03   1.2100733e+02   9.2312977e+00
   3.6788972e-02   1.0571104e-02   4.1718814e-03   7.0605818e-03   1.2074845e+02   9.0244282e+00
   3.5850730e-02   9.9769016e-03   4.1894136e-03   7.0276282e-03   1.2042513e+02   7.9361939e+00
   3.5191204e-02   9.4680292e-03   4.1820174e-03   6.9509322e-03   1.2006133e+02   7.6757351e+00
   3.4740738e-02   9.0502964e-03   4.1470388e-03   6.8379102e-03   1.1979717e+02   7.6002975e+00
   3.4456250e-02   8.7343106e-03   4.0843376e-03   6.6996966e-03   1.1961067e+02   7.1176539e+00
   3.4318126e-02   8.5354544e-03   3.9960930e-03   6.5458122e-03   1.1937051e+02   7.0095390e+00
   3.4310100e-02   8.4674384e-03   3.8868938e-03   6.3840026e-03   1.1894713e+02   7.0379421e+00
   3.4413732e-02   8.5387680e-03   3.7625104e-03   6.2213652e-03   1.1831989e+02   7.0604012e+00
   3.4596838e-02   8.7537190e-03   3.6279612e-03   6.0644270e-03   1.1777400e+02   7.1120411e+00
   3.4798348e-02   9.1130062e-03   3.4878350e-03   5.9154848e-03   1.1743643e+02   7.0529959e+00
   3.4938530e-02   9.6137030e-03   3.3461804e-03   5.7738786e-03   1.1694557e+02   7.0697974e+00
   3.4917780e-02   1.0249058e-02   3.2076718e-03   5.6395536e-03   1.1630982e+02   7.1207657e+00
   3.4638678e-02   1.1009237e-02   3.0765312e-03   5.5116318e-03   1.1578371e+02   7.0832090e+00
   3.4034442e-02   1.1879585e-02   2.9542112e-03   5.3890204e-03   1.1515330e+02   7.0698276e+00
   3.3079538e-02   1.2837674e-02   2.8403258e-03   5.2711660e-03   1.1432084e+02   7.1052337e+00
   3.1821860e-02   1.3852283e-02   2.7353816e-03   5.1573846e-03   1.1347595e+02   7.1156976e+00
   3.0370952e-02   1.4890810e-02   2.6423682e-03   5.0467264e-03   1.1254166e+02   7.1048283e+00
   2.8851150e-02   1.5928073e-02   2.5642180e-03   4.9402664e-03   1.1149907e+02   7.0851086e+00
   2.7372272e-02   1.6943126e-02   2.5007344e-03   4.8414686e-03   1.1043004e+02   7.1039641e+00
   2.6013666e-02   1.7921166e-02   2.4483714e-03   4.7531084e-03   1.0906755e+02   7.1424407e+00
   2.4830216e-02   1.8851234e-02   2.4012954e-03   4.6764366e-03   1.0747502e+02   7.1352426e+00
   2.3850956e-02   1.9715668e-02   2.3527602e-03   4.6116796e-03   1.0606679e+02   7.1309020e+00
   2.3080374e-02   2.0508462e-02   2.2977088e-03   4.5610390e-03   1.0446911e+02   7.1473459e+00
   2.2505166e-02   2.1247862e-02   2.2335308e-03   4.5287520e-03   1.0245297e+02   7.1601775e+00
   2.2099580e-02   2.1960992e-02   2.1596544e-03   4.5167924e-03   1.0045647e+02   7.1623751e+00
   2.1834718e-02   2.2680028e-02   2.0799002e-03   4.5238378e-03   9.8586162e+01   7.1523626e+00
   2.1671818e-02   2.3441086e-02   2.0013586e-03   4.5452206e-03   9.6558680e+01   7.1499691e+00
   2.1560774e-02   2.4282668e-02   1.9310558e-03   4.5753180e-03   9.4163912e+01   7.1366836e+00
   2.1444744e-02   2.5240246e-02   1.8743225e-03   4.6099766e-03   9.1861233e+01   7.1139397e+00
   2.1277918e-02   2.6344476e-02   1.8335472e-03   4.6443038e-03   8.9717254e+01   7.0785219e+00
   2.1051274e-02   2.7642862e-02   1.8103226e-03   4.6739592e-03   8.7179963e+01   7.0770873e+00
   2.0789652e-02   2.9198324e-02   1.8063605e-03   4.6976436e-03   8.4132233e+01   7.1238897e+00
   2.0536462e-02   3.1077912e-02   1.8216856e-03   4.7156906e-03   8.0797036e+01   7.1214153e+00
   2.0331176e-02   3.3351284e-02   1.8551796e-03   4.7297324e-03   7.7940636e+01   7.0924423e+00
   2.0197390e-02   3.6070716e-02   1.9048938e-03   4.7421348e-03   7.5549717e+01   7.1083182e+00
   2.0149670e-02   3.9258398e-02   1.9675209e-03   4.7548984e-03   7.2822479e+01   7.1322231e+00
   2.0195502e-02   4.2918504e-02   2.0403838e-03   4.7692174e-03   6.9875321e+01   7.1461270e+00
   2.0339240e-02   4.7075030e-02   2.1232442e-03   4.7852268e-03   6.6734555e+01   7.1824651e+00
   2.0583198e-02   5.1777242e-02   2.2159406e-03   4.8029950e-03   6.3590030e+01   7.1535330e+00
   2.0926012e-02   5.7054114e-02   2.3159352e-03   4.8223648e-03   6.0598132e+01   7.0762131e+00
   2.1368834e-02   6.2891186e-02   2.4195088e-03   4.8434562e-03   5.7207092e+01   7.1441268e+00
   2.1914402e-02   6.9220908e-02   2.5226918e-03   4.8669266e-03   5.3584254e+01   7.2200433e+00
   2.2558964e-02   7.5933586e-02   2.6209436e-03   4.8931826e-03   4.9821028e+01   6.9212899e+00
   2.3290822e-02   8.2914754e-02   2.7094132e-03   4.9235118e-03   4.6669845e+01   6.5976078e+00
   2.4086578e-02   9.0038182e-02   2.7826162e-03   4.9591054e-03   4.4490317e+01   6.6095823e+00
   2.4907486e-02   9.7157184e-02   2.8350582e-03   5.0011024e-03   4.2030899e+01   6.6140524e+00
   2.5709866e-02   1.0415047e-01   2.8605136e-03   5.0505782e-03   3.9895739e+01   6.5964234e+00
   2.6457458e-02   1.1093131e-01   2.8506596e-03   5.1070658e-03   3.8317683e+01   6.6183042e+00
   2.7116026e-02   1.1745096e-01   2.8000474e-03   5.1710328e-03   3.6726538e+01   6.5941364e+00
   2.7638314e-02   1.2371631e-01   2.7106792e-03   5.2444684e-03   3.5680746e+01   6.6072816e+00
   2.7976810e-02   1.2972014e-01   2.5915990e-03   5.3306164e-03   3.5492693e+01   6.6137189e+00
   2.8111724e-02   1.3540590e-01   2.4561394e-03   5.4326610e-03   3.6115469e+01   6.5966864e+00
   2.8058222e-02   1.4065693e-01   2.3171670e-03   5.5517174e-03   3.6691679e+01   6.6189175e+00
   2.7856958e-02   1.4527953e-01   2.1861934e-03   5.6879504e-03   3.7450152e+01   6.5978158e+00
   2.7548386e-02   1.4907590e-01   2.0739228e-03   5.8399444e-03   3.8428530e+01   6.6036709e+00
   2.7166802e-02   1.5185438e-01   1.9884178e-03   6.0071906e-03   3.9047986e+01   6.6191995e+00
   2.6748274e-02   1.5348338e-01   1.9346837e-03   6.1895406e-03   3.9847527e+01   6.5867192e+00
   2.6313920e-02   1.5402633e-01   1.9146632e-03   6.3832500e-03   4.0680037e+01   6.5986677e+00
   2.5866868e-02   1.5366984e-01   1.9281163e-03   6.5815486e-03   4.1472888e+01   6.5822625e+00
   2.5402560e-02   1.5258180e-01   1.9737630e-03   6.7754502e-03   4.2275326e+01   6.6174309e+00
   2.4910524e-02   1.5085808e-01   2.0491442e-03   6.9598154e-03   4.3064496e+01   6.6153772e+00
   2.4380216e-02   1.4849908e-01   2.1526586e-03   7.1335580e-03   4.3514849e+01   6.5965510e+00
   2.3805126e-02   1.4547316e-01   2.2846608e-03   7.2975246e-03   4.3704163e+01   6.6000701e+00
   2.3179726e-02   1.4175989e-01   2.4465450e-03   7.4584438e-03   4.4335412e+01   6.5456673e+00
   2.2494568e-02   1.3729418e-01   2.6411880e-03   7.6237510e-03   4.4707148e+01   6.6399050e+00
   2.1739536e-02   1.3195895e-01   2.8720750e-03   7.7977412e-03   4.5091115e+01   6.5731116e+00
   2.0911966e-02   1.2563457e-01   3.1419286e-03   7.9832730e-03   4.5622434e+01   6.5992072e+00
   2.0012708e-02   1.1829541e-01   3.4512420e-03   8.1861236e-03   4.5392096e+01   6.6236396e+00
   1.9038584e-02   1.1008732e-01   3.7971282e-03   8.4172790e-03   4.5575147e+01   6.5576226e+00
   1.7983515e-02   1.0125848e-01   4.1733880e-03   8.6850984e-03   4.5951768e+01   6.6441749e+00
   1.6854220e-02   9.2073532e-02   4.5699352e-03   8.9918256e-03   4.5941706e+01   6.4750609e+00
   1.5686848e-02   8.2788540e-02   4.9736986e-03   9.3356482e-03   4.6233681e+01   6.5817677e+00
   1.4541499e-02   7.3628986e-02   5.3686166e-03   9.7139834e-03   4.6070676e+01   6.3325638e+00
   1.3484988e-02   6.4769854e-02   5.7374060e-03   1.0129254e-02   4.5880607e+01   6.8147558e+00
   1.2583336e-02   5.6333132e-02   6.0653778e-03   1.0589634e-02   4.5716763e+01   7.5605106e+00
   1.1904618e-02   4.8416544e-02   6.3420910e-03   1.1106334e-02   4.5148959e+01   1.4659200e+01
   1.1513737e-02   4.1113660e-02   6.5636946e-03   1.1694754e-02   4.4794585e+01   4.1737904e+01
   1.1468487e-02   3.4499998e-02   6.7289436e-03   1.2374310e-02   4.4387402e+01   7.5269135e+01
   1.1821860e-02   2.8619092e-02   6.8369118e-03   1.3162909e-02   4.4082163e+01   9.8545907e+01
   1.2619043e-02   2.3483428e-02   6.8910218e-03   1.4074898e-02   4.3420921e+01   1.1428326e+02
   1.3902250e-02   1.9084346e-02   6.8980118e-03   1.5121501e-02   4.2389408e+01   1.2123683e+02
   1.5710074e-02   1.5396538e-02   6.8667526e-03   1.6307665e-02   4.1077333e+01   1.2709946e+02
   1.8069524e-02   1.2378191e-02   6.8066694e-03   1.7626913e-02   3.9401914e+01   1.2688066e+02
   2.0996006e-02   9.9756416e-03   6.7294872e-03   1.9058568e-02   3.7290488e+01   1.0926939e+02
   2.4489946e-02   8.1313630e-03   6.6491856e-03   2.0566852e-02   3.1840371e+01   9.7199627e+01
   2.8535532e-02   6.7905076e-03   6.5757328e-03   2.2103738e-02   2.4838171e+01   9.9054856e+01
   3.3094692e-02   5.8984204e-03   6.5175832e-03   2.3618556e-02   1.9435787e+01   1.0763389e+02
   3.8108904e-02   5.4036942e-03   6.4798410e-03   2.5055038e-02   1.4809382e+01   1.2257517e+02
   4.3496352e-02   5.2636892e-03   6.4612874e-03   2.6340592e-02   1.1606149e+01   1.2925753e+02
   4.9134544e-02   5.4385092e-03   6.4599702e-03   2.7390814e-02   8.9773575e+00   1.2659248e+02
   5.4901512e-02   5.8907482e-03   6.4746008e-03   2.8121020e-02   7.1731814e+00   1.2555687e+02
   6.0693706e-02   6.5870784e-03   6.5060432e-03   2.8451886e-02   6.5065705e+00   1.2554953e+02
   6.6404616e-02   7.4935718e-03   6.5535342e-03   2.8327580e-02   5.6344258e+00   1.2530729e+02
   7.1958588e-02   8.5734912e-03   6.6144642e-03   2.7750136e-02   5.0580144e+00   1.2451142e+02
   7.7304924e-02   9.7890304e-03   6.6918838e-03   2.6773610e-02   4.3487989e+00   1.2360396e+02
   8.2389038e-02   1.1103221e-02   6.7909046e-03   2.5478052e-02   4.2967072e+00   1.2284965e+02
   8.7178758e-02   1.2474851e-02   6.9128662e-03   2.3957396e-02   4.6763223e+00   1.2193263e+02
   9.1669302e-02   1.3853189e-02   7.0575270e-03   2.2300444e-02   4.1445785e+00   1.2129715e+02
   9.5846938e-02   1.5178208e-02   7.2328788e-03   2.0587090e-02   3.8285090e+00   1.2079101e+02
   9.9706630e-02   1.6377854e-02   7.4536506e-03   1.8884353e-02   3.6229209e+00   1.2053297e+02
   1.0327491e-01   1.7367987e-02   7.7290632e-03   1.7241969e-02   3.5530738e+00   1.2001941e+02
   1.0656855e-01   1.8066587e-02   8.0630558e-03   1.5700264e-02   3.3959519e+00   1.1931115e+02
   1.0957229e-01   1.8419038e-02   8.4556296e-03   1.4286130e-02   2.9250336e+00   1.1872804e+02
   1.1223993e-01   1.8422929e-02   8.8994684e-03   1.3012542e-02   3.0586673e+00   1.1786327e+02
   1.1449984e-01   1.8121967e-02   9.3780594e-03   1.1882922e-02   3.2558547e+00   1.1694061e+02
   1.1625397e-01   1.7572347e-02   9.8684290e-03   1.0892724e-02   3.3147041e+00   1.1596801e+02
   1.1738657e-01   1.6832744e-02   1.0345070e-02   1.0035989e-02   3.0749678e+00   1.1501224e+02
   1.1780146e-01   1.5969540e-02   1.0781429e-02   9.3062660e-03   2.9216474e+00   1.1387435e+02
   1.1748709e-01   1.5047025e-02   1.1155872e-02   8.6924822e-03   3.1959277e+00   1.1224938e+02
   1.1652302e-01   1.4117306e-02   1.1454537e-02   8.1791812e-03   2.8780598e+00   1.1047970e+02
   1.1497028e-01   1.3218125e-02   1.1667196e-02   7.7460246e-03   2.6664854e+00   1.0834878e+02
   1.1288816e-01   1.2374058e-02   1.1780780e-02   7.3687982e-03   2.8043445e+00   1.0630810e+02
   1.1041835e-01   1.1602408e-02   1.1776064e-02   7.0277876e-03   2.7448370e+00   1.0443396e+02
   1.0771599e-01   1.0916888e-02   1.1634727e-02   6.7120340e-03   2.7741130e+00   1.0204117e+02
   1.0487259e-01   1.0324441e-02   1.1349394e-02   6.4189102e-03   2.8489640e+00   9.9367449e+01
   1.0195614e-01   9.8237994e-03   1.0925175e-02   6.1533520e-03   2.9250386e+00   9.6970796e+01
   9.9042428e-02   9.4097198e-03   1.0374164e-02   5.9220506e-03   2.9590041e+00   9.4891765e+01
   9.6172056e-02   9.0773474e-03   9.7133814e-03   5.7289286e-03   3.3968629e+00   9.1672700e+01
   9.3369884e-02   8.8182928e-03   8.9671926e-03   5.5750804e-03   3.6165556e+00   8.7338530e+01
   9.0639550e-02   8.6183448e-03   8.1681990e-03   5.4601192e-03   3.3385065e+00   8.2736596e+01
   8.7934088e-02   8.4628410e-03   7.3499318e-03   5.3819340e-03   3.5129684e+00   7.7902230e+01
   8.5226852e-02   8.3380218e-03   6.5382392e-03   5.3368904e-03   3.5745636e+00   7.3463208e+01
   8.2551072e-02   8.2319382e-03   5.7520164e-03   5.3230728e-03   3.5864179e+00   6.9316293e+01
   7.9963032e-02   8.1361554e-03   5.0062228e-03   5.3399288e-03   3.6946266e+00   6.5306787e+01
   7.7521458e-02   8.0449942e-03   4.3139250e-03   5.3869312e-03   3.7089930e+00   6.1073422e+01
   7.5311980e-02   7.9546478e-03   3.6855804e-03   5.4621918e-03   3.7406370e+00   5.7206784e+01
   7.3452492e-02   7.8617922e-03   3.1268582e-03   5.5607968e-03   3.5394846e+00   5.3214850e+01
   7.2083580e-02   7.7637714e-03   2.6396260e-03   5.6776368e-03   3.5765313e+00   4.8843455e+01
   7.1333376e-02   7.6581932e-03   2.2237264e-03   5.8065722e-03   3.5206926e+00   4.4551917e+01
   7.1260024e-02   7.5402272e-03   1.8786135e-03   5.9388368e-03   3.3381813e+00   3.9384999e+01
   7.1857844e-02   7.4023998e-03   1.6023022e-03   6.0673712e-03   3.4916001e+00   3.5527624e+01
   7.3091826e-02   7.2409966e-03   1.3901983e-03   6.1856264e-03   3.5444607e+00   3.1994404e+01
   7.4916124e-02   7.0607138e-03   1.2356894e-03   6.2838914e-03   3.3899179e+00   2.8388272e+01
   7.7261182e-02   6.8714052e-03   1.1305328e-03   6.3539956e-03   3.3970180e+00   2.6273698e+01
   8.0017568e-02   6.6834962e-03   1.0670865e-03   6.3906508e-03   3.7903005e+00   2.2874335e+01
   8.3051888e-02   6.5053660e-03   1.0384838e-03   6.3899256e-03   3.9163460e+00   1.9904168e+01
   8.6221194e-02   6.3437120e-03   1.0378837e-03   6.3542408e-03   3.8524171e+00   1.8911229e+01
   8.9392536e-02   6.2033830e-03   1.0594838e-03   6.2920728e-03   3.9168767e+00   1.7550674e+01
   9.2423604e-02   6.0896270e-03   1.0971859e-03   6.2157268e-03   3.7710355e+00   1.6090214e+01
   9.5162044e-02   6.0115370e-03   1.1433111e-03   6.1407578e-03   3.7536101e+00   1.5292111e+01
   9.7524066e-02   5.9778122e-03   1.1888280e-03   6.0801170e-03   3.8436385e+00   1.4649250e+01
   9.9482410e-02   5.9932344e-03   1.2248335e-03   6.0419162e-03   3.8506451e+00   1.4112960e+01
   1.0098234e-01   6.0591944e-03   1.2452525e-03   6.0308288e-03   3.6278675e+00   1.3866683e+01
   1.0188738e-01   6.1734900e-03   1.2480882e-03   6.0485516e-03   3.4832197e+00   1.3728874e+01
   1.0205714e-01   6.3329546e-03   1.2355684e-03   6.0936860e-03   3.6481377e+00   1.3495525e+01
   1.0150391e-01   6.5370250e-03   1.2122385e-03   6.1609890e-03   3.4983573e+00   1.3184525e+01
   1.0035277e-01   6.7853816e-03   1.1820044e-03   6.2425328e-03   3.4951917e+00   1.3332601e+01
   9.8759668e-02   7.0748946e-03   1.1477890e-03   6.3279172e-03   3.6124785e+00   1.3351673e+01
   9.6922248e-02   7.4011796e-03   1.1114525e-03   6.4069270e-03   3.4715815e+00   1.3521668e+01
   9.5066378e-02   7.7582284e-03   1.0734741e-03   6.4744840e-03   3.5579783e+00   1.4225144e+01
   9.3401556e-02   8.1383938e-03   1.0343286e-03   6.5315818e-03   3.5500343e+00   1.4401963e+01
   9.2062970e-02   8.5354150e-03   9.9550942e-04   6.5848292e-03   3.5769504e+00   1.4476943e+01
   9.1131480e-02   8.9442954e-03   9.5948042e-04   6.6431784e-03   3.3060653e+00   1.4364472e+01
   9.0692640e-02   9.3606854e-03   9.2860890e-04   6.7165376e-03   2.5319459e+00   1.4320384e+01
   9.0817772e-02   9.7797102e-03   9.0365782e-04   6.8160742e-03   2.5776498e+00   1.4546948e+01
   9.1516294e-02   1.0192296e-02   8.8453014e-04   6.9502714e-03   2.8241826e+00   1.4485990e+01
   9.2713064e-02   1.0584482e-02   8.7101338e-04   7.1253410e-03   2.6804748e+00   1.4798905e+01
   9.4268652e-02   1.0937377e-02   8.6272704e-04   7.3471132e-03   2.7188068e+00   1.5052963e+01
   9.6022722e-02   1.1231478e-02   8.5988596e-04   7.6195690e-03   2.6603361e+00   1.5092012e+01
   9.7801066e-02   1.1452576e-02   8.6191506e-04   7.9446760e-03   2.5747854e+00   1.5130587e+01
   9.9481460e-02   1.1591580e-02   8.6702658e-04   8.3209870e-03   2.6272518e+00   1.4839136e+01
   1.0110163e-01   1.1652956e-02   8.7306526e-04   8.7442192e-03   2.7916444e+00   1.4905405e+01
   1.0281305e-01   1.1658807e-02   8.7743282e-04   9.2144140e-03   2.8370922e+00   1.4890700e+01
   1.0479694e-01   1.1638181e-02   8.7786582e-04   9.7369168e-03   2.7746058e+00   1.4570966e+01
   1.0723544e-01   1.1621154e-02   8.7201646e-04   1.0313266e-02   2.7404134e+00   1.4321830e+01
   1.1024644e-01   1.1634386e-02   8.5882986e-04   1.0940528e-02   2.6290692e+00   1.4089783e+01
   1.1384400e-01   1.1697961e-02   8.3930898e-04   1.1614018e-02   2.5763394e+00   1.4473742e+01
   1.1794384e-01   1.1825697e-02   8.1470054e-04   1.2329027e-02   2.6059736e+00   1.4399234e+01
   1.2238935e-01   1.2022006e-02   7.8708894e-04   1.3090032e-02   2.6955917e+00   1.3972284e+01
   1.2701573e-01   1.2282715e-02   7.5879120e-04   1.3908670e-02   2.6943051e+00   1.3940228e+01
   1.3167761e-01   1.2604855e-02   7.3165194e-04   1.4800754e-02   2.7530083e+00   1.3553829e+01
   1.3621358e-01   1.2993057e-02   7.0740578e-04   1.5786529e-02   2.7338337e+00   1.3561095e+01
   1.4046546e-01   1.3455294e-02   6.8686602e-04   1.6878575e-02   2.9356589e+00   1.3665940e+01
   1.4430842e-01   1.3996664e-02   6.7006576e-04   1.8077115e-02   3.3329672e+00   1.3676012e+01
   1.4760454e-01   1.4614994e-02   6.5619984e-04   1.9371420e-02   3.3493349e+00   1.3816724e+01
   1.5014909e-01   1.5300000e-02   6.4433006e-04   2.0741904e-02   3.7305156e+00   1.3843197e+01
   1.5165600e-01   1.6040833e-02   6.3462284e-04   2.2161068e-02   3.3761578e+00   1.4179672e+01
   1.5196602e-01   1.6833538e-02   6.2812014e-04   2.3588004e-02   3.3323463e+00   1.4333588e+01
   1.5124792e-01   1.7682125e-02   6.2692364e-04   2.4965210e-02   3.5852515e+00   1.4498898e+01
   1.4983232e-01   1.8593409e-02   6.3347606e-04   2.6227716e-02   2.8458160e+00   1.4523911e+01
   1.4806561e-01   1.9566135e-02   6.4950006e-04   2.7319176e-02   1.0313033e+01   1.4080897e+01
   1.4623417e-01   2.0587846e-02   6.7663400e-04   2.8180862e-02   3.3562035e+01   1.3598960e+01
   1.4448258e-01   2.1632930e-02   7.1646428e-04   2.8760388e-02   6.6116174e+01   1.3166766e+01
   1.4286336e-01   2.2662478e-02   7.7012624e-04   2.9049052e-02   9.0782796e+01   1.2718062e+01
   1.4134610e-01   2.3635542e-02   8.3894926e-04   2.9065346e-02   1.0195123e+02   1.1615157e+01
   1.3980514e-01   2.4515998e-02   9.2511916e-04   2.8829526e-02   1.1028848e+02   1.0736752e+01
   1.3802301e-01   2.5279054e-02   1.0319718e-03   2.8359120e-02   1.1681583e+02   1.0424611e+01
   1.3574662e-01   2.5911104e-02   1.1640551e-03   2.7668856e-02   1.2100708e+02   9.8858623e+00
   1.3273607e-01   2.6416814e-02   1.3264495e-03   2.6780798e-02   1.2504045e+02   9.0071768e+00
   1.2875380e-01   2.6827170e-02   1.5234093e-03   2.5714552e-02   1.2052285e+02   7.9146394e+00
   1.2371315e-01   2.7172204e-02   1.7580421e-03   2.4487304e-02   1.0871874e+02   7.7154660e+00
   1.1779282e-01   2.7461816e-02   2.0327192e-03   2.3130672e-02   1.0210329e+02   7.6722168e+00
   1.1130272e-01   2.7684918e-02   2.3490064e-03   2.1677410e-02   1.0212695e+02   6.8038294e+00
   1.0452722e-01   2.7814214e-02   2.7078856e-03   2.0154182e-02   1.0605420e+02   6.5138652e+00
   9.7700010e-02   2.7818656e-02   3.1091120e-03   1.8599116e-02   1.1407104e+02   6.6390963e+00
   9.1014212e-02   2.7667688e-02   3.5503006e-03   1.7055702e-02   1.2263085e+02   6.5852341e+00
   8.4593488e-02   2.7334800e-02   4.0265242e-03   1.5556339e-02   1.2558030e+02   6.6421815e+00
   7.8498288e-02   2.6791314e-02   4.5298008e-03   1.4126044e-02   1.2485998e+02   6.5691166e+00
   7.2754966e-02   2.6014672e-02   5.0502954e-03   1.2788004e-02   1.2487296e+02   6.6008136e+00
   6.7350644e-02   2.5017676e-02   5.5769926e-03   1.1561193e-02   1.2464732e+02   6.6440768e+00
   6.2230692e-02   2.3839210e-02   6.0988312e-03   1.0455596e-02   1.2434272e+02   6.5524428e+00
   5.7339210e-02   2.2519634e-02   6.6072280e-03   9.4699512e-03   1.2399289e+02   6.6206338e+00
   5.2656814e-02   2.1101014e-02   7.0965294e-03   8.5989660e-03   1.2344688e+02   6.5973100e+00
   4.8206700e-02   1.9623799e-02   7.5671320e-03   7.8404762e-03   1.2302397e+02   6.6163722e+00
   4.4051770e-02   1.8121002e-02   8.0249774e-03   7.1908034e-03   1.2248379e+02   6.6034107e+00
   4.0248344e-02   1.6629030e-02   8.4747604e-03   6.6402642e-03   1.2199807e+02   6.5917792e+00
   3.6817496e-02   1.5194484e-02   8.9227906e-03   6.1765772e-03   1.2125273e+02   6.6548494e+00
   3.3768338e-02   1.3859764e-02   9.3816038e-03   5.7884434e-03   1.2043028e+02   6.6196222e+00
   3.1104102e-02   1.2653917e-02   9.8650974e-03   5.4653328e-03   1.1976022e+02   7.6007135e+00
   2.8810254e-02   1.1597950e-02   1.0384689e-02   5.1986804e-03   1.1908189e+02   8.2514297e+00
   2.6849336e-02   1.0705595e-02   1.0949632e-02   4.9833756e-03   1.1829715e+02   7.7083904e+00
   2.5173796e-02   9.9823082e-03   1.1569052e-02   4.8146094e-03   1.1746258e+02   7.7704133e+00
   2.3723582e-02   9.4263694e-03   1.2251128e-02   4.6857670e-03   1.1688330e+02   7.6402702e+00
   2.2436496e-02   9.0299030e-03   1.3000344e-02   4.5885302e-03   1.1642169e+02   7.3011596e+00
   2.1282026e-02   8.7795634e-03   1.3817457e-02   4.5140242e-03   1.1595466e+02   7.2540493e+00
   2.0242920e-02   8.6571210e-03   1.4697467e-02   4.4553466e-03   1.1549682e+02   7.1253505e+00
   1.9300094e-02   8.6433508e-03   1.5624904e-02   4.4070692e-03   1.1500377e+02   7.2315812e+00
   1.8441606e-02   8.7196300e-03   1.6570573e-02   4.3641068e-03   1.1446754e+02   7.2383769e+00
   1.7659569e-02   8.8694220e-03   1.7489111e-02   4.3235912e-03   1.1381403e+02   7.2280276e+00
   1.6960482e-02   9.0846946e-03   1.8319004e-02   4.2842494e-03   1.1314490e+02   7.2111251e+00
   1.6354022e-02   9.3665176e-03   1.8996294e-02   4.2449750e-03   1.1246338e+02   7.1567715e+00
   1.5836967e-02   9.7190162e-03   1.9463748e-02   4.2052368e-03   1.1165631e+02   7.2120083e+00
   1.5395365e-02   1.0144779e-02   1.9672875e-02   4.1637836e-03   1.1070268e+02   7.0879656e+00
   1.5001580e-02   1.0643195e-02   1.9598203e-02   4.1189762e-03   1.0959749e+02   7.0616701e+00
   1.4633194e-02   1.1210535e-02   1.9240407e-02   4.0701664e-03   1.0857115e+02   7.1260222e+00
   1.4286347e-02   1.1837205e-02   1.8624070e-02   4.0184114e-03   1.0767035e+02   7.0411653e+00
   1.3961245e-02   1.2504506e-02   1.7790073e-02   3.9668048e-03   1.0660502e+02   7.0107294e+00
   1.3657171e-02   1.3189762e-02   1.6783455e-02   3.9189184e-03   1.0553548e+02   7.0567409e+00
   1.3376999e-02   1.3871357e-02   1.5655817e-02   3.8776558e-03   1.0453367e+02   7.1776296e+00
   1.3134422e-02   1.4528042e-02   1.4455766e-02   3.8446398e-03   1.0323843e+02   7.2011354e+00
   1.2950799e-02   1.5146697e-02   1.3220422e-02   3.8205992e-03   1.0195497e+02   7.0375668e+00
   1.2840459e-02   1.5730184e-02   1.1980063e-02   3.8057258e-03   1.0055807e+02   7.0210271e+00
   1.2816727e-02   1.6288499e-02   1.0760079e-02   3.7984684e-03   9.8859097e+01   7.0622906e+00
   1.2902888e-02   1.6835923e-02   9.5823516e-03   3.7967226e-03   9.7511392e+01   7.0381275e+00
   1.3120939e-02   1.7398592e-02   8.4626694e-03   3.7988720e-03   9.6052186e+01   7.1024196e+00
   1.3483564e-02   1.8004028e-02   7.4150560e-03   3.8020616e-03   9.4258751e+01   7.1192956e+00
   1.3999559e-02   1.8664316e-02   6.4549502e-03   3.8030584e-03   9.2609168e+01   7.0915567e+00
   1.4674388e-02   1.9379191e-02   5.5924918e-03   3.8002998e-03   9.0836749e+01   7.1120481e+00
   1.5504690e-02   2.0157884e-02   4.8309778e-03   3.7940942e-03   8.8756853e+01   7.1137325e+00
   1.6474928e-02   2.1026644e-02   4.1686520e-03   3.7855762e-03   8.6635953e+01   7.0891333e+00
   1.7558827e-02   2.2008412e-02   3.6015486e-03   3.7760576e-03   8.4893260e+01   7.0890516e+00
   1.8725952e-02   2.3109698e-02   3.1233386e-03   3.7681006e-03   8.2938907e+01   7.1139030e+00
   1.9951644e-02   2.4333930e-02   2.7238256e-03   3.7645702e-03   8.0339832e+01   7.1179149e+00
   2.1220098e-02   2.5691430e-02   2.3914192e-03   3.7677102e-03   7.7909798e+01   7.1093481e+00
   2.2518318e-02   2.7189878e-02   2.1148718e-03   3.7800540e-03   7.5698631e+01   7.1037868e+00
   2.3833498e-02   2.8830338e-02   1.8874914e-03   3.8046320e-03   7.3391757e+01   7.1106994e+00
   2.5153334e-02   3.0601998e-02   1.7071924e-03   3.8449722e-03   7.0740691e+01   7.1417886e+00
   2.6463406e-02   3.2481694e-02   1.5704960e-03   3.9040354e-03   6.7893010e+01   7.1308514e+00
   2.7740418e-02   3.4444828e-02   1.4722216e-03   3.9832450e-03   6.5634283e+01   7.1242288e+00
   2.8941694e-02   3.6462132e-02   1.4068195e-03   4.0829672e-03   6.3573622e+01   7.0264534e+00
   3.0012910e-02   3.8490698e-02   1.3674965e-03   4.2039960e-03   6.1450771e+01   6.7859652e+00
   3.0919146e-02   4.0487228e-02   1.3466725e-03   4.3476822e-03   5.8744267e+01   6.7956059e+00
   3.1648840e-02   4.2438532e-02   1.3376943e-03   4.5150364e-03   5.5818350e+01   6.7687312e+00
   3.2195170e-02   4.4346954e-02   1.3360232e-03   4.7065562e-03   5.3756912e+01   6.5638203e+00
   3.2570516e-02   4.6194028e-02   1.3382336e-03   4.9203052e-03   5.1133329e+01   6.5873415e+00
   3.2808188e-02   4.7949980e-02   1.3404874e-03   5.1518788e-03   4.9069343e+01   6.5940288e+00
   3.2931164e-02   4.9588836e-02   1.3394333e-03   5.3949168e-03   4.7429011e+01   6.5910425e+00
   3.2941658e-02   5.1089146e-02   1.3330662e-03   5.6403174e-03   4.4930842e+01   6.6243639e+00
   3.2820952e-02   5.2444624e-02   1.3211350e-03   5.8805690e-03   4.3337252e+01   6.5779208e+00
   3.2547664e-02   5.3668434e-02   1.3067558e-03   6.1123868e-03   4.1835724e+01   6.6292157e+00
   3.2114972e-02   5.4781124e-02   1.2949322e-03   6.3338716e-03   4.0642823e+01   6.6074408e+00
   3.1516568e-02   5.5800184e-02   1.2893847e-03   6.5423660e-03   4.0067556e+01   6.5931107e+00
   3.0741272e-02   5.6728954e-02   1.2917782e-03   6.7337364e-03   3.9603138e+01   6.6180515e+00
   2.9775782e-02   5.7537170e-02   1.3027600e-03   6.9018244e-03   4.0026781e+01   6.5696631e+00
   2.8613074e-02   5.8148946e-02   1.3228184e-03   7.0395528e-03   4.0283675e+01   6.6204679e+00
   2.7261252e-02   5.8464880e-02   1.3513120e-03   7.1426822e-03   4.0818365e+01   6.5538353e+00
   2.5753318e-02   5.8406876e-02   1.3861262e-03   7.2078906e-03   4.1471367e+01   6.6091086e+00
   2.4149360e-02   5.7924280e-02   1.4238762e-03   7.2294942e-03   4.1707186e+01   6.5687580e+00
   2.2509858e-02   5.6945924e-02   1.4605683e-03   7.2027762e-03   4.2854617e+01   6.6228823e+00
   2.0885274e-02   5.5387796e-02   1.4936755e-03   7.1260082e-03   4.3656472e+01   7.3915410e+00
   1.9315140e-02   5.3255260e-02   1.5222011e-03   7.0018740e-03   4.4067456e+01   7.7337185e+00
   1.7826674e-02   5.0654174e-02   1.5458887e-03   6.8387856e-03   4.4759597e+01   7.6723231e+00
   1.6451353e-02   4.7698292e-02   1.5658642e-03   6.6501988e-03   4.5234175e+01   7.5959871e+00
   1.5225794e-02   4.4486552e-02   1.5848009e-03   6.4548834e-03   4.5697123e+01   7.6537456e+00
   1.4182914e-02   4.1116034e-02   1.6076156e-03   6.2746794e-03   4.5874414e+01   7.4465506e+00
   1.3353362e-02   3.7684046e-02   1.6414000e-03   6.1295566e-03   4.6251807e+01   7.2097226e+00
   1.2771232e-02   3.4284630e-02   1.6933798e-03   6.0357458e-03   4.6934267e+01   7.3781639e+00
   1.2473445e-02   3.0991240e-02   1.7701381e-03   6.0069782e-03   4.7230820e+01   7.0138900e+00
   1.2488410e-02   2.7856212e-02   1.8766398e-03   6.0548530e-03   4.7490158e+01   8.4034151e+00
   1.2835601e-02   2.4909964e-02   2.0164510e-03   6.1888292e-03   4.7858939e+01   1.0817249e+01
   1.3541310e-02   2.2174776e-02   2.1923736e-03   6.4157826e-03   4.8118509e+01   1.7939708e+01
   1.4641678e-02   1.9680854e-02   2.4049740e-03   6.7391048e-03   4.8340065e+01   3.4389680e+01
   1.6170519e-02   1.7451441e-02   2.6539260e-03   7.1603758e-03   4.8434697e+01   5.7366812e+01
   1.8154426e-02   1.5495446e-02   2.9373916e-03   7.6814752e-03   4.8588380e+01   8.5575747e+01
   2.0615544e-02   1.3810670e-02   3.2503450e-03   8.3064342e-03   4.8695526e+01   1.0832221e+02
   2.3572028e-02   1.2386057e-02   3.5854716e-03   9.0400788e-03   4.8550485e+01   1.2457792e+02
   2.7027692e-02   1.1203946e-02   3.9317744e-03   9.8833814e-03   4.8536633e+01   1.2658778e+02
   3.0968164e-02   1.0244155e-02   4.2762560e-03   1.0836274e-02   4.8225312e+01   1.0017131e+02
   3.5363662e-02   9.4852524e-03   4.6075864e-03   1.1897893e-02   4.7327358e+01   7.4165122e+01
   4.0157520e-02   8.9035868e-03   4.9166598e-03   1.3064678e-02   4.6139862e+01   6.5045338e+01
   4.5255660e-02   8.4855250e-03   5.1942300e-03   1.4333484e-02   4.4587039e+01   6.4570700e+01
   5.0522442e-02   8.2280794e-03   5.4318774e-03   1.5694790e-02   4.2834643e+01   7.3545627e+01
   5.5783278e-02   8.1279582e-03   5.6276178e-03   1.7127044e-02   3.9897272e+01   8.4617473e+01
   6.0847764e-02   8.1808442e-03   5.7875852e-03   1.8594633e-02   3.4056152e+01   9.4388869e+01
   6.5556702e-02   8.3793764e-03   5.9263390e-03   2.0049584e-02   2.6480771e+01   1.1109592e+02
   6.9797698e-02   8.7150968e-03   6.0602204e-03   2.1436452e-02   2.0692545e+01   1.2732789e+02
   7.3483358e-02   9.1800552e-03   6.1989986e-03   2.2691044e-02   1.6802145e+01   1.2904940e+02
   7.6543622e-02   9.7651922e-03   6.3476658e-03   2.3743770e-02   1.2184004e+01   1.2684887e+02
   7.8915698e-02   1.0463515e-02   6.5065300e-03   2.4527040e-02   8.6431241e+00   1.2727162e+02
   8.0592664e-02   1.1264959e-02   6.6724464e-03   2.4998994e-02   7.3651174e+00   1.2622783e+02
   8.1661664e-02   1.2154180e-02   6.8432574e-03   2.5149382e-02   6.7597690e+00   1.2607546e+02
   8.2247124e-02   1.3114851e-02   7.0170844e-03   2.4986230e-02   6.8121170e+00   1.2570020e+02
   8.2484804e-02   1.4124590e-02   7.1892612e-03   2.4542948e-02   6.4444393e+00   1.2512890e+02
   8.2495642e-02   1.5154185e-02   7.3496160e-03   2.3863760e-02   5.9817585e+00   1.2466512e+02
   8.2371146e-02   1.6168366e-02   7.4917700e-03   2.2994600e-02   5.9652774e+00   1.2405732e+02
   8.2180234e-02   1.7124859e-02   7.6175412e-03   2.1985208e-02   5.6179900e+00   1.2397142e+02
   8.1951250e-02   1.7979250e-02   7.7261966e-03   2.0875516e-02   5.4948392e+00   1.2372873e+02
   8.1721206e-02   1.8685647e-02   7.8192806e-03   1.9702649e-02   5.3007880e+00   1.2368604e+02
   8.1567854e-02   1.9198832e-02   7.9033036e-03   1.8501456e-02   5.4338723e+00   1.2333408e+02
   8.1584296e-02   1.9487181e-02   7.9810904e-03   1.7294813e-02   5.8643428e+00   1.2293446e+02
   8.1867426e-02   1.9556378e-02   8.0530928e-03   1.6101315e-02   5.2755789e+00   1.2282333e+02
   8.2479192e-02   1.9451607e-02   8.1238116e-03   1.4941255e-02   4.8007941e+00   1.2234420e+02
   8.3426472e-02   1.9224937e-02   8.2034718e-03   1.3830511e-02   4.7578975e+00   1.2205199e+02
   8.4689480e-02   1.8919579e-02   8.2993830e-03   1.2773615e-02   4.2270006e+00   1.2187771e+02
   8.6264762e-02   1.8574869e-02   8.4082458e-03   1.1769234e-02   3.9721878e+00   1.2166025e+02
   8.8170448e-02   1.8223138e-02   8.5186844e-03   1.0817153e-02   4.1027116e+00   1.2143776e+02
   9.0390534e-02   1.7887021e-02   8.6178602e-03   9.9196386e-03   4.0995480e+00   1.2111486e+02
   9.2886414e-02   1.7579322e-02   8.6913330e-03   9.0842374e-03   4.0938009e+00   1.2078131e+02
   9.5662148e-02   1.7302860e-02   8.7240722e-03   8.3224890e-03   4.2091553e+00   1.2027006e+02
   9.8759796e-02   1.7054684e-02   8.7054094e-03   7.6457078e-03   4.3006193e+00   1.1965632e+02
   1.0220451e-01   1.6824424e-02   8.6256764e-03   7.0622434e-03   4.3483688e+00   1.1871948e+02
   1.0595034e-01   1.6595506e-02   8.4775716e-03   6.5763276e-03   4.3802641e+00   1.1759465e+02
   1.0987322e-01   1.6352361e-02   8.2571776e-03   6.1876958e-03   4.2356546e+00   1.1675776e+02
   1.1380989e-01   1.6077905e-02   7.9625814e-03   5.8910658e-03   4.1884674e+00   1.1593701e+02
   1.1758113e-01   1.5759866e-02   7.5972010e-03   5.6771512e-03   4.1881550e+00   1.1493695e+02
   1.2099147e-01   1.5393931e-02   7.1654560e-03   5.5343428e-03   4.1257666e+00   1.1380042e+02
   1.2390619e-01   1.4972176e-02   6.6748866e-03   5.4495174e-03   4.2615533e+00   1.1237174e+02
   1.2631602e-01   1.4489432e-02   6.1421170e-03   5.4096112e-03   4.1792991e+00   1.1067273e+02
   1.2823683e-01   1.3955851e-02   5.5873762e-03   5.4049940e-03   4.0272317e+00   1.0914835e+02
   1.2968065e-01   1.3395350e-02   5.0301080e-03   5.4272548e-03   4.0941815e+00   1.0769735e+02
   1.3073058e-01   1.2835431e-02   4.4890340e-03   5.4651312e-03   4.0824946e+00   1.0602048e+02
   1.3150583e-01   1.2298190e-02   3.9809186e-03   5.5091718e-03   4.2876442e+00   1.0431302e+02
   1.3208303e-01   1.1800069e-02   3.5177656e-03   5.5545746e-03   4.3203276e+00   1.0235142e+02
   1.3245479e-01   1.1353583e-02   3.1069504e-03   5.5961928e-03   4.0555842e+00   1.0014182e+02
   1.3253288e-01   1.0968015e-02   2.7534664e-03   5.6284446e-03   4.0657534e+00   9.8024159e+01
   1.3219453e-01   1.0647324e-02   2.4594592e-03   5.6504838e-03   4.0707418e+00   9.5828291e+01
   1.3131684e-01   1.0387492e-02   2.2231400e-03   5.6648276e-03   4.0756557e+00   9.3453213e+01
   1.2980072e-01   1.0179871e-02   2.0392060e-03   5.6753362e-03   4.1864067e+00   9.0810296e+01
   1.2759116e-01   1.0017233e-02   1.9002060e-03   5.6885134e-03   4.3064169e+00   8.8001324e+01
   1.2463568e-01   9.8958154e-03   1.7976803e-03   5.7112526e-03   4.3905916e+00   8.5107219e+01
   1.2089745e-01   9.8104554e-03   1.7234659e-03   5.7506368e-03   4.3964286e+00   8.1616540e+01
   1.1648412e-01   9.7509536e-03   1.6717318e-03   5.8133658e-03   4.4278187e+00   7.7627584e+01
   1.1166985e-01   9.7053150e-03   1.6385187e-03   5.9030508e-03   4.3306498e+00   7.3909071e+01
   1.0677515e-01   9.6621222e-03   1.6193852e-03   6.0217456e-03   4.1074143e+00   7.0357316e+01
   1.0207733e-01   9.6092004e-03   1.6084293e-03   6.1701084e-03   4.1111392e+00   6.6467225e+01
   9.7803084e-02   9.5315236e-03   1.5996578e-03   6.3453530e-03   4.2700866e+00   6.2645357e+01
   9.4134968e-02   9.4147268e-03   1.5887763e-03   6.5424392e-03   4.3262094e+00   5.8905306e+01
   9.1209370e-02   9.2547312e-03   1.5722402e-03   6.7545828e-03   4.5320559e+00   5.4807692e+01
   8.9114740e-02   9.0604424e-03   1.5479377e-03   6.9718388e-03   4.7628489e+00   5.0981227e+01
   8.7902954e-02   8.8470402e-03   1.5168270e-03   7.1837890e-03   4.7637013e+00   4.7098405e+01
   8.7602638e-02   8.6287194e-03   1.4810018e-03   7.3819874e-03   4.9445011e+00   4.2079712e+01
   8.8191820e-02   8.4160738e-03   1.4429828e-03   7.5597292e-03   4.8694621e+00   3.7495785e+01
   8.9601122e-02   8.2176506e-03   1.4059699e-03   7.7118266e-03   4.6379606e+00   3.4061249e+01
   9.1713428e-02   8.0409656e-03   1.3731776e-03   7.8340254e-03   4.7580289e+00   3.0774414e+01
   9.4363874e-02   7.8903494e-03   1.3476953e-03   7.9260514e-03   4.6322239e+00   2.8213727e+01
   9.7369922e-02   7.7655834e-03   1.3317975e-03   7.9915584e-03   4.4375748e+00   2.5877216e+01
   1.0051334e-01   7.6641950e-03   1.3269041e-03   8.0319212e-03   4.2390598e+00   2.3260552e+01
   1.0356727e-01   7.5823832e-03   1.3335029e-03   8.0469020e-03   4.0775568e+00   2.1020226e+01
   1.0629124e-01   7.5130708e-03   1.3507956e-03   8.0342492e-03   4.1451040e+00   1.9174835e+01
   1.0839483e-01   7.4484276e-03   1.3775489e-03   7.9867858e-03   3.8759457e+00   1.7454424e+01
   1.0957731e-01   7.3825890e-03   1.4112876e-03   7.9031808e-03   3.7144701e+00   1.6187964e+01
   1.0964164e-01   7.3094970e-03   1.4472379e-03   7.7911568e-03   3.9045576e+00   1.5603376e+01
   1.0869596e-01   7.2257170e-03   1.4806568e-03   7.6594778e-03   3.9429357e+00   1.4757896e+01
   1.0710809e-01   7.1334044e-03   1.5083018e-03   7.5184342e-03   4.0579630e+00   1.3758830e+01
   1.0523959e-01   7.0371054e-03   1.5265037e-03   7.3787848e-03   4.0726947e+00   1.3376755e+01
   1.0335908e-01   6.9420098e-03   1.5313977e-03   7.2503280e-03   4.0450601e+00   1.3308214e+01
   1.0165699e-01   6.8533548e-03   1.5216934e-03   7.1410992e-03   4.2625439e+00   1.3093404e+01
   1.0029325e-01   6.7776738e-03   1.4983944e-03   7.0577762e-03   4.3343105e+00   1.2927944e+01
   9.9477014e-02   6.7270414e-03   1.4644247e-03   7.0114072e-03   4.2974041e+00   1.2909019e+01
   9.9418116e-02   6.7167254e-03   1.4248981e-03   7.0153104e-03   4.2497061e+00   1.2539524e+01
   1.0023696e-01   6.7604972e-03   1.3844123e-03   7.0843936e-03   4.2944616e+00   1.2433873e+01
   1.0195497e-01   6.8718396e-03   1.3459424e-03   7.2381132e-03   4.3048914e+00   1.2531793e+01
   1.0451008e-01   7.0617612e-03   1.3111373e-03   7.4967142e-03   4.1068487e+00   1.2474237e+01
   1.0779318e-01   7.3365592e-03   1.2806276e-03   7.8778470e-03   4.0166555e+00   1.2648754e+01
   1.1166779e-01   7.7008724e-03   1.2553985e-03   8.3951548e-03   3.9027531e+00   1.2265838e+01
   1.1598002e-01   8.1587684e-03   1.2362999e-03   9.0633240e-03   4.0352272e+00   1.2189409e+01
   1.2056307e-01   8.7115500e-03   1.2228959e-03   9.8983058e-03   4.2316282e+00   1.2684066e+01
   1.2521177e-01   9.3563788e-03   1.2129950e-03   1.0910317e-02   4.2273330e+00   1.2561010e+01
   1.2973646e-01   1.0086825e-02   1.2032268e-03   1.2102294e-02   4.1420383e+00   1.2190160e+01
   1.3401328e-01   1.0890949e-02   1.1906867e-03   1.3467074e-02   4.1105510e+00   1.1913744e+01
   1.3797665e-01   1.1754647e-02   1.1723308e-03   1.4988718e-02   4.5645703e+00   1.2071646e+01
   1.4156624e-01   1.2665453e-02   1.1451786e-03   1.6643909e-02   4.3460781e+00   1.2262191e+01
   1.4462851e-01   1.3606308e-02   1.1091929e-03   1.8399045e-02   4.5112623e+00   1.2275348e+01
   1.4694775e-01   1.4555609e-02   1.0674251e-03   2.0207806e-02   4.4726358e+00   1.2677369e+01
   1.4830051e-01   1.5493679e-02   1.0248498e-03   2.2015840e-02   4.0426493e+00   1.2978004e+01
   1.4853001e-01   1.6406762e-02   9.8703748e-04   2.3777388e-02   4.6267374e+00   1.3194619e+01
   1.4760752e-01   1.7282445e-02   9.5808734e-04   2.5446502e-02   3.8296514e+00   1.3569808e+01
   1.4558541e-01   1.8102489e-02   9.4080726e-04   2.6954744e-02   1.0013200e+01   1.3198007e+01
   1.4259618e-01   1.8850508e-02   9.3749096e-04   2.8223084e-02   2.7478434e+01   1.2966958e+01
   1.3882526e-01   1.9515115e-02   9.5002520e-04   2.9191608e-02   5.2765317e+01   1.3389642e+01
   1.3449512e-01   2.0080872e-02   9.7985906e-04   2.9841516e-02   8.0159473e+01   1.2907566e+01
   1.2981949e-01   2.0521972e-02   1.0276892e-03   3.0192664e-02   9.5660573e+01   1.2332828e+01
   1.2492923e-01   2.0806462e-02   1.0934285e-03   3.0282210e-02   1.0396453e+02   1.2184917e+01
   1.1991408e-01   2.0910640e-02   1.1761338e-03   3.0149230e-02   1.1174223e+02   1.1612207e+01
   1.1483704e-01   2.0819120e-02   1.2742299e-03   2.9836302e-02   1.1654371e+02   1.0835264e+01
   1.0970610e-01   2.0525498e-02   1.3859491e-03   2.9402866e-02   1.2032043e+02   1.0236568e+01
   1.0448911e-01   2.0045998e-02   1.5091175e-03   2.8913594e-02   1.2221487e+02   9.0850709e+00
   9.9171806e-02   1.9417161e-02   1.6411593e-03   2.8414586e-02   1.2340350e+02   7.8541990e+00
   9.3784578e-02   1.8682425e-02   1.7790860e-03   2.7924556e-02   1.2420598e+02   7.7757340e+00
   8.8375954e-02   1.7884413e-02   1.9193682e-03   2.7434106e-02   1.2438998e+02   7.3651197e+00
   8.3002914e-02   1.7064403e-02   2.0577138e-03   2.6912190e-02   1.2455522e+02   6.5987463e+00
   7.7703308e-02   1.6257595e-02   2.1893650e-03   2.6310660e-02   1.2413676e+02   6.5919380e+00
   7.2478172e-02   1.5487278e-02   2.3127748e-03   2.5591528e-02   1.2388830e+02   6.6037867e+00
   6.7302322e-02   1.4766537e-02   2.4300916e-03   2.4743638e-02   1.2329809e+02   6.5617945e+00
   6.2136150e-02   1.4100001e-02   2.5456900e-03   2.3762332e-02   1.2247992e+02   6.5869218e+00
   5.6978872e-02   1.3487218e-02   2.6677748e-03   2.2656616e-02   1.2199105e+02   6.5912811e+00
   5.1885904e-02   1.2927129e-02   2.8048534e-03   2.1454964e-02   1.2169518e+02   6.6139379e+00
   4.6916330e-02   1.2415214e-02   2.9623990e-03   2.0185324e-02   1.2154416e+02   6.5875187e+00
   4.2103222e-02   1.1941420e-02   3.1425000e-03   1.8881048e-02   1.2125403e+02   6.6015607e+00
   3.7486508e-02   1.1494676e-02   3.3441600e-03   1.7587687e-02   1.2101381e+02   6.5963882e+00
   3.3139404e-02   1.1062304e-02   3.5678368e-03   1.6346302e-02   1.2073126e+02   6.6019273e+00
   2.9136034e-02   1.0629410e-02   3.8179300e-03   1.5184894e-02   1.2032416e+02   6.6066537e+00
   2.5532238e-02   1.0182272e-02   4.1002682e-03   1.4121561e-02   1.1983526e+02   6.6272172e+00
   2.2367848e-02   9.7141832e-03   4.4190204e-03   1.3169497e-02   1.1931418e+02   6.6190958e+00
   1.9662635e-02   9.2322280e-03   4.7782374e-03   1.2337409e-02   1.1893518e+02   6.6009527e+00
   1.7417505e-02   8.7543042e-03   5.1837484e-03   1.1625187e-02   1.1855644e+02   6.6254604e+00
   1.5615884e-02   8.3016734e-03   5.6412164e-03   1.1025461e-02   1.1810825e+02   6.5471436e+00
   1.4234642e-02   7.8929642e-03   6.1572040e-03   1.0527375e-02   1.1762275e+02   7.0230319e+00
   1.3245155e-02   7.5424390e-03   6.7382660e-03   1.0121849e-02   1.1722663e+02   7.5663867e+00
   1.2604184e-02   7.2618066e-03   7.3852286e-03   9.8040088e-03   1.1688055e+02   7.2535815e+00
   1.2262838e-02   7.0589366e-03   8.0938626e-03   9.5673960e-03   1.1660956e+02   7.0406787e+00
   1.2178273e-02   6.9380874e-03   8.8580136e-03   9.4013644e-03   1.1660231e+02   7.1013258e+00
   1.2309505e-02   6.9029696e-03   9.6683762e-03   9.2896178e-03   1.1657755e+02   6.9808200e+00
   1.2609346e-02   6.9583272e-03   1.0511256e-02   9.2101194e-03   1.1648372e+02   6.9562695e+00
   1.3030635e-02   7.1073540e-03   1.1366735e-02   9.1424182e-03   1.1642406e+02   7.1014545e+00
   1.3535311e-02   7.3480932e-03   1.2207845e-02   9.0733940e-03   1.1621770e+02   7.1554947e+00
   1.4087710e-02   7.6754414e-03   1.2996831e-02   8.9962732e-03   1.1594475e+02   7.1651020e+00
   1.4643204e-02   8.0819670e-03   1.3684422e-02   8.9059456e-03   1.1571553e+02   7.1957172e+00
   1.5151672e-02   8.5547692e-03   1.4216918e-02   8.7951740e-03   1.1541053e+02   7.1974842e+00
   1.5573779e-02   9.0801486e-03   1.4537993e-02   8.6554984e-03   1.1507216e+02   7.2058938e+00
   1.5887131e-02   9.6504118e-03   1.4600667e-02   8.4802362e-03   1.1470981e+02   7.1766645e+00
   1.6086442e-02   1.0263197e-02   1.4385372e-02   8.2657546e-03   1.1418313e+02   7.2055813e+00
   1.6194757e-02   1.0916629e-02   1.3906250e-02   8.0156294e-03   1.1365172e+02   7.0819986e+00
   1.6253046e-02   1.1604528e-02   1.3205905e-02   7.7429830e-03   1.1316200e+02   7.0205257e+00
   1.6298653e-02   1.2318365e-02   1.2337343e-02   7.4648072e-03   1.1262916e+02   7.0301453e+00
   1.6366203e-02   1.3050196e-02   1.1355648e-02   7.1963228e-03   1.1190695e+02   6.6849352e+00
   1.6481166e-02   1.3796834e-02   1.0314183e-02   6.9473172e-03   1.1097211e+02   6.5678187e+00
   1.6653064e-02   1.4564895e-02   9.2561196e-03   6.7218642e-03   1.1009928e+02   6.6241254e+00
   1.6883303e-02   1.5366487e-02   8.2148722e-03   6.5198646e-03   1.0904581e+02   6.5731866e+00
   1.7175038e-02   1.6220031e-02   7.2159320e-03   6.3378440e-03   1.0775483e+02   6.6008777e+00
   1.7539702e-02   1.7148923e-02   6.2772178e-03   6.1702078e-03   1.0633222e+02   6.6088598e+00
   1.7992540e-02   1.8176103e-02   5.4101484e-03   6.0099914e-03   1.0458646e+02   6.6119402e+00
   1.8543991e-02   1.9326940e-02   4.6222906e-03   5.8504858e-03   1.0270203e+02   6.5844899e+00
   1.9192914e-02   2.0624398e-02   3.9204090e-03   5.6859922e-03   1.0077608e+02   6.6010304e+00
   1.9931776e-02   2.2095844e-02   3.3076812e-03   5.5148338e-03   9.8792962e+01   6.6227844e+00
   2.0758518e-02   2.3776638e-02   2.7821058e-03   5.3410110e-03   9.6683428e+01   6.5926219e+00
   2.1668134e-02   2.5694120e-02   2.3399188e-03   5.1702978e-03   9.4422422e+01   6.6153584e+00
   2.2642488e-02   2.7871250e-02   1.9761009e-03   5.0083596e-03   9.2117966e+01   6.6141740e+00
   2.3655968e-02   3.0332054e-02   1.6830217e-03   4.8598388e-03   8.9822632e+01   6.5748971e+00
   2.4676578e-02   3.3099500e-02   1.4508222e-03   4.7289992e-03   8.7529567e+01   6.5968286e+00
   2.5667564e-02   3.6197910e-02   1.2689207e-03   4.6191128e-03   8.4544791e+01   6.6308558e+00
   2.6597110e-02   3.9646494e-02   1.1280934e-03   4.5312480e-03   8.1099680e+01   6.6122450e+00
   2.7441612e-02   4.3439880e-02   1.0210097e-03   4.4658704e-03   7.7965064e+01   6.6335466e+00
   2.8177776e-02   4.7538982e-02   9.4184908e-04   4.4220372e-03   7.4871476e+01   6.6337427e+00
   2.8776842e-02   5.1885902e-02   8.8659132e-04   4.4000740e-03   7.1862454e+01   6.5947804e+00
   2.9212834e-02   5.6424050e-02   8.5171230e-04   4.4034650e-03   6.8614262e+01   6.6067212e+00
   2.9479904e-02   6.1114108e-02   8.3250654e-04   4.4355664e-03   6.5401688e+01   6.6038086e+00
   2.9596066e-02   6.5919568e-02   8.2470612e-04   4.4998102e-03   6.2557718e+01   6.5977257e+00
   2.9582464e-02   7.0766164e-02   8.2547578e-04   4.5995956e-03   5.9063729e+01   6.6063166e+00
   2.9450486e-02   7.5547172e-02   8.3171786e-04   4.7365734e-03   5.5090021e+01   6.6157429e+00
   2.9206262e-02   8.0170750e-02   8.3942960e-04   4.9110356e-03   5.0544396e+01   6.6157859e+00
   2.8858446e-02   8.4551618e-02   8.4403718e-04   5.1224982e-03   4.6294458e+01   6.6075629e+00
   2.8428916e-02   8.8599734e-02   8.4275386e-04   5.3690894e-03   4.3434139e+01   6.5978683e+00
   2.7952170e-02   9.2247222e-02   8.3632812e-04   5.6475204e-03   4.0088300e+01   6.5989053e+00
   2.7455538e-02   9.5440164e-02   8.2681546e-04   5.9533020e-03   3.7795653e+01   6.6239074e+00
   2.6946916e-02   9.8167320e-02   8.1710194e-04   6.2804172e-03   3.7639809e+01   6.5873270e+00
   2.6423432e-02   1.0047304e-01   8.1134614e-04   6.6213286e-03   3.7499632e+01   6.5867283e+00
   2.5885890e-02   1.0238991e-01   8.1296284e-04   6.9669238e-03   3.7777835e+01   6.5997408e+00
   2.5345472e-02   1.0392764e-01   8.2359214e-04   7.3064488e-03   3.8285782e+01   6.5754266e+00
   2.4806694e-02   1.0508375e-01   8.4338236e-04   7.6262886e-03   3.8647588e+01   6.6011370e+00
   2.4257714e-02   1.0579542e-01   8.7195724e-04   7.9126740e-03   3.9156006e+01   6.5864872e+00
   2.3677966e-02   1.0593082e-01   9.0998610e-04   8.1574712e-03   3.9873329e+01   6.6153473e+00
   2.3038582e-02   1.0534218e-01   9.6007626e-04   8.3596468e-03   4.0439431e+01   6.5963997e+00
   2.2319326e-02   1.0393498e-01   1.0260043e-03   8.5227364e-03   4.0851701e+01   6.6177399e+00
   2.1504710e-02   1.0172618e-01   1.1107553e-03   8.6505914e-03   4.1728153e+01   6.6199405e+00
   2.0567420e-02   9.8771702e-02   1.2161439e-03   8.7451594e-03   4.2541182e+01   6.5341889e+00
   1.9494223e-02   9.5106568e-02   1.3433902e-03   8.8063186e-03   4.3414141e+01   6.6625032e+00
   1.8290293e-02   9.0834180e-02   1.4927649e-03   8.8387066e-03   4.4177142e+01   6.5546793e+00
   1.6972735e-02   8.6089212e-02   1.6635620e-03   8.8587562e-03   4.4633096e+01   6.6327192e+00
   1.5576843e-02   8.0962794e-02   1.8535459e-03   8.8896970e-03   4.5421806e+01   6.6169779e+00
   1.4140749e-02   7.5594806e-02   2.0586644e-03   8.9544136e-03   4.6306705e+01   6.5147283e+00
   1.2707766e-02   7.0182668e-02   2.2749712e-03   9.0724066e-03   4.6898181e+01   6.7747013e+00
   1.1330806e-02   6.4898202e-02   2.4998776e-03   9.2592792e-03   4.7219817e+01   6.3918405e+00
   1.0061242e-02   5.9867674e-02   2.7332512e-03   9.5286440e-03   4.7445218e+01   6.5901462e+00
   8.9494570e-03   5.5170672e-02   2.9768348e-03   9.8948038e-03   4.7606809e+01   6.3412349e+00
   8.0441910e-03   5.0843222e-02   3.2307340e-03   1.0371407e-02   4.7787915e+01   6.2010669e+00
   7.3876046e-03   4.6883492e-02   3.4949946e-03   1.0970486e-02   4.8061700e+01   6.4852001e+00
   7.0145794e-03   4.3261004e-02   3.7711808e-03   1.1702352e-02   4.8509350e+01   6.3383293e+00
   6.9608256e-03   3.9929052e-02   4.0596308e-03   1.2570027e-02   4.8695825e+01   1.3480980e+01
   7.2657610e-03   3.6828402e-02   4.3603688e-03   1.3567685e-02   4.8474093e+01   3.6708087e+01
   7.9674840e-03   3.3908874e-02   4.6729202e-03   1.4684973e-02   4.8359603e+01   7.4554715e+01
   9.1046306e-03   3.1158410e-02   4.9957892e-03   1.5908124e-02   4.8074129e+01   1.0296602e+02
   1.0716958e-02   2.8597176e-02   5.3276506e-03   1.7213451e-02   4.7549493e+01   1.2131267e+02
   1.2839360e-02   2.6253508e-02   5.6656078e-03   1.8570417e-02   4.6565463e+01   1.2825319e+02
   1.5495079e-02   2.4148364e-02   6.0026362e-03   1.9954891e-02   4.5047466e+01   8.8400013e+01
   1.8694942e-02   2.2287936e-02   6.3250430e-03   2.1343940e-02   4.3179830e+01   3.9658949e+01
   2.2435192e-02   2.0671848e-02   6.6167802e-03   2.2711180e-02   4.1133996e+01   2.0241491e+01
   2.6695210e-02   1.9304620e-02   6.8642716e-03   2.4033176e-02   3.7587343e+01   1.1484456e+01
   3.1431908e-02   1.8191417e-02   7.0568768e-03   2.5289192e-02   2.9541130e+01   1.6982360e+01
   3.6575686e-02   1.7326928e-02   7.1890956e-03   2.6454062e-02   2.1277358e+01   2.8435782e+01
   4.2031238e-02   1.6696652e-02   7.2599120e-03   2.7495060e-02   1.6764172e+01   3.9760681e+01
   4.7660620e-02   1.6288045e-02   7.2773852e-03   2.8393156e-02   1.1921748e+01   5.9228176e+01
   5.3304330e-02   1.6090201e-02   7.2616252e-03   2.9148344e-02   8.0412310e+00   8.3489609e+01
   5.8799780e-02   1.6083971e-02   7.2359382e-03   2.9762912e-02   7.2893986e+00   1.1122090e+02
   6.3970632e-02   1.6238853e-02   7.2184692e-03   3.0257744e-02   6.6468155e+00   1.2856314e+02
   6.8663662e-02   1.6519566e-02   7.2196984e-03   3.0682570e-02   5.6744345e+00   1.2956877e+02
   7.2757634e-02   1.6888750e-02   7.2428886e-03   3.1095228e-02   4.8479875e+00   1.2881968e+02
   7.6181400e-02   1.7299663e-02   7.2853952e-03   3.1553614e-02   4.3733903e+00   1.2877206e+02
   7.8933230e-02   1.7696977e-02   7.3441978e-03   3.2128870e-02   4.3882865e+00   1.2817943e+02
   8.1047788e-02   1.8026303e-02   7.4171304e-03   3.2910552e-02   4.1770770e+00   1.2815588e+02
   8.2599952e-02   1.8233700e-02   7.5000106e-03   3.3983214e-02   4.0121392e+00   1.2772723e+02
   8.3698200e-02   1.8266524e-02   7.5913348e-03   3.5413110e-02   3.9424662e+00   1.2756143e+02
   8.4478430e-02   1.8089360e-02   7.6890580e-03   3.7264790e-02   3.8925186e+00   1.2746516e+02
   8.5077140e-02   1.7705162e-02   7.7821382e-03   3.9597380e-02   4.2419514e+00   1.2764266e+02
   8.5594488e-02   1.7158227e-02   7.8606718e-03   4.2439794e-02   4.3550413e+00   1.2777514e+02
   8.6115316e-02   1.6505147e-02   7.9253378e-03   4.5781084e-02   3.9091856e+00   1.2766950e+02
   8.6684704e-02   1.5794761e-02   7.9836052e-03   4.9572456e-02   3.6189873e+00   1.2769115e+02
   8.7326690e-02   1.5073497e-02   8.0473006e-03   5.3739998e-02   3.7154105e+00   1.2765000e+02
   8.8108454e-02   1.4384322e-02   8.1245366e-03   5.8184406e-02   3.6289954e+00   1.2770715e+02
   8.9134714e-02   1.3760691e-02   8.2159826e-03   6.2766986e-02   3.5510292e+00   1.2763793e+02
   9.0528528e-02   1.3225219e-02   8.3165936e-03   6.7296668e-02   3.8216168e+00   1.2735423e+02
   9.2344682e-02   1.2790181e-02   8.4134398e-03   7.1545772e-02   3.6618732e+00   1.2712981e+02
   9.4568064e-02   1.2461619e-02   8.4950998e-03   7.5306356e-02   3.7513285e+00   1.2693604e+02
   9.7191704e-02   1.2242408e-02   8.5564392e-03   7.8367218e-02   4.2834378e+00   1.2660780e+02
   1.0015970e-01   1.2129846e-02   8.5935200e-03   8.0505648e-02   3.9516607e+00   1.2622725e+02
   1.0340689e-01   1.2113946e-02   8.6043210e-03   8.1601856e-02   3.6077790e+00   1.2584132e+02
   1.0689421e-01   1.2177596e-02   8.5903606e-03   8.1704500e-02   3.9147102e+00   1.2521695e+02
   1.1053214e-01   1.2296670e-02   8.5550512e-03   8.0994846e-02   4.0266840e+00   1.2446079e+02
   1.1420705e-01   1.2440545e-02   8.4958214e-03   7.9697618e-02   3.8649041e+00   1.2370748e+02
   1.1778727e-01   1.2577399e-02   8.4034116e-03   7.8018510e-02   3.8793625e+00   1.2291322e+02
   1.2116312e-01   1.2676195e-02   8.2651958e-03   7.6124670e-02   4.0506784e+00   1.2190991e+02
   1.2428190e-01   1.2705361e-02   8.0644352e-03   7.4126458e-02   4.2200096e+00   1.2068871e+02
   1.2707730e-01   1.2647657e-02   7.7892926e-03   7.2074044e-02   4.2158265e+00   1.1937622e+02
   1.2944223e-01   1.2505617e-02   7.4421378e-03   6.9954914e-02   4.2383258e+00   1.1776910e+02
   1.3123574e-01   1.2291770e-02   7.0399210e-03   6.7702188e-02   4.5805589e+00   1.1616994e+02
   1.3242036e-01   1.2026897e-02   6.6061226e-03   6.5221026e-02   4.5127248e+00   1.1467689e+02
   1.3312104e-01   1.1733169e-02   6.1607610e-03   6.2405140e-02   4.2777807e+00   1.1309477e+02
   1.3344655e-01   1.1430821e-02   5.7189454e-03   5.9182720e-02   4.2324662e+00   1.1153781e+02
   1.3344865e-01   1.1139537e-02   5.2926552e-03   5.5595276e-02   4.1094665e+00   1.0972080e+02
   1.3319912e-01   1.0875350e-02   4.8910824e-03   5.1757036e-02   4.2361532e+00   1.0780976e+02
   1.3281579e-01   1.0651201e-02   4.5203972e-03   4.7759934e-02   4.2885658e+00   1.0601479e+02
   1.3239337e-01   1.0475542e-02   4.1843014e-03   4.3685750e-02   4.3848820e+00   1.0419610e+02
   1.3191909e-01   1.0351495e-02   3.8840526e-03   3.9627588e-02   4.5868914e+00   1.0233360e+02
   1.3132464e-01   1.0275724e-02   3.6185886e-03   3.5670088e-02   4.6618855e+00   1.0041887e+02
   1.3050892e-01   1.0236629e-02   3.3865662e-03   3.1869060e-02   4.7807419e+00   9.8541002e+01
   1.2943385e-01   1.0214630e-02   3.1851406e-03   2.8257392e-02   4.7923387e+00   9.6465991e+01
   1.2821438e-01   1.0188446e-02   3.0077066e-03   2.4870138e-02   4.8213085e+00   9.3979247e+01
   1.2696420e-01   1.0145039e-02   2.8468198e-03   2.1742354e-02   4.7758022e+00   9.1353191e+01
   1.2572651e-01   1.0077040e-02   2.6983100e-03   1.8897809e-02   4.7057735e+00   8.9071614e+01
   1.2447175e-01   9.9822568e-03   2.5611672e-03   1.6350391e-02   4.7539034e+00   8.6888203e+01
   1.2312448e-01   9.8640088e-03   2.4343244e-03   1.4108586e-02   4.7595559e+00   8.4433657e+01
   1.2167083e-01   9.7270868e-03   2.3146216e-03   1.2175186e-02   4.5512500e+00   8.1655250e+01
   1.2011944e-01   9.5816960e-03   2.1981766e-03   1.0543056e-02   4.3527276e+00   7.8435020e+01
   1.1843639e-01   9.4374210e-03   2.0828232e-03   9.1956790e-03   4.5235857e+00   7.5291856e+01
   1.1655612e-01   9.2961976e-03   1.9683305e-03   8.1072936e-03   4.3897437e+00   7.2534509e+01
   1.1445307e-01   9.1598052e-03   1.8560192e-03   7.2484574e-03   4.2528036e+00   6.9757345e+01
   1.1217014e-01   9.0344574e-03   1.7486139e-03   6.5960106e-03   4.5298187e+00   6.7124698e+01
   1.0973300e-01   8.9276850e-03   1.6489436e-03   6.1303452e-03   4.1943076e+00   6.4736497e+01
   1.0715195e-01   8.8451640e-03   1.5593554e-03   5.8302896e-03   3.7604943e+00   6.1996949e+01
   1.0447589e-01   8.7904928e-03   1.4825383e-03   5.6728976e-03   3.7840357e+00   5.9160123e+01
   1.0178483e-01   8.7675300e-03   1.4215428e-03   5.6356858e-03   3.8418034e+00   5.6094496e+01
   9.9159058e-02   8.7807048e-03   1.3783924e-03   5.7003658e-03   4.0258739e+00   5.3392240e+01
   9.6668214e-02   8.8294828e-03   1.3535025e-03   5.8496066e-03   4.1996493e+00   5.0817307e+01
   9.4355304e-02   8.9048646e-03   1.3460292e-03   6.0652558e-03   4.1746246e+00   4.7446018e+01
   9.2204894e-02   8.9908902e-03   1.3537757e-03   6.3299696e-03   3.8324899e+00   4.4886678e+01
   9.0174114e-02   9.0661260e-03   1.3738608e-03   6.6273310e-03   3.5737275e+00   4.0813481e+01
   8.8197642e-02   9.1077918e-03   1.4032929e-03   6.9462216e-03   3.5444786e+00   3.5165477e+01
   8.6203742e-02   9.0951946e-03   1.4379835e-03   7.2813818e-03   3.4435610e+00   3.1530559e+01
   8.4169198e-02   9.0114324e-03   1.4726841e-03   7.6285994e-03   3.6774312e+00   2.7846119e+01
   8.2092572e-02   8.8532574e-03   1.5034093e-03   7.9812692e-03   3.8975917e+00   2.4931691e+01
   8.0022650e-02   8.6362086e-03   1.5288843e-03   8.3321520e-03   3.7640353e+00   2.3847873e+01
   7.8074996e-02   8.3827730e-03   1.5489793e-03   8.6765390e-03   3.7691293e+00   2.2456161e+01
   7.6378500e-02   8.1138056e-03   1.5635280e-03   9.0112594e-03   3.7652565e+00   2.2684344e+01
   7.5097550e-02   7.8513862e-03   1.5727242e-03   9.3370288e-03   3.7902094e+00   2.3817742e+01
   7.4413140e-02   7.6190776e-03   1.5773516e-03   9.6575436e-03   3.9639047e+00   2.3834586e+01
   7.4457288e-02   7.4376016e-03   1.5779106e-03   9.9782014e-03   3.9592599e+00   2.3628548e+01
   7.5297560e-02   7.3229444e-03   1.5745354e-03   1.0310893e-02   4.0770673e+00   2.3224239e+01
   7.6935144e-02   7.2857820e-03   1.5685414e-03   1.0675050e-02   4.2166423e+00   2.3185108e+01
   7.9312230e-02   7.3320082e-03   1.5613485e-03   1.1091784e-02   4.1777947e+00   2.3464192e+01
   8.2353656e-02   7.4671754e-03   1.5523981e-03   1.1576314e-02   4.3794863e+00   2.3647249e+01
   8.6003754e-02   7.6984604e-03   1.5398336e-03   1.2138905e-02   4.0871420e+00   2.3788554e+01
   9.0220882e-02   8.0329166e-03   1.5215460e-03   1.2786156e-02   3.8181782e+00   2.3713765e+01
   9.4964926e-02   8.4787054e-03   1.4959822e-03   1.3521413e-02   3.9872150e+00   2.4317115e+01
   1.0017318e-01   9.0445718e-03   1.4619587e-03   1.4344774e-02   3.7350496e+00   2.5183615e+01
   1.0577767e-01   9.7362134e-03   1.4186753e-03   1.5247185e-02   3.9405100e+00   2.5556937e+01
   1.1173352e-01   1.0554670e-02   1.3671025e-03   1.6207390e-02   3.8745624e+00   2.5455591e+01
   1.1797412e-01   1.1495798e-02   1.3094379e-03   1.7191081e-02   3.9656628e+00   2.4811878e+01
   1.2436688e-01   1.2551157e-02   1.2476393e-03   1.8148938e-02   3.8777659e+00   2.4622629e+01
   1.3069076e-01   1.3711561e-02   1.1835388e-03   1.9014710e-02   3.5311332e+00   2.4780040e+01
   1.3673759e-01   1.4966852e-02   1.1198107e-03   1.9719489e-02   4.0711912e+00   2.4715400e+01
   1.4242626e-01   1.6302427e-02   1.0593034e-03   2.0200832e-02   2.9301663e+00   2.4468703e+01
   1.4769397e-01   1.7697882e-02   1.0041379e-03   2.0413298e-02   6.7069517e+00   2.3992164e+01
   1.5241284e-01   1.9120686e-02   9.5617584e-04   2.0360602e-02   2.1450829e+01   2.3407024e+01
   1.5644811e-01   2.0535600e-02   9.1679600e-04   2.0075264e-02   4.7871320e+01   2.2682941e+01
   1.5971065e-01   2.1916998e-02   8.8754872e-04   1.9588892e-02   7.7444628e+01   2.2547516e+01
   1.6215895e-01   2.3228978e-02   8.7051910e-04   1.8943808e-02   9.2854835e+01   2.1744829e+01
   1.6374671e-01   2.4430474e-02   8.6705530e-04   1.8185376e-02   1.0063213e+02   1.9893902e+01
   1.6437359e-01   2.5502040e-02   8.7755002e-04   1.7347729e-02   1.0866779e+02   1.8548311e+01
   1.6383899e-01   2.6439352e-02   9.0140408e-04   1.6452784e-02   1.1393322e+02   1.6749114e+01
   1.6190087e-01   2.7247718e-02   9.3651406e-04   1.5519523e-02   1.1809178e+02   1.4709238e+01
   1.5842238e-01   2.7947860e-02   9.7985942e-04   1.4571188e-02   1.2021166e+02   1.3436136e+01
   1.5336787e-01   2.8569770e-02   1.0288482e-03   1.3628911e-02   1.2153289e+02   1.2591259e+01
   1.4676659e-01   2.9133584e-02   1.0809713e-03   1.2704736e-02   1.2274560e+02   1.1605122e+01
   1.3876625e-01   2.9631206e-02   1.1328209e-03   1.1803291e-02   1.2328309e+02   1.0271368e+01
   1.2964880e-01   3.0023356e-02   1.1809555e-03   1.0934407e-02   1.2357856e+02   8.6390479e+00
   1.1979427e-01   3.0246852e-02   1.2238547e-03   1.0111887e-02   1.2328142e+02   7.7764208e+00
   1.0960508e-01   3.0220654e-02   1.2625646e-03   9.3436454e-03   1.2284126e+02   7.5321016e+00
   9.9446998e-02   2.9864996e-02   1.2990529e-03   8.6376826e-03   1.2206065e+02   6.7341935e+00
   8.9621532e-02   2.9152366e-02   1.3351539e-03   8.0053812e-03   1.2169094e+02   6.5122190e+00
   8.0334112e-02   2.8133682e-02   1.3726971e-03   7.4561922e-03   1.2178007e+02   6.6257292e+00
   7.1717724e-02   2.6899552e-02   1.4125678e-03   6.9948222e-03   1.2157102e+02   6.5441346e+00
   6.3865008e-02   2.5531962e-02   1.4540434e-03   6.6214854e-03   1.2139567e+02   6.6285124e+00
   5.6828704e-02   2.4087786e-02   1.4963085e-03   6.3310424e-03   1.2116636e+02   6.5596499e+00
   5.0628630e-02   2.2606464e-02   1.5392789e-03   6.1141398e-03   1.2084266e+02   6.6255961e+00
   4.5259022e-02   2.1116430e-02   1.5837160e-03   5.9613032e-03   1.2039156e+02   6.6020884e+00
   4.0701234e-02   1.9628662e-02   1.6326934e-03   5.8624232e-03   1.1992284e+02   6.5756223e+00
   3.6939562e-02   1.8144131e-02   1.6914407e-03   5.8075510e-03   1.1952050e+02   6.6276651e+00
   3.3963928e-02   1.6674293e-02   1.7662124e-03   5.7887006e-03   1.1892420e+02   6.5557401e+00
   3.1752494e-02   1.5243604e-02   1.8622410e-03   5.7985614e-03   1.1817744e+02   6.6481351e+00
   3.0262972e-02   1.3881442e-02   1.9826882e-03   5.8303192e-03   1.1757133e+02   6.5477168e+00
   2.9438182e-02   1.2615456e-02   2.1315738e-03   5.8783880e-03   1.1701326e+02   6.8656063e+00
   2.9200312e-02   1.1466964e-02   2.3139474e-03   5.9403262e-03   1.1622468e+02   7.3439563e+00
   2.9449198e-02   1.0452200e-02   2.5348288e-03   6.0145686e-03   1.1556022e+02   6.9928431e+00
   3.0062184e-02   9.5820638e-03   2.7989386e-03   6.0970164e-03   1.1503466e+02   6.8146844e+00
   3.0894244e-02   8.8601020e-03   3.1094684e-03   6.1816856e-03   1.1451417e+02   6.8327118e+00
   3.1783112e-02   8.2844312e-03   3.4701474e-03   6.2586134e-03   1.1412424e+02   6.7627854e+00
   3.2551604e-02   7.8509284e-03   3.8841694e-03   6.3172324e-03   1.1360139e+02   6.7998854e+00
   3.3024992e-02   7.5526260e-03   4.3510056e-03   6.3536288e-03   1.1284572e+02   6.7711489e+00
   3.3051738e-02   7.3783160e-03   4.8662052e-03   6.3667106e-03   1.1203072e+02   6.7909856e+00
   3.2539192e-02   7.3122514e-03   5.4209502e-03   6.3543956e-03   1.1131535e+02   6.7868517e+00
   3.1500702e-02   7.3338644e-03   6.0037166e-03   6.3176304e-03   1.1057390e+02   6.7854193e+00
   3.0033366e-02   7.4197996e-03   6.5998328e-03   6.2621004e-03   1.0976645e+02   6.8170736e+00
   2.8265228e-02   7.5467110e-03   7.1898220e-03   6.1938816e-03   1.0900539e+02   6.8405194e+00
   2.6327064e-02   7.6969624e-03   7.7500650e-03   6.1158112e-03   1.0811952e+02   6.8376916e+00
   2.4327796e-02   7.8610950e-03   8.2582456e-03   6.0303730e-03   1.0721932e+02   6.7837885e+00
   2.2349964e-02   8.0339558e-03   8.6976688e-03   5.9420108e-03   1.0623235e+02   6.7964668e+00
   2.0452040e-02   8.2126474e-03   9.0531984e-03   5.8546010e-03   1.0492669e+02   6.8130400e+00
   1.8675782e-02   8.3966726e-03   9.3149952e-03   5.7697450e-03   1.0367608e+02   6.8054816e+00
   1.7057232e-02   8.5890774e-03   9.4783168e-03   5.6894700e-03   1.0247479e+02   6.7938486e+00
   1.5622204e-02   8.7919940e-03   9.5405182e-03   5.6171270e-03   1.0121855e+02   6.7578156e+00
   1.4384834e-02   9.0005464e-03   9.5047966e-03   5.5534852e-03   9.9905177e+01   6.8514304e+00
   1.3346656e-02   9.2114818e-03   9.3737438e-03   5.4972534e-03   9.8370781e+01   6.9277441e+00
   1.2496154e-02   9.4373128e-03   9.1512356e-03   5.4466992e-03   9.6887514e+01   6.9441934e+00
   1.1815581e-02   9.7057278e-03   8.8455012e-03   5.3992268e-03   9.5230294e+01   7.0554936e+00
   1.1286344e-02   1.0049572e-02   8.4668900e-03   5.3536850e-03   9.3336664e+01   7.0576545e+00
   1.0887371e-02   1.0499520e-02   8.0342316e-03   5.3113302e-03   9.1504688e+01   7.0077608e+00
   1.0593159e-02   1.1081476e-02   7.5683542e-03   5.2751598e-03   8.9540011e+01   6.9551658e+00
   1.0382808e-02   1.1822567e-02   7.0839034e-03   5.2472764e-03   8.7494662e+01   6.8845918e+00
   1.0245436e-02   1.2758922e-02   6.5959776e-03   5.2269474e-03   8.5348272e+01   6.8680241e+00
   1.0179232e-02   1.3929544e-02   6.1216660e-03   5.2117090e-03   8.3172721e+01   6.8587488e+00
   1.0187861e-02   1.5366887e-02   5.6756326e-03   5.1979030e-03   8.1403259e+01   6.9257851e+00
   1.0273131e-02   1.7096555e-02   5.2682010e-03   5.1833936e-03   7.9827470e+01   6.9226517e+00
   1.0434507e-02   1.9135090e-02   4.9043598e-03   5.1674966e-03   7.8049212e+01   6.8483728e+00
   1.0669294e-02   2.1487314e-02   4.5860844e-03   5.1482626e-03   7.6146142e+01   6.8405777e+00
   1.0974634e-02   2.4158068e-02   4.3139038e-03   5.1245980e-03   7.3744002e+01   6.8433882e+00
   1.1349476e-02   2.7165862e-02   4.0845634e-03   5.0966458e-03   7.1400486e+01   6.9036514e+00
   1.1790995e-02   3.0530364e-02   3.8921284e-03   5.0645784e-03   6.9407964e+01   6.8652274e+00
   1.2293388e-02   3.4261202e-02   3.7304814e-03   5.0290846e-03   6.7047614e+01   6.8650902e+00
   1.2846813e-02   3.8375332e-02   3.5916258e-03   4.9898206e-03   6.4783274e+01   7.0625574e+00
   1.3443131e-02   4.2885092e-02   3.4672504e-03   4.9459784e-03   6.2199597e+01   7.0151958e+00
   1.4075701e-02   4.7765544e-02   3.3525440e-03   4.8985258e-03   5.9537927e+01   6.8906733e+00
   1.4726843e-02   5.2965938e-02   3.2436708e-03   4.8497924e-03   5.7083831e+01   6.8284758e+00
   1.5370909e-02   5.8426176e-02   3.1352120e-03   4.8036422e-03   5.4517901e+01   6.8499223e+00
   1.5982591e-02   6.4106252e-02   3.0208148e-03   4.7642928e-03   5.2249347e+01   7.0426059e+00
   1.6547872e-02   7.0015650e-02   2.8962262e-03   4.7345284e-03   4.9303793e+01   6.7966608e+00
   1.7074364e-02   7.6158968e-02   2.7628584e-03   4.7158220e-03   4.6721564e+01   6.5508070e+00
   1.7574551e-02   8.2497294e-02   2.6257930e-03   4.7068618e-03   4.4398014e+01   6.6279120e+00
   1.8052105e-02   8.8952078e-02   2.4917338e-03   4.7037132e-03   4.1180997e+01   6.5684793e+00
   1.8501739e-02   9.5395696e-02   2.3681946e-03   4.7018334e-03   3.8988872e+01   6.6130779e+00
   1.8905555e-02   1.0166007e-01   2.2611860e-03   4.6963990e-03   3.7639268e+01   6.6034418e+00
   1.9238913e-02   1.0753925e-01   2.1749442e-03   4.6829466e-03   3.6784425e+01   6.5594980e+00
   1.9483521e-02   1.1289190e-01   2.1110222e-03   4.6589574e-03   3.6099240e+01   6.6375420e+00
   1.9636137e-02   1.1774574e-01   2.0682700e-03   4.6239738e-03   3.5362079e+01   6.6042768e+00
   1.9704007e-02   1.2219774e-01   2.0455096e-03   4.5779456e-03   3.5341596e+01   6.6195802e+00
   1.9698473e-02   1.2633002e-01   2.0421526e-03   4.5209556e-03   3.5240050e+01   6.6041345e+00
   1.9634927e-02   1.3016801e-01   2.0582698e-03   4.4532226e-03   3.5380082e+01   6.5966567e+00
   1.9527683e-02   1.3359372e-01   2.0942966e-03   4.3756262e-03   3.5806582e+01   6.5998525e+00
   1.9386444e-02   1.3640626e-01   2.1494124e-03   4.2921372e-03   3.6174462e+01   6.5615675e+00
   1.9214487e-02   1.3842148e-01   2.2218796e-03   4.2088898e-03   3.6767015e+01   6.6359118e+00
   1.9000922e-02   1.3943603e-01   2.3093778e-03   4.1318310e-03   3.7500273e+01   6.5747351e+00
   1.8716555e-02   1.3922453e-01   2.4085012e-03   4.0655608e-03   3.8236462e+01   6.6333198e+00
   1.8328437e-02   1.3762202e-01   2.5151128e-03   4.0133792e-03   3.8799505e+01   6.5837597e+00
   1.7820043e-02   1.3461149e-01   2.6236748e-03   3.9797646e-03   3.9812329e+01   6.5673855e+00
   1.7192369e-02   1.3025601e-01   2.7261964e-03   3.9724222e-03   4.0837341e+01   6.6685420e+00
   1.6452625e-02   1.2454717e-01   2.8115886e-03   4.0032946e-03   4.1346728e+01   6.4865667e+00
   1.5611418e-02   1.1751646e-01   2.8663342e-03   4.0866054e-03   4.2093037e+01   6.6942874e+00
   1.4689490e-02   1.0939466e-01   2.8765988e-03   4.2363844e-03   4.2782032e+01   6.5194238e+00
   1.3717994e-02   1.0055046e-01   2.8326920e-03   4.4663192e-03   4.3279355e+01   6.6387017e+00
   1.2737003e-02   9.1372212e-02   2.7357692e-03   4.7910124e-03   4.3815864e+01   6.5695764e+00
   1.1794819e-02   8.2187314e-02   2.5965466e-03   5.2257900e-03   4.3977765e+01   6.2805568e+00
   1.0938828e-02   7.3241780e-02   2.4294282e-03   5.7851364e-03   4.4130796e+01   6.5833083e+00
   1.0210224e-02   6.4703072e-02   2.2504100e-03   6.4855050e-03   4.4512569e+01   5.9701546e+00
   9.6480628e-03   5.6666770e-02   2.0743474e-03   7.3446066e-03   4.4952485e+01   6.7858402e+00
   9.2917878e-03   4.9195988e-02   1.9139416e-03   8.3772656e-03   4.5265623e+01   8.0366487e+00
   9.1765284e-03   4.2350580e-02   1.7797874e-03   9.5961760e-03   4.5249857e+01   2.1918469e+01
   9.3285234e-03   3.6180644e-02   1.6792925e-03   1.1013153e-02   4.5345845e+01   5.3280300e+01
   9.7686998e-03   3.0715220e-02   1.6170171e-03   1.2638049e-02   4.5440139e+01   8.2976748e+01
   1.0516740e-02   2.5963892e-02   1.5959272e-03   1.4474406e-02   4.5516570e+01   1.0693130e+02
   1.1588998e-02   2.1915122e-02   1.6187521e-03   1.6517757e-02   4.5458720e+01   1.1817540e+02
   1.2993682e-02   1.8534698e-02   1.6870946e-03   1.8758683e-02   4.5135551e+01   1.2617509e+02
   1.4733665e-02   1.5770922e-02   1.7998379e-03   2.1185034e-02   4.4834933e+01   1.2618520e+02
   1.6809894e-02   1.3562920e-02   1.9537096e-03   2.3785744e-02   4.4140414e+01   9.1416994e+01
   1.9213328e-02   1.1851032e-02   2.1443964e-03   2.6545880e-02   4.3368955e+01   6.0639006e+01
   2.1924572e-02   1.0577068e-02   2.3669826e-03   2.9430724e-02   4.1782684e+01   5.2546925e+01
   2.4915086e-02   9.6860574e-03   2.6169002e-03   3.2379560e-02   3.8702805e+01   4.9267547e+01
   2.8142298e-02   9.1332470e-03   2.8928142e-03   3.5308798e-02   3.3474116e+01   5.2580787e+01
   3.1544800e-02   8.8782520e-03   3.1961180e-03   3.8124150e-02   2.6269120e+01   5.9375870e+01
   3.5040544e-02   8.8784584e-03   3.5280380e-03   4.0725208e-02   2.1015728e+01   7.2115563e+01
   3.8535016e-02   9.0945290e-03   3.8908822e-03   4.2999124e-02   1.6884776e+01   8.9405577e+01
   4.1920470e-02   9.4934212e-03   4.2868664e-03   4.4841692e-02   1.2827800e+01   1.1220475e+02
   4.5085384e-02   1.0045246e-02   4.7152758e-03   4.6161742e-02   9.7073466e+00   1.2905331e+02
   4.7909378e-02   1.0724886e-02   5.1734884e-03   4.6864768e-02   7.0766498e+00   1.2855327e+02
   5.0274610e-02   1.1508800e-02   5.6574708e-03   4.6875788e-02   6.6836280e+00   1.2733036e+02
   5.2129068e-02   1.2370448e-02   6.1612170e-03   4.6173018e-02   6.0284270e+00   1.2750211e+02
   5.3461540e-02   1.3284344e-02   6.6767494e-03   4.4803074e-02   4.8555478e+00   1.2677454e+02
   5.4274620e-02   1.4225049e-02   7.1951640e-03   4.2859056e-02   4.8837757e+00   1.2705510e+02
   5.4616796e-02   1.5165228e-02   7.7056560e-03   4.0448782e-02   4.4555020e+00   1.2607535e+02
   5.4558914e-02   1.6075274e-02   8.1935266e-03   3.7690768e-02   4.3018112e+00   1.2584981e+02
   5.4189776e-02   1.6920643e-02   8.6448850e-03   3.4702642e-02   3.9821439e+00   1.2543078e+02
   5.3640460e-02   1.7657976e-02   9.0514428e-03   3.1586546e-02   3.6164998e+00   1.2522292e+02
   5.3073388e-02   1.8229332e-02   9.4032636e-03   2.8437378e-02   3.8577562e+00   1.2534030e+02
   5.2644724e-02   1.8570769e-02   9.6842816e-03   2.5347794e-02   3.5550188e+00   1.2520234e+02
   5.2497888e-02   1.8633043e-02   9.8795046e-03   2.2395900e-02   3.4349467e+00   1.2550104e+02
   5.2779826e-02   1.8408217e-02   9.9749384e-03   1.9637167e-02   3.5559905e+00   1.2555599e+02
   5.3613892e-02   1.7942687e-02   9.9622396e-03   1.7105126e-02   3.1338585e+00   1.2576918e+02
   5.5083892e-02   1.7304282e-02   9.8480392e-03   1.4814668e-02   3.1354293e+00   1.2584239e+02
   5.7240884e-02   1.6553285e-02   9.6504278e-03   1.2765549e-02   3.4727667e+00   1.2573423e+02
   6.0109922e-02   1.5746508e-02   9.3956398e-03   1.0948151e-02   3.2316869e+00   1.2577842e+02
   6.3695984e-02   1.4935604e-02   9.1098858e-03   9.3520974e-03   3.2323785e+00   1.2575892e+02
   6.7978290e-02   1.4161220e-02   8.8144368e-03   7.9700634e-03   3.4461741e+00   1.2581653e+02
   7.2912458e-02   1.3450348e-02   8.5280564e-03   6.7964484e-03   3.3387324e+00   1.2564707e+02
   7.8413828e-02   1.2816874e-02   8.2625102e-03   5.8217220e-03   3.3141888e+00   1.2528688e+02
   8.4328296e-02   1.2265654e-02   8.0222200e-03   5.0302266e-03   3.2481005e+00   1.2474417e+02
   9.0421784e-02   1.1793613e-02   7.8047390e-03   4.4052680e-03   3.1309400e+00   1.2404566e+02
   9.6383380e-02   1.1394527e-02   7.6025500e-03   3.9309680e-03   3.0134433e+00   1.2335879e+02
   1.0185591e-01   1.1062038e-02   7.4066606e-03   3.5902222e-03   2.9004021e+00   1.2258172e+02
   1.0650717e-01   1.0787643e-02   7.2052154e-03   3.3645328e-03   2.9485479e+00   1.2188171e+02
   1.1011972e-01   1.0560048e-02   6.9911672e-03   3.2358352e-03   3.0446363e+00   1.2112676e+02
   1.1260026e-01   1.0361470e-02   6.7648774e-03   3.1889172e-03   3.0493321e+00   1.2021868e+02
   1.1395642e-01   1.0170471e-02   6.5253380e-03   3.2117806e-03   3.0338676e+00   1.1916980e+02
   1.1430939e-01   9.9736136e-03   6.2717448e-03   3.2925560e-03   3.2420584e+00   1.1795632e+02
   1.1384523e-01   9.7652994e-03   6.0056510e-03   3.4200318e-03   3.5297529e+00   1.1675454e+02
   1.1278850e-01   9.5412004e-03   5.7290824e-03   3.5881966e-03   3.4923085e+00   1.1550599e+02
   1.1137878e-01   9.3004780e-03   5.4475888e-03   3.7950208e-03   3.5023030e+00   1.1418813e+02
   1.0977311e-01   9.0472946e-03   5.1697460e-03   4.0394608e-03   3.7553596e+00   1.1282800e+02
   1.0805440e-01   8.7869956e-03   4.9012634e-03   4.3215070e-03   3.9468511e+00   1.1157630e+02
   1.0629733e-01   8.5237170e-03   4.6453686e-03   4.6402348e-03   4.2251212e+00   1.1031185e+02
   1.0454165e-01   8.2598790e-03   4.4062560e-03   4.9926424e-03   4.3248497e+00   1.0879027e+02
   1.0275216e-01   7.9964412e-03   4.1860438e-03   5.3738992e-03   4.3554995e+00   1.0714736e+02
   1.0084220e-01   7.7363030e-03   3.9816920e-03   5.7764214e-03   4.5389171e+00   1.0570581e+02
   9.8748934e-02   7.4862364e-03   3.7849862e-03   6.1914300e-03   4.3891283e+00   1.0454385e+02
   9.6435156e-02   7.2536982e-03   3.5848534e-03   6.6095706e-03   4.2693929e+00   1.0295044e+02
   9.3879108e-02   7.0444524e-03   3.3737278e-03   7.0214846e-03   4.5297485e+00   1.0119699e+02
   9.1160916e-02   6.8620414e-03   3.1513958e-03   7.4210568e-03   4.6644105e+00   9.9484918e+01
   8.8419030e-02   6.7089078e-03   2.9228320e-03   7.8027612e-03   4.4962420e+00   9.7466395e+01
   8.5753978e-02   6.5869672e-03   2.6946828e-03   8.1614818e-03   4.5261217e+00   9.5841515e+01
   8.3264454e-02   6.4960908e-03   2.4736308e-03   8.4981272e-03   4.6852923e+00   9.3997512e+01
   8.1069074e-02   6.4339424e-03   2.2656874e-03   8.8153968e-03   4.6905818e+00   9.1195970e+01
   7.9292956e-02   6.3953310e-03   2.0748698e-03   9.1110754e-03   4.7302850e+00   8.8194083e+01
   7.8025022e-02   6.3753958e-03   1.9033956e-03   9.3787772e-03   4.6988971e+00   8.5610067e+01
   7.7293674e-02   6.3740772e-03   1.7526722e-03   9.6103672e-03   4.7086925e+00   8.3380307e+01
   7.7106514e-02   6.3933890e-03   1.6233151e-03   9.7982554e-03   4.6015600e+00   8.1116222e+01
   7.7444268e-02   6.4341016e-03   1.5149838e-03   9.9358400e-03   4.5155022e+00   7.8385092e+01
   7.8268134e-02   6.4944904e-03   1.4256219e-03   1.0013260e-02   4.7038839e+00   7.5534641e+01
   7.9533280e-02   6.5723898e-03   1.3518260e-03   1.0019023e-02   4.6267803e+00   7.2540680e+01
   8.1165352e-02   6.6669558e-03   1.2897010e-03   9.9482202e-03   4.4294957e+00   6.8752936e+01
   8.3090298e-02   6.7769558e-03   1.2360658e-03   9.7999978e-03   4.3562161e+00   6.5498273e+01
   8.5221682e-02   6.9029332e-03   1.1909206e-03   9.5782300e-03   4.3570032e+00   6.2803798e+01
   8.7418606e-02   7.0453334e-03   1.1566913e-03   9.2959172e-03   4.0981928e+00   5.9151258e+01
   8.9500262e-02   7.2015108e-03   1.1355483e-03   8.9676490e-03   3.6199522e+00   5.5536503e+01
   9.1217922e-02   7.3688058e-03   1.1287277e-03   8.6094484e-03   3.6258258e+00   5.2484616e+01
   9.2296510e-02   7.5448600e-03   1.1363095e-03   8.2382400e-03   3.6804174e+00   4.9162822e+01
   9.2613412e-02   7.7286722e-03   1.1567490e-03   7.8674470e-03   3.5960083e+00   4.6257502e+01
   9.2234970e-02   7.9220710e-03   1.1867857e-03   7.5098958e-03   3.5116854e+00   4.2659647e+01
   9.1318160e-02   8.1270292e-03   1.2224150e-03   7.1765654e-03   3.4551623e+00   3.7801527e+01
   9.0074374e-02   8.3429424e-03   1.2590860e-03   6.8793988e-03   3.3239200e+00   3.4131302e+01
   8.8724118e-02   8.5654102e-03   1.2912178e-03   6.6326944e-03   2.9020216e+00   3.0872096e+01
   8.7462172e-02   8.7864542e-03   1.3137174e-03   6.4470004e-03   2.8525999e+00   2.7190348e+01
   8.6465926e-02   8.9969254e-03   1.3229548e-03   6.3293948e-03   2.9205210e+00   2.4462481e+01
   8.5860576e-02   9.1854342e-03   1.3185110e-03   6.2850932e-03   2.8578493e+00   2.1793686e+01
   8.5718522e-02   9.3410064e-03   1.3044648e-03   6.3175850e-03   2.8542754e+00   1.9145514e+01
   8.6113648e-02   9.4633732e-03   1.2856178e-03   6.4290658e-03   2.6977708e+00   1.8284448e+01
   8.7136230e-02   9.5607814e-03   1.2655349e-03   6.6191556e-03   2.6335182e+00   1.8600773e+01
   8.8867848e-02   9.6477850e-03   1.2473792e-03   6.8831074e-03   2.6401542e+00   1.8687061e+01
   9.1352368e-02   9.7464896e-03   1.2327684e-03   7.2140482e-03   2.6400627e+00   1.8563571e+01
   9.4605980e-02   9.8770158e-03   1.2216761e-03   7.6061890e-03   2.7224354e+00   1.8895426e+01
   9.8638328e-02   1.0056083e-02   1.2145491e-03   8.0558032e-03   2.6073353e+00   1.9205044e+01
   1.0343451e-01   1.0300845e-02   1.2131114e-03   8.5635742e-03   2.6400117e+00   1.9070713e+01
   1.0894704e-01   1.0627619e-02   1.2181316e-03   9.1309086e-03   2.7125446e+00   1.9743844e+01
   1.1507339e-01   1.1048832e-02   1.2284465e-03   9.7579858e-03   2.7562843e+00   2.0534140e+01
   1.2161631e-01   1.1569681e-02   1.2421503e-03   1.0444285e-02   3.1432849e+00   2.0452070e+01
   1.2831996e-01   1.2187399e-02   1.2563430e-03   1.1182373e-02   3.1849556e+00   2.0451642e+01
   1.3489826e-01   1.2892323e-02   1.2676188e-03   1.1959152e-02   3.3881011e+00   2.0201570e+01
   1.4104610e-01   1.3673759e-02   1.2734371e-03   1.2757115e-02   3.4046463e+00   2.0257452e+01
   1.4649644e-01   1.4524810e-02   1.2725686e-03   1.3555755e-02   3.6293078e+00   2.0778704e+01
   1.5103732e-01   1.5441271e-02   1.2648686e-03   1.4335470e-02   3.6878956e+00   2.0907843e+01
   1.5454949e-01   1.6413825e-02   1.2502672e-03   1.5072259e-02   3.2406653e+00   2.1110989e+01
   1.5699363e-01   1.7426714e-02   1.2289319e-03   1.5735646e-02   3.8729323e+00   2.0897703e+01
   1.5829375e-01   1.8465797e-02   1.2017082e-03   1.6283729e-02   2.4313697e+00   2.0650380e+01
   1.5840242e-01   1.9512700e-02   1.1699472e-03   1.6669488e-02   6.5059056e+00   2.0248736e+01
   1.5739874e-01   2.0543976e-02   1.1355554e-03   1.6857968e-02   2.2441819e+01   1.9543418e+01
   1.5543424e-01   2.1532782e-02   1.1004198e-03   1.6832360e-02   4.5990984e+01   1.9396509e+01
   1.5268823e-01   2.2443802e-02   1.0660607e-03   1.6612241e-02   7.3900929e+01   1.9208231e+01
   1.4934066e-01   2.3237950e-02   1.0336319e-03   1.6245060e-02   9.2385903e+01   1.9151005e+01
   1.4557796e-01   2.3869066e-02   1.0032578e-03   1.5776566e-02   1.0125162e+02   1.8024332e+01
   1.4152592e-01   2.4297372e-02   9.7413748e-04   1.5252428e-02   1.0942528e+02   1.6259479e+01
   1.3716780e-01   2.4502586e-02   9.4612090e-04   1.4712882e-02   1.1491615e+02   1.5829677e+01
   1.3238616e-01   2.4474238e-02   9.1997690e-04   1.4184751e-02   1.1862727e+02   1.4363327e+01
   1.2699685e-01   2.4227132e-02   8.9657704e-04   1.3684937e-02   1.2062397e+02   1.2758969e+01
   1.2087077e-01   2.3791398e-02   8.7715656e-04   1.3222726e-02   1.2174848e+02   1.2725802e+01
   1.1400613e-01   2.3188476e-02   8.6308146e-04   1.2802360e-02   1.2284039e+02   1.1634873e+01
   1.0641751e-01   2.2444384e-02   8.5553218e-04   1.2419380e-02   1.2313480e+02   1.0060849e+01
   9.8168864e-02   2.1587010e-02   8.5604184e-04   1.2065061e-02   1.2333283e+02   8.8897917e+00
   8.9442644e-02   2.0646228e-02   8.6569698e-04   1.1735572e-02   1.2285861e+02   7.8194034e+00
   8.0497816e-02   1.9663986e-02   8.8446980e-04   1.1429151e-02   1.2212223e+02   7.5637682e+00
   7.1610582e-02   1.8683376e-02   9.1207338e-04   1.1139777e-02   1.2153736e+02   6.9698279e+00
   6.3006046e-02   1.7737855e-02   9.4795818e-04   1.0860575e-02   1.2118340e+02   6.4810039e+00
   5.4876990e-02   1.6849245e-02   9.9085998e-04   1.0591233e-02   1.2113921e+02   6.6300448e+00
   4.7395648e-02   1.6028507e-02   1.0389195e-03   1.0330082e-02   1.2104709e+02   6.5676018e+00
   4.0677166e-02   1.5275439e-02   1.0902343e-03   1.0067253e-02   1.2099964e+02   6.5963092e+00
   3.4786524e-02   1.4582097e-02   1.1435624e-03   9.7969902e-03   1.2080135e+02   6.5654786e+00
   2.9743572e-02   1.3933644e-02   1.1984494e-03   9.5204824e-03   1.2060947e+02   6.5710948e+00
   2.5538116e-02   1.3314014e-02   1.2551199e-03   9.2389952e-03   1.2039261e+02   6.6247580e+00
   2.2150054e-02   1.2720966e-02   1.3147104e-03   8.9591554e-03   1.2001796e+02   6.5859391e+00
   1.9545360e-02   1.2161893e-02   1.3786397e-03   8.6904964e-03   1.1976569e+02   6.6047825e+00
   1.7673464e-02   1.1646753e-02   1.4476991e-03   8.4354878e-03   1.1936907e+02   6.5927433e+00
   1.6472842e-02   1.1190934e-02   1.5224089e-03   8.1885060e-03   1.1882660e+02   6.6532819e+00
   1.5878666e-02   1.0808683e-02   1.6031538e-03   7.9386936e-03   1.1838664e+02   6.5401151e+00
   1.5822142e-02   1.0509001e-02   1.6919041e-03   7.6748744e-03   1.1791785e+02   6.9615734e+00
   1.6224564e-02   1.0296855e-02   1.7948464e-03   7.3890124e-03   1.1743319e+02   8.0899113e+00
   1.6994460e-02   1.0172301e-02   1.9211001e-03   7.0804850e-03   1.1706251e+02   8.1043584e+00
   1.8023904e-02   1.0134097e-02   2.0797586e-03   6.7555650e-03   1.1667091e+02   7.4183580e+00
   1.9197962e-02   1.0182464e-02   2.2786448e-03   6.4222524e-03   1.1626638e+02   7.3765704e+00
   2.0404922e-02   1.0316245e-02   2.5253996e-03   6.0908872e-03   1.1612036e+02   7.4610850e+00
   2.1526224e-02   1.0532348e-02   2.8273634e-03   5.7717288e-03   1.1594938e+02   7.3149403e+00
   2.2442902e-02   1.0828514e-02   3.1893468e-03   5.4712740e-03   1.1559888e+02   7.0722581e+00
   2.3045320e-02   1.1204099e-02   3.6145592e-03   5.1932544e-03   1.1520676e+02   6.9940588e+00
   2.3254806e-02   1.1660527e-02   4.1066106e-03   4.9412572e-03   1.1468696e+02   7.0450459e+00
   2.3072948e-02   1.2200257e-02   4.6717452e-03   4.7193446e-03   1.1425299e+02   7.0005910e+00
   2.2571916e-02   1.2823013e-02   5.3190450e-03   4.5301112e-03   1.1379228e+02   7.0160050e+00
   2.1845902e-02   1.3524038e-02   6.0568904e-03   4.3752776e-03   1.1332188e+02   7.0423708e+00
   2.0982932e-02   1.4290305e-02   6.8900036e-03   4.2570664e-03   1.1294626e+02   7.0281289e+00
   2.0050202e-02   1.5102646e-02   7.8169576e-03   4.1777054e-03   1.1242509e+02   7.0316533e+00
   1.9095384e-02   1.5942666e-02   8.8289426e-03   4.1377416e-03   1.1175320e+02   7.0256468e+00
   1.8149671e-02   1.6790808e-02   9.9099818e-03   4.1360184e-03   1.1082677e+02   7.0263319e+00
   1.7229316e-02   1.7634576e-02   1.1039688e-02   4.1704156e-03   1.0987860e+02   6.9961553e+00
   1.6345997e-02   1.8473163e-02   1.2191326e-02   4.2369248e-03   1.0890985e+02   6.9806282e+00
   1.5519996e-02   1.9313437e-02   1.3327168e-02   4.3300644e-03   1.0774233e+02   6.9975239e+00
   1.4775356e-02   2.0177874e-02   1.4400419e-02   4.4437408e-03   1.0661039e+02   6.9808542e+00
   1.4126881e-02   2.1093734e-02   1.5361110e-02   4.5735856e-03   1.0520776e+02   7.0025833e+00
   1.3579091e-02   2.2078026e-02   1.6158084e-02   4.7197916e-03   1.0352381e+02   7.0263008e+00
   1.3127978e-02   2.3132830e-02   1.6725540e-02   4.8841414e-03   1.0167227e+02   7.0144264e+00
   1.2767262e-02   2.4251946e-02   1.6993422e-02   5.0670484e-03   9.9653006e+01   7.0068709e+00
   1.2495836e-02   2.5464844e-02   1.6925532e-02   5.2682390e-03   9.7810114e+01   7.0113201e+00
   1.2317256e-02   2.6857046e-02   1.6534311e-02   5.4854682e-03   9.5790354e+01   7.0240475e+00
   1.2231425e-02   2.8531868e-02   1.5875337e-02   5.7136960e-03   9.3522763e+01   6.9416511e+00
   1.2229726e-02   3.0572852e-02   1.5018601e-02   5.9445308e-03   9.1232044e+01   6.9522240e+00
   1.2304039e-02   3.3050050e-02   1.4022099e-02   6.1672100e-03   8.8814851e+01   7.0103858e+00
   1.2455971e-02   3.6030128e-02   1.2934993e-02   6.3721976e-03   8.6191197e+01   6.9060394e+00
   1.2695642e-02   3.9557766e-02   1.1802406e-02   6.5502698e-03   8.3284413e+01   6.9312749e+00
   1.3028736e-02   4.3643702e-02   1.0666046e-02   6.6922766e-03   8.0428781e+01   6.9924325e+00
   1.3450448e-02   4.8265852e-02   9.5605614e-03   6.7884738e-03   7.7564704e+01   6.9784906e+00
   1.3955759e-02   5.3401126e-02   8.5129338e-03   6.8282294e-03   7.4739379e+01   6.9890327e+00
   1.4542600e-02   5.9038640e-02   7.5453244e-03   6.8065968e-03   7.1394635e+01   6.9493182e+00
   1.5206928e-02   6.5141726e-02   6.6735314e-03   6.7261068e-03   6.7703153e+01   6.9638359e+00
   1.5938716e-02   7.1651698e-02   5.9069060e-03   6.5954398e-03   6.4674301e+01   6.9862714e+00
   1.6720131e-02   7.8529290e-02   5.2469704e-03   6.4265632e-03   6.1187941e+01   6.9944574e+00
   1.7524174e-02   8.5741286e-02   4.6890778e-03   6.2300342e-03   5.7368341e+01   6.9661173e+00
   1.8316102e-02   9.3203758e-02   4.2244234e-03   6.0157710e-03   5.4032897e+01   6.9150110e+00
   1.9060807e-02   1.0081177e-01   3.8404838e-03   5.7939960e-03   5.0423338e+01   6.9611938e+00
   1.9720641e-02   1.0849392e-01   3.5252550e-03   5.5748932e-03   4.5761144e+01   6.9182980e+00
   2.0252322e-02   1.1617350e-01   3.2685256e-03   5.3663830e-03   4.1087379e+01   6.8253724e+00
   2.0616914e-02   1.2374823e-01   3.0638080e-03   5.1726836e-03   3.7793163e+01   6.7263857e+00
   2.0794972e-02   1.3111192e-01   2.9081510e-03   4.9959244e-03   3.5650379e+01   6.5776950e+00
   2.0790164e-02   1.3813285e-01   2.7964828e-03   4.8376662e-03   3.4841055e+01   6.5959305e+00
   2.0610750e-02   1.4462038e-01   2.7215066e-03   4.7001224e-03   3.4295363e+01   6.6276780e+00
   2.0268002e-02   1.5033641e-01   2.6761468e-03   4.5838108e-03   3.3842863e+01   6.5875699e+00
   1.9786155e-02   1.5501178e-01   2.6544796e-03   4.4874320e-03   3.4249638e+01   6.6160145e+00
   1.9187848e-02   1.5839632e-01   2.6510328e-03   4.4108498e-03   3.4232231e+01   6.6065256e+00
   1.8485553e-02   1.6030963e-01   2.6598334e-03   4.3542284e-03   3.4350505e+01   6.6110732e+00
   1.7687966e-02   1.6062323e-01   2.6756790e-03   4.3163532e-03   3.4970110e+01   6.6126192e+00
   1.6810226e-02   1.5928936e-01   2.6929300e-03   4.2934660e-03   3.5664167e+01   6.6139015e+00
   1.5874152e-02   1.5636300e-01   2.7062568e-03   4.2798652e-03   3.6650059e+01   6.6285484e+00
   1.4893958e-02   1.5198649e-01   2.7103552e-03   4.2696036e-03   3.7220826e+01   6.5902406e+00
   1.3882058e-02   1.4636870e-01   2.6981890e-03   4.2585624e-03   3.7671152e+01   6.6285916e+00
   1.2860864e-02   1.3973788e-01   2.6666986e-03   4.2478030e-03   3.8367789e+01   6.5496106e+00
   1.1857053e-02   1.3233399e-01   2.6168444e-03   4.2426986e-03   3.8971370e+01   6.5891183e+00
   1.0894181e-02   1.2438434e-01   2.5515962e-03   4.2485064e-03   3.9580652e+01   6.6116713e+00
   9.9847540e-03   1.1608325e-01   2.4772562e-03   4.2706076e-03   4.0427082e+01   6.5339284e+00
   9.1334798e-03   1.0763183e-01   2.3990324e-03   4.3179762e-03   4.1297055e+01   6.6852799e+00
   8.3459756e-03   9.9214800e-02   2.3199410e-03   4.4009046e-03   4.2111834e+01   6.5080174e+00
   7.6268192e-03   9.0952550e-02   2.2420670e-03   4.5280326e-03   4.2996644e+01   6.6400554e+00
   6.9832024e-03   8.2940468e-02   2.1660962e-03   4.7067840e-03   4.3668665e+01   6.5732096e+00
   6.4243036e-03   7.5270492e-02   2.0909036e-03   4.9436784e-03   4.4040453e+01   6.5140143e+00
   5.9608386e-03   6.7995316e-02   2.0137456e-03   5.2485170e-03   4.4274100e+01   6.7372428e+00
   5.6144126e-03   6.1136110e-02   1.9334084e-03   5.6355634e-03   4.4752770e+01   6.2916005e+00
   5.4119554e-03   5.4708184e-02   1.8515981e-03   6.1177802e-03   4.5124641e+01   6.6753875e+00
   5.3802148e-03   4.8722764e-02   1.7717236e-03   6.7049628e-03   4.5422023e+01   6.2236928e+00
   5.5468698e-03   4.3195518e-02   1.6974828e-03   7.4061070e-03   4.6001506e+01   6.5410670e+00
   5.9394434e-03   3.8143364e-02   1.6317304e-03   8.2285302e-03   4.6187688e+01   6.8244889e+00
   6.5898514e-03   3.3578784e-02   1.5763091e-03   9.1804780e-03   4.6200757e+01   9.0721367e+00
   7.5335812e-03   2.9517540e-02   1.5321485e-03   1.0277227e-02   4.6302001e+01   2.6404924e+01
   8.8057308e-03   2.5971428e-02   1.4992281e-03   1.1538294e-02   4.6329391e+01   5.8982012e+01
   1.0439742e-02   2.2947694e-02   1.4764164e-03   1.2989102e-02   4.6196137e+01   9.3777809e+01
   1.2465067e-02   2.0448142e-02   1.4623659e-03   1.4664685e-02   4.5893520e+01   1.1284175e+02
   1.4907181e-02   1.8458886e-02   1.4562880e-03   1.6597701e-02   4.5172883e+01   1.2601211e+02
   1.7783836e-02   1.6953845e-02   1.4577502e-03   1.8808286e-02   4.4291685e+01   1.2504236e+02
   2.1100626e-02   1.5899032e-02   1.4669017e-03   2.1306344e-02   4.3471889e+01   7.8487046e+01
   2.4854040e-02   1.5257235e-02   1.4839620e-03   2.4094584e-02   4.1467861e+01   3.4187861e+01
   2.9031038e-02   1.4988310e-02   1.5084654e-03   2.7165882e-02   3.9368981e+01   2.0543517e+01
   3.3600646e-02   1.5054405e-02   1.5397574e-03   3.0497194e-02   3.4622977e+01   1.5846261e+01
   3.8504240e-02   1.5425958e-02   1.5784241e-03   3.4049298e-02   2.5945400e+01   2.2681346e+01
   4.3655068e-02   1.6067047e-02   1.6265741e-03   3.7763566e-02   1.9837829e+01   3.1629333e+01
   4.8948310e-02   1.6930364e-02   1.6861174e-03   4.1549348e-02   1.6466354e+01   4.2982718e+01
   5.4272136e-02   1.7965434e-02   1.7575240e-03   4.5282688e-02   1.2708959e+01   6.2994872e+01
   5.9501398e-02   1.9122135e-02   1.8394827e-03   4.8808196e-02   8.6237646e+00   8.5590109e+01
   6.4493098e-02   2.0344672e-02   1.9314144e-03   5.1958762e-02   6.6894580e+00   1.1193130e+02
   6.9142584e-02   2.1561756e-02   2.0351908e-03   5.4559064e-02   6.4221984e+00   1.2859160e+02
   7.3383806e-02   2.2696806e-02   2.1512280e-03   5.6416598e-02   4.9696422e+00   1.2926104e+02
   7.7110474e-02   2.3683888e-02   2.2791594e-03   5.7403194e-02   4.5830377e+00   1.2859303e+02
   8.0221846e-02   2.4460492e-02   2.4211236e-03   5.7476488e-02   4.6721625e+00   1.2877438e+02
   8.2719080e-02   2.4957934e-02   2.5787156e-03   5.6651064e-02   4.1036761e+00   1.2796171e+02
   8.4707138e-02   2.5112678e-02   2.7518388e-03   5.5043188e-02   4.2505018e+00   1.2762796e+02
   8.6290956e-02   2.4886262e-02   2.9403010e-03   5.2813272e-02   4.0800878e+00   1.2705412e+02
   8.7516950e-02   2.4287934e-02   3.1426386e-03   5.0096582e-02   3.6173932e+00   1.2662937e+02
   8.8477432e-02   2.3381148e-02   3.3552362e-03   4.7026644e-02   3.4195058e+00   1.2620757e+02
   8.9325856e-02   2.2254502e-02   3.5740844e-03   4.3733814e-02   3.0961918e+00   1.2602561e+02
   9.0217250e-02   2.0993216e-02   3.7957370e-03   4.0327602e-02   2.9885421e+00   1.2596228e+02
   9.1300624e-02   1.9671863e-02   4.0180886e-03   3.6890984e-02   3.0548632e+00   1.2563508e+02
   9.2703190e-02   1.8354841e-02   4.2398468e-03   3.3501652e-02   2.7873815e+00   1.2534578e+02
   9.4503236e-02   1.7096128e-02   4.4566532e-03   3.0240168e-02   2.8013581e+00   1.2512252e+02
   9.6707802e-02   1.5935444e-02   4.6637584e-03   2.7164144e-02   3.2640082e+00   1.2485748e+02
   9.9315426e-02   1.4897682e-02   4.8598370e-03   2.4300044e-02   3.4966703e+00   1.2449186e+02
   1.0235182e-01   1.3995373e-02   5.0445444e-03   2.1657428e-02   3.4287269e+00   1.2414493e+02
   1.0584446e-01   1.3232233e-02   5.2162916e-03   1.9246261e-02   3.3370101e+00   1.2372837e+02
   1.0980326e-01   1.2605770e-02   5.3688330e-03   1.7072394e-02   3.3428893e+00   1.2328014e+02
   1.1419198e-01   1.2107878e-02   5.4928632e-03   1.5127761e-02   3.3054459e+00   1.2262891e+02
   1.1894634e-01   1.1729848e-02   5.5857660e-03   1.3398196e-02   3.3958324e+00   1.2171953e+02
   1.2398346e-01   1.1462015e-02   5.6539812e-03   1.1872038e-02   3.5258993e+00   1.2056733e+02
   1.2918944e-01   1.1288195e-02   5.7055296e-03   1.0539827e-02   3.4808340e+00   1.1900854e+02
   1.3442873e-01   1.1187377e-02   5.7478144e-03   9.3922074e-03   3.5246774e+00   1.1754511e+02
   1.3955193e-01   1.1132909e-02   5.7882062e-03   8.4249366e-03   3.6969539e+00   1.1606379e+02
   1.4435782e-01   1.1095168e-02   5.8290842e-03   7.6362372e-03   3.6196505e+00   1.1425463e+02
   1.4859274e-01   1.1049310e-02   5.8662978e-03   7.0189450e-03   3.4916044e+00   1.1219080e+02
   1.5206026e-01   1.0977426e-02   5.8933220e-03   6.5626574e-03   4.0318682e+00   1.0993536e+02
   1.5465101e-01   1.0869598e-02   5.9050664e-03   6.2571940e-03   4.4165713e+00   1.0792159e+02
   1.5633662e-01   1.0720865e-02   5.9003074e-03   6.0919028e-03   4.3054016e+00   1.0561968e+02
   1.5720544e-01   1.0530759e-02   5.8817250e-03   6.0550368e-03   4.2774630e+00   1.0303596e+02
   1.5734324e-01   1.0303618e-02   5.8528806e-03   6.1393298e-03   4.1533727e+00   1.0086173e+02
   1.5678986e-01   1.0045671e-02   5.8153342e-03   6.3441130e-03   4.1331801e+00   9.8237559e+01
   1.5562460e-01   9.7659430e-03   5.7684064e-03   6.6709786e-03   4.0980754e+00   9.5348562e+01
   1.5389683e-01   9.4753540e-03   5.7111600e-03   7.1216890e-03   3.9589514e+00   9.2487703e+01
   1.5161026e-01   9.1858552e-03   5.6435876e-03   7.6936860e-03   3.8639882e+00   8.9355657e+01
   1.4875215e-01   8.9085000e-03   5.5649168e-03   8.3819518e-03   4.0854922e+00   8.6263200e+01
   1.4528517e-01   8.6495808e-03   5.4739238e-03   9.1835974e-03   4.3834636e+00   8.2871381e+01
   1.4123699e-01   8.4118534e-03   5.3710642e-03   1.0094229e-02   4.4651691e+00   7.9744838e+01
   1.3673202e-01   8.1980832e-03   5.2560212e-03   1.1104771e-02   4.6551857e+00   7.7044123e+01
   1.3197461e-01   8.0104388e-03   5.1252002e-03   1.2199919e-02   4.6324171e+00   7.3979263e+01
   1.2721547e-01   7.8483530e-03   4.9775050e-03   1.3362999e-02   4.6636765e+00   7.0029214e+01
   1.2266655e-01   7.7113650e-03   4.8187596e-03   1.4576967e-02   4.9117517e+00   6.5974161e+01
   1.1847737e-01   7.5997628e-03   4.6561256e-03   1.5817393e-02   4.8447656e+00   6.3135905e+01
   1.1473389e-01   7.5112804e-03   4.4936440e-03   1.7051971e-02   4.6009140e+00   6.0061716e+01
   1.1145918e-01   7.4398966e-03   4.3326646e-03   1.8244968e-02   4.6193124e+00   5.6282088e+01
   1.0859633e-01   7.3757552e-03   4.1723708e-03   1.9364373e-02   4.9424480e+00   5.3078243e+01
   1.0598708e-01   7.3087818e-03   4.0090044e-03   2.0377046e-02   5.0994232e+00   5.0795202e+01
   1.0343100e-01   7.2323250e-03   3.8353338e-03   2.1251506e-02   4.9901760e+00   4.7387846e+01
   1.0077240e-01   7.1429970e-03   3.6454188e-03   2.1975554e-02   4.8881682e+00   4.2858575e+01
   9.7941354e-02   7.0422958e-03   3.4389582e-03   2.2547766e-02   4.8938017e+00   3.9941500e+01
   9.4897610e-02   6.9380078e-03   3.2206402e-03   2.2963188e-02   4.7457677e+00   3.7104884e+01
   9.1557996e-02   6.8403530e-03   2.9977526e-03   2.3209398e-02   4.4400893e+00   3.4443389e+01
   8.7866316e-02   6.7573586e-03   2.7760100e-03   2.3272976e-02   4.3047617e+00   3.2946316e+01
   8.3902756e-02   6.6939554e-03   2.5585102e-03   2.3159572e-02   4.2854504e+00   3.0595933e+01
   7.9849944e-02   6.6520778e-03   2.3470738e-03   2.2890114e-02   4.1771685e+00   2.7517388e+01
   7.5888754e-02   6.6321850e-03   2.1424296e-03   2.2479092e-02   4.0604206e+00   2.5361453e+01
   7.2173768e-02   6.6345740e-03   1.9443575e-03   2.1937976e-02   3.9279873e+00   2.3871602e+01
   6.8838538e-02   6.6587738e-03   1.7523121e-03   2.1292518e-02   3.5263680e+00   2.2548620e+01
   6.5967280e-02   6.7035644e-03   1.5671539e-03   2.0573234e-02   3.2101059e+00   2.1427707e+01
   6.3625116e-02   6.7647640e-03   1.3908946e-03   1.9803838e-02   3.1495133e+00   1.9549182e+01
   6.1908626e-02   6.8381606e-03   1.2253378e-03   1.9010555e-02   3.2251384e+00   1.8532418e+01
   6.0918448e-02   6.9251560e-03   1.0723516e-03   1.8221141e-02   3.3660517e+00   1.9143506e+01
   6.0718658e-02   7.0284602e-03   9.3426322e-04   1.7455747e-02   3.3587316e+00   1.9270458e+01
   6.1328912e-02   7.1482302e-03   8.1270336e-04   1.6721502e-02   3.4869371e+00   1.9111608e+01
   6.2738322e-02   7.2831156e-03   7.0777646e-04   1.6019135e-02   3.6000910e+00   1.9672656e+01
   6.4931870e-02   7.4306142e-03   6.1879444e-04   1.5354928e-02   3.5000245e+00   2.0309884e+01
   6.7872268e-02   7.5863388e-03   5.4490348e-04   1.4736583e-02   3.5067916e+00   2.0658984e+01
   7.1491470e-02   7.7449874e-03   4.8582828e-04   1.4166232e-02   3.5895412e+00   2.1315224e+01
   7.5749996e-02   7.9049284e-03   4.4141966e-04   1.3644866e-02   3.7274130e+00   2.1493139e+01
   8.0610526e-02   8.0694798e-03   4.1115866e-04   1.3180359e-02   3.8551201e+00   2.1248069e+01
   8.5995660e-02   8.2430216e-03   3.9472818e-04   1.2785220e-02   3.6243884e+00   2.1392663e+01
   9.1810350e-02   8.4281752e-03   3.9184290e-04   1.2474702e-02   3.2707397e+00   2.1956387e+01
   9.7923178e-02   8.6298554e-03   4.0223240e-04   1.2271599e-02   3.3650472e+00   2.2506618e+01
   1.0417285e-01   8.8606380e-03   4.2515610e-04   1.2198897e-02   3.2647873e+00   2.2639005e+01
   1.1036750e-01   9.1357606e-03   4.5918518e-04   1.2273014e-02   3.0692236e+00   2.3031390e+01
   1.1628228e-01   9.4648560e-03   5.0249816e-04   1.2503081e-02   3.2252240e+00   2.3036597e+01
   1.2166468e-01   9.8515506e-03   5.5283574e-04   1.2887935e-02   3.1516573e+00   2.2650672e+01
   1.2623686e-01   1.0293842e-02   6.0817802e-04   1.3421967e-02   3.2670249e+00   2.3124849e+01
   1.2976414e-01   1.0785201e-02   6.6726542e-04   1.4098856e-02   3.2389728e+00   2.3546375e+01
   1.3211436e-01   1.1318446e-02   7.3036864e-04   1.4906971e-02   3.2695783e+00   2.3402990e+01
   1.3331324e-01   1.1883331e-02   7.9908340e-04   1.5827275e-02   3.4042868e+00   2.3120397e+01
   1.3348165e-01   1.2466035e-02   8.7463248e-04   1.6829155e-02   3.5840681e+00   2.3233281e+01
   1.3273132e-01   1.3052700e-02   9.5710160e-04   1.7871688e-02   4.1930717e+00   2.3712705e+01
   1.3127879e-01   1.3633454e-02   1.0452830e-03   1.8910624e-02   3.7314020e+00   2.3131185e+01
   1.2947742e-01   1.4212534e-02   1.1367716e-03   1.9896418e-02   4.2164357e+00   2.2876537e+01
   1.2765654e-01   1.4807207e-02   1.2283499e-03   2.0770260e-02   3.6450073e+00   2.3207497e+01
   1.2603089e-01   1.5434073e-02   1.3164744e-03   2.1472670e-02   3.3184333e+00   2.2805621e+01
   1.2469563e-01   1.6100906e-02   1.3972936e-03   2.1956094e-02   1.3649880e+01   2.2988723e+01
   1.2365372e-01   1.6803567e-02   1.4674863e-03   2.2183954e-02   3.7115969e+01   2.3003970e+01
   1.2283438e-01   1.7530331e-02   1.5254977e-03   2.2145536e-02   6.8073391e+01   2.2878452e+01
   1.2213704e-01   1.8268176e-02   1.5705400e-03   2.1867980e-02   9.0209704e+01   2.2013357e+01
   1.2144147e-01   1.9000427e-02   1.6011316e-03   2.1386018e-02   9.9971036e+01   1.9727415e+01
   1.2060031e-01   1.9707874e-02   1.6149395e-03   2.0723082e-02   1.0820375e+02   1.8224791e+01
   1.1948239e-01   2.0371966e-02   1.6113515e-03   1.9897321e-02   1.1444459e+02   1.6444747e+01
   1.1791229e-01   2.0961984e-02   1.5920240e-03   1.8931893e-02   1.1875687e+02   1.4620145e+01
   1.1572585e-01   2.1440690e-02   1.5586255e-03   1.7861097e-02   1.2137397e+02   1.3867310e+01
   1.1286558e-01   2.1797696e-02   1.5137101e-03   1.6725343e-02   1.2244989e+02   1.2975750e+01
   1.0926322e-01   2.2048400e-02   1.4598432e-03   1.5561863e-02   1.2360698e+02   1.1990888e+01
   1.0487563e-01   2.2209584e-02   1.3983385e-03   1.4399318e-02   1.2389667e+02   1.0988722e+01
   9.9802940e-02   2.2290938e-02   1.3307149e-03   1.3261980e-02   1.2397152e+02   9.6823631e+00
   9.4234726e-02   2.2297996e-02   1.2596065e-03   1.2170162e-02   1.2322461e+02   8.2062183e+00
   8.8368898e-02   2.2236984e-02   1.1885340e-03   1.1140172e-02   1.2204660e+02   7.6919861e+00
   8.2366884e-02   2.2105648e-02   1.1204387e-03   1.0185400e-02   1.2161662e+02   7.5155773e+00
   7.6338196e-02   2.1885312e-02   1.0576423e-03   9.3154560e-03   1.2139920e+02   6.7024716e+00
   7.0351402e-02   2.1551396e-02   1.0019121e-03   8.5352100e-03   1.2146592e+02   6.5205352e+00
   6.4465652e-02   2.1081594e-02   9.5455190e-04   7.8426502e-03   1.2158614e+02   6.6052193e+00
   5.8756120e-02   2.0457236e-02   9.1742028e-04   7.2329866e-03   1.2171481e+02   6.5724221e+00
   5.3298262e-02   1.9676066e-02   8.9285214e-04   6.6993278e-03   1.2178389e+02   6.6013938e+00
   4.8165490e-02   1.8762278e-02   8.8350684e-04   6.2328260e-03   1.2158814e+02   6.5895153e+00
   4.3455008e-02   1.7757407e-02   8.9141256e-04   5.8251400e-03   1.2134447e+02   6.6257273e+00
   3.9260632e-02   1.6704754e-02   9.1738524e-04   5.4677692e-03   1.2105729e+02   6.5489381e+00
   3.5635198e-02   1.5643138e-02   9.6070738e-04   5.1567456e-03   1.2062456e+02   6.6203528e+00
   3.2604730e-02   1.4613606e-02   1.0190324e-03   4.8919144e-03   1.2009866e+02   6.5404148e+00
   3.0182324e-02   1.3656228e-02   1.0903683e-03   4.6723360e-03   1.1958811e+02   6.6572730e+00
   2.8365060e-02   1.2799290e-02   1.1730117e-03   4.4965996e-03   1.1883230e+02   6.5614167e+00
   2.7126864e-02   1.2057907e-02   1.2644010e-03   4.3613106e-03   1.1805448e+02   6.6970018e+00
   2.6421770e-02   1.1438461e-02   1.3615987e-03   4.2618696e-03   1.1755748e+02   8.1248292e+00
   2.6185946e-02   1.0943542e-02   1.4627147e-03   4.1941068e-03   1.1704949e+02   8.0521515e+00
   2.6337084e-02   1.0570568e-02   1.5670283e-03   4.1533214e-03   1.1653085e+02   7.2557309e+00
   2.6792432e-02   1.0320399e-02   1.6723890e-03   4.1342976e-03   1.1604573e+02   7.2727114e+00
   2.7467090e-02   1.0204614e-02   1.7763364e-03   4.1324546e-03   1.1554688e+02   6.8571721e+00
   2.8256632e-02   1.0233784e-02   1.8788583e-03   4.1444724e-03   1.1489102e+02   6.8183384e+00
   2.9039458e-02   1.0410567e-02   1.9812931e-03   4.1676378e-03   1.1414800e+02   6.8282715e+00
   2.9691894e-02   1.0728753e-02   2.0854996e-03   4.2004742e-03   1.1342349e+02   6.7854011e+00
   3.0104588e-02   1.1172965e-02   2.1930026e-03   4.2435748e-03   1.1259419e+02   6.8939630e+00
   3.0180496e-02   1.1720719e-02   2.3037980e-03   4.2980762e-03   1.1190429e+02   6.8119667e+00
   2.9852256e-02   1.2344426e-02   2.4179274e-03   4.3638772e-03   1.1131808e+02   6.8786275e+00
   2.9125606e-02   1.3015069e-02   2.5361710e-03   4.4381918e-03   1.1058155e+02   6.8796327e+00
   2.8067566e-02   1.3706435e-02   2.6576104e-03   4.5154624e-03   1.0983682e+02   6.8909705e+00
   2.6761612e-02   1.4392657e-02   2.7782700e-03   4.5898222e-03   1.0904733e+02   6.9101728e+00
   2.5290108e-02   1.5049333e-02   2.8924314e-03   4.6563510e-03   1.0804275e+02   6.8685625e+00
   2.3729186e-02   1.5669661e-02   2.9948544e-03   4.7113344e-03   1.0684649e+02   6.9089703e+00
   2.2144876e-02   1.6265064e-02   3.0831794e-03   4.7544542e-03   1.0560172e+02   6.9014466e+00
   2.0589830e-02   1.6846434e-02   3.1588104e-03   4.7885232e-03   1.0448805e+02   6.9179094e+00
   1.9099642e-02   1.7413982e-02   3.2251002e-03   4.8157400e-03   1.0340818e+02   6.9243212e+00
   1.7695498e-02   1.7958498e-02   3.2861904e-03   4.8356948e-03   1.0221150e+02   6.9230869e+00
   1.6390845e-02   1.8462601e-02   3.3468390e-03   4.8459542e-03   1.0094015e+02   6.9786037e+00
   1.5194758e-02   1.8902055e-02   3.4121256e-03   4.8436402e-03   9.9524176e+01   6.9555945e+00
   1.4107364e-02   1.9257555e-02   3.4872092e-03   4.8268942e-03   9.8053766e+01   6.9395389e+00
   1.3120574e-02   1.9523448e-02   3.5754374e-03   4.7950684e-03   9.6509747e+01   6.9627884e+00
   1.2228879e-02   1.9705862e-02   3.6760438e-03   4.7504190e-03   9.4795883e+01   6.9563914e+00
   1.1427261e-02   1.9818772e-02   3.7838056e-03   4.6991922e-03   9.3257936e+01   6.9768292e+00
   1.0710656e-02   1.9883369e-02   3.8919542e-03   4.6485384e-03   9.1467050e+01   6.9675767e+00
   1.0076322e-02   1.9931786e-02   3.9926544e-03   4.6042856e-03   8.9269792e+01   6.9466288e+00
   9.5178112e-03   2.0000046e-02   4.0759946e-03   4.5693380e-03   8.7332586e+01   6.9470583e+00
   9.0337030e-03   2.0120684e-02   4.1353018e-03   4.5432906e-03   8.5217654e+01   6.9399230e+00
   8.6290108e-03   2.0324442e-02   4.1686820e-03   4.5235242e-03   8.3206740e+01   6.9413804e+00
   8.3081126e-03   2.0638650e-02   4.1742794e-03   4.5049270e-03   8.1521175e+01   6.9170800e+00
   8.0812830e-03   2.1085652e-02   4.1488386e-03   4.4828048e-03   7.9491412e+01   6.9212574e+00
   7.9646688e-03   2.1675074e-02   4.0889814e-03   4.4546040e-03   7.7595838e+01   6.9343425e+00
   7.9749196e-03   2.2406054e-02   3.9948940e-03   4.4188720e-03   7.5396019e+01   6.9124062e+00
   8.1257594e-03   2.3292686e-02   3.8723800e-03   4.3759274e-03   7.2390135e+01   6.9321177e+00
   8.4253686e-03   2.4368578e-02   3.7304814e-03   4.3256640e-03   6.9441929e+01   6.9632233e+00
   8.8756412e-03   2.5666686e-02   3.5804642e-03   4.2670232e-03   6.7111364e+01   6.9301989e+00
   9.4726942e-03   2.7206814e-02   3.4332730e-03   4.2014530e-03   6.4964816e+01   6.9166998e+00
   1.0207654e-02   2.8989312e-02   3.2966656e-03   4.1329344e-03   6.2221452e+01   6.9481439e+00
   1.1064030e-02   3.1006606e-02   3.1764442e-03   4.0651220e-03   5.9090960e+01   6.9312669e+00
   1.2018515e-02   3.3259046e-02   3.0761108e-03   4.0007612e-03   5.6147815e+01   6.9469161e+00
   1.3044812e-02   3.5754892e-02   2.9957152e-03   3.9445544e-03   5.3608174e+01   6.9447701e+00
   1.4114338e-02   3.8504522e-02   2.9319342e-03   3.9038204e-03   5.0672716e+01   6.9193701e+00
   1.5193061e-02   4.1503138e-02   2.8801238e-03   3.8860390e-03   4.7409704e+01   6.9419694e+00
   1.6247364e-02   4.4736244e-02   2.8363048e-03   3.8982050e-03   4.4975134e+01   6.9621209e+00
   1.7255301e-02   4.8182208e-02   2.7961458e-03   3.9455648e-03   4.2565423e+01   6.9970856e+00
   1.8198489e-02   5.1811902e-02   2.7554444e-03   4.0309132e-03   3.9692886e+01   6.9302236e+00
   1.9064454e-02   5.5629456e-02   2.7115350e-03   4.1560190e-03   3.7078710e+01   6.8705178e+00
   1.9851197e-02   5.9667894e-02   2.6628422e-03   4.3205560e-03   3.5270418e+01   6.7752620e+00
   2.0548686e-02   6.3957064e-02   2.6064480e-03   4.5228976e-03   3.4512294e+01   6.5989586e+00
   2.1144530e-02   6.8497960e-02   2.5394746e-03   4.7634900e-03   3.3949040e+01   6.5991558e+00
   2.1629004e-02   7.3241650e-02   2.4614314e-03   5.0450648e-03   3.3439332e+01   6.5737067e+00
   2.1984596e-02   7.8116612e-02   2.3713298e-03   5.3707066e-03   3.3474314e+01   6.5473613e+00
   2.2194200e-02   8.3036052e-02   2.2693784e-03   5.7430066e-03   3.3685702e+01   6.6022680e+00
   2.2246060e-02   8.7878180e-02   2.1584066e-03   6.1634692e-03   3.3892102e+01   6.6029529e+00
   2.2129038e-02   9.2488982e-02   2.0418466e-03   6.6301404e-03   3.4250619e+01   6.6100496e+00
   2.1833286e-02   9.6718260e-02   1.9247629e-03   7.1383354e-03   3.4724889e+01   6.6107715e+00
   2.1361372e-02   1.0044579e-01   1.8121377e-03   7.6816140e-03   3.5478419e+01   6.6316777e+00
   2.0729474e-02   1.0356637e-01   1.7072950e-03   8.2515632e-03   3.6071527e+01   6.5993522e+00
   1.9959180e-02   1.0598669e-01   1.6125876e-03   8.8372874e-03   3.6289837e+01   6.6058655e+00
   1.9077573e-02   1.0760808e-01   1.5293904e-03   9.4260788e-03   3.7374478e+01   6.6214899e+00
   1.8116191e-02   1.0832059e-01   1.4589708e-03   1.0012406e-02   3.8766516e+01   6.5740841e+00
   1.7109907e-02   1.0804201e-01   1.4015994e-03   1.0598891e-02   3.9554159e+01   6.6406601e+00
   1.6092863e-02   1.0672831e-01   1.3556225e-03   1.1196017e-02   4.0249708e+01   6.5789431e+00
   1.5096943e-02   1.0434967e-01   1.3195646e-03   1.1825046e-02   4.0816335e+01   6.6237879e+00
   1.4147783e-02   1.0088335e-01   1.2919860e-03   1.2509092e-02   4.1428802e+01   6.6084191e+00
   1.3256934e-02   9.6310902e-02   1.2706087e-03   1.3272970e-02   4.1874932e+01   6.5578670e+00
   1.2431688e-02   9.0639450e-02   1.2538704e-03   1.4145314e-02   4.2125127e+01   6.6734707e+00
   1.1685203e-02   8.4000436e-02   1.2408293e-03   1.5152703e-02   4.2508184e+01   6.5171648e+00
   1.1035067e-02   7.6677954e-02   1.2313048e-03   1.6313563e-02   4.2787099e+01   6.7084021e+00
   1.0499735e-02   6.9004838e-02   1.2268914e-03   1.7636420e-02   4.3004436e+01   6.4999806e+00
   1.0098621e-02   6.1278914e-02   1.2302729e-03   1.9127642e-02   4.3125923e+01   6.4912629e+00
   9.8577378e-03   5.3734490e-02   1.2437945e-03   2.0795934e-02   4.3434594e+01   6.5188724e+00
   9.8083892e-03   4.6539304e-02   1.2685624e-03   2.2647308e-02   4.3711043e+01   6.1422184e+00
   9.9815280e-03   3.9806856e-02   1.3048119e-03   2.4678246e-02   4.3912272e+01   6.6688111e+00
   1.0403859e-02   3.3613208e-02   1.3525948e-03   2.6888392e-02   4.4270002e+01   6.1006435e+00
   1.1094517e-02   2.8011910e-02   1.4121599e-03   2.9287058e-02   4.4211009e+01   1.2001515e+01
   1.2070293e-02   2.3036658e-02   1.4835033e-03   3.1874314e-02   4.4402757e+01   3.2508115e+01
   1.3350956e-02   1.8701177e-02   1.5666600e-03   3.4628566e-02   4.4707481e+01   6.3546684e+01
   1.4957764e-02   1.4999926e-02   1.6612534e-03   3.7505046e-02   4.4637630e+01   9.0535100e+01
   1.6913609e-02   1.1911630e-02   1.7647410e-03   4.0454004e-02   4.4544248e+01   1.0429502e+02
   1.9239364e-02   9.4044084e-03   1.8734930e-03   4.3430366e-02   4.4256447e+01   1.1360660e+02
   2.1950384e-02   7.4374906e-03   1.9844098e-03   4.6372710e-02   4.3798455e+01   1.1833202e+02
   2.5048132e-02   5.9652924e-03   2.0969350e-03   4.9182886e-02   4.2820623e+01   1.2587171e+02
   2.8512980e-02   4.9426318e-03   2.2120500e-03   5.1741786e-02   4.2224937e+01   1.2522021e+02
   3.2313796e-02   4.3278576e-03   2.3289388e-03   5.3957460e-02   4.1227997e+01   9.4430986e+01
   3.6409628e-02   4.0814852e-03   2.4456030e-03   5.5767770e-02   3.8925589e+01   6.8427914e+01
   4.0750934e-02   4.1637232e-03   2.5588832e-03   5.7123358e-02   3.5644017e+01   5.9292960e+01
   4.5268414e-02   4.5373346e-03   2.6652946e-03   5.7978866e-02   2.9292889e+01   5.1092726e+01
   4.9868484e-02   5.1684888e-03   2.7617798e-03   5.8268476e-02   2.3057579e+01   5.0990249e+01
   5.4465450e-02   6.0244910e-03   2.8476126e-03   5.7954610e-02   1.8681043e+01   5.4466866e+01
   5.8994932e-02   7.0743736e-03   2.9260908e-03   5.7095494e-02   1.4210257e+01   5.8427919e+01
   6.3434970e-02   8.2854838e-03   2.9995080e-03   5.5796694e-02   1.0833487e+01   6.6156262e+01
   6.7790980e-02   9.6205124e-03   3.0688620e-03   5.4134678e-02   7.8764523e+00   7.5961325e+01
   7.2036870e-02   1.1038439e-02   3.1352866e-03   5.2166638e-02   6.5658465e+00   8.5993888e+01
   7.6126218e-02   1.2498686e-02   3.1991230e-03   4.9948182e-02   5.9445179e+00   9.5248275e+01
   8.0019506e-02   1.3965298e-02   3.2596812e-03   4.7520464e-02   4.6355120e+00   1.0602358e+02
   8.3693800e-02   1.5398386e-02   3.3144686e-03   4.4938694e-02   4.8080909e+00   1.1676354e+02
   8.7142644e-02   1.6751298e-02   3.3628562e-03   4.2279484e-02   4.7892616e+00   1.2487497e+02
   9.0364666e-02   1.7973903e-02   3.4059138e-03   3.9598858e-02   4.6141784e+00   1.2963207e+02
   9.3367926e-02   1.9014796e-02   3.4474924e-03   3.6926932e-02   4.6460759e+00   1.3041587e+02
   9.6129694e-02   1.9826185e-02   3.4970910e-03   3.4293652e-02   3.7153573e+00   1.3023939e+02
   9.8552550e-02   2.0359938e-02   3.5634642e-03   3.1736642e-02   3.3285189e+00   1.3035627e+02
   1.0051059e-01   2.0572696e-02   3.6519350e-03   2.9282638e-02   3.2859234e+00   1.3018364e+02
   1.0192794e-01   2.0444642e-02   3.7652548e-03   2.6935390e-02   3.2659727e+00   1.3025166e+02
   1.0283919e-01   2.0005356e-02   3.9023930e-03   2.4693914e-02   3.5493280e+00   1.3035357e+02
   1.0336095e-01   1.9329884e-02   4.0601538e-03   2.2566046e-02   3.3266983e+00   1.3040616e+02
   1.0361386e-01   1.8494294e-02   4.2359590e-03   2.0560936e-02   3.2064577e+00   1.3045238e+02
   1.0371911e-01   1.7562921e-02   4.4284666e-03   1.8684803e-02   3.2050207e+00   1.3052369e+02
   1.0378653e-01   1.6596175e-02   4.6371764e-03   1.6937970e-02   3.3835094e+00   1.3061057e+02
   1.0390188e-01   1.5644828e-02   4.8635472e-03   1.5312623e-02   3.9261434e+00   1.3069805e+02
   1.0418497e-01   1.4748290e-02   5.1080838e-03   1.3804572e-02   3.8424381e+00   1.3079851e+02
   1.0479483e-01   1.3934251e-02   5.3676988e-03   1.2419224e-02   3.5815299e+00   1.3083473e+02
   1.0586417e-01   1.3219981e-02   5.6378334e-03   1.1167651e-02   3.3515840e+00   1.3085285e+02
   1.0747685e-01   1.2614006e-02   5.9099076e-03   1.0063685e-02   3.1034773e+00   1.3081351e+02
   1.0968740e-01   1.2118211e-02   6.1707676e-03   9.1168590e-03   3.2563874e+00   1.3081546e+02
   1.1251821e-01   1.1730386e-02   6.4057360e-03   8.3310332e-03   3.2798815e+00   1.3083093e+02
   1.1591340e-01   1.1442561e-02   6.6002016e-03   7.7049674e-03   3.2965082e+00   1.3078682e+02
   1.1976263e-01   1.1239090e-02   6.7457116e-03   7.2319996e-03   3.5094850e+00   1.3076961e+02
   1.2396759e-01   1.1099534e-02   6.8396664e-03   6.9051388e-03   3.6962202e+00   1.3060604e+02
   1.2841200e-01   1.1005831e-02   6.8819554e-03   6.7173268e-03   3.7206759e+00   1.3032317e+02
   1.3295732e-01   1.0940419e-02   6.8772072e-03   6.6627372e-03   3.3974186e+00   1.3010991e+02
   1.3744849e-01   1.0881641e-02   6.8334466e-03   6.7395294e-03   3.4813263e+00   1.2986531e+02
   1.4172355e-01   1.0808051e-02   6.7617842e-03   6.9496466e-03   3.8224566e+00   1.2955345e+02
   1.4564802e-01   1.0702661e-02   6.6739426e-03   7.3037030e-03   3.6367731e+00   1.2927043e+02
   1.4911437e-01   1.0557152e-02   6.5777276e-03   7.8206656e-03   3.6853327e+00   1.2900922e+02
   1.5210338e-01   1.0369590e-02   6.4758448e-03   8.5227892e-03   3.9304428e+00   1.2871713e+02
   1.5464516e-01   1.0137591e-02   6.3668844e-03   9.4343408e-03   4.0394292e+00   1.2829291e+02
   1.5673707e-01   9.8612488e-03   6.2516706e-03   1.0577455e-02   4.1622788e+00   1.2776790e+02
   1.5836668e-01   9.5469624e-03   6.1337086e-03   1.1970434e-02   4.2476027e+00   1.2736681e+02
   1.5944398e-01   9.2077532e-03   6.0147490e-03   1.3627082e-02   4.4289141e+00   1.2695414e+02
   1.5976777e-01   8.8612924e-03   5.8944528e-03   1.5554383e-02   4.1568660e+00   1.2642148e+02
   1.5918463e-01   8.5223796e-03   5.7689916e-03   1.7756835e-02   3.8594514e+00   1.2585588e+02
   1.5769698e-01   8.1979102e-03   5.6319964e-03   2.0237706e-02   4.0377929e+00   1.2515616e+02
   1.5541771e-01   7.8890628e-03   5.4752698e-03   2.2991540e-02   4.0380109e+00   1.2429124e+02
   1.5252794e-01   7.5963548e-03   5.2900400e-03   2.5993170e-02   4.0457013e+00   1.2322248e+02
   1.4919271e-01   7.3217516e-03   5.0767108e-03   2.9199874e-02   4.1990794e+00   1.2204767e+02
   1.4546354e-01   7.0681392e-03   4.8452616e-03   3.2554754e-02   4.1425052e+00   1.2096451e+02
   1.4129182e-01   6.8395014e-03   4.6046996e-03   3.5978818e-02   3.9787537e+00   1.1985054e+02
   1.3660033e-01   6.6374366e-03   4.3620496e-03   3.9386652e-02   3.9288878e+00   1.1826345e+02
   1.3134550e-01   6.4594512e-03   4.1237682e-03   4.2696944e-02   3.8192668e+00   1.1621496e+02
   1.2552659e-01   6.3024210e-03   3.8945912e-03   4.5807658e-02   3.7028596e+00   1.1425712e+02
   1.1919827e-01   6.1607316e-03   3.6766428e-03   4.8570202e-02   3.7949405e+00   1.1245566e+02
   1.1249123e-01   6.0273562e-03   3.4686956e-03   5.0821492e-02   3.7096467e+00   1.1029684e+02
   1.0559554e-01   5.9015382e-03   3.2700972e-03   5.2432280e-02   3.7301383e+00   1.0782734e+02
   9.8730538e-02   5.7886738e-03   3.0819898e-03   5.3279438e-02   4.0451958e+00   1.0562169e+02
   9.2078960e-02   5.6963096e-03   2.9063598e-03   5.3239858e-02   4.1347613e+00   1.0317921e+02
   8.5723752e-02   5.6313474e-03   2.7446346e-03   5.2251882e-02   4.0009361e+00   1.0016060e+02
   7.9694510e-02   5.5966762e-03   2.5955714e-03   5.0383510e-02   3.8077305e+00   9.7603708e+01
   7.4109454e-02   5.5917148e-03   2.4603654e-03   4.7817548e-02   3.9117315e+00   9.5221616e+01
   6.9188744e-02   5.6125014e-03   2.3438160e-03   4.4748710e-02   3.8646585e+00   9.1826365e+01
   6.5131874e-02   5.6518276e-03   2.2496830e-03   4.1357514e-02   3.6481844e+00   8.7862969e+01
   6.2074716e-02   5.7030054e-03   2.1801368e-03   3.7814646e-02   3.8156503e+00   8.4113409e+01
   6.0092818e-02   5.7582756e-03   2.1349226e-03   3.4255290e-02   3.8330666e+00   8.0148735e+01
   5.9198126e-02   5.8113494e-03   2.1105210e-03   3.0777764e-02   3.8238347e+00   7.5852142e+01
   5.9343516e-02   5.8626408e-03   2.1005422e-03   2.7448038e-02   3.7271050e+00   7.2281612e+01
   6.0415748e-02   5.9135486e-03   2.0971766e-03   2.4313968e-02   3.5521188e+00   6.8851684e+01
   6.2264998e-02   5.9656604e-03   2.0936752e-03   2.1406756e-02   3.4916002e+00   6.5044321e+01
   6.4741640e-02   6.0229570e-03   2.0840670e-03   1.8742366e-02   3.1455941e+00   6.1372851e+01
   6.7676668e-02   6.0911712e-03   2.0621604e-03   1.6341276e-02   2.8276734e+00   5.7224596e+01
   7.0878572e-02   6.1803392e-03   2.0238660e-03   1.4229686e-02   2.6613072e+00   5.3133099e+01
   7.4130504e-02   6.3027548e-03   1.9695318e-03   1.2430592e-02   2.6504166e+00   4.8710292e+01
   7.7178476e-02   6.4685900e-03   1.9028509e-03   1.0956732e-02   2.7127255e+00   4.3903244e+01
   7.9816998e-02   6.6829942e-03   1.8287704e-03   9.8104358e-03   2.7446070e+00   4.0277942e+01
   8.1952840e-02   6.9473276e-03   1.7520218e-03   8.9892320e-03   2.8138624e+00   3.7382454e+01
   8.3540434e-02   7.2619564e-03   1.6762627e-03   8.4866622e-03   2.7586111e+00   3.5790498e+01
   8.4543114e-02   7.6240142e-03   1.6039631e-03   8.2928876e-03   2.6818495e+00   3.5583971e+01
   8.4976732e-02   8.0265814e-03   1.5361659e-03   8.3963364e-03   2.6460251e+00   3.5482498e+01
   8.4907744e-02   8.4577478e-03   1.4726751e-03   8.7841878e-03   2.6409478e+00   3.5807989e+01
   8.4443192e-02   8.9049396e-03   1.4125556e-03   9.4403506e-03   2.4229744e+00   3.5735198e+01
   8.3749450e-02   9.3600544e-03   1.3541872e-03   1.0346405e-02   2.2965191e+00   3.5785072e+01
   8.2982774e-02   9.8159870e-03   1.2966017e-03   1.1484632e-02   2.4517868e+00   3.6526240e+01
   8.2253444e-02   1.0271622e-02   1.2408720e-03   1.2837495e-02   2.3620854e+00   3.6628398e+01
   8.1669172e-02   1.0732068e-02   1.1897035e-03   1.4386393e-02   2.4440247e+00   3.7046980e+01
   8.1322240e-02   1.1202620e-02   1.1461117e-03   1.6106469e-02   2.3399769e+00   3.7905103e+01
   8.1298000e-02   1.1693240e-02   1.1120994e-03   1.7961738e-02   2.3042923e+00   3.8670842e+01
   8.1684550e-02   1.2216338e-02   1.0884199e-03   1.9909093e-02   2.5212901e+00   3.9145887e+01
   8.2500016e-02   1.2779309e-02   1.0743424e-03   2.1899716e-02   2.4183410e+00   3.9656924e+01
   8.3687300e-02   1.3384301e-02   1.0679044e-03   2.3871622e-02   2.6373738e+00   3.9754294e+01
   8.5156712e-02   1.4038696e-02   1.0673009e-03   2.5754378e-02   2.3507176e+00   3.8531457e+01
   8.6783590e-02   1.4759085e-02   1.0708513e-03   2.7485480e-02   2.7529629e+00   3.8324018e+01
   8.8494486e-02   1.5556477e-02   1.0765933e-03   2.9001866e-02   2.6578023e+00   3.8563322e+01
   9.0299926e-02   1.6427684e-02   1.0826029e-03   3.0221496e-02   4.9955987e+00   3.8543689e+01
   9.2189230e-02   1.7355154e-02   1.0881043e-03   3.1070404e-02   1.8146340e+01   3.9598234e+01
   9.4123342e-02   1.8309614e-02   1.0945371e-03   3.1505464e-02   3.7211553e+01   3.9268373e+01
   9.6054090e-02   1.9260559e-02   1.1036121e-03   3.1498260e-02   5.9444681e+01   3.7856547e+01
   9.7900420e-02   2.0183080e-02   1.1155285e-03   3.1056294e-02   8.0840268e+01   3.7183690e+01
   9.9532606e-02   2.1050376e-02   1.1298367e-03   3.0232216e-02   9.2337785e+01   3.6737456e+01
   1.0074445e-01   2.1834208e-02   1.1462035e-03   2.9076846e-02   9.9411487e+01   3.6742777e+01
   1.0129194e-01   2.2523248e-02   1.1637201e-03   2.7630920e-02   1.0559339e+02   3.6536142e+01
   1.0100494e-01   2.3120618e-02   1.1806984e-03   2.5957528e-02   1.0927366e+02   3.6220306e+01
   9.9834478e-02   2.3636382e-02   1.1963572e-03   2.4138304e-02   1.1199665e+02   3.5047386e+01
   9.7802576e-02   2.4088898e-02   1.2111614e-03   2.2242180e-02   1.1390188e+02   3.3159708e+01
   9.4973458e-02   2.4489044e-02   1.2259274e-03   2.0324830e-02   1.1517895e+02   3.1712467e+01
   9.1422512e-02   2.4841512e-02   1.2413249e-03   1.8439457e-02   1.1608233e+02   2.7078534e+01
   8.7211628e-02   2.5152580e-02   1.2567455e-03   1.6630312e-02   1.1675691e+02   2.1319587e+01
   8.2415572e-02   2.5420846e-02   1.2710711e-03   1.4929646e-02   1.1673390e+02   1.8250232e+01
   7.7126944e-02   2.5646970e-02   1.2838584e-03   1.3362513e-02   1.1634404e+02   1.5046398e+01
   7.1461948e-02   2.5848934e-02   1.2945642e-03   1.1948713e-02   1.1652388e+02   1.2637335e+01
   6.5554332e-02   2.6051042e-02   1.3034591e-03   1.0699373e-02   1.1679184e+02   1.1204656e+01
   5.9527942e-02   2.6260432e-02   1.3122762e-03   9.6165306e-03   1.1711493e+02   9.8890595e+00
   5.3497580e-02   2.6465964e-02   1.3221469e-03   8.6960434e-03   1.1748381e+02   9.3312054e+00
   4.7588906e-02   2.6646822e-02   1.3327071e-03   7.9321688e-03   1.1773958e+02   8.1603138e+00
   4.1926932e-02   2.6776036e-02   1.3434625e-03   7.3205380e-03   1.1798914e+02   7.7658986e+00
   3.6604010e-02   2.6827196e-02   1.3544819e-03   6.8546874e-03   1.1818329e+02   7.5901626e+00
   3.1681152e-02   2.6772700e-02   1.3664940e-03   6.5244710e-03   1.1836427e+02   6.6312689e+00
   2.7198022e-02   2.6599058e-02   1.3809450e-03   6.3175748e-03   1.1844906e+02   6.5579306e+00
   2.3176356e-02   2.6313010e-02   1.3987688e-03   6.2187028e-03   1.1848259e+02   6.6173583e+00
   1.9624386e-02   2.5921666e-02   1.4206235e-03   6.2082658e-03   1.1843824e+02   6.5605424e+00
   1.6540633e-02   2.5429542e-02   1.4474251e-03   6.2658242e-03   1.1830285e+02   6.5939283e+00
   1.3917337e-02   2.4828262e-02   1.4790291e-03   6.3710806e-03   1.1818889e+02   6.5962460e+00
   1.1736047e-02   2.4096438e-02   1.5144188e-03   6.5051856e-03   1.1802404e+02   6.6496423e+00
   9.9657820e-03   2.3228440e-02   1.5515748e-03   6.6552088e-03   1.1787966e+02   6.5779803e+00
   8.5690182e-03   2.2242724e-02   1.5870331e-03   6.8102134e-03   1.1774416e+02   6.5485767e+00
   7.5079216e-03   2.1163446e-02   1.6169773e-03   6.9615796e-03   1.1752269e+02   7.3576428e+00
   6.7470686e-03   2.0014356e-02   1.6367006e-03   7.1045992e-03   1.1729478e+02   9.2593509e+00
   6.2590946e-03   1.8835269e-02   1.6408640e-03   7.2327064e-03   1.1709611e+02   9.4720805e+00
   6.0255772e-03   1.7678079e-02   1.6268045e-03   7.3352352e-03   1.1684646e+02   8.0001865e+00
   6.0276448e-03   1.6586936e-02   1.5955687e-03   7.4000432e-03   1.1651006e+02   7.7159466e+00
   6.2435614e-03   1.5593107e-02   1.5496908e-03   7.4210058e-03   1.1618794e+02   7.8025233e+00
   6.6490024e-03   1.4716844e-02   1.4923343e-03   7.3988908e-03   1.1588709e+02   7.5212836e+00
   7.2178966e-03   1.3973613e-02   1.4278966e-03   7.3378314e-03   1.1550025e+02   7.2753724e+00
   7.9234310e-03   1.3373575e-02   1.3612829e-03   7.2467356e-03   1.1505604e+02   7.1697182e+00
   8.7346846e-03   1.2919845e-02   1.2973461e-03   7.1367084e-03   1.1460540e+02   7.2314310e+00
   9.6154126e-03   1.2611060e-02   1.2399033e-03   7.0172410e-03   1.1411737e+02   7.1967013e+00
   1.0521701e-02   1.2441711e-02   1.1912444e-03   6.8948366e-03   1.1342787e+02   7.3362237e+00
   1.1404598e-02   1.2409437e-02   1.1550983e-03   6.7744590e-03   1.1242546e+02   7.3701520e+00
   1.2218588e-02   1.2521879e-02   1.1367371e-03   6.6610954e-03   1.1148782e+02   7.2409082e+00
   1.2929357e-02   1.2792836e-02   1.1403293e-03   6.5562440e-03   1.1061688e+02   7.2369542e+00
   1.3522141e-02   1.3234665e-02   1.1681356e-03   6.4572522e-03   1.0957765e+02   7.2366540e+00
   1.3996332e-02   1.3859965e-02   1.2201990e-03   6.3601004e-03   1.0848588e+02   7.3952990e+00
   1.4346645e-02   1.4684449e-02   1.2950071e-03   6.2598550e-03   1.0723799e+02   7.4969322e+00
   1.4561460e-02   1.5726962e-02   1.3908044e-03   6.1502990e-03   1.0597394e+02   7.4581048e+00
   1.4641596e-02   1.7006788e-02   1.5061147e-03   6.0255192e-03   1.0450071e+02   7.4912509e+00
   1.4607803e-02   1.8535764e-02   1.6382959e-03   5.8846558e-03   1.0255487e+02   7.5085500e+00
   1.4489006e-02   2.0321334e-02   1.7824717e-03   5.7320062e-03   1.0048566e+02   7.5183030e+00
   1.4312107e-02   2.2366564e-02   1.9316849e-03   5.5736446e-03   9.8517806e+01   7.5115748e+00
   1.4108094e-02   2.4666678e-02   2.0774388e-03   5.4180690e-03   9.6408027e+01   7.5202541e+00
   1.3917722e-02   2.7215792e-02   2.2124710e-03   5.2747982e-03   9.3687097e+01   7.5571674e+00
   1.3777451e-02   3.0008114e-02   2.3307882e-03   5.1511010e-03   9.1018059e+01   7.5489297e+00
   1.3708328e-02   3.3027324e-02   2.4255562e-03   5.0507946e-03   8.8345014e+01   7.5494003e+00
   1.3721163e-02   3.6246820e-02   2.4903144e-03   4.9752744e-03   8.5024026e+01   7.4665378e+00
   1.3825863e-02   3.9650282e-02   2.5200984e-03   4.9241914e-03   8.1840458e+01   7.3298253e+00
   1.4030963e-02   4.3240538e-02   2.5122278e-03   4.8936800e-03   7.8965363e+01   7.3189373e+00
   1.4336733e-02   4.7043532e-02   2.4677714e-03   4.8786022e-03   7.6233442e+01   7.3452409e+00
   1.4743277e-02   5.1110360e-02   2.3922572e-03   4.8745028e-03   7.3326661e+01   7.3393805e+00
   1.5255837e-02   5.5501190e-02   2.2947742e-03   4.8778720e-03   6.9480831e+01   7.3104370e+00
   1.5872002e-02   6.0269106e-02   2.1846882e-03   4.8893912e-03   6.5590278e+01   7.3193694e+00
   1.6575444e-02   6.5455382e-02   2.0688606e-03   4.9119656e-03   6.2170412e+01   7.4042320e+00
   1.7340284e-02   7.1071766e-02   1.9516601e-03   4.9458042e-03   5.8118356e+01   7.4624345e+00
   1.8131680e-02   7.7073754e-02   1.8369642e-03   4.9885496e-03   5.3992432e+01   7.4663212e+00
   1.8908243e-02   8.3368376e-02   1.7286873e-03   5.0392846e-03   5.0145994e+01   7.4589297e+00
   1.9626887e-02   8.9823062e-02   1.6297040e-03   5.0994074e-03   4.6576907e+01   7.4526364e+00
   2.0245232e-02   9.6283346e-02   1.5427248e-03   5.1704496e-03   4.3280529e+01   7.4510175e+00
   2.0733174e-02   1.0259862e-01   1.4702005e-03   5.2560758e-03   3.9102875e+01   7.4613564e+00
   2.1078816e-02   1.0861130e-01   1.4132395e-03   5.3615468e-03   3.4523566e+01   7.4065920e+00
   2.1285196e-02   1.1415649e-01   1.3726604e-03   5.4887314e-03   3.1573065e+01   7.3178763e+00
   2.1369710e-02   1.1910513e-01   1.3490266e-03   5.6360490e-03   3.0939072e+01   7.3104971e+00
   2.1355660e-02   1.2344194e-01   1.3417406e-03   5.7989740e-03   3.0654618e+01   7.3028500e+00
   2.1266738e-02   1.2725984e-01   1.3485348e-03   5.9703806e-03   3.0176892e+01   7.2478326e+00
   2.1128560e-02   1.3065093e-01   1.3650773e-03   6.1450438e-03   3.0352431e+01   7.2179431e+00
   2.0967508e-02   1.3362938e-01   1.3866709e-03   6.3190354e-03   3.0847493e+01   7.0642218e+00
   2.0809108e-02   1.3609737e-01   1.4094462e-03   6.4883348e-03   3.1405236e+01   6.7795155e+00
   2.0672844e-02   1.3789037e-01   1.4302908e-03   6.6504432e-03   3.1515496e+01   6.7247671e+00
   2.0568162e-02   1.3887576e-01   1.4477994e-03   6.8020504e-03   3.1802740e+01   6.8075037e+00
   2.0492622e-02   1.3900121e-01   1.4620442e-03   6.9383144e-03   3.2796869e+01   6.7968579e+00
   2.0433988e-02   1.3831852e-01   1.4741262e-03   7.0520474e-03   3.3214814e+01   6.7773134e+00
   2.0378818e-02   1.3699773e-01   1.4860970e-03   7.1351906e-03   3.3038743e+01   6.9192094e+00
   2.0311088e-02   1.3527006e-01   1.4993478e-03   7.1857160e-03   3.3390622e+01   7.0283534e+00
   2.0215326e-02   1.3331365e-01   1.5139071e-03   7.2106174e-03   3.3941374e+01   6.8833801e+00
   2.0085174e-02   1.3121993e-01   1.5302580e-03   7.2233846e-03   3.4332357e+01   6.8462394e+00
   1.9921965e-02   1.2900910e-01   1.5492018e-03   7.2367266e-03   3.4913644e+01   6.7748266e+00
   1.9732621e-02   1.2665343e-01   1.5702611e-03   7.2576296e-03   3.5405841e+01   6.7404665e+00
   1.9515209e-02   1.2414847e-01   1.5929613e-03   7.2876376e-03   3.5752892e+01   6.8527718e+00
   1.9249161e-02   1.2148417e-01   1.6163682e-03   7.3246004e-03   3.6025254e+01   6.9949828e+00
   1.8907626e-02   1.1858647e-01   1.6377885e-03   7.3631518e-03   3.6497476e+01   7.2983349e+00
   1.8463453e-02   1.1536590e-01   1.6543425e-03   7.3931290e-03   3.7326656e+01   7.1964363e+00
   1.7892065e-02   1.1176713e-01   1.6635034e-03   7.4080870e-03   3.7692666e+01   7.2325559e+00
   1.7188949e-02   1.0778096e-01   1.6638954e-03   7.4119474e-03   3.7626796e+01   7.1656530e+00
   1.6373007e-02   1.0344141e-01   1.6555909e-03   7.4137394e-03   3.7900503e+01   7.0311072e+00
   1.5468068e-02   9.8851210e-02   1.6387090e-03   7.4305146e-03   3.8375194e+01   7.1946577e+00
   1.4497577e-02   9.4187480e-02   1.6136413e-03   7.4888230e-03   3.8953474e+01   6.6766391e+00
   1.3488530e-02   8.9631562e-02   1.5814662e-03   7.6155336e-03   3.9630869e+01   6.9703737e+00
   1.2478157e-02   8.5300662e-02   1.5436395e-03   7.8332292e-03   3.9876217e+01   6.9375508e+00
   1.1519780e-02   8.1220692e-02   1.5004258e-03   8.1589422e-03   4.0078210e+01   7.7864879e+00
   1.0670363e-02   7.7359508e-02   1.4513533e-03   8.6023768e-03   4.0427363e+01   9.0862018e+00
   9.9874522e-03   7.3682450e-02   1.3983100e-03   9.1710912e-03   4.0421221e+01   1.3196067e+01
   9.5390106e-03   7.0173086e-02   1.3438458e-03   9.8778528e-03   4.0699871e+01   3.3401161e+01
   9.3969734e-03   6.6806068e-02   1.2887175e-03   1.0738615e-02   4.0951156e+01   6.1933734e+01
   9.6257646e-03   6.3511412e-02   1.2335795e-03   1.1766929e-02   4.0874944e+01   8.9848359e+01
   1.0285805e-02   6.0180372e-02   1.1799635e-03   1.2969741e-02   4.0830424e+01   1.1148759e+02
   1.1439585e-02   5.6698794e-02   1.1296392e-03   1.4344524e-02   4.0388978e+01   1.2099961e+02
   1.3145494e-02   5.3035272e-02   1.0845090e-03   1.5886668e-02   3.9947229e+01   1.2978155e+02
   1.5454747e-02   4.9248814e-02   1.0476027e-03   1.7597125e-02   3.9270526e+01   1.1381368e+02
   1.8413569e-02   4.5394866e-02   1.0232519e-03   1.9478072e-02   3.8256473e+01   7.5274295e+01
   2.2060994e-02   4.1534292e-02   1.0157292e-03   2.1535306e-02   3.6980400e+01   5.7817141e+01
   2.6418884e-02   3.7756926e-02   1.0287510e-03   2.3775780e-02   3.4085643e+01   5.4314060e+01
   3.1484422e-02   3.4150480e-02   1.0654350e-03   2.6187610e-02   2.9648622e+01   5.4726942e+01
   3.7224340e-02   3.0784254e-02   1.1284397e-03   2.8735620e-02   2.4918739e+01   5.7446916e+01
   4.3566518e-02   2.7701388e-02   1.2208204e-03   3.1362890e-02   2.0118429e+01   5.9701961e+01
   5.0402488e-02   2.4930594e-02   1.3459638e-03   3.3992870e-02   1.5726523e+01   7.2001356e+01
   5.7580786e-02   2.2495472e-02   1.5072883e-03   3.6545602e-02   1.2288313e+01   8.8720489e+01
   6.4905336e-02   2.0410900e-02   1.7081184e-03   3.8941364e-02   9.1945272e+00   1.0725885e+02
   7.2120764e-02   1.8686131e-02   1.9507051e-03   4.1085592e-02   6.9446712e+00   1.2548915e+02
   7.8918480e-02   1.7326596e-02   2.2363120e-03   4.2852244e-02   5.9249719e+00   1.2969990e+02
   8.4996260e-02   1.6330514e-02   2.5662180e-03   4.4125248e-02   5.1491017e+00   1.2776492e+02
   9.0058382e-02   1.5682589e-02   2.9403528e-03   4.4839182e-02   4.6385816e+00   1.2817201e+02
   9.3872710e-02   1.5354920e-02   3.3552148e-03   4.4950828e-02   4.6177610e+00   1.2719472e+02
   9.6365850e-02   1.5313805e-02   3.8048288e-03   4.4474468e-02   4.3899026e+00   1.2663257e+02
   9.7602230e-02   1.5520208e-02   4.2813278e-03   4.3499374e-02   3.9215630e+00   1.2579412e+02
   9.7750480e-02   1.5928148e-02   4.7732812e-03   4.2116094e-02   3.6210485e+00   1.2461511e+02
   9.7057012e-02   1.6481830e-02   5.2652902e-03   4.0402186e-02   3.3893894e+00   1.2386321e+02
   9.5809038e-02   1.7115098e-02   5.7393880e-03   3.8444194e-02   3.1368171e+00   1.2296803e+02
   9.4262030e-02   1.7752177e-02   6.1809068e-03   3.6336208e-02   2.8846568e+00   1.2231582e+02
   9.2614464e-02   1.8310504e-02   6.5808706e-03   3.4156694e-02   2.7448351e+00   1.2134682e+02
   9.1038726e-02   1.8713281e-02   6.9299184e-03   3.1957780e-02   2.7418978e+00   1.2048903e+02
   8.9670390e-02   1.8901796e-02   7.2199858e-03   2.9780384e-02   2.6868815e+00   1.1975153e+02
   8.8625488e-02   1.8863374e-02   7.4484470e-03   2.7656950e-02   2.7170270e+00   1.1880435e+02
   8.7978784e-02   1.8640453e-02   7.6163382e-03   2.5616206e-02   2.8389538e+00   1.1769590e+02
   8.7703918e-02   1.8289319e-02   7.7258628e-03   2.3679964e-02   2.7434596e+00   1.1647439e+02
   8.7696374e-02   1.7856414e-02   7.7767274e-03   2.1859488e-02   2.8824257e+00   1.1562717e+02
   8.7905068e-02   1.7381659e-02   7.7696412e-03   2.0165334e-02   3.1150660e+00   1.1482534e+02
   8.8436452e-02   1.6902268e-02   7.7120288e-03   1.8607419e-02   2.9511037e+00   1.1378981e+02
   8.9450774e-02   1.6448668e-02   7.6171132e-03   1.7190170e-02   2.8538334e+00   1.1259320e+02
   9.1054416e-02   1.6038226e-02   7.5006882e-03   1.5909561e-02   2.9091242e+00   1.1112500e+02
   9.3324928e-02   1.5680745e-02   7.3779108e-03   1.4758647e-02   2.9040572e+00   1.0944075e+02
   9.6313872e-02   1.5376034e-02   7.2629032e-03   1.3731103e-02   2.8044524e+00   1.0760727e+02
   1.0006095e-01   1.5117427e-02   7.1676676e-03   1.2814873e-02   2.7967457e+00   1.0576197e+02
   1.0459243e-01   1.4900547e-02   7.1000212e-03   1.1993127e-02   2.9527500e+00   1.0393646e+02
   1.0987266e-01   1.4719836e-02   7.0660368e-03   1.1250576e-02   2.9943700e+00   1.0183499e+02
   1.1579247e-01   1.4574519e-02   7.0709440e-03   1.0579864e-02   3.0264450e+00   9.9779116e+01
   1.2217297e-01   1.4465883e-02   7.1165366e-03   9.9817204e-03   3.0996895e+00   9.8193718e+01
   1.2880011e-01   1.4385247e-02   7.2019070e-03   9.4534610e-03   3.0785672e+00   9.6399275e+01
   1.3539198e-01   1.4316395e-02   7.3253584e-03   8.9918614e-03   3.0860326e+00   9.4306842e+01
   1.4155179e-01   1.4240823e-02   7.4859772e-03   8.6053740e-03   3.2248620e+00   9.2100823e+01
   1.4680200e-01   1.4147154e-02   7.6827664e-03   8.3059002e-03   3.3116746e+00   8.9565506e+01
   1.5066878e-01   1.4035855e-02   7.9117046e-03   8.1016598e-03   3.2788653e+00   8.7374863e+01
   1.5279338e-01   1.3908920e-02   8.1657764e-03   7.9981078e-03   3.3610853e+00   8.4836486e+01
   1.5292723e-01   1.3761898e-02   8.4353524e-03   7.9944878e-03   3.3685912e+00   8.1615406e+01
   1.5106858e-01   1.3589066e-02   8.7075414e-03   8.0864518e-03   3.3937322e+00   7.9207923e+01
   1.4754594e-01   1.3387607e-02   8.9634732e-03   8.2694414e-03   3.6120341e+00   7.6364545e+01
   1.4273005e-01   1.3155505e-02   9.1786444e-03   8.5396448e-03   3.6393962e+00   7.3069085e+01
   1.3693131e-01   1.2892166e-02   9.3308798e-03   8.8935858e-03   3.6896808e+00   7.0151480e+01
   1.3041857e-01   1.2596545e-02   9.4088218e-03   9.3240494e-03   3.8018588e+00   6.6576455e+01
   1.2334428e-01   1.2267870e-02   9.4136274e-03   9.8209972e-03   3.7034161e+00   6.3684979e+01
   1.1580839e-01   1.1905240e-02   9.3506250e-03   1.0372968e-02   3.7588010e+00   5.9932947e+01
   1.0791389e-01   1.1506103e-02   9.2231956e-03   1.0966154e-02   3.9182631e+00   5.5620513e+01
   9.9786354e-02   1.1072800e-02   9.0339454e-03   1.1585713e-02   4.0313507e+00   5.2568296e+01
   9.1626658e-02   1.0615165e-02   8.7840334e-03   1.2213647e-02   4.1003509e+00   4.8370698e+01
   8.3692760e-02   1.0146565e-02   8.4724016e-03   1.2828802e-02   4.0559259e+00   4.4424210e+01
   7.6244734e-02   9.6768976e-03   8.0975306e-03   1.3409461e-02   4.0131136e+00   4.0053106e+01
   6.9498786e-02   9.2138070e-03   7.6653166e-03   1.3928418e-02   3.8483226e+00   3.5123127e+01
   6.3609940e-02   8.7678264e-03   7.1936718e-03   1.4357387e-02   3.8030937e+00   3.1649951e+01
   5.8678948e-02   8.3491398e-03   6.7054900e-03   1.4676554e-02   4.0028717e+00   2.7582735e+01
   5.4768320e-02   7.9700860e-03   6.2214332e-03   1.4870746e-02   4.0825725e+00   2.3831234e+01
   5.1933718e-02   7.6462476e-03   5.7555294e-03   1.4932198e-02   4.0262495e+00   2.1460556e+01
   5.0207790e-02   7.3898790e-03   5.3170004e-03   1.4859504e-02   3.9395784e+00   2.0037075e+01
   4.9574264e-02   7.2087900e-03   4.9142220e-03   1.4654392e-02   3.9175420e+00   1.9355112e+01
   4.9981388e-02   7.1067962e-03   4.5535000e-03   1.4331530e-02   3.8558832e+00   1.8970554e+01
   5.1343514e-02   7.0835744e-03   4.2383350e-03   1.3910964e-02   3.6992314e+00   1.9137349e+01
   5.3536846e-02   7.1363324e-03   3.9686894e-03   1.3415132e-02   3.4818324e+00   1.9064665e+01
   5.6402674e-02   7.2588414e-03   3.7406646e-03   1.2877289e-02   3.1912613e+00   1.8778708e+01
   5.9749616e-02   7.4404384e-03   3.5481682e-03   1.2330830e-02   3.2677774e+00   1.9166229e+01
   6.3338670e-02   7.6660822e-03   3.3850642e-03   1.1802192e-02   3.3218360e+00   1.9646655e+01
   6.6926190e-02   7.9169444e-03   3.2451174e-03   1.1310691e-02   2.7826800e+00   1.9618143e+01
   7.0386216e-02   8.1789028e-03   3.1198212e-03   1.0867581e-02   2.4775471e+00   1.9518149e+01
   7.3700420e-02   8.4456622e-03   2.9992564e-03   1.0479963e-02   2.3833798e+00   1.9643794e+01
   7.6855368e-02   8.7120460e-03   2.8750618e-03   1.0149924e-02   1.9276815e+00   2.0009429e+01
   7.9859886e-02   8.9753788e-03   2.7432642e-03   9.8735092e-03   1.7199775e+00   2.0327100e+01
   8.2790294e-02   9.2355136e-03   2.6034382e-03   9.6454486e-03   1.9279974e+00   2.0434784e+01
   8.5766224e-02   9.4888676e-03   2.4556382e-03   9.4590516e-03   2.1369001e+00   2.0815150e+01
   8.8893736e-02   9.7277506e-03   2.3012150e-03   9.3036280e-03   2.2589110e+00   2.0533313e+01
   9.2221464e-02   9.9420526e-03   2.1424040e-03   9.1677022e-03   2.3467638e+00   2.0128097e+01
   9.5769966e-02   1.0120965e-02   1.9809695e-03   9.0422044e-03   2.3414955e+00   2.0908873e+01
   9.9542222e-02   1.0257633e-02   1.8197914e-03   8.9229316e-03   2.2209637e+00   2.1488848e+01
   1.0348465e-01   1.0351535e-02   1.6620694e-03   8.8107328e-03   2.1749564e+00   2.1932507e+01
   1.0754199e-01   1.0401414e-02   1.5097260e-03   8.7039224e-03   2.2617455e+00   2.2220136e+01
   1.1171139e-01   1.0405199e-02   1.3656248e-03   8.6005638e-03   2.1876249e+00   2.2068590e+01
   1.1596945e-01   1.0372658e-02   1.2336316e-03   8.5088668e-03   2.0537450e+00   2.2167719e+01
   1.2021875e-01   1.0325597e-02   1.1162920e-03   8.4397322e-03   2.1264722e+00   2.2557819e+01
   1.2436317e-01   1.0289580e-02   1.0158469e-03   8.4002154e-03   2.0582713e+00   2.2979410e+01
   1.2836243e-01   1.0289600e-02   9.3405284e-04   8.4010580e-03   2.1816480e+00   2.2453540e+01
   1.3216951e-01   1.0345650e-02   8.7082480e-04   8.4556112e-03   2.1679034e+00   2.1711052e+01
   1.3574475e-01   1.0475997e-02   8.2506624e-04   8.5735524e-03   2.0887821e+00   2.1591907e+01
   1.3909736e-01   1.0700652e-02   7.9528232e-04   8.7599008e-03   2.2032304e+00   2.1452060e+01
   1.4221735e-01   1.1034807e-02   7.8000026e-04   9.0145076e-03   1.9988480e+00   2.1597134e+01
   1.4506020e-01   1.1484014e-02   7.7816530e-04   9.3333034e-03   2.4598102e+00   2.1684699e+01
   1.4753568e-01   1.2045497e-02   7.8951116e-04   9.7087218e-03   2.2635978e+00   2.1530382e+01
   1.4951002e-01   1.2710506e-02   8.1425280e-04   1.0129596e-02   2.3069704e+00   2.1761311e+01
   1.5086395e-01   1.3470635e-02   8.5254898e-04   1.0584122e-02   2.2920901e+00   2.1445168e+01
   1.5145902e-01   1.4320135e-02   9.0438082e-04   1.1056910e-02   3.6580150e+00   2.1226221e+01
   1.5121089e-01   1.5249445e-02   9.6908994e-04   1.1524847e-02   1.6332401e+01   2.1703991e+01
   1.5022120e-01   1.6244142e-02   1.0452481e-03   1.1962500e-02   3.8835604e+01   2.1198971e+01
   1.4864889e-01   1.7286012e-02   1.1303659e-03   1.2347375e-02   6.5215475e+01   2.0278566e+01
   1.4652513e-01   1.8353346e-02   1.2219659e-03   1.2656894e-02   8.8124257e+01   1.8882424e+01
   1.4377877e-01   1.9417362e-02   1.3181697e-03   1.2872398e-02   1.0082454e+02   1.7225701e+01
   1.4036141e-01   2.0449014e-02   1.4169909e-03   1.2991943e-02   1.0925846e+02   1.6217744e+01
   1.3621750e-01   2.1440200e-02   1.5174268e-03   1.3027967e-02   1.1552407e+02   1.5016144e+01
   1.3118538e-01   2.2395696e-02   1.6187483e-03   1.2995843e-02   1.1944448e+02   1.3768011e+01
   1.2511283e-01   2.3323754e-02   1.7196222e-03   1.2907281e-02   1.2196232e+02   1.1929401e+01
   1.1800265e-01   2.4241062e-02   1.8184524e-03   1.2770256e-02   1.2270320e+02   1.0600469e+01
   1.0997257e-01   2.5156670e-02   1.9124765e-03   1.2596600e-02   1.2308755e+02   1.0330630e+01
   1.0119561e-01   2.6060368e-02   1.9984760e-03   1.2400453e-02   1.2294143e+02   9.2031637e+00
   9.1900204e-02   2.6920638e-02   2.0734330e-03   1.2188686e-02   1.2241706e+02   8.2555904e+00
   8.2373292e-02   2.7686772e-02   2.1345264e-03   1.1959388e-02   1.2188916e+02   7.5728791e+00
   7.2921598e-02   2.8308170e-02   2.1806074e-03   1.1711105e-02   1.2163179e+02   6.6531567e+00
   6.3807548e-02   2.8741758e-02   2.2125586e-03   1.1448402e-02   1.2169770e+02   6.5538862e+00
   5.5223850e-02   2.8944048e-02   2.2322680e-03   1.1174725e-02   1.2165142e+02   6.6075033e+00
   4.7295422e-02   2.8889578e-02   2.2438128e-03   1.0894171e-02   1.2167709e+02   6.5549740e+00
   4.0105364e-02   2.8567836e-02   2.2551310e-03   1.0617718e-02   1.2155166e+02   6.6166183e+00
   3.3710392e-02   2.7957352e-02   2.2760528e-03   1.0356974e-02   1.2136972e+02   6.5714214e+00
   2.8126318e-02   2.7059924e-02   2.3153702e-03   1.0117463e-02   1.2105247e+02   6.5946750e+00
   2.3334990e-02   2.5924038e-02   2.3792674e-03   9.8995872e-03   1.2047529e+02   6.5689838e+00
   1.9297583e-02   2.4628058e-02   2.4713142e-03   9.7035052e-03   1.1995550e+02   6.5859059e+00
   1.5961262e-02   2.3268984e-02   2.5934212e-03   9.5286900e-03   1.1924728e+02   6.6210840e+00
   1.3264113e-02   2.1939432e-02   2.7467498e-03   9.3695162e-03   1.1840200e+02   6.5977607e+00
   1.1132188e-02   2.0715240e-02   2.9312228e-03   9.2166030e-03   1.1753718e+02   6.6071950e+00
   9.4862640e-03   1.9653757e-02   3.1447236e-03   9.0592680e-03   1.1659279e+02   6.5524055e+00
   8.2585210e-03   1.8793771e-02   3.3848102e-03   8.8869040e-03   1.1563019e+02   6.6683556e+00
   7.3929396e-03   1.8161923e-02   3.6479860e-03   8.6930002e-03   1.1446150e+02   6.5676015e+00
   6.8344992e-03   1.7772066e-02   3.9290944e-03   8.4766396e-03   1.1330308e+02   6.8097467e+00
   6.5341516e-03   1.7623602e-02   4.2234826e-03   8.2427854e-03   1.1234428e+02   7.7747988e+00
   6.4536076e-03   1.7700311e-02   4.5256436e-03   8.0001388e-03   1.1129710e+02   7.6555165e+00
   6.5588658e-03   1.7971658e-02   4.8260486e-03   7.7559536e-03   1.1006719e+02   6.9323824e+00
   6.8151488e-03   1.8397201e-02   5.1115518e-03   7.5170882e-03   1.0875373e+02   6.6900187e+00
   7.1824084e-03   1.8926845e-02   5.3681704e-03   7.2907052e-03   1.0760372e+02   6.5814975e+00
   7.6172126e-03   1.9506486e-02   5.5804982e-03   7.0803088e-03   1.0652034e+02   6.6352492e+00
   8.0851006e-03   2.0100234e-02   5.7357270e-03   6.8843910e-03   1.0510004e+02   6.6085151e+00
   8.5681746e-03   2.0708742e-02   5.8295756e-03   6.6959672e-03   1.0359248e+02   6.5852689e+00
   9.0554412e-03   2.1352392e-02   5.8627526e-03   6.5029450e-03   1.0236027e+02   6.6240885e+00
   9.5337288e-03   2.2045224e-02   5.8392402e-03   6.2969942e-03   1.0106983e+02   6.5890415e+00
   9.9860708e-03   2.2788398e-02   5.7654824e-03   6.0815508e-03   9.9575057e+01   6.5896097e+00
   1.0393274e-02   2.3579782e-02   5.6484908e-03   5.8662620e-03   9.7839861e+01   6.5983583e+00
   1.0742871e-02   2.4428224e-02   5.4987774e-03   5.6608300e-03   9.5710666e+01   6.6017580e+00
   1.1020453e-02   2.5343772e-02   5.3300902e-03   5.4736888e-03   9.3615683e+01   6.6259672e+00
   1.1209025e-02   2.6323002e-02   5.1566140e-03   5.3115118e-03   9.1393119e+01   6.6271112e+00
   1.1311682e-02   2.7350312e-02   4.9898470e-03   5.1785618e-03   8.8907762e+01   6.5867465e+00
   1.1346216e-02   2.8406878e-02   4.8358680e-03   5.0751934e-03   8.6197961e+01   6.6199839e+00
   1.1332972e-02   2.9484632e-02   4.6970110e-03   5.0001128e-03   8.3367827e+01   6.6408851e+00
   1.1292479e-02   3.0580240e-02   4.5739630e-03   4.9511498e-03   8.1015762e+01   6.6002078e+00
   1.1239456e-02   3.1689764e-02   4.4659474e-03   4.9245934e-03   7.8252572e+01   6.5955927e+00
   1.1182688e-02   3.2818684e-02   4.3697450e-03   4.9178606e-03   7.5223569e+01   6.6038617e+00
   1.1121948e-02   3.3970436e-02   4.2804532e-03   4.9297832e-03   7.2423238e+01   6.6079149e+00
   1.1050916e-02   3.5150334e-02   4.1927000e-03   4.9585866e-03   6.9237911e+01   6.6415003e+00
   1.0971076e-02   3.6390772e-02   4.1008916e-03   5.0011286e-03   6.6141001e+01   6.7833381e+00
   1.0895092e-02   3.7733698e-02   3.9999372e-03   5.0542300e-03   6.2711671e+01   6.8866283e+00
   1.0835578e-02   3.9211060e-02   3.8844532e-03   5.1151272e-03   5.9484468e+01   6.8863061e+00
   1.0797640e-02   4.0848308e-02   3.7517786e-03   5.1790556e-03   5.6648264e+01   6.9060674e+00
   1.0782396e-02   4.2655510e-02   3.6059108e-03   5.2404520e-03   5.3055347e+01   6.8572955e+00
   1.0788084e-02   4.4631836e-02   3.4546942e-03   5.2963076e-03   4.9319381e+01   6.7969066e+00
   1.0808995e-02   4.6769154e-02   3.3058592e-03   5.3465058e-03   4.5541385e+01   6.8706909e+00
   1.0839921e-02   4.9040630e-02   3.1650638e-03   5.3949938e-03   4.2048021e+01   6.8613785e+00
   1.0879310e-02   5.1424834e-02   3.0350360e-03   5.4470696e-03   3.8748277e+01   6.8063787e+00
   1.0927644e-02   5.3917896e-02   2.9157492e-03   5.5043640e-03   3.5768802e+01   6.8667006e+00
   1.0987363e-02   5.6502620e-02   2.8056130e-03   5.5650558e-03   3.3324323e+01   6.8719926e+00
   1.1065702e-02   5.9145634e-02   2.7036200e-03   5.6237104e-03   3.0235554e+01   6.8743947e+00
   1.1175441e-02   6.1811782e-02   2.6099090e-03   5.6731512e-03   2.7910244e+01   6.8654922e+00
   1.1329933e-02   6.4457620e-02   2.5240804e-03   5.7070744e-03   2.7159655e+01   6.8208504e+00
   1.1540164e-02   6.7034268e-02   2.4435208e-03   5.7207354e-03   2.6685821e+01   6.8185889e+00
   1.1818313e-02   6.9507542e-02   2.3645778e-03   5.7137160e-03   2.6357509e+01   6.7988103e+00
   1.2176243e-02   7.1860826e-02   2.2850884e-03   5.6896658e-03   2.6282965e+01   6.7883111e+00
   1.2619799e-02   7.4074124e-02   2.2046962e-03   5.6549722e-03   2.6267388e+01   6.7777975e+00
   1.3145824e-02   7.6112048e-02   2.1255458e-03   5.6157234e-03   2.6258612e+01   6.7851746e+00
   1.3738921e-02   7.7947310e-02   2.0509370e-03   5.5745386e-03   2.6303213e+01   6.7868209e+00
   1.4375588e-02   7.9561844e-02   1.9820429e-03   5.5319668e-03   2.6623875e+01   6.7756364e+00
   1.5033891e-02   8.0932172e-02   1.9187411e-03   5.4881036e-03   2.6924101e+01   6.7922387e+00
   1.5690847e-02   8.2049330e-02   1.8601018e-03   5.4451902e-03   2.6856004e+01   6.8459541e+00
   1.6316853e-02   8.2900970e-02   1.8045779e-03   5.4076116e-03   2.7064992e+01   6.9247584e+00
   1.6876696e-02   8.3456548e-02   1.7527168e-03   5.3815104e-03   2.7155059e+01   6.9811345e+00
   1.7330360e-02   8.3683006e-02   1.7075244e-03   5.3754510e-03   2.6954855e+01   7.0461563e+00
   1.7647182e-02   8.3522766e-02   1.6720193e-03   5.3963314e-03   2.7022201e+01   6.8557843e+00
   1.7824783e-02   8.2878716e-02   1.6474499e-03   5.4479216e-03   2.7211785e+01   6.5981158e+00
   1.7876922e-02   8.1668870e-02   1.6331578e-03   5.5324468e-03   2.7398548e+01   6.6263921e+00
   1.7810238e-02   7.9907180e-02   1.6261210e-03   5.6507342e-03   2.7300594e+01   6.6329186e+00
   1.7621648e-02   7.7682188e-02   1.6226690e-03   5.8034464e-03   2.7440688e+01   6.5929888e+00
   1.7299794e-02   7.5062312e-02   1.6205768e-03   5.9901912e-03   2.7843521e+01   6.5862669e+00
   1.6833926e-02   7.2064548e-02   1.6173441e-03   6.2078062e-03   2.7941587e+01   6.6272677e+00
   1.6232042e-02   6.8710200e-02   1.6108598e-03   6.4505994e-03   2.8074402e+01   6.5953303e+00
   1.5518302e-02   6.5080392e-02   1.5999175e-03   6.7103028e-03   2.8406193e+01   6.5852869e+00
   1.4722775e-02   6.1288720e-02   1.5824862e-03   6.9797592e-03   2.8736287e+01   6.6163712e+00
   1.3881138e-02   5.7419216e-02   1.5573892e-03   7.2533912e-03   2.8946970e+01   6.5700166e+00
   1.3025272e-02   5.3537068e-02   1.5248834e-03   7.5234182e-03   2.9401201e+01   6.6320947e+00
   1.2178626e-02   4.9723520e-02   1.4852480e-03   7.7867764e-03   2.9866985e+01   6.5618146e+00
   1.1365246e-02   4.6035644e-02   1.4388194e-03   8.0483902e-03   3.0143931e+01   6.6552113e+00
   1.0606142e-02   4.2492270e-02   1.3858156e-03   8.3148836e-03   3.0462522e+01   6.5798550e+00
   9.9135510e-03   3.9104370e-02   1.3269731e-03   8.5946568e-03   3.0650198e+01   6.6013245e+00
   9.2964430e-03   3.5879316e-02   1.2643699e-03   8.8961258e-03   3.1068763e+01   6.7428642e+00
   8.7651300e-03   3.2840024e-02   1.2006729e-03   9.2258096e-03   3.1652635e+01   6.4716852e+00
   8.3325340e-03   3.0015060e-02   1.1387478e-03   9.5897164e-03   3.1898073e+01   6.9344612e+00
   8.0145838e-03   2.7412194e-02   1.0813832e-03   9.9900384e-03   3.2210669e+01   6.6148957e+00
   7.8360918e-03   2.5024782e-02   1.0305887e-03   1.0427838e-02   3.2721846e+01   6.6758692e+00
   7.8290924e-03   2.2830550e-02   9.8756122e-04   1.0903240e-02   3.2794874e+01   6.6336753e+00
   8.0254694e-03   2.0802118e-02   9.5320510e-04   1.1409950e-02   3.2660701e+01   6.2869693e+00
   8.4609846e-03   1.8924418e-02   9.2805230e-04   1.1940464e-02   3.2900769e+01   8.0898179e+00
   9.1742952e-03   1.7196035e-02   9.1157800e-04   1.2487415e-02   3.3291635e+01   1.2241143e+01
   1.0209744e-02   1.5623395e-02   9.0293458e-04   1.3046866e-02   3.3475255e+01   3.2226908e+01
   1.1621154e-02   1.4213281e-02   9.0155696e-04   1.3625131e-02   3.3301460e+01   6.4662630e+01
   1.3460967e-02   1.2972626e-02   9.0637986e-04   1.4237001e-02   3.2707248e+01   9.3383628e+01
   1.5775638e-02   1.1904400e-02   9.1645832e-04   1.4906845e-02   3.1442586e+01   1.1254491e+02
   1.8601419e-02   1.1005858e-02   9.3154518e-04   1.5661233e-02   2.9378837e+01   1.2082159e+02
   2.1961642e-02   1.0275711e-02   9.5097224e-04   1.6520146e-02   2.7749440e+01   1.2953574e+02
   2.5867228e-02   9.7160066e-03   9.7333854e-04   1.7494303e-02   2.6579670e+01   1.1202153e+02
   3.0312814e-02   9.3268352e-03   9.9741636e-04   1.8584672e-02   2.4085624e+01   6.8885832e+01
   3.5274784e-02   9.1024880e-03   1.0216812e-03   1.9781061e-02   2.0410409e+01   5.2212663e+01
   4.0702086e-02   9.0343512e-03   1.0439209e-03   2.1058440e-02   1.6375361e+01   5.2543052e+01
   4.6510850e-02   9.1140726e-03   1.0630408e-03   2.2387472e-02   1.2942633e+01   5.6702226e+01
   5.2582022e-02   9.3345926e-03   1.0788125e-03   2.3733362e-02   1.0080956e+01   6.9500148e+01
   5.8781464e-02   9.6874940e-03   1.0907842e-03   2.5053710e-02   7.5086213e+00   8.2797780e+01
   6.4973256e-02   1.0165062e-02   1.0995919e-03   2.6304790e-02   6.3830638e+00   1.0572800e+02
   7.1004564e-02   1.0766505e-02   1.1073944e-03   2.7444032e-02   5.6162985e+00   1.2678225e+02
   7.6764244e-02   1.1491945e-02   1.1170888e-03   2.8451840e-02   4.4993881e+00   1.2942117e+02
   8.2206788e-02   1.2337553e-02   1.1318320e-03   2.9328924e-02   3.8607317e+00   1.2809403e+02
   8.7275276e-02   1.3296191e-02   1.1547532e-03   3.0072686e-02   3.4919282e+00   1.2825479e+02
   9.1908386e-02   1.4353908e-02   1.1886512e-03   3.0678258e-02   3.2879625e+00   1.2731145e+02
   9.6094298e-02   1.5487799e-02   1.2363928e-03   3.1148554e-02   3.3195582e+00   1.2706650e+02
   9.9847114e-02   1.6664747e-02   1.3006915e-03   3.1492082e-02   3.2869002e+00   1.2642215e+02
   1.0319547e-01   1.7837825e-02   1.3826952e-03   3.1722462e-02   2.8967856e+00   1.2579220e+02
   1.0619686e-01   1.8944946e-02   1.4821921e-03   3.1871008e-02   2.8402757e+00   1.2537564e+02
   1.0888974e-01   1.9915360e-02   1.5979311e-03   3.1969408e-02   2.8394117e+00   1.2528100e+02
   1.1127994e-01   2.0673706e-02   1.7278285e-03   3.2024856e-02   2.4395796e+00   1.2526352e+02
   1.1336644e-01   2.1143992e-02   1.8700006e-03   3.2024554e-02   2.3891280e+00   1.2490718e+02
   1.1511365e-01   2.1280396e-02   2.0221142e-03   3.1950358e-02   2.3686264e+00   1.2468357e+02
   1.1647846e-01   2.1099970e-02   2.1801406e-03   3.1785976e-02   2.8501127e+00   1.2431978e+02
   1.1749074e-01   2.0661444e-02   2.3376064e-03   3.1500592e-02   2.9665051e+00   1.2396813e+02
   1.1821628e-01   2.0022354e-02   2.4847934e-03   3.1057258e-02   1.9111271e+00   1.2370512e+02
   1.1868750e-01   1.9235421e-02   2.6108760e-03   3.0437192e-02   1.8291634e+00   1.2315625e+02
   1.1889824e-01   1.8357528e-02   2.7083778e-03   2.9616782e-02   2.1890811e+00   1.2257235e+02
   1.1881947e-01   1.7441939e-02   2.7751232e-03   2.8568940e-02   2.1212722e+00   1.2220742e+02
   1.1848403e-01   1.6533953e-02   2.8131170e-03   2.7300788e-02   2.2033279e+00   1.2164979e+02
   1.1800104e-01   1.5669700e-02   2.8254162e-03   2.5855028e-02   2.1810860e+00   1.2073910e+02
   1.1749753e-01   1.4872851e-02   2.8142262e-03   2.4292722e-02   2.1753376e+00   1.1968596e+02
   1.1711473e-01   1.4159645e-02   2.7816872e-03   2.2668186e-02   2.1069434e+00   1.1845194e+02
   1.1696127e-01   1.3543359e-02   2.7316902e-03   2.1011806e-02   2.1296504e+00   1.1695483e+02
   1.1707156e-01   1.3031017e-02   2.6700660e-03   1.9339348e-02   2.2698191e+00   1.1500376e+02
   1.1737805e-01   1.2619665e-02   2.6020430e-03   1.7664345e-02   2.3919805e+00   1.1287207e+02
   1.1774723e-01   1.2295500e-02   2.5306312e-03   1.6006490e-02   2.6947356e+00   1.1105118e+02
   1.1807212e-01   1.2038281e-02   2.4562536e-03   1.4390271e-02   2.9537084e+00   1.0931536e+02
   1.1829176e-01   1.1829012e-02   2.3777030e-03   1.2850035e-02   3.0689289e+00   1.0732559e+02
   1.1840600e-01   1.1653495e-02   2.2943266e-03   1.1441524e-02   3.0686765e+00   1.0478561e+02
   1.1842265e-01   1.1502258e-02   2.2077800e-03   1.0230474e-02   3.0336923e+00   1.0223732e+02
   1.1837925e-01   1.1369334e-02   2.1216656e-03   9.2846906e-03   3.1062392e+00   1.0022034e+02
   1.1840141e-01   1.1245041e-02   2.0393096e-03   8.6774398e-03   3.2890200e+00   9.7945309e+01
   1.1855788e-01   1.1112163e-02   1.9643855e-03   8.4792422e-03   3.3430304e+00   9.5535991e+01
   1.1884281e-01   1.0949566e-02   1.9009768e-03   8.7532032e-03   3.3523798e+00   9.3375959e+01
   1.1924940e-01   1.0739130e-02   1.8515159e-03   9.5564330e-03   3.4146391e+00   9.0942435e+01
   1.1970137e-01   1.0483070e-02   1.8168572e-03   1.0941573e-02   3.4232100e+00   8.7954937e+01
   1.2005646e-01   1.0203478e-02   1.7959070e-03   1.2958140e-02   3.5728189e+00   8.5179798e+01
   1.2015451e-01   9.9212350e-03   1.7855356e-03   1.5647804e-02   3.7157884e+00   8.3232779e+01
   1.1982681e-01   9.6518084e-03   1.7816997e-03   1.9050369e-02   3.8388478e+00   8.1018674e+01
   1.1892144e-01   9.4066262e-03   1.7798151e-03   2.3210362e-02   3.8926469e+00   7.8428257e+01
   1.1733305e-01   9.1944708e-03   1.7753150e-03   2.8165662e-02   3.8609909e+00   7.5561230e+01
   1.1508721e-01   9.0265474e-03   1.7638382e-03   3.3943722e-02   3.8415472e+00   7.2451919e+01
   1.1234195e-01   8.9116760e-03   1.7419962e-03   4.0557188e-02   3.7319808e+00   7.0009273e+01
   1.0926965e-01   8.8537388e-03   1.7081790e-03   4.7992304e-02   3.6452953e+00   6.7087255e+01
   1.0600904e-01   8.8526930e-03   1.6619010e-03   5.6204146e-02   3.5896287e+00   6.3838556e+01
   1.0262621e-01   8.9047680e-03   1.6041499e-03   6.5102512e-02   3.6177303e+00   6.0939618e+01
   9.9108828e-02   9.0052938e-03   1.5375267e-03   7.4534244e-02   3.7665406e+00   5.7389747e+01
   9.5436006e-02   9.1457710e-03   1.4659241e-03   8.4279242e-02   3.8803293e+00   5.4041919e+01
   9.1588930e-02   9.3138462e-03   1.3932331e-03   9.4052352e-02   3.8623148e+00   5.1503508e+01
   8.7534782e-02   9.4943014e-03   1.3219383e-03   1.0351185e-01   3.9292024e+00   4.9209891e+01
   8.3254186e-02   9.6671664e-03   1.2542811e-03   1.1225958e-01   3.7994087e+00   4.6688257e+01
   7.8804890e-02   9.8156542e-03   1.1919832e-03   1.1980818e-01   3.4286010e+00   4.4065090e+01
   7.4318102e-02   9.9339604e-03   1.1365713e-03   1.2563389e-01   3.4824505e+00   4.2072726e+01
   6.9916164e-02   1.0027344e-02   1.0901451e-03   1.2935194e-01   3.4897027e+00   3.9738350e+01
   6.5704208e-02   1.0105297e-02   1.0536774e-03   1.3083654e-01   3.2755069e+00   3.6458021e+01
   6.1796882e-02   1.0177764e-02   1.0267405e-03   1.3023055e-01   3.2551800e+00   3.3019847e+01
   5.8287928e-02   1.0257414e-02   1.0076629e-03   1.2779260e-01   3.3624768e+00   2.9871719e+01
   5.5232630e-02   1.0354039e-02   9.9411680e-04   1.2369412e-01   3.4082171e+00   2.8108241e+01
   5.2679462e-02   1.0470427e-02   9.8354810e-04   1.1810513e-01   2.9708537e+00   2.6790079e+01
   5.0667850e-02   1.0604298e-02   9.7320738e-04   1.1132921e-01   2.6682047e+00   2.4577736e+01
   4.9210290e-02   1.0752339e-02   9.6237230e-04   1.0370131e-01   2.7971713e+00   2.2205063e+01
   4.8304848e-02   1.0912568e-02   9.5173230e-04   9.5543400e-02   2.7679726e+00   1.9716143e+01
   4.7929114e-02   1.1082455e-02   9.4132454e-04   8.7190056e-02   2.6593788e+00   1.7885428e+01
   4.8042868e-02   1.1260382e-02   9.3100122e-04   7.8935872e-02   2.4769799e+00   1.7415082e+01
   4.8613058e-02   1.1444597e-02   9.2050996e-04   7.0996318e-02   2.4732330e+00   1.7364863e+01
   4.9622252e-02   1.1628941e-02   9.1027902e-04   6.3512624e-02   2.6563643e+00   1.7538165e+01
   5.1059972e-02   1.1802842e-02   9.0134756e-04   5.6580276e-02   2.6028253e+00   1.8032414e+01
   5.2909342e-02   1.1954938e-02   8.9398028e-04   5.0268214e-02   2.4933559e+00   1.8391622e+01
   5.5134000e-02   1.2073781e-02   8.8783900e-04   4.4620386e-02   2.5293626e+00   1.8841694e+01
   5.7689030e-02   1.2146995e-02   8.8284548e-04   3.9644602e-02   2.4848389e+00   1.9293488e+01
   6.0552366e-02   1.2164360e-02   8.7927816e-04   3.5318212e-02   2.2734390e+00   1.9741366e+01
   6.3728934e-02   1.2116502e-02   8.7637806e-04   3.1624374e-02   2.2766656e+00   2.0034411e+01
   6.7226498e-02   1.2000030e-02   8.7252764e-04   2.8549710e-02   2.3966770e+00   1.9679165e+01
   7.1038712e-02   1.1830512e-02   8.6664394e-04   2.6061108e-02   2.3868691e+00   1.9651462e+01
   7.5125454e-02   1.1633182e-02   8.5762212e-04   2.4116924e-02   2.3508700e+00   1.9839574e+01
   7.9416032e-02   1.1428067e-02   8.4404136e-04   2.2686416e-02   2.2608558e+00   1.9867408e+01
   8.3875390e-02   1.1237216e-02   8.2532228e-04   2.1745398e-02   2.3255559e+00   1.9820931e+01
   8.8494088e-02   1.1085412e-02   8.0262624e-04   2.1261280e-02   2.3894115e+00   1.9812184e+01
   9.3230788e-02   1.0989089e-02   7.7803896e-04   2.1197776e-02   2.4116771e+00   1.9996562e+01
   9.8019694e-02   1.0958666e-02   7.5352364e-04   2.1526790e-02   2.4512868e+00   2.0214954e+01
   1.0276470e-01   1.1002756e-02   7.3102262e-04   2.2224318e-02   2.4076877e+00   2.0466415e+01
   1.0737219e-01   1.1125913e-02   7.1203218e-04   2.3257108e-02   2.4652135e+00   2.0364349e+01
   1.1179325e-01   1.1328212e-02   6.9699424e-04   2.4580708e-02   2.4612811e+00   2.0550787e+01
   1.1594574e-01   1.1608325e-02   6.8592126e-04   2.6147064e-02   2.5384332e+00   2.0955613e+01
   1.1965121e-01   1.1971403e-02   6.7924798e-04   2.7906688e-02   2.5006173e+00   2.0873210e+01
   1.2271760e-01   1.2424832e-02   6.7854250e-04   2.9801854e-02   2.5742783e+00   2.0821334e+01
   1.2495155e-01   1.2965951e-02   6.8657118e-04   3.1754738e-02   2.6705387e+00   2.0966750e+01
   1.2614112e-01   1.3585225e-02   7.0633092e-04   3.3682324e-02   2.5611551e+00   2.0935409e+01
   1.2620454e-01   1.4268053e-02   7.4025564e-04   3.5513386e-02   2.6856186e+00   2.0814103e+01
   1.2521768e-01   1.5001737e-02   7.8932400e-04   3.7171018e-02   2.3398032e+00   2.1015115e+01
   1.2335591e-01   1.5787533e-02   8.5273418e-04   3.8555286e-02   2.5829235e+00   2.0663641e+01
   1.2088481e-01   1.6629604e-02   9.2798456e-04   3.9556036e-02   2.2461280e+00   2.0563948e+01
   1.1804608e-01   1.7532570e-02   1.0108652e-03   4.0090112e-02   2.8407158e+00   2.0814424e+01
   1.1500405e-01   1.8502976e-02   1.0967345e-03   4.0113374e-02   1.1888026e+01   1.9994741e+01
   1.1187949e-01   1.9541525e-02   1.1811523e-03   3.9631630e-02   3.3311056e+01   1.9690889e+01
   1.0874357e-01   2.0647388e-02   1.2597733e-03   3.8706114e-02   6.2900404e+01   1.8948644e+01
   1.0567626e-01   2.1812538e-02   1.3297422e-03   3.7400132e-02   8.4048236e+01   1.7573090e+01
   1.0281665e-01   2.3016150e-02   1.3906247e-03   3.5760138e-02   9.2549506e+01   1.6241802e+01
   1.0026322e-01   2.4236502e-02   1.4428334e-03   3.3847012e-02   9.9572762e+01   1.4615819e+01
   9.8035852e-02   2.5465776e-02   1.4856069e-03   3.1737682e-02   1.0637609e+02   1.4358619e+01
   9.6139598e-02   2.6712560e-02   1.5171513e-03   2.9504364e-02   1.1178584e+02   1.3493918e+01
   9.4522772e-02   2.7984680e-02   1.5362686e-03   2.7213030e-02   1.1582983e+02   1.1849036e+01
   9.3058082e-02   2.9274872e-02   1.5431380e-03   2.4930466e-02   1.1834397e+02   1.1004678e+01
   9.1622548e-02   3.0558888e-02   1.5393869e-03   2.2709206e-02   1.2012536e+02   1.0013603e+01
   9.0131760e-02   3.1802660e-02   1.5285303e-03   2.0585940e-02   1.2096386e+02   8.7670237e+00
   8.8527202e-02   3.2966854e-02   1.5146729e-03   1.8586380e-02   1.2136906e+02   7.9157387e+00
   8.6746400e-02   3.3995376e-02   1.5013652e-03   1.6719193e-02   1.2133953e+02   7.5166344e+00
   8.4706708e-02   3.4819082e-02   1.4922846e-03   1.4987487e-02   1.2101746e+02   6.7181574e+00
   8.2315606e-02   3.5382484e-02   1.4900755e-03   1.3397353e-02   1.2071441e+02   6.4353701e+00
   7.9489334e-02   3.5661420e-02   1.4954858e-03   1.1952425e-02   1.2065657e+02   6.6417788e+00
   7.6217956e-02   3.5650526e-02   1.5085059e-03   1.0648310e-02   1.2098560e+02   6.5610209e+00
   7.2583546e-02   3.5331952e-02   1.5286249e-03   9.4767152e-03   1.2125013e+02   6.6339986e+00
   6.8699914e-02   3.4684234e-02   1.5547064e-03   8.4347380e-03   1.2146723e+02   6.5715966e+00
   6.4704352e-02   3.3712562e-02   1.5849106e-03   7.5210508e-03   1.2159158e+02   6.5804956e+00
   6.0731592e-02   3.2445898e-02   1.6159484e-03   6.7313430e-03   1.2158331e+02   6.6105016e+00
   5.6879746e-02   3.0924338e-02   1.6449332e-03   6.0615650e-03   1.2149650e+02   6.5821972e+00
   5.3236088e-02   2.9184632e-02   1.6720311e-03   5.5083786e-03   1.2137305e+02   6.6082350e+00
   4.9869422e-02   2.7271162e-02   1.6987482e-03   5.0670440e-03   1.2127712e+02   6.5394252e+00
   4.6811306e-02   2.5256950e-02   1.7255881e-03   4.7297730e-03   1.2097653e+02   6.6401828e+00
   4.4049796e-02   2.3221920e-02   1.7526516e-03   4.4848336e-03   1.2058897e+02   6.5891005e+00
   4.1542942e-02   2.1232590e-02   1.7813831e-03   4.3172936e-03   1.2021179e+02   6.6092563e+00
   3.9248654e-02   1.9341255e-02   1.8144196e-03   4.2113478e-03   1.1979959e+02   6.6081206e+00
   3.7134820e-02   1.7588348e-02   1.8549718e-03   4.1533420e-03   1.1934951e+02   6.5741761e+00
   3.5186802e-02   1.6007439e-02   1.9067677e-03   4.1329948e-03   1.1875498e+02   7.4394307e+00
   3.3391904e-02   1.4622281e-02   1.9725972e-03   4.1415494e-03   1.1817958e+02   7.7350942e+00
   3.1724256e-02   1.3444525e-02   2.0536330e-03   4.1733364e-03   1.1769999e+02   7.0903062e+00
   3.0142794e-02   1.2475807e-02   2.1493094e-03   4.2265960e-03   1.1734527e+02   6.8025024e+00
   2.8579932e-02   1.1709130e-02   2.2576800e-03   4.2986736e-03   1.1698463e+02   6.5943723e+00
   2.6970748e-02   1.1133171e-02   2.3753766e-03   4.3841408e-03   1.1626158e+02   6.5767633e+00
   2.5299032e-02   1.0740653e-02   2.4966288e-03   4.4761790e-03   1.1541871e+02   6.6546145e+00
   2.3584772e-02   1.0531708e-02   2.6154402e-03   4.5700806e-03   1.1476769e+02   6.5974894e+00
   2.1858314e-02   1.0504924e-02   2.7286572e-03   4.6641066e-03   1.1411226e+02   6.6043038e+00
   2.0168092e-02   1.0653971e-02   2.8362304e-03   4.7560024e-03   1.1349233e+02   6.6132941e+00
   1.8571866e-02   1.0974631e-02   2.9390340e-03   4.8431170e-03   1.1293235e+02   6.6217562e+00
   1.7115203e-02   1.1464484e-02   3.0373078e-03   4.9221190e-03   1.1225657e+02   6.6151669e+00
   1.5829394e-02   1.2120887e-02   3.1330126e-03   4.9892342e-03   1.1140005e+02   6.6217807e+00
   1.4732653e-02   1.2939364e-02   3.2301906e-03   5.0429644e-03   1.1024834e+02   6.5991892e+00
   1.3834509e-02   1.3913011e-02   3.3311132e-03   5.0822648e-03   1.0911019e+02   6.5843007e+00
   1.3137214e-02   1.5046233e-02   3.4360860e-03   5.1065950e-03   1.0805487e+02   6.5938249e+00
   1.2630368e-02   1.6357107e-02   3.5423038e-03   5.1164606e-03   1.0684619e+02   6.6007412e+00
   1.2296511e-02   1.7862727e-02   3.6432280e-03   5.1114822e-03   1.0564431e+02   6.6605083e+00
   1.2121836e-02   1.9575027e-02   3.7348900e-03   5.0930752e-03   1.0432316e+02   6.6465681e+00
   1.2094419e-02   2.1493070e-02   3.8170846e-03   5.0647940e-03   1.0284858e+02   6.6679983e+00
   1.2200140e-02   2.3604194e-02   3.8930820e-03   5.0298658e-03   1.0129739e+02   6.6890131e+00
   1.2426699e-02   2.5908730e-02   3.9681482e-03   4.9906026e-03   9.9819965e+01   6.6798822e+00
   1.2764273e-02   2.8423640e-02   4.0445642e-03   4.9484724e-03   9.8452944e+01   6.8925025e+00
   1.3202543e-02   3.1167178e-02   4.1240120e-03   4.9047088e-03   9.6763803e+01   7.0277375e+00
   1.3727673e-02   3.4156536e-02   4.2073828e-03   4.8590768e-03   9.4911703e+01   7.0064872e+00
   1.4319723e-02   3.7413430e-02   4.2954744e-03   4.8105544e-03   9.2910544e+01   7.0495891e+00
   1.4950087e-02   4.0975626e-02   4.3922520e-03   4.7598444e-03   9.0837376e+01   7.0401175e+00
   1.5584864e-02   4.4895834e-02   4.5004498e-03   4.7089066e-03   8.9054461e+01   7.0193291e+00
   1.6200890e-02   4.9213686e-02   4.6189338e-03   4.6591234e-03   8.6965999e+01   7.0151561e+00
   1.6793253e-02   5.3937136e-02   4.7428796e-03   4.6110486e-03   8.4758819e+01   7.0330649e+00
   1.7364800e-02   5.9036928e-02   4.8656614e-03   4.5662494e-03   8.2883010e+01   7.1038451e+00
   1.7914478e-02   6.4461130e-02   4.9805666e-03   4.5271182e-03   8.0667971e+01   7.0738322e+00
   1.8438309e-02   7.0167226e-02   5.0799146e-03   4.4953322e-03   7.8225107e+01   7.0379177e+00
   1.8931222e-02   7.6106482e-02   5.1526768e-03   4.4710636e-03   7.6033843e+01   7.0630307e+00
   1.9377544e-02   8.2207528e-02   5.1847558e-03   4.4534166e-03   7.3735793e+01   7.0418305e+00
   1.9756283e-02   8.8385222e-02   5.1685402e-03   4.4432654e-03   7.0994209e+01   7.0067034e+00
   2.0057110e-02   9.4520194e-02   5.1058996e-03   4.4430022e-03   6.8242427e+01   7.0193848e+00
   2.0280588e-02   1.0044391e-01   5.0045394e-03   4.4545196e-03   6.5932083e+01   7.1115566e+00
   2.0428236e-02   1.0597042e-01   4.8784920e-03   4.4783866e-03   6.3587857e+01   7.0954809e+00
   2.0496778e-02   1.1098301e-01   4.7424036e-03   4.5127400e-03   6.0564049e+01   7.0697638e+00
   2.0485320e-02   1.1550373e-01   4.6060748e-03   4.5537054e-03   5.6973852e+01   7.1345620e+00
   2.0394760e-02   1.1961339e-01   4.4762896e-03   4.5949486e-03   5.3686826e+01   7.0793956e+00
   2.0215060e-02   1.2330855e-01   4.3584128e-03   4.6301116e-03   5.0601182e+01   7.0527031e+00
   1.9930229e-02   1.2653413e-01   4.2566838e-03   4.6553142e-03   4.7163455e+01   6.9026353e+00
   1.9536677e-02   1.2928178e-01   4.1742678e-03   4.6665746e-03   4.3821079e+01   6.6307856e+00
   1.9050252e-02   1.3160516e-01   4.1136336e-03   4.6621188e-03   4.1169392e+01   6.6004420e+00
   1.8496160e-02   1.3362486e-01   4.0774960e-03   4.6441356e-03   3.9579706e+01   6.6039231e+00
   1.7900130e-02   1.3546767e-01   4.0666128e-03   4.6161078e-03   3.8112242e+01   6.5915118e+00
   1.7293706e-02   1.3721229e-01   4.0764534e-03   4.5823132e-03   3.6740770e+01   6.6103183e+00
   1.6713605e-02   1.3889196e-01   4.0985476e-03   4.5471636e-03   3.6169067e+01   6.5842647e+00
   1.6187080e-02   1.4044486e-01   4.1243710e-03   4.5141190e-03   3.5565038e+01   6.6064740e+00
   1.5723338e-02   1.4170350e-01   4.1482062e-03   4.4847082e-03   3.5679875e+01   6.6292602e+00
   1.5320516e-02   1.4248269e-01   4.1659308e-03   4.4593598e-03   3.6641030e+01   6.5638933e+00
   1.4975042e-02   1.4265332e-01   4.1715212e-03   4.4380284e-03   3.6804385e+01   6.5758280e+00
   1.4685482e-02   1.4216873e-01   4.1553024e-03   4.4202484e-03   3.6766801e+01   6.5888180e+00
   1.4449858e-02   1.4107674e-01   4.1055384e-03   4.4071802e-03   3.7507825e+01   6.5772864e+00
   1.4259032e-02   1.3947821e-01   4.0140324e-03   4.4017218e-03   3.8536596e+01   6.6300852e+00
   1.4099851e-02   1.3743087e-01   3.8804668e-03   4.4082034e-03   3.9596213e+01   6.5765973e+00
   1.3957067e-02   1.3486960e-01   3.7140012e-03   4.4311090e-03   4.0440510e+01   6.6222271e+00
   1.3807681e-02   1.3163907e-01   3.5293394e-03   4.4735324e-03   4.1009396e+01   6.5896395e+00
   1.3627110e-02   1.2764060e-01   3.3403982e-03   4.5383426e-03   4.1697597e+01   6.6037394e+00
   1.3397337e-02   1.2289375e-01   3.1584744e-03   4.6278762e-03   4.2266848e+01   6.6399711e+00
   1.3108532e-02   1.1743786e-01   2.9908138e-03   4.7443062e-03   4.2597451e+01   6.5616270e+00
   1.2754021e-02   1.1125208e-01   2.8421452e-03   4.8902956e-03   4.3038836e+01   6.7199654e+00
   1.2322640e-02   1.0433289e-01   2.7163444e-03   5.0691820e-03   4.3441757e+01   6.5034205e+00
   1.1805477e-02   9.6786616e-02   2.6145318e-03   5.2890052e-03   4.3654576e+01   6.6732346e+00
   1.1208297e-02   8.8822026e-02   2.5359492e-03   5.5633470e-03   4.3830126e+01   6.6366575e+00
   1.0558635e-02   8.0713282e-02   2.4789262e-03   5.9102712e-03   4.4010118e+01   6.4887731e+00
   9.8962650e-03   7.2711716e-02   2.4401188e-03   6.3545148e-03   4.4331809e+01   6.7246309e+00
   9.2570564e-03   6.4999398e-02   2.4150420e-03   6.9224324e-03   4.4730983e+01   6.2087850e+00
   8.6725632e-03   5.7714286e-02   2.3986312e-03   7.6349596e-03   4.4919648e+01   6.6298984e+00
   8.1727768e-03   5.0941024e-02   2.3851424e-03   8.5091504e-03   4.4704736e+01   6.1251047e+00
   7.7878244e-03   4.4710674e-02   2.3687456e-03   9.5585674e-03   4.4426300e+01   6.4081408e+00
   7.5473104e-03   3.9026410e-02   2.3446308e-03   1.0792209e-02   4.4716174e+01   7.2103930e+00
   7.4784006e-03   3.3876260e-02   2.3098088e-03   1.2218276e-02   4.4885032e+01   1.6826593e+01
   7.6080774e-03   2.9236802e-02   2.2633552e-03   1.3842870e-02   4.4648185e+01   4.8137276e+01
   7.9658982e-03   2.5097510e-02   2.2070530e-03   1.5667177e-02   4.4604608e+01   8.1749747e+01
   8.5863612e-03   2.1470278e-02   2.1447716e-03   1.7692603e-02   4.4341919e+01   1.0605189e+02
   9.5032044e-03   1.8363011e-02   2.0807958e-03   1.9919086e-02   4.4029321e+01   1.1621157e+02
   1.0742697e-02   1.5768991e-02   2.0204448e-03   2.2335300e-02   4.3633064e+01   1.2285956e+02
   1.2324942e-02   1.3667977e-02   1.9687382e-03   2.4915592e-02   4.3024685e+01   1.2790488e+02
   1.4265304e-02   1.2027906e-02   1.9297463e-03   2.7621162e-02   4.1756909e+01   8.9761338e+01
   1.6575434e-02   1.0811609e-02   1.9088116e-03   3.0403342e-02   3.9583935e+01   4.5523363e+01
   1.9258252e-02   9.9790454e-03   1.9114960e-03   3.3201416e-02   3.6356588e+01   3.0261277e+01
   2.2299648e-02   9.4848342e-03   1.9430349e-03   3.5938392e-02   3.0153469e+01   1.7426302e+01
   2.5668638e-02   9.2803736e-03   2.0078578e-03   3.8532130e-02   2.3719456e+01   1.3215993e+01
   2.9314406e-02   9.3222044e-03   2.1086102e-03   4.0895020e-02   1.9119671e+01   1.5048919e+01
   3.3165118e-02   9.5687488e-03   2.2483752e-03   4.2932470e-02   1.4717731e+01   2.0592355e+01
   3.7127048e-02   9.9754582e-03   2.4303734e-03   4.4555744e-02   1.1067656e+01   2.9740753e+01
   4.1080344e-02   1.0506082e-02   2.6558458e-03   4.5685236e-02   7.9656966e+00   3.7304660e+01
   4.4894906e-02   1.1135300e-02   2.9231130e-03   4.6281684e-02   6.5769354e+00   5.0858077e+01
   4.8444410e-02   1.1841062e-02   3.2268562e-03   4.6343954e-02   6.0597991e+00   6.6262431e+01
   5.1609818e-02   1.2604725e-02   3.5589984e-03   4.5841634e-02   5.0423033e+00   7.9304783e+01
   5.4288798e-02   1.3407994e-02   3.9103942e-03   4.4761044e-02   4.7096427e+00   9.2729542e+01
   5.6419720e-02   1.4226656e-02   4.2739784e-03   4.3175634e-02   3.6816637e+00   1.0694067e+02
   5.7983034e-02   1.5028192e-02   4.6449670e-03   4.1185284e-02   3.1431032e+00   1.1638693e+02
   5.8951320e-02   1.5773689e-02   5.0184096e-03   3.8900060e-02   3.9418466e+00   1.2268727e+02
   5.9317554e-02   1.6412583e-02   5.3885528e-03   3.6446806e-02   3.8793231e+00   1.2943168e+02
   5.9173950e-02   1.6885898e-02   5.7467354e-03   3.3921636e-02   3.2949661e+00   1.3066523e+02
   5.8684048e-02   1.7148299e-02   6.0847930e-03   3.1386960e-02   2.9807820e+00   1.2985110e+02
   5.8037038e-02   1.7173553e-02   6.4014900e-03   2.8878430e-02   2.8638652e+00   1.2983339e+02
   5.7436762e-02   1.6970926e-02   6.6990734e-03   2.6410782e-02   3.0257746e+00   1.2912311e+02
   5.7071370e-02   1.6590670e-02   6.9787986e-03   2.4000054e-02   3.4254390e+00   1.2899134e+02
   5.7107438e-02   1.6087018e-02   7.2423840e-03   2.1664576e-02   3.3766810e+00   1.2854803e+02
   5.7689036e-02   1.5502803e-02   7.4927154e-03   1.9419756e-02   2.8536341e+00   1.2821510e+02
   5.8910576e-02   1.4873962e-02   7.7353412e-03   1.7286547e-02   2.8007191e+00   1.2771099e+02
   6.0803816e-02   1.4235006e-02   7.9787254e-03   1.5292305e-02   3.2584019e+00   1.2706341e+02
   6.3338908e-02   1.3618493e-02   8.2294196e-03   1.3457641e-02   3.3351162e+00   1.2673933e+02
   6.6441332e-02   1.3047424e-02   8.4868080e-03   1.1792988e-02   3.2494370e+00   1.2627211e+02
   7.0014370e-02   1.2538289e-02   8.7436500e-03   1.0303429e-02   3.4710025e+00   1.2594819e+02
   7.3948382e-02   1.2101798e-02   8.9905928e-03   8.9928016e-03   3.2311800e+00   1.2547884e+02
   7.8137886e-02   1.1741311e-02   9.2173300e-03   7.8634090e-03   3.0642800e+00   1.2501089e+02
   8.2482508e-02   1.1453948e-02   9.4177222e-03   6.9115078e-03   3.2411726e+00   1.2445269e+02
   8.6850114e-02   1.1233686e-02   9.5921752e-03   6.1289274e-03   3.2572813e+00   1.2366838e+02
   9.1060532e-02   1.1072990e-02   9.7406546e-03   5.5059120e-03   3.4747731e+00   1.2314713e+02
   9.4940806e-02   1.0959466e-02   9.8627002e-03   5.0326458e-03   3.3133186e+00   1.2251031e+02
   9.8386668e-02   1.0878188e-02   9.9569344e-03   4.6996142e-03   3.0725820e+00   1.2155444e+02
   1.0135065e-01   1.0815712e-02   1.0016827e-02   4.4962458e-03   3.1173165e+00   1.2032947e+02
   1.0380967e-01   1.0756567e-02   1.0035577e-02   4.4106640e-03   2.8823990e+00   1.1898803e+02
   1.0576544e-01   1.0681412e-02   1.0006449e-02   4.4289238e-03   2.9472904e+00   1.1775188e+02
   1.0727268e-01   1.0574688e-02   9.9192868e-03   4.5353594e-03   3.1195526e+00   1.1633713e+02
   1.0842979e-01   1.0424946e-02   9.7684552e-03   4.7125538e-03   3.1443245e+00   1.1506208e+02
   1.0931065e-01   1.0223025e-02   9.5566188e-03   4.9419210e-03   3.1866618e+00   1.1383084e+02
   1.0993707e-01   9.9695940e-03   9.2903590e-03   5.2037456e-03   3.2058501e+00   1.1216310e+02
   1.1028820e-01   9.6725162e-03   8.9784506e-03   5.4777808e-03   3.3936722e+00   1.1034188e+02
   1.1034238e-01   9.3421840e-03   8.6286158e-03   5.7460214e-03   3.3375844e+00   1.0842007e+02
   1.1011201e-01   8.9900742e-03   8.2441800e-03   5.9914940e-03   3.3042314e+00   1.0662297e+02
   1.0961103e-01   8.6277594e-03   7.8269418e-03   6.2016474e-03   3.4769975e+00   1.0475693e+02
   1.0887063e-01   8.2685254e-03   7.3850390e-03   6.3726756e-03   3.4111861e+00   1.0268268e+02
   1.0796460e-01   7.9231322e-03   6.9340772e-03   6.5076784e-03   3.3950192e+00   1.0067328e+02
   1.0697126e-01   7.6009086e-03   6.4881696e-03   6.6166208e-03   3.4469462e+00   9.8438549e+01
   1.0591405e-01   7.3108780e-03   6.0547228e-03   6.7130762e-03   3.4305259e+00   9.6176709e+01
   1.0472896e-01   7.0571908e-03   5.6353408e-03   6.8098602e-03   3.4781705e+00   9.3925753e+01
   1.0331318e-01   6.8418738e-03   5.2283102e-03   6.9204886e-03   3.4260560e+00   9.1840119e+01
   1.0151751e-01   6.6663632e-03   4.8318540e-03   7.0584676e-03   3.2698170e+00   8.9444658e+01
   9.9165228e-02   6.5295140e-03   4.4440292e-03   7.2329798e-03   3.4031034e+00   8.6085978e+01
   9.6195790e-02   6.4302572e-03   4.0634090e-03   7.4490268e-03   3.4981499e+00   8.3020449e+01
   9.2642118e-02   6.3687566e-03   3.6915628e-03   7.7085832e-03   3.2469365e+00   7.9484420e+01
   8.8561258e-02   6.3441340e-03   3.3328080e-03   8.0114678e-03   3.2786209e+00   7.5136956e+01
   8.4071186e-02   6.3552350e-03   2.9933238e-03   8.3577884e-03   3.4884165e+00   7.1431816e+01
   7.9299562e-02   6.4025482e-03   2.6789212e-03   8.7444114e-03   3.6159192e+00   6.7304326e+01
   7.4356742e-02   6.4869414e-03   2.3931368e-03   9.1612074e-03   3.7626804e+00   6.2901997e+01
   6.9390848e-02   6.6063720e-03   2.1376126e-03   9.5913936e-03   3.7071814e+00   5.8758152e+01
   6.4601128e-02   6.7567200e-03   1.9133394e-03   1.0016602e-02   3.5909548e+00   5.3791265e+01
   6.0196288e-02   6.9356472e-03   1.7212813e-03   1.0425153e-02   3.5591595e+00   4.8542047e+01
   5.6327108e-02   7.1424084e-03   1.5624599e-03   1.0810430e-02   3.5619588e+00   4.4819892e+01
   5.3082370e-02   7.3786522e-03   1.4388406e-03   1.1171402e-02   3.4845168e+00   4.1586808e+01
   5.0513702e-02   7.6483714e-03   1.3517618e-03   1.1514682e-02   3.3513976e+00   3.6521979e+01
   4.8627046e-02   7.9531360e-03   1.2998331e-03   1.1848222e-02   3.2388900e+00   3.1909870e+01
   4.7396128e-02   8.2898628e-03   1.2798527e-03   1.2178540e-02   3.2200248e+00   2.9015380e+01
   4.6780864e-02   8.6521376e-03   1.2872602e-03   1.2504204e-02   3.3345033e+00   2.6186598e+01
   4.6723956e-02   9.0335978e-03   1.3163093e-03   1.2814821e-02   3.2877754e+00   2.3648132e+01
   4.7146894e-02   9.4277072e-03   1.3617543e-03   1.3098455e-02   3.2667959e+00   2.1534104e+01
   4.7952500e-02   9.8244810e-03   1.4183381e-03   1.3340699e-02   3.3898485e+00   1.9878748e+01
   4.9045342e-02   1.0206906e-02   1.4798635e-03   1.3517902e-02   3.4460108e+00   1.9535009e+01
   5.0341200e-02   1.0549435e-02   1.5418037e-03   1.3594023e-02   3.2043580e+00   2.0216830e+01
   5.1746640e-02   1.0827199e-02   1.6017169e-03   1.3541803e-02   2.6657883e+00   2.0801684e+01
   5.3197036e-02   1.1027280e-02   1.6576516e-03   1.3357354e-02   2.3817639e+00   2.1490564e+01
   5.4715350e-02   1.1152270e-02   1.7073963e-03   1.3053408e-02   2.3771783e+00   2.2019550e+01
   5.6380316e-02   1.1212924e-02   1.7481276e-03   1.2661524e-02   2.4718627e+00   2.2235823e+01
   5.8292248e-02   1.1220711e-02   1.7778812e-03   1.2220176e-02   2.3628251e+00   2.2825188e+01
   6.0551554e-02   1.1190033e-02   1.7959087e-03   1.1762918e-02   2.1490363e+00   2.2857981e+01
   6.3221018e-02   1.1135358e-02   1.8027780e-03   1.1323937e-02   2.2675117e+00   2.2595673e+01
   6.6321252e-02   1.1065501e-02   1.7995864e-03   1.0934508e-02   2.2797897e+00   2.2785732e+01
   6.9835720e-02   1.0983543e-02   1.7859056e-03   1.0618510e-02   2.1966050e+00   2.3065687e+01
   7.3716956e-02   1.0888687e-02   1.7608248e-03   1.0393379e-02   2.3215025e+00   2.3483752e+01
   7.7902408e-02   1.0779445e-02   1.7239020e-03   1.0271360e-02   2.3686576e+00   2.3709062e+01
   8.2384302e-02   1.0660484e-02   1.6757456e-03   1.0259204e-02   2.0972281e+00   2.3728275e+01
   8.7219040e-02   1.0546821e-02   1.6184385e-03   1.0358221e-02   2.0082242e+00   2.3478598e+01
   9.2439272e-02   1.0459142e-02   1.5538336e-03   1.0569539e-02   2.1075604e+00   2.3333786e+01
   9.8083068e-02   1.0418623e-02   1.4830616e-03   1.0896975e-02   2.0398868e+00   2.4058648e+01
   1.0419256e-01   1.0444164e-02   1.4073022e-03   1.1343825e-02   2.1950711e+00   2.4666302e+01
   1.1072660e-01   1.0549188e-02   1.3287568e-03   1.1906023e-02   2.2541233e+00   2.4580336e+01
   1.1755495e-01   1.0739959e-02   1.2505819e-03   1.2574324e-02   2.4759957e+00   2.5013717e+01
   1.2447615e-01   1.1017676e-02   1.1749276e-03   1.3343225e-02   2.3833465e+00   2.5543687e+01
   1.3125190e-01   1.1377810e-02   1.1028754e-03   1.4205257e-02   2.3529528e+00   2.4984710e+01
   1.3761024e-01   1.1808545e-02   1.0358747e-03   1.5146601e-02   2.5838009e+00   2.5027866e+01
   1.4324651e-01   1.2293498e-02   9.7515630e-04   1.6153224e-02   2.1257845e+00   2.5813898e+01
   1.4787139e-01   1.2817143e-02   9.2151910e-04   1.7208239e-02   2.7484741e+00   2.5642407e+01
   1.5122024e-01   1.3370950e-02   8.7617112e-04   1.8285501e-02   1.6332239e+00   2.5491854e+01
   1.5315041e-01   1.3947660e-02   8.4037002e-04   1.9345392e-02   4.3938080e+00   2.5218224e+01
   1.5369949e-01   1.4540713e-02   8.1529382e-04   2.0336910e-02   1.9860586e+01   2.4598562e+01
   1.5296496e-01   1.5149650e-02   8.0181614e-04   2.1213860e-02   4.3581439e+01   2.4836704e+01
   1.5107429e-01   1.5773753e-02   7.9935340e-04   2.1937446e-02   7.0702969e+01   2.4300600e+01
   1.4815971e-01   1.6409759e-02   8.0633572e-04   2.2473182e-02   9.0384951e+01   2.3150927e+01
   1.4435841e-01   1.7047596e-02   8.2180848e-04   2.2814946e-02   1.0049356e+02   2.1935971e+01
   1.3989343e-01   1.7676069e-02   8.4517318e-04   2.2981076e-02   1.0857562e+02   2.0220089e+01
   1.3496081e-01   1.8297789e-02   8.7589900e-04   2.2979256e-02   1.1439655e+02   1.9394662e+01
   1.2961772e-01   1.8921835e-02   9.1403106e-04   2.2809520e-02   1.1883928e+02   1.7508209e+01
   1.2381403e-01   1.9561906e-02   9.5903156e-04   2.2482412e-02   1.2132221e+02   1.5122909e+01
   1.1747231e-01   2.0242752e-02   1.0091402e-03   2.2017666e-02   1.2235873e+02   1.3827840e+01
   1.1055713e-01   2.0986208e-02   1.0619619e-03   2.1432958e-02   1.2306405e+02   1.2171959e+01
   1.0309408e-01   2.1799866e-02   1.1147178e-03   2.0739022e-02   1.2287853e+02   1.0933219e+01
   9.5238684e-02   2.2674668e-02   1.1654258e-03   1.9944838e-02   1.2262954e+02   9.8760885e+00
   8.7241142e-02   2.3586860e-02   1.2136018e-03   1.9054005e-02   1.2170056e+02   9.0193787e+00
   7.9328872e-02   2.4514920e-02   1.2596050e-03   1.8072698e-02   1.2110410e+02   8.2166418e+00
   7.1705432e-02   2.5437662e-02   1.3038383e-03   1.7017613e-02   1.2128726e+02   7.6558148e+00
   6.4531696e-02   2.6317048e-02   1.3468951e-03   1.5906960e-02   1.2112122e+02   7.6001769e+00
   5.7889048e-02   2.7100898e-02   1.3905174e-03   1.4764835e-02   1.2100268e+02   6.7673491e+00
   5.1798082e-02   2.7728078e-02   1.4364819e-03   1.3618796e-02   1.2101724e+02   6.4722617e+00
   4.6230250e-02   2.8137146e-02   1.4851176e-03   1.2494969e-02   1.2106585e+02   6.6779775e+00
   4.1139278e-02   2.8269000e-02   1.5361399e-03   1.1419905e-02   1.2094280e+02   6.5369445e+00
   3.6516046e-02   2.8052374e-02   1.5899491e-03   1.0413586e-02   1.2062510e+02   6.5890376e+00
   3.2377830e-02   2.7431988e-02   1.6480982e-03   9.4901148e-03   1.2042483e+02   6.6023964e+00
   2.8725964e-02   2.6423586e-02   1.7124662e-03   8.6587854e-03   1.2011928e+02   6.5936539e+00
   2.5545156e-02   2.5107028e-02   1.7843987e-03   7.9227794e-03   1.1972540e+02   6.6210461e+00
   2.2815330e-02   2.3579986e-02   1.8656123e-03   7.2813786e-03   1.1930090e+02   6.6018199e+00
   2.0518362e-02   2.1932830e-02   1.9580358e-03   6.7301936e-03   1.1877622e+02   6.5930821e+00
   1.8632809e-02   2.0241818e-02   2.0626704e-03   6.2633510e-03   1.1825370e+02   6.6453012e+00
   1.7123928e-02   1.8565390e-02   2.1796852e-03   5.8738538e-03   1.1764765e+02   6.5488582e+00
   1.5945689e-02   1.6949723e-02   2.3072226e-03   5.5544670e-03   1.1699538e+02   7.4657289e+00
   1.5054777e-02   1.5439809e-02   2.4420060e-03   5.2998702e-03   1.1648772e+02   8.8266907e+00
   1.4417073e-02   1.4076616e-02   2.5819734e-03   5.1037900e-03   1.1612175e+02   8.3054003e+00
   1.3992760e-02   1.2891941e-02   2.7255352e-03   4.9585214e-03   1.1577038e+02   7.6772281e+00
   1.3730181e-02   1.1914028e-02   2.8709126e-03   4.8577748e-03   1.1536866e+02   7.7571158e+00
   1.3573145e-02   1.1169343e-02   3.0170784e-03   4.7959288e-03   1.1500288e+02   7.4509991e+00
   1.3471379e-02   1.0678080e-02   3.1631842e-03   4.7662352e-03   1.1470773e+02   7.3262294e+00
   1.3389634e-02   1.0451464e-02   3.3086860e-03   4.7599466e-03   1.1435062e+02   7.2945333e+00
   1.3307457e-02   1.0491107e-02   3.4545308e-03   4.7684134e-03   1.1394480e+02   7.2454263e+00
   1.3216417e-02   1.0792536e-02   3.6009632e-03   4.7855440e-03   1.1360818e+02   7.2551038e+00
   1.3115101e-02   1.1347267e-02   3.7472548e-03   4.8048074e-03   1.1327042e+02   7.2274385e+00
   1.3003372e-02   1.2140481e-02   3.8928030e-03   4.8199606e-03   1.1295567e+02   7.2689032e+00
   1.2883333e-02   1.3153390e-02   4.0336844e-03   4.8284092e-03   1.1257949e+02   7.2807476e+00
   1.2765192e-02   1.4364471e-02   4.1645080e-03   4.8290330e-03   1.1193198e+02   7.2585922e+00
   1.2665084e-02   1.5744004e-02   4.2804594e-03   4.8214952e-03   1.1118538e+02   7.2467464e+00
   1.2594001e-02   1.7250434e-02   4.3767790e-03   4.8061842e-03   1.1046646e+02   7.2407776e+00
   1.2558204e-02   1.8836994e-02   4.4518944e-03   4.7832780e-03   1.0971936e+02   7.2283806e+00
   1.2565114e-02   2.0453860e-02   4.5072692e-03   4.7536594e-03   1.0887024e+02   7.1707797e+00
   1.2621111e-02   2.2045140e-02   4.5484300e-03   4.7196734e-03   1.0803180e+02   7.1674252e+00
   1.2730796e-02   2.3563460e-02   4.5832994e-03   4.6856702e-03   1.0729491e+02   7.1644471e+00
   1.2894355e-02   2.4976104e-02   4.6155852e-03   4.6558164e-03   1.0631131e+02   7.0504398e+00
   1.3104603e-02   2.6257738e-02   4.6450336e-03   4.6322498e-03   1.0515018e+02   7.0541737e+00
   1.3353158e-02   2.7393452e-02   4.6701124e-03   4.6163592e-03   1.0405057e+02   7.0429446e+00
   1.3634676e-02   2.8384372e-02   4.6882036e-03   4.6092362e-03   1.0287335e+02   6.9599916e+00
   1.3944170e-02   2.9267488e-02   4.6966320e-03   4.6110532e-03   1.0152858e+02   7.0151659e+00
   1.4276695e-02   3.0125580e-02   4.6919458e-03   4.6198410e-03   9.9986350e+01   6.9663421e+00
   1.4630410e-02   3.1053986e-02   4.6688954e-03   4.6330664e-03   9.8467758e+01   6.9679708e+00
   1.5004994e-02   3.2133934e-02   4.6251658e-03   4.6503286e-03   9.6901230e+01   7.0848025e+00
   1.5394743e-02   3.3428824e-02   4.5618526e-03   4.6721646e-03   9.4968797e+01   7.0713165e+00
   1.5788134e-02   3.4982736e-02   4.4777520e-03   4.6997614e-03   9.2755406e+01   7.0749744e+00
   1.6175585e-02   3.6826148e-02   4.3695412e-03   4.7351596e-03   9.0556459e+01   7.0830837e+00
   1.6553602e-02   3.8977302e-02   4.2345352e-03   4.7788102e-03   8.8371798e+01   7.0673410e+00
   1.6920054e-02   4.1432058e-02   4.0709090e-03   4.8283292e-03   8.5932689e+01   7.0868366e+00
   1.7266794e-02   4.4149486e-02   3.8774564e-03   4.8792494e-03   8.3110585e+01   7.1056383e+00
   1.7583186e-02   4.7062324e-02   3.6557112e-03   4.9269110e-03   7.9802185e+01   7.0998708e+00
   1.7862774e-02   5.0107506e-02   3.4125932e-03   4.9684090e-03   7.6909055e+01   7.1213190e+00
   1.8100750e-02   5.3215878e-02   3.1583594e-03   5.0030524e-03   7.4329529e+01   7.1220456e+00
   1.8285731e-02   5.6284564e-02   2.9021716e-03   5.0322710e-03   7.1139228e+01   7.1192360e+00
   1.8392827e-02   5.9185466e-02   2.6505846e-03   5.0591456e-03   6.8265566e+01   7.1369826e+00
   1.8391996e-02   6.1801512e-02   2.4082554e-03   5.0875836e-03   6.5398625e+01   7.0058181e+00
   1.8268784e-02   6.4076816e-02   2.1778760e-03   5.1223588e-03   6.2240641e+01   6.9480380e+00
   1.8038538e-02   6.6030126e-02   1.9611903e-03   5.1683254e-03   5.8913516e+01   6.9545531e+00
   1.7732076e-02   6.7707418e-02   1.7601059e-03   5.2292212e-03   5.4966384e+01   6.8919927e+00
   1.7366915e-02   6.9137716e-02   1.5758571e-03   5.3078498e-03   5.1382016e+01   6.8938396e+00
   1.6947448e-02   7.0331976e-02   1.4094199e-03   5.4064640e-03   4.8196324e+01   6.8833359e+00
   1.6483986e-02   7.1302410e-02   1.2619213e-03   5.5265104e-03   4.4615215e+01   6.8739994e+00
   1.5999334e-02   7.2085236e-02   1.1344473e-03   5.6681634e-03   4.1174549e+01   6.8810673e+00
   1.5521482e-02   7.2708984e-02   1.0283512e-03   5.8310452e-03   3.8836244e+01   6.9035572e+00
   1.5077698e-02   7.3146898e-02   9.4458066e-04   6.0162700e-03   3.6997513e+01   6.7572105e+00
   1.4692673e-02   7.3365124e-02   8.8302800e-04   6.2288154e-03   3.5678268e+01   6.6110731e+00
   1.4381529e-02   7.3331656e-02   8.4250684e-04   6.4773918e-03   3.5173134e+01   6.6206833e+00
   1.4147419e-02   7.3001758e-02   8.2103322e-04   6.7717544e-03   3.4878578e+01   6.5671739e+00
   1.3983663e-02   7.2344910e-02   8.1589982e-04   7.1189262e-03   3.5271988e+01   6.6328546e+00
   1.3873233e-02   7.1315200e-02   8.2369466e-04   7.5226758e-03   3.5749649e+01   6.5939716e+00
   1.3788810e-02   6.9847526e-02   8.4104514e-04   7.9885110e-03   3.5988083e+01   6.5794660e+00
   1.3699946e-02   6.7886950e-02   8.6537962e-04   8.5236282e-03   3.6567433e+01   6.6297821e+00
   1.3581417e-02   6.5427910e-02   8.9480528e-04   9.1342432e-03   3.7481668e+01   6.5693402e+00
   1.3402201e-02   6.2519568e-02   9.2821174e-04   9.8287842e-03   3.8193633e+01   6.6430529e+00
   1.3129535e-02   5.9235630e-02   9.6613412e-04   1.0618624e-02   3.8594588e+01   6.5635839e+00
   1.2749025e-02   5.5673932e-02   1.0094946e-03   1.1511284e-02   3.9374188e+01   6.6252291e+00
   1.2258746e-02   5.1926986e-02   1.0583358e-03   1.2507660e-02   4.0243331e+01   6.5813585e+00
   1.1668942e-02   4.8063190e-02   1.1121855e-03   1.3604784e-02   4.1152165e+01   6.5877188e+00
   1.1000800e-02   4.4140950e-02   1.1700049e-03   1.4791582e-02   4.1884384e+01   6.6949408e+00
   1.0275490e-02   4.0223004e-02   1.2304011e-03   1.6051264e-02   4.2353919e+01   6.4662575e+00
   9.5187546e-03   3.6370692e-02   1.2916873e-03   1.7367677e-02   4.2833507e+01   6.6936639e+00
   8.7627778e-03   3.2636818e-02   1.3535572e-03   1.8723327e-02   4.3057441e+01   6.4990341e+00
   8.0479718e-03   2.9080234e-02   1.4179996e-03   2.0106908e-02   4.3535384e+01   6.6845406e+00
   7.4243340e-03   2.5759372e-02   1.4872628e-03   2.1517606e-02   4.3954030e+01   6.6015025e+00
   6.9446230e-03   2.2723286e-02   1.5641445e-03   2.2949382e-02   4.4036662e+01   6.3300010e+00
   6.6602524e-03   2.0003858e-02   1.6525431e-03   2.4384802e-02   4.4318373e+01   6.8270323e+00
   6.6183746e-03   1.7608631e-02   1.7557298e-03   2.5814250e-02   4.4611553e+01   6.0408853e+00
   6.8610236e-03   1.5525652e-02   1.8747813e-03   2.7237228e-02   4.4986921e+01   6.9830293e+00
   7.4265790e-03   1.3727578e-02   2.0079234e-03   2.8645656e-02   4.5386983e+01   7.2642977e+00
   8.3489076e-03   1.2183261e-02   2.1507030e-03   3.0018236e-02   4.5483699e+01   1.6009796e+01
   9.6568098e-03   1.0860588e-02   2.2966814e-03   3.1321522e-02   4.5352442e+01   4.5660293e+01
   1.1376419e-02   9.7271874e-03   2.4397042e-03   3.2535144e-02   4.5255215e+01   8.3257122e+01
   1.3532400e-02   8.7615608e-03   2.5745506e-03   3.3662562e-02   4.4994233e+01   1.0923441e+02
   1.6146794e-02   7.9545226e-03   2.6969902e-03   3.4710656e-02   4.4585407e+01   1.1949711e+02
   1.9235482e-02   7.3048684e-03   2.8065634e-03   3.5695298e-02   4.4295167e+01   1.3039193e+02
   2.2800186e-02   6.8139800e-03   2.9072710e-03   3.6649800e-02   4.3446135e+01   1.1039579e+02
   2.6821318e-02   6.4817200e-03   3.0053734e-03   3.7600220e-02   4.2588097e+01   4.9170711e+01
   3.1254288e-02   6.3065488e-03   3.1059692e-03   3.8546158e-02   4.1699806e+01   1.0011353e+01
   3.6025798e-02   6.2837880e-03   3.2123336e-03   3.9482062e-02   3.9691758e+01   0.0000000e+00
   4.1041084e-02   6.4058860e-03   3.3272086e-03   4.0419456e-02   3.6257560e+01   0.0000000e+00
   4.6194890e-02   6.6668606e-03   3.4517500e-03   4.1364748e-02   3.0583387e+01   0.0000000e+00
   5.1356206e-02   7.0621524e-03   3.5849286e-03   4.2295870e-02   2.4635841e+01   0.0000000e+00
   5.6349618e-02   7.5856070e-03   3.7225290e-03   4.3184424e-02   1.9695867e+01   0.0000000e+00
   6.0970508e-02   8.2282344e-03   3.8580454e-03   4.4020084e-02   1.4938833e+01   0.0000000e+00
   6.5041426e-02   8.9774622e-03   3.9852442e-03   4.4787502e-02   1.0722997e+01   8.3841473e+00
   6.8458812e-02   9.8198556e-03   4.0989164e-03   4.5440406e-02   7.4739166e+00   2.2199059e+01
   7.1165780e-02   1.0742344e-02   4.1966420e-03   4.5938422e-02   6.3448552e+00   3.6817016e+01
   7.3125598e-02   1.1734041e-02   4.2802178e-03   4.6280688e-02   6.0718058e+00   5.3192916e+01
   7.4326270e-02   1.2785406e-02   4.3568580e-03   4.6461612e-02   4.9499022e+00   6.8660654e+01
   7.4773848e-02   1.3878188e-02   4.4373288e-03   4.6431040e-02   4.3110701e+00   8.4570663e+01
   7.4502570e-02   1.4982369e-02   4.5322356e-03   4.6144398e-02   4.1319750e+00   1.0013591e+02
   7.3585436e-02   1.6056511e-02   4.6520316e-03   4.5613292e-02   3.6408283e+00   1.0881788e+02
   7.2141188e-02   1.7049769e-02   4.8045516e-03   4.4870874e-02   3.3805689e+00   1.1395038e+02
   7.0317800e-02   1.7906958e-02   4.9925220e-03   4.3958582e-02   3.0340747e+00   1.2261145e+02
   6.8271812e-02   1.8566185e-02   5.2151628e-03   4.2939206e-02   2.8775618e+00   1.2984776e+02
   6.6173060e-02   1.8967985e-02   5.4696066e-03   4.1865418e-02   2.9205702e+00   1.3083017e+02
   6.4172482e-02   1.9082322e-02   5.7530852e-03   4.0764016e-02   2.9558102e+00   1.3010628e+02
   6.2393752e-02   1.8931074e-02   6.0663464e-03   3.9639926e-02   3.3929546e+00   1.3000388e+02
   6.0941366e-02   1.8573376e-02   6.4134850e-03   3.8472204e-02   3.0187770e+00   1.2960111e+02
   5.9880540e-02   1.8068179e-02   6.7967332e-03   3.7218028e-02   2.5431311e+00   1.2925848e+02
   5.9263940e-02   1.7465766e-02   7.2128818e-03   3.5828670e-02   2.6893113e+00   1.2901246e+02
   5.9139430e-02   1.6811388e-02   7.6531778e-03   3.4276770e-02   2.5739568e+00   1.2885876e+02
   5.9535432e-02   1.6143319e-02   8.1036782e-03   3.2590536e-02   2.7324364e+00   1.2870698e+02
   6.0479784e-02   1.5491758e-02   8.5442862e-03   3.0842828e-02   2.8935771e+00   1.2849420e+02
   6.1999038e-02   1.4875245e-02   8.9496216e-03   2.9095614e-02   2.7040055e+00   1.2841368e+02
   6.4122112e-02   1.4302387e-02   9.2944842e-03   2.7386102e-02   2.6684159e+00   1.2841681e+02
   6.6868424e-02   1.3776409e-02   9.5606996e-03   2.5744026e-02   2.7340578e+00   1.2821928e+02
   7.0211224e-02   1.3298489e-02   9.7426796e-03   2.4200094e-02   2.5961329e+00   1.2787724e+02
   7.4074302e-02   1.2866627e-02   9.8453250e-03   2.2781462e-02   2.5086975e+00   1.2766072e+02
   7.8348810e-02   1.2477431e-02   9.8799880e-03   2.1504588e-02   2.5697732e+00   1.2736136e+02
   8.2907990e-02   1.2129739e-02   9.8612068e-03   2.0384158e-02   2.5430419e+00   1.2697934e+02
   8.7623198e-02   1.1818390e-02   9.7986770e-03   1.9429644e-02   2.5238490e+00   1.2655407e+02
   9.2387942e-02   1.1535505e-02   9.6956808e-03   1.8633909e-02   2.4875216e+00   1.2589565e+02
   9.7098866e-02   1.1275645e-02   9.5586138e-03   1.7978109e-02   2.4687332e+00   1.2525589e+02
   1.0164129e-01   1.1027658e-02   9.4032922e-03   1.7437375e-02   2.5478594e+00   1.2455256e+02
   1.0590435e-01   1.0771833e-02   9.2494964e-03   1.6980435e-02   2.6234231e+00   1.2367783e+02
   1.0980556e-01   1.0496144e-02   9.1158162e-03   1.6571866e-02   2.6304294e+00   1.2292826e+02
   1.1335734e-01   1.0207982e-02   9.0165826e-03   1.6179564e-02   2.6788608e+00   1.2216224e+02
   1.1661111e-01   9.9230224e-03   8.9588008e-03   1.5775441e-02   2.7701816e+00   1.2141331e+02
   1.1957411e-01   9.6520754e-03   8.9433916e-03   1.5339289e-02   2.8561676e+00   1.2063775e+02
   1.2223193e-01   9.3998354e-03   8.9652304e-03   1.4870137e-02   2.9941537e+00   1.1965675e+02
   1.2453241e-01   9.1667566e-03   9.0104808e-03   1.4375873e-02   3.0932699e+00   1.1879632e+02
   1.2642497e-01   8.9497076e-03   9.0585254e-03   1.3866862e-02   3.3316449e+00   1.1797705e+02
   1.2788065e-01   8.7448376e-03   9.0914842e-03   1.3364251e-02   3.5309017e+00   1.1697863e+02
   1.2881266e-01   8.5519100e-03   9.0936932e-03   1.2889996e-02   3.5567327e+00   1.1585205e+02
   1.2912833e-01   8.3721420e-03   9.0465958e-03   1.2461764e-02   3.5729668e+00   1.1475660e+02
   1.2876338e-01   8.2032182e-03   8.9332948e-03   1.2095039e-02   3.4482321e+00   1.1348968e+02
   1.2757601e-01   8.0411138e-03   8.7424712e-03   1.1796145e-02   3.3698362e+00   1.1149410e+02
   1.2537691e-01   7.8825818e-03   8.4724544e-03   1.1560474e-02   3.3344409e+00   1.0939758e+02
   1.2205151e-01   7.7236440e-03   8.1285222e-03   1.1377110e-02   3.3139433e+00   1.0777388e+02
   1.1761641e-01   7.5619214e-03   7.7212290e-03   1.1231785e-02   3.3147762e+00   1.0600665e+02
   1.1226184e-01   7.3992662e-03   7.2711958e-03   1.1108299e-02   3.2666244e+00   1.0380133e+02
   1.0629421e-01   7.2391150e-03   6.8017394e-03   1.0993995e-02   3.2509177e+00   1.0140605e+02
   1.0000927e-01   7.0848052e-03   6.3298522e-03   1.0880202e-02   3.2094992e+00   9.8782198e+01
   9.3645648e-02   6.9393810e-03   5.8668114e-03   1.0755192e-02   3.3058989e+00   9.6182215e+01
   8.7399744e-02   6.8061336e-03   5.4221172e-03   1.0602252e-02   3.4072683e+00   9.3699392e+01
   8.1447820e-02   6.6889846e-03   5.0037838e-03   1.0404079e-02   3.4032642e+00   9.0499154e+01
   7.5915490e-02   6.5907020e-03   4.6169414e-03   1.0146079e-02   3.4098093e+00   8.7471434e+01
   7.0860672e-02   6.5135310e-03   4.2637700e-03   9.8231802e-03   3.2451129e+00   8.4642242e+01
   6.6314848e-02   6.4597788e-03   3.9404360e-03   9.4445612e-03   3.1786158e+00   8.0613000e+01
   6.2302910e-02   6.4307958e-03   3.6399210e-03   9.0229438e-03   3.3043535e+00   7.6126155e+01
   5.8872874e-02   6.4278120e-03   3.3582150e-03   8.5724460e-03   3.3728329e+00   7.1165349e+01
   5.6116390e-02   6.4513432e-03   3.0948484e-03   8.1114222e-03   3.5045526e+00   6.6682034e+01
   5.4134880e-02   6.4996496e-03   2.8525626e-03   7.6540966e-03   3.6468958e+00   6.2857614e+01
   5.3014854e-02   6.5693080e-03   2.6338264e-03   7.2096366e-03   3.6486862e+00   5.8124117e+01
   5.2822804e-02   6.6566256e-03   2.4391514e-03   6.7869258e-03   3.4937191e+00   5.3834170e+01
   5.3597716e-02   6.7584360e-03   2.2689560e-03   6.3965340e-03   3.2980850e+00   4.9348758e+01
   5.5345510e-02   6.8715404e-03   2.1227130e-03   6.0481558e-03   3.3085270e+00   4.4845348e+01
   5.8028888e-02   6.9936802e-03   1.9996879e-03   5.7488608e-03   3.1823577e+00   4.1194642e+01
   6.1559276e-02   7.1249788e-03   1.8996931e-03   5.5069760e-03   2.8924382e+00   3.6549835e+01
   6.5803472e-02   7.2660560e-03   1.8226251e-03   5.3310076e-03   2.8023910e+00   3.2299677e+01
   7.0604974e-02   7.4184460e-03   1.7672617e-03   5.2266294e-03   2.6734928e+00   2.8605480e+01
   7.5818136e-02   7.5847268e-03   1.7295109e-03   5.1980070e-03   2.6187969e+00   2.5141844e+01
   8.1319330e-02   7.7673652e-03   1.7053148e-03   5.2472434e-03   2.6418677e+00   2.3362459e+01
   8.7002846e-02   7.9684274e-03   1.6924462e-03   5.3735836e-03   2.7116474e+00   2.2430776e+01
   9.2801076e-02   8.1858118e-03   1.6890603e-03   5.5759804e-03   2.9301025e+00   2.1900242e+01
   9.8675348e-02   8.4168514e-03   1.6933203e-03   5.8541728e-03   2.7896716e+00   2.1769158e+01
   1.0460124e-01   8.6618232e-03   1.7032555e-03   6.2085182e-03   2.5481127e+00   2.2208954e+01
   1.1058523e-01   8.9192246e-03   1.7177308e-03   6.6400736e-03   2.6288097e+00   2.2577064e+01
   1.1667070e-01   9.1860704e-03   1.7354193e-03   7.1493862e-03   2.5617708e+00   2.2391623e+01
   1.2292223e-01   9.4637380e-03   1.7534851e-03   7.7365110e-03   2.3600021e+00   2.2955806e+01
   1.2935625e-01   9.7643666e-03   1.7677787e-03   8.4000744e-03   2.2769897e+00   2.3395891e+01
   1.3590312e-01   1.0104765e-02   1.7731472e-03   9.1351284e-03   2.2905968e+00   2.3345773e+01
   1.4246930e-01   1.0499850e-02   1.7659005e-03   9.9358460e-03   2.2246712e+00   2.3447125e+01
   1.4897867e-01   1.0967476e-02   1.7445585e-03   1.0799611e-02   1.9456553e+00   2.3264632e+01
   1.5536129e-01   1.1527379e-02   1.7103639e-03   1.1726664e-02   2.0800886e+00   2.3785295e+01
   1.6158059e-01   1.2196358e-02   1.6675525e-03   1.2715769e-02   2.2223439e+00   2.4160038e+01
   1.6760902e-01   1.2985499e-02   1.6211435e-03   1.3759524e-02   2.1616927e+00   2.3989822e+01
   1.7335597e-01   1.3898310e-02   1.5766485e-03   1.4850599e-02   2.3509514e+00   2.4416345e+01
   1.7868402e-01   1.4926351e-02   1.5394482e-03   1.5986476e-02   2.1773718e+00   2.4334830e+01
   1.8335119e-01   1.6052016e-02   1.5139017e-03   1.7162534e-02   2.4494157e+00   2.4243891e+01
   1.8711033e-01   1.7259207e-02   1.5035897e-03   1.8374886e-02   2.4573853e+00   2.4546177e+01
   1.8991196e-01   1.8535293e-02   1.5102125e-03   1.9620182e-02   2.3314610e+00   2.4711736e+01
   1.9173017e-01   1.9868395e-02   1.5329932e-03   2.0886306e-02   2.7543527e+00   2.5027836e+01
   1.9245183e-01   2.1238836e-02   1.5696436e-03   2.2147914e-02   2.5388868e+00   2.5203133e+01
   1.9192424e-01   2.2619270e-02   1.6171083e-03   2.3369690e-02   3.0502558e+00   2.5650526e+01
   1.9002490e-01   2.3981964e-02   1.6718373e-03   2.4513322e-02   1.9986197e+00   2.5693145e+01
   1.8677906e-01   2.5290988e-02   1.7307456e-03   2.5536492e-02   4.9230734e+00   2.4999923e+01
   1.8227024e-01   2.6503138e-02   1.7912922e-03   2.6407384e-02   1.9900686e+01   2.4800783e+01
   1.7663053e-01   2.7578018e-02   1.8491447e-03   2.7116494e-02   4.3703623e+01   2.4597223e+01
   1.7011045e-01   2.8490554e-02   1.8986239e-03   2.7671476e-02   7.1085738e+01   2.3667186e+01
   1.6302872e-01   2.9240776e-02   1.9368470e-03   2.8094710e-02   8.9677346e+01   2.2302887e+01
   1.5570044e-01   2.9827324e-02   1.9642474e-03   2.8405166e-02   9.8959957e+01   2.0872216e+01
   1.4833072e-01   3.0225040e-02   1.9816856e-03   2.8609038e-02   1.0738601e+02   2.0459164e+01
   1.4098430e-01   3.0404144e-02   1.9885019e-03   2.8697638e-02   1.1358778e+02   1.9577691e+01
   1.3361854e-01   3.0348960e-02   1.9826018e-03   2.8643930e-02   1.1821878e+02   1.6909330e+01
   1.2612739e-01   3.0068920e-02   1.9625942e-03   2.8428660e-02   1.2101162e+02   1.4830385e+01
   1.1839175e-01   2.9602864e-02   1.9291346e-03   2.8054940e-02   1.2241401e+02   1.3298457e+01
   1.1031376e-01   2.8999062e-02   1.8841160e-03   2.7526712e-02   1.2345989e+02   1.1916040e+01
   1.0188262e-01   2.8292108e-02   1.8304411e-03   2.6846886e-02   1.2341953e+02   1.0712459e+01
   9.3177024e-02   2.7495178e-02   1.7721705e-03   2.6034582e-02   1.2316457e+02   9.5127981e+00
   8.4300424e-02   2.6604600e-02   1.7130547e-03   2.5115032e-02   1.2235774e+02   8.6175897e+00
   7.5408360e-02   2.5612300e-02   1.6553880e-03   2.4110736e-02   1.2176204e+02   7.7476773e+00
   6.6733668e-02   2.4523302e-02   1.5998053e-03   2.3050260e-02   1.2166289e+02   7.5739528e+00
   5.8491306e-02   2.3359114e-02   1.5457695e-03   2.1961420e-02   1.2151765e+02   7.1178558e+00
   5.0824346e-02   2.2145696e-02   1.4933862e-03   2.0857674e-02   1.2168081e+02   6.4931329e+00
   4.3827178e-02   2.0905376e-02   1.4442230e-03   1.9738351e-02   1.2169931e+02   6.6202111e+00
   3.7570798e-02   1.9651443e-02   1.4005046e-03   1.8606198e-02   1.2157954e+02   6.5553497e+00
   3.2109516e-02   1.8390739e-02   1.3642214e-03   1.7475206e-02   1.2149139e+02   6.5820787e+00
   2.7465764e-02   1.7127190e-02   1.3361433e-03   1.6358249e-02   1.2126692e+02   6.5922938e+00
   2.3634218e-02   1.5864463e-02   1.3158408e-03   1.5266793e-02   1.2097418e+02   6.5637431e+00
   2.0587188e-02   1.4613572e-02   1.3026530e-03   1.4216215e-02   1.2066007e+02   6.6425448e+00
   1.8273521e-02   1.3395687e-02   1.2959848e-03   1.3221796e-02   1.2028096e+02   6.5747724e+00
   1.6627587e-02   1.2238254e-02   1.2959426e-03   1.2293732e-02   1.1987371e+02   6.6006644e+00
   1.5578575e-02   1.1163416e-02   1.3035960e-03   1.1435701e-02   1.1935369e+02   6.5991931e+00
   1.5053845e-02   1.0183200e-02   1.3207910e-03   1.0649968e-02   1.1872899e+02   6.6228607e+00
   1.4971876e-02   9.3025454e-03   1.3508928e-03   9.9392310e-03   1.1829489e+02   6.6188157e+00
   1.5237246e-02   8.5224844e-03   1.3977584e-03   9.3019912e-03   1.1784176e+02   7.2697931e+00
   1.5747775e-02   7.8452516e-03   1.4637150e-03   8.7314302e-03   1.1729057e+02   8.1194359e+00
   1.6401082e-02   7.2722074e-03   1.5504245e-03   8.2165728e-03   1.1684716e+02   7.7411073e+00
   1.7093685e-02   6.8057320e-03   1.6595196e-03   7.7481226e-03   1.1646953e+02   7.4587854e+00
   1.7737150e-02   6.4516214e-03   1.7916707e-03   7.3230482e-03   1.1626201e+02   7.4295350e+00
   1.8275224e-02   6.2124844e-03   1.9471310e-03   6.9395106e-03   1.1605702e+02   7.0442207e+00
   1.8676674e-02   6.0882630e-03   2.1253438e-03   6.5955354e-03   1.1565451e+02   7.0253706e+00
   1.8917920e-02   6.0778200e-03   2.3255412e-03   6.2903134e-03   1.1528024e+02   6.9697226e+00
   1.8979847e-02   6.1765922e-03   2.5471230e-03   6.0231174e-03   1.1498007e+02   6.8515124e+00
   1.8869702e-02   6.3776654e-03   2.7869996e-03   5.7926928e-03   1.1466138e+02   6.8814820e+00
   1.8612611e-02   6.6728086e-03   3.0395868e-03   5.5969646e-03   1.1434962e+02   6.8893510e+00
   1.8225019e-02   7.0537826e-03   3.2979816e-03   5.4354680e-03   1.1404015e+02   6.9270515e+00
   1.7717382e-02   7.5149442e-03   3.5565716e-03   5.3091342e-03   1.1368997e+02   6.9105825e+00
   1.7099447e-02   8.0525388e-03   3.8100962e-03   5.2178306e-03   1.1322909e+02   6.9558843e+00
   1.6382132e-02   8.6624490e-03   4.0519976e-03   5.1589006e-03   1.1262444e+02   6.9615151e+00
   1.5573257e-02   9.3409672e-03   4.2801664e-03   5.1251660e-03   1.1195565e+02   6.9125019e+00
   1.4682010e-02   1.0082403e-02   4.4963710e-03   5.1064250e-03   1.1128841e+02   7.0034631e+00
   1.3735062e-02   1.0874494e-02   4.7054400e-03   5.0934666e-03   1.1059086e+02   6.9719972e+00
   1.2772193e-02   1.1700350e-02   4.9151154e-03   5.0770858e-03   1.0975614e+02   6.8767198e+00
   1.1830777e-02   1.2538947e-02   5.1301790e-03   5.0471394e-03   1.0876102e+02   6.9003003e+00
   1.0939413e-02   1.3365141e-02   5.3524472e-03   4.9976582e-03   1.0772875e+02   6.9248076e+00
   1.0121042e-02   1.4162196e-02   5.5802996e-03   4.9281498e-03   1.0654765e+02   6.9511909e+00
   9.3938512e-03   1.4932156e-02   5.8062468e-03   4.8412052e-03   1.0530473e+02   6.9391638e+00
   8.7687992e-03   1.5689278e-02   6.0167422e-03   4.7410356e-03   1.0426506e+02   6.9305851e+00
   8.2547026e-03   1.6459673e-02   6.1945218e-03   4.6312768e-03   1.0306211e+02   6.9471154e+00
   7.8657282e-03   1.7293431e-02   6.3196874e-03   4.5152268e-03   1.0170673e+02   6.9722152e+00
   7.6200550e-03   1.8267683e-02   6.3723882e-03   4.3964172e-03   1.0038159e+02   6.9551737e+00
   7.5327410e-03   1.9479636e-02   6.3411420e-03   4.2782000e-03   9.8728964e+01   6.9371812e+00
   7.6147866e-03   2.1026754e-02   6.2206988e-03   4.1628218e-03   9.7011662e+01   6.9916838e+00
   7.8745254e-03   2.2990138e-02   6.0120318e-03   4.0510096e-03   9.5402533e+01   6.9450999e+00
   8.3156474e-03   2.5435164e-02   5.7259466e-03   3.9436836e-03   9.3472231e+01   6.9165200e+00
   8.9369378e-03   2.8408016e-02   5.3781156e-03   3.8412540e-03   9.1387640e+01   6.9403507e+00
   9.7317756e-03   3.1929138e-02   4.9883986e-03   3.7426796e-03   8.9122599e+01   6.9365410e+00
   1.0686923e-02   3.5996882e-02   4.5763402e-03   3.6466692e-03   8.6542839e+01   6.9869500e+00
   1.1783149e-02   4.0602262e-02   4.1572950e-03   3.5537100e-03   8.4218232e+01   6.9956640e+00
   1.2994683e-02   4.5727278e-02   3.7456958e-03   3.4675444e-03   8.1704891e+01   7.0062727e+00
   1.4288968e-02   5.1336102e-02   3.3537458e-03   3.3923232e-03   7.8672018e+01   6.9687931e+00
   1.5627792e-02   5.7365458e-02   2.9897078e-03   3.3303044e-03   7.6164289e+01   6.9483868e+00
   1.6966524e-02   6.3707632e-02   2.6575512e-03   3.2824996e-03   7.3822549e+01   7.0475649e+00
   1.8268355e-02   7.0218808e-02   2.3581360e-03   3.2490918e-03   7.0791714e+01   7.0209094e+00
   1.9515891e-02   7.6700722e-02   2.0914964e-03   3.2295084e-03   6.8007804e+01   6.9653007e+00
   2.0695274e-02   8.2916272e-02   1.8578546e-03   3.2221754e-03   6.5492009e+01   6.9589278e+00
   2.1793218e-02   8.8700158e-02   1.6577822e-03   3.2259004e-03   6.2460597e+01   6.9686011e+00
   2.2796232e-02   9.4021744e-02   1.4900905e-03   3.2395652e-03   5.9301846e+01   7.0215706e+00
   2.3683694e-02   9.8936422e-02   1.3516565e-03   3.2604786e-03   5.5975379e+01   6.9989985e+00
   2.4441188e-02   1.0351274e-01   1.2382893e-03   3.2853080e-03   5.2809601e+01   6.9915971e+00
   2.5061578e-02   1.0785071e-01   1.1455748e-03   3.3103200e-03   5.0097276e+01   6.9941276e+00
   2.5542606e-02   1.1209642e-01   1.0704453e-03   3.3328102e-03   4.6826480e+01   6.9880471e+00
   2.5893404e-02   1.1639828e-01   1.0099794e-03   3.3517704e-03   4.3282311e+01   6.9527711e+00
   2.6130434e-02   1.2086180e-01   9.6199132e-04   3.3666532e-03   4.0867743e+01   6.9110370e+00
   2.6279276e-02   1.2552845e-01   9.2563878e-04   3.3790692e-03   3.9271562e+01   6.9335255e+00
   2.6374150e-02   1.3041252e-01   9.0030142e-04   3.3920070e-03   3.7802424e+01   6.7277559e+00
   2.6443296e-02   1.3548004e-01   8.8648448e-04   3.4075690e-03   3.6727540e+01   6.5868501e+00
   2.6495454e-02   1.4059027e-01   8.8492834e-04   3.4271634e-03   3.5874110e+01   6.6188582e+00
   2.6519146e-02   1.4549652e-01   8.9546442e-04   3.4505270e-03   3.5468184e+01   6.5785279e+00
   2.6488626e-02   1.4987250e-01   9.1744188e-04   3.4758614e-03   3.5883766e+01   6.6065373e+00
   2.6361158e-02   1.5330903e-01   9.4977372e-04   3.5017814e-03   3.6532207e+01   6.6064259e+00
   2.6084448e-02   1.5532243e-01   9.9058946e-04   3.5287136e-03   3.6862010e+01   6.6350877e+00
   2.5624558e-02   1.5543843e-01   1.0370532e-03   3.5589306e-03   3.7425056e+01   6.5770735e+00
   2.4975164e-02   1.5330588e-01   1.0868461e-03   3.5940470e-03   3.8532253e+01   6.6174996e+00
   2.4138542e-02   1.4885796e-01   1.1382386e-03   3.6339720e-03   3.9346190e+01   6.6297617e+00
   2.3120752e-02   1.4238377e-01   1.1889803e-03   3.6786724e-03   4.0269798e+01   6.5792617e+00
   2.1939272e-02   1.3436463e-01   1.2370954e-03   3.7294116e-03   4.1342249e+01   6.6678500e+00
   2.0615614e-02   1.2524693e-01   1.2806425e-03   3.7886458e-03   4.1919131e+01   6.5124218e+00
   1.9170610e-02   1.1536173e-01   1.3178172e-03   3.8590282e-03   4.2579707e+01   6.7075557e+00
   1.7633135e-02   1.0499259e-01   1.3487013e-03   3.9435038e-03   4.3265436e+01   6.5572779e+00
   1.6046543e-02   9.4426698e-02   1.3746632e-03   4.0450276e-03   4.3789469e+01   6.5563173e+00
   1.4459315e-02   8.3953374e-02   1.3971604e-03   4.1657570e-03   4.4224718e+01   6.7057921e+00
   1.2915539e-02   7.3842562e-02   1.4183839e-03   4.3074790e-03   4.4455401e+01   6.4245558e+00
   1.1456785e-02   6.4303380e-02   1.4409815e-03   4.4724842e-03   4.4792314e+01   6.8108552e+00
   1.0119700e-02   5.5476092e-02   1.4669694e-03   4.6667642e-03   4.5090166e+01   6.2177661e+00
   8.9336404e-03   4.7438638e-02   1.4982950e-03   4.9009774e-03   4.5347990e+01   6.5999826e+00
   7.9211282e-03   4.0213830e-02   1.5379310e-03   5.1878394e-03   4.5670341e+01   6.3175818e+00
   7.1026028e-03   3.3793222e-02   1.5889239e-03   5.5423136e-03   4.5791444e+01   6.2116103e+00
   6.5056706e-03   2.8152070e-02   1.6533360e-03   5.9806848e-03   4.5941750e+01   7.0402463e+00
   6.1649776e-03   2.3256488e-02   1.7333228e-03   6.5187048e-03   4.5848151e+01   1.1423455e+01
   6.1163670e-03   1.9063154e-02   1.8309594e-03   7.1699270e-03   4.5716656e+01   3.8358455e+01
   6.3943062e-03   1.5518329e-02   1.9479645e-03   7.9425578e-03   4.6101852e+01   7.4185513e+01
   7.0371494e-03   1.2565345e-02   2.0866984e-03   8.8414268e-03   4.6311751e+01   1.0087350e+02
   8.0900624e-03   1.0150716e-02   2.2496688e-03   9.8712858e-03   4.6134287e+01   1.1520426e+02
   9.5958880e-03   8.2238732e-03   2.4388746e-03   1.1035874e-02   4.5795043e+01   1.2093621e+02
   1.1589091e-02   6.7329342e-03   2.6539570e-03   1.2335020e-02   4.5252070e+01   1.2999963e+02
   1.4098874e-02   5.6273958e-03   2.8914546e-03   1.3761710e-02   4.4669234e+01   9.7667577e+01
   1.7153286e-02   4.8616938e-03   3.1463714e-03   1.5298140e-02   4.3903715e+01   4.0019306e+01
   2.0775332e-02   4.3934298e-03   3.4115558e-03   1.6918071e-02   4.2170857e+01   1.7249997e+01
   2.4974792e-02   4.1835988e-03   3.6779794e-03   1.8592488e-02   3.9514608e+01   6.2869152e+00
   2.9746174e-02   4.1977100e-03   3.9352464e-03   2.0281628e-02   3.4616646e+01   0.0000000e+00
   3.5067670e-02   4.4057320e-03   4.1725722e-03   2.1931950e-02   2.7135582e+01   0.0000000e+00
   4.0897866e-02   4.7831746e-03   4.3806880e-03   2.3476570e-02   2.1521596e+01   1.6202994e+00
   4.7169286e-02   5.3110500e-03   4.5509454e-03   2.4839026e-02   1.7367357e+01   1.2015754e+01
   5.3778112e-02   5.9729042e-03   4.6791382e-03   2.5943046e-02   1.2799495e+01   2.2365400e+01
   6.0571986e-02   6.7548776e-03   4.7721148e-03   2.6713426e-02   9.2540733e+00   3.4333124e+01
   6.7347542e-02   7.6462768e-03   4.8447978e-03   2.7102674e-02   7.0389102e+00   4.8753905e+01
   7.3866574e-02   8.6343486e-03   4.9104334e-03   2.7103248e-02   6.4337863e+00   6.3423246e+01
   7.9867218e-02   9.7016512e-03   4.9767164e-03   2.6736538e-02   5.3486506e+00   7.9345923e+01
   8.5066836e-02   1.0829674e-02   5.0481576e-03   2.6057398e-02   4.2398380e+00   9.6661741e+01
   8.9210388e-02   1.1998591e-02   5.1276592e-03   2.5126358e-02   4.3095858e+00   1.1445253e+02
   9.2169722e-02   1.3185934e-02   5.2175436e-03   2.3990116e-02   3.6116750e+00   1.2649540e+02
   9.3946138e-02   1.4365760e-02   5.3193060e-03   2.2685680e-02   3.0899799e+00   1.3043649e+02
   9.4589308e-02   1.5504433e-02   5.4325658e-03   2.1246744e-02   3.2241829e+00   1.3028177e+02
   9.4229100e-02   1.6559486e-02   5.5546534e-03   1.9721624e-02   3.2531469e+00   1.2987638e+02
   9.3111330e-02   1.7477533e-02   5.6800084e-03   1.8159693e-02   3.1013228e+00   1.2965304e+02
   9.1517530e-02   1.8194786e-02   5.7996646e-03   1.6601068e-02   2.8172853e+00   1.2907950e+02
   8.9708416e-02   1.8646848e-02   5.9048410e-03   1.5086507e-02   3.0088497e+00   1.2867691e+02
   8.7917294e-02   1.8791448e-02   5.9924486e-03   1.3651786e-02   3.1357667e+00   1.2830440e+02
   8.6315368e-02   1.8642904e-02   6.0636030e-03   1.2321586e-02   2.8347197e+00   1.2801492e+02
   8.5003450e-02   1.8265613e-02   6.1226272e-03   1.1108079e-02   2.7472098e+00   1.2770969e+02
   8.4060946e-02   1.7729979e-02   6.1750532e-03   1.0012682e-02   2.8185706e+00   1.2740727e+02
   8.3572960e-02   1.7098837e-02   6.2228830e-03   9.0271948e-03   2.7314328e+00   1.2732655e+02
   8.3610350e-02   1.6427456e-02   6.2659500e-03   8.1388808e-03   2.7385322e+00   1.2726086e+02
   8.4189878e-02   1.5756173e-02   6.3017684e-03   7.3378602e-03   2.9167873e+00   1.2712589e+02
   8.5298658e-02   1.5112450e-02   6.3275296e-03   6.6156090e-03   3.1470717e+00   1.2695627e+02
   8.6913674e-02   1.4513487e-02   6.3422342e-03   5.9651160e-03   3.1651282e+00   1.2681384e+02
   8.8980486e-02   1.3967142e-02   6.3453282e-03   5.3824716e-03   3.0523318e+00   1.2650604e+02
   9.1448808e-02   1.3472498e-02   6.3402602e-03   4.8668568e-03   3.1514334e+00   1.2619641e+02
   9.4261520e-02   1.3023185e-02   6.3336646e-03   4.4209050e-03   3.1604532e+00   1.2597932e+02
   9.7300736e-02   1.2615352e-02   6.3313316e-03   4.0502740e-03   3.1289559e+00   1.2548822e+02
   1.0038031e-01   1.2243055e-02   6.3379146e-03   3.7627128e-03   3.2109631e+00   1.2486151e+02
   1.0330435e-01   1.1895084e-02   6.3587300e-03   3.5663482e-03   3.3073018e+00   1.2410874e+02
   1.0593265e-01   1.1566483e-02   6.4014776e-03   3.4702474e-03   3.1472214e+00   1.2317181e+02
   1.0817617e-01   1.1254273e-02   6.4741030e-03   3.4847106e-03   2.9962252e+00   1.2229517e+02
   1.0996300e-01   1.0949769e-02   6.5811992e-03   3.6198044e-03   3.4031326e+00   1.2126536e+02
   1.1121091e-01   1.0643261e-02   6.7204308e-03   3.8858726e-03   3.6504439e+00   1.2017481e+02
   1.1190111e-01   1.0325724e-02   6.8825602e-03   4.2942566e-03   3.6959327e+00   1.1935258e+02
   1.1214500e-01   9.9947928e-03   7.0567618e-03   4.8573352e-03   3.8351479e+00   1.1847916e+02
   1.1209002e-01   9.6533634e-03   7.2332170e-03   5.5925260e-03   3.8435475e+00   1.1732707e+02
   1.1183868e-01   9.3018618e-03   7.4005978e-03   6.5255548e-03   4.0569579e+00   1.1624679e+02
   1.1145058e-01   8.9415464e-03   7.5445742e-03   7.6866740e-03   4.0746203e+00   1.1542607e+02
   1.1096127e-01   8.5775740e-03   7.6475376e-03   9.1126558e-03   3.9019397e+00   1.1432128e+02
   1.1040860e-01   8.2160598e-03   7.6885620e-03   1.0853689e-02   3.9923336e+00   1.1306232e+02
   1.0983363e-01   7.8593078e-03   7.6478110e-03   1.2967730e-02   3.9693580e+00   1.1158511e+02
   1.0926015e-01   7.5059754e-03   7.5139384e-03   1.5513281e-02   4.0307253e+00   1.0979810e+02
   1.0870342e-01   7.1560266e-03   7.2891262e-03   1.8551946e-02   4.0707341e+00   1.0844170e+02
   1.0815609e-01   6.8151946e-03   6.9845014e-03   2.2148062e-02   3.8494212e+00   1.0667542e+02
   1.0752775e-01   6.4947660e-03   6.6108758e-03   2.6361528e-02   3.7532806e+00   1.0460510e+02
   1.0668917e-01   6.2054628e-03   6.1807076e-03   3.1238516e-02   3.7452387e+00   1.0300377e+02
   1.0554837e-01   5.9545104e-03   5.7106662e-03   3.6805980e-02   3.7551914e+00   1.0109788e+02
   1.0400843e-01   5.7459114e-03   5.2165398e-03   4.3074878e-02   3.7871692e+00   9.8930787e+01
   1.0198976e-01   5.5811236e-03   4.7121674e-03   5.0037498e-02   3.7929767e+00   9.6505366e+01
   9.9505050e-02   5.4608868e-03   4.2118502e-03   5.7652340e-02   3.7437288e+00   9.3629075e+01
   9.6625214e-02   5.3849704e-03   3.7306426e-03   6.5828256e-02   3.6158402e+00   9.0675155e+01
   9.3444586e-02   5.3520252e-03   3.2814146e-03   7.4421990e-02   3.6665257e+00   8.7512974e+01
   9.0053804e-02   5.3628218e-03   2.8729674e-03   8.3253198e-02   3.7273795e+00   8.4084770e+01
   8.6534270e-02   5.4215092e-03   2.5101966e-03   9.2099272e-02   3.6135664e+00   8.0913482e+01
   8.3037772e-02   5.5310098e-03   2.1944408e-03   1.0067094e-01   3.6068611e+00   7.7740219e+01
   7.9790834e-02   5.6916752e-03   1.9250448e-03   1.0859560e-01   3.6972583e+00   7.3930404e+01
   7.7012654e-02   5.9044318e-03   1.6999764e-03   1.1544824e-01   3.8017298e+00   6.9306011e+01
   7.4888456e-02   6.1692142e-03   1.5160282e-03   1.2081326e-01   3.9196969e+00   6.4754751e+01
   7.3579150e-02   6.4827344e-03   1.3694641e-03   1.2426943e-01   3.9618111e+00   6.1188730e+01
   7.3198332e-02   6.8415420e-03   1.2568227e-03   1.2547000e-01   3.7998695e+00   5.7579460e+01
   7.3785592e-02   7.2433772e-03   1.1745953e-03   1.2434840e-01   3.5397615e+00   5.3990739e+01
   7.5294954e-02   7.6858944e-03   1.1188113e-03   1.2114048e-01   3.3692355e+00   5.0531247e+01
   7.7601830e-02   8.1661088e-03   1.0858319e-03   1.1624422e-01   3.2546563e+00   4.6808085e+01
   8.0511138e-02   8.6782754e-03   1.0715682e-03   1.1006218e-01   3.1175054e+00   4.3745066e+01
   8.3776282e-02   9.2162682e-03   1.0724558e-03   1.0291185e-01   3.1564901e+00   4.0713235e+01
   8.7163070e-02   9.7766906e-03   1.0869269e-03   9.5048994e-02   3.2229330e+00   3.6935300e+01
   9.0434442e-02   1.0354842e-02   1.1140099e-03   8.6720862e-02   3.0693309e+00   3.2620513e+01
   9.3326668e-02   1.0940519e-02   1.1519014e-03   7.8198484e-02   2.9887349e+00   2.9089641e+01
   9.5572364e-02   1.1519175e-02   1.1979950e-03   6.9757712e-02   2.9813519e+00   2.6508190e+01
   9.6929642e-02   1.2075630e-02   1.2506069e-03   6.1633498e-02   2.8958025e+00   2.4261587e+01
   9.7324442e-02   1.2591285e-02   1.3089291e-03   5.4004290e-02   2.8152606e+00   2.3532069e+01
   9.6887010e-02   1.3044076e-02   1.3721220e-03   4.6994562e-02   2.7824341e+00   2.3615863e+01
   9.5840584e-02   1.3415172e-02   1.4394423e-03   4.0680748e-02   2.7847237e+00   2.3941894e+01
   9.4472362e-02   1.3692788e-02   1.5093481e-03   3.5100882e-02   2.8781573e+00   2.4204231e+01
   9.3137446e-02   1.3874384e-02   1.5799492e-03   3.0266868e-02   2.8827742e+00   2.4336686e+01
   9.2206042e-02   1.3964620e-02   1.6502217e-03   2.6169990e-02   2.7225318e+00   2.5020091e+01
   9.1984388e-02   1.3978212e-02   1.7200922e-03   2.2776472e-02   2.6564551e+00   2.5221328e+01
   9.2705444e-02   1.3938837e-02   1.7899201e-03   2.0032010e-02   2.6701491e+00   2.5420582e+01
   9.4536396e-02   1.3868202e-02   1.8599038e-03   1.7881298e-02   2.6795074e+00   2.5802617e+01
   9.7566768e-02   1.3791281e-02   1.9305684e-03   1.6277455e-02   2.6764907e+00   2.5734534e+01
   1.0182741e-01   1.3739194e-02   2.0032154e-03   1.5175891e-02   3.0235421e+00   2.5674647e+01
   1.0730267e-01   1.3740228e-02   2.0791104e-03   1.4534228e-02   3.3587056e+00   2.6162969e+01
   1.1391671e-01   1.3815342e-02   2.1582146e-03   1.4312382e-02   3.1223489e+00   2.6898108e+01
   1.2150663e-01   1.3975758e-02   2.2396792e-03   1.4465812e-02   3.2136856e+00   2.6825686e+01
   1.2982798e-01   1.4226165e-02   2.3220044e-03   1.4939528e-02   3.2753077e+00   2.6992629e+01
   1.3856917e-01   1.4563390e-02   2.4013542e-03   1.5668658e-02   3.4134743e+00   2.7520794e+01
   1.4733497e-01   1.4976816e-02   2.4722698e-03   1.6587397e-02   3.6624918e+00   2.7722401e+01
   1.5569905e-01   1.5455987e-02   2.5303064e-03   1.7630804e-02   3.4666419e+00   2.7891027e+01
   1.6335036e-01   1.5987222e-02   2.5722374e-03   1.8729917e-02   3.5730756e+00   2.7753249e+01
   1.7008298e-01   1.6553827e-02   2.5942308e-03   1.9818676e-02   2.9614721e+00   2.8030830e+01
   1.7572593e-01   1.7144793e-02   2.5928970e-03   2.0846186e-02   3.2143801e+00   2.7887746e+01
   1.8022824e-01   1.7749878e-02   2.5679336e-03   2.1770890e-02   3.0444589e+00   2.7699171e+01
   1.8359663e-01   1.8348679e-02   2.5225236e-03   2.2550270e-02   2.8077889e+00   2.8499070e+01
   1.8583362e-01   1.8914559e-02   2.4628124e-03   2.3141822e-02   1.1846735e+01   2.8317033e+01
   1.8695991e-01   1.9419939e-02   2.3953526e-03   2.3501314e-02   3.3587038e+01   2.8316994e+01
   1.8689636e-01   1.9832542e-02   2.3246002e-03   2.3599746e-02   6.3565973e+01   2.8607297e+01
   1.8557757e-01   2.0121370e-02   2.2540350e-03   2.3441218e-02   8.6141464e+01   2.7743619e+01
   1.8310341e-01   2.0273286e-02   2.1870774e-03   2.3052348e-02   9.5508111e+01   2.7409309e+01
   1.7960453e-01   2.0294444e-02   2.1268200e-03   2.2473666e-02   1.0317012e+02   2.7172558e+01
   1.7513832e-01   2.0188074e-02   2.0756568e-03   2.1751610e-02   1.1015227e+02   2.6243192e+01
   1.6969557e-01   1.9955685e-02   2.0344772e-03   2.0928674e-02   1.1527904e+02   2.3852100e+01
   1.6332144e-01   1.9617077e-02   2.0033800e-03   2.0036618e-02   1.1907789e+02   2.0538637e+01
   1.5607847e-01   1.9199803e-02   1.9829188e-03   1.9097441e-02   1.2095611e+02   1.7995356e+01
   1.4791610e-01   1.8727455e-02   1.9743131e-03   1.8131033e-02   1.2252161e+02   1.4874369e+01
   1.3882510e-01   1.8222090e-02   1.9784038e-03   1.7150831e-02   1.2334605e+02   1.3246701e+01
   1.2894525e-01   1.7703009e-02   1.9943755e-03   1.6165949e-02   1.2372917e+02   1.3180379e+01
   1.1858133e-01   1.7179526e-02   2.0194942e-03   1.5192461e-02   1.2380435e+02   1.1382350e+01
   1.0814945e-01   1.6644280e-02   2.0501338e-03   1.4250699e-02   1.2340411e+02   1.0145804e+01
   9.7977114e-02   1.6075030e-02   2.0828976e-03   1.3357054e-02   1.2309199e+02   9.1971952e+00
   8.8267292e-02   1.5441657e-02   2.1136502e-03   1.2525532e-02   1.2283482e+02   7.7149755e+00
   7.9173064e-02   1.4726784e-02   2.1385664e-03   1.1770811e-02   1.2286833e+02   7.7242982e+00
   7.0824534e-02   1.3936506e-02   2.1556102e-03   1.1103763e-02   1.2298250e+02   7.4159702e+00
   6.3323078e-02   1.3092470e-02   2.1631280e-03   1.0530963e-02   1.2297395e+02   6.6456386e+00
   5.6731348e-02   1.2231600e-02   2.1598926e-03   1.0054915e-02   1.2300756e+02   6.6200799e+00
   5.1087778e-02   1.1395121e-02   2.1455924e-03   9.6716748e-03   1.2289981e+02   6.5736045e+00
   4.6413130e-02   1.0614245e-02   2.1215038e-03   9.3706708e-03   1.2276237e+02   6.5757893e+00
   4.2712038e-02   9.9109338e-03   2.0897664e-03   9.1345010e-03   1.2273768e+02   6.6229064e+00
   3.9961448e-02   9.2983694e-03   2.0518810e-03   8.9412434e-03   1.2258515e+02   6.6060461e+00
   3.8108128e-02   8.7815656e-03   2.0110426e-03   8.7632308e-03   1.2241207e+02   6.6283702e+00
   3.7079262e-02   8.3597392e-03   1.9729426e-03   8.5717070e-03   1.2226242e+02   6.5894025e+00
   3.6780060e-02   8.0260830e-03   1.9442513e-03   8.3462502e-03   1.2197666e+02   6.6025381e+00
   3.7094324e-02   7.7690906e-03   1.9320603e-03   8.0763360e-03   1.2163676e+02   6.6251304e+00
   3.7877590e-02   7.5764158e-03   1.9420858e-03   7.7648430e-03   1.2120978e+02   6.5996122e+00
   3.8949348e-02   7.4333040e-03   1.9772670e-03   7.4204392e-03   1.2078575e+02   7.2284868e+00
   4.0130114e-02   7.3265024e-03   2.0397404e-03   7.0476686e-03   1.2038500e+02   7.9963653e+00
   4.1276248e-02   7.2510746e-03   2.1315238e-03   6.6551138e-03   1.1995238e+02   7.7743224e+00
   4.2240012e-02   7.2034562e-03   2.2527368e-03   6.2575388e-03   1.1955557e+02   7.4652111e+00
   4.2851624e-02   7.1768538e-03   2.4028936e-03   5.8689080e-03   1.1921545e+02   7.4264174e+00
   4.2936256e-02   7.1638908e-03   2.5811556e-03   5.5003136e-03   1.1886906e+02   7.1603931e+00
   4.2346468e-02   7.1628698e-03   2.7853820e-03   5.1604076e-03   1.1843833e+02   6.8197586e+00
   4.1049068e-02   7.1802650e-03   3.0130538e-03   4.8552984e-03   1.1807735e+02   6.6059281e+00
   3.9133558e-02   7.2245950e-03   3.2615828e-03   4.5876280e-03   1.1774078e+02   6.5925505e+00
   3.6744436e-02   7.3059018e-03   3.5291946e-03   4.3582998e-03   1.1746918e+02   6.6075966e+00
   3.4032364e-02   7.4344756e-03   3.8153032e-03   4.1674138e-03   1.1722918e+02   6.6500292e+00
   3.1127832e-02   7.6195484e-03   4.1207844e-03   4.0127594e-03   1.1685515e+02   6.7281335e+00
   2.8150590e-02   7.8705766e-03   4.4477938e-03   3.8924572e-03   1.1644039e+02   6.7717571e+00
   2.5209856e-02   8.1939586e-03   4.7976966e-03   3.8064380e-03   1.1597869e+02   6.8238855e+00
   2.2391042e-02   8.5926490e-03   5.1701806e-03   3.7536950e-03   1.1541592e+02   6.8552419e+00
   1.9753834e-02   9.0672194e-03   5.5634224e-03   3.7315292e-03   1.1461538e+02   6.8457483e+00
   1.7338783e-02   9.6186118e-03   5.9728484e-03   3.7367662e-03   1.1384132e+02   6.7794483e+00
   1.5176237e-02   1.0248838e-02   6.3891948e-03   3.7672814e-03   1.1327482e+02   6.7637731e+00
   1.3281918e-02   1.0959517e-02   6.7990436e-03   3.8213598e-03   1.1243241e+02   6.7875591e+00
   1.1657922e-02   1.1755952e-02   7.1868026e-03   3.8968406e-03   1.1130474e+02   6.7928103e+00
   1.0300509e-02   1.2646699e-02   7.5342678e-03   3.9920464e-03   1.1029882e+02   6.8082716e+00
   9.2006914e-03   1.3640986e-02   7.8184512e-03   4.1049098e-03   1.0944424e+02   6.7955245e+00
   8.3433584e-03   1.4748753e-02   8.0160248e-03   4.2319028e-03   1.0858666e+02   6.7992359e+00
   7.7098256e-03   1.5982199e-02   8.1064334e-03   4.3681866e-03   1.0751707e+02   6.8220011e+00
   7.2861392e-03   1.7360370e-02   8.0695780e-03   4.5088392e-03   1.0638074e+02   6.8648268e+00
   7.0670126e-03   1.8907355e-02   7.8984038e-03   4.6494756e-03   1.0546824e+02   6.8561537e+00
   7.0486684e-03   2.0650560e-02   7.6061536e-03   4.7847496e-03   1.0429293e+02   6.8160213e+00
   7.2235594e-03   2.2630624e-02   7.2162744e-03   4.9083292e-03   1.0278482e+02   6.8449228e+00
   7.5839024e-03   2.4902924e-02   6.7576266e-03   5.0132912e-03   1.0132570e+02   6.8366146e+00
   8.1244306e-03   2.7525078e-02   6.2585398e-03   5.0936992e-03   9.9821551e+01   6.8451598e+00
   8.8405600e-03   3.0545176e-02   5.7413170e-03   5.1470110e-03   9.8383693e+01   6.8473325e+00
   9.7252820e-03   3.3996128e-02   5.2235434e-03   5.1719516e-03   9.6733851e+01   6.8140637e+00
   1.0765208e-02   3.7895844e-02   4.7199376e-03   5.1694578e-03   9.4850527e+01   6.8502774e+00
   1.1939701e-02   4.2241842e-02   4.2428250e-03   5.1452208e-03   9.3098533e+01   6.8174648e+00
   1.3226162e-02   4.7015498e-02   3.8002620e-03   5.1063864e-03   9.0840113e+01   6.7743466e+00
   1.4597361e-02   5.2195876e-02   3.3960594e-03   5.0599416e-03   8.7967379e+01   6.8163426e+00
   1.6015045e-02   5.7749636e-02   3.0321118e-03   5.0117778e-03   8.5532767e+01   6.8363283e+00
   1.7436318e-02   6.3605964e-02   2.7098318e-03   4.9656190e-03   8.3409938e+01   6.8342289e+00
   1.8813013e-02   6.9665384e-02   2.4290156e-03   4.9245556e-03   8.0690340e+01   6.7944429e+00
   2.0094410e-02   7.5841266e-02   2.1878974e-03   4.8912210e-03   7.7917234e+01   6.8142484e+00
   2.1245924e-02   8.2044962e-02   1.9856253e-03   4.8678364e-03   7.5033374e+01   6.8556717e+00
   2.2249874e-02   8.8153940e-02   1.8210116e-03   4.8559238e-03   7.1821305e+01   6.8513074e+00
   2.3095588e-02   9.4049476e-02   1.6919929e-03   4.8557528e-03   6.8928034e+01   6.9198964e+00
   2.3779032e-02   9.9643630e-02   1.5964848e-03   4.8664138e-03   6.6250346e+01   6.8940036e+00
   2.4305270e-02   1.0485823e-01   1.5314836e-03   4.8862082e-03   6.3843512e+01   6.8102112e+00
   2.4682280e-02   1.0960122e-01   1.4927609e-03   4.9157552e-03   6.0642017e+01   6.8477515e+00
   2.4909250e-02   1.1380675e-01   1.4738559e-03   4.9577326e-03   5.6735316e+01   6.8068371e+00
   2.4980154e-02   1.1746729e-01   1.4677693e-03   5.0142860e-03   5.3189917e+01   6.6917675e+00
   2.4896520e-02   1.2056820e-01   1.4704179e-03   5.0886010e-03   4.9320639e+01   6.6483242e+00
   2.4678128e-02   1.2307607e-01   1.4797777e-03   5.1839606e-03   4.5637773e+01   6.6307955e+00
   2.4360750e-02   1.2498253e-01   1.4951078e-03   5.3000850e-03   4.2401288e+01   6.6152128e+00
   2.3972530e-02   1.2630641e-01   1.5179694e-03   5.4327048e-03   3.9972728e+01   6.5897951e+00
   2.3526750e-02   1.2709841e-01   1.5503948e-03   5.5750264e-03   3.8573931e+01   6.6148267e+00
   2.3037232e-02   1.2746966e-01   1.5929734e-03   5.7187026e-03   3.7458341e+01   6.5877622e+00
   2.2521904e-02   1.2761396e-01   1.6448819e-03   5.8560544e-03   3.6988463e+01   6.5915590e+00
   2.1995394e-02   1.2774600e-01   1.7042994e-03   5.9823992e-03   3.7228342e+01   6.6277333e+00
   2.1466152e-02   1.2799882e-01   1.7699588e-03   6.0955900e-03   3.8019362e+01   6.5674549e+00
   2.0941318e-02   1.2842566e-01   1.8414851e-03   6.1933932e-03   3.8588020e+01   6.6124213e+00
   2.0426446e-02   1.2904937e-01   1.9179288e-03   6.2714084e-03   3.9083405e+01   6.5583286e+00
   1.9919067e-02   1.2984518e-01   1.9958149e-03   6.3232574e-03   3.9813877e+01   6.5943654e+00
   1.9402874e-02   1.3069484e-01   2.0699486e-03   6.3424476e-03   4.0061333e+01   6.6000865e+00
   1.8845064e-02   1.3136146e-01   2.1373502e-03   6.3280456e-03   4.0906834e+01   6.5374359e+00
   1.8203235e-02   1.3151274e-01   2.1968418e-03   6.2858748e-03   4.2215579e+01   6.6767182e+00
   1.7438354e-02   1.3082718e-01   2.2478230e-03   6.2243156e-03   4.3138195e+01   6.5314942e+00
   1.6531385e-02   1.2911760e-01   2.2904514e-03   6.1551278e-03   4.3970377e+01   6.6698694e+00
   1.5493124e-02   1.2635078e-01   2.3236106e-03   6.0916674e-03   4.4447899e+01   6.5738938e+00
   1.4360864e-02   1.2259241e-01   2.3446632e-03   6.0442088e-03   4.4728366e+01   6.5503749e+00
   1.3184235e-02   1.1798598e-01   2.3511918e-03   6.0206158e-03   4.5125788e+01   6.7577912e+00
   1.2008911e-02   1.1273111e-01   2.3430572e-03   6.0298086e-03   4.5498649e+01   6.4250895e+00
   1.0872587e-02   1.0701381e-01   2.3224384e-03   6.0826230e-03   4.5736725e+01   6.8421744e+00
   9.8064572e-03   1.0096634e-01   2.2921088e-03   6.1894216e-03   4.6023142e+01   6.4888515e+00
   8.8367802e-03   9.4663292e-02   2.2551592e-03   6.3601030e-03   4.6289265e+01   6.7398052e+00
   7.9858562e-03   8.8155842e-02   2.2143596e-03   6.6028726e-03   4.6357871e+01   6.6638888e+00
   7.2718172e-03   8.1542762e-02   2.1719994e-03   6.9235114e-03   4.6631445e+01   6.2833565e+00
   6.7085574e-03   7.4974838e-02   2.1311104e-03   7.3315010e-03   4.6954852e+01   7.3394445e+00
   6.3046144e-03   6.8602606e-02   2.0954408e-03   7.8393668e-03   4.6995249e+01   9.1567334e+00
   6.0669786e-03   6.2538142e-02   2.0689728e-03   8.4556934e-03   4.7248235e+01   2.9078545e+01
   6.0039548e-03   5.6839224e-02   2.0547886e-03   9.1837194e-03   4.7464072e+01   6.6696605e+01
   6.1257020e-03   5.1506788e-02   2.0545194e-03   1.0026618e-02   4.7164569e+01   1.0028036e+02
   6.4470170e-03   4.6511140e-02   2.0688934e-03   1.0994545e-02   4.6951766e+01   1.1554991e+02
   6.9857846e-03   4.1832234e-02   2.0968286e-03   1.2102783e-02   4.6728584e+01   1.2229778e+02
   7.7654448e-03   3.7467956e-02   2.1364814e-03   1.3370385e-02   4.6137878e+01   1.2982867e+02
   8.8147062e-03   3.3441110e-02   2.1860478e-03   1.4819798e-02   4.5845628e+01   9.5995996e+01
   1.0159289e-02   2.9792580e-02   2.2428058e-03   1.6465769e-02   4.5293829e+01   4.2781600e+01
   1.1821180e-02   2.6544004e-02   2.3044302e-03   1.8309128e-02   4.4165601e+01   2.2432650e+01
   1.3818692e-02   2.3690658e-02   2.3673960e-03   2.0338270e-02   4.3205140e+01   1.4172786e+01
   1.6169663e-02   2.1206096e-02   2.4273874e-03   2.2530204e-02   4.1291328e+01   9.3734351e+00
   1.8890082e-02   1.9054588e-02   2.4840438e-03   2.4855700e-02   3.7789288e+01   9.4927528e+00
   2.1982430e-02   1.7218980e-02   2.5388856e-03   2.7272266e-02   3.2092419e+01   1.6918397e+01
   2.5432960e-02   1.5696363e-02   2.5919600e-03   2.9715828e-02   2.4548524e+01   3.1353592e+01
   2.9208580e-02   1.4489382e-02   2.6414164e-03   3.2103208e-02   1.9254133e+01   4.2578760e+01
   3.3259754e-02   1.3605506e-02   2.6849502e-03   3.4325120e-02   1.5806882e+01   5.6475254e+01
   3.7518738e-02   1.3046196e-02   2.7228210e-03   3.6252222e-02   1.1379928e+01   7.4210600e+01
   4.1888790e-02   1.2804218e-02   2.7573022e-03   3.7737402e-02   8.1211387e+00   9.1840973e+01
   4.6246532e-02   1.2863676e-02   2.7937298e-03   3.8638862e-02   6.7190066e+00   1.0861832e+02
   5.0449520e-02   1.3198926e-02   2.8401132e-03   3.8884644e-02   5.7850897e+00   1.2320973e+02
   5.4347806e-02   1.3774546e-02   2.9022950e-03   3.8493510e-02   4.7632925e+00   1.3008529e+02
   5.7788170e-02   1.4546947e-02   2.9836488e-03   3.7559254e-02   3.9006127e+00   1.2915379e+02
   6.0669564e-02   1.5470115e-02   3.0876260e-03   3.6201692e-02   3.6976933e+00   1.2890726e+02
   6.2979434e-02   1.6493494e-02   3.2186650e-03   3.4521190e-02   3.5285565e+00   1.2884530e+02
   6.4764714e-02   1.7551854e-02   3.3798894e-03   3.2601350e-02   3.6131276e+00   1.2821711e+02
   6.6153026e-02   1.8567724e-02   3.5711352e-03   3.0519060e-02   3.9298004e+00   1.2817891e+02
   6.7311190e-02   1.9459211e-02   3.7896446e-03   2.8355264e-02   3.5250063e+00   1.2776561e+02
   6.8397708e-02   2.0137090e-02   4.0295154e-03   2.6178474e-02   3.1534310e+00   1.2765985e+02
   6.9568088e-02   2.0517724e-02   4.2829260e-03   2.4032930e-02   3.1352271e+00   1.2755550e+02
   7.0934154e-02   2.0559934e-02   4.5404464e-03   2.1949586e-02   2.8113966e+00   1.2755013e+02
   7.2564744e-02   2.0288882e-02   4.7902142e-03   1.9949091e-02   2.6877055e+00   1.2735201e+02
   7.4488198e-02   1.9771091e-02   5.0230290e-03   1.8049438e-02   2.6816320e+00   1.2687477e+02
   7.6690576e-02   1.9073475e-02   5.2354006e-03   1.6264905e-02   2.6129459e+00   1.2655509e+02
   7.9142862e-02   1.8261725e-02   5.4284254e-03   1.4611996e-02   2.6594262e+00   1.2628912e+02
   8.1791012e-02   1.7403852e-02   5.6064130e-03   1.3112508e-02   2.7108537e+00   1.2617299e+02
   8.4536880e-02   1.6558341e-02   5.7734822e-03   1.1779262e-02   3.0025347e+00   1.2589189e+02
   8.7295830e-02   1.5769099e-02   5.9318492e-03   1.0614147e-02   3.0739699e+00   1.2555199e+02
   9.0098804e-02   1.5064825e-02   6.0845114e-03   9.6086526e-03   2.9821411e+00   1.2528390e+02
   9.3049784e-02   1.4460316e-02   6.2361276e-03   8.7501896e-03   3.1122454e+00   1.2485096e+02
   9.6217998e-02   1.3961685e-02   6.3886656e-03   8.0288326e-03   3.1442320e+00   1.2433304e+02
   9.9624482e-02   1.3576723e-02   6.5416624e-03   7.4347904e-03   3.1742592e+00   1.2372191e+02
   1.0327183e-01   1.3312000e-02   6.6933668e-03   6.9584854e-03   3.1850944e+00   1.2297273e+02
   1.0716668e-01   1.3164723e-02   6.8359010e-03   6.5858798e-03   3.1136200e+00   1.2206424e+02
   1.1128793e-01   1.3125790e-02   6.9561630e-03   6.2989172e-03   3.0473052e+00   1.2096680e+02
   1.1556893e-01   1.3178089e-02   7.0425214e-03   6.0822794e-03   3.0180991e+00   1.1985494e+02
   1.1990616e-01   1.3296835e-02   7.0878774e-03   5.9224954e-03   3.0048283e+00   1.1882896e+02
   1.2414497e-01   1.3450496e-02   7.0887298e-03   5.8081770e-03   3.0858701e+00   1.1786516e+02
   1.2804907e-01   1.3600643e-02   7.0466880e-03   5.7313080e-03   3.3329506e+00   1.1691063e+02
   1.3129861e-01   1.3707374e-02   6.9683680e-03   5.6834666e-03   3.3009721e+00   1.1588341e+02
   1.3357230e-01   1.3731630e-02   6.8581690e-03   5.6522508e-03   3.2576221e+00   1.1483555e+02
   1.3461512e-01   1.3639183e-02   6.7167568e-03   5.6233576e-03   3.5994275e+00   1.1367345e+02
   1.3429624e-01   1.3410184e-02   6.5404528e-03   5.5858682e-03   3.6939809e+00   1.1258163e+02
   1.3262126e-01   1.3049691e-02   6.3205976e-03   5.5367792e-03   3.7474478e+00   1.1150850e+02
   1.2968561e-01   1.2583018e-02   6.0515492e-03   5.4819000e-03   3.8488809e+00   1.1007916e+02
   1.2573398e-01   1.2037302e-02   5.7317390e-03   5.4291786e-03   3.7816238e+00   1.0869961e+02
   1.2113805e-01   1.1437324e-02   5.3649634e-03   5.3847440e-03   3.9976022e+00   1.0724840e+02
   1.1625665e-01   1.0808674e-02   4.9626806e-03   5.3535190e-03   3.9058216e+00   1.0567430e+02
   1.1136855e-01   1.0173761e-02   4.5368202e-03   5.3377802e-03   3.6356070e+00   1.0416961e+02
   1.0663151e-01   9.5492812e-03   4.0995870e-03   5.3383942e-03   3.7541032e+00   1.0225969e+02
   1.0210951e-01   8.9451728e-03   3.6656202e-03   5.3541004e-03   3.6403061e+00   1.0031185e+02
   9.7841300e-02   8.3675328e-03   3.2480692e-03   5.3813174e-03   3.6623753e+00   9.8339045e+01
   9.3854296e-02   7.8232242e-03   2.8562476e-03   5.4157158e-03   3.9493752e+00   9.6009652e+01
   9.0140880e-02   7.3189964e-03   2.4955948e-03   5.4512156e-03   3.8985606e+00   9.3148946e+01
   8.6645390e-02   6.8620148e-03   2.1691640e-03   5.4840032e-03   3.7843465e+00   8.9627889e+01
   8.3318468e-02   6.4598858e-03   1.8793734e-03   5.5152354e-03   3.8302296e+00   8.6260081e+01
   8.0185532e-02   6.1184242e-03   1.6283126e-03   5.5484614e-03   3.8595488e+00   8.2935517e+01
   7.7370966e-02   5.8416238e-03   1.4172364e-03   5.5875178e-03   3.7851152e+00   7.9365127e+01
   7.5048430e-02   5.6313746e-03   1.2460884e-03   5.6360830e-03   3.8451615e+00   7.5490827e+01
   7.3366022e-02   5.4881528e-03   1.1132793e-03   5.6982528e-03   3.8383077e+00   7.1313130e+01
   7.2445042e-02   5.4113836e-03   1.0158052e-03   5.7769910e-03   3.6956854e+00   6.6999883e+01
   7.2376422e-02   5.3982254e-03   9.4956928e-04   5.8737438e-03   3.7528524e+00   6.2010849e+01
   7.3185324e-02   5.4451256e-03   9.1017766e-04   5.9892434e-03   3.5969235e+00   5.7734914e+01
   7.4821786e-02   5.5486128e-03   8.9358112e-04   6.1233980e-03   3.3654116e+00   5.3727503e+01
   7.7169722e-02   5.7028692e-03   8.9539688e-04   6.2742288e-03   3.3596771e+00   4.9175760e+01
   8.0076064e-02   5.9008862e-03   9.1034294e-04   6.4378164e-03   3.3950247e+00   4.5899384e+01
   8.3377838e-02   6.1359834e-03   9.3342074e-04   6.6092052e-03   3.4065288e+00   4.1867061e+01
   8.6922876e-02   6.3990244e-03   9.6065778e-04   6.7810612e-03   3.3061627e+00   3.7669605e+01
   9.0619752e-02   6.6794050e-03   9.8844900e-04   6.9436812e-03   3.2105834e+00   3.4635295e+01
   9.4454820e-02   6.9678742e-03   1.0139178e-03   7.0851450e-03   2.8690125e+00   3.1294278e+01
   9.8428954e-02   7.2573944e-03   1.0352384e-03   7.1937370e-03   2.4686136e+00   2.9694562e+01
   1.0248989e-01   7.5428210e-03   1.0510603e-03   7.2586808e-03   2.5850913e+00   2.8085965e+01
   1.0653203e-01   7.8195790e-03   1.0602667e-03   7.2706104e-03   2.7362073e+00   2.5832732e+01
   1.1044665e-01   8.0851922e-03   1.0619378e-03   7.2304444e-03   2.6620770e+00   2.5553329e+01
   1.1411278e-01   8.3378954e-03   1.0552955e-03   7.1489790e-03   2.6414086e+00   2.5886133e+01
   1.1737762e-01   8.5742794e-03   1.0399978e-03   7.0414860e-03   2.6750242e+00   2.6294731e+01
   1.2011865e-01   8.7918458e-03   1.0172683e-03   6.9270680e-03   2.5546153e+00   2.6462052e+01
   1.2230498e-01   8.9908102e-03   9.8950480e-04   6.8244924e-03   2.2006975e+00   2.6596877e+01
   1.2404847e-01   9.1723470e-03   9.5915942e-04   6.7496084e-03   2.0494648e+00   2.7066824e+01
   1.2560247e-01   9.3357196e-03   9.2852448e-04   6.7147162e-03   2.0865757e+00   2.7414232e+01
   1.2725416e-01   9.4812176e-03   8.9893562e-04   6.7306496e-03   2.0350106e+00   2.8079568e+01
   1.2924434e-01   9.6153614e-03   8.7113434e-04   6.8091806e-03   2.0707858e+00   2.8520524e+01
   1.3176287e-01   9.7495030e-03   8.4587850e-04   6.9605724e-03   2.2057605e+00   2.8653885e+01
   1.3491185e-01   9.8949020e-03   8.2388002e-04   7.1912236e-03   2.3304538e+00   2.9173130e+01
   1.3868437e-01   1.0061901e-02   8.0590684e-04   7.5028296e-03   2.3960414e+00   3.0180673e+01
   1.4299793e-01   1.0265630e-02   7.9308714e-04   7.8919714e-03   2.3663713e+00   3.0992678e+01
   1.4768621e-01   1.0523961e-02   7.8748866e-04   8.3528944e-03   2.1185049e+00   3.1493854e+01
   1.5250935e-01   1.0848954e-02   7.9065058e-04   8.8835726e-03   2.3079284e+00   3.2039885e+01
   1.5722465e-01   1.1249260e-02   8.0205514e-04   9.4855510e-03   2.8412094e+00   3.1984701e+01
   1.6170657e-01   1.1734475e-02   8.1934048e-04   1.0158065e-02   2.9114423e+00   3.1585243e+01
   1.6602542e-01   1.2315796e-02   8.3888544e-04   1.0896932e-02   3.0959136e+00   3.1594880e+01
   1.7030765e-01   1.3003372e-02   8.5621900e-04   1.1697453e-02   2.9205000e+00   3.2106060e+01
   1.7458987e-01   1.3804845e-02   8.6654806e-04   1.2555020e-02   2.7593284e+00   3.2085737e+01
   1.7880965e-01   1.4728935e-02   8.6631148e-04   1.3459835e-02   2.6898202e+00   3.1322548e+01
   1.8282277e-01   1.5778327e-02   8.5342790e-04   1.4394874e-02   2.7400608e+00   3.1039589e+01
   1.8651292e-01   1.6942962e-02   8.2788506e-04   1.5341952e-02   3.3437831e+00   3.1112479e+01
   1.8986567e-01   1.8200249e-02   7.9301512e-04   1.6282460e-02   2.4404299e+00   3.1100435e+01
   1.9292189e-01   1.9514160e-02   7.5327706e-04   1.7192823e-02   6.2690544e+00   3.0990807e+01
   1.9569585e-01   2.0843616e-02   7.1261050e-04   1.8039563e-02   2.1311983e+01   3.1319936e+01
   1.9808115e-01   2.2144342e-02   6.7544102e-04   1.8780126e-02   4.8290065e+01   3.1279940e+01
   1.9988969e-01   2.3362726e-02   6.4624606e-04   1.9380459e-02   7.8883076e+01   3.0697974e+01
   2.0095428e-01   2.4439310e-02   6.2884458e-04   1.9820813e-02   9.6557043e+01   3.1223010e+01
   2.0117304e-01   2.5317382e-02   6.2669096e-04   2.0097684e-02   1.0532922e+02   3.0789920e+01
   2.0047012e-01   2.5955086e-02   6.4241830e-04   2.0240544e-02   1.1278140e+02   3.0688129e+01
   1.9876365e-01   2.6332186e-02   6.7776672e-04   2.0291234e-02   1.1756512e+02   3.0523553e+01
   1.9595869e-01   2.6457392e-02   7.3370366e-04   2.0273360e-02   1.2139983e+02   2.5275502e+01
   1.9184575e-01   2.6361114e-02   8.1077608e-04   2.0195302e-02   1.2333755e+02   1.9912555e+01
   1.8621222e-01   2.6066980e-02   9.1078452e-04   2.0061788e-02   1.2430588e+02   1.7000115e+01
   1.7900558e-01   2.5605700e-02   1.0364225e-03   1.9880750e-02   1.2494474e+02   1.5173305e+01
   1.7030959e-01   2.5028104e-02   1.1896727e-03   1.9655750e-02   1.2495247e+02   1.4766398e+01
   1.6036897e-01   2.4371028e-02   1.3712880e-03   1.9385511e-02   1.2501320e+02   1.3001043e+01
   1.4949716e-01   2.3653826e-02   1.5801649e-03   1.9077147e-02   1.2469420e+02   1.0871298e+01
   1.3798660e-01   2.2891328e-02   1.8133713e-03   1.8746665e-02   1.2439535e+02   9.6592692e+00
   1.2616422e-01   2.2087204e-02   2.0657786e-03   1.8407178e-02   1.2382942e+02   8.5248397e+00
   1.1440562e-01   2.1240778e-02   2.3311672e-03   1.8064442e-02   1.2316437e+02   7.7250572e+00
   1.0308482e-01   2.0356390e-02   2.6040260e-03   1.7723427e-02   1.2295994e+02   7.5984031e+00
   9.2491614e-02   1.9436036e-02   2.8770112e-03   1.7388648e-02   1.2290075e+02   7.1519436e+00
   8.2830180e-02   1.8484092e-02   3.1406898e-03   1.7060772e-02   1.2276840e+02   6.5046840e+00
   7.4229706e-02   1.7526247e-02   3.3865400e-03   1.6738107e-02   1.2257575e+02   6.6079729e+00
   6.6727388e-02   1.6603941e-02   3.6064798e-03   1.6422894e-02   1.2236404e+02   6.5962550e+00
   6.0293196e-02   1.5755285e-02   3.7901960e-03   1.6124017e-02   1.2194405e+02   6.5653833e+00
   5.4833268e-02   1.5008981e-02   3.9256050e-03   1.5845491e-02   1.2151515e+02   6.6140997e+00
   5.0217852e-02   1.4383292e-02   4.0036374e-03   1.5582222e-02   1.2109352e+02   6.5580193e+00
   4.6341868e-02   1.3885459e-02   4.0184254e-03   1.5333314e-02   1.2059605e+02   6.6029757e+00
   4.3110042e-02   1.3514926e-02   3.9679630e-03   1.5105269e-02   1.2006220e+02   6.6310015e+00
   4.0390512e-02   1.3264094e-02   3.8587530e-03   1.4899829e-02   1.1931241e+02   6.5989388e+00
   3.8052622e-02   1.3115585e-02   3.7046552e-03   1.4712602e-02   1.1855553e+02   6.7340399e+00
   3.6014194e-02   1.3044298e-02   3.5238378e-03   1.4543936e-02   1.1784693e+02   7.6720344e+00
   3.4209678e-02   1.3019565e-02   3.3338860e-03   1.4397951e-02   1.1711482e+02   8.3157488e+00
   3.2567264e-02   1.3006095e-02   3.1473568e-03   1.4271657e-02   1.1634245e+02   7.9873751e+00
   3.1028082e-02   1.2962858e-02   2.9723166e-03   1.4155957e-02   1.1560948e+02   7.8352711e+00
   2.9557054e-02   1.2847559e-02   2.8129110e-03   1.4042918e-02   1.1519588e+02   7.7831915e+00
   2.8131814e-02   1.2637366e-02   2.6698174e-03   1.3921078e-02   1.1488055e+02   7.6393053e+00
   2.6730184e-02   1.2335400e-02   2.5412152e-03   1.3771000e-02   1.1442200e+02   7.5556978e+00
   2.5332280e-02   1.1954064e-02   2.4228740e-03   1.3572370e-02   1.1381634e+02   7.4739062e+00
   2.3911668e-02   1.1506409e-02   2.3083290e-03   1.3316223e-02   1.1319175e+02   7.4738301e+00
   2.2437804e-02   1.1010629e-02   2.1914558e-03   1.3008530e-02   1.1274828e+02   7.5025286e+00
   2.0898818e-02   1.0490143e-02   2.0677138e-03   1.2659422e-02   1.1226260e+02   7.5398225e+00
   1.9303351e-02   9.9646876e-03   1.9350473e-03   1.2280195e-02   1.1166138e+02   7.5296937e+00
   1.7681808e-02   9.4456932e-03   1.7962427e-03   1.1881252e-02   1.1113378e+02   7.5231947e+00
   1.6082917e-02   8.9396878e-03   1.6559522e-03   1.1463513e-02   1.1052794e+02   7.5383439e+00
   1.4551155e-02   8.4533900e-03   1.5174590e-03   1.1024904e-02   1.0974505e+02   7.5313353e+00
   1.3119311e-02   7.9964202e-03   1.3831131e-03   1.0567950e-02   1.0885227e+02   7.4897125e+00
   1.1814898e-02   7.5817288e-03   1.2552149e-03   1.0101014e-02   1.0778735e+02   7.4185123e+00
   1.0658235e-02   7.2234534e-03   1.1365294e-03   9.6390908e-03   1.0673461e+02   7.4239349e+00
   9.6595872e-03   6.9323566e-03   1.0286328e-03   9.1978012e-03   1.0568938e+02   7.4466187e+00
   8.8223426e-03   6.7160760e-03   9.3168120e-04   8.7893764e-03   1.0435328e+02   7.4369259e+00
   8.1464000e-03   6.5806060e-03   8.4553762e-04   8.4202074e-03   1.0293339e+02   7.4607120e+00
   7.6312224e-03   6.5297608e-03   7.7011660e-04   8.0908190e-03   1.0158948e+02   7.4743454e+00
   7.2785096e-03   6.5676904e-03   7.0563312e-04   7.8015366e-03   1.0017665e+02   7.5243194e+00
   7.0931180e-03   6.6991592e-03   6.5151058e-04   7.5516196e-03   9.8742226e+01   7.5743050e+00
   7.0799210e-03   6.9286256e-03   6.0691912e-04   7.3374132e-03   9.7452333e+01   7.4626470e+00
   7.2381028e-03   7.2624540e-03   5.7262096e-04   7.1556350e-03   9.6309072e+01   7.4260746e+00
   7.5604022e-03   7.7176148e-03   5.5025110e-04   7.0015298e-03   9.4840835e+01   7.4364402e+00
   8.0397522e-03   8.3304062e-03   5.4164022e-04   6.8662226e-03   9.3082887e+01   7.3236589e+00
   8.6685400e-03   9.1472610e-03   5.4904642e-04   6.7386456e-03   9.1633977e+01   7.2710828e+00
   9.4348420e-03   1.0217426e-02   5.7429428e-04   6.6092992e-03   8.9714839e+01   7.2681443e+00
   1.0333503e-02   1.1594027e-02   6.1817338e-04   6.4747776e-03   8.7266837e+01   7.3302519e+00
   1.1365470e-02   1.3325814e-02   6.8071228e-04   6.3358178e-03   8.5097805e+01   7.3071611e+00
   1.2526324e-02   1.5451573e-02   7.6109838e-04   6.1941214e-03   8.2773402e+01   7.2550999e+00
   1.3810038e-02   1.7997508e-02   8.5708200e-04   6.0533120e-03   8.0540150e+01   7.3083109e+00
   1.5211941e-02   2.0982732e-02   9.6560656e-04   5.9169192e-03   7.8225900e+01   7.3085596e+00
   1.6724420e-02   2.4428044e-02   1.0838444e-03   5.7871438e-03   7.5836111e+01   7.3910987e+00
   1.8334439e-02   2.8347116e-02   1.2087588e-03   5.6643334e-03   7.3825017e+01   7.4447206e+00
   2.0023568e-02   3.2733844e-02   1.3374072e-03   5.5469082e-03   7.1228791e+01   7.3974547e+00
   2.1767242e-02   3.7552930e-02   1.4670548e-03   5.4338248e-03   6.8419167e+01   7.4159236e+00
   2.3535228e-02   4.2741980e-02   1.5939342e-03   5.3240944e-03   6.6016775e+01   7.4115189e+00
   2.5291090e-02   4.8211372e-02   1.7127983e-03   5.2156592e-03   6.3817530e+01   7.3844282e+00
   2.6989260e-02   5.3835364e-02   1.8167068e-03   5.1056656e-03   6.1484339e+01   7.3978402e+00
   2.8578682e-02   5.9462236e-02   1.8984487e-03   4.9905836e-03   5.8536177e+01   7.3776947e+00
   3.0004646e-02   6.4909062e-02   1.9535792e-03   4.8678730e-03   5.5549848e+01   7.3650624e+00
   3.1206596e-02   6.9987146e-02   1.9822894e-03   4.7392980e-03   5.2765953e+01   7.3826901e+00
   3.2127056e-02   7.4570206e-02   1.9886605e-03   4.6115824e-03   5.0181409e+01   7.3137712e+00
   3.2723390e-02   7.8593138e-02   1.9766124e-03   4.4949274e-03   4.7324171e+01   7.2628750e+00
   3.2964488e-02   8.2018254e-02   1.9483742e-03   4.4014514e-03   4.4544739e+01   7.2720532e+00
   3.2837108e-02   8.4818752e-02   1.9057474e-03   4.3420708e-03   4.2194186e+01   7.1879829e+00
   3.2362870e-02   8.6996316e-02   1.8493695e-03   4.3265308e-03   3.9810844e+01   7.0388063e+00
   3.1586522e-02   8.8597084e-02   1.7799791e-03   4.3647294e-03   3.8670534e+01   7.0473710e+00
   3.0554798e-02   8.9691132e-02   1.7003909e-03   4.4672360e-03   3.7663814e+01   7.0818677e+00
   2.9309260e-02   9.0370918e-02   1.6143936e-03   4.6457726e-03   3.6470551e+01   6.9559580e+00
   2.7896708e-02   9.0741724e-02   1.5262108e-03   4.9122836e-03   3.6104639e+01   6.9622407e+00
   2.6377926e-02   9.0932994e-02   1.4402684e-03   5.2826380e-03   3.5513596e+01   6.9351385e+00
   2.4810942e-02   9.1092162e-02   1.3600195e-03   5.7776420e-03   3.5566831e+01   6.8096193e+00
   2.3248800e-02   9.1343954e-02   1.2878333e-03   6.4207478e-03   3.6102338e+01   6.7413772e+00
   2.1740068e-02   9.1775946e-02   1.2252747e-03   7.2395226e-03   3.6751540e+01   6.5833339e+00
   2.0311996e-02   9.2407228e-02   1.1725513e-03   8.2617488e-03   3.7574370e+01   6.6108100e+00
   1.8972018e-02   9.3174498e-02   1.1282664e-03   9.5119356e-03   3.8289975e+01   6.5817427e+00
   1.7720054e-02   9.3963002e-02   1.0906092e-03   1.1011357e-02   3.9564373e+01   6.5706339e+00
   1.6555325e-02   9.4619068e-02   1.0585988e-03   1.2778027e-02   4.0370084e+01   6.6316591e+00
   1.5473915e-02   9.4933142e-02   1.0322861e-03   1.4831982e-02   4.1066536e+01   6.5257307e+00
   1.4463052e-02   9.4709980e-02   1.0125251e-03   1.7196013e-02   4.2122178e+01   6.6829072e+00
   1.3498160e-02   9.3839794e-02   9.9982512e-04   1.9887849e-02   4.2630646e+01   6.5573603e+00
   1.2546599e-02   9.2263460e-02   9.9339914e-04   2.2919108e-02   4.3191120e+01   6.6130643e+00
   1.1590798e-02   8.9919084e-02   9.9243092e-04   2.6295656e-02   4.3691704e+01   6.6210700e+00
   1.0642143e-02   8.6743310e-02   9.9608648e-04   3.0011870e-02   4.3956542e+01   6.5008802e+00
   9.7252668e-03   8.2754254e-02   1.0032222e-03   3.4048752e-02   4.4267647e+01   6.7821370e+00
   8.8602676e-03   7.8039562e-02   1.0141422e-03   3.8367954e-02   4.4676877e+01   6.4080198e+00
   8.0647860e-03   7.2700946e-02   1.0307476e-03   4.2904650e-02   4.5191788e+01   6.7624332e+00
   7.3627966e-03   6.6864664e-02   1.0560273e-03   4.7571556e-02   4.5435384e+01   6.4148142e+00
   6.7797286e-03   6.0676284e-02   1.0925950e-03   5.2263752e-02   4.5750437e+01   6.3231353e+00
   6.3417906e-03   5.4318104e-02   1.1412245e-03   5.6852320e-02   4.6182577e+01   6.7832034e+00
   6.0839772e-03   4.7981410e-02   1.2015682e-03   6.1169378e-02   4.6305071e+01   6.2820350e+00
   6.0466980e-03   4.1829210e-02   1.2719447e-03   6.5020058e-02   4.6403909e+01   7.3663017e+00
   6.2686672e-03   3.6005908e-02   1.3484448e-03   6.8222022e-02   4.6909665e+01   8.7676150e+00
   6.7853862e-03   3.0627098e-02   1.4255417e-03   7.0589274e-02   4.7290515e+01   2.5561920e+01
   7.6323848e-03   2.5776350e-02   1.4972285e-03   7.1919742e-02   4.7111563e+01   6.0518646e+01
   8.8495592e-03   2.1504782e-02   1.5568094e-03   7.2113632e-02   4.7001053e+01   9.4922052e+01
   1.0477043e-02   1.7835640e-02   1.5985129e-03   7.1273190e-02   4.6783460e+01   1.1563127e+02
   1.2550404e-02   1.4770973e-02   1.6216275e-03   6.9652852e-02   4.6213190e+01   1.2232654e+02
   1.5103736e-02   1.2292248e-02   1.6305010e-03   6.7543542e-02   4.5331602e+01   1.3040413e+02
   1.8171084e-02   1.0368721e-02   1.6303838e-03   6.5190204e-02   4.4332950e+01   1.0469661e+02
   2.1779466e-02   8.9591586e-03   1.6254739e-03   6.2780476e-02   4.3538628e+01   4.6033677e+01
   2.5939020e-02   8.0163578e-03   1.6201713e-03   6.0448088e-02   4.2233392e+01   1.5898917e+01
   3.0642128e-02   7.4916630e-03   1.6189241e-03   5.8284006e-02   3.9504860e+01   4.9455000e+00
   3.5862996e-02   7.3349098e-03   1.6247619e-03   5.6349158e-02   3.4019290e+01   0.0000000e+00
   4.1552476e-02   7.4947410e-03   1.6391281e-03   5.4656984e-02   2.6797295e+01   0.0000000e+00
   4.7633346e-02   7.9190166e-03   1.6623583e-03   5.3175480e-02   2.0621754e+01   0.0000000e+00
   5.3987290e-02   8.5628016e-03   1.6942586e-03   5.1830848e-02   1.5842686e+01   4.2231466e+00
   6.0450592e-02   9.3884706e-03   1.7343186e-03   5.0507534e-02   1.1731071e+01   1.6448732e+01
   6.6831296e-02   1.0362278e-02   1.7828267e-03   4.9081778e-02   8.1805570e+00   3.1474386e+01
   7.2912696e-02   1.1458483e-02   1.8411285e-03   4.7455250e-02   6.3879409e+00   4.8270835e+01
   7.8452994e-02   1.2652745e-02   1.9093211e-03   4.5589370e-02   5.5187095e+00   6.5162932e+01
   8.3243250e-02   1.3912228e-02   1.9860009e-03   4.3512404e-02   4.4752602e+00   8.3137249e+01
   8.7169628e-02   1.5198528e-02   2.0697684e-03   4.1281968e-02   4.4335218e+00   1.0223199e+02
   9.0234312e-02   1.6473730e-02   2.1583988e-03   3.8963926e-02   3.9634588e+00   1.1590652e+02
   9.2532916e-02   1.7703555e-02   2.2486930e-03   3.6634654e-02   2.9066082e+00   1.2428019e+02
   9.4164042e-02   1.8857030e-02   2.3386252e-03   3.4368948e-02   3.2007695e+00   1.3017744e+02
   9.5226688e-02   1.9898882e-02   2.4279636e-03   3.2218016e-02   3.5573281e+00   1.3040638e+02
   9.5852696e-02   2.0781706e-02   2.5168910e-03   3.0216948e-02   3.3221155e+00   1.2954181e+02
   9.6151906e-02   2.1444130e-02   2.6045082e-03   2.8395814e-02   3.4032896e+00   1.2931653e+02
   9.6235260e-02   2.1822910e-02   2.6891922e-03   2.6768660e-02   3.2619214e+00   1.2849084e+02
   9.6254494e-02   2.1874386e-02   2.7689828e-03   2.5326436e-02   2.9686293e+00   1.2827289e+02
   9.6374058e-02   2.1594908e-02   2.8411884e-03   2.4037734e-02   2.9241205e+00   1.2780442e+02
   9.6751006e-02   2.1033042e-02   2.9018716e-03   2.2876222e-02   2.7363440e+00   1.2759748e+02
   9.7513770e-02   2.0262718e-02   2.9462526e-03   2.1859002e-02   2.6050486e+00   1.2734793e+02
   9.8738052e-02   1.9348584e-02   2.9729262e-03   2.1028018e-02   2.7034090e+00   1.2707028e+02
   1.0043748e-01   1.8347483e-02   2.9827672e-03   2.0412782e-02   2.7543970e+00   1.2702606e+02
   1.0255711e-01   1.7313967e-02   2.9752876e-03   2.0034380e-02   2.6663551e+00   1.2681704e+02
   1.0496652e-01   1.6297565e-02   2.9518488e-03   1.9908481e-02   2.6387672e+00   1.2674094e+02
   1.0746663e-01   1.5337246e-02   2.9145408e-03   2.0033356e-02   2.6672927e+00   1.2667062e+02
   1.0983063e-01   1.4458216e-02   2.8635812e-03   2.0388376e-02   2.6619535e+00   1.2662172e+02
   1.1187566e-01   1.3675718e-02   2.7996208e-03   2.0949008e-02   2.7615431e+00   1.2646015e+02
   1.1350090e-01   1.2998237e-02   2.7243450e-03   2.1698644e-02   2.9080590e+00   1.2624771e+02
   1.1467030e-01   1.2429950e-02   2.6400192e-03   2.2616960e-02   2.9331399e+00   1.2610442e+02
   1.1536692e-01   1.1969548e-02   2.5485466e-03   2.3680168e-02   3.0081783e+00   1.2589076e+02
   1.1556493e-01   1.1610034e-02   2.4517868e-03   2.4876942e-02   3.2139687e+00   1.2567361e+02
   1.1517505e-01   1.1340319e-02   2.3521194e-03   2.6202256e-02   3.2430909e+00   1.2529275e+02
   1.1405841e-01   1.1145229e-02   2.2512742e-03   2.7640496e-02   3.0484883e+00   1.2483356e+02
   1.1220587e-01   1.1003620e-02   2.1504346e-03   2.9170990e-02   3.0049373e+00   1.2442910e+02
   1.0977512e-01   1.0885590e-02   2.0500170e-03   3.0786734e-02   3.0398916e+00   1.2406795e+02
   1.0697253e-01   1.0761848e-02   1.9504023e-03   3.2485560e-02   2.9336069e+00   1.2360744e+02
   1.0400616e-01   1.0610604e-02   1.8531221e-03   3.4251076e-02   3.1333143e+00   1.2294472e+02
   1.0107961e-01   1.0418793e-02   1.7598521e-03   3.6055130e-02   3.4841816e+00   1.2235749e+02
   9.8369944e-02   1.0187236e-02   1.6721533e-03   3.7870944e-02   3.6383806e+00   1.2163967e+02
   9.5998952e-02   9.9220226e-03   1.5922899e-03   3.9674142e-02   3.6226401e+00   1.2074556e+02
   9.4035054e-02   9.6332590e-03   1.5229461e-03   4.1417404e-02   3.5763002e+00   1.1983893e+02
   9.2501148e-02   9.3379548e-03   1.4665918e-03   4.3029942e-02   3.8325317e+00   1.1873543e+02
   9.1392554e-02   9.0497270e-03   1.4258473e-03   4.4442910e-02   3.8679016e+00   1.1767549e+02
   9.0684946e-02   8.7795702e-03   1.4027221e-03   4.5587138e-02   3.7267607e+00   1.1669144e+02
   9.0328694e-02   8.5365674e-03   1.3977973e-03   4.6374372e-02   3.7653392e+00   1.1511732e+02
   9.0240614e-02   8.3225594e-03   1.4115362e-03   4.6679536e-02   3.8479017e+00   1.1322479e+02
   9.0281558e-02   8.1361854e-03   1.4438841e-03   4.6392292e-02   3.9634398e+00   1.1160490e+02
   9.0339820e-02   7.9785596e-03   1.4924191e-03   4.5482742e-02   3.9077565e+00   1.0943930e+02
   9.0378918e-02   7.8488914e-03   1.5523152e-03   4.3981680e-02   3.8516033e+00   1.0707961e+02
   9.0352802e-02   7.7407234e-03   1.6170647e-03   4.1975172e-02   3.8484899e+00   1.0499027e+02
   9.0196410e-02   7.6479368e-03   1.6806070e-03   3.9586154e-02   3.9110790e+00   1.0266202e+02
   8.9850988e-02   7.5675234e-03   1.7403198e-03   3.6922394e-02   3.9176217e+00   1.0025167e+02
   8.9268996e-02   7.4981020e-03   1.7969678e-03   3.4077914e-02   3.8024715e+00   9.7532919e+01
   8.8448588e-02   7.4377560e-03   1.8518347e-03   3.1143130e-02   3.8424180e+00   9.4738500e+01
   8.7440554e-02   7.3809924e-03   1.9047369e-03   2.8202174e-02   3.7576597e+00   9.1642447e+01
   8.6319060e-02   7.3217954e-03   1.9546603e-03   2.5323538e-02   3.6672622e+00   8.8590603e+01
   8.5153932e-02   7.2572522e-03   1.9995905e-03   2.2558376e-02   3.7416381e+00   8.5616025e+01
   8.3986708e-02   7.1850666e-03   2.0366212e-03   1.9955476e-02   3.7591654e+00   8.1549017e+01
   8.2827156e-02   7.1038102e-03   2.0645646e-03   1.7556316e-02   3.6660190e+00   7.8193417e+01
   8.1675656e-02   7.0135452e-03   2.0829258e-03   1.5385933e-02   3.6002979e+00   7.4928816e+01
   8.0520676e-02   6.9142476e-03   2.0912228e-03   1.3453403e-02   3.6217085e+00   7.0599030e+01
   7.9337136e-02   6.8077796e-03   2.0912368e-03   1.1752414e-02   3.4594947e+00   6.7228752e+01
   7.8149158e-02   6.6968668e-03   2.0847036e-03   1.0267262e-02   3.5237397e+00   6.3759300e+01
   7.7056910e-02   6.5852904e-03   2.0713368e-03   8.9826318e-03   3.5830884e+00   6.0219703e+01
   7.6199200e-02   6.4788452e-03   2.0504380e-03   7.8850094e-03   2.9573234e+00   5.6947201e+01
   7.5724948e-02   6.3822362e-03   2.0214158e-03   6.9599480e-03   2.5731116e+00   5.2827093e+01
   7.5747246e-02   6.2993950e-03   1.9843740e-03   6.1971348e-03   2.7258302e+00   4.8378433e+01
   7.6303794e-02   6.2338022e-03   1.9406924e-03   5.5887244e-03   2.6202404e+00   4.4270005e+01
   7.7382398e-02   6.1885956e-03   1.8922167e-03   5.1235452e-03   2.4090935e+00   4.1747892e+01
   7.8976110e-02   6.1678660e-03   1.8405111e-03   4.7889658e-03   2.3893742e+00   3.9483697e+01
   8.1087440e-02   6.1764522e-03   1.7863202e-03   4.5722100e-03   2.2265344e+00   3.5825354e+01
   8.3671314e-02   6.2175118e-03   1.7304291e-03   4.4601722e-03   2.0403179e+00   3.2404851e+01
   8.6612784e-02   6.2911426e-03   1.6743818e-03   4.4393326e-03   2.1040180e+00   3.0615603e+01
   8.9763444e-02   6.3968156e-03   1.6189793e-03   4.4981756e-03   2.1928365e+00   2.9748109e+01
   9.2932814e-02   6.5324872e-03   1.5646286e-03   4.6301782e-03   2.2199278e+00   2.9004347e+01
   9.5924282e-02   6.6950196e-03   1.5119915e-03   4.8319906e-03   2.2044046e+00   2.9015777e+01
   9.8599882e-02   6.8831328e-03   1.4615023e-03   5.1016718e-03   2.1772865e+00   2.9139586e+01
   1.0084659e-01   7.0960902e-03   1.4144771e-03   5.4380982e-03   2.2407735e+00   2.9492195e+01
   1.0262108e-01   7.3355716e-03   1.3727372e-03   5.8386142e-03   2.2919462e+00   3.0075254e+01
   1.0400502e-01   7.6086350e-03   1.3373877e-03   6.2993120e-03   2.2221093e+00   2.9940403e+01
   1.0514151e-01   7.9251578e-03   1.3084094e-03   6.8166936e-03   2.3087320e+00   3.0374447e+01
   1.0616087e-01   8.2953326e-03   1.2844553e-03   7.3876150e-03   2.3809541e+00   3.0790212e+01
   1.0715376e-01   8.7277732e-03   1.2646775e-03   8.0140598e-03   2.2867494e+00   3.1069627e+01
   1.0820543e-01   9.2272474e-03   1.2493917e-03   8.7045134e-03   2.4999558e+00   3.1840651e+01
   1.0940346e-01   9.8004884e-03   1.2386542e-03   9.4680658e-03   2.6956497e+00   3.2307460e+01
   1.1080155e-01   1.0457178e-02   1.2326433e-03   1.0314448e-02   2.7236007e+00   3.3155737e+01
   1.1239032e-01   1.1202950e-02   1.2318257e-03   1.1254417e-02   2.8523561e+00   3.3411856e+01
   1.1414111e-01   1.2043063e-02   1.2359293e-03   1.2296844e-02   2.9679234e+00   3.3104066e+01
   1.1607828e-01   1.2982949e-02   1.2441101e-03   1.3448340e-02   3.1883146e+00   3.3729217e+01
   1.1822360e-01   1.4023877e-02   1.2548876e-03   1.4712717e-02   3.0677990e+00   3.4457857e+01
   1.2054652e-01   1.5161359e-02   1.2661353e-03   1.6088507e-02   3.2272406e+00   3.4257400e+01
   1.2303069e-01   1.6387330e-02   1.2758955e-03   1.7565701e-02   3.5510063e+00   3.3749519e+01
   1.2568258e-01   1.7693762e-02   1.2824823e-03   1.9122043e-02   3.3742981e+00   3.3894038e+01
   1.2848677e-01   1.9066204e-02   1.2854170e-03   2.0725384e-02   4.0362279e+00   3.3461489e+01
   1.3140345e-01   2.0480102e-02   1.2852789e-03   2.2332832e-02   3.4351778e+00   3.3376192e+01
   1.3435018e-01   2.1899464e-02   1.2816207e-03   2.3888048e-02   3.8382303e+00   3.3950657e+01
   1.3726643e-01   2.3278968e-02   1.2719688e-03   2.5335664e-02   1.4298541e+01   3.3288130e+01
   1.4019327e-01   2.4570092e-02   1.2523256e-03   2.6618556e-02   4.1065970e+01   3.3181557e+01
   1.4317517e-01   2.5722760e-02   1.2206833e-03   2.7685202e-02   7.3362973e+01   3.3087038e+01
   1.4616013e-01   2.6686010e-02   1.1789003e-03   2.8513558e-02   9.0003852e+01   3.2492434e+01
   1.4896428e-01   2.7407116e-02   1.1298397e-03   2.9090978e-02   9.6322274e+01   3.2174670e+01
   1.5129362e-01   2.7848716e-02   1.0761369e-03   2.9409986e-02   1.0366708e+02   3.2044905e+01
   1.5283707e-01   2.7998004e-02   1.0216473e-03   2.9473106e-02   1.0986006e+02   3.1353923e+01
   1.5331971e-01   2.7863250e-02   9.7090500e-04   2.9280818e-02   1.1524523e+02   2.7450264e+01
   1.5248884e-01   2.7484832e-02   9.2703898e-04   2.8832240e-02   1.1854141e+02   2.3704524e+01
   1.5017911e-01   2.6917680e-02   8.9175452e-04   2.8126662e-02   1.2025890e+02   2.0938661e+01
   1.4643540e-01   2.6204740e-02   8.6621868e-04   2.7174896e-02   1.2157259e+02   1.7073549e+01
   1.4142233e-01   2.5382488e-02   8.5137212e-04   2.5995072e-02   1.2211807e+02   1.4991817e+01
   1.3531099e-01   2.4489206e-02   8.4760092e-04   2.4616778e-02   1.2260559e+02   1.3925892e+01
   1.2829742e-01   2.3556032e-02   8.5372596e-04   2.3087000e-02   1.2252611e+02   1.1910285e+01
   1.2058882e-01   2.2595634e-02   8.6755116e-04   2.1452646e-02   1.2221382e+02   1.0046148e+01
   1.1236106e-01   2.1603128e-02   8.8795806e-04   1.9763211e-02   1.2170805e+02   8.7705204e+00
   1.0373956e-01   2.0565094e-02   9.1602774e-04   1.8064339e-02   1.2119029e+02   7.9403126e+00
   9.4901254e-02   1.9469296e-02   9.5360918e-04   1.6400070e-02   1.2119798e+02   7.7216341e+00
   8.6113032e-02   1.8312477e-02   1.0013874e-03   1.4823949e-02   1.2133220e+02   7.1158628e+00
   7.7623274e-02   1.7110972e-02   1.0601065e-03   1.3383087e-02   1.2146908e+02   6.4679451e+00
   6.9643190e-02   1.5894332e-02   1.1311137e-03   1.2114910e-02   1.2145602e+02   6.5992374e+00
   6.2347070e-02   1.4689044e-02   1.2149164e-03   1.1050596e-02   1.2135984e+02   6.6139717e+00
   5.5856240e-02   1.3520029e-02   1.3115559e-03   1.0212057e-02   1.2129163e+02   6.5604359e+00
   5.0243680e-02   1.2410813e-02   1.4205290e-03   9.6110230e-03   1.2121668e+02   6.6349880e+00
   4.5533722e-02   1.1382991e-02   1.5409178e-03   9.2487286e-03   1.2112317e+02   6.5779351e+00
   4.1726680e-02   1.0454527e-02   1.6723448e-03   9.1187354e-03   1.2097549e+02   6.5895811e+00
   3.8804492e-02   9.6358064e-03   1.8146201e-03   9.2109156e-03   1.2089985e+02   6.6179270e+00
   3.6726700e-02   8.9330614e-03   1.9670053e-03   9.5129702e-03   1.2077584e+02   6.5811573e+00
   3.5434422e-02   8.3462698e-03   2.1280892e-03   1.0011789e-02   1.2054062e+02   6.6640736e+00
   3.4842916e-02   7.8698350e-03   2.2965958e-03   1.0703321e-02   1.2028443e+02   6.5869310e+00
   3.4836608e-02   7.4961744e-03   2.4707556e-03   1.1596973e-02   1.2001529e+02   7.6198800e+00
   3.5276294e-02   7.2152056e-03   2.6475928e-03   1.2702898e-02   1.1972942e+02   9.5598503e+00
   3.6030550e-02   7.0196502e-03   2.8238204e-03   1.4027493e-02   1.1942158e+02   9.3546363e+00
   3.7000152e-02   6.9100640e-03   2.9972014e-03   1.5592540e-02   1.1919942e+02   8.0842768e+00
   3.8094466e-02   6.8941298e-03   3.1675028e-03   1.7436613e-02   1.1897153e+02   7.6930149e+00
   3.9201502e-02   6.9821808e-03   3.3351686e-03   1.9591136e-02   1.1862061e+02   7.4973611e+00
   4.0176622e-02   7.1822592e-03   3.5004492e-03   2.2080298e-02   1.1813211e+02   7.1203325e+00
   4.0838982e-02   7.4977310e-03   3.6630574e-03   2.4937938e-02   1.1758689e+02   6.8787162e+00
   4.1014246e-02   7.9260768e-03   3.8227574e-03   2.8208290e-02   1.1721769e+02   7.0297900e+00
   4.0593838e-02   8.4603684e-03   3.9799566e-03   3.1923188e-02   1.1691473e+02   7.0989431e+00
   3.9570724e-02   9.0912920e-03   4.1325448e-03   3.6089242e-02   1.1650160e+02   7.0780062e+00
   3.8044748e-02   9.8080614e-03   4.2759566e-03   4.0699748e-02   1.1601336e+02   7.1359820e+00
   3.6156742e-02   1.0595827e-02   4.4049856e-03   4.5744152e-02   1.1540425e+02   7.1786410e+00
   3.4033876e-02   1.1436035e-02   4.5135246e-03   5.1208016e-02   1.1460794e+02   7.2085048e+00
   3.1795994e-02   1.2315419e-02   4.5952352e-03   5.7056382e-02   1.1369816e+02   7.2077250e+00
   2.9547840e-02   1.3228157e-02   4.6426884e-03   6.3230258e-02   1.1281683e+02   7.2261643e+00
   2.7364382e-02   1.4173319e-02   4.6514602e-03   6.9660242e-02   1.1190035e+02   7.2292871e+00
   2.5292416e-02   1.5145158e-02   4.6234242e-03   7.6264344e-02   1.1071574e+02   7.2232223e+00
   2.3359056e-02   1.6128279e-02   4.5631428e-03   8.2915458e-02   1.0949010e+02   7.2168610e+00
   2.1579068e-02   1.7115647e-02   4.4778318e-03   8.9412978e-02   1.0827317e+02   7.2454050e+00
   1.9950968e-02   1.8109191e-02   4.3744122e-03   9.5499784e-02   1.0673147e+02   7.2630843e+00
   1.8456531e-02   1.9112551e-02   4.2544954e-03   1.0088980e-01   1.0510078e+02   7.2571109e+00
   1.7072318e-02   2.0131660e-02   4.1149938e-03   1.0530987e-01   1.0348676e+02   7.2724254e+00
   1.5788251e-02   2.1172380e-02   3.9523340e-03   1.0846727e-01   1.0193375e+02   7.2895892e+00
   1.4616445e-02   2.2261108e-02   3.7659638e-03   1.1005261e-01   1.0014146e+02   7.3222505e+00
   1.3577115e-02   2.3449928e-02   3.5576136e-03   1.0988407e-01   9.8032042e+01   7.2998517e+00
   1.2682849e-02   2.4792858e-02   3.3322448e-03   1.0793142e-01   9.6152615e+01   7.3277271e+00
   1.1939650e-02   2.6332426e-02   3.0957506e-03   1.0435736e-01   9.4220128e+01   7.2889391e+00
   1.1351199e-02   2.8099056e-02   2.8517472e-03   9.9517780e-02   9.2102472e+01   7.1112926e+00
   1.0916530e-02   3.0119088e-02   2.6054706e-03   9.3756402e-02   8.9769034e+01   7.1624969e+00
   1.0630130e-02   3.2408428e-02   2.3641580e-03   8.7350260e-02   8.7315559e+01   7.2392962e+00
   1.0481633e-02   3.4956346e-02   2.1355772e-03   8.0559332e-02   8.4934588e+01   7.1812247e+00
   1.0454035e-02   3.7721460e-02   1.9274663e-03   7.3627892e-02   8.2318626e+01   7.2124813e+00
   1.0525369e-02   4.0643450e-02   1.7456165e-03   6.6766792e-02   7.9647137e+01   7.2287700e+00
   1.0673859e-02   4.3656694e-02   1.5936264e-03   6.0117584e-02   7.6847976e+01   7.2461578e+00
   1.0882629e-02   4.6720744e-02   1.4725150e-03   5.3775132e-02   7.3908432e+01   7.2324007e+00
   1.1136358e-02   4.9851284e-02   1.3815876e-03   4.7818244e-02   7.0869526e+01   7.1216073e+00
   1.1424729e-02   5.3086362e-02   1.3203625e-03   4.2308802e-02   6.7382521e+01   7.1066180e+00
   1.1746086e-02   5.6455436e-02   1.2886093e-03   3.7278838e-02   6.4539609e+01   7.1285552e+00
   1.2098669e-02   5.9977164e-02   1.2852878e-03   3.2722506e-02   6.2110698e+01   7.0319406e+00
   1.2478900e-02   6.3661944e-02   1.3071076e-03   2.8619494e-02   5.8662944e+01   6.9640648e+00
   1.2881997e-02   6.7525720e-02   1.3482976e-03   2.4954240e-02   5.5555535e+01   7.0493104e+00
   1.3298989e-02   7.1572352e-02   1.4025006e-03   2.1708302e-02   5.2410356e+01   6.9890195e+00
   1.3715812e-02   7.5770108e-02   1.4647447e-03   1.8845748e-02   4.8799478e+01   6.8397858e+00
   1.4114843e-02   8.0054606e-02   1.5316297e-03   1.6319948e-02   4.5703517e+01   6.8984620e+00
   1.4480967e-02   8.4345610e-02   1.6010297e-03   1.4092137e-02   4.2227926e+01   6.8770250e+00
   1.4809355e-02   8.8542016e-02   1.6728779e-03   1.2133555e-02   3.9354778e+01   6.8177432e+00
   1.5104908e-02   9.2536034e-02   1.7483585e-03   1.0418508e-02   3.7148570e+01   6.8847815e+00
   1.5372514e-02   9.6225524e-02   1.8276964e-03   8.9248980e-03   3.5537704e+01   6.9619063e+00
   1.5612856e-02   9.9467494e-02   1.9113048e-03   7.6390184e-03   3.4992126e+01   6.9555861e+00
   1.5822298e-02   1.0210833e-01   2.0001494e-03   6.5500444e-03   3.4287728e+01   6.8741314e+00
   1.5988862e-02   1.0405946e-01   2.0933978e-03   5.6421238e-03   3.4368716e+01   6.9488503e+00
   1.6092431e-02   1.0530997e-01   2.1890276e-03   4.8942324e-03   3.4887102e+01   6.7914604e+00
   1.6113762e-02   1.0589734e-01   2.2839126e-03   4.2838882e-03   3.5227661e+01   6.6502805e+00
   1.6044878e-02   1.0587180e-01   2.3731320e-03   3.7909838e-03   3.5959124e+01   6.7892532e+00
   1.5893888e-02   1.0528784e-01   2.4526350e-03   3.3970164e-03   3.6668382e+01   6.7393234e+00
   1.5677101e-02   1.0419869e-01   2.5216760e-03   3.0857152e-03   3.7879006e+01   6.8234459e+00
   1.5408322e-02   1.0262540e-01   2.5814466e-03   2.8460002e-03   3.8793619e+01   6.7372038e+00
   1.5099675e-02   1.0056375e-01   2.6318020e-03   2.6698764e-03   3.9551884e+01   6.7789492e+00
   1.4760096e-02   9.8039966e-02   2.6705772e-03   2.5518746e-03   4.0841004e+01   6.8213077e+00
   1.4393176e-02   9.5100768e-02   2.6950680e-03   2.4908404e-03   4.1469967e+01   6.7706051e+00
   1.4004782e-02   9.1816846e-02   2.7046168e-03   2.4869812e-03   4.2052281e+01   7.0023367e+00
   1.3607101e-02   8.8287562e-02   2.7020990e-03   2.5409868e-03   4.2932459e+01   6.7482980e+00
   1.3213270e-02   8.4595596e-02   2.6912452e-03   2.6566072e-03   4.3333305e+01   7.0206917e+00
   1.2829008e-02   8.0816104e-02   2.6740650e-03   2.8396636e-03   4.3691656e+01   6.8208945e+00
   1.2449637e-02   7.6997312e-02   2.6501580e-03   3.0975418e-03   4.3959546e+01   6.8586143e+00
   1.2065099e-02   7.3141196e-02   2.6162032e-03   3.4395928e-03   4.4128812e+01   7.0393747e+00
   1.1665787e-02   6.9218218e-02   2.5675648e-03   3.8760316e-03   4.4637103e+01   6.3950715e+00
   1.1244039e-02   6.5207740e-02   2.5028428e-03   4.4175220e-03   4.5114108e+01   7.0926182e+00
   1.0795420e-02   6.1159870e-02   2.4247372e-03   5.0765340e-03   4.5617976e+01   6.0106992e+00
   1.0326507e-02   5.7150224e-02   2.3368832e-03   5.8687784e-03   4.6011084e+01   7.3810479e+00
   9.8574242e-03   5.3246116e-02   2.2425160e-03   6.8093314e-03   4.6328361e+01   9.5382924e+00
   9.4183712e-03   4.9530704e-02   2.1423756e-03   7.9115196e-03   4.6883429e+01   1.6812754e+01
   9.0503218e-03   4.6065538e-02   2.0351676e-03   9.1876864e-03   4.7047942e+01   4.4282649e+01
   8.7996230e-03   4.2869284e-02   1.9206627e-03   1.0646264e-02   4.7002700e+01   7.8282161e+01
   8.7152694e-03   3.9934802e-02   1.7991416e-03   1.2293352e-02   4.7020733e+01   1.0493104e+02
   8.8511348e-03   3.7234508e-02   1.6704295e-03   1.4131528e-02   4.6960006e+01   1.1860815e+02
   9.2623592e-03   3.4717124e-02   1.5346077e-03   1.6157194e-02   4.6549887e+01   1.2842237e+02
   1.0001675e-02   3.2314778e-02   1.3936209e-03   1.8360324e-02   4.5867785e+01   1.2087745e+02
   1.1115226e-02   2.9984470e-02   1.2509416e-03   2.0726926e-02   4.5375385e+01   7.2574948e+01
   1.2640100e-02   2.7728284e-02   1.1108314e-03   2.3236860e-02   4.4544869e+01   3.4647420e+01
   1.4604056e-02   2.5567132e-02   9.7874148e-04   2.5854158e-02   4.3697455e+01   2.8742988e+01
   1.7029736e-02   2.3526860e-02   8.5934458e-04   2.8536852e-02   4.2258075e+01   2.8506869e+01
   1.9935882e-02   2.1636234e-02   7.5544096e-04   3.1250252e-02   3.9518625e+01   2.9877386e+01
   2.3328698e-02   1.9926478e-02   6.6936328e-04   3.3961240e-02   3.5110008e+01   3.3131268e+01
   2.7196992e-02   1.8435922e-02   6.0399266e-04   3.6620264e-02   2.7813923e+01   4.3736164e+01
   3.1510616e-02   1.7202626e-02   5.6222888e-04   3.9152378e-02   2.0985732e+01   5.7803860e+01
   3.6220746e-02   1.6255484e-02   5.4659274e-04   4.1464934e-02   1.6609011e+01   7.2389910e+01
   4.1248670e-02   1.5612832e-02   5.5913444e-04   4.3455280e-02   1.2424013e+01   9.0309577e+01
   4.6473694e-02   1.5284728e-02   6.0089342e-04   4.5022066e-02   8.7116155e+00   1.1041101e+02
   5.1727228e-02   1.5272638e-02   6.7224220e-04   4.6054524e-02   6.8729084e+00   1.2696985e+02
   5.6792838e-02   1.5565596e-02   7.7291610e-04   4.6466114e-02   6.2259982e+00   1.3004439e+02
   6.1446580e-02   1.6141590e-02   9.0149162e-04   4.6250736e-02   5.0833085e+00   1.2864369e+02
   6.5497586e-02   1.6968417e-02   1.0560227e-03   4.5448566e-02   4.3661925e+00   1.2911469e+02
   6.8857804e-02   1.8005026e-02   1.2345934e-03   4.4156450e-02   3.9751382e+00   1.2808524e+02
   7.1581348e-02   1.9207309e-02   1.4346801e-03   4.2534052e-02   2.9531881e+00   1.2783174e+02
   7.3758510e-02   2.0533110e-02   1.6526937e-03   4.0719656e-02   2.8031976e+00   1.2717405e+02
   7.5466344e-02   2.1937930e-02   1.8843265e-03   3.8806162e-02   3.0573330e+00   1.2658424e+02
   7.6782970e-02   2.3362836e-02   2.1256280e-03   3.6862480e-02   3.1793242e+00   1.2622479e+02
   7.7785510e-02   2.4728462e-02   2.3731446e-03   3.4962910e-02   3.2702544e+00   1.2568925e+02
   7.8618646e-02   2.5946828e-02   2.6217246e-03   3.3198148e-02   2.8795973e+00   1.2554254e+02
   7.9502850e-02   2.6941480e-02   2.8634518e-03   3.1659132e-02   2.7061812e+00   1.2500234e+02
   8.0681312e-02   2.7658046e-02   3.0877914e-03   3.0448614e-02   2.7872086e+00   1.2472324e+02
   8.2399252e-02   2.8083766e-02   3.2809540e-03   2.9685472e-02   2.5967257e+00   1.2435337e+02
   8.4859014e-02   2.8252614e-02   3.4302828e-03   2.9489708e-02   2.3538765e+00   1.2381520e+02
   8.8178042e-02   2.8217122e-02   3.5295030e-03   2.9971984e-02   2.5169418e+00   1.2359687e+02
   9.2384678e-02   2.8036468e-02   3.5790380e-03   3.1242622e-02   2.7656513e+00   1.2340394e+02
   9.7425006e-02   2.7767890e-02   3.5852258e-03   3.3415144e-02   2.6945380e+00   1.2333157e+02
   1.0319253e-01   2.7446362e-02   3.5550418e-03   3.6585532e-02   2.6840712e+00   1.2315574e+02
   1.0957966e-01   2.7083020e-02   3.4929408e-03   4.0828966e-02   2.7964548e+00   1.2288762e+02
   1.1646213e-01   2.6671382e-02   3.4035632e-03   4.6196060e-02   2.7746030e+00   1.2273431e+02
   1.2367661e-01   2.6200196e-02   3.2928184e-03   5.2697742e-02   2.6910585e+00   1.2222613e+02
   1.3103996e-01   2.5676778e-02   3.1683116e-03   6.0297156e-02   2.8216052e+00   1.2133803e+02
   1.3832942e-01   2.5117366e-02   3.0370628e-03   6.8900496e-02   2.9559312e+00   1.2061602e+02
   1.4530430e-01   2.4527948e-02   2.9030888e-03   7.8347732e-02   2.8934929e+00   1.1987738e+02
   1.5168581e-01   2.3922262e-02   2.7676966e-03   8.8401052e-02   2.8637769e+00   1.1883347e+02
   1.5714110e-01   2.3323308e-02   2.6299676e-03   9.8741630e-02   2.9518554e+00   1.1753293e+02
   1.6145636e-01   2.2742158e-02   2.4890696e-03   1.0899750e-01   3.1001817e+00   1.1612511e+02
   1.6460428e-01   2.2176022e-02   2.3454418e-03   1.1880858e-01   3.0260705e+00   1.1482045e+02
   1.6666673e-01   2.1615084e-02   2.2006604e-03   1.2785428e-01   3.0769074e+00   1.1342932e+02
   1.6785346e-01   2.1049254e-02   2.0571158e-03   1.3586380e-01   3.2689326e+00   1.1188855e+02
   1.6845622e-01   2.0461492e-02   1.9166910e-03   1.4260860e-01   3.1562399e+00   1.1045386e+02
   1.6871055e-01   1.9820223e-02   1.7811113e-03   1.4781002e-01   3.1322384e+00   1.0900653e+02
   1.6875281e-01   1.9093699e-02   1.6525730e-03   1.5119716e-01   3.0454910e+00   1.0729684e+02
   1.6859987e-01   1.8267911e-02   1.5329774e-03   1.5256356e-01   2.9214268e+00   1.0580032e+02
   1.6811157e-01   1.7357804e-02   1.4232554e-03   1.5172348e-01   2.9957705e+00   1.0454927e+02
   1.6708410e-01   1.6397333e-02   1.3232527e-03   1.4867683e-01   2.8869463e+00   1.0306761e+02
   1.6540000e-01   1.5418643e-02   1.2319708e-03   1.4361084e-01   2.8186609e+00   1.0157092e+02
   1.6306265e-01   1.4446259e-02   1.1487594e-03   1.3678596e-01   2.9127590e+00   9.9969470e+01
   1.6013217e-01   1.3498940e-02   1.0733433e-03   1.2857114e-01   2.9825627e+00   9.8386810e+01
   1.5670158e-01   1.2595582e-02   1.0053574e-03   1.1934687e-01   3.0185952e+00   9.6528048e+01
   1.5287953e-01   1.1754415e-02   9.4554990e-04   1.0945378e-01   2.9704040e+00   9.4522677e+01
   1.4869815e-01   1.0987468e-02   8.9499296e-04   9.9223352e-02   2.9831261e+00   9.2668200e+01
   1.4414875e-01   1.0302395e-02   8.5351978e-04   8.8936608e-02   3.0356171e+00   9.0069706e+01
   1.3920489e-01   9.7047060e-03   8.1943108e-04   7.8815972e-02   3.2400326e+00   8.7876769e+01
   1.3379938e-01   9.1964650e-03   7.9071938e-04   6.9051282e-02   3.3923986e+00   8.5508569e+01
   1.2800539e-01   8.7739102e-03   7.6657674e-04   5.9807122e-02   3.2884675e+00   8.1581158e+01
   1.2209342e-01   8.4284340e-03   7.4588382e-04   5.1201802e-02   3.2880331e+00   7.7631589e+01
   1.1635971e-01   8.1487888e-03   7.2665568e-04   4.3310242e-02   3.3806427e+00   7.4260209e+01
   1.1101303e-01   7.9228008e-03   7.0768792e-04   3.6171656e-02   3.5219200e+00   7.0361774e+01
   1.0617370e-01   7.7375988e-03   6.8880974e-04   2.9792502e-02   3.4043964e+00   6.6393611e+01
   1.0188829e-01   7.5811970e-03   6.6949162e-04   2.4167496e-02   3.2995482e+00   6.3351101e+01
   9.8146882e-02   7.4482838e-03   6.4842608e-04   1.9275617e-02   3.5510471e+00   5.8941576e+01
   9.4938122e-02   7.3388882e-03   6.2534578e-04   1.5080658e-02   3.5657786e+00   5.4425828e+01
   9.2232190e-02   7.2536602e-03   6.0113944e-04   1.1541585e-02   3.5071965e+00   5.0932838e+01
   8.9962162e-02   7.1928010e-03   5.7702468e-04   8.6092682e-03   3.5087836e+00   4.7269510e+01
   8.8102172e-02   7.1558720e-03   5.5535268e-04   6.2257596e-03   3.4734993e+00   4.4439921e+01
   8.6663954e-02   7.1432680e-03   5.3910716e-04   4.3275758e-03   3.4939977e+00   4.0515446e+01
   8.5612044e-02   7.1548534e-03   5.3076504e-04   2.8535948e-03   3.4150936e+00   3.5778499e+01
   8.4836664e-02   7.1883854e-03   5.3235434e-04   1.7473424e-03   3.2121991e+00   3.2380337e+01
   8.4155910e-02   7.2396182e-03   5.4528522e-04   9.5497716e-04   2.9677642e+00   3.0093143e+01
   8.3383634e-02   7.3015574e-03   5.7020698e-04   4.2770328e-04   2.9229536e+00   2.7387270e+01
   8.2393690e-02   7.3666508e-03   6.0730778e-04   1.2227906e-04   2.9718824e+00   2.3831554e+01
   8.1093390e-02   7.4307692e-03   6.5639274e-04   0.0000000e+00   3.0002551e+00   2.1460059e+01
   7.9468282e-02   7.4951516e-03   7.1680640e-04   2.8743224e-05   3.0307009e+00   1.9893418e+01
   7.7618332e-02   7.5639514e-03   7.8660236e-04   1.8444062e-04   2.8948865e+00   1.8825901e+01
   7.5716422e-02   7.6392478e-03   8.6284768e-04   4.4851018e-04   3.0214870e+00   1.8679815e+01
   7.3972654e-02   7.7207666e-03   9.4353276e-04   8.0629908e-04   3.2361257e+00   1.8796806e+01
   7.2582020e-02   7.8091394e-03   1.0269537e-03   1.2460924e-03   3.1211572e+00   1.8963863e+01
   7.1718190e-02   7.9056746e-03   1.1104808e-03   1.7590766e-03   3.1167089e+00   1.8789308e+01
   7.1516510e-02   8.0120018e-03   1.1916700e-03   2.3432850e-03   2.9940757e+00   1.8821047e+01
   7.2057902e-02   8.1311422e-03   1.2687019e-03   3.0030462e-03   2.8199702e+00   1.8975350e+01
   7.3402626e-02   8.2641804e-03   1.3395773e-03   3.7443086e-03   2.8450569e+00   1.8806756e+01
   7.5576874e-02   8.4120554e-03   1.4029086e-03   4.5729202e-03   2.7952108e+00   1.8976214e+01
   7.8569894e-02   8.5832392e-03   1.4583819e-03   5.4955288e-03   2.8284785e+00   1.9313229e+01
   8.2340706e-02   8.7907898e-03   1.5053244e-03   6.5258182e-03   2.8573733e+00   1.9322974e+01
   8.6859754e-02   9.0440890e-03   1.5434515e-03   7.6866340e-03   2.6799487e+00   1.9282057e+01
   9.2149730e-02   9.3465360e-03   1.5728736e-03   9.0027098e-03   2.8973318e+00   1.9383411e+01
   9.8236206e-02   9.6971240e-03   1.5921192e-03   1.0498251e-02   3.0823328e+00   1.9443133e+01
   1.0512793e-01   1.0092101e-02   1.5997830e-03   1.2198971e-02   2.9280141e+00   1.9693080e+01
   1.1277577e-01   1.0525899e-02   1.5958785e-03   1.4127714e-02   3.1580692e+00   1.9785506e+01
   1.2102962e-01   1.0995008e-02   1.5812594e-03   1.6297070e-02   3.1294993e+00   1.9899585e+01
   1.2963763e-01   1.1499853e-02   1.5574938e-03   1.8709984e-02   3.4069776e+00   2.0067281e+01
   1.3829930e-01   1.2038118e-02   1.5254073e-03   2.1362104e-02   3.5809976e+00   1.9635745e+01
   1.4678974e-01   1.2602203e-02   1.4851502e-03   2.4241202e-02   3.7545485e+00   1.9750891e+01
   1.5491632e-01   1.3186127e-02   1.4378347e-03   2.7320906e-02   4.1065662e+00   1.9835900e+01
   1.6246092e-01   1.3788151e-02   1.3859145e-03   3.0549502e-02   3.8294967e+00   1.9409174e+01
   1.6924094e-01   1.4407896e-02   1.3321907e-03   3.3849748e-02   4.4578438e+00   1.9672265e+01
   1.7514142e-01   1.5045696e-02   1.2786736e-03   3.7117748e-02   3.2756854e+00   2.0043567e+01
   1.8012012e-01   1.5700897e-02   1.2272177e-03   4.0232442e-02   4.9913854e+00   2.0352269e+01
   1.8418849e-01   1.6364550e-02   1.1803682e-03   4.3061816e-02   1.7017055e+01   2.0122049e+01
   1.8743676e-01   1.7017490e-02   1.1408979e-03   4.5450642e-02   4.1047335e+01   1.9128113e+01
   1.8991929e-01   1.7634657e-02   1.1102162e-03   4.7267592e-02   7.2434500e+01   1.8819259e+01
   1.9153041e-01   1.8183099e-02   1.0879269e-03   4.8457198e-02   9.2350097e+01   1.8289666e+01
   1.9208380e-01   1.8622338e-02   1.0725942e-03   4.8997282e-02   1.0114170e+02   1.6562897e+01
   1.9132230e-01   1.8910411e-02   1.0618812e-03   4.8853396e-02   1.0941558e+02   1.5159086e+01
   1.8900840e-01   1.9014118e-02   1.0537428e-03   4.8020726e-02   1.1511493e+02   1.4529080e+01
   1.8505481e-01   1.8925771e-02   1.0466629e-03   4.6553346e-02   1.1950031e+02   1.4418547e+01
   1.7946287e-01   1.8665907e-02   1.0389155e-03   4.4540626e-02   1.2207221e+02   1.4414417e+01
   1.7230304e-01   1.8268738e-02   1.0287553e-03   4.2108818e-02   1.2311724e+02   1.4056823e+01
   1.6376950e-01   1.7769528e-02   1.0148760e-03   3.9387016e-02   1.2407863e+02   1.2591486e+01
   1.5419384e-01   1.7196770e-02   9.9790736e-04   3.6469322e-02   1.2428706e+02   1.0708194e+01
   1.4395418e-01   1.6568974e-02   9.8029054e-04   3.3439572e-02   1.2445367e+02   9.8683211e+00
   1.3336573e-01   1.5900599e-02   9.6475256e-04   3.0382006e-02   1.2415374e+02   8.5385864e+00
   1.2271101e-01   1.5207641e-02   9.5389496e-04   2.7370490e-02   1.2374485e+02   7.2915899e+00
   1.1225282e-01   1.4507673e-02   9.4994526e-04   2.4462412e-02   1.2327110e+02   7.2036868e+00
   1.0215251e-01   1.3816544e-02   9.5481792e-04   2.1707512e-02   1.2256376e+02   6.9536268e+00
   9.2482412e-02   1.3141217e-02   9.6992850e-04   1.9152595e-02   1.2221662e+02   6.6643677e+00
   8.3320884e-02   1.2481768e-02   9.9592206e-04   1.6828639e-02   1.2209213e+02   6.5696452e+00
   7.4760962e-02   1.1838727e-02   1.0331310e-03   1.4749299e-02   1.2197130e+02   6.5763558e+00
   6.6894648e-02   1.1217909e-02   1.0816981e-03   1.2914236e-02   1.2167457e+02   6.5874265e+00
   5.9811718e-02   1.0629153e-02   1.1408550e-03   1.1313441e-02   1.2136118e+02   6.5843441e+00
   5.3552974e-02   1.0079076e-02   1.2081905e-03   9.9358916e-03   1.2101272e+02   6.6258258e+00
   4.8091154e-02   9.5722936e-03   1.2803702e-03   8.7699344e-03   1.2055068e+02   6.5811239e+00
   4.3344578e-02   9.1126722e-03   1.3538660e-03   7.8003792e-03   1.2008598e+02   6.5947701e+00
   3.9206096e-02   8.7041028e-03   1.4262016e-03   7.0114256e-03   1.1962225e+02   6.5627270e+00
   3.5583370e-02   8.3513712e-03   1.4975114e-03   6.3880348e-03   1.1913255e+02   6.6067091e+00
   3.2385266e-02   8.0564484e-03   1.5680684e-03   5.9129000e-03   1.1852127e+02   6.6081157e+00
   2.9518282e-02   7.8196282e-03   1.6364491e-03   5.5661496e-03   1.1790362e+02   6.5869895e+00
   2.6934816e-02   7.6401196e-03   1.7006481e-03   5.3274298e-03   1.1732044e+02   7.1282236e+00
   2.4630218e-02   7.5174420e-03   1.7591316e-03   5.1796228e-03   1.1685963e+02   7.8552856e+00
   2.2605252e-02   7.4531416e-03   1.8110037e-03   5.1100378e-03   1.1640750e+02   8.1857565e+00
   2.0857202e-02   7.4471060e-03   1.8544487e-03   5.1079860e-03   1.1577535e+02   7.9936283e+00
   1.9378746e-02   7.4964410e-03   1.8887651e-03   5.1646528e-03   1.1528790e+02   7.7675485e+00
   1.8160271e-02   7.5987004e-03   1.9161573e-03   5.2724958e-03   1.1495516e+02   7.7342071e+00
   1.7185018e-02   7.7550118e-03   1.9396084e-03   5.4246350e-03   1.1458377e+02   7.5617668e+00
   1.6421836e-02   7.9688284e-03   1.9626851e-03   5.6153454e-03   1.1397943e+02   7.4964852e+00
   1.5831420e-02   8.2423550e-03   1.9883124e-03   5.8376846e-03   1.1319864e+02   7.5740130e+00
   1.5367577e-02   8.5765472e-03   2.0168936e-03   6.0817318e-03   1.1267285e+02   7.5946208e+00
   1.4989104e-02   8.9724832e-03   2.0458808e-03   6.3376626e-03   1.1220993e+02   7.5863569e+00
   1.4681112e-02   9.4326304e-03   2.0718568e-03   6.5976500e-03   1.1155981e+02   7.5136915e+00
   1.4448679e-02   9.9589496e-03   2.0934092e-03   6.8529754e-03   1.1082118e+02   7.4013713e+00
   1.4294855e-02   1.0547365e-02   2.1093102e-03   7.0929292e-03   1.1004266e+02   7.3776799e+00
   1.4213923e-02   1.1187920e-02   2.1174130e-03   7.3047430e-03   1.0927086e+02   7.4044187e+00
   1.4198504e-02   1.1862093e-02   2.1151036e-03   7.4728542e-03   1.0830956e+02   7.3531872e+00
   1.4236538e-02   1.2546857e-02   2.1005874e-03   7.5842944e-03   1.0718985e+02   7.2545311e+00
   1.4306177e-02   1.3221030e-02   2.0748704e-03   7.6387248e-03   1.0613848e+02   7.2910715e+00
   1.4389137e-02   1.3857241e-02   2.0400582e-03   7.6478824e-03   1.0504276e+02   7.3270121e+00
   1.4476825e-02   1.4434673e-02   1.9988087e-03   7.6239406e-03   1.0390388e+02   7.2003742e+00
   1.4558641e-02   1.4940287e-02   1.9548491e-03   7.5770482e-03   1.0265803e+02   7.1608271e+00
   1.4625688e-02   1.5373536e-02   1.9127495e-03   7.5179568e-03   1.0118058e+02   7.1204243e+00
   1.4690463e-02   1.5785313e-02   1.8776202e-03   7.4535776e-03   9.9648903e+01   7.1256966e+00
   1.4784607e-02   1.6261139e-02   1.8536165e-03   7.3839300e-03   9.8224460e+01   7.1815150e+00
   1.4937282e-02   1.6891063e-02   1.8428444e-03   7.3054860e-03   9.6871730e+01   7.1936023e+00
   1.5167759e-02   1.7767766e-02   1.8443668e-03   7.2153858e-03   9.5346513e+01   7.3288439e+00
   1.5490166e-02   1.8973666e-02   1.8559293e-03   7.1091248e-03   9.3582800e+01   7.2882230e+00
   1.5910234e-02   2.0581874e-02   1.8760036e-03   6.9830622e-03   9.1753039e+01   7.1760798e+00
   1.6421087e-02   2.2660426e-02   1.9037066e-03   6.8423700e-03   8.9697572e+01   7.2349556e+00
   1.7011030e-02   2.5266154e-02   1.9383675e-03   6.6977452e-03   8.7569735e+01   7.2487097e+00
   1.7673388e-02   2.8433484e-02   1.9774400e-03   6.5605164e-03   8.5790983e+01   7.2503275e+00
   1.8405660e-02   3.2175142e-02   2.0165610e-03   6.4403492e-03   8.3667651e+01   7.2093174e+00
   1.9205154e-02   3.6488972e-02   2.0505774e-03   6.3416312e-03   8.1142766e+01   7.1705673e+00
   2.0068224e-02   4.1361914e-02   2.0735996e-03   6.2638898e-03   7.9027494e+01   7.1714000e+00
   2.0988468e-02   4.6787434e-02   2.0792596e-03   6.2041878e-03   7.6664703e+01   7.1158932e+00
   2.1956530e-02   5.2751880e-02   2.0612278e-03   6.1585296e-03   7.3616954e+01   7.2081316e+00
   2.2953344e-02   5.9198310e-02   2.0178912e-03   6.1214664e-03   7.0373327e+01   7.2383377e+00
   2.3947958e-02   6.6019038e-02   1.9545623e-03   6.0857840e-03   6.7409680e+01   7.0240012e+00
   2.4917874e-02   7.3063694e-02   1.8797079e-03   6.0449142e-03   6.5101233e+01   7.0322916e+00
   2.5853174e-02   8.0128850e-02   1.8018300e-03   5.9935874e-03   6.2722751e+01   7.1275033e+00
   2.6738186e-02   8.6957134e-02   1.7268470e-03   5.9261868e-03   5.9152411e+01   7.1589221e+00
   2.7538400e-02   9.3266224e-02   1.6578497e-03   5.8414510e-03   5.5289230e+01   7.2455463e+00
   2.8199098e-02   9.8787728e-02   1.5967186e-03   5.7431746e-03   5.2395241e+01   7.0044613e+00
   2.8654530e-02   1.0335404e-01   1.5438258e-03   5.6341512e-03   4.9105509e+01   6.8040289e+00
   2.8843426e-02   1.0693468e-01   1.4984541e-03   5.5179124e-03   4.5762954e+01   6.8731875e+00
   2.8736258e-02   1.0955334e-01   1.4597304e-03   5.3992290e-03   4.3321522e+01   6.7933497e+00
   2.8336638e-02   1.1124729e-01   1.4253531e-03   5.2823544e-03   4.0615809e+01   6.8073495e+00
   2.7672326e-02   1.1211978e-01   1.3923932e-03   5.1707064e-03   3.8421494e+01   6.8494993e+00
   2.6796756e-02   1.1233547e-01   1.3600156e-03   5.0647308e-03   3.6734652e+01   6.7824256e+00
   2.5754836e-02   1.1203039e-01   1.3281422e-03   4.9643748e-03   3.5680091e+01   6.7626583e+00
   2.4578672e-02   1.1128459e-01   1.2964448e-03   4.8704216e-03   3.5713577e+01   6.6325767e+00
   2.3313786e-02   1.1012765e-01   1.2654792e-03   4.7828188e-03   3.5593433e+01   6.5951515e+00
   2.2006612e-02   1.0852536e-01   1.2360215e-03   4.7004184e-03   3.5680417e+01   6.6346683e+00
   2.0694288e-02   1.0645950e-01   1.2088945e-03   4.6210810e-03   3.6117523e+01   6.5945107e+00
   1.9408259e-02   1.0398892e-01   1.1845123e-03   4.5447276e-03   3.6796309e+01   6.6013597e+00
   1.8174049e-02   1.0114485e-01   1.1621851e-03   4.4739678e-03   3.7657331e+01   6.5935549e+00
   1.7013830e-02   9.7852294e-02   1.1410813e-03   4.4134058e-03   3.8284188e+01   6.6349584e+00
   1.5950688e-02   9.4034352e-02   1.1210458e-03   4.3704210e-03   3.9218629e+01   6.5918017e+00
   1.5000909e-02   8.9740622e-02   1.1028633e-03   4.3523388e-03   4.0145996e+01   6.6381819e+00
   1.4166586e-02   8.5103670e-02   1.0873494e-03   4.3643576e-03   4.0676491e+01   6.6339009e+00
   1.3441964e-02   8.0229280e-02   1.0748220e-03   4.4089466e-03   4.1258275e+01   6.5590799e+00
   1.2814669e-02   7.5186194e-02   1.0657072e-03   4.4876898e-03   4.1741431e+01   7.1018033e+00
   1.2270792e-02   7.0039074e-02   1.0603412e-03   4.6045666e-03   4.1946416e+01   7.5070801e+00
   1.1807648e-02   6.4869718e-02   1.0583322e-03   4.7663358e-03   4.2514970e+01   7.5945048e+00
   1.1434949e-02   5.9764616e-02   1.0591821e-03   4.9850104e-03   4.3238282e+01   7.6019774e+00
   1.1172535e-02   5.4764274e-02   1.0633184e-03   5.2789512e-03   4.3456790e+01   7.5209168e+00
   1.1047753e-02   4.9871086e-02   1.0711248e-03   5.6699480e-03   4.3837627e+01   7.5505637e+00
   1.1086547e-02   4.5110396e-02   1.0825436e-03   6.1816676e-03   4.4114911e+01   7.6844107e+00
   1.1315528e-02   4.0540766e-02   1.0972457e-03   6.8375134e-03   4.4024103e+01   9.2075198e+00
   1.1771138e-02   3.6225514e-02   1.1141570e-03   7.6581896e-03   4.4367934e+01   1.2834341e+01
   1.2491211e-02   3.2222764e-02   1.1316854e-03   8.6631344e-03   4.4823373e+01   2.1789584e+01
   1.3503525e-02   2.8583498e-02   1.1488081e-03   9.8692470e-03   4.5106064e+01   3.8503625e+01
   1.4824647e-02   2.5337160e-02   1.1663476e-03   1.1286293e-02   4.5315518e+01   6.2050364e+01
   1.6456421e-02   2.2487372e-02   1.1857003e-03   1.2918090e-02   4.5421556e+01   9.0880079e+01
   1.8391435e-02   2.0025794e-02   1.2081648e-03   1.4761020e-02   4.5465950e+01   1.1326695e+02
   2.0622454e-02   1.7941394e-02   1.2351339e-03   1.6802707e-02   4.5447704e+01   1.2575188e+02
   2.3149268e-02   1.6214078e-02   1.2673513e-03   1.9026699e-02   4.5371877e+01   1.2922847e+02
   2.5987424e-02   1.4809541e-02   1.3052854e-03   2.1405716e-02   4.4893190e+01   1.1245774e+02
   2.9152450e-02   1.3684484e-02   1.3477213e-03   2.3900366e-02   4.4024057e+01   9.3626388e+01
   3.2643790e-02   1.2788956e-02   1.3920126e-03   2.6469376e-02   4.3312476e+01   9.2166624e+01
   3.6447400e-02   1.2081133e-02   1.4368109e-03   2.9074776e-02   4.2389698e+01   1.0390262e+02
   4.0531350e-02   1.1548552e-02   1.4821730e-03   3.1687432e-02   4.0809195e+01   1.2260282e+02
   4.4835118e-02   1.1198335e-02   1.5290052e-03   3.4268704e-02   3.8690561e+01   1.2965467e+02
   4.9255118e-02   1.1036802e-02   1.5788898e-03   3.6754328e-02   3.4407482e+01   1.2705724e+02
   5.3656026e-02   1.1064818e-02   1.6341269e-03   3.9065346e-02   2.8110568e+01   1.2637249e+02
   5.7882066e-02   1.1278645e-02   1.6963575e-03   4.1113494e-02   2.2464808e+01   1.2526876e+02
   6.1750418e-02   1.1670457e-02   1.7651211e-03   4.2807412e-02   1.7359766e+01   1.2521773e+02
   6.5068148e-02   1.2225230e-02   1.8381896e-03   4.4050598e-02   1.2862693e+01   1.2460531e+02
   6.7654814e-02   1.2921116e-02   1.9128062e-03   4.4777968e-02   9.2929263e+00   1.2369110e+02
   6.9435014e-02   1.3733059e-02   1.9876406e-03   4.4996990e-02   6.2564839e+00   1.2333804e+02
   7.0488698e-02   1.4633050e-02   2.0611774e-03   4.4739872e-02   5.1847460e+00   1.2270677e+02
   7.0934324e-02   1.5595473e-02   2.1306512e-03   4.4056732e-02   5.4883263e+00   1.2265298e+02
   7.0858304e-02   1.6594663e-02   2.1943928e-03   4.3045226e-02   5.3805262e+00   1.2235901e+02
   7.0316590e-02   1.7597067e-02   2.2533398e-03   4.1803590e-02   4.7437807e+00   1.2216312e+02
   6.9369540e-02   1.8567907e-02   2.3113436e-03   4.0399370e-02   4.3782820e+00   1.2194311e+02
   6.8129224e-02   1.9473922e-02   2.3726342e-03   3.8893564e-02   4.8301187e+00   1.2185702e+02
   6.6720056e-02   2.0281070e-02   2.4395548e-03   3.7360026e-02   4.8412748e+00   1.2217552e+02
   6.5273274e-02   2.0950872e-02   2.5126828e-03   3.5871706e-02   4.2085649e+00   1.2222020e+02
   6.3952626e-02   2.1429286e-02   2.5917936e-03   3.4480426e-02   4.0468106e+00   1.2216266e+02
   6.2904038e-02   2.1652500e-02   2.6749536e-03   3.3226288e-02   4.4490903e+00   1.2202812e+02
   6.2207144e-02   2.1570858e-02   2.7569976e-03   3.2150460e-02   4.8483466e+00   1.2196999e+02
   6.1874520e-02   2.1178398e-02   2.8309690e-03   3.1289640e-02   4.5040268e+00   1.2202311e+02
   6.1895418e-02   2.0522558e-02   2.8885830e-03   3.0664164e-02   3.9746678e+00   1.2202215e+02
   6.2266040e-02   1.9670464e-02   2.9234062e-03   3.0279430e-02   3.7188295e+00   1.2186454e+02
   6.2973336e-02   1.8683293e-02   2.9344968e-03   3.0150010e-02   3.4567623e+00   1.2155600e+02
   6.3993568e-02   1.7617617e-02   2.9240904e-03   3.0306900e-02   3.4530882e+00   1.2133995e+02
   6.5312042e-02   1.6526527e-02   2.8968184e-03   3.0776504e-02   3.4556619e+00   1.2106344e+02
   6.6923876e-02   1.5458263e-02   2.8602664e-03   3.1591536e-02   3.4134259e+00   1.2061378e+02
   6.8795772e-02   1.4452283e-02   2.8222066e-03   3.2801530e-02   3.2736998e+00   1.1986815e+02
   7.0862682e-02   1.3546169e-02   2.7893468e-03   3.4441662e-02   3.0715624e+00   1.1889094e+02
   7.3055696e-02   1.2776839e-02   2.7693052e-03   3.6521920e-02   3.1402291e+00   1.1785477e+02
   7.5284276e-02   1.2169939e-02   2.7693618e-03   3.9035850e-02   3.3261795e+00   1.1651595e+02
   7.7441732e-02   1.1739045e-02   2.7942490e-03   4.1969000e-02   3.6553011e+00   1.1515818e+02
   7.9425872e-02   1.1487003e-02   2.8464874e-03   4.5300414e-02   3.8081948e+00   1.1370887e+02
   8.1142656e-02   1.1410207e-02   2.9261422e-03   4.8985152e-02   3.8114465e+00   1.1196926e+02
   8.2565672e-02   1.1498427e-02   3.0308268e-03   5.2938044e-02   3.7853390e+00   1.0992700e+02
   8.3772202e-02   1.1733536e-02   3.1558416e-03   5.7028952e-02   3.7381242e+00   1.0734558e+02
   8.4896882e-02   1.2092692e-02   3.2937592e-03   6.1105870e-02   3.9387422e+00   1.0520445e+02
   8.6088680e-02   1.2547444e-02   3.4331658e-03   6.5011006e-02   3.8627199e+00   1.0330096e+02
[truncated: 14,161,904 more chars]
