# Supplementary material for: Reflex Control of Robotic Gait Using Human Walking Data
Source: PLoS One. 2014 Oct 27;9(10):e109959. doi: 10.1371/journal.pone.0109959 (PMC4210155; doi:10.1371/journal.pone.0109959)
Supplement: Data S3 — Subject B. (GZ) [file pone.0109959.s020.gz › Data_S3.dat]

   1.7544636e-02   0.0000000e+00   1.5803048e-03   9.5408706e-04   7.0472061e-01   8.2929614e+01
   2.3626968e-02   4.8484416e-04   3.1209754e-03   1.6299162e-03   6.8540586e-01   8.0452597e+01
   2.9249446e-02   9.5453598e-04   4.5632128e-03   2.2670284e-03   6.8360744e-01   7.7506673e+01
   3.4419434e-02   1.4112882e-03   5.9224600e-03   2.8737884e-03   7.3507729e-01   7.4076399e+01
   3.8916018e-02   1.8362372e-03   7.1437736e-03   3.4295692e-03   7.0634714e-01   7.0701303e+01
   4.2747774e-02   2.2303310e-03   8.2241660e-03   3.9387196e-03   6.9440890e-01   6.7356912e+01
   4.5864766e-02   2.5888390e-03   9.1424658e-03   4.3975526e-03   7.3633936e-01   6.3664436e+01
   4.8208596e-02   2.9071680e-03   9.8904282e-03   4.8045196e-03   7.3522948e-01   5.9957484e+01
   4.9788302e-02   3.1876180e-03   1.0492126e-02   5.1659030e-03   7.1903090e-01   5.6582078e+01
   5.0546474e-02   3.4226032e-03   1.0948352e-02   5.4753310e-03   6.9810843e-01   5.3365015e+01
   5.0560808e-02   3.6177286e-03   1.1289751e-02   5.7388740e-03   6.9733302e-01   5.0140524e+01
   4.9847944e-02   3.7743908e-03   1.1528618e-02   5.9519876e-03   7.0752058e-01   4.7308430e+01
   4.8512354e-02   3.8998994e-03   1.1686140e-02   6.1167100e-03   7.2430448e-01   4.4409161e+01
   4.6695406e-02   4.0022230e-03   1.1777492e-02   6.2382726e-03   7.5666283e-01   4.1117560e+01
   4.4507536e-02   4.0831044e-03   1.1803938e-02   6.3245730e-03   7.5523057e-01   3.8521562e+01
   4.2093438e-02   4.1439008e-03   1.1771026e-02   6.3896288e-03   7.5919157e-01   3.5650277e+01
   3.9551814e-02   4.1820724e-03   1.1675370e-02   6.4413996e-03   7.5375908e-01   3.2142873e+01
   3.6984106e-02   4.2002000e-03   1.1523924e-02   6.4917008e-03   7.4894232e-01   2.9223639e+01
   3.4466332e-02   4.2005722e-03   1.1322028e-02   6.5506370e-03   7.4179425e-01   2.6685212e+01
   3.2068836e-02   4.1855120e-03   1.1077748e-02   6.6260680e-03   7.4647652e-01   2.4440028e+01
   2.9868324e-02   4.1610064e-03   1.0806562e-02   6.7216572e-03   7.6401648e-01   2.2055245e+01
   2.7929580e-02   4.1335608e-03   1.0523498e-02   6.8366118e-03   7.5561295e-01   1.9400567e+01
   2.6315168e-02   4.1098416e-03   1.0240867e-02   6.9696108e-03   7.8404341e-01   1.6795010e+01
   2.5057522e-02   4.0936356e-03   9.9634998e-03   7.1165214e-03   7.5945473e-01   1.4774524e+01
   2.4172272e-02   4.0853756e-03   9.6956838e-03   7.2800950e-03   7.6881051e-01   1.3507392e+01
   2.3655592e-02   4.0833718e-03   9.4386632e-03   7.4714314e-03   8.1537425e-01   1.1766748e+01
   2.3488818e-02   4.0855612e-03   9.1940786e-03   7.7057962e-03   7.8610059e-01   1.0437177e+01
   2.3642824e-02   4.0896420e-03   8.9697102e-03   8.0021194e-03   7.8963907e-01   9.6207169e+00
   2.4072768e-02   4.0947262e-03   8.7760000e-03   8.3783144e-03   7.7378424e-01   8.3101888e+00
   2.4725692e-02   4.1022664e-03   8.6246488e-03   8.8482822e-03   7.6869730e-01   7.2636393e+00
   2.5536718e-02   4.1131314e-03   8.5267170e-03   9.4238976e-03   7.5359492e-01   6.0124327e+00
   2.6436460e-02   4.1265722e-03   8.4917010e-03   1.0116789e-02   8.2136531e-01   4.9798499e+00
   2.7346858e-02   4.1424260e-03   8.5258494e-03   1.0936052e-02   1.0079569e+00   4.4758799e+00
   2.8187232e-02   4.1638550e-03   8.6333348e-03   1.1889895e-02   1.0392834e+00   3.9569032e+00
   2.8884220e-02   4.1948424e-03   8.8167640e-03   1.2983798e-02   9.9561560e-01   3.7170425e+00
   2.9355428e-02   4.2387300e-03   9.0790092e-03   1.4216472e-02   9.8546007e-01   2.9539993e+00
   2.9510012e-02   4.2980298e-03   9.4261762e-03   1.5583690e-02   9.9136781e-01   2.2958438e+00
   2.9264768e-02   4.3740000e-03   9.8629784e-03   1.7080772e-02   1.0011980e+00   2.3209002e+00
   2.8580202e-02   4.4706436e-03   1.0395128e-02   1.8701149e-02   9.9208521e-01   2.1508130e+00
   2.7498162e-02   4.5940094e-03   1.1033702e-02   2.0436530e-02   1.0053513e+00   2.1160296e+00
   2.6119130e-02   4.7496980e-03   1.1794947e-02   2.2285016e-02   1.0011722e+00   1.7144784e+00
   2.4560766e-02   4.9436540e-03   1.2700918e-02   2.4245694e-02   9.9323470e-01   1.0840675e+00
   2.2937600e-02   5.1807768e-03   1.3772651e-02   2.6305562e-02   9.9872863e-01   1.0341078e+00
   2.1349160e-02   5.4639724e-03   1.5025212e-02   2.8443222e-02   9.7451311e-01   9.0639131e-01
   1.9880276e-02   5.7938316e-03   1.6462574e-02   3.0628592e-02   8.8737274e-01   7.9695677e-01
   1.8607202e-02   6.1691008e-03   1.8078810e-02   3.2820570e-02   7.9940497e-01   8.4397217e-01
   1.7607508e-02   6.5884038e-03   1.9864866e-02   3.4958560e-02   7.6265408e-01   7.0943068e-01
   1.6962285e-02   7.0494782e-03   2.1800440e-02   3.6967758e-02   6.6620149e-01   6.7567942e-01
   1.6747793e-02   7.5496272e-03   2.3850496e-02   3.8784816e-02   6.4049620e-01   7.2820887e-01
   1.7036753e-02   8.0842954e-03   2.5964086e-02   4.0367084e-02   6.8996356e-01   7.3731057e-01
   1.7902684e-02   8.6433704e-03   2.8083470e-02   4.1701102e-02   6.6557528e-01   7.3360880e-01
   1.9411512e-02   9.2132732e-03   3.0154652e-02   4.2780574e-02   6.7678590e-01   6.9569780e-01
   2.1613654e-02   9.7766094e-03   3.2113410e-02   4.3569036e-02   6.9085934e-01   7.1852648e-01
   2.4542974e-02   1.0309751e-02   3.3879612e-02   4.4000862e-02   6.7145214e-01   7.1913926e-01
   2.8218668e-02   1.0781994e-02   3.5356596e-02   4.4000300e-02   6.0939925e-01   6.7924716e-01
   3.2648416e-02   1.1153324e-02   3.6449914e-02   4.3533290e-02   6.2549687e-01   6.7910902e-01
   3.7826320e-02   1.1380424e-02   3.7087554e-02   4.2627126e-02   6.4258218e-01   6.9441441e-01
   4.3738974e-02   1.1439423e-02   3.7230522e-02   4.1344996e-02   5.9364956e-01   6.0970762e-01
   5.0366942e-02   1.1344576e-02   3.6908100e-02   3.9782990e-02   6.6613294e-01   4.6898146e-01
   5.7696174e-02   1.1129471e-02   3.6203730e-02   3.8032650e-02   5.9241129e-01   5.1416621e-01
   6.5747862e-02   1.0824519e-02   3.5217002e-02   3.6157340e-02   6.3974841e-01   4.1629626e-01
   7.4561782e-02   1.0464146e-02   3.4055158e-02   3.4212880e-02   6.3193675e-01   2.6323024e-01
   8.4167332e-02   1.0086316e-02   3.2816552e-02   3.2241492e-02   5.5987915e-01   4.0150656e-01
   9.4567574e-02   9.7211110e-03   3.1575042e-02   3.0264274e-02   6.6794673e-01   3.8398007e-01
   1.0570192e-01   9.3888040e-03   3.0380224e-02   2.8291506e-02   5.4883385e-01   3.2783491e-01
   1.1742570e-01   9.1027824e-03   2.9277390e-02   2.6341864e-02   7.7099376e-01   4.2051879e-01
   1.2951590e-01   8.8739870e-03   2.8311336e-02   2.4448824e-02   5.4670962e-01   4.6528460e-01
   1.4166195e-01   8.7075162e-03   2.7510046e-02   2.2652280e-02   6.0787740e-01   4.5753122e-01
   1.5346325e-01   8.5977282e-03   2.6882470e-02   2.0994294e-02   6.4451124e-01   4.5321829e-01
   1.6447933e-01   8.5310790e-03   2.6414898e-02   1.9515702e-02   2.3119856e-01   5.5879868e-01
   1.7429729e-01   8.4910106e-03   2.6075610e-02   1.8253364e-02   1.3462627e+00   6.2330583e-01
   1.8255830e-01   8.4674406e-03   2.5841476e-02   1.7234103e-02   2.0796782e+00   6.5490297e-01
   1.8891140e-01   8.4585018e-03   2.5708466e-02   1.6475189e-02   9.8426775e+00   6.7790609e-01
   1.9298194e-01   8.4652000e-03   2.5683358e-02   1.5982431e-02   2.7341105e+01   6.3408009e-01
   1.9453491e-01   8.4901674e-03   2.5781260e-02   1.5744394e-02   4.4616457e+01   6.5948407e-01
   1.9368601e-01   8.5316070e-03   2.6009446e-02   1.5734576e-02   5.9938577e+01   6.8015074e-01
   1.9079367e-01   8.5837196e-03   2.6356016e-02   1.5916736e-02   7.1619899e+01   7.0293720e-01
   1.8619358e-01   8.6408972e-03   2.6810018e-02   1.6258774e-02   7.9840654e+01   7.5227930e-01
   1.8017935e-01   8.6913674e-03   2.7368472e-02   1.6736230e-02   8.6528945e+01   8.4500684e-01
   1.7304816e-01   8.7215544e-03   2.8026940e-02   1.7330277e-02   9.1028427e+01   9.0146286e-01
   1.6498471e-01   8.7256758e-03   2.8778670e-02   1.8031261e-02   9.4293475e+01   8.3030500e-01
   1.5609432e-01   8.7024442e-03   2.9618130e-02   1.8828190e-02   9.6027036e+01   8.2618605e-01
   1.4657115e-01   8.6530664e-03   3.0545870e-02   1.9702394e-02   9.6979559e+01   6.0918855e-01
   1.3662185e-01   8.5770546e-03   3.1555270e-02   2.0631542e-02   9.7610108e+01   2.6767012e-01
   1.2638804e-01   8.4691212e-03   3.2617340e-02   2.1585480e-02   9.7817311e+01   1.8842331e-01
   1.1605764e-01   8.3288374e-03   3.3697916e-02   2.2530470e-02   9.8097465e+01   1.6198080e-01
   1.0587366e-01   8.1680362e-03   3.4768098e-02   2.3434492e-02   9.8180906e+01   1.5782041e-01
   9.6078998e-02   8.0099640e-03   3.5793308e-02   2.4254228e-02   9.8448012e+01   1.4383254e-01
   8.6883368e-02   7.8821632e-03   3.6736218e-02   2.4947264e-02   9.8751529e+01   1.3850471e-01
   7.8406320e-02   7.8075882e-03   3.7556558e-02   2.5491822e-02   9.9021515e+01   1.7609058e-01
   7.0675210e-02   7.8014254e-03   3.8204398e-02   2.5875408e-02   9.9601571e+01   1.7195354e-01
   6.3651392e-02   7.8705908e-03   3.8631456e-02   2.6093040e-02   1.0005864e+02   1.9982285e-01
   5.7246198e-02   8.0173302e-03   3.8808876e-02   2.6149342e-02   1.0046155e+02   2.1704389e-01
   5.1370584e-02   8.2445904e-03   3.8728220e-02   2.6052664e-02   1.0086413e+02   1.7485250e-01
   4.5966982e-02   8.5542814e-03   3.8388646e-02   2.5809178e-02   1.0115026e+02   1.5240714e-01
   4.0997364e-02   8.9443990e-03   3.7793562e-02   2.5415986e-02   1.0154910e+02   1.8991953e-01
   3.6448250e-02   9.4096756e-03   3.6945040e-02   2.4872962e-02   1.0191028e+02   1.8788544e-01
   3.2328202e-02   9.9375866e-03   3.5838070e-02   2.4199350e-02   1.0220137e+02   1.6374315e-01
   2.8648692e-02   1.0505988e-02   3.4487638e-02   2.3435570e-02   1.0248891e+02   1.7399703e-01
   2.5416072e-02   1.1094280e-02   3.2945170e-02   2.2627678e-02   1.0264967e+02   1.4699981e-01
   2.2623646e-02   1.1687890e-02   3.1273320e-02   2.1806690e-02   1.0277865e+02   1.6725149e-01
   2.0251818e-02   1.2270486e-02   2.9530854e-02   2.0993140e-02   1.0296082e+02   2.0311787e-01
   1.8281367e-02   1.2826385e-02   2.7771728e-02   2.0209610e-02   1.0320574e+02   2.0849089e-01
   1.6701584e-02   1.3348458e-02   2.6040796e-02   1.9475478e-02   1.0339786e+02   3.6424928e-01
   1.5500587e-02   1.3840505e-02   2.4381156e-02   1.8801745e-02   1.0343740e+02   5.2078239e-01
   1.4657968e-02   1.4310506e-02   2.2829432e-02   1.8202124e-02   1.0339558e+02   5.2487111e-01
   1.4147313e-02   1.4765386e-02   2.1414348e-02   1.7700611e-02   1.0317738e+02   5.7913345e-01
   1.3936315e-02   1.5216688e-02   2.0177540e-02   1.7321465e-02   1.0277764e+02   6.9938994e-01
   1.3985134e-02   1.5680637e-02   1.9166025e-02   1.7083191e-02   1.0221692e+02   7.5894664e-01
   1.4242638e-02   1.6181426e-02   1.8420331e-02   1.7000551e-02   1.0141010e+02   7.0033903e-01
   1.4647196e-02   1.6752934e-02   1.7975754e-02   1.7084565e-02   1.0037165e+02   7.3892063e-01
   1.5132664e-02   1.7422113e-02   1.7857767e-02   1.7336514e-02   9.9009530e+01   8.0823757e-01
   1.5633056e-02   1.8200249e-02   1.8085831e-02   1.7743416e-02   9.7497099e+01   7.1477243e-01
   1.6077880e-02   1.9085941e-02   1.8672972e-02   1.8293225e-02   9.6069775e+01   7.4357830e-01
   1.6386837e-02   2.0070448e-02   1.9620151e-02   1.8981334e-02   9.4595815e+01   7.6596069e-01
   1.6490684e-02   2.1141494e-02   2.0914210e-02   1.9792060e-02   9.3115092e+01   7.8831713e-01
   1.6359261e-02   2.2284020e-02   2.2536320e-02   2.0693582e-02   9.1513685e+01   9.2375818e-01
   1.6009086e-02   2.3483252e-02   2.4466004e-02   2.1648888e-02   8.9847309e+01   8.4414429e-01
   1.5486247e-02   2.4721280e-02   2.6668024e-02   2.2620640e-02   8.8403448e+01   7.1290645e-01
   1.4838775e-02   2.5970456e-02   2.9088580e-02   2.3568570e-02   8.6666029e+01   7.1498258e-01
   1.4109205e-02   2.7191496e-02   3.1661624e-02   2.4444690e-02   8.4681789e+01   8.7319028e-01
   1.3336960e-02   2.8344582e-02   3.4317404e-02   2.5209454e-02   8.2712206e+01   1.1078260e+00
   1.2557167e-02   2.9402238e-02   3.6976080e-02   2.5858186e-02   8.0412662e+01   1.1871087e+00
   1.1800633e-02   3.0341548e-02   3.9534154e-02   2.6416738e-02   7.8130847e+01   1.2920749e+00
   1.1092455e-02   3.1133868e-02   4.1862616e-02   2.6925388e-02   7.5194887e+01   1.4226906e+00
   1.0450089e-02   3.1751064e-02   4.3826596e-02   2.7426074e-02   7.1941955e+01   1.4175130e+00
   9.8837118e-03   3.2179542e-02   4.5286934e-02   2.7948626e-02   6.9410058e+01   1.5430988e+00
   9.3998290e-03   3.2426188e-02   4.6075438e-02   2.8507092e-02   6.5728163e+01   1.7012083e+00
   9.0014954e-03   3.2518602e-02   4.6102320e-02   2.9101460e-02   6.1129850e+01   1.6789268e+00
   8.6868226e-03   3.2499222e-02   4.5430412e-02   2.9718994e-02   5.7221685e+01   1.7108739e+00
   8.4507486e-03   3.2409940e-02   4.4161772e-02   3.0342098e-02   5.3143874e+01   1.7257878e+00
   8.2882292e-03   3.2286432e-02   4.2403580e-02   3.0954410e-02   4.8899602e+01   1.7040955e+00
   8.1937814e-03   3.2163822e-02   4.0286492e-02   3.1546196e-02   4.5577926e+01   1.7001215e+00
   8.1569996e-03   3.2086070e-02   3.7931992e-02   3.2114942e-02   4.1627671e+01   1.6520991e+00
   8.1637470e-03   3.2100852e-02   3.5443566e-02   3.2644204e-02   3.6562583e+01   1.6506333e+00
   8.1995078e-03   3.2235166e-02   3.2915502e-02   3.3099486e-02   3.2680173e+01   1.7314022e+00
   8.2513040e-03   3.2498458e-02   3.0439680e-02   3.3435702e-02   2.9276764e+01   1.8787828e+00
   8.3094578e-03   3.2904302e-02   2.8091794e-02   3.3598600e-02   2.5884174e+01   1.9308119e+00
   8.3661890e-03   3.3466354e-02   2.5925934e-02   3.3543274e-02   2.2684074e+01   1.9083702e+00
   8.4147102e-03   3.4180552e-02   2.3982758e-02   3.3244488e-02   1.9800309e+01   1.9316637e+00
   8.4504624e-03   3.5019186e-02   2.2287592e-02   3.2693456e-02   1.8080352e+01   1.9219797e+00
   8.4753308e-03   3.5932278e-02   2.0852982e-02   3.1890208e-02   1.5051331e+01   1.9012320e+00
   8.4969826e-03   3.6852942e-02   1.9677564e-02   3.0842744e-02   1.0404398e+01   1.9039476e+00
   8.5209392e-03   3.7706984e-02   1.8743454e-02   2.9571692e-02   7.1828788e+00   1.9475555e+00
   8.5500662e-03   3.8428508e-02   1.8026091e-02   2.8115064e-02   5.9884021e+00   1.9592284e+00
   8.5887318e-03   3.8995950e-02   1.7505212e-02   2.6537030e-02   5.0658523e+00   1.9420684e+00
   8.6423342e-03   3.9428660e-02   1.7158839e-02   2.4905688e-02   3.6918275e+00   2.0187269e+00
   8.7125242e-03   3.9749226e-02   1.6953019e-02   2.3272038e-02   2.7608040e+00   2.0154523e+00
   8.7955402e-03   3.9985286e-02   1.6851885e-02   2.1668766e-02   2.3732728e+00   1.9728248e+00
   8.8883336e-03   4.0168022e-02   1.6826111e-02   2.0112590e-02   2.5676585e+00   2.0059145e+00
   8.9911592e-03   4.0326708e-02   1.6847570e-02   1.8626937e-02   2.7506295e+00   1.9849219e+00
   9.1038786e-03   4.0500090e-02   1.6889654e-02   1.7236793e-02   2.5399943e+00   2.0114499e+00
   9.2229474e-03   4.0729870e-02   1.6927173e-02   1.5954845e-02   2.4057750e+00   2.0415451e+00
   9.3430318e-03   4.1045508e-02   1.6935168e-02   1.4796831e-02   1.8536984e+00   2.0234029e+00
   9.4623434e-03   4.1465238e-02   1.6888782e-02   1.3778153e-02   1.2134299e+00   2.0433373e+00
   9.5827054e-03   4.2011694e-02   1.6763375e-02   1.2900563e-02   1.1917447e+00   2.0532572e+00
   9.7053878e-03   4.2706820e-02   1.6548702e-02   1.2153191e-02   1.2234138e+00   2.0685230e+00
   9.8279878e-03   4.3544276e-02   1.6254025e-02   1.1521511e-02   9.9016876e-01   2.0858709e+00
   9.9462578e-03   4.4484632e-02   1.5896428e-02   1.0992959e-02   9.9920833e-01   2.0864272e+00
   1.0056941e-02   4.5475884e-02   1.5492375e-02   1.0564611e-02   9.7502127e-01   2.0420879e+00
   1.0155016e-02   4.6475944e-02   1.5048842e-02   1.0245888e-02   7.1844932e-01   2.0326199e+00
   1.0236576e-02   4.7462154e-02   1.4562795e-02   1.0043126e-02   7.8043605e-01   2.0494591e+00
   1.0302355e-02   4.8405060e-02   1.4031529e-02   9.9561654e-03   7.9785917e-01   2.0204149e+00
   1.0355733e-02   4.9254306e-02   1.3465263e-02   9.9794690e-03   6.6399232e-01   2.0381503e+00
   1.0402768e-02   4.9982712e-02   1.2886410e-02   1.0097661e-02   7.4765624e-01   2.0454066e+00
   1.0450686e-02   5.0601332e-02   1.2317192e-02   1.0286664e-02   8.2003322e-01   2.0583665e+00
   1.0504043e-02   5.1128948e-02   1.1776915e-02   1.0514727e-02   7.4657894e-01   2.0340675e+00
   1.0559462e-02   5.1593590e-02   1.1282988e-02   1.0744507e-02   7.2048258e-01   1.9209165e+00
   1.0606343e-02   5.2046026e-02   1.0848887e-02   1.0933150e-02   7.4862133e-01   1.8690845e+00
   1.0632547e-02   5.2553606e-02   1.0481685e-02   1.1042953e-02   7.5672969e-01   1.8225390e+00
   1.0629603e-02   5.3181294e-02   1.0181422e-02   1.1060137e-02   8.1951642e-01   1.8328071e+00
   1.0600594e-02   5.3964060e-02   9.9422934e-03   1.0992239e-02   7.3695541e-01   1.8498308e+00
   1.0554803e-02   5.4895612e-02   9.7545266e-03   1.0848704e-02   6.3308010e-01   1.7703203e+00
   1.0495935e-02   5.5930614e-02   9.6067122e-03   1.0636487e-02   6.6501986e-01   1.7804587e+00
   1.0425269e-02   5.6983926e-02   9.4881270e-03   1.0368629e-02   6.1275005e-01   1.7869663e+00
   1.0347384e-02   5.7938552e-02   9.3912740e-03   1.0062995e-02   6.3572675e-01   1.8177807e+00
   1.0268393e-02   5.8668450e-02   9.3135766e-03   9.7395062e-03   6.5328813e-01   1.8767690e+00
   1.0192562e-02   5.9093568e-02   9.2565924e-03   9.4167704e-03   6.0803776e-01   1.8040441e+00
   1.0122341e-02   5.9201798e-02   9.2195384e-03   9.1071272e-03   6.4479244e-01   1.8052924e+00
   1.0061237e-02   5.9022996e-02   9.1956788e-03   8.8168956e-03   6.2076924e-01   1.8081727e+00
   1.0013048e-02   5.8622970e-02   9.1750854e-03   8.5475518e-03   6.0322592e-01   1.7550595e+00
   9.9774182e-03   5.8074472e-02   9.1479930e-03   8.3000182e-03   5.9986127e-01   1.6534679e+00
   9.9489626e-03   5.7446316e-02   9.1088358e-03   8.0769210e-03   5.9081304e-01   1.5588295e+00
   9.9188818e-03   5.6806060e-02   9.0566698e-03   7.8788234e-03   5.9823407e-01   1.5769508e+00
   9.8769882e-03   5.6190494e-02   8.9929706e-03   7.7041622e-03   6.1778901e-01   1.5361969e+00
   9.8104980e-03   5.5603696e-02   8.9186994e-03   7.5573144e-03   6.9748414e-01   1.6074611e+00
   9.7037794e-03   5.5013550e-02   8.8344190e-03   7.4485320e-03   7.2396512e-01   1.6229910e+00
   9.5468258e-03   5.4373564e-02   8.7420596e-03   7.3862590e-03   7.4509478e-01   1.7043867e+00
   9.3354368e-03   5.3650660e-02   8.6427756e-03   7.3792096e-03   7.5649707e-01   1.7426597e+00
   9.0686250e-03   5.2797848e-02   8.5383004e-03   7.4369736e-03   7.2358590e-01   1.6698855e+00
   8.7555608e-03   5.1754626e-02   8.4303112e-03   7.5663054e-03   7.4937029e-01   1.7741405e+00
   8.4102370e-03   5.0462152e-02   8.3175962e-03   7.7692872e-03   7.5500077e-01   1.5533356e+00
   8.0442218e-03   4.8863502e-02   8.1989220e-03   8.0428376e-03   7.4828307e-01   1.7826910e+00
   7.6709854e-03   4.6932484e-02   8.0718216e-03   8.3820150e-03   7.4175329e-01   1.5273354e+00
   7.3048838e-03   4.4680808e-02   7.9302938e-03   8.7827508e-03   7.3673669e-01   1.5783995e+00
   6.9600256e-03   4.2128766e-02   7.7720896e-03   9.2398862e-03   7.5039222e-01   1.7205632e+00
   6.6524636e-03   3.9322876e-02   7.6025482e-03   9.7453960e-03   7.3410435e-01   3.5431935e+00
   6.4025006e-03   3.6350928e-02   7.4288608e-03   1.0289623e-02   8.2778491e-01   1.9048564e+01
   6.2358108e-03   3.3313902e-02   7.2602096e-03   1.0854848e-02   9.0447429e-01   4.2100507e+01
   6.1788910e-03   3.0316614e-02   7.1092232e-03   1.1417486e-02   8.5651716e-01   5.9819607e+01
   6.2580740e-03   2.7459502e-02   6.9842996e-03   1.1952255e-02   9.3467013e-01   7.4779833e+01
   6.5007888e-03   2.4825246e-02   6.8897906e-03   1.2425971e-02   9.3983075e-01   8.5579782e+01
   6.9348570e-03   2.2474908e-02   6.8319198e-03   1.2823385e-02   7.9859895e-01   9.2878725e+01
   7.5892180e-03   2.0451264e-02   6.8158772e-03   1.3159793e-02   7.9340748e-01   9.7824330e+01
   8.4944124e-03   1.8779458e-02   6.8451920e-03   1.3456786e-02   7.8958094e-01   1.0012552e+02
   9.6801398e-03   1.7465215e-02   6.9219392e-03   1.3740295e-02   7.7713769e-01   1.0256361e+02
   1.1169975e-02   1.6512112e-02   7.0437812e-03   1.4036663e-02   7.4173755e-01   1.0424002e+02
   1.2983214e-02   1.5925681e-02   7.2045864e-03   1.4362050e-02   5.9708280e-01   1.0546681e+02
   1.5139415e-02   1.5700806e-02   7.3964444e-03   1.4725293e-02   5.6935377e-01   1.0660330e+02
   1.7652378e-02   1.5817175e-02   7.6118990e-03   1.5126924e-02   6.0701090e-01   1.0708879e+02
   2.0529346e-02   1.6234569e-02   7.8445310e-03   1.5560892e-02   6.1135829e-01   1.0745156e+02
   2.3779744e-02   1.6894791e-02   8.0885448e-03   1.6022327e-02   5.9044694e-01   1.0763704e+02
   2.7407098e-02   1.7725826e-02   8.3383422e-03   1.6509512e-02   5.6678398e-01   1.0790977e+02
   3.1396200e-02   1.8645333e-02   8.5894118e-03   1.7017800e-02   5.9859756e-01   1.0812331e+02
   3.5711676e-02   1.9555909e-02   8.8412496e-03   1.7535513e-02   5.8678816e-01   1.0827904e+02
   4.0288644e-02   2.0343746e-02   9.0957876e-03   1.8047666e-02   5.7707045e-01   1.0843913e+02
   4.5026064e-02   2.0901728e-02   9.3564216e-03   1.8539085e-02   5.9839838e-01   1.0843993e+02
   4.9794748e-02   2.1151732e-02   9.6272602e-03   1.8991147e-02   6.1643008e-01   1.0849088e+02
   5.4445748e-02   2.1068176e-02   9.9080848e-03   1.9377030e-02   6.2539247e-01   1.0854883e+02
   5.8806196e-02   2.0670992e-02   1.0193041e-02   1.9667356e-02   6.0740936e-01   1.0852775e+02
   6.2682496e-02   1.9998225e-02   1.0472232e-02   1.9829907e-02   6.3465631e-01   1.0842511e+02
   6.5874846e-02   1.9112255e-02   1.0735608e-02   1.9823606e-02   6.5489559e-01   1.0818471e+02
   6.8194924e-02   1.8086056e-02   1.0973316e-02   1.9623403e-02   6.1593805e-01   1.0781503e+02
   6.9536368e-02   1.6986807e-02   1.1173541e-02   1.9234538e-02   5.9750139e-01   1.0740368e+02
   6.9912534e-02   1.5880810e-02   1.1328059e-02   1.8682604e-02   6.2101551e-01   1.0710859e+02
   6.9390716e-02   1.4823314e-02   1.1428596e-02   1.8009888e-02   5.8832886e-01   1.0680500e+02
   6.8054276e-02   1.3851821e-02   1.1462401e-02   1.7255655e-02   6.4911684e-01   1.0617131e+02
   6.6015408e-02   1.2984949e-02   1.1418422e-02   1.6446976e-02   7.3660699e-01   1.0537170e+02
   6.3401772e-02   1.2227706e-02   1.1290308e-02   1.5608164e-02   7.6138762e-01   1.0464439e+02
   6.0329388e-02   1.1579642e-02   1.1083534e-02   1.4764472e-02   9.5470962e-01   1.0393112e+02
   5.6911990e-02   1.1033337e-02   1.0813341e-02   1.3941828e-02   8.9686953e-01   1.0312594e+02
   5.3289268e-02   1.0571990e-02   1.0496790e-02   1.3159406e-02   7.0847135e-01   1.0227802e+02
   4.9620564e-02   1.0175605e-02   1.0155335e-02   1.2428992e-02   6.7218899e-01   1.0129283e+02
   4.6039116e-02   9.8316270e-03   9.8133476e-03   1.1757744e-02   5.8613816e-01   1.0006085e+02
   4.2626588e-02   9.5305020e-03   9.4937812e-03   1.1147184e-02   6.0898850e-01   9.8863189e+01
   3.9423882e-02   9.2647928e-03   9.2141708e-03   1.0596480e-02   6.2314335e-01   9.7649268e+01
   3.6455984e-02   9.0345622e-03   8.9868470e-03   1.0103725e-02   6.0997864e-01   9.6447782e+01
   3.3782124e-02   8.8390614e-03   8.8207088e-03   9.6678310e-03   6.2675010e-01   9.4983857e+01
   3.1496992e-02   8.6727922e-03   8.7215168e-03   9.2897138e-03   6.3269105e-01   9.3128855e+01
   2.9681164e-02   8.5271234e-03   8.6971948e-03   8.9674286e-03   6.3072710e-01   9.1378282e+01
   2.8387296e-02   8.3961784e-03   8.7562354e-03   8.6960590e-03   6.5449330e-01   8.9501246e+01
   2.7638486e-02   8.2813596e-03   8.9028294e-03   8.4733520e-03   7.5164319e-01   8.7573433e+01
   2.7429430e-02   8.1838492e-03   9.1389560e-03   8.2988956e-03   7.6715983e-01   8.5616400e+01
   2.7735908e-02   8.1015356e-03   9.4635318e-03   8.1680618e-03   7.9406352e-01   8.3587385e+01
   2.8513582e-02   8.0319330e-03   9.8699542e-03   8.0700336e-03   7.6032588e-01   8.1324306e+01
   2.9697406e-02   7.9735256e-03   1.0346456e-02   7.9886696e-03   6.2807051e-01   7.8297229e+01
   3.1201616e-02   7.9224138e-03   1.0874078e-02   7.9107286e-03   6.6414486e-01   7.5222321e+01
   3.2921288e-02   7.8702870e-03   1.1430926e-02   7.8333064e-03   6.9552511e-01   7.2041189e+01
   3.4744112e-02   7.8093902e-03   1.2000457e-02   7.7568244e-03   6.6115790e-01   6.8497369e+01
   3.6552374e-02   7.7337818e-03   1.2566312e-02   7.6807372e-03   6.7695184e-01   6.5285589e+01
   3.8229278e-02   7.6394582e-03   1.3109252e-02   7.6067172e-03   6.8070459e-01   6.1998230e+01
   3.9694942e-02   7.5229142e-03   1.3613465e-02   7.5387520e-03   6.9950670e-01   5.8649890e+01
   4.0924854e-02   7.3811082e-03   1.4066099e-02   7.4801972e-03   7.1100497e-01   5.5558800e+01
   4.1930002e-02   7.2162054e-03   1.4453815e-02   7.4360170e-03   6.8297085e-01   5.2423738e+01
   4.2727636e-02   7.0319370e-03   1.4766147e-02   7.4189232e-03   6.5176490e-01   4.9376447e+01
   4.3327846e-02   6.8303980e-03   1.5003231e-02   7.4436606e-03   6.5716939e-01   4.5758191e+01
   4.3750920e-02   6.6142492e-03   1.5170225e-02   7.5198186e-03   7.0320365e-01   4.1767871e+01
   4.4030606e-02   6.3893910e-03   1.5265693e-02   7.6539608e-03   6.8516589e-01   3.8869107e+01
   4.4186022e-02   6.1642848e-03   1.5280486e-02   7.8500286e-03   6.8332010e-01   3.5761752e+01
   4.4222090e-02   5.9445046e-03   1.5201569e-02   8.1073182e-03   7.4882600e-01   3.2011562e+01
   4.4163024e-02   5.7342736e-03   1.5020438e-02   8.4206752e-03   6.9431409e-01   2.8730080e+01
   4.4064526e-02   5.5374592e-03   1.4727593e-02   8.7818010e-03   6.3813076e-01   2.5265278e+01
   4.3996210e-02   5.3549066e-03   1.4309321e-02   9.1786178e-03   6.6203594e-01   2.2164126e+01
   4.4016698e-02   5.1856336e-03   1.3770764e-02   9.5983830e-03   6.7053213e-01   1.9379430e+01
   4.4153442e-02   5.0275244e-03   1.3135488e-02   1.0034019e-02   6.8357658e-01   1.6684610e+01
   4.4400804e-02   4.8763656e-03   1.2427310e-02   1.0485616e-02   6.9680804e-01   1.4633674e+01
   4.4726268e-02   4.7266916e-03   1.1670339e-02   1.0960135e-02   7.0057294e-01   1.2654584e+01
   4.5072958e-02   4.5757122e-03   1.0890193e-02   1.1465132e-02   6.9239606e-01   1.0962424e+01
   4.5374750e-02   4.4225448e-03   1.0113265e-02   1.2002774e-02   6.9881794e-01   9.4378881e+00
   4.5573386e-02   4.2664568e-03   9.3639574e-03   1.2574449e-02   6.8415336e-01   8.0554604e+00
   4.5605540e-02   4.1076860e-03   8.6617258e-03   1.3182231e-02   6.8628401e-01   7.1568481e+00
   4.5378832e-02   3.9453800e-03   8.0214378e-03   1.3824441e-02   7.3540926e-01   5.9293722e+00
   4.4807148e-02   3.7804916e-03   7.4559364e-03   1.4495066e-02   7.0585655e-01   4.5797363e+00
   4.3867134e-02   3.6169496e-03   6.9807440e-03   1.5191314e-02   6.9570308e-01   3.9797417e+00
   4.2576354e-02   3.4573324e-03   6.6125726e-03   1.5915330e-02   7.1995311e-01   3.9165266e+00
   4.0952586e-02   3.3039390e-03   6.3665724e-03   1.6667679e-02   6.8340985e-01   3.4727182e+00
   3.9007714e-02   3.1602668e-03   6.2573768e-03   1.7455330e-02   7.0818408e-01   2.5829845e+00
   3.6758838e-02   3.0305784e-03   6.2989704e-03   1.8293223e-02   6.7934130e-01   2.3430438e+00
   3.4243614e-02   2.9193734e-03   6.5049904e-03   1.9187639e-02   6.2878901e-01   2.3509865e+00
   3.1515856e-02   2.8312776e-03   6.8882590e-03   2.0145004e-02   6.7148567e-01   2.1427109e+00
   2.8643818e-02   2.7726320e-03   7.4577358e-03   2.1186276e-02   6.5183561e-01   2.0079827e+00
   2.5700222e-02   2.7511884e-03   8.2189978e-03   2.2327640e-02   6.5037609e-01   1.5267927e+00
   2.2748920e-02   2.7737490e-03   9.1757658e-03   2.3572756e-02   6.7635756e-01   1.2592649e+00
   1.9859165e-02   2.8469556e-03   1.0327035e-02   2.4923522e-02   6.6715225e-01   1.2571770e+00
   1.7103600e-02   2.9792494e-03   1.1663571e-02   2.6384514e-02   6.8116986e-01   1.0378504e+00
   1.4546971e-02   3.1785580e-03   1.3171810e-02   2.7965998e-02   6.7739870e-01   9.4831736e-01
   1.2251422e-02   3.4506188e-03   1.4844008e-02   2.9670238e-02   6.5517691e-01   8.2669290e-01
   1.0273891e-02   3.7997588e-03   1.6675993e-02   3.1489306e-02   6.4311319e-01   7.4019479e-01
   8.6624098e-03   4.2289418e-03   1.8655581e-02   3.3417328e-02   6.1991439e-01   7.6733446e-01
   7.4580236e-03   4.7395942e-03   2.0765022e-02   3.5440460e-02   6.0498054e-01   7.5415130e-01
   6.6965434e-03   5.3309838e-03   2.2993812e-02   3.7529188e-02   5.9714100e-01   7.6584903e-01
   6.4121522e-03   5.9993846e-03   2.5337472e-02   3.9649800e-02   5.9975136e-01   7.2351945e-01
   6.6391996e-03   6.7372072e-03   2.7786668e-02   4.1779458e-02   6.4503325e-01   6.9816418e-01
   7.4156450e-03   7.5313322e-03   3.0319922e-02   4.3893072e-02   6.1007908e-01   6.8933259e-01
   8.7825834e-03   8.3612348e-03   3.2902004e-02   4.5946882e-02   5.8605556e-01   6.8571270e-01
   1.0780617e-02   9.1994364e-03   3.5491938e-02   4.7891650e-02   6.2122389e-01   6.9120702e-01
   1.3452075e-02   1.0017201e-02   3.8034650e-02   4.9669230e-02   6.0548190e-01   6.8377072e-01
   1.6839079e-02   1.0794399e-02   4.0460682e-02   5.1215380e-02   6.3192134e-01   6.8875366e-01
   2.0977714e-02   1.1520418e-02   4.2700470e-02   5.2461448e-02   6.1086562e-01   5.6326027e-01
   2.5892442e-02   1.2186081e-02   4.4674434e-02   5.3317858e-02   6.2261550e-01   4.7707623e-01
   3.1593170e-02   1.2780055e-02   4.6297594e-02   5.3713978e-02   6.0072571e-01   5.1442244e-01
   3.8077950e-02   1.3286029e-02   4.7467520e-02   5.3602332e-02   5.6293331e-01   5.2019142e-01
   4.5339984e-02   1.3679897e-02   4.8081932e-02   5.2960754e-02   6.2331520e-01   6.1342094e-01
   5.3370452e-02   1.3930754e-02   4.8119314e-02   5.1858202e-02   5.6479783e-01   6.2054574e-01
   6.2151614e-02   1.4025109e-02   4.7617362e-02   5.0406534e-02   6.3014650e-01   5.6066292e-01
   7.1682320e-02   1.3995322e-02   4.6637200e-02   4.8698046e-02   5.7806532e-01   6.2090588e-01
   8.1996248e-02   1.3897302e-02   4.5292688e-02   4.6799438e-02   5.9883906e-01   6.2437235e-01
   9.3094632e-02   1.3779951e-02   4.3718422e-02   4.4743940e-02   6.3714764e-01   6.2839913e-01
   1.0488971e-01   1.3681243e-02   4.2026800e-02   4.2564192e-02   5.5673698e-01   6.2143185e-01
   1.1720871e-01   1.3625794e-02   4.0314202e-02   4.0299258e-02   7.3919255e-01   5.4477214e-01
   1.2978164e-01   1.3625777e-02   3.8666642e-02   3.8002146e-02   4.2303681e-01   5.1168198e-01
   1.4224440e-01   1.3682344e-02   3.7148020e-02   3.5740528e-02   6.3339564e-01   4.7682804e-01
   1.5419617e-01   1.3791105e-02   3.5801190e-02   3.3573244e-02   3.9937337e-01   4.9719899e-01
   1.6524653e-01   1.3946553e-02   3.4651082e-02   3.1548758e-02   3.2668760e-01   6.1386870e-01
   1.7504808e-01   1.4134751e-02   3.3716658e-02   2.9694776e-02   1.0247852e+00   6.7311983e-01
   1.8330134e-01   1.4332774e-02   3.3042018e-02   2.8029120e-02   2.5343700e+00   6.7657594e-01
   1.8966315e-01   1.4517182e-02   3.2688534e-02   2.6569286e-02   1.5264096e+01   7.0532731e-01
   1.9373513e-01   1.4667608e-02   3.2708050e-02   2.5326226e-02   3.5293106e+01   7.2532221e-01
   1.9530083e-01   1.4769157e-02   3.3139868e-02   2.4306420e-02   5.1311895e+01   7.2565191e-01
   1.9443910e-01   1.4817873e-02   3.4019762e-02   2.3505948e-02   6.6046666e+01   7.3421696e-01
   1.9132069e-01   1.4814705e-02   3.5378160e-02   2.2916866e-02   7.8828531e+01   7.5373443e-01
   1.8616954e-01   1.4753564e-02   3.7223894e-02   2.2527670e-02   8.8548635e+01   8.5585137e-01
   1.7933896e-01   1.4627272e-02   3.9536742e-02   2.2313194e-02   9.5244903e+01   8.4642427e-01
   1.7118992e-01   1.4433221e-02   4.2277354e-02   2.2232642e-02   9.9043636e+01   8.1064807e-01
   1.6204703e-01   1.4163737e-02   4.5396228e-02   2.2250018e-02   1.0199632e+02   8.7452690e-01
   1.5220823e-01   1.3808582e-02   4.8814712e-02   2.2348764e-02   1.0370927e+02   5.8700077e-01
   1.4196401e-01   1.3372440e-02   5.2416044e-02   2.2512756e-02   1.0463625e+02   3.7474459e-01
   1.3168001e-01   1.2884705e-02   5.6063860e-02   2.2732648e-02   1.0517027e+02   3.3874811e-01
   1.2171506e-01   1.2391007e-02   5.9605070e-02   2.3000626e-02   1.0531200e+02   1.4465821e-01
   1.1232128e-01   1.1939750e-02   6.2889176e-02   2.3289816e-02   1.0527021e+02   1.6887751e-01
   1.0364711e-01   1.1578772e-02   6.5793172e-02   2.3559616e-02   1.0488883e+02   1.8641663e-01
   9.5742900e-02   1.1350478e-02   6.8188388e-02   2.3755444e-02   1.0446183e+02   1.3453293e-01
   8.8584630e-02   1.1288167e-02   6.9917946e-02   2.3826888e-02   1.0393781e+02   1.7320633e-01
   8.2074296e-02   1.1416818e-02   7.0835376e-02   2.3741530e-02   1.0359861e+02   1.5958130e-01
   7.6036986e-02   1.1750003e-02   7.0839740e-02   2.3482638e-02   1.0342996e+02   1.7344738e-01
   7.0259838e-02   1.2290776e-02   6.9913646e-02   2.3045520e-02   1.0318602e+02   1.7143246e-01
   6.4574128e-02   1.3033427e-02   6.8155638e-02   2.2438830e-02   1.0304607e+02   1.5690389e-01
   5.8906464e-02   1.3963726e-02   6.5696976e-02   2.1699542e-02   1.0280724e+02   1.7713005e-01
   5.3264158e-02   1.5060830e-02   6.2614160e-02   2.0869966e-02   1.0258580e+02   1.6520187e-01
   4.7738094e-02   1.6295485e-02   5.8992136e-02   1.9984794e-02   1.0268759e+02   1.9750992e-01
   4.2457274e-02   1.7628881e-02   5.4956298e-02   1.9083537e-02   1.0293746e+02   1.9207774e-01
   3.7519438e-02   1.9009931e-02   5.0626324e-02   1.8200590e-02   1.0315145e+02   1.4883506e-01
   3.2991630e-02   2.0377192e-02   4.6133782e-02   1.7366213e-02   1.0331236e+02   1.7482149e-01
   2.8920444e-02   2.1678770e-02   4.1621142e-02   1.6600062e-02   1.0344293e+02   1.9281673e-01
   2.5330304e-02   2.2876272e-02   3.7216174e-02   1.5911107e-02   1.0351783e+02   1.9773212e-01
   2.2218416e-02   2.3926930e-02   3.3036400e-02   1.5312482e-02   1.0358209e+02   1.7875638e-01
   1.9567316e-02   2.4778694e-02   2.9179350e-02   1.4811478e-02   1.0372710e+02   3.4739810e-01
   1.7359636e-02   2.5377328e-02   2.5720808e-02   1.4405013e-02   1.0379046e+02   6.0085054e-01
   1.5573161e-02   2.5690778e-02   2.2725950e-02   1.4086299e-02   1.0372086e+02   6.4458369e-01
   1.4181758e-02   2.5732860e-02   2.0253500e-02   1.3854306e-02   1.0354642e+02   7.6386922e-01
   1.3153866e-02   2.5549720e-02   1.8352856e-02   1.3715732e-02   1.0309260e+02   8.1742314e-01
   1.2453172e-02   2.5194890e-02   1.7060765e-02   1.3675201e-02   1.0247595e+02   7.9700196e-01
   1.2042181e-02   2.4721054e-02   1.6402399e-02   1.3735096e-02   1.0160532e+02   8.7033096e-01
   1.1880730e-02   2.4175694e-02   1.6389462e-02   1.3896072e-02   1.0035526e+02   8.3173687e-01
   1.1930469e-02   2.3594666e-02   1.7017733e-02   1.4158019e-02   9.8980577e+01   7.9617478e-01
   1.2157854e-02   2.3004060e-02   1.8271912e-02   1.4520927e-02   9.7520904e+01   7.9859716e-01
   1.2530684e-02   2.2420748e-02   2.0132366e-02   1.4988139e-02   9.5803153e+01   8.3128275e-01
   1.3016799e-02   2.1849256e-02   2.2574916e-02   1.5564710e-02   9.3790801e+01   8.1243696e-01
   1.3579339e-02   2.1290846e-02   2.5562140e-02   1.6245739e-02   9.1792959e+01   7.8858933e-01
   1.4176109e-02   2.0752670e-02   2.9035408e-02   1.7016795e-02   8.9615436e+01   8.3009778e-01
   1.4772281e-02   2.0243410e-02   3.2915636e-02   1.7858364e-02   8.7586531e+01   7.5346633e-01
   1.5338893e-02   1.9763783e-02   3.7105908e-02   1.8752470e-02   8.5540892e+01   8.1783603e-01
   1.5853945e-02   1.9310797e-02   4.1498800e-02   1.9685491e-02   8.2536956e+01   9.2828327e-01
   1.6311344e-02   1.8889443e-02   4.5963862e-02   2.0641802e-02   7.9594727e+01   9.5342589e-01
   1.6704865e-02   1.8506464e-02   5.0336214e-02   2.1607744e-02   7.6827986e+01   1.1337989e+00
   1.7016274e-02   1.8161126e-02   5.4430008e-02   2.2569534e-02   7.3910816e+01   1.2580758e+00
   1.7217649e-02   1.7850322e-02   5.8061118e-02   2.3503216e-02   7.1051934e+01   1.3724702e+00
   1.7272344e-02   1.7570755e-02   6.1063218e-02   2.4371144e-02   6.7767494e+01   1.5214230e+00
   1.7141952e-02   1.7311878e-02   6.3239508e-02   2.5127316e-02   6.3993130e+01   1.5500407e+00
   1.6794935e-02   1.7055583e-02   6.4426576e-02   2.5740260e-02   6.0045326e+01   1.5615543e+00
   1.6221395e-02   1.6785021e-02   6.4594244e-02   2.6199338e-02   5.6428163e+01   1.6892810e+00
   1.5449611e-02   1.6485303e-02   6.3747146e-02   2.6510244e-02   5.2631237e+01   1.8809553e+00
   1.4530986e-02   1.6144282e-02   6.1929190e-02   2.6698308e-02   4.8824786e+01   1.9292750e+00
   1.3517728e-02   1.5769323e-02   5.9288052e-02   2.6794702e-02   4.5754848e+01   1.9035147e+00
   1.2461073e-02   1.5387001e-02   5.6008586e-02   2.6827876e-02   4.2625999e+01   1.8372692e+00
   1.1404045e-02   1.5022673e-02   5.2288286e-02   2.6815220e-02   3.8468669e+01   1.8116423e+00
   1.0379537e-02   1.4698963e-02   4.8331666e-02   2.6750986e-02   3.4661485e+01   1.8849767e+00
   9.4155026e-03   1.4442218e-02   4.4323254e-02   2.6617364e-02   3.1421402e+01   1.8697684e+00
   8.5336492e-03   1.4286272e-02   4.0414260e-02   2.6401554e-02   2.7516691e+01   1.9501913e+00
   7.7506564e-03   1.4270595e-02   3.6718852e-02   2.6097610e-02   2.5157202e+01   2.1155481e+00
   7.0782200e-03   1.4429257e-02   3.3317292e-02   2.5701092e-02   2.3308582e+01   2.1517034e+00
   6.5221496e-03   1.4788455e-02   3.0262450e-02   2.5203050e-02   2.0328229e+01   2.1641532e+00
   6.0830338e-03   1.5363939e-02   2.7593310e-02   2.4591582e-02   1.8135619e+01   2.1606900e+00
   5.7578714e-03   1.6160899e-02   2.5330298e-02   2.3858020e-02   1.5432317e+01   2.1955452e+00
   5.5422878e-03   1.7178117e-02   2.3467766e-02   2.2986640e-02   1.1607655e+01   2.2053924e+00
   5.4305180e-03   1.8409259e-02   2.1985080e-02   2.1976686e-02   8.2685038e+00   2.1666765e+00
   5.4148400e-03   1.9844048e-02   2.0859768e-02   2.0865762e-02   6.6567159e+00   2.2065136e+00
   5.4846216e-03   2.1465236e-02   2.0066416e-02   1.9697950e-02   6.3834168e+00   2.1640122e+00
   5.6275126e-03   2.3259972e-02   1.9567587e-02   1.8512879e-02   5.5735791e+00   2.1551212e+00
   5.8321678e-03   2.5225080e-02   1.9320134e-02   1.7346792e-02   4.4273218e+00   2.2293011e+00
   6.0882952e-03   2.7352362e-02   1.9279632e-02   1.6223578e-02   3.4970975e+00   2.2258602e+00
   6.3866248e-03   2.9629198e-02   1.9398308e-02   1.5154442e-02   2.8427773e+00   2.2445968e+00
   6.7180538e-03   3.2029648e-02   1.9628409e-02   1.4142578e-02   2.6367185e+00   2.2652436e+00
   7.0733714e-03   3.4503044e-02   1.9919166e-02   1.3189867e-02   2.6305498e+00   2.2663622e+00
   7.4436560e-03   3.7002132e-02   2.0221908e-02   1.2292227e-02   2.8575020e+00   2.2545750e+00
   7.8187448e-03   3.9494692e-02   2.0500288e-02   1.1445462e-02   2.8721957e+00   2.2560155e+00
   8.1916046e-03   4.1945320e-02   2.0726662e-02   1.0647170e-02   2.5331983e+00   2.2924714e+00
   8.5596930e-03   4.4315456e-02   2.0877636e-02   9.8919794e-03   2.4360498e+00   2.2852747e+00
   8.9203442e-03   4.6556338e-02   2.0934944e-02   9.1738828e-03   2.3851981e+00   2.2690746e+00
   9.2735640e-03   4.8610832e-02   2.0882994e-02   8.4865076e-03   2.1538164e+00   2.2685332e+00
   9.6231770e-03   5.0432722e-02   2.0709494e-02   7.8325954e-03   1.9147228e+00   2.2775635e+00
   9.9738900e-03   5.1972098e-02   2.0416402e-02   7.2204208e-03   1.5286869e+00   2.2945249e+00
   1.0327962e-02   5.3182426e-02   2.0020244e-02   6.6571250e-03   1.0324823e+00   2.2584522e+00
   1.0681168e-02   5.4073546e-02   1.9537790e-02   6.1521734e-03   8.4124889e-01   2.2440006e+00
   1.1023991e-02   5.4722834e-02   1.8982674e-02   5.7127512e-03   8.9084840e-01   2.2960599e+00
   1.1346959e-02   5.5219020e-02   1.8367730e-02   5.3428644e-03   7.6486927e-01   2.2569623e+00
   1.1641933e-02   5.5625000e-02   1.7700477e-02   5.0435192e-03   7.0899631e-01   2.2074590e+00
   1.1899977e-02   5.5997826e-02   1.6986626e-02   4.8130470e-03   7.5823462e-01   2.2236643e+00
   1.2114511e-02   5.6387928e-02   1.6233882e-02   4.6482236e-03   6.6234042e-01   2.2077378e+00
   1.2283659e-02   5.6826322e-02   1.5452170e-02   4.5438456e-03   6.8003298e-01   2.2307785e+00
   1.2406313e-02   5.7340050e-02   1.4658258e-02   4.4937366e-03   7.1296039e-01   2.2552693e+00
   1.2482882e-02   5.7965752e-02   1.3868194e-02   4.4883612e-03   6.6417036e-01   2.1818521e+00
   1.2519846e-02   5.8758036e-02   1.3091784e-02   4.5158376e-03   6.5819984e-01   2.0916553e+00
   1.2527856e-02   5.9773944e-02   1.2334102e-02   4.5632104e-03   6.4479340e-01   2.0478865e+00
   1.2519584e-02   6.1039914e-02   1.1593890e-02   4.6178900e-03   6.8890006e-01   1.9221681e+00
   1.2505887e-02   6.2536230e-02   1.0870431e-02   4.6717456e-03   6.6236587e-01   1.8250928e+00
   1.2489686e-02   6.4202784e-02   1.0168494e-02   4.7195164e-03   6.0190173e-01   1.8990098e+00
   1.2470418e-02   6.5950160e-02   9.4991214e-03   4.7580602e-03   6.2823888e-01   1.8553291e+00
   1.2449621e-02   6.7668738e-02   8.8761484e-03   4.7841552e-03   6.2229023e-01   1.7553025e+00
   1.2429930e-02   6.9275290e-02   8.3086318e-03   4.7927676e-03   6.0316271e-01   1.7183659e+00
   1.2415128e-02   7.0713538e-02   7.8013986e-03   4.7814100e-03   5.8867257e-01   1.7050946e+00
   1.2406603e-02   7.1912496e-02   7.3580560e-03   4.7517882e-03   6.0226973e-01   1.7396920e+00
   1.2398899e-02   7.2825182e-02   6.9815402e-03   4.7082720e-03   6.0763318e-01   1.7566649e+00
   1.2384803e-02   7.3434682e-02   6.6717900e-03   4.6548512e-03   5.9551807e-01   1.8499405e+00
   1.2358265e-02   7.3731188e-02   6.4251708e-03   4.5951918e-03   6.2544204e-01   1.7519562e+00
   1.2314446e-02   7.3726800e-02   6.2379170e-03   4.5338204e-03   6.2026333e-01   1.7688565e+00
   1.2250626e-02   7.3439706e-02   6.1065926e-03   4.4748762e-03   5.9769858e-01   1.9758346e+00
   1.2162021e-02   7.2902712e-02   6.0267498e-03   4.4227930e-03   6.0943776e-01   1.9010500e+00
   1.2045792e-02   7.2187404e-02   5.9926436e-03   4.3808232e-03   6.0827031e-01   1.9670927e+00
   1.1903008e-02   7.1376260e-02   5.9987772e-03   4.3500596e-03   6.0789726e-01   1.9090866e+00
   1.1731624e-02   7.0506360e-02   6.0400488e-03   4.3309112e-03   6.0162837e-01   1.9335206e+00
   1.1527761e-02   6.9546484e-02   6.1106978e-03   4.3237228e-03   6.1047760e-01   2.0187995e+00
   1.1288636e-02   6.8432734e-02   6.2053660e-03   4.3305566e-03   6.1229080e-01   1.9606986e+00
   1.1010150e-02   6.7120982e-02   6.3208046e-03   4.3538306e-03   5.7845696e-01   2.0751998e+00
   1.0686269e-02   6.5615308e-02   6.4560264e-03   4.3928640e-03   6.1055761e-01   1.9202556e+00
   1.0310118e-02   6.3928316e-02   6.6120496e-03   4.4464602e-03   6.1732106e-01   2.0374288e+00
   9.8718894e-03   6.2031726e-02   6.7936658e-03   4.5175844e-03   6.1246969e-01   1.8017920e+00
   9.3666836e-03   5.9871908e-02   7.0069528e-03   4.6093944e-03   6.2355861e-01   1.9685992e+00
   8.8036644e-03   5.7396154e-02   7.2587752e-03   4.7241078e-03   5.8963558e-01   1.7468691e+00
   8.2015200e-03   5.4562010e-02   7.5596968e-03   4.8716254e-03   6.1190265e-01   4.9011273e+00
   7.5878898e-03   5.1378624e-02   7.9202216e-03   5.0680264e-03   5.9291493e-01   2.2059599e+01
   6.9973636e-03   4.7937896e-02   8.3496000e-03   5.3295946e-03   6.1025211e-01   4.3752077e+01
   6.4659564e-03   4.4358878e-02   8.8557808e-03   5.6729762e-03   6.4782796e-01   5.9654785e+01
   6.0290608e-03   4.0742430e-02   9.4429512e-03   6.1122110e-03   6.0881846e-01   7.3187370e+01
   5.7187896e-03   3.7178012e-02   1.0112030e-02   6.6563372e-03   6.3822356e-01   8.2615575e+01
   5.5653736e-03   3.3744506e-02   1.0862483e-02   7.3107072e-03   5.9945255e-01   8.9574264e+01
   5.5983080e-03   3.0511910e-02   1.1691437e-02   8.0772344e-03   6.4602586e-01   9.4776783e+01
   5.8466038e-03   2.7542984e-02   1.2587879e-02   8.9553872e-03   7.3652446e-01   9.7538982e+01
   6.3410438e-03   2.4897906e-02   1.3535649e-02   9.9413916e-03   6.6346564e-01   9.9921536e+01
   7.1157698e-03   2.2631544e-02   1.4520244e-02   1.1023823e-02   6.4659945e-01   1.0166634e+02
   8.2087586e-03   2.0786150e-02   1.5526191e-02   1.2181107e-02   6.0509023e-01   1.0329419e+02
   9.6593776e-03   1.9390948e-02   1.6534986e-02   1.3381642e-02   5.9708831e-01   1.0438256e+02
   1.1504440e-02   1.8458161e-02   1.7519876e-02   1.4589837e-02   6.3011425e-01   1.0492440e+02
   1.3777256e-02   1.7984742e-02   1.8442702e-02   1.5768198e-02   6.0529696e-01   1.0530396e+02
   1.6504295e-02   1.7952721e-02   1.9252760e-02   1.6877016e-02   6.2242158e-01   1.0525506e+02
   1.9702018e-02   1.8327019e-02   1.9885585e-02   1.7887125e-02   6.0412662e-01   1.0529054e+02
   2.3376914e-02   1.9059566e-02   2.0282794e-02   1.8778623e-02   6.0432114e-01   1.0528602e+02
   2.7519422e-02   2.0087566e-02   2.0417384e-02   1.9529839e-02   6.2231756e-01   1.0540551e+02
   3.2106104e-02   2.1331314e-02   2.0303790e-02   2.0128274e-02   6.0744285e-01   1.0566379e+02
   3.7095048e-02   2.2696110e-02   1.9984371e-02   2.0569964e-02   6.2477544e-01   1.0579190e+02
   4.2414410e-02   2.4075276e-02   1.9503136e-02   2.0838830e-02   6.2039538e-01   1.0594111e+02
   4.7962348e-02   2.5366846e-02   1.8897116e-02   2.0920224e-02   6.1109012e-01   1.0613882e+02
   5.3592248e-02   2.6473688e-02   1.8195884e-02   2.0823560e-02   6.1802983e-01   1.0637020e+02
   5.9113950e-02   2.7314124e-02   1.7425263e-02   2.0564206e-02   6.2677589e-01   1.0649969e+02
   6.4308738e-02   2.7858566e-02   1.6616342e-02   2.0148264e-02   6.2420496e-01   1.0652776e+02
   6.8943570e-02   2.8104268e-02   1.5804964e-02   1.9582123e-02   5.9399936e-01   1.0658244e+02
   7.2787794e-02   2.8050174e-02   1.5024183e-02   1.8874454e-02   6.1232617e-01   1.0664684e+02
   7.5585014e-02   2.7716320e-02   1.4297903e-02   1.8036251e-02   6.3476210e-01   1.0669848e+02
   7.7052104e-02   2.7136028e-02   1.3643209e-02   1.7099854e-02   6.3655722e-01   1.0670377e+02
   7.7020088e-02   2.6327864e-02   1.3073100e-02   1.6116455e-02   6.2723818e-01   1.0662363e+02
   7.5596144e-02   2.5293498e-02   1.2592802e-02   1.5128381e-02   6.1450827e-01   1.0646061e+02
   7.3079682e-02   2.4054314e-02   1.2201020e-02   1.4164188e-02   6.5885194e-01   1.0616939e+02
   6.9768676e-02   2.2653400e-02   1.1893442e-02   1.3241845e-02   6.3239311e-01   1.0584293e+02
   6.5926542e-02   2.1136686e-02   1.1662456e-02   1.2373855e-02   6.6294952e-01   1.0555177e+02
   6.1797654e-02   1.9566303e-02   1.1496007e-02   1.1577792e-02   8.3131333e-01   1.0515216e+02
   5.7617342e-02   1.8006497e-02   1.1382892e-02   1.0871427e-02   8.7745191e-01   1.0472930e+02
   5.3614470e-02   1.6501086e-02   1.1318911e-02   1.0266301e-02   8.2033977e-01   1.0422680e+02
   4.9984708e-02   1.5075179e-02   1.1300199e-02   9.7690426e-03   7.0123115e-01   1.0340369e+02
   4.6881508e-02   1.3740191e-02   1.1317862e-02   9.3797752e-03   6.3119528e-01   1.0246718e+02
   4.4406130e-02   1.2504460e-02   1.1361491e-02   9.0920928e-03   6.3402552e-01   1.0147671e+02
   4.2616258e-02   1.1375401e-02   1.1417662e-02   8.8944014e-03   6.0063628e-01   1.0013492e+02
   4.1529624e-02   1.0355698e-02   1.1469421e-02   8.7712264e-03   6.2565694e-01   9.8790730e+01
   4.1134776e-02   9.4462470e-03   1.1506344e-02   8.7102216e-03   6.3101147e-01   9.7706643e+01
   4.1434724e-02   8.6458686e-03   1.1531987e-02   8.7078026e-03   6.1704769e-01   9.6397253e+01
   4.2430398e-02   7.9492954e-03   1.1560011e-02   8.7682334e-03   6.5316634e-01   9.4884717e+01
   4.4095142e-02   7.3457646e-03   1.1605087e-02   8.8975288e-03   6.3847256e-01   9.3333734e+01
   4.6383696e-02   6.8189092e-03   1.1677235e-02   9.0968138e-03   6.1358379e-01   9.1793506e+01
   4.9219090e-02   6.3542760e-03   1.1783386e-02   9.3637508e-03   6.1381099e-01   9.0212024e+01
   5.2481700e-02   5.9435662e-03   1.1928702e-02   9.6950458e-03   6.0981127e-01   8.8374621e+01
   5.6011370e-02   5.5799712e-03   1.2112598e-02   1.0085220e-02   6.8188335e-01   8.6684767e+01
   5.9608928e-02   5.2564580e-03   1.2327713e-02   1.0528442e-02   7.9398558e-01   8.4657920e+01
   6.3024908e-02   4.9693318e-03   1.2565335e-02   1.1020114e-02   8.2501321e-01   8.2284878e+01
   6.5973944e-02   4.7173110e-03   1.2815113e-02   1.1555822e-02   8.2586661e-01   8.0266044e+01
   6.8179398e-02   4.4970016e-03   1.3060005e-02   1.2128786e-02   8.3706578e-01   7.7422568e+01
   6.9419522e-02   4.3050518e-03   1.3278764e-02   1.2728600e-02   8.2253635e-01   7.4299938e+01
   6.9609946e-02   4.1390512e-03   1.3450747e-02   1.3342072e-02   8.0430604e-01   7.1222461e+01
   6.8801368e-02   3.9946208e-03   1.3557329e-02   1.3949323e-02   8.0584882e-01   6.7479276e+01
   6.7087742e-02   3.8664802e-03   1.3588932e-02   1.4526167e-02   8.4118977e-01   6.4550425e+01
   6.4611868e-02   3.7518274e-03   1.3546542e-02   1.5052686e-02   8.5404895e-01   6.1925131e+01
   6.1588344e-02   3.6541488e-03   1.3430606e-02   1.5517398e-02   8.1994632e-01   5.8765096e+01
   5.8251438e-02   3.5809274e-03   1.3237352e-02   1.5922655e-02   8.3591294e-01   5.5755112e+01
   5.4811748e-02   3.5379302e-03   1.2962910e-02   1.6277671e-02   8.3292426e-01   5.2708670e+01
   5.1452308e-02   3.5271826e-03   1.2610368e-02   1.6585451e-02   8.4241695e-01   4.9891734e+01
   4.8323572e-02   3.5472212e-03   1.2191527e-02   1.6841447e-02   8.8320554e-01   4.7221863e+01
   4.5532150e-02   3.5966898e-03   1.1721162e-02   1.7031763e-02   8.6541258e-01   4.4259701e+01
   4.3162282e-02   3.6749218e-03   1.1216960e-02   1.7135712e-02   9.3214214e-01   4.1549380e+01
   4.1290950e-02   3.7797866e-03   1.0696177e-02   1.7137878e-02   9.4658190e-01   3.8982321e+01
   3.9970068e-02   3.9090006e-03   1.0172838e-02   1.7042238e-02   8.7352177e-01   3.6108786e+01
   3.9216968e-02   4.0597430e-03   9.6608042e-03   1.6881190e-02   8.9866937e-01   3.3316220e+01
   3.9010268e-02   4.2274526e-03   9.1698168e-03   1.6705225e-02   9.0802925e-01   3.0836577e+01
   3.9286092e-02   4.4061508e-03   8.7090086e-03   1.6563937e-02   8.9423806e-01   2.8298837e+01
   3.9939064e-02   4.5890204e-03   8.2921880e-03   1.6500849e-02   8.8877716e-01   2.5693772e+01
   4.0829538e-02   4.7687370e-03   7.9320094e-03   1.6555718e-02   8.8289426e-01   2.3269974e+01
   4.1794974e-02   4.9358186e-03   7.6380322e-03   1.6760656e-02   9.0427599e-01   2.0793199e+01
   4.2655414e-02   5.0787016e-03   7.4156416e-03   1.7131859e-02   8.3304246e-01   1.8397841e+01
   4.3228938e-02   5.1864522e-03   7.2689262e-03   1.7668314e-02   7.5661925e-01   1.6537554e+01
   4.3363512e-02   5.2496430e-03   7.2005346e-03   1.8358242e-02   7.6445718e-01   1.4926301e+01
   4.2986580e-02   5.2602884e-03   7.2078286e-03   1.9177551e-02   7.3110348e-01   1.3513768e+01
   4.2121266e-02   5.2151190e-03   7.2934014e-03   2.0089420e-02   7.4537451e-01   1.2134316e+01
   4.0810694e-02   5.1185804e-03   7.4692976e-03   2.1043356e-02   7.3426870e-01   1.0412546e+01
   3.9072220e-02   4.9804730e-03   7.7539218e-03   2.1984428e-02   6.7235680e-01   9.0995985e+00
   3.6950226e-02   4.8127800e-03   8.1706008e-03   2.2902600e-02   7.0205876e-01   8.1051186e+00
   3.4540004e-02   4.6307248e-03   8.7410130e-03   2.3841706e-02   7.2753528e-01   6.7938300e+00
   3.1952984e-02   4.4568866e-03   9.4820074e-03   2.4851814e-02   7.2255656e-01   5.3579547e+00
   2.9297910e-02   4.3175724e-03   1.0404928e-02   2.5968378e-02   7.0630799e-01   4.2134106e+00
   2.6679468e-02   4.2346804e-03   1.1518425e-02   2.7210752e-02   7.0756384e-01   4.0103228e+00
   2.4185924e-02   4.2260430e-03   1.2829111e-02   2.8597142e-02   6.8409755e-01   3.7366897e+00
   2.1880240e-02   4.3066178e-03   1.4338968e-02   3.0157106e-02   7.1430755e-01   2.7664551e+00
   1.9814442e-02   4.4898998e-03   1.6044686e-02   3.1913270e-02   7.9778806e-01   2.3239075e+00
   1.8045538e-02   4.7888706e-03   1.7941634e-02   3.3876166e-02   7.9844293e-01   2.2688143e+00
   1.6627503e-02   5.2126090e-03   2.0039350e-02   3.6041648e-02   8.0963374e-01   2.0785280e+00
   1.5602076e-02   5.7671546e-03   2.2368058e-02   3.8382802e-02   7.7326509e-01   1.7352503e+00
   1.5002165e-02   6.4551248e-03   2.4977322e-02   4.0848910e-02   7.5174861e-01   1.3404039e+00
   1.4856148e-02   7.2738058e-03   2.7925022e-02   4.3356288e-02   7.5280068e-01   1.0927804e+00
   1.5195698e-02   8.2157582e-03   3.1251784e-02   4.5786782e-02   6.5433609e-01   9.7031591e-01
   1.6053467e-02   9.2668312e-03   3.4977992e-02   4.7989530e-02   5.8781233e-01   9.3503829e-01
   1.7450299e-02   1.0404384e-02   3.9105344e-02   4.9813716e-02   6.0527710e-01   8.3919105e-01
   1.9396319e-02   1.1596249e-02   4.3612154e-02   5.1114840e-02   6.2335686e-01   7.4513701e-01
   2.1896074e-02   1.2804525e-02   4.8459982e-02   5.1752270e-02   6.0471175e-01   7.2869402e-01
   2.4948800e-02   1.3990001e-02   5.3589354e-02   5.1690006e-02   6.2052377e-01   7.4047930e-01
   2.8539616e-02   1.5111560e-02   5.8913184e-02   5.0994046e-02   5.9985593e-01   7.4788983e-01
   3.2639266e-02   1.6131315e-02   6.4302042e-02   4.9747422e-02   5.9327653e-01   7.2850049e-01
   3.7216732e-02   1.7013214e-02   6.9579164e-02   4.8071144e-02   6.1203248e-01   7.4177750e-01
   4.2231230e-02   1.7711104e-02   7.4552658e-02   4.6112150e-02   6.2415456e-01   7.0158318e-01
   4.7649010e-02   1.8174830e-02   7.9047500e-02   4.3990930e-02   6.4557337e-01   6.5976802e-01
   5.3459616e-02   1.8376290e-02   8.2879452e-02   4.1806788e-02   5.4980740e-01   6.5247467e-01
   5.9653860e-02   1.8335903e-02   8.5802586e-02   3.9662446e-02   6.2408370e-01   6.4159454e-01
   6.6230616e-02   1.8115814e-02   8.7594150e-02   3.7656128e-02   6.2401221e-01   6.7793091e-01
   7.3197146e-02   1.7778643e-02   8.8112104e-02   3.5865308e-02   6.0839799e-01   6.0730302e-01
   8.0552316e-02   1.7370860e-02   8.7282858e-02   3.4347380e-02   6.4557005e-01   5.6772446e-01
   8.8287728e-02   1.6926356e-02   8.5207674e-02   3.3142412e-02   5.2122719e-01   6.2508541e-01
   9.6357778e-02   1.6463802e-02   8.2108678e-02   3.2278904e-02   6.6789293e-01   6.2273060e-01
   1.0464772e-01   1.5996106e-02   7.8204950e-02   3.1771622e-02   5.7691055e-01   6.6446262e-01
   1.1304273e-01   1.5531853e-02   7.3732884e-02   3.1619768e-02   6.8650592e-01   6.4452196e-01
   1.2145485e-01   1.5069096e-02   6.8933560e-02   3.1823122e-02   5.6042214e-01   6.4455225e-01
   1.2973742e-01   1.4610534e-02   6.4030604e-02   3.2392138e-02   4.2850471e-01   7.1613597e-01
   1.3769481e-01   1.4166699e-02   5.9212956e-02   3.3332436e-02   6.4695899e-01   6.9164841e-01
   1.4509235e-01   1.3735716e-02   5.4629424e-02   3.4631338e-02   2.9766746e-01   7.1908929e-01
   1.5169114e-01   1.3308789e-02   5.0409984e-02   3.6268702e-02   9.8555950e-01   7.4493230e-01
   1.5735139e-01   1.2887821e-02   4.6660942e-02   3.8233186e-02   1.0266107e+00   7.6848465e-01
   1.6193031e-01   1.2478530e-02   4.3447122e-02   4.0529452e-02   8.8320998e+00   8.3727541e-01
   1.6527733e-01   1.2085322e-02   4.0800592e-02   4.3163770e-02   2.9448248e+01   8.8471121e-01
   1.6742287e-01   1.1710415e-02   3.8751010e-02   4.6130486e-02   4.8265981e+01   9.2800092e-01
   1.6851675e-01   1.1348044e-02   3.7316366e-02   4.9400738e-02   6.2988343e+01   9.0870626e-01
   1.6867447e-01   1.0984954e-02   3.6479486e-02   5.2902242e-02   7.6130318e+01   9.0825309e-01
   1.6799025e-01   1.0606330e-02   3.6198572e-02   5.6535646e-02   8.6140275e+01   8.5860678e-01
   1.6663570e-01   1.0207371e-02   3.6426328e-02   6.0195478e-02   9.3845305e+01   7.8245517e-01
   1.6484675e-01   9.7976056e-03   3.7107472e-02   6.3773950e-02   9.8277364e+01   7.7041924e-01
   1.6275796e-01   9.3906488e-03   3.8178304e-02   6.7164178e-02   1.0156854e+02   7.8854466e-01
   1.6033869e-01   8.9963886e-03   3.9585480e-02   7.0247188e-02   1.0390572e+02   8.5422565e-01
   1.5743908e-01   8.6259052e-03   4.1286372e-02   7.2887282e-02   1.0515734e+02   7.6805796e-01
   1.5389427e-01   8.2947250e-03   4.3242050e-02   7.4956386e-02   1.0613976e+02   5.1589479e-01
   1.4972143e-01   8.0199264e-03   4.5405884e-02   7.6312260e-02   1.0638368e+02   2.4973092e-01
   1.4517530e-01   7.8208352e-03   4.7708806e-02   7.6786426e-02   1.0660259e+02   1.4577808e-01
   1.4056021e-01   7.7159750e-03   5.0071650e-02   7.6297454e-02   1.0648358e+02   1.7828152e-01
   1.3606860e-01   7.7199354e-03   5.2412192e-02   7.4849918e-02   1.0617769e+02   1.6166057e-01
   1.3178070e-01   7.8446804e-03   5.4647898e-02   7.2485384e-02   1.0582713e+02   1.4660694e-01
   1.2767752e-01   8.1000346e-03   5.6701188e-02   6.9336846e-02   1.0541338e+02   1.6984395e-01
   1.2363849e-01   8.4949982e-03   5.8487276e-02   6.5575536e-02   1.0538884e+02   1.8260929e-01
   1.1944166e-01   9.0346534e-03   5.9924682e-02   6.1375642e-02   1.0537853e+02   1.5796121e-01
   1.1480353e-01   9.7164700e-03   6.0940266e-02   5.6927344e-02   1.0547880e+02   1.7453208e-01
   1.0951694e-01   1.0535265e-02   6.1458004e-02   5.2398810e-02   1.0559417e+02   1.8868728e-01
   1.0350103e-01   1.1485296e-02   6.1401402e-02   4.7912440e-02   1.0559439e+02   1.8928213e-01
   9.6760150e-02   1.2555202e-02   6.0703990e-02   4.3545626e-02   1.0558269e+02   2.1106535e-01
   8.9389794e-02   1.3728305e-02   5.9364424e-02   3.9349200e-02   1.0542046e+02   1.7440895e-01
   8.1556502e-02   1.4984248e-02   5.7443226e-02   3.5365268e-02   1.0538958e+02   1.7764464e-01
   7.3478802e-02   1.6296057e-02   5.5018418e-02   3.1659400e-02   1.0552150e+02   1.8521147e-01
   6.5406664e-02   1.7629484e-02   5.2201154e-02   2.8303900e-02   1.0563575e+02   1.9473581e-01
   5.7566694e-02   1.8944598e-02   4.9111470e-02   2.5339386e-02   1.0573414e+02   1.7299802e-01
   5.0139990e-02   2.0197528e-02   4.5857166e-02   2.2787034e-02   1.0577399e+02   2.2201056e-01
   4.3253696e-02   2.1347612e-02   4.2534236e-02   2.0649406e-02   1.0573248e+02   5.1522912e-01
   3.6987534e-02   2.2348936e-02   3.9224626e-02   1.8911637e-02   1.0566928e+02   6.1682708e-01
   3.1395516e-02   2.3143818e-02   3.6013226e-02   1.7546964e-02   1.0564847e+02   6.3986044e-01
   2.6505568e-02   2.3710308e-02   3.2977976e-02   1.6517132e-02   1.0560881e+02   8.5092140e-01
   2.2316264e-02   2.4083466e-02   3.0183974e-02   1.5776984e-02   1.0536060e+02   9.4015040e-01
   1.8807474e-02   2.4317274e-02   2.7686432e-02   1.5275033e-02   1.0490497e+02   9.3962148e-01
   1.5944703e-02   2.4465268e-02   2.5526486e-02   1.4961334e-02   1.0434980e+02   9.3719680e-01
   1.3675054e-02   2.4574144e-02   2.3735716e-02   1.4791132e-02   1.0346087e+02   9.0368383e-01
   1.1931006e-02   2.4677494e-02   2.2334174e-02   1.4725481e-02   1.0225734e+02   8.5798621e-01
   1.0632449e-02   2.4793282e-02   2.1333988e-02   1.4732191e-02   1.0082149e+02   8.3972005e-01
   9.6980338e-03   2.4927862e-02   2.0752246e-02   1.4780392e-02   9.9108310e+01   8.4476169e-01
   9.0528878e-03   2.5083776e-02   2.0603114e-02   1.4842462e-02   9.7380984e+01   8.3654673e-01
   8.6220866e-03   2.5262300e-02   2.0884660e-02   1.4903138e-02   9.5527151e+01   8.3186428e-01
   8.3498194e-03   2.5466926e-02   2.1588736e-02   1.4957860e-02   9.3447157e+01   8.0599623e-01
   8.2039104e-03   2.5697704e-02   2.2712372e-02   1.5003725e-02   9.1370155e+01   8.3456584e-01
   8.1550156e-03   2.5942318e-02   2.4247270e-02   1.5041093e-02   8.9549707e+01   8.9385174e-01
   8.1765022e-03   2.6175776e-02   2.6161220e-02   1.5076711e-02   8.7636250e+01   9.3843693e-01
   8.2453046e-03   2.6359010e-02   2.8404820e-02   1.5118082e-02   8.5179435e+01   1.0493338e+00
   8.3393606e-03   2.6450808e-02   3.0928172e-02   1.5167717e-02   8.2648108e+01   1.2504381e+00
   8.4397922e-03   2.6439360e-02   3.3676902e-02   1.5221969e-02   7.9937271e+01   1.4243903e+00
   8.5319370e-03   2.6343406e-02   3.6578222e-02   1.5270216e-02   7.7322145e+01   1.4754477e+00
   8.6063742e-03   2.6181098e-02   3.9530482e-02   1.5293086e-02   7.4817997e+01   1.5333663e+00
   8.6577294e-03   2.5960074e-02   4.2422130e-02   1.5269180e-02   7.1695062e+01   1.5693229e+00
   8.6849672e-03   2.5694892e-02   4.5147296e-02   1.5182182e-02   6.8489207e+01   1.6635767e+00
   8.6928054e-03   2.5410476e-02   4.7588898e-02   1.5017613e-02   6.4675903e+01   1.8369129e+00
   8.6890452e-03   2.5131480e-02   4.9595548e-02   1.4771422e-02   6.0527695e+01   1.8004692e+00
   8.6829528e-03   2.4886736e-02   5.0994016e-02   1.4462124e-02   5.6660979e+01   1.7190909e+00
   8.6830618e-03   2.4701130e-02   5.1677610e-02   1.4118394e-02   5.2108292e+01   1.7425091e+00
   8.6961342e-03   2.4591148e-02   5.1616632e-02   1.3764957e-02   4.7906162e+01   1.7519733e+00
   8.7307212e-03   2.4577586e-02   5.0823354e-02   1.3420857e-02   4.4214581e+01   1.7945734e+00
   8.7925054e-03   2.4677214e-02   4.9401450e-02   1.3097925e-02   4.0181416e+01   1.8050863e+00
   8.8836978e-03   2.4894560e-02   4.7502954e-02   1.2802023e-02   3.5811738e+01   1.8401988e+00
   9.0078612e-03   2.5221070e-02   4.5265834e-02   1.2537768e-02   3.1200699e+01   1.9750940e+00
   9.1641360e-03   2.5638290e-02   4.2821910e-02   1.2309188e-02   2.7476137e+01   2.0416540e+00
   9.3441504e-03   2.6117316e-02   4.0276464e-02   1.2114286e-02   2.4664056e+01   2.0576319e+00
   9.5334876e-03   2.6606158e-02   3.7712042e-02   1.1941925e-02   2.1594563e+01   2.0301440e+00
   9.7184116e-03   2.7050094e-02   3.5197722e-02   1.1774401e-02   1.8798722e+01   2.0349776e+00
   9.8951366e-03   2.7424058e-02   3.2779678e-02   1.1588559e-02   1.6639526e+01   2.0822933e+00
   1.0067859e-02   2.7738194e-02   3.0487726e-02   1.1363251e-02   1.2425440e+01   2.0759095e+00
   1.0241935e-02   2.8031554e-02   2.8349498e-02   1.1089222e-02   7.7118327e+00   2.1167438e+00
   1.0419343e-02   2.8351730e-02   2.6395660e-02   1.0768065e-02   5.7152470e+00   2.0309915e+00
   1.0596651e-02   2.8736634e-02   2.4646940e-02   1.0411401e-02   4.1678171e+00   1.9603676e+00
   1.0764560e-02   2.9202296e-02   2.3114346e-02   1.0036497e-02   3.0331677e+00   2.1106942e+00
   1.0910180e-02   2.9737194e-02   2.1814346e-02   9.6576836e-03   2.7056892e+00   2.1518910e+00
   1.1019359e-02   3.0326630e-02   2.0766068e-02   9.2839490e-03   2.4756639e+00   2.1471034e+00
   1.1077851e-02   3.0967172e-02   1.9977517e-02   8.9205680e-03   2.5461309e+00   2.1821007e+00
   1.1073078e-02   3.1660386e-02   1.9443309e-02   8.5721572e-03   2.5135544e+00   2.2076954e+00
   1.0995863e-02   3.2417336e-02   1.9150724e-02   8.2401378e-03   2.4451776e+00   2.2421222e+00
   1.0849827e-02   3.3248476e-02   1.9082079e-02   7.9233566e-03   2.0652249e+00   2.2223319e+00
   1.0653456e-02   3.4152034e-02   1.9208511e-02   7.6245302e-03   1.7443345e+00   2.2360156e+00
   1.0428162e-02   3.5112474e-02   1.9488978e-02   7.3468944e-03   1.3306117e+00   2.2470089e+00
   1.0193993e-02   3.6105200e-02   1.9877724e-02   7.0885920e-03   1.0281837e+00   2.2376121e+00
   9.9677692e-03   3.7106574e-02   2.0321866e-02   6.8428044e-03   1.1261811e+00   2.2773850e+00
   9.7605462e-03   3.8075390e-02   2.0761700e-02   6.6011934e-03   9.1826296e-01   2.3269879e+00
   9.5791196e-03   3.8973124e-02   2.1142578e-02   6.3594680e-03   9.8258740e-01   2.3523530e+00
   9.4274468e-03   3.9787534e-02   2.1421640e-02   6.1186444e-03   8.7885068e-01   2.3627647e+00
   9.3072110e-03   4.0511466e-02   2.1556336e-02   5.8818498e-03   5.8979459e-01   2.3694125e+00
   9.2166232e-03   4.1183796e-02   2.1516124e-02   5.6503286e-03   6.8039297e-01   2.3523808e+00
   9.1557954e-03   4.1900546e-02   2.1311770e-02   5.4218672e-03   6.3221614e-01   2.3416590e+00
   9.1294604e-03   4.2760074e-02   2.0968682e-02   5.1909290e-03   6.3493610e-01   2.3283070e+00
   9.1411474e-03   4.3837474e-02   2.0505428e-02   4.9494862e-03   6.4851328e-01   2.3382440e+00
   9.1912194e-03   4.5175808e-02   1.9944394e-02   4.6943722e-03   6.7458211e-01   2.3579888e+00
   9.2763876e-03   4.6788334e-02   1.9309583e-02   4.4311404e-03   7.2516536e-01   2.3199518e+00
   9.3924794e-03   4.8656380e-02   1.8627299e-02   4.1668628e-03   6.2559151e-01   2.3017242e+00
   9.5355150e-03   5.0725358e-02   1.7920593e-02   3.9083246e-03   6.2714963e-01   2.3060813e+00
   9.6986366e-03   5.2929788e-02   1.7212722e-02   3.6648974e-03   6.3404647e-01   2.2832104e+00
   9.8702152e-03   5.5230514e-02   1.6531869e-02   3.4457888e-03   6.2295578e-01   2.2909439e+00
   1.0034757e-02   5.7605088e-02   1.5899651e-02   3.2578872e-03   6.3458029e-01   2.3323459e+00
   1.0180554e-02   6.0014472e-02   1.5330252e-02   3.1059396e-03   6.1633296e-01   2.0871512e+00
   1.0299458e-02   6.2384502e-02   1.4830369e-02   2.9936648e-03   6.0323162e-01   1.7599235e+00
   1.0384549e-02   6.4608958e-02   1.4397794e-02   2.9248698e-03   5.7558989e-01   1.7481974e+00
   1.0434527e-02   6.6611876e-02   1.4025005e-02   2.9020622e-03   5.8907283e-01   1.6899438e+00
   1.0450452e-02   6.8383066e-02   1.3698800e-02   2.9261276e-03   6.0965287e-01   1.6624079e+00
   1.0434709e-02   6.9923988e-02   1.3397493e-02   2.9965396e-03   6.0764339e-01   1.7763511e+00
   1.0393557e-02   7.1200850e-02   1.3096708e-02   3.1111878e-03   6.1072444e-01   1.8068553e+00
   1.0335174e-02   7.2165950e-02   1.2780049e-02   3.2682634e-03   5.9287559e-01   1.8035184e+00
   1.0264902e-02   7.2795788e-02   1.2441546e-02   3.4675360e-03   6.0193350e-01   1.7924620e+00
   1.0180829e-02   7.3094232e-02   1.2090205e-02   3.7096446e-03   6.2891286e-01   1.8525432e+00
   1.0076260e-02   7.3069934e-02   1.1747749e-02   3.9944404e-03   6.2714016e-01   1.8802058e+00
   9.9427646e-03   7.2722106e-02   1.1436582e-02   4.3206570e-03   6.2275015e-01   1.7324599e+00
   9.7762412e-03   7.2058004e-02   1.1178857e-02   4.6866972e-03   6.2211843e-01   1.6254442e+00
   9.5810970e-03   7.1105418e-02   1.0998035e-02   5.0902588e-03   6.4004853e-01   1.5676790e+00
   9.3631058e-03   6.9908738e-02   1.0916742e-02   5.5282990e-03   6.0748280e-01   1.2424187e+00
   9.1269456e-03   6.8504318e-02   1.0953779e-02   5.9966618e-03   5.7316820e-01   1.0252553e+00
   8.8754626e-03   6.6912230e-02   1.1119437e-02   6.4881226e-03   6.1316570e-01   1.0753111e+00
   8.6097910e-03   6.5177538e-02   1.1416392e-02   6.9908124e-03   6.0203028e-01   1.0955345e+00
   8.3317364e-03   6.3355422e-02   1.1846595e-02   7.4893044e-03   6.0345536e-01   1.1595408e+00
   8.0404368e-03   6.1475260e-02   1.2411102e-02   7.9651694e-03   6.1477668e-01   1.1522416e+00
   7.7347240e-03   5.9546058e-02   1.3105043e-02   8.3974232e-03   6.2189209e-01   1.1595022e+00
   7.4136180e-03   5.7569130e-02   1.3917346e-02   8.7641324e-03   6.4245736e-01   1.1656800e+00
   7.0729584e-03   5.5560932e-02   1.4832859e-02   9.0417138e-03   6.1965790e-01   1.3961018e+00
   6.7095968e-03   5.3524238e-02   1.5830965e-02   9.2130458e-03   6.2694228e-01   1.7225568e+00
   6.3251220e-03   5.1422614e-02   1.6882990e-02   9.2802322e-03   6.4415374e-01   5.3184900e+00
   5.9296258e-03   4.9242238e-02   1.7955166e-02   9.2663736e-03   7.5994510e-01   1.8026099e+01
   5.5420338e-03   4.7027662e-02   1.9005445e-02   9.2060808e-03   8.6201234e-01   3.5466266e+01
   5.1858516e-03   4.4841850e-02   1.9992375e-02   9.1333198e-03   8.4795248e-01   5.0350364e+01
   4.8890590e-03   4.2725010e-02   2.0891744e-02   9.0799920e-03   8.7267974e-01   6.4049104e+01
   4.6831862e-03   4.0685136e-02   2.1681304e-02   9.0753444e-03   8.7072794e-01   7.6729752e+01
   4.6009858e-03   3.8701366e-02   2.2340248e-02   9.1436058e-03   8.8123727e-01   8.5884211e+01
   4.6748080e-03   3.6725114e-02   2.2865208e-02   9.3045664e-03   8.7317110e-01   9.1936479e+01
   4.9368208e-03   3.4726660e-02   2.3249236e-02   9.5717908e-03   8.6189360e-01   9.5996037e+01
   5.4208932e-03   3.2751598e-02   2.3469530e-02   9.9568790e-03   8.7325947e-01   9.8591842e+01
   6.1607598e-03   3.0889456e-02   2.3510882e-02   1.0469081e-02   8.2317766e-01   1.0050013e+02
   7.1892730e-03   2.9223288e-02   2.3373738e-02   1.1108652e-02   8.2820943e-01   1.0206033e+02
   8.5399796e-03   2.7817478e-02   2.3055772e-02   1.1869687e-02   8.2934453e-01   1.0321072e+02
   1.0247249e-02   2.6714970e-02   2.2547424e-02   1.2741081e-02   8.6753353e-01   1.0402518e+02
   1.2344630e-02   2.5936518e-02   2.1854934e-02   1.3705320e-02   8.2321280e-01   1.0450646e+02
   1.4858783e-02   2.5476628e-02   2.1007838e-02   1.4737216e-02   6.1538879e-01   1.0476228e+02
   1.7805283e-02   2.5305438e-02   2.0036524e-02   1.5806873e-02   5.9507128e-01   1.0501107e+02
   2.1189078e-02   2.5371286e-02   1.8969193e-02   1.6885655e-02   6.1795056e-01   1.0530164e+02
   2.5005732e-02   2.5603410e-02   1.7843476e-02   1.7938031e-02   6.0769001e-01   1.0566566e+02
   2.9241680e-02   2.5905396e-02   1.6698996e-02   1.8920681e-02   5.9755529e-01   1.0614073e+02
   3.3864948e-02   2.6148518e-02   1.5567687e-02   1.9779416e-02   5.6889970e-01   1.0666173e+02
   3.8814164e-02   2.6201792e-02   1.4471713e-02   2.0455932e-02   6.3372029e-01   1.0714787e+02
   4.3996378e-02   2.5957468e-02   1.3428085e-02   2.0922106e-02   6.3344699e-01   1.0753592e+02
   4.9288420e-02   2.5356274e-02   1.2453963e-02   2.1177604e-02   6.0551331e-01   1.0786325e+02
   5.4541970e-02   2.4405072e-02   1.1563340e-02   2.1230974e-02   6.0269289e-01   1.0821612e+02
   5.9582212e-02   2.3153416e-02   1.0769531e-02   2.1089854e-02   5.9222806e-01   1.0850586e+02
   6.4200082e-02   2.1678514e-02   1.0088622e-02   2.0765278e-02   6.1029437e-01   1.0860816e+02
   6.8185094e-02   2.0061792e-02   9.5337392e-03   2.0292018e-02   6.1376050e-01   1.0870347e+02
   7.1369216e-02   1.8375115e-02   9.1115594e-03   1.9708476e-02   6.2116297e-01   1.0883960e+02
   7.3590444e-02   1.6687191e-02   8.8230550e-03   1.9040061e-02   6.1995693e-01   1.0884285e+02
   7.4710844e-02   1.5050709e-02   8.6674024e-03   1.8310931e-02   6.3221199e-01   1.0889645e+02
   7.4728406e-02   1.3502098e-02   8.6427112e-03   1.7542685e-02   6.3234786e-01   1.0896199e+02
   7.3765454e-02   1.2067181e-02   8.7456920e-03   1.6748726e-02   6.0194055e-01   1.0890195e+02
   7.2014498e-02   1.0761847e-02   8.9737684e-03   1.5936411e-02   7.1729219e-01   1.0884872e+02
   6.9720444e-02   9.5928362e-03   9.3222778e-03   1.5115081e-02   7.5112293e-01   1.0872505e+02
   6.7118812e-02   8.5574694e-03   9.7823470e-03   1.4293127e-02   6.5318197e-01   1.0850206e+02
   6.4408152e-02   7.6507600e-03   1.0341756e-02   1.3475943e-02   7.9731705e-01   1.0808184e+02
   6.1755250e-02   6.8634474e-03   1.0985273e-02   1.2668741e-02   7.9139288e-01   1.0755008e+02
   5.9291308e-02   6.1806272e-03   1.1700644e-02   1.1876409e-02   6.2480209e-01   1.0709207e+02
   5.7102096e-02   5.5917780e-03   1.2483871e-02   1.1111620e-02   7.0591563e-01   1.0658092e+02
   5.5222712e-02   5.0945278e-03   1.3332433e-02   1.0392523e-02   6.8982620e-01   1.0595726e+02
   5.3653142e-02   4.6907530e-03   1.4239668e-02   9.7327240e-03   6.0531331e-01   1.0506317e+02
   5.2350688e-02   4.3801774e-03   1.5194016e-02   9.1400410e-03   6.2554172e-01   1.0398935e+02
   5.1253340e-02   4.1584336e-03   1.6177068e-02   8.6189156e-03   6.2073297e-01   1.0292753e+02
   5.0325176e-02   4.0188722e-03   1.7159144e-02   8.1719056e-03   6.2054527e-01   1.0169738e+02
   4.9535788e-02   3.9523124e-03   1.8094597e-02   7.7987744e-03   6.1195537e-01   1.0006176e+02
   4.8865260e-02   3.9470576e-03   1.8923289e-02   7.4961494e-03   6.2894824e-01   9.8290403e+01
   4.8330196e-02   3.9904302e-03   1.9573151e-02   7.2553052e-03   6.4024689e-01   9.6739615e+01
   4.7960520e-02   4.0700564e-03   1.9992894e-02   7.0626522e-03   6.0274347e-01   9.5121938e+01
   4.7765676e-02   4.1715674e-03   2.0192582e-02   6.9068648e-03   5.9967053e-01   9.3206219e+01
   4.7723574e-02   4.2799602e-03   2.0223112e-02   6.7809334e-03   6.2504851e-01   9.0999673e+01
   4.7789646e-02   4.3823300e-03   2.0139292e-02   6.6791018e-03   6.6272044e-01   8.8867750e+01
   4.7897586e-02   4.4685738e-03   1.9988956e-02   6.5988912e-03   6.8462221e-01   8.7015401e+01
   4.7997620e-02   4.5337010e-03   1.9813164e-02   6.5442918e-03   6.7205764e-01   8.4870399e+01
   4.8078120e-02   4.5739814e-03   1.9646254e-02   6.5264590e-03   7.6716599e-01   8.2408199e+01
   4.8126406e-02   4.5889682e-03   1.9512443e-02   6.5606934e-03   8.9922277e-01   8.0100628e+01
   4.8125976e-02   4.5856110e-03   1.9426209e-02   6.6610894e-03   8.6672449e-01   7.7366444e+01
   4.8029256e-02   4.5709764e-03   1.9392493e-02   6.8394084e-03   8.0877129e-01   7.4103381e+01
   4.7758616e-02   4.5515882e-03   1.9409822e-02   7.1049206e-03   8.4393143e-01   7.1060946e+01
   4.7273794e-02   4.5356618e-03   1.9467682e-02   7.4649564e-03   8.6095484e-01   6.7583805e+01
   4.6553084e-02   4.5298756e-03   1.9546007e-02   7.9269288e-03   8.4433065e-01   6.4135592e+01
   4.5579002e-02   4.5382328e-03   1.9616941e-02   8.4957390e-03   9.5841774e-01   6.1488706e+01
   4.4358128e-02   4.5606230e-03   1.9642884e-02   9.1720338e-03   9.5943030e-01   5.8472047e+01
   4.2908480e-02   4.5950942e-03   1.9594415e-02   9.9537606e-03   8.1374430e-01   5.5320348e+01
   4.1274134e-02   4.6426638e-03   1.9452987e-02   1.0831372e-02   8.1865039e-01   5.2760243e+01
   3.9522314e-02   4.7044828e-03   1.9204160e-02   1.1792303e-02   7.5340723e-01   5.0145189e+01
   3.7720566e-02   4.7786500e-03   1.8848842e-02   1.2830274e-02   6.8752906e-01   4.7260181e+01
   3.5936032e-02   4.8621098e-03   1.8399607e-02   1.3938661e-02   7.2666352e-01   4.4548927e+01
   3.4230316e-02   4.9528120e-03   1.7864288e-02   1.5105044e-02   7.0181154e-01   4.2028471e+01
   3.2658100e-02   5.0497788e-03   1.7239589e-02   1.6308848e-02   7.0245978e-01   3.9858872e+01
   3.1267046e-02   5.1506100e-03   1.6530739e-02   1.7543566e-02   7.2482927e-01   3.7679323e+01
   3.0086514e-02   5.2504688e-03   1.5754898e-02   1.8844180e-02   7.3505069e-01   3.5021698e+01
   2.9122044e-02   5.3422096e-03   1.4926537e-02   2.0271114e-02   7.2723720e-01   3.2639789e+01
   2.8358618e-02   5.4163994e-03   1.4067568e-02   2.1898324e-02   6.9724888e-01   3.0675151e+01
   2.7767364e-02   5.4618354e-03   1.3201871e-02   2.3804648e-02   7.2525506e-01   2.9037286e+01
   2.7317166e-02   5.4674582e-03   1.2344682e-02   2.6055640e-02   7.1866305e-01   2.6918375e+01
   2.6970722e-02   5.4275844e-03   1.1513111e-02   2.8704294e-02   6.9635073e-01   2.4266667e+01
   2.6676956e-02   5.3421858e-03   1.0736300e-02   3.1782532e-02   7.7631377e-01   2.2175170e+01
   2.6392326e-02   5.2126754e-03   1.0051744e-02   3.5298178e-02   8.1832610e-01   2.0016831e+01
   2.6095226e-02   5.0410174e-03   9.4909598e-03   3.9245240e-02   7.7952179e-01   1.8292248e+01
   2.5765320e-02   4.8308682e-03   9.0786768e-03   4.3591530e-02   7.7572833e-01   1.6762197e+01
   2.5381534e-02   4.5909464e-03   8.8381102e-03   4.8267054e-02   8.3045745e-01   1.5267403e+01
   2.4956342e-02   4.3370668e-03   8.7913164e-03   5.3159544e-02   9.0687300e-01   1.4552649e+01
   2.4542754e-02   4.0897814e-03   8.9582666e-03   5.8136496e-02   9.4898375e-01   1.3020567e+01
   2.4210760e-02   3.8699388e-03   9.3542910e-03   6.3060468e-02   9.5090413e-01   1.1271455e+01
   2.4029404e-02   3.6967222e-03   9.9909428e-03   6.7755218e-02   9.1366771e-01   9.9524495e+00
   2.4054682e-02   3.5884976e-03   1.0878645e-02   7.2000810e-02   9.3249939e-01   8.6168803e+00
   2.4330858e-02   3.5625618e-03   1.2025203e-02   7.5553942e-02   9.3955549e-01   7.5793396e+00
   2.4897018e-02   3.6360166e-03   1.3432890e-02   7.8186394e-02   8.1057198e-01   6.1504213e+00
   2.5786550e-02   3.8256352e-03   1.5102026e-02   7.9656834e-02   7.3022655e-01   4.7464091e+00
   2.7020036e-02   4.1459394e-03   1.7034096e-02   7.9729516e-02   6.8275644e-01   4.0307426e+00
   2.8592322e-02   4.6084322e-03   1.9228758e-02   7.8396952e-02   7.6599532e-01   3.8671405e+00
   3.0471938e-02   5.2207090e-03   2.1679570e-02   7.5880706e-02   9.0074035e-01   3.5476723e+00
   3.2611096e-02   5.9856372e-03   2.4379036e-02   7.2457372e-02   9.1345022e-01   2.7680608e+00
   3.4950764e-02   6.9007606e-03   2.7330604e-02   6.8426228e-02   9.5188615e-01   2.3594254e+00
   3.7434886e-02   7.9576806e-03   3.0542286e-02   6.4057954e-02   8.0281101e-01   2.1921411e+00
   4.0013760e-02   9.1422514e-03   3.4007218e-02   5.9573322e-02   6.9670486e-01   2.1867401e+00
   4.2613806e-02   1.0435281e-02   3.7704172e-02   5.5171086e-02   7.6230831e-01   2.0777426e+00
   4.5172110e-02   1.1813397e-02   4.1618206e-02   5.1010126e-02   7.3127744e-01   1.5812983e+00
   4.7713210e-02   1.3252637e-02   4.5733930e-02   4.7199532e-02   7.4068602e-01   1.3581802e+00
   5.0319556e-02   1.4728694e-02   5.0006914e-02   4.3809254e-02   7.2078449e-01   1.1739650e+00
   5.3102142e-02   1.6208636e-02   5.4365014e-02   4.0879884e-02   7.6431093e-01   9.4892036e-01
   5.6208898e-02   1.7645083e-02   5.8716082e-02   3.8418502e-02   7.2868042e-01   8.7163655e-01
   5.9777986e-02   1.8978613e-02   6.2954684e-02   3.6400832e-02   5.9727421e-01   8.3829111e-01
   6.3909844e-02   2.0143460e-02   6.6956232e-02   3.4776304e-02   6.4386474e-01   9.3648351e-01
   6.8652402e-02   2.1072872e-02   7.0543444e-02   3.3466264e-02   5.9087916e-01   9.9808784e-01
   7.4031228e-02   2.1696294e-02   7.3527174e-02   3.2362906e-02   6.5377219e-01   9.3815873e-01
   8.0097184e-02   2.1946664e-02   7.5771038e-02   3.1341646e-02   6.3040510e-01   7.9510375e-01
   8.6905344e-02   2.1812412e-02   7.7148010e-02   3.0333342e-02   5.6628815e-01   7.4513122e-01
   9.4518986e-02   2.1365714e-02   7.7525904e-02   2.9354140e-02   6.3252244e-01   7.3861183e-01
   1.0298758e-01   2.0708656e-02   7.6847074e-02   2.8443970e-02   5.3224790e-01   7.1341659e-01
   1.1231008e-01   1.9926763e-02   7.5131640e-02   2.7650738e-02   6.8207166e-01   7.9597054e-01
   1.2244122e-01   1.9088353e-02   7.2457510e-02   2.7036526e-02   5.5309686e-01   7.9596963e-01
   1.3328204e-01   1.8245000e-02   6.9013536e-02   2.6668632e-02   6.3885559e-01   7.3990834e-01
   1.4466258e-01   1.7432151e-02   6.5047868e-02   2.6620822e-02   5.6599731e-01   7.2008096e-01
   1.5629910e-01   1.6675697e-02   6.0769716e-02   2.6966314e-02   4.0838008e-01   7.1415305e-01
   1.6782056e-01   1.5994943e-02   5.6345832e-02   2.7788778e-02   6.5559848e-01   7.2184316e-01
   1.7884071e-01   1.5407349e-02   5.1922462e-02   2.9187210e-02   1.5499075e-01   6.9822696e-01
   1.8896061e-01   1.4927949e-02   4.7647156e-02   3.1257608e-02   8.9370040e-01   6.6232665e-01
   1.9777852e-01   1.4559297e-02   4.3645974e-02   3.4086744e-02   8.2582724e-01   6.6836038e-01
   2.0485196e-01   1.4290971e-02   4.0011476e-02   3.7748626e-02   8.0240216e+00   6.5202974e-01
   2.0968712e-01   1.4103489e-02   3.6827580e-02   4.2297748e-02   2.9666850e+01   5.9914943e-01
   2.1193872e-01   1.3970972e-02   3.4153952e-02   4.7768700e-02   4.9703864e+01   6.3581779e-01
   2.1157094e-01   1.3862915e-02   3.2025174e-02   5.4168406e-02   6.4377326e+01   6.0943829e-01
   2.0880936e-01   1.3753215e-02   3.0461196e-02   6.1459294e-02   7.7781002e+01   6.4404523e-01
   2.0396614e-01   1.3632817e-02   2.9462626e-02   6.9550670e-02   8.7695135e+01   6.8902343e-01
   1.9728992e-01   1.3503272e-02   2.9018414e-02   7.8290692e-02   9.5402731e+01   6.3341850e-01
   1.8909998e-01   1.3366400e-02   2.9107542e-02   8.7450978e-02   1.0024445e+02   9.0135457e-01
   1.7984008e-01   1.3219490e-02   2.9698932e-02   9.6734464e-02   1.0345329e+02   1.0185087e+00
   1.6989897e-01   1.3060562e-02   3.0746846e-02   1.0577492e-01   1.0582478e+02   9.1778200e-01
   1.5960242e-01   1.2892581e-02   3.2186756e-02   1.1411829e-01   1.0690672e+02   9.8736615e-01
   1.4919940e-01   1.2718018e-02   3.3939108e-02   1.2130982e-01   1.0754849e+02   9.0535257e-01
   1.3879717e-01   1.2546859e-02   3.5911648e-02   1.2700740e-01   1.0777601e+02   8.1753360e-01
   1.2841981e-01   1.2397447e-02   3.8015336e-02   1.3093337e-01   1.0797885e+02   8.4009771e-01
   1.1810142e-01   1.2289912e-02   4.0168482e-02   1.3282682e-01   1.0778963e+02   7.9640513e-01
   1.0793939e-01   1.2243742e-02   4.2298176e-02   1.3260012e-01   1.0729549e+02   5.9248767e-01
   9.8063358e-02   1.2272611e-02   4.4345280e-02   1.3041180e-01   1.0691658e+02   2.9683614e-01
   8.8596654e-02   1.2386116e-02   4.6252434e-02   1.2651495e-01   1.0653078e+02   1.8000915e-01
   7.9637596e-02   1.2587879e-02   4.7965226e-02   1.2118104e-01   1.0636527e+02   1.6683059e-01
   7.1232130e-02   1.2872851e-02   4.9427290e-02   1.1469458e-01   1.0627151e+02   1.4417294e-01
   6.3375232e-02   1.3230697e-02   5.0589748e-02   1.0738586e-01   1.0620331e+02   1.7547209e-01
   5.6026510e-02   1.3652533e-02   5.1426984e-02   9.9647522e-02   1.0609227e+02   1.8045954e-01
   4.9147858e-02   1.4134885e-02   5.1927018e-02   9.1833274e-02   1.0583393e+02   1.4688778e-01
   4.2739832e-02   1.4675392e-02   5.2081368e-02   8.4241090e-02   1.0551205e+02   1.5845296e-01
   3.6838386e-02   1.5277309e-02   5.1877032e-02   7.7144700e-02   1.0515878e+02   1.8036356e-01
   3.1500468e-02   1.5950473e-02   5.1319684e-02   7.0761254e-02   1.0502016e+02   1.6881159e-01
   2.6773966e-02   1.6701893e-02   5.0429330e-02   6.5248032e-02   1.0507001e+02   1.7706907e-01
   2.2674830e-02   1.7536229e-02   4.9223500e-02   6.0720676e-02   1.0511239e+02   2.0302580e-01
   1.9191997e-02   1.8454011e-02   4.7736210e-02   5.7260288e-02   1.0508256e+02   1.9171742e-01
   1.6293189e-02   1.9451377e-02   4.6022622e-02   5.4911878e-02   1.0499649e+02   4.0015985e-01
   1.3932639e-02   2.0521912e-02   4.4169714e-02   5.3680382e-02   1.0490795e+02   6.8382727e-01
   1.2061167e-02   2.1650794e-02   4.2275730e-02   5.3559362e-02   1.0478460e+02   8.9659618e-01
   1.0634497e-02   2.2829150e-02   4.0422178e-02   5.4544662e-02   1.0464205e+02   1.5362812e+00
   9.6123932e-03   2.4058944e-02   3.8676308e-02   5.6591786e-02   1.0438413e+02   1.9630946e+00
   8.9524802e-03   2.5343126e-02   3.7086796e-02   5.9609260e-02   1.0397035e+02   1.9432434e+00
   8.6108366e-03   2.6699366e-02   3.5695314e-02   6.3460992e-02   1.0342775e+02   2.0131100e+00
   8.5414234e-03   2.8151386e-02   3.4528896e-02   6.7960212e-02   1.0258394e+02   1.9658682e+00
   8.6962088e-03   2.9704300e-02   3.3592034e-02   7.2890724e-02   1.0147899e+02   1.9908573e+00
   9.0239246e-03   3.1336770e-02   3.2889898e-02   7.7992392e-02   1.0003917e+02   1.9936968e+00
   9.4724306e-03   3.3011388e-02   3.2425558e-02   8.2957136e-02   9.8301464e+01   1.9710606e+00
   9.9920614e-03   3.4691962e-02   3.2189412e-02   8.7445464e-02   9.6724365e+01   2.0144435e+00
   1.0534046e-02   3.6341418e-02   3.2159816e-02   9.1136440e-02   9.5014309e+01   1.9874888e+00
   1.1060308e-02   3.7921252e-02   3.2306648e-02   9.3707286e-02   9.3054534e+01   2.0766052e+00
   1.1542143e-02   3.9377596e-02   3.2601600e-02   9.4823834e-02   9.1201768e+01   2.0978045e+00
   1.1955934e-02   4.0647708e-02   3.3015692e-02   9.4398642e-02   8.9182089e+01   2.0597442e+00
   1.2293777e-02   4.1677532e-02   3.3504492e-02   9.2622708e-02   8.7087980e+01   1.9335363e+00
   1.2560308e-02   4.2416882e-02   3.4010046e-02   8.9764870e-02   8.4988171e+01   2.0437138e+00
   1.2766967e-02   4.2868462e-02   3.4480494e-02   8.6141490e-02   8.2518921e+01   2.4558259e+00
   1.2926994e-02   4.3077052e-02   3.4877086e-02   8.2033870e-02   8.0113293e+01   2.4725244e+00
   1.3047115e-02   4.3065228e-02   3.5152038e-02   7.7637010e-02   7.7688793e+01   2.5241811e+00
   1.3126310e-02   4.2865890e-02   3.5232850e-02   7.3094352e-02   7.4450274e+01   2.5851021e+00
   1.3153490e-02   4.2530038e-02   3.5075260e-02   6.8506796e-02   7.1428710e+01   2.4037783e+00
   1.3117959e-02   4.2093382e-02   3.4695552e-02   6.3957280e-02   6.8968237e+01   2.3966870e+00
   1.3026963e-02   4.1592568e-02   3.4121194e-02   5.9504914e-02   6.5370056e+01   2.4505760e+00
   1.2898470e-02   4.1071970e-02   3.3388448e-02   5.5166846e-02   6.1081339e+01   2.4025750e+00
   1.2747828e-02   4.0561046e-02   3.2558886e-02   5.0941584e-02   5.7348739e+01   2.3971701e+00
   1.2587105e-02   4.0062716e-02   3.1688408e-02   4.6854420e-02   5.3290736e+01   2.5777900e+00
   1.2426817e-02   3.9569418e-02   3.0807654e-02   4.2944444e-02   4.9447658e+01   2.6341137e+00
   1.2276688e-02   3.9076064e-02   2.9922466e-02   3.9229458e-02   4.6880996e+01   2.6313878e+00
   1.2140156e-02   3.8568538e-02   2.9016014e-02   3.5724186e-02   4.3146150e+01   2.7633917e+00
   1.2015509e-02   3.8026436e-02   2.8049252e-02   3.2453964e-02   3.8419198e+01   2.8061316e+00
   1.1905705e-02   3.7430280e-02   2.6998590e-02   2.9441010e-02   3.4348598e+01   2.8273019e+00
   1.1813474e-02   3.6757186e-02   2.5883884e-02   2.6690878e-02   3.0258107e+01   2.8741192e+00
   1.1736684e-02   3.6004752e-02   2.4739970e-02   2.4196622e-02   2.6969438e+01   2.8767220e+00
   1.1674247e-02   3.5199766e-02   2.3611782e-02   2.1944924e-02   2.3248288e+01   2.8755519e+00
   1.1627828e-02   3.4374360e-02   2.2550456e-02   1.9915091e-02   1.9855984e+01   2.9521221e+00
   1.1598788e-02   3.3572212e-02   2.1592994e-02   1.8084139e-02   1.6915648e+01   2.9990640e+00
   1.1581521e-02   3.2844702e-02   2.0757236e-02   1.6430919e-02   1.1642301e+01   3.0232105e+00
   1.1565942e-02   3.2227330e-02   2.0047870e-02   1.4939662e-02   7.2831000e+00   3.0355213e+00
   1.1543189e-02   3.1742032e-02   1.9476105e-02   1.3596489e-02   5.2842300e+00   3.0689686e+00
   1.1502558e-02   3.1395930e-02   1.9053423e-02   1.2381199e-02   4.0757394e+00   3.1034518e+00
   1.1436102e-02   3.1175320e-02   1.8780714e-02   1.1269831e-02   3.3897600e+00   2.9769133e+00
   1.1340306e-02   3.1053652e-02   1.8655449e-02   1.0246028e-02   2.6334170e+00   3.2429107e+00
   1.1210704e-02   3.0995558e-02   1.8670703e-02   9.3061312e-03   2.4607002e+00   3.7227102e+00
   1.1045759e-02   3.0957626e-02   1.8818947e-02   8.4532160e-03   2.5067810e+00   3.8658561e+00
   1.0852044e-02   3.0919424e-02   1.9090162e-02   7.6930800e-03   2.4939564e+00   4.0118689e+00
   1.0642269e-02   3.0906274e-02   1.9462319e-02   7.0301944e-03   2.5830701e+00   4.1051858e+00
   1.0429389e-02   3.0952894e-02   1.9902614e-02   6.4636000e-03   2.0409516e+00   4.1201851e+00
   1.0224222e-02   3.1072894e-02   2.0382314e-02   5.9880152e-03   1.6236599e+00   4.1475127e+00
   1.0033690e-02   3.1258702e-02   2.0879332e-02   5.5949472e-03   1.3992812e+00   4.1406937e+00
   9.8612048e-03   3.1501884e-02   2.1365734e-02   5.2740072e-03   1.1928390e+00   4.1534613e+00
   9.7105788e-03   3.1824156e-02   2.1818786e-02   5.0135820e-03   1.1171021e+00   4.1440397e+00
   9.5840006e-03   3.2266164e-02   2.2226120e-02   4.8023606e-03   8.7367389e-01   4.1462745e+00
   9.4836948e-03   3.2861786e-02   2.2576882e-02   4.6304868e-03   1.0456278e+00   4.1258640e+00
   9.4133862e-03   3.3636760e-02   2.2859210e-02   4.4886582e-03   1.1744887e+00   4.1308043e+00
   9.3731476e-03   3.4605936e-02   2.3053934e-02   4.3703068e-03   1.1240664e+00   4.1747970e+00
   9.3646652e-03   3.5771462e-02   2.3153082e-02   4.2709230e-03   1.1276466e+00   4.1747468e+00
   9.3964238e-03   3.7133298e-02   2.3173588e-02   4.1863628e-03   1.0481618e+00   4.1218082e+00
   9.4773892e-03   3.8693806e-02   2.3135794e-02   4.1156274e-03   1.1054710e+00   3.9631954e+00
   9.6124418e-03   4.0461704e-02   2.3049148e-02   4.0601294e-03   9.1379960e-01   3.9131337e+00
   9.8038268e-03   4.2454602e-02   2.2917826e-02   4.0217314e-03   7.0721093e-01   3.9646110e+00
   1.0052903e-02   4.4677202e-02   2.2746004e-02   4.0016492e-03   7.9106153e-01   3.9217759e+00
   1.0358849e-02   4.7113434e-02   2.2534268e-02   3.9986222e-03   8.2500362e-01   3.9434740e+00
   1.0718060e-02   4.9742886e-02   2.2291302e-02   4.0099934e-03   7.4398632e-01   3.8687086e+00
   1.1122234e-02   5.2527838e-02   2.2036432e-02   4.0323594e-03   6.5754052e-01   3.5713597e+00
   1.1556091e-02   5.5393610e-02   2.1782586e-02   4.0626584e-03   6.5975355e-01   3.2926390e+00
   1.1997182e-02   5.8231832e-02   2.1533502e-02   4.1010860e-03   6.6115372e-01   3.1560690e+00
   1.2419406e-02   6.0904470e-02   2.1287238e-02   4.1497540e-03   6.4059971e-01   3.1294258e+00
   1.2804775e-02   6.3279792e-02   2.1040594e-02   4.2088976e-03   6.3011388e-01   3.1098056e+00
   1.3144147e-02   6.5268776e-02   2.0786610e-02   4.2772992e-03   6.8360441e-01   3.1077512e+00
   1.3431976e-02   6.6786922e-02   2.0514008e-02   4.3543766e-03   7.1049686e-01   3.0148880e+00
   1.3670878e-02   6.7749518e-02   2.0209142e-02   4.4397726e-03   6.2758071e-01   2.8691357e+00
   1.3864755e-02   6.8154330e-02   1.9844637e-02   4.5329642e-03   6.2423296e-01   2.8194936e+00
   1.4011668e-02   6.8099158e-02   1.9391004e-02   4.6319856e-03   6.2522296e-01   2.8371408e+00
   1.4111652e-02   6.7698892e-02   1.8841455e-02   4.7326734e-03   6.0658216e-01   2.8501244e+00
   1.4169214e-02   6.7038432e-02   1.8200300e-02   4.8297494e-03   6.3413263e-01   2.8611517e+00
   1.4190381e-02   6.6170754e-02   1.7484950e-02   4.9182398e-03   6.3643288e-01   2.9275947e+00
   1.4184027e-02   6.5119882e-02   1.6744400e-02   4.9956882e-03   6.1976288e-01   2.8430668e+00
   1.4160809e-02   6.3939246e-02   1.6035501e-02   5.0618850e-03   5.9831505e-01   2.8001858e+00
   1.4126006e-02   6.2708544e-02   1.5404263e-02   5.1175266e-03   6.2416686e-01   2.7081519e+00
   1.4078314e-02   6.1470610e-02   1.4887057e-02   5.1638048e-03   6.3102667e-01   2.5934969e+00
   1.4011375e-02   6.0246368e-02   1.4507250e-02   5.2024948e-03   6.0760757e-01   2.5888358e+00
   1.3911660e-02   5.9040358e-02   1.4277775e-02   5.2354910e-03   6.0304404e-01   2.1609933e+00
   1.3768157e-02   5.7834182e-02   1.4200594e-02   5.2626202e-03   5.9816395e-01   2.0165077e+00
   1.3578854e-02   5.6599924e-02   1.4265417e-02   5.2817072e-03   6.3427987e-01   2.1476638e+00
   1.3342954e-02   5.5289318e-02   1.4448814e-02   5.2904632e-03   6.2910874e-01   2.2607109e+00
   1.3058082e-02   5.3826696e-02   1.4715039e-02   5.2880566e-03   6.0208851e-01   2.3024044e+00
   1.2722716e-02   5.2155806e-02   1.5014893e-02   5.2747340e-03   6.1462922e-01   2.2360697e+00
   1.2336457e-02   5.0294858e-02   1.5287908e-02   5.2507062e-03   6.1551295e-01   2.4790041e+00
   1.1901742e-02   4.8284448e-02   1.5485974e-02   5.2184894e-03   6.2467865e-01   2.3364745e+00
   1.1427055e-02   4.6150964e-02   1.5581217e-02   5.1829916e-03   6.2478480e-01   2.5827187e+00
   1.0924914e-02   4.3943694e-02   1.5563830e-02   5.1486272e-03   6.1309655e-01   2.3897967e+00
   1.0413149e-02   4.1712638e-02   1.5443206e-02   5.1191082e-03   6.0603718e-01   2.5309481e+00
   9.9123934e-03   3.9486076e-02   1.5233135e-02   5.0970652e-03   6.1953878e-01   2.6671838e+00
   9.4389112e-03   3.7280140e-02   1.4955770e-02   5.0824472e-03   6.3988809e-01   5.7839813e+00
   9.0112960e-03   3.5106122e-02   1.4647037e-02   5.0734396e-03   6.2250501e-01   2.4810550e+01
   8.6539370e-03   3.2976738e-02   1.4342746e-02   5.0694784e-03   6.2288650e-01   4.9237100e+01
   8.3936964e-03   3.0891110e-02   1.4071228e-02   5.0705742e-03   6.3001263e-01   6.4566320e+01
   8.2614070e-03   2.8834966e-02   1.3851148e-02   5.0754562e-03   6.3811474e-01   7.7126352e+01
   8.2920230e-03   2.6811806e-02   1.3694198e-02   5.0836850e-03   6.1918382e-01   8.6558521e+01
   8.5256552e-03   2.4868186e-02   1.3607879e-02   5.0962570e-03   5.7423212e-01   9.3186917e+01
   9.0056900e-03   2.3069308e-02   1.3593112e-02   5.1133790e-03   6.1615576e-01   9.8462937e+01
   9.7721636e-03   2.1460702e-02   1.3640377e-02   5.1365892e-03   6.1195174e-01   1.0124143e+02
   1.0863132e-02   2.0064566e-02   1.3729946e-02   5.1748790e-03   5.7498557e-01   1.0358359e+02
   1.2318870e-02   1.8890100e-02   1.3833452e-02   5.2432160e-03   6.0585021e-01   1.0523476e+02
   1.4178258e-02   1.7953212e-02   1.3922397e-02   5.3574066e-03   5.9706630e-01   1.0676341e+02
   1.6472346e-02   1.7273738e-02   1.3989078e-02   5.5358264e-03   5.9260692e-01   1.0797782e+02
   1.9219500e-02   1.6859537e-02   1.4046582e-02   5.7992756e-03   5.8522034e-01   1.0850094e+02
   2.2426788e-02   1.6707219e-02   1.4112917e-02   6.1667648e-03   5.7702299e-01   1.0898915e+02
   2.6090094e-02   1.6799711e-02   1.4203830e-02   6.6532920e-03   6.1365455e-01   1.0912542e+02
   3.0188198e-02   1.7104859e-02   1.4327884e-02   7.2679876e-03   6.0684488e-01   1.0927011e+02
   3.4674818e-02   1.7574345e-02   1.4488486e-02   8.0135170e-03   6.0138254e-01   1.0934316e+02
   3.9477282e-02   1.8143710e-02   1.4683789e-02   8.8872978e-03   6.1303981e-01   1.0947621e+02
   4.4501414e-02   1.8734607e-02   1.4901579e-02   9.8796360e-03   6.1416277e-01   1.0977624e+02
   4.9617602e-02   1.9263231e-02   1.5123143e-02   1.0972412e-02   6.2915304e-01   1.0993355e+02
   5.4661620e-02   1.9648302e-02   1.5329668e-02   1.2138745e-02   6.1783263e-01   1.1006927e+02
   5.9457352e-02   1.9817237e-02   1.5506707e-02   1.3341042e-02   6.1514112e-01   1.1015092e+02
   6.3844540e-02   1.9735152e-02   1.5648221e-02   1.4531866e-02   6.2884120e-01   1.1022653e+02
   6.7710744e-02   1.9398815e-02   1.5756162e-02   1.5652101e-02   6.0646391e-01   1.1031487e+02
   7.0974376e-02   1.8812210e-02   1.5835276e-02   1.6636375e-02   6.0879770e-01   1.1035521e+02
   7.3559500e-02   1.8002865e-02   1.5886039e-02   1.7421149e-02   6.2117705e-01   1.1032136e+02
   7.5394112e-02   1.7010101e-02   1.5906054e-02   1.7957847e-02   6.0706014e-01   1.1023447e+02
   7.6452574e-02   1.5872731e-02   1.5893866e-02   1.8247030e-02   6.4998884e-01   1.1016468e+02
   7.6819176e-02   1.4644666e-02   1.5842795e-02   1.8337971e-02   6.5481704e-01   1.1005261e+02
   7.6632008e-02   1.3382395e-02   1.5743566e-02   1.8290129e-02   6.7668276e-01   1.0978545e+02
   7.6001058e-02   1.2134581e-02   1.5590497e-02   1.8152920e-02   8.4005715e-01   1.0947118e+02
   7.5009962e-02   1.0943387e-02   1.5377734e-02   1.7964548e-02   8.8511952e-01   1.0914326e+02
   7.3735436e-02   9.8394938e-03   1.5101625e-02   1.7751994e-02   8.0590205e-01   1.0862360e+02
   7.2247190e-02   8.8421846e-03   1.4768408e-02   1.7533402e-02   7.3758405e-01   1.0815316e+02
   7.0580040e-02   7.9600818e-03   1.4395047e-02   1.7325622e-02   6.7266005e-01   1.0767126e+02
   6.8760386e-02   7.1957564e-03   1.4000129e-02   1.7140497e-02   6.5923144e-01   1.0698995e+02
   6.6863756e-02   6.5481620e-03   1.3597188e-02   1.6978557e-02   6.0785890e-01   1.0623711e+02
   6.5000632e-02   6.0098642e-03   1.3199773e-02   1.6832966e-02   6.3789979e-01   1.0539391e+02
   6.3289116e-02   5.5712614e-03   1.2824680e-02   1.6695494e-02   6.4435218e-01   1.0453661e+02
   6.1858302e-02   5.2249688e-03   1.2486232e-02   1.6554003e-02   6.1141124e-01   1.0341143e+02
   6.0847840e-02   4.9633068e-03   1.2191645e-02   1.6388513e-02   6.5808130e-01   1.0206642e+02
   6.0374874e-02   4.7769784e-03   1.1942527e-02   1.6183695e-02   6.1518002e-01   1.0047326e+02
   6.0498418e-02   4.6588058e-03   1.1739646e-02   1.5932333e-02   7.9814052e-01   9.8733070e+01
   6.1220876e-02   4.6045260e-03   1.1583077e-02   1.5624221e-02   8.5674294e-01   9.7498575e+01
   6.2487318e-02   4.6112848e-03   1.1467216e-02   1.5246062e-02   7.2812126e-01   9.6178450e+01
   6.4192588e-02   4.6752558e-03   1.1386155e-02   1.4794461e-02   8.4213089e-01   9.4608108e+01
   6.6216380e-02   4.7896396e-03   1.1338110e-02   1.4278318e-02   8.2155384e-01   9.2902119e+01
   6.8425688e-02   4.9467306e-03   1.1316778e-02   1.3703738e-02   7.9400649e-01   9.0920370e+01
   7.0664284e-02   5.1361616e-03   1.1307666e-02   1.3079107e-02   8.1412298e-01   8.9163185e+01
   7.2752994e-02   5.3442394e-03   1.1296065e-02   1.2424707e-02   7.8976804e-01   8.7438404e+01
   7.4489344e-02   5.5571586e-03   1.1278313e-02   1.1761507e-02   8.3675932e-01   8.5293053e+01
   7.5711538e-02   5.7627770e-03   1.1260703e-02   1.1106620e-02   8.2026029e-01   8.2547633e+01
   7.6355666e-02   5.9524484e-03   1.1250655e-02   1.0473825e-02   8.0997055e-01   8.0037100e+01
   7.6405144e-02   6.1186192e-03   1.1253698e-02   9.8711312e-03   8.1284194e-01   7.7724146e+01
   7.5826286e-02   6.2537754e-03   1.1276061e-02   9.3030358e-03   7.9644129e-01   7.4670229e+01
   7.4543996e-02   6.3525402e-03   1.1328453e-02   8.7725510e-03   8.2376897e-01   7.1751563e+01
   7.2467188e-02   6.4124348e-03   1.1422018e-02   8.2825948e-03   8.1201734e-01   6.8869890e+01
   6.9573780e-02   6.4329490e-03   1.1561079e-02   7.8381350e-03   8.0589467e-01   6.5629384e+01
   6.5954240e-02   6.4165578e-03   1.1742390e-02   7.4438424e-03   7.6655899e-01   6.3029418e+01
   6.1757330e-02   6.3724942e-03   1.1961241e-02   7.1003202e-03   6.6227671e-01   6.0600559e+01
   5.7143422e-02   6.3112966e-03   1.2209089e-02   6.8047746e-03   7.2765191e-01   5.7661300e+01
   5.2280770e-02   6.2386202e-03   1.2468044e-02   6.5578540e-03   7.4358176e-01   5.4832910e+01
   4.7317096e-02   6.1559764e-03   1.2717893e-02   6.3659294e-03   6.4640434e-01   5.2192025e+01
   4.2379424e-02   6.0622726e-03   1.2943731e-02   6.2359492e-03   7.8137864e-01   4.9733973e+01
   3.7601686e-02   5.9585224e-03   1.3142540e-02   6.1803942e-03   8.4970907e-01   4.7164815e+01
   3.3107150e-02   5.8485070e-03   1.3318841e-02   6.2201800e-03   7.9371039e-01   4.3953850e+01
   2.8987868e-02   5.7357024e-03   1.3471516e-02   6.3797000e-03   8.2707524e-01   4.1025517e+01
   2.5307648e-02   5.6233516e-03   1.3592122e-02   6.6875160e-03   7.9234272e-01   3.9170924e+01
   2.2111156e-02   5.5149342e-03   1.3669576e-02   7.1732924e-03   8.0087795e-01   3.7171292e+01
   1.9426622e-02   5.4168456e-03   1.3692500e-02   7.8670536e-03   8.7315831e-01   3.4334750e+01
   1.7263726e-02   5.3375210e-03   1.3647346e-02   8.8001856e-03   8.4124410e-01   3.1849583e+01
   1.5614697e-02   5.2818382e-03   1.3521903e-02   1.0000829e-02   7.5675306e-01   2.9830443e+01
   1.4454884e-02   5.2504920e-03   1.3316669e-02   1.1495256e-02   6.9567724e-01   2.7986353e+01
   1.3744866e-02   5.2407492e-03   1.3046945e-02   1.3307579e-02   6.8168645e-01   2.6057590e+01
   1.3433568e-02   5.2450336e-03   1.2729999e-02   1.5456495e-02   7.9007302e-01   2.3945648e+01
   1.3469553e-02   5.2521086e-03   1.2381095e-02   1.7954193e-02   8.5096428e-01   2.2280789e+01
   1.3801251e-02   5.2496958e-03   1.2023179e-02   2.0801894e-02   7.6969342e-01   2.0237590e+01
   1.4375570e-02   5.2277342e-03   1.1681188e-02   2.3995192e-02   7.9358822e-01   1.7873546e+01
   1.5153958e-02   5.1820780e-03   1.1371262e-02   2.7544206e-02   8.5752872e-01   1.6329934e+01
   1.6109089e-02   5.1148514e-03   1.1107589e-02   3.1480392e-02   9.5503255e-01   1.5466614e+01
   1.7219621e-02   5.0317204e-03   1.0905409e-02   3.5828844e-02   1.0488492e+00   1.4996173e+01
   1.8472854e-02   4.9378594e-03   1.0776649e-02   4.0586390e-02   1.0106106e+00   1.4277682e+01
   1.9861154e-02   4.8377738e-03   1.0732532e-02   4.5724594e-02   1.0512947e+00   1.2946773e+01
   2.1391000e-02   4.7397384e-03   1.0780804e-02   5.1176274e-02   1.0900006e+00   1.1818582e+01
   2.3090256e-02   4.6569414e-03   1.0924008e-02   5.6832374e-02   1.0785979e+00   1.0871328e+01
   2.4988964e-02   4.6034766e-03   1.1166006e-02   6.2541240e-02   1.0838039e+00   9.7224851e+00
   2.7095494e-02   4.5918230e-03   1.1514169e-02   6.8097102e-02   1.0760973e+00   8.8583660e+00
   2.9395464e-02   4.6327224e-03   1.1976295e-02   7.3248500e-02   1.0973684e+00   8.1521437e+00
   3.1853730e-02   4.7341460e-03   1.2557344e-02   7.7699714e-02   1.0412883e+00   7.4874948e+00
   3.4419074e-02   4.9018138e-03   1.3268560e-02   8.1163900e-02   9.8775673e-01   6.6167208e+00
   3.7029444e-02   5.1385114e-03   1.4130443e-02   8.3369622e-02   9.9781628e-01   5.6392988e+00
   3.9617416e-02   5.4424582e-03   1.5163204e-02   8.4091526e-02   9.7638413e-01   5.2276043e+00
   4.2125862e-02   5.8076198e-03   1.6391260e-02   8.3350112e-02   8.6036074e-01   4.8559601e+00
   4.4505740e-02   6.2235990e-03   1.7843452e-02   8.1388354e-02   7.9898128e-01   4.5726945e+00
   4.6715282e-02   6.6791144e-03   1.9547588e-02   7.8505128e-02   8.5442686e-01   4.4181600e+00
   4.8722716e-02   7.1625530e-03   2.1527588e-02   7.4997590e-02   7.1460746e-01   4.1762704e+00
   5.0516036e-02   7.6579914e-03   2.3797486e-02   7.1112108e-02   6.2153766e-01   3.8900820e+00
   5.2116962e-02   8.1502396e-03   2.6364230e-02   6.7066818e-02   7.0112340e-01   3.0827638e+00
   5.3572646e-02   8.6273844e-03   2.9226086e-02   6.3049248e-02   6.3458469e-01   2.4803953e+00
   5.4968162e-02   9.0763350e-03   3.2365450e-02   5.9189134e-02   5.9427998e-01   2.4353413e+00
   5.6419104e-02   9.4802090e-03   3.5747106e-02   5.5587386e-02   6.2716003e-01   2.3041507e+00
   5.8025556e-02   9.8127950e-03   3.9321802e-02   5.2332864e-02   6.0870281e-01   2.0017314e+00
   5.9851582e-02   1.0042611e-02   4.3030586e-02   4.9501378e-02   6.2001958e-01   1.6880498e+00
   6.1924362e-02   1.0144107e-02   4.6797574e-02   4.7128150e-02   6.9206850e-01   1.5653548e+00
   6.4231196e-02   1.0106214e-02   5.0527100e-02   4.5204770e-02   6.9291495e-01   1.3103082e+00
   6.6722624e-02   9.9412320e-03   5.4099578e-02   4.3682876e-02   6.0640299e-01   9.7678543e-01
   6.9350526e-02   9.6756478e-03   5.7367726e-02   4.2477682e-02   6.3998145e-01   8.2172413e-01
   7.2105092e-02   9.3381480e-03   6.0170830e-02   4.1516616e-02   6.2946249e-01   6.8689455e-01
   7.4994368e-02   8.9581802e-03   6.2327112e-02   4.0745286e-02   6.1232208e-01   7.7986739e-01
   7.8028810e-02   8.5597402e-03   6.3653382e-02   4.0124300e-02   6.5590078e-01   8.9690727e-01
   8.1253060e-02   8.1636000e-03   6.4010352e-02   3.9640262e-02   5.5339965e-01   8.1268625e-01
   8.4741710e-02   7.7920956e-03   6.3345484e-02   3.9271556e-02   6.4906640e-01   7.8003490e-01
   8.8560098e-02   7.4669442e-03   6.1771778e-02   3.8961726e-02   6.1218367e-01   7.6082208e-01
   9.2756798e-02   7.2071754e-03   5.9495986e-02   3.8621186e-02   6.2087930e-01   7.2489164e-01
   9.7346730e-02   7.0273814e-03   5.6696838e-02   3.8160184e-02   7.5741642e-01   7.2979119e-01
   1.0226741e-01   6.9388978e-03   5.3550896e-02   3.7503070e-02   6.2328510e-01   6.9232398e-01
   1.0736147e-01   6.9487090e-03   5.0216190e-02   3.6593376e-02   7.3859101e-01   6.7177588e-01
   1.1240489e-01   7.0586172e-03   4.6810056e-02   3.5439496e-02   5.2329553e-01   7.1036424e-01
   1.1716975e-01   7.2671164e-03   4.3430726e-02   3.4100308e-02   7.5472231e-01   6.8552369e-01
   1.2150736e-01   7.5707068e-03   4.0164586e-02   3.2649534e-02   6.0374142e-01   7.4654720e-01
   1.2536649e-01   7.9638220e-03   3.7104970e-02   3.1170264e-02   4.2473747e-01   6.7907274e-01
   1.2871162e-01   8.4371098e-03   3.4330852e-02   2.9734246e-02   1.3161146e+00   4.1925141e-01
   1.3149138e-01   8.9793144e-03   3.1890112e-02   2.8408392e-02   2.8800247e+00   5.0561646e-01
   1.3370784e-01   9.5769190e-03   2.9815492e-02   2.7261706e-02   1.4804082e+01   6.4241234e-01
   1.3542925e-01   1.0217034e-02   2.8129356e-02   2.6352594e-02   3.5413419e+01   6.5050190e-01
   1.3674519e-01   1.0892076e-02   2.6839394e-02   2.5730648e-02   5.3275843e+01   7.8178333e-01
   1.3776431e-01   1.1594256e-02   2.5934018e-02   2.5437304e-02   6.9059118e+01   8.9361314e-01
   1.3853464e-01   1.2308993e-02   2.5387016e-02   2.5498080e-02   8.1171739e+01   9.5232289e-01
   1.3900197e-01   1.3012815e-02   2.5158458e-02   2.5916376e-02   8.8874173e+01   9.1592555e-01
   1.3909117e-01   1.3686110e-02   2.5200686e-02   2.6682148e-02   9.4661349e+01   8.0444679e-01
   1.3867622e-01   1.4317363e-02   2.5470192e-02   2.7770932e-02   9.8757530e+01   8.3446535e-01
   1.3753976e-01   1.4891624e-02   2.5923394e-02   2.9138322e-02   1.0190944e+02   7.7816581e-01
   1.3535741e-01   1.5399828e-02   2.6511866e-02   3.0723924e-02   1.0412655e+02   3.6299537e-01
   1.3176500e-01   1.5840729e-02   2.7186542e-02   3.2454140e-02   1.0563616e+02   1.3769996e-01
   1.2661764e-01   1.6215890e-02   2.7881690e-02   3.4264794e-02   1.0654300e+02   1.9696840e-01
   1.2006728e-01   1.6536064e-02   2.8519450e-02   3.6111260e-02   1.0707879e+02   1.5816122e-01
   1.1239857e-01   1.6814557e-02   2.9049292e-02   3.7983572e-02   1.0744161e+02   1.7703185e-01
   1.0392276e-01   1.7071777e-02   2.9446106e-02   3.9901168e-02   1.0740300e+02   1.8929819e-01
   9.4967390e-02   1.7342882e-02   2.9711494e-02   4.1880546e-02   1.0725759e+02   1.7626366e-01
   8.5856964e-02   1.7660313e-02   2.9876320e-02   4.3955326e-02   1.0712184e+02   1.9734187e-01
   7.6854248e-02   1.8045169e-02   2.9966550e-02   4.6166936e-02   1.0722069e+02   1.5623526e-01
   6.8147676e-02   1.8514605e-02   2.9994684e-02   4.8546144e-02   1.0737790e+02   1.8371065e-01
   5.9899586e-02   1.9077735e-02   2.9960134e-02   5.1120146e-02   1.0743334e+02   1.9206270e-01
   5.2253044e-02   1.9727496e-02   2.9853986e-02   5.3903486e-02   1.0765336e+02   1.7116223e-01
   4.5300580e-02   2.0448844e-02   2.9661458e-02   5.6894664e-02   1.0781373e+02   1.7921981e-01
   3.9084364e-02   2.1224012e-02   2.9353012e-02   6.0060450e-02   1.0790270e+02   1.6794517e-01
   3.3608532e-02   2.2022376e-02   2.8901280e-02   6.3346620e-02   1.0798270e+02   1.9587638e-01
   2.8843498e-02   2.2800002e-02   2.8289028e-02   6.6679342e-02   1.0798946e+02   1.6930640e-01
   2.4736156e-02   2.3519568e-02   2.7504344e-02   6.9959404e-02   1.0795494e+02   1.8309305e-01
   2.1231316e-02   2.4174150e-02   2.6550010e-02   7.3084030e-02   1.0790462e+02   1.9845838e-01
   1.8282203e-02   2.4784700e-02   2.5450042e-02   7.5921410e-02   1.0798334e+02   2.2925942e-01
   1.5838166e-02   2.5381194e-02   2.4239940e-02   7.8304568e-02   1.0803710e+02   4.1008905e-01
   1.3844589e-02   2.5995444e-02   2.2951232e-02   8.0036768e-02   1.0795509e+02   5.2414164e-01
   1.2255488e-02   2.6654270e-02   2.1610076e-02   8.0904004e-02   1.0779210e+02   6.6388359e-01
   1.1029441e-02   2.7374174e-02   2.0246272e-02   8.0694508e-02   1.0749772e+02   6.8103987e-01
   1.0126107e-02   2.8153346e-02   1.8902603e-02   7.9247158e-02   1.0720921e+02   5.7542571e-01
   9.5138486e-03   2.8967318e-02   1.7633827e-02   7.6595662e-02   1.0686033e+02   7.3473218e-01
   9.1681264e-03   2.9785246e-02   1.6492934e-02   7.2931792e-02   1.0641518e+02   8.9999479e-01
   9.0653806e-03   3.0576800e-02   1.5522994e-02   6.8492124e-02   1.0585556e+02   9.6036515e-01
   9.1890548e-03   3.1316284e-02   1.4755656e-02   6.3552764e-02   1.0512206e+02   9.6501639e-01
   9.5392306e-03   3.1997632e-02   1.4208245e-02   5.8360220e-02   1.0438712e+02   9.0951292e-01
   1.0128196e-02   3.2623978e-02   1.3884665e-02   5.3110294e-02   1.0325283e+02   9.1223827e-01
   1.0974752e-02   3.3182368e-02   1.3779602e-02   4.7966176e-02   1.0174876e+02   9.1808553e-01
   1.2102273e-02   3.3643320e-02   1.3881901e-02   4.3046558e-02   1.0029748e+02   9.4113873e-01
   1.3531513e-02   3.3976090e-02   1.4173620e-02   3.8433444e-02   9.8637203e+01   9.5674467e-01
   1.5279758e-02   3.4152040e-02   1.4632811e-02   3.4173658e-02   9.6775890e+01   9.5352936e-01
   1.7365508e-02   3.4143142e-02   1.5237033e-02   3.0284052e-02   9.4684930e+01   9.7027118e-01
   1.9810636e-02   3.3939970e-02   1.5957051e-02   2.6757598e-02   9.2497136e+01   9.7529821e-01
   2.2639068e-02   3.3571890e-02   1.6761121e-02   2.3582156e-02   9.0551814e+01   9.7821559e-01
   2.5871330e-02   3.3099660e-02   1.7619856e-02   2.0751698e-02   8.8630934e+01   9.4775952e-01
   2.9521918e-02   3.2592148e-02   1.8503517e-02   1.8253944e-02   8.6794024e+01   9.3401755e-01
   3.3594826e-02   3.2103096e-02   1.9380856e-02   1.6068787e-02   8.4959801e+01   1.0097616e+00
   3.8070898e-02   3.1672602e-02   2.0210846e-02   1.4172990e-02   8.2992976e+01   1.1092466e+00
   4.2897696e-02   3.1337728e-02   2.0941454e-02   1.2546126e-02   8.1193220e+01   1.1281056e+00
   4.7985290e-02   3.1120980e-02   2.1505726e-02   1.1166652e-02   7.9428148e+01   1.1096372e+00
   5.3205852e-02   3.1039578e-02   2.1835996e-02   1.0011025e-02   7.7388522e+01   1.1390000e+00
   5.8379536e-02   3.1111840e-02   2.1896010e-02   9.0615362e-03   7.5191443e+01   1.1104273e+00
   6.3272588e-02   3.1336946e-02   2.1679582e-02   8.3023568e-03   7.2878458e+01   1.0449656e+00
   6.7623956e-02   3.1688088e-02   2.1205870e-02   7.7157554e-03   7.0257342e+01   1.0778687e+00
   7.1166520e-02   3.2111756e-02   2.0518460e-02   7.2780416e-03   6.7747311e+01   1.1572434e+00
   7.3663752e-02   3.2539300e-02   1.9674651e-02   6.9621210e-03   6.4873312e+01   1.1769535e+00
   7.4933080e-02   3.2900000e-02   1.8733202e-02   6.7451378e-03   6.1122590e+01   1.2297642e+00
   7.4891624e-02   3.3142966e-02   1.7742401e-02   6.6052792e-03   5.7931341e+01   1.3830610e+00
   7.3599348e-02   3.3263580e-02   1.6739649e-02   6.5202486e-03   5.4957522e+01   1.4747412e+00
   7.1168708e-02   3.3283128e-02   1.5756856e-02   6.4689324e-03   5.2079034e+01   1.5062343e+00
   6.7716728e-02   3.3219008e-02   1.4825209e-02   6.4346778e-03   5.0011127e+01   1.4962012e+00
   6.3424668e-02   3.3076876e-02   1.3971014e-02   6.4043236e-03   4.7798551e+01   1.4835534e+00
   5.8533350e-02   3.2867058e-02   1.3210929e-02   6.3640180e-03   4.6025406e+01   1.5326683e+00
   5.3298718e-02   3.2616484e-02   1.2558492e-02   6.3054480e-03   4.4250138e+01   1.5886676e+00
   4.7958152e-02   3.2350420e-02   1.2027904e-02   6.2255482e-03   4.1836026e+01   1.6174546e+00
   4.2701970e-02   3.2099728e-02   1.1631647e-02   6.1212518e-03   3.9744903e+01   1.5701219e+00
   3.7670862e-02   3.1922902e-02   1.1377680e-02   5.9933836e-03   3.7507448e+01   1.5925842e+00
   3.2965466e-02   3.1894178e-02   1.1269694e-02   5.8467678e-03   3.5745887e+01   1.6144104e+00
   2.8650880e-02   3.2070694e-02   1.1309731e-02   5.6877324e-03   3.4375329e+01   1.5715524e+00
   2.4760436e-02   3.2488234e-02   1.1496097e-02   5.5241314e-03   3.2417451e+01   1.6076588e+00
   2.1305340e-02   3.3178288e-02   1.1821020e-02   5.3633660e-03   3.0695150e+01   1.6359818e+00
   1.8285059e-02   3.4155960e-02   1.2274552e-02   5.2110662e-03   2.9031686e+01   1.6813797e+00
   1.5690696e-02   3.5408316e-02   1.2843673e-02   5.0723154e-03   2.8005254e+01   1.7476530e+00
   1.3502060e-02   3.6904668e-02   1.3511256e-02   4.9514128e-03   2.7134258e+01   1.8073652e+00
   1.1688436e-02   3.8616894e-02   1.4264162e-02   4.8521044e-03   2.4795818e+01   1.8261864e+00
   1.0218387e-02   4.0526226e-02   1.5089431e-02   4.7793310e-03   2.2361142e+01   1.7809266e+00
   9.0605944e-03   4.2604972e-02   1.5965988e-02   4.7375832e-03   2.0604243e+01   1.7597477e+00
   8.1796258e-03   4.4811968e-02   1.6868795e-02   4.7283056e-03   1.9539532e+01   1.7538273e+00
   7.5402604e-03   4.7086974e-02   1.7771467e-02   4.7497312e-03   1.8451061e+01   1.7411056e+00
   7.1101490e-03   4.9345994e-02   1.8648539e-02   4.7988410e-03   1.6969066e+01   1.7164352e+00
   6.8629530e-03   5.1521754e-02   1.9478278e-02   4.8723594e-03   1.5423502e+01   1.7408111e+00
   6.7780626e-03   5.3591552e-02   2.0240394e-02   4.9666880e-03   1.3212344e+01   1.7515939e+00
   6.8361510e-03   5.5559042e-02   2.0911156e-02   5.0773020e-03   1.1330386e+01   1.7408148e+00
   7.0209518e-03   5.7439080e-02   2.1465330e-02   5.1972970e-03   9.6580194e+00   1.7858971e+00
   7.3162940e-03   5.9243414e-02   2.1890050e-02   5.3190756e-03   7.8407573e+00   1.7856208e+00
   7.7021892e-03   6.0982050e-02   2.2181136e-02   5.4335556e-03   6.6680780e+00   1.7857431e+00
   8.1574172e-03   6.2659712e-02   2.2325728e-02   5.5304564e-03   5.9463556e+00   1.8263888e+00
   8.6589462e-03   6.4253872e-02   2.2310520e-02   5.6049294e-03   5.3178951e+00   1.8677891e+00
   9.1814730e-03   6.5739286e-02   2.2141068e-02   5.6577612e-03   4.3821266e+00   1.8917572e+00
   9.7009486e-03   6.7098018e-02   2.1846166e-02   5.6907756e-03   3.7814765e+00   1.8794711e+00
   1.0201160e-02   6.8304998e-02   2.1464818e-02   5.7066684e-03   3.3963327e+00   1.8764070e+00
   1.0677566e-02   6.9356016e-02   2.1033402e-02   5.7115378e-03   2.8920000e+00   1.8594021e+00
   1.1130857e-02   7.0294618e-02   2.0586494e-02   5.7145154e-03   2.8193880e+00   1.8536859e+00
   1.1565335e-02   7.1191502e-02   2.0156276e-02   5.7249970e-03   2.6616980e+00   1.8883935e+00
   1.1991080e-02   7.2093906e-02   1.9767022e-02   5.7510376e-03   2.5290819e+00   1.8165834e+00
   1.2415969e-02   7.3010186e-02   1.9431391e-02   5.7970014e-03   2.1878319e+00   1.6227345e+00
   1.2841276e-02   7.3918938e-02   1.9148918e-02   5.8619312e-03   1.2786492e+00   1.5037156e+00
   1.3262011e-02   7.4777908e-02   1.8903895e-02   5.9412862e-03   7.1362194e-01   1.4660603e+00
   1.3666187e-02   7.5535528e-02   1.8671400e-02   6.0293422e-03   6.3661147e-01   1.4446218e+00
   1.4037284e-02   7.6115130e-02   1.8422326e-02   6.1202156e-03   7.3996207e-01   1.4384028e+00
   1.4359329e-02   7.6438922e-02   1.8125382e-02   6.2094882e-03   7.3384151e-01   1.3953980e+00
   1.4624749e-02   7.6466950e-02   1.7756697e-02   6.2988128e-03   6.4290675e-01   1.3912522e+00
   1.4831824e-02   7.6156344e-02   1.7298252e-02   6.3981952e-03   6.7309881e-01   1.3677725e+00
   1.4975595e-02   7.5458598e-02   1.6744029e-02   6.5196770e-03   6.8386632e-01   1.3050755e+00
   1.5051965e-02   7.4362744e-02   1.6104370e-02   6.6740240e-03   6.6938163e-01   1.2491544e+00
   1.5063188e-02   7.2894988e-02   1.5395933e-02   6.8734874e-03   7.4466307e-01   1.0990131e+00
   1.5016181e-02   7.1132688e-02   1.4643758e-02   7.1326032e-03   8.3740627e-01   9.6068910e-01
   1.4916541e-02   6.9180310e-02   1.3875916e-02   7.4719590e-03   7.3125007e-01   9.2449882e-01
   1.4761720e-02   6.7110386e-02   1.3117837e-02   7.9168616e-03   6.6596768e-01   9.0456437e-01
   1.4540807e-02   6.4981296e-02   1.2392348e-02   8.4884048e-03   6.7536644e-01   9.2066012e-01
   1.4243138e-02   6.2851788e-02   1.1721518e-02   9.1999902e-03   6.1696976e-01   1.0276512e+00
   1.3871716e-02   6.0763102e-02   1.1131843e-02   1.0057088e-02   6.4646305e-01   9.7587368e-01
   1.3441533e-02   5.8739160e-02   1.0645128e-02   1.1057748e-02   6.6515321e-01   1.0192859e+00
   1.2968290e-02   5.6771104e-02   1.0276056e-02   1.2191527e-02   6.5310455e-01   1.0166269e+00
   1.2463340e-02   5.4830804e-02   1.0038904e-02   1.3437675e-02   6.6936166e-01   1.0524668e+00
   1.1930465e-02   5.2902162e-02   9.9459418e-03   1.4766844e-02   6.6024401e-01   1.3483614e+00
   1.1369603e-02   5.0958246e-02   1.0008307e-02   1.6138313e-02   6.5102021e-01   1.1670455e+00
   1.0786110e-02   4.8951300e-02   1.0236364e-02   1.7499054e-02   6.9387246e-01   1.4615643e+00
   1.0195725e-02   4.6829802e-02   1.0633082e-02   1.8781359e-02   7.8458391e-01   1.4337457e+00
   9.6196510e-03   4.4551782e-02   1.1193141e-02   1.9911722e-02   8.5422048e-01   7.7084237e+00
   9.0783970e-03   4.2108892e-02   1.1907666e-02   2.0858012e-02   8.5640006e-01   2.7178221e+01
   8.5939266e-03   3.9530190e-02   1.2763185e-02   2.1641592e-02   7.9128090e-01   4.6671155e+01
   8.1900984e-03   3.6871406e-02   1.3745636e-02   2.2291098e-02   7.8105585e-01   6.0684029e+01
   7.8900662e-03   3.4204418e-02   1.4839613e-02   2.2822142e-02   7.8962938e-01   7.3634967e+01
   7.7155894e-03   3.1595276e-02   1.6023093e-02   2.3240102e-02   7.6189891e-01   8.2833516e+01
   7.6870142e-03   2.9097380e-02   1.7272076e-02   2.3538448e-02   7.9903309e-01   8.9909754e+01
   7.8231762e-03   2.6754316e-02   1.8553166e-02   2.3708356e-02   7.7450896e-01   9.5351870e+01
   8.1398034e-03   2.4595288e-02   1.9825110e-02   2.3751674e-02   7.8979904e-01   9.8737218e+01
   8.6521766e-03   2.2636994e-02   2.1048282e-02   2.3685364e-02   9.0827220e-01   1.0150965e+02
   9.3802114e-03   2.0882570e-02   2.2178358e-02   2.3535426e-02   9.0522402e-01   1.0349579e+02
   1.0347936e-02   1.9317763e-02   2.3165384e-02   2.3319252e-02   9.1563394e-01   1.0520101e+02
   1.1586677e-02   1.7920033e-02   2.3956306e-02   2.3033516e-02   9.4444288e-01   1.0626607e+02
   1.3140056e-02   1.6660879e-02   2.4498924e-02   2.2668328e-02   8.8458844e-01   1.0683691e+02
   1.5054830e-02   1.5505421e-02   2.4756462e-02   2.2214502e-02   8.8446070e-01   1.0716717e+02
   1.7373762e-02   1.4431507e-02   2.4730770e-02   2.1657454e-02   9.1175080e-01   1.0715380e+02
   2.0135670e-02   1.3438497e-02   2.4454354e-02   2.0992698e-02   9.1833732e-01   1.0720460e+02
   2.3369800e-02   1.2534427e-02   2.3966642e-02   2.0228126e-02   8.9141578e-01   1.0722997e+02
   2.7091022e-02   1.1726945e-02   2.3324724e-02   1.9382374e-02   8.0366606e-01   1.0724461e+02
   3.1291760e-02   1.1020425e-02   2.2598604e-02   1.8492951e-02   6.8975830e-01   1.0730997e+02
   3.5937552e-02   1.0411155e-02   2.1845190e-02   1.7602756e-02   5.9126730e-01   1.0740300e+02
   4.0965312e-02   9.8890262e-03   2.1101764e-02   1.6746247e-02   5.8937192e-01   1.0740992e+02
   4.6284340e-02   9.4469404e-03   2.0387800e-02   1.5947565e-02   5.9782919e-01   1.0745342e+02
   5.1771884e-02   9.0794112e-03   1.9706141e-02   1.5228449e-02   5.9131410e-01   1.0767312e+02
   5.7258072e-02   8.7765874e-03   1.9048883e-02   1.4607872e-02   6.2930846e-01   1.0784709e+02
   6.2524566e-02   8.5242602e-03   1.8406331e-02   1.4097727e-02   6.3343427e-01   1.0796642e+02
   6.7299158e-02   8.3018522e-03   1.7763302e-02   1.3706387e-02   6.0897874e-01   1.0804564e+02
   7.1300668e-02   8.0867312e-03   1.7091752e-02   1.3430888e-02   6.1447829e-01   1.0806795e+02
   7.4277316e-02   7.8604712e-03   1.6364760e-02   1.3257597e-02   6.2291079e-01   1.0811147e+02
   7.6032954e-02   7.6078848e-03   1.5572720e-02   1.3168140e-02   6.0852255e-01   1.0814798e+02
   7.6613320e-02   7.3260354e-03   1.4722170e-02   1.3137399e-02   6.1571286e-01   1.0813321e+02
   7.6333530e-02   7.0297566e-03   1.3833095e-02   1.3135604e-02   6.5265301e-01   1.0804854e+02
   7.5528814e-02   6.7380266e-03   1.2931332e-02   1.3127453e-02   6.6845786e-01   1.0784608e+02
   7.4457874e-02   6.4637510e-03   1.2038177e-02   1.3076004e-02   7.0145915e-01   1.0762215e+02
   7.3317728e-02   6.2130636e-03   1.1171388e-02   1.2946239e-02   7.8825816e-01   1.0738044e+02
   7.2224322e-02   5.9895234e-03   1.0346370e-02   1.2709743e-02   8.6784802e-01   1.0707539e+02
   7.1252234e-02   5.7972974e-03   9.5774728e-03   1.2362620e-02   8.4618012e-01   1.0675635e+02
   7.0447212e-02   5.6381810e-03   8.8783462e-03   1.1925718e-02   7.7197895e-01   1.0638601e+02
   6.9807518e-02   5.5116278e-03   8.2566428e-03   1.1430115e-02   7.5175201e-01   1.0592865e+02
   6.9300544e-02   5.4175334e-03   7.7157818e-03   1.0910393e-02   7.1735236e-01   1.0537421e+02
   6.8865634e-02   5.3546324e-03   7.2578396e-03   1.0401261e-02   6.6688167e-01   1.0474628e+02
   6.8426308e-02   5.3184800e-03   6.8816598e-03   9.9354820e-03   6.8005316e-01   1.0386011e+02
   6.7925392e-02   5.3017794e-03   6.5830674e-03   9.5425306e-03   7.1935589e-01   1.0256250e+02
   6.7342876e-02   5.2944412e-03   6.3561480e-03   9.2476166e-03   7.9159173e-01   1.0104366e+02
   6.6698284e-02   5.2899704e-03   6.1951296e-03   9.0693162e-03   7.9936060e-01   9.9582447e+01
   6.6085258e-02   5.2919684e-03   6.0925694e-03   9.0188170e-03   6.6909431e-01   9.8376110e+01
   6.5655050e-02   5.3093972e-03   6.0390398e-03   9.1005994e-03   7.2732305e-01   9.7231751e+01
   6.5515482e-02   5.3503366e-03   6.0278368e-03   9.3137880e-03   8.4124922e-01   9.5864158e+01
   6.5703758e-02   5.4186566e-03   6.0543428e-03   9.6520208e-03   7.6253913e-01   9.4082127e+01
   6.6195082e-02   5.5128948e-03   6.1162890e-03   1.0101862e-02   7.5170046e-01   9.2101505e+01
   6.6891982e-02   5.6264574e-03   6.2143382e-03   1.0646244e-02   7.4383340e-01   9.0396746e+01
   6.7641754e-02   5.7477718e-03   6.3498218e-03   1.1265244e-02   7.1249345e-01   8.8713937e+01
   6.8274574e-02   5.8626458e-03   6.5245986e-03   1.1936421e-02   7.3227524e-01   8.6938759e+01
   6.8671798e-02   5.9601946e-03   6.7388612e-03   1.2639814e-02   7.1644829e-01   8.5003561e+01
   6.8806022e-02   6.0376020e-03   6.9910658e-03   1.3358681e-02   7.6338834e-01   8.2844005e+01
   6.8689506e-02   6.0951066e-03   7.2791448e-03   1.4075734e-02   7.6071706e-01   8.0698744e+01
   6.8311666e-02   6.1305054e-03   7.6008676e-03   1.4765356e-02   7.0960245e-01   7.8142666e+01
   6.7639288e-02   6.1360960e-03   7.9550856e-03   1.5391260e-02   7.7753384e-01   7.5220466e+01
   6.6628488e-02   6.0983452e-03   8.3405030e-03   1.5913569e-02   7.7388869e-01   7.2122300e+01
   6.5220604e-02   6.0098742e-03   8.7554258e-03   1.6296256e-02   8.0292166e-01   6.8758446e+01
   6.3337300e-02   5.8744334e-03   9.1981610e-03   1.6520182e-02   8.9229516e-01   6.5714655e+01
   6.0908644e-02   5.6983220e-03   9.6632818e-03   1.6589968e-02   8.6519278e-01   6.3224720e+01
   5.7920114e-02   5.4886846e-03   1.0143623e-02   1.6530789e-02   9.0918208e-01   6.0268486e+01
   5.4421658e-02   5.2573220e-03   1.0638875e-02   1.6390067e-02   9.3483805e-01   5.7084346e+01
   5.0548934e-02   5.0181296e-03   1.1152130e-02   1.6229393e-02   9.0373102e-01   5.4481734e+01
   4.6520584e-02   4.7807114e-03   1.1682282e-02   1.6107748e-02   9.2410649e-01   5.1558137e+01
   4.2568646e-02   4.5514002e-03   1.2222996e-02   1.6074504e-02   9.0025514e-01   4.9016777e+01
   3.8888788e-02   4.3385506e-03   1.2762190e-02   1.6176844e-02   9.6060568e-01   4.7008694e+01
   3.5631666e-02   4.1510558e-03   1.3282832e-02   1.6465579e-02   1.0413716e+00   4.4768749e+01
   3.2906090e-02   3.9936264e-03   1.3761436e-02   1.6985323e-02   9.6035586e-01   4.2447384e+01
   3.0780244e-02   3.8665986e-03   1.4169861e-02   1.7767407e-02   9.7090282e-01   4.0243390e+01
   2.9286440e-02   3.7670898e-03   1.4480591e-02   1.8833628e-02   1.1403952e+00   3.8169203e+01
   2.8430022e-02   3.6907822e-03   1.4665260e-02   2.0201564e-02   1.2131214e+00   3.5268992e+01
   2.8195490e-02   3.6347648e-03   1.4699085e-02   2.1884228e-02   1.1360742e+00   3.2721919e+01
   2.8542768e-02   3.5961278e-03   1.4570026e-02   2.3889374e-02   1.0744654e+00   3.0836694e+01
   2.9405930e-02   3.5696162e-03   1.4279480e-02   2.6214676e-02   1.1320415e+00   2.9114343e+01
   3.0700670e-02   3.5482346e-03   1.3838128e-02   2.8837448e-02   1.1697685e+00   2.7469499e+01
   3.2330044e-02   3.5273332e-03   1.3257330e-02   3.1716704e-02   1.1917311e+00   2.4783945e+01
   3.4203198e-02   3.5060468e-03   1.2554927e-02   3.4804834e-02   1.0822178e+00   2.3112822e+01
   3.6229912e-02   3.4839578e-03   1.1768024e-02   3.8054480e-02   9.1872556e-01   2.1964900e+01
   3.8301842e-02   3.4600816e-03   1.0942219e-02   4.1402774e-02   9.5751809e-01   1.9633053e+01
   4.0306442e-02   3.4303154e-03   1.0122713e-02   4.4758330e-02   9.3827387e-01   1.8458078e+01
   4.2129972e-02   3.3893352e-03   9.3550540e-03   4.8012652e-02   9.1841266e-01   1.7691277e+01
   4.3648198e-02   3.3361800e-03   8.6800102e-03   5.1045336e-02   8.3691953e-01   1.6028548e+01
   4.4756642e-02   3.2712704e-03   8.1319172e-03   5.3706200e-02   7.2666008e-01   1.4991820e+01
   4.5420626e-02   3.1953836e-03   7.7401996e-03   5.5832152e-02   7.8311838e-01   1.4432300e+01
   4.5648696e-02   3.1130290e-03   7.5284378e-03   5.7291574e-02   7.4709862e-01   1.3337840e+01
   4.5459912e-02   3.0334542e-03   7.5136964e-03   5.7948122e-02   7.6046404e-01   1.2268307e+01
   4.4920950e-02   2.9713834e-03   7.7103206e-03   5.7710406e-02   7.6547995e-01   1.1358255e+01
   4.4132062e-02   2.9443832e-03   8.1320054e-03   5.6643172e-02   7.3454001e-01   1.0186117e+01
   4.3208202e-02   2.9675438e-03   8.7877076e-03   5.4903650e-02   7.7797117e-01   9.2731923e+00
   4.2294824e-02   3.0525666e-03   9.6792106e-03   5.2686326e-02   7.3179753e-01   8.6287657e+00
   4.1538290e-02   3.2101726e-03   1.0801233e-02   5.0199294e-02   7.4245473e-01   7.8974410e+00
   4.1063754e-02   3.4497386e-03   1.2144427e-02   4.7613978e-02   7.3997129e-01   6.9189842e+00
   4.0974234e-02   3.7781154e-03   1.3697350e-02   4.5063682e-02   6.9562360e-01   6.0065749e+00
   4.1346954e-02   4.1994138e-03   1.5440619e-02   4.2644784e-02   7.1914520e-01   5.3811209e+00
   4.2230098e-02   4.7136944e-03   1.7345072e-02   4.0440188e-02   7.2388704e-01   4.8149637e+00
   4.3633638e-02   5.3185296e-03   1.9380921e-02   3.8525516e-02   7.0756199e-01   4.5625271e+00
   4.5530300e-02   6.0116436e-03   2.1525932e-02   3.6945484e-02   6.9351611e-01   4.4823222e+00
   4.7862598e-02   6.7884962e-03   2.3755136e-02   3.5711474e-02   7.1816876e-01   4.3638498e+00
   5.0543792e-02   7.6388738e-03   2.6035594e-02   3.4803346e-02   7.0470844e-01   3.9134563e+00
   5.3471220e-02   8.5460086e-03   2.8348104e-02   3.4186718e-02   7.1181296e-01   3.0259399e+00
   5.6562378e-02   9.4860328e-03   3.0684302e-02   3.3831686e-02   6.8984456e-01   2.4833492e+00
   5.9764284e-02   1.0427331e-02   3.3024330e-02   3.3716380e-02   6.4204824e-01   2.3178332e+00
   6.3024552e-02   1.1332680e-02   3.5333938e-02   3.3833692e-02   6.9980286e-01   1.9486579e+00
   6.6275492e-02   1.2160068e-02   3.7567874e-02   3.4186030e-02   6.5292698e-01   1.4869767e+00
   6.9449952e-02   1.2858240e-02   3.9670632e-02   3.4760326e-02   6.5566526e-01   1.2818583e+00
   7.2526316e-02   1.3366680e-02   4.1565582e-02   3.5521744e-02   6.4584929e-01   1.1740446e+00
   7.5577110e-02   1.3632332e-02   4.3166630e-02   3.6422512e-02   5.9854338e-01   9.8364831e-01
   7.8734398e-02   1.3645939e-02   4.4417840e-02   3.7397354e-02   6.2596096e-01   8.1025799e-01
   8.2102732e-02   1.3454647e-02   4.5285514e-02   3.8356516e-02   5.9492174e-01   6.6670425e-01
   8.5765708e-02   1.3124245e-02   4.5726278e-02   3.9203074e-02   6.4876158e-01   6.2692259e-01
   8.9802962e-02   1.2709111e-02   4.5716638e-02   3.9876702e-02   5.8261737e-01   6.7336335e-01
   9.4269552e-02   1.2254684e-02   4.5272488e-02   4.0362076e-02   6.2811564e-01   6.2909973e-01
   9.9230238e-02   1.1801139e-02   4.4418376e-02   4.0671784e-02   6.1329866e-01   6.3629015e-01
   1.0475050e-01   1.1378309e-02   4.3204944e-02   4.0851576e-02   5.8878247e-01   6.2275231e-01
   1.1083915e-01   1.1003728e-02   4.1725642e-02   4.0959542e-02   7.0851198e-01   5.4433061e-01
   1.1741858e-01   1.0687237e-02   4.0077150e-02   4.1059238e-02   5.5701727e-01   6.4222408e-01
   1.2430144e-01   1.0431083e-02   3.8348014e-02   4.1240306e-02   7.7939201e-01   5.9541618e-01
   1.3116822e-01   1.0228127e-02   3.6631000e-02   4.1596946e-02   5.2250951e-01   4.9979252e-01
   1.3763899e-01   1.0066720e-02   3.5009836e-02   4.2209082e-02   5.7994177e-01   4.8374753e-01
   1.4338933e-01   9.9419400e-03   3.3541296e-02   4.3151264e-02   5.6578223e-01   3.8873315e-01
   1.4811244e-01   9.8611758e-03   3.2252966e-02   4.4511018e-02   2.4635747e-01   6.2084638e-01
   1.5157547e-01   9.8367358e-03   3.1160324e-02   4.6381050e-02   1.2235804e+00   7.8485460e-01
   1.5380278e-01   9.8802884e-03   3.0285698e-02   4.8831100e-02   2.0290730e+00   7.0577431e-01
   1.5502290e-01   1.0007752e-02   2.9649468e-02   5.1902402e-02   1.3487998e+01   8.1211929e-01
   1.5551128e-01   1.0241575e-02   2.9256514e-02   5.5600830e-02   3.6510263e+01   8.5475701e-01
   1.5553436e-01   1.0601543e-02   2.9110560e-02   5.9894170e-02   5.4757608e+01   8.6957584e-01
   1.5533611e-01   1.1100642e-02   2.9218702e-02   6.4707260e-02   6.8800694e+01   8.9883606e-01
   1.5508615e-01   1.1748181e-02   2.9573882e-02   6.9925680e-02   8.1901907e+01   8.4441085e-01
   1.5484988e-01   1.2545195e-02   3.0146998e-02   7.5400748e-02   9.1676966e+01   8.0538746e-01
   1.5465564e-01   1.3481718e-02   3.0899534e-02   8.0937916e-02   9.8122654e+01   7.5692268e-01
   1.5450668e-01   1.4536467e-02   3.1798968e-02   8.6292784e-02   1.0227556e+02   7.7458740e-01
   1.5433897e-01   1.5675832e-02   3.2811524e-02   9.1159448e-02   1.0554301e+02   6.5803352e-01
   1.5401129e-01   1.6865279e-02   3.3909856e-02   9.5262846e-02   1.0740458e+02   3.9101225e-01
   1.5331160e-01   1.8075414e-02   3.5079780e-02   9.8436682e-02   1.0880828e+02   3.0086017e-01
   1.5197908e-01   1.9283931e-02   3.6303008e-02   1.0057375e-01   1.0988863e+02   2.5197497e-01
   1.4979300e-01   2.0484558e-02   3.7559464e-02   1.0166692e-01   1.1029203e+02   1.9228300e-01
   1.4672856e-01   2.1670680e-02   3.8843486e-02   1.0178395e-01   1.1069912e+02   1.7328104e-01
   1.4289153e-01   2.2825782e-02   4.0169122e-02   1.0099356e-01   1.1072220e+02   1.6514934e-01
   1.3839042e-01   2.3945456e-02   4.1545132e-02   9.9398778e-02   1.1066422e+02   1.7912244e-01
   1.3337816e-01   2.5031254e-02   4.2950900e-02   9.7108472e-02   1.1063481e+02   1.6032597e-01
   1.2798562e-01   2.6083332e-02   4.4339298e-02   9.4247984e-02   1.1058759e+02   1.7774063e-01
   1.2226586e-01   2.7123462e-02   4.5640090e-02   9.0985358e-02   1.1068623e+02   1.9679533e-01
   1.1623584e-01   2.8184168e-02   4.6758906e-02   8.7487262e-02   1.1083190e+02   1.6387095e-01
   1.0984259e-01   2.9285070e-02   4.7600264e-02   8.3898244e-02   1.1102653e+02   1.8317509e-01
   1.0294387e-01   3.0431188e-02   4.8081304e-02   8.0338216e-02   1.1112517e+02   2.0156355e-01
   9.5423762e-02   3.1613174e-02   4.8118618e-02   7.6924434e-02   1.1128996e+02   1.8084513e-01
   8.7367344e-02   3.2816282e-02   4.7659356e-02   7.3761024e-02   1.1141242e+02   1.8442990e-01
   7.9017728e-02   3.4010972e-02   4.6695680e-02   7.0911888e-02   1.1134780e+02   1.7719187e-01
   7.0595488e-02   3.5140270e-02   4.5253042e-02   6.8408260e-02   1.1132868e+02   1.7047307e-01
   6.2284590e-02   3.6124836e-02   4.3394218e-02   6.6248384e-02   1.1126645e+02   1.9503429e-01
   5.4265024e-02   3.6871360e-02   4.1201574e-02   6.4371704e-02   1.1115624e+02   2.2191883e-01
   4.6694460e-02   3.7341254e-02   3.8768672e-02   6.2677168e-02   1.1108511e+02   3.5986603e-01
   3.9699808e-02   3.7590556e-02   3.6180238e-02   6.1074110e-02   1.1089850e+02   5.6059140e-01
   3.3364306e-02   3.7696740e-02   3.3506550e-02   5.9473088e-02   1.1049194e+02   7.7685572e-01
   2.7728668e-02   3.7708932e-02   3.0819704e-02   5.7811510e-02   1.1005966e+02   9.0283944e-01
   2.2801356e-02   3.7647624e-02   2.8180326e-02   5.6067140e-02   1.0966778e+02   9.0999197e-01
   1.8567497e-02   3.7511754e-02   2.5632906e-02   5.4232090e-02   1.0907155e+02   1.3871681e+00
   1.4997757e-02   3.7303568e-02   2.3206230e-02   5.2348714e-02   1.0840769e+02   1.7505651e+00
   1.2048177e-02   3.7036544e-02   2.0922476e-02   5.0494506e-02   1.0766091e+02   1.7142641e+00
   9.6649712e-03   3.6724962e-02   1.8806396e-02   4.8743574e-02   1.0674226e+02   1.9747699e+00
   7.7924420e-03   3.6377190e-02   1.6879269e-02   4.7165738e-02   1.0574457e+02   1.8189029e+00
   6.3733896e-03   3.5989206e-02   1.5160076e-02   4.5821754e-02   1.0444672e+02   1.4926092e+00
   5.3490972e-03   3.5556392e-02   1.3663175e-02   4.4757938e-02   1.0295483e+02   1.4846247e+00
   4.6610264e-03   3.5090564e-02   1.2398469e-02   4.3996462e-02   1.0117519e+02   1.3611872e+00
   4.2509600e-03   3.4603964e-02   1.1370310e-02   4.3549068e-02   9.9108019e+01   1.3910598e+00
   4.0620742e-03   3.4085100e-02   1.0578058e-02   4.3425578e-02   9.6850883e+01   1.4355547e+00
   4.0380348e-03   3.3495982e-02   1.0021246e-02   4.3617270e-02   9.4081443e+01   1.4261365e+00
   4.1221312e-03   3.2782220e-02   9.6951134e-03   4.4094504e-02   9.1414188e+01   1.5403732e+00
   4.2622872e-03   3.1892570e-02   9.5906276e-03   4.4808888e-02   8.9213636e+01   1.5528248e+00
   4.4219256e-03   3.0800986e-02   9.6969986e-03   4.5703034e-02   8.6954169e+01   1.5453911e+00
   4.5849260e-03   2.9515744e-02   1.0002055e-02   4.6745096e-02   8.4226175e+01   1.6809715e+00
   4.7438676e-03   2.8064338e-02   1.0492834e-02   4.7938126e-02   8.1435601e+01   1.7634372e+00
   4.8907048e-03   2.6481698e-02   1.1154079e-02   4.9299118e-02   7.8982611e+01   1.7337635e+00
   5.0189560e-03   2.4823916e-02   1.1963622e-02   5.0854038e-02   7.6122667e+01   1.7826083e+00
   5.1247546e-03   2.3158660e-02   1.2890692e-02   5.2620020e-02   7.3449148e+01   1.8750479e+00
   5.2053250e-03   2.1536912e-02   1.3902529e-02   5.4583884e-02   7.0849608e+01   1.8312529e+00
   5.2578704e-03   1.9994665e-02   1.4963070e-02   5.6735106e-02   6.7677667e+01   1.8109257e+00
   5.2796036e-03   1.8567376e-02   1.6030944e-02   5.9072162e-02   6.4522915e+01   1.8453424e+00
   5.2695062e-03   1.7293873e-02   1.7063935e-02   6.1556710e-02   6.0750431e+01   1.7519311e+00
   5.2300342e-03   1.6212028e-02   1.8013272e-02   6.4111032e-02   5.7292682e+01   1.7471229e+00
   5.1667576e-03   1.5352192e-02   1.8824753e-02   6.6634146e-02   5.4040932e+01   1.7988798e+00
   5.0859272e-03   1.4731305e-02   1.9458608e-02   6.9044572e-02   5.0048123e+01   1.8385667e+00
   4.9921446e-03   1.4356351e-02   1.9888713e-02   7.1289584e-02   4.6852398e+01   1.9394974e+00
   4.8895188e-03   1.4231720e-02   2.0089502e-02   7.3280390e-02   4.3451445e+01   1.9557526e+00
   4.7835514e-03   1.4356565e-02   2.0050324e-02   7.4899898e-02   3.9229985e+01   2.0004378e+00
   4.6811010e-03   1.4726695e-02   1.9782844e-02   7.6036190e-02   3.5509386e+01   2.0704182e+00
   4.5902702e-03   1.5336768e-02   1.9316856e-02   7.6563216e-02   3.2148680e+01   2.0612808e+00
   4.5180932e-03   1.6174404e-02   1.8697928e-02   7.6311748e-02   2.9290720e+01   2.0541189e+00
   4.4683478e-03   1.7214538e-02   1.7975882e-02   7.5149064e-02   2.6661901e+01   2.0350086e+00
   4.4427958e-03   1.8422985e-02   1.7199809e-02   7.3099866e-02   2.4026412e+01   2.0487243e+00
   4.4424002e-03   1.9771684e-02   1.6413908e-02   7.0280906e-02   2.1575861e+01   2.0337066e+00
   4.4680060e-03   2.1237084e-02   1.5657550e-02   6.6836618e-02   1.9332890e+01   2.0041901e+00
   4.5209818e-03   2.2794880e-02   1.4965953e-02   6.2943566e-02   1.6802238e+01   2.0998295e+00
   4.6035620e-03   2.4424170e-02   1.4363109e-02   5.8757626e-02   1.3015191e+01   2.1294687e+00
   4.7168170e-03   2.6098542e-02   1.3862657e-02   5.4402568e-02   9.6370886e+00   2.1153414e+00
   4.8570588e-03   2.7781250e-02   1.3472058e-02   4.9980012e-02   7.7984092e+00   2.1455727e+00
   5.0186206e-03   2.9434058e-02   1.3196916e-02   4.5559974e-02   6.6130770e+00   2.1421783e+00
   5.1974908e-03   3.1024238e-02   1.3039398e-02   4.1194858e-02   5.9075597e+00   2.1301016e+00
   5.3901654e-03   3.2514394e-02   1.2994179e-02   3.6935570e-02   5.0517937e+00   2.1067097e+00
   5.5935296e-03   3.3860650e-02   1.3052265e-02   3.2826496e-02   4.0000143e+00   2.1189928e+00
   5.8043188e-03   3.5027524e-02   1.3203502e-02   2.8918004e-02   3.4547145e+00   2.1313669e+00
   6.0212282e-03   3.5991556e-02   1.3435995e-02   2.5274794e-02   3.3409430e+00   2.1325106e+00
   6.2479268e-03   3.6746784e-02   1.3733937e-02   2.1946836e-02   3.1678439e+00   2.1442491e+00
   6.4901524e-03   3.7299324e-02   1.4077530e-02   1.8959553e-02   2.8765442e+00   2.1412745e+00
   6.7528784e-03   3.7661938e-02   1.4444729e-02   1.6322679e-02   2.7356529e+00   2.1376927e+00
   7.0404870e-03   3.7864702e-02   1.4815654e-02   1.4039026e-02   2.6333259e+00   2.1314425e+00
   7.3553092e-03   3.7950180e-02   1.5178497e-02   1.2108350e-02   2.5111179e+00   2.1452919e+00
   7.6969518e-03   3.7973892e-02   1.5522561e-02   1.0520383e-02   2.3989110e+00   2.1517308e+00
   8.0659120e-03   3.7999542e-02   1.5834628e-02   9.2623772e-03   1.8791211e+00   2.1519214e+00
   8.4626724e-03   3.8081176e-02   1.6104641e-02   8.3273282e-03   9.8718643e-01   2.1529088e+00
   8.8849102e-03   3.8261156e-02   1.6325720e-02   7.7070568e-03   6.4805361e-01   2.1341353e+00
   9.3299712e-03   3.8559484e-02   1.6494376e-02   7.3873484e-03   7.9144919e-01   2.1452901e+00
   9.7947838e-03   3.8973890e-02   1.6604788e-02   7.3482622e-03   7.2614234e-01   2.1553587e+00
   1.0273194e-02   3.9494910e-02   1.6643778e-02   7.5640662e-03   7.5277617e-01   2.1625016e+00
   1.0758589e-02   4.0120302e-02   1.6599822e-02   8.0043604e-03   1.0940863e+00   2.1717090e+00
   1.1247912e-02   4.0873732e-02   1.6464567e-02   8.6342712e-03   1.2000608e+00   2.1220719e+00
   1.1739071e-02   4.1790666e-02   1.6229261e-02   9.4153090e-03   1.1357927e+00   2.1392958e+00
   1.2227435e-02   4.2886980e-02   1.5900216e-02   1.0310102e-02   1.1443421e+00   2.1395065e+00
   1.2705902e-02   4.4150940e-02   1.5503917e-02   1.1279610e-02   8.7988830e-01   2.0369456e+00
   1.3167393e-02   4.5565646e-02   1.5066951e-02   1.2279212e-02   7.1086931e-01   1.9916085e+00
   1.3607198e-02   4.7125286e-02   1.4611613e-02   1.3253946e-02   7.0992968e-01   1.9575010e+00
   1.4022689e-02   4.8821650e-02   1.4163770e-02   1.4148570e-02   6.6128957e-01   1.8469251e+00
   1.4408581e-02   5.0634662e-02   1.3746775e-02   1.4937924e-02   8.2660698e-01   1.7328232e+00
   1.4753066e-02   5.2533936e-02   1.3376467e-02   1.5618573e-02   8.7494187e-01   1.7298275e+00
   1.5046649e-02   5.4475314e-02   1.3065672e-02   1.6197826e-02   8.3195799e-01   1.7025654e+00
   1.5280620e-02   5.6381650e-02   1.2822656e-02   1.6702255e-02   9.0084542e-01   1.7323212e+00
   1.5440817e-02   5.8149308e-02   1.2649523e-02   1.7158807e-02   8.9868213e-01   1.7447638e+00
   1.5520868e-02   5.9687474e-02   1.2546382e-02   1.7593998e-02   8.6341920e-01   1.7599248e+00
   1.5520387e-02   6.0935274e-02   1.2510824e-02   1.8038472e-02   7.5691078e-01   1.9158082e+00
   1.5437361e-02   6.1858834e-02   1.2542048e-02   1.8521498e-02   7.1028566e-01   1.5552551e+00
   1.5270384e-02   6.2444502e-02   1.2642473e-02   1.9083977e-02   6.9163860e-01   1.2434334e+00
   1.5014233e-02   6.2694396e-02   1.2812516e-02   1.9771621e-02   6.2663929e-01   1.2951215e+00
   1.4670612e-02   6.2612070e-02   1.3051084e-02   2.0624574e-02   6.8887853e-01   1.3440234e+00
   1.4257651e-02   6.2213054e-02   1.3352752e-02   2.1679396e-02   7.1619921e-01   1.4948238e+00
   1.3796709e-02   6.1546618e-02   1.3701801e-02   2.2964218e-02   7.4402449e-01   1.2840150e+00
   1.3301983e-02   6.0656474e-02   1.4074204e-02   2.4493464e-02   7.9544320e-01   1.2886478e+00
   1.2779743e-02   5.9573966e-02   1.4452247e-02   2.6265684e-02   7.0235936e-01   1.2889013e+00
   1.2235117e-02   5.8330660e-02   1.4825024e-02   2.8288364e-02   6.5960329e-01   1.2576706e+00
   1.1677204e-02   5.6928358e-02   1.5178587e-02   3.0588262e-02   7.0334049e-01   1.3474948e+00
   1.1117245e-02   5.5351740e-02   1.5506819e-02   3.3180274e-02   7.3618506e-01   1.1950386e+00
   1.0566957e-02   5.3580908e-02   1.5806992e-02   3.6054202e-02   7.6373540e-01   1.3410180e+00
   1.0035789e-02   5.1603696e-02   1.6065770e-02   3.9167444e-02   7.5180203e-01   9.9331249e-01
   9.5316616e-03   4.9446864e-02   1.6261793e-02   4.2457464e-02   7.4792876e-01   1.3104327e+00
   9.0643532e-03   4.7148538e-02   1.6369728e-02   4.5872850e-02   7.5497489e-01   1.2374000e+00
   8.6465374e-03   4.4736674e-02   1.6368347e-02   4.9355382e-02   7.6146973e-01   6.5492566e+00
   8.2911020e-03   4.2231692e-02   1.6240486e-02   5.2826742e-02   7.8584292e-01   2.6413528e+01
   8.0087824e-03   3.9664254e-02   1.5979321e-02   5.6191372e-02   7.9144326e-01   4.7843715e+01
   7.8116624e-03   3.7096176e-02   1.5596314e-02   5.9320476e-02   7.9404762e-01   6.2637790e+01
   7.7145370e-03   3.4590012e-02   1.5106835e-02   6.2054902e-02   8.0445323e-01   7.5433091e+01
   7.7317858e-03   3.2203070e-02   1.4530166e-02   6.4233766e-02   7.9108985e-01   8.4609708e+01
   7.8732518e-03   2.9991824e-02   1.3893362e-02   6.5711002e-02   7.8537067e-01   9.1616388e+01
   8.1451404e-03   2.8000634e-02   1.3218224e-02   6.6320734e-02   7.9272396e-01   9.6617231e+01
   8.5579214e-03   2.6265302e-02   1.2520943e-02   6.5940170e-02   8.5851115e-01   9.9383127e+01
   9.1283194e-03   2.4804808e-02   1.1822294e-02   6.4618122e-02   9.4778781e-01   1.0199856e+02
   9.8780538e-03   2.3624894e-02   1.1146066e-02   6.2518904e-02   9.5165095e-01   1.0411454e+02
   1.0836135e-02   2.2720072e-02   1.0511794e-02   5.9828374e-02   9.4468154e-01   1.0586804e+02
   1.2034601e-02   2.2065284e-02   9.9326098e-03   5.6733210e-02   9.1506929e-01   1.0704791e+02
   1.3500836e-02   2.1618262e-02   9.4152294e-03   5.3393384e-02   9.1294006e-01   1.0766352e+02
   1.5257836e-02   2.1325414e-02   8.9651172e-03   4.9939378e-02   8.8893126e-01   1.0798197e+02
   1.7322407e-02   2.1133014e-02   8.5907994e-03   4.6490920e-02   7.7998227e-01   1.0802532e+02
   1.9699396e-02   2.0991460e-02   8.2997192e-03   4.3162672e-02   7.5836081e-01   1.0813836e+02
   2.2380318e-02   2.0856686e-02   8.0949340e-03   4.0047452e-02   7.0378195e-01   1.0819772e+02
   2.5337510e-02   2.0684894e-02   7.9762580e-03   3.7210896e-02   6.3660161e-01   1.0829077e+02
   2.8521522e-02   2.0424094e-02   7.9399902e-03   3.4701434e-02   6.2311322e-01   1.0848797e+02
   3.1860236e-02   2.0031302e-02   7.9769272e-03   3.2555570e-02   5.9910722e-01   1.0869734e+02
   3.5255408e-02   1.9493736e-02   8.0712992e-03   3.0798000e-02   6.1581200e-01   1.0892238e+02
   3.8586490e-02   1.8823488e-02   8.2064870e-03   2.9431526e-02   5.9437334e-01   1.0916112e+02
   4.1710272e-02   1.8042522e-02   8.3699976e-03   2.8436528e-02   6.0234737e-01   1.0939916e+02
   4.4474484e-02   1.7178545e-02   8.5501354e-03   2.7781076e-02   6.4391544e-01   1.0948535e+02
   4.6734098e-02   1.6263512e-02   8.7393846e-03   2.7426750e-02   6.2149765e-01   1.0956785e+02
   4.8356466e-02   1.5333355e-02   8.9368672e-03   2.7323998e-02   6.2075209e-01   1.0966725e+02
   4.9255142e-02   1.4428440e-02   9.1426758e-03   2.7406850e-02   6.1219672e-01   1.0965773e+02
   4.9423670e-02   1.3584295e-02   9.3533880e-03   2.7603182e-02   6.1340968e-01   1.0965428e+02
   4.8929040e-02   1.2827878e-02   9.5607114e-03   2.7843482e-02   6.1592986e-01   1.0961202e+02
   4.7871884e-02   1.2175505e-02   9.7551140e-03   2.8057774e-02   6.0431136e-01   1.0952775e+02
   4.6355156e-02   1.1629005e-02   9.9274680e-03   2.8180026e-02   6.3585807e-01   1.0935240e+02
   4.4491592e-02   1.1183046e-02   1.0068710e-02   2.8172746e-02   6.4719382e-01   1.0909368e+02
   4.2409648e-02   1.0828044e-02   1.0169355e-02   2.8030818e-02   7.0510908e-01   1.0882098e+02
   4.0234482e-02   1.0550771e-02   1.0219628e-02   2.7758516e-02   7.4297546e-01   1.0843651e+02
   3.8066132e-02   1.0335967e-02   1.0213868e-02   2.7375470e-02   7.0143489e-01   1.0798692e+02
   3.5972648e-02   1.0169692e-02   1.0148664e-02   2.6922362e-02   6.9405360e-01   1.0741552e+02
   3.3997406e-02   1.0043504e-02   1.0017857e-02   2.6444728e-02   6.8370817e-01   1.0687084e+02
   3.2164896e-02   9.9466800e-03   9.8220182e-03   2.5982392e-02   6.5823130e-01   1.0643459e+02
   3.0492204e-02   9.8608588e-03   9.5763440e-03   2.5563550e-02   6.4122383e-01   1.0573090e+02
   2.9013696e-02   9.7659524e-03   9.2988780e-03   2.5211894e-02   6.3942002e-01   1.0470477e+02
   2.7776758e-02   9.6487816e-03   9.0043568e-03   2.4952632e-02   6.2583366e-01   1.0359314e+02
   2.6823396e-02   9.5007970e-03   8.7089458e-03   2.4812952e-02   6.4453142e-01   1.0244745e+02
   2.6194854e-02   9.3155844e-03   8.4269194e-03   2.4820836e-02   6.6326499e-01   1.0088200e+02
   2.5928522e-02   9.0944010e-03   8.1668364e-03   2.4988930e-02   6.1456872e-01   9.9119927e+01
   2.6046610e-02   8.8426534e-03   7.9349056e-03   2.5310526e-02   6.4516800e-01   9.7760622e+01
   2.6552732e-02   8.5653312e-03   7.7363294e-03   2.5778514e-02   6.7148495e-01   9.6443677e+01
   2.7438982e-02   8.2644476e-03   7.5715162e-03   2.6395252e-02   6.8092693e-01   9.4852957e+01
   2.8684680e-02   7.9420090e-03   7.4351930e-03   2.7164232e-02   7.3236891e-01   9.3145951e+01
   3.0247368e-02   7.6034186e-03   7.3169998e-03   2.8074948e-02   6.9377957e-01   9.1424085e+01
   3.2064832e-02   7.2521736e-03   7.2024270e-03   2.9105278e-02   6.9364286e-01   8.9513867e+01
   3.4054938e-02   6.8910412e-03   7.0792828e-03   3.0227954e-02   7.2375342e-01   8.7620689e+01
   3.6119340e-02   6.5241134e-03   6.9408770e-03   3.1406150e-02   7.0122387e-01   8.5764597e+01
   3.8140162e-02   6.1553932e-03   6.7821158e-03   3.2609596e-02   7.0138992e-01   8.3343447e+01
   3.9982992e-02   5.7865142e-03   6.5986568e-03   3.3821186e-02   7.3457560e-01   8.1144966e+01
   4.1513384e-02   5.4178586e-03   6.3895884e-03   3.5018926e-02   7.7593133e-01   7.9200689e+01
   4.2613544e-02   5.0531074e-03   6.1568892e-03   3.6155262e-02   7.8051544e-01   7.6313502e+01
   4.3226266e-02   4.6983266e-03   5.9062404e-03   3.7164384e-02   7.7248504e-01   7.3094417e+01
   4.3368432e-02   4.3619280e-03   5.6490264e-03   3.7998304e-02   7.8602834e-01   6.9883495e+01
   4.3107880e-02   4.0519944e-03   5.3966570e-03   3.8617230e-02   7.8120028e-01   6.6529767e+01
   4.2558690e-02   3.7738062e-03   5.1565966e-03   3.8980446e-02   7.6814371e-01   6.3665266e+01
   4.1851582e-02   3.5330624e-03   4.9340250e-03   3.9067798e-02   9.5609970e-01   6.1100255e+01
   4.1091502e-02   3.3347276e-03   4.7319360e-03   3.8872624e-02   1.1396506e+00   5.8216013e+01
   4.0356558e-02   3.1821490e-03   4.5507356e-03   3.8400182e-02   1.1303833e+00   5.5102120e+01
   3.9708544e-02   3.0776786e-03   4.3886162e-03   3.7671890e-02   1.1396958e+00   5.2070183e+01
   3.9202202e-02   3.0203444e-03   4.2440584e-03   3.6724722e-02   1.0065850e+00   4.9733450e+01
   3.8901982e-02   3.0059596e-03   4.1181998e-03   3.5618782e-02   8.4214881e-01   4.7869745e+01
   3.8858998e-02   3.0289538e-03   4.0136520e-03   3.4418820e-02   8.6495680e-01   4.5219983e+01
   3.9105788e-02   3.0828816e-03   3.9318120e-03   3.3171444e-02   8.7848891e-01   4.2458586e+01
   3.9685052e-02   3.1605054e-03   3.8723788e-03   3.1909568e-02   8.5585557e-01   4.0269206e+01
   4.0624090e-02   3.2551654e-03   3.8340708e-03   3.0662792e-02   8.4238682e-01   3.8239750e+01
   4.1921790e-02   3.3622122e-03   3.8142382e-03   2.9451734e-02   8.4016604e-01   3.5732741e+01
   4.3559094e-02   3.4769774e-03   3.8085182e-03   2.8284556e-02   8.7155939e-01   3.2434993e+01
   4.5492160e-02   3.5935396e-03   3.8118406e-03   2.7179986e-02   8.6785642e-01   3.0154632e+01
   4.7652440e-02   3.7065644e-03   3.8212314e-03   2.6168336e-02   8.4550723e-01   2.8272475e+01
   4.9940440e-02   3.8119120e-03   3.8374274e-03   2.5274498e-02   8.6496338e-01   2.5508667e+01
   5.2227582e-02   3.9052578e-03   3.8626986e-03   2.4521056e-02   8.4143198e-01   2.3137408e+01
   5.4380036e-02   3.9832662e-03   3.8989104e-03   2.3926880e-02   8.3655642e-01   2.0743605e+01
   5.6286770e-02   4.0466052e-03   3.9479588e-03   2.3504986e-02   8.4763396e-01   1.8594925e+01
   5.7864254e-02   4.0971728e-03   4.0117530e-03   2.3259410e-02   8.2482875e-01   1.6840684e+01
   5.9057180e-02   4.1348868e-03   4.0919848e-03   2.3177594e-02   8.7520505e-01   1.5108859e+01
   5.9833464e-02   4.1581988e-03   4.1892808e-03   2.3234430e-02   8.9026713e-01   1.3833257e+01
   6.0159776e-02   4.1643704e-03   4.3041192e-03   2.3397490e-02   1.0306766e+00   1.2464114e+01
   6.0014564e-02   4.1523952e-03   4.4379218e-03   2.3634976e-02   1.1695863e+00   1.1153625e+01
   5.9408488e-02   4.1246666e-03   4.5914904e-03   2.3923536e-02   9.3032384e-01   9.6730729e+00
   5.8392988e-02   4.0849916e-03   4.7714206e-03   2.4245650e-02   7.6188464e-01   8.2545249e+00
   5.7072514e-02   4.0388632e-03   4.9919100e-03   2.4599136e-02   7.5225955e-01   7.2761960e+00
   5.5573202e-02   3.9944550e-03   5.2675286e-03   2.5003662e-02   6.9149145e-01   6.0050943e+00
   5.4003500e-02   3.9611266e-03   5.6157254e-03   2.5475204e-02   6.9249444e-01   4.7435705e+00
   5.2446828e-02   3.9469390e-03   6.0566366e-03   2.6011538e-02   6.9538774e-01   3.9807487e+00
   5.0961236e-02   3.9577496e-03   6.6101354e-03   2.6609952e-02   6.8628956e-01   3.9013815e+00
   4.9581744e-02   3.9973950e-03   7.2994558e-03   2.7270550e-02   6.9136454e-01   3.6730967e+00
   4.8328034e-02   4.0672644e-03   8.1494206e-03   2.7976350e-02   6.9070020e-01   2.7918906e+00
   4.7206050e-02   4.1658910e-03   9.1814924e-03   2.8697516e-02   6.6895542e-01   2.4163984e+00
   4.6196294e-02   4.2899598e-03   1.0414018e-02   2.9409784e-02   6.8898778e-01   2.3179274e+00
   4.5255018e-02   4.4360550e-03   1.1865005e-02   3.0087500e-02   7.2601351e-01   2.0608930e+00
   4.4355220e-02   4.6003634e-03   1.3551064e-02   3.0700394e-02   6.6685826e-01   1.7284015e+00
   4.3526764e-02   4.7788662e-03   1.5483796e-02   3.1199656e-02   6.0071628e-01   1.3358600e+00
   4.2832778e-02   4.9693786e-03   1.7669444e-02   3.1527882e-02   6.0647971e-01   1.3158402e+00
   4.2337792e-02   5.1706452e-03   2.0106046e-02   3.1671802e-02   6.0840408e-01   1.2195884e+00
   4.2104366e-02   5.3811688e-03   2.2777170e-02   3.1646708e-02   6.0620114e-01   9.9750300e-01
   4.2188472e-02   5.6007186e-03   2.5649700e-02   3.1490186e-02   6.2666811e-01   9.5057767e-01
   4.2657146e-02   5.8303028e-03   2.8669980e-02   3.1283308e-02   5.9972688e-01   9.0800622e-01
   4.3600556e-02   6.0716392e-03   3.1762954e-02   3.1111852e-02   6.1240951e-01   9.0468776e-01
   4.5109714e-02   6.3266642e-03   3.4837182e-02   3.1044308e-02   6.3518143e-01   8.0061567e-01
   4.7247408e-02   6.5980262e-03   3.7783946e-02   3.1127440e-02   6.1013803e-01   7.7579983e-01
   5.0044376e-02   6.8891508e-03   4.0470092e-02   3.1380046e-02   6.0949168e-01   8.5416162e-01
   5.3502514e-02   7.1997670e-03   4.2738322e-02   3.1807264e-02   5.9100221e-01   8.0200870e-01
   5.7595340e-02   7.5243086e-03   4.4433802e-02   3.2408064e-02   6.2127955e-01   8.3098225e-01
   6.2313516e-02   7.8520790e-03   4.5462952e-02   3.3169676e-02   5.8335965e-01   8.7561157e-01
   6.7663846e-02   8.1664996e-03   4.5865230e-02   3.4060656e-02   6.2556091e-01   8.4367683e-01
   7.3635678e-02   8.4427164e-03   4.5786344e-02   3.5032350e-02   6.3679881e-01   8.4185748e-01
   8.0246654e-02   8.6533878e-03   4.5368162e-02   3.6025496e-02   5.4183091e-01   8.4709353e-01
   8.7547660e-02   8.7897114e-03   4.4727344e-02   3.6972464e-02   6.4310881e-01   8.1327857e-01
   9.5610378e-02   8.8648666e-03   4.3969096e-02   3.7804630e-02   5.4589564e-01   7.8204423e-01
   1.0453854e-01   8.9011754e-03   4.3175310e-02   3.8441392e-02   6.4334477e-01   8.1980583e-01
   1.1439877e-01   8.9227090e-03   4.2409188e-02   3.8785792e-02   6.0996576e-01   8.2749416e-01
   1.2516387e-01   8.9493388e-03   4.1713866e-02   3.8763654e-02   5.8705042e-01   8.1655389e-01
   1.3672249e-01   8.9960034e-03   4.1112300e-02   3.8342700e-02   6.4511686e-01   8.4721143e-01
   1.4886624e-01   9.0739368e-03   4.0614450e-02   3.7550338e-02   3.7307605e-01   8.2072707e-01
   1.6126489e-01   9.1903834e-03   4.0230854e-02   3.6464266e-02   7.1386806e-01   7.8966029e-01
   1.7350599e-01   9.3454818e-03   3.9977004e-02   3.5156388e-02   2.2428064e-01   8.3693669e-01
   1.8516895e-01   9.5337630e-03   3.9869388e-02   3.3695002e-02   6.6809244e-01   8.4442412e-01
   1.9587113e-01   9.7534218e-03   3.9928746e-02   3.2153054e-02   8.7304811e-01   8.6761446e-01
   2.0528254e-01   1.0005965e-02   4.0175368e-02   3.0589372e-02   5.3423046e+00   9.8844405e-01
   2.1314126e-01   1.0290403e-02   4.0612426e-02   2.9044208e-02   2.5970270e+01   1.0574925e+00
   2.1927180e-01   1.0603431e-02   4.1221920e-02   2.7536918e-02   4.9509197e+01   1.0899136e+00
   2.2352536e-01   1.0943592e-02   4.1998932e-02   2.6083484e-02   6.4848539e+01   1.0934554e+00
   2.2572054e-01   1.1308198e-02   4.2947116e-02   2.4708930e-02   7.8259635e+01   1.0610280e+00
   2.2565278e-01   1.1688630e-02   4.4043110e-02   2.3433748e-02   8.9584366e+01   1.0196381e+00
   2.2310334e-01   1.2076571e-02   4.5248338e-02   2.2265296e-02   9.7657025e+01   9.7420555e-01
   2.1802196e-01   1.2462215e-02   4.6519592e-02   2.1200922e-02   1.0219324e+02   9.1795261e-01
   2.1071640e-01   1.2828101e-02   4.7803076e-02   2.0239996e-02   1.0499467e+02   7.9962169e-01
   2.0165110e-01   1.3155414e-02   4.9036624e-02   1.9389826e-02   1.0733068e+02   7.8785164e-01
   1.9123411e-01   1.3431693e-02   5.0170110e-02   1.8660637e-02   1.0866381e+02   5.6731319e-01
   1.7983633e-01   1.3651696e-02   5.1169496e-02   1.8058955e-02   1.0977054e+02   1.7595859e-01
   1.6778562e-01   1.3820905e-02   5.1994186e-02   1.7579941e-02   1.1028457e+02   1.8257630e-01
   1.5534245e-01   1.3965789e-02   5.2578708e-02   1.7205810e-02   1.1052666e+02   1.9954993e-01
   1.4272691e-01   1.4128587e-02   5.2854526e-02   1.6911336e-02   1.1059818e+02   1.3996478e-01
   1.3014208e-01   1.4350094e-02   5.2826250e-02   1.6670186e-02   1.1034433e+02   1.8352060e-01
   1.1774415e-01   1.4662640e-02   5.2565482e-02   1.6454133e-02   1.1012256e+02   1.6762844e-01
   1.0566939e-01   1.5088216e-02   5.2131612e-02   1.6237848e-02   1.0977477e+02   1.8091440e-01
   9.4084180e-02   1.5644513e-02   5.1540472e-02   1.6005207e-02   1.0957931e+02   1.7940079e-01
   8.3111076e-02   1.6350079e-02   5.0775320e-02   1.5738958e-02   1.0953346e+02   1.6125430e-01
   7.2789918e-02   1.7215254e-02   4.9809482e-02   1.5418664e-02   1.0939015e+02   1.7990231e-01
   6.3110856e-02   1.8237768e-02   4.8605252e-02   1.5028783e-02   1.0926479e+02   1.7516176e-01
   5.4057832e-02   1.9405145e-02   4.7123004e-02   1.4563641e-02   1.0907514e+02   1.9193809e-01
   4.5672800e-02   2.0697178e-02   4.5349272e-02   1.4032351e-02   1.0883699e+02   1.8845608e-01
   3.8034822e-02   2.2086008e-02   4.3311378e-02   1.3452992e-02   1.0859767e+02   1.8458122e-01
   3.1200228e-02   2.3534080e-02   4.1071528e-02   1.2841361e-02   1.0816262e+02   2.2118117e-01
   2.5189588e-02   2.4994406e-02   3.8694646e-02   1.2210267e-02   1.0774666e+02   1.7105157e-01
   1.9992793e-02   2.6411860e-02   3.6234254e-02   1.1576870e-02   1.0756800e+02   1.7867716e-01
   1.5578715e-02   2.7745410e-02   3.3754786e-02   1.0964197e-02   1.0734419e+02   3.6235555e-01
   1.1898937e-02   2.8979304e-02   3.1335270e-02   1.0391090e-02   1.0696548e+02   5.4155078e-01
   8.8954146e-03   3.0094782e-02   2.9038658e-02   9.8683552e-03   1.0637194e+02   7.7143435e-01
   6.5064814e-03   3.1073062e-02   2.6902740e-02   9.4048772e-03   1.0547671e+02   9.3142076e-01
   4.6687520e-03   3.1925548e-02   2.4957126e-02   9.0071242e-03   1.0451129e+02   1.0076135e+00
   3.3191346e-03   3.2678090e-02   2.3233704e-02   8.6838468e-03   1.0373913e+02   1.2733825e+00
   2.3937502e-03   3.3344786e-02   2.1763364e-02   8.4537660e-03   1.0293080e+02   1.3843404e+00
   1.8320509e-03   3.3924378e-02   2.0562416e-02   8.3381310e-03   1.0196681e+02   1.2458408e+00
   1.5773842e-03   3.4391528e-02   1.9633991e-02   8.3548426e-03   1.0103826e+02   1.2294541e+00
   1.5768452e-03   3.4726128e-02   1.8974073e-02   8.5182888e-03   9.9558855e+01   1.3435241e+00
   1.7830223e-03   3.4941428e-02   1.8565092e-02   8.8414952e-03   9.7784550e+01   1.4205353e+00
   2.1517180e-03   3.5047176e-02   1.8375890e-02   9.3408742e-03   9.6238945e+01   1.3558457e+00
   2.6406378e-03   3.5032426e-02   1.8366487e-02   1.0034550e-02   9.4147011e+01   1.3883813e+00
   3.2095614e-03   3.4867620e-02   1.8491226e-02   1.0942219e-02   9.1918796e+01   1.4945201e+00
   3.8219810e-03   3.4502624e-02   1.8702563e-02   1.2082575e-02   8.9776748e+01   1.5533494e+00
   4.4439896e-03   3.3886202e-02   1.8951694e-02   1.3470555e-02   8.7328717e+01   1.6105451e+00
   5.0448296e-03   3.2978014e-02   1.9191705e-02   1.5127554e-02   8.4692103e+01   1.4223539e+00
   5.6004080e-03   3.1777938e-02   1.9388188e-02   1.7080980e-02   8.1704150e+01   1.5076166e+00
   6.0934696e-03   3.0343526e-02   1.9533702e-02   1.9352700e-02   7.8790462e+01   1.9583201e+00
   6.5158976e-03   2.8749860e-02   1.9643412e-02   2.1958486e-02   7.5747146e+01   2.0115459e+00
   6.8671730e-03   2.7065384e-02   1.9730175e-02   2.4911384e-02   7.2618250e+01   1.9319714e+00
   7.1469456e-03   2.5346134e-02   1.9808353e-02   2.8221900e-02   6.9642542e+01   1.9366985e+00
   7.3526942e-03   2.3634684e-02   1.9903686e-02   3.1893990e-02   6.5701485e+01   1.9378868e+00
   7.4837480e-03   2.1964922e-02   2.0033986e-02   3.5919902e-02   6.1259372e+01   2.0096836e+00
   7.5449106e-03   2.0362802e-02   2.0200148e-02   4.0287662e-02   5.7607746e+01   2.0303193e+00
   7.5463988e-03   1.8863036e-02   2.0391488e-02   4.4984554e-02   5.3869805e+01   2.0931694e+00
   7.5042124e-03   1.7498157e-02   2.0590674e-02   4.9985628e-02   4.9848083e+01   2.1504709e+00
   7.4369700e-03   1.6288220e-02   2.0769476e-02   5.5230706e-02   4.6563317e+01   2.1281464e+00
   7.3592798e-03   1.5258252e-02   2.0891830e-02   6.0616360e-02   4.2525809e+01   2.1415705e+00
   7.2806028e-03   1.4432895e-02   2.0927068e-02   6.6021764e-02   3.7849382e+01   2.1901259e+00
   7.2068072e-03   1.3830061e-02   2.0846212e-02   7.1285304e-02   3.4085663e+01   2.2321340e+00
   7.1428410e-03   1.3459937e-02   2.0638840e-02   7.6199276e-02   3.0318628e+01   2.2475125e+00
   7.0959830e-03   1.3331025e-02   2.0325292e-02   8.0505642e-02   2.7040132e+01   2.2228309e+00
   7.0750346e-03   1.3454837e-02   1.9933796e-02   8.3894192e-02   2.4398940e+01   2.1787713e+00
   7.0869862e-03   1.3834817e-02   1.9490588e-02   8.6178552e-02   2.1479895e+01   2.2442520e+00
   7.1339752e-03   1.4462848e-02   1.9015411e-02   8.7337132e-02   1.9543283e+01   2.3985545e+00
   7.2147226e-03   1.5317960e-02   1.8522527e-02   8.7388286e-02   1.7893023e+01   2.4813422e+00
   7.3263362e-03   1.6377617e-02   1.8031721e-02   8.6329026e-02   1.3334178e+01   2.4647710e+00
   7.4611672e-03   1.7621602e-02   1.7568761e-02   8.4147936e-02   8.2070498e+00   2.4387362e+00
   7.6077482e-03   1.9023286e-02   1.7157658e-02   8.0984044e-02   6.3222237e+00   2.4658914e+00
   7.7542880e-03   2.0569360e-02   1.6814537e-02   7.7103046e-02   5.3104638e+00   2.5269252e+00
   7.8930770e-03   2.2270366e-02   1.6548337e-02   7.2755044e-02   3.9964347e+00   2.5392534e+00
   8.0243372e-03   2.4140120e-02   1.6361557e-02   6.8178138e-02   3.4547506e+00   2.4981471e+00
   8.1496290e-03   2.6177496e-02   1.6246464e-02   6.3572454e-02   2.9077426e+00   2.5136527e+00
   8.2677738e-03   2.8369856e-02   1.6184123e-02   5.9078632e-02   2.5761578e+00   2.5570381e+00
   8.3771500e-03   3.0694150e-02   1.6154346e-02   5.4789232e-02   2.6481033e+00   2.5629010e+00
   8.4756404e-03   3.3107208e-02   1.6145036e-02   5.0773528e-02   2.6617169e+00   2.5765068e+00
   8.5622466e-03   3.5560758e-02   1.6150207e-02   4.7082896e-02   2.6634050e+00   2.5599167e+00
   8.6384136e-03   3.8006876e-02   1.6163462e-02   4.3728964e-02   2.5294497e+00   2.5454408e+00
   8.7086404e-03   4.0391612e-02   1.6172613e-02   4.0713050e-02   2.4973594e+00   2.5731953e+00
   8.7781364e-03   4.2677418e-02   1.6160764e-02   3.8042354e-02   2.4599486e+00   2.5755520e+00
   8.8489738e-03   4.4842798e-02   1.6109588e-02   3.5719208e-02   2.1126299e+00   2.5781864e+00
   8.9205846e-03   4.6859608e-02   1.6001994e-02   3.3745094e-02   1.7685346e+00   2.5892585e+00
   8.9889382e-03   4.8692354e-02   1.5823914e-02   3.2123366e-02   1.5153921e+00   2.6084114e+00
   9.0468174e-03   5.0295142e-02   1.5565381e-02   3.0838432e-02   1.1063315e+00   2.5660777e+00
   9.0931016e-03   5.1615410e-02   1.5223709e-02   2.9843134e-02   7.1589393e-01   2.5253104e+00
   9.1375072e-03   5.2622666e-02   1.4802817e-02   2.9087534e-02   6.3443874e-01   2.5682021e+00
   9.1926300e-03   5.3331294e-02   1.4320444e-02   2.8522286e-02   6.4953296e-01   2.5564773e+00
   9.2695518e-03   5.3796894e-02   1.3810040e-02   2.8101900e-02   7.0439292e-01   2.5846398e+00
   9.3772440e-03   5.4083966e-02   1.3303041e-02   2.7809906e-02   7.0817726e-01   2.5640518e+00
   9.5215644e-03   5.4246092e-02   1.2824765e-02   2.7646996e-02   6.1988992e-01   2.5832798e+00
   9.7059648e-03   5.4341746e-02   1.2396151e-02   2.7624748e-02   6.5031605e-01   2.7172054e+00
   9.9294450e-03   5.4432236e-02   1.2029676e-02   2.7762752e-02   7.0436698e-01   2.7191841e+00
   1.0188021e-02   5.4566898e-02   1.1733236e-02   2.8075634e-02   7.8810381e-01   2.9890737e+00
   1.0475253e-02   5.4778494e-02   1.1511679e-02   2.8565302e-02   8.3893650e-01   3.3840073e+00
   1.0781846e-02   5.5089642e-02   1.1362650e-02   2.9215254e-02   6.9105176e-01   3.5416607e+00
   1.1100166e-02   5.5539144e-02   1.1275509e-02   3.0010110e-02   6.1095041e-01   3.6637889e+00
   1.1421186e-02   5.6176942e-02   1.1236259e-02   3.0940260e-02   6.3922202e-01   3.7106436e+00
   1.1736614e-02   5.7037294e-02   1.1230309e-02   3.1988392e-02   6.2879362e-01   3.7456999e+00
   1.2046573e-02   5.8123912e-02   1.1244224e-02   3.3126100e-02   6.4597698e-01   3.7477686e+00
   1.2353178e-02   5.9391800e-02   1.1272738e-02   3.4314716e-02   6.4376582e-01   3.6859121e+00
   1.2653228e-02   6.0747082e-02   1.1314523e-02   3.5508068e-02   6.2813050e-01   3.6896474e+00
   1.2938053e-02   6.2059196e-02   1.1361282e-02   3.6640452e-02   6.3125429e-01   3.7231799e+00
   1.3196321e-02   6.3178568e-02   1.1398475e-02   3.7623964e-02   6.3490836e-01   3.7126215e+00
   1.3416001e-02   6.3985972e-02   1.1408302e-02   3.8361622e-02   6.5858115e-01   3.7243722e+00
   1.3586645e-02   6.4442844e-02   1.1376769e-02   3.8778452e-02   6.6378436e-01   3.7567421e+00
   1.3702827e-02   6.4551510e-02   1.1302971e-02   3.8846550e-02   6.9270497e-01   3.7987190e+00
   1.3756730e-02   6.4280328e-02   1.1195650e-02   3.8592316e-02   6.9573344e-01   3.8922482e+00
   1.3736374e-02   6.3589522e-02   1.1067082e-02   3.8108836e-02   6.7291250e-01   3.7828282e+00
   1.3638159e-02   6.2469536e-02   1.0928189e-02   3.7510644e-02   7.5263715e-01   3.7358853e+00
   1.3467169e-02   6.0931604e-02   1.0787235e-02   3.6892170e-02   7.6565745e-01   3.8163610e+00
   1.3231959e-02   5.9011900e-02   1.0651430e-02   3.6343060e-02   7.3053294e-01   3.7095420e+00
   1.2945871e-02   5.6767786e-02   1.0524172e-02   3.5936884e-02   7.6367070e-01   3.6419121e+00
   1.2618447e-02   5.4270426e-02   1.0409329e-02   3.5722178e-02   7.5900403e-01   3.4087330e+00
   1.2248064e-02   5.1599940e-02   1.0311630e-02   3.5742210e-02   7.2046649e-01   3.4477417e+00
   1.1832456e-02   4.8824526e-02   1.0230707e-02   3.6031834e-02   6.7515094e-01   3.6090855e+00
   1.1372463e-02   4.5977578e-02   1.0164849e-02   3.6609324e-02   6.6946621e-01   3.7416552e+00
   1.0868852e-02   4.3079436e-02   1.0110936e-02   3.7483454e-02   7.2049477e-01   4.0410308e+00
   1.0327734e-02   4.0174876e-02   1.0061473e-02   3.8641558e-02   8.3676004e-01   3.8850227e+00
   9.7590002e-03   3.7318256e-02   1.0009104e-02   4.0039746e-02   9.7022457e-01   4.3329630e+00
   9.1720212e-03   3.4557994e-02   9.9511256e-03   4.1607934e-02   9.8176039e-01   4.1715378e+00
   8.5757650e-03   3.1926900e-02   9.8912812e-03   4.3246950e-02   9.9090195e-01   4.1477596e+00
   7.9793780e-03   2.9446614e-02   9.8366806e-03   4.4820188e-02   1.0638030e+00   4.1719492e+00
   7.3959312e-03   2.7148114e-02   9.7923494e-03   4.6172918e-02   1.0126547e+00   4.7174249e+00
   6.8431008e-03   2.5052022e-02   9.7567676e-03   4.7151046e-02   9.7940496e-01   1.7807444e+01
   6.3399606e-03   2.3157224e-02   9.7210098e-03   4.7593956e-02   1.0104100e+00   3.9944187e+01
   5.9091372e-03   2.1450038e-02   9.6751844e-03   4.7411426e-02   8.6000312e-01   5.7816619e+01
   5.5790940e-03   1.9913468e-02   9.6117080e-03   4.6628108e-02   7.5984259e-01   7.1688028e+01
   5.3787546e-03   1.8535914e-02   9.5256304e-03   4.5326064e-02   7.7859797e-01   8.1584379e+01
   5.3376246e-03   1.7309627e-02   9.4160412e-03   4.3640266e-02   7.6790238e-01   8.8815572e+01
   5.4903326e-03   1.6230099e-02   9.2827250e-03   4.1725596e-02   7.8963500e-01   9.4157726e+01
   5.8756754e-03   1.5288479e-02   9.1261408e-03   3.9710446e-02   7.7181472e-01   9.6867713e+01
   6.5345696e-03   1.4481200e-02   8.9484818e-03   3.7713968e-02   8.6308909e-01   9.9034711e+01
   7.5107138e-03   1.3825017e-02   8.7499086e-03   3.5845832e-02   9.7680679e-01   1.0087913e+02
   8.8532054e-03   1.3341930e-02   8.5339268e-03   3.4187582e-02   9.8941253e-01   1.0265031e+02
   1.0614308e-02   1.3047833e-02   8.3144958e-03   3.2785046e-02   1.0352559e+00   1.0417361e+02
   1.2843746e-02   1.2951572e-02   8.1068320e-03   3.1650206e-02   1.0033720e+00   1.0509815e+02
   1.5583774e-02   1.3055819e-02   7.9206320e-03   3.0767712e-02   9.7050522e-01   1.0577271e+02
   1.8866851e-02   1.3360968e-02   7.7646318e-03   3.0100174e-02   9.5462508e-01   1.0605339e+02
   2.2714696e-02   1.3860842e-02   7.6483256e-03   2.9595150e-02   8.1406326e-01   1.0629014e+02
   2.7136664e-02   1.4538744e-02   7.5833704e-03   2.9218222e-02   6.6024713e-01   1.0652673e+02
   3.2124502e-02   1.5368865e-02   7.5806466e-03   2.8963290e-02   6.1354207e-01   1.0668560e+02
   3.7641284e-02   1.6311847e-02   7.6466436e-03   2.8822160e-02   5.9522552e-01   1.0695969e+02
   4.3616594e-02   1.7314080e-02   7.7862676e-03   2.8794040e-02   5.6172889e-01   1.0715225e+02
   4.9938624e-02   1.8305957e-02   8.0008650e-03   2.8894902e-02   5.9460126e-01   1.0727286e+02
   5.6448874e-02   1.9202635e-02   8.2871874e-03   2.9130918e-02   6.2459223e-01   1.0739050e+02
   6.2938518e-02   1.9918539e-02   8.6379564e-03   2.9488312e-02   6.0561822e-01   1.0748621e+02
   6.9147858e-02   2.0379618e-02   9.0439890e-03   2.9942624e-02   6.0535417e-01   1.0761921e+02
   7.4786886e-02   2.0550578e-02   9.4978176e-03   3.0472796e-02   6.1621718e-01   1.0768114e+02
   7.9531518e-02   2.0435472e-02   9.9896706e-03   3.1061284e-02   6.3524106e-01   1.0764995e+02
   8.3058690e-02   2.0055870e-02   1.0505965e-02   3.1676360e-02   6.1518969e-01   1.0756627e+02
   8.5080304e-02   1.9460423e-02   1.1030465e-02   3.2278362e-02   5.9882001e-01   1.0755455e+02
   8.5385222e-02   1.8702076e-02   1.1547622e-02   3.2842222e-02   6.1781138e-01   1.0757548e+02
   8.4048170e-02   1.7814951e-02   1.2046751e-02   3.3349830e-02   5.9779486e-01   1.0742526e+02
   8.1424834e-02   1.6832425e-02   1.2523740e-02   3.3781168e-02   6.7921550e-01   1.0714080e+02
   7.7896662e-02   1.5793175e-02   1.2985045e-02   3.4116812e-02   7.2044454e-01   1.0682479e+02
   7.3801984e-02   1.4731053e-02   1.3441699e-02   3.4333122e-02   7.8674255e-01   1.0642417e+02
   6.9441094e-02   1.3662889e-02   1.3900369e-02   3.4408620e-02   9.5718356e-01   1.0589143e+02
   6.5067842e-02   1.2598993e-02   1.4364513e-02   3.4319258e-02   7.5145474e-01   1.0547796e+02
   6.0887184e-02   1.1557664e-02   1.4836061e-02   3.4040366e-02   6.3396270e-01   1.0491659e+02
   5.7039026e-02   1.0555317e-02   1.5314195e-02   3.3573506e-02   7.4857029e-01   1.0407515e+02
   5.3639150e-02   9.5998674e-03   1.5794376e-02   3.2929412e-02   6.7639986e-01   1.0327648e+02
   5.0785378e-02   8.6949006e-03   1.6266435e-02   3.2102788e-02   6.4767002e-01   1.0229095e+02
   4.8554768e-02   7.8446466e-03   1.6711526e-02   3.1102738e-02   5.9883058e-01   1.0124096e+02
   4.7033708e-02   7.0551582e-03   1.7107942e-02   2.9963054e-02   6.0413374e-01   1.0002985e+02
   4.6292762e-02   6.3334056e-03   1.7439740e-02   2.8708526e-02   6.4751512e-01   9.8678900e+01
   4.6360224e-02   5.6845960e-03   1.7693052e-02   2.7351214e-02   6.3846170e-01   9.7451144e+01
   4.7222934e-02   5.1097768e-03   1.7852820e-02   2.5910054e-02   7.8514840e-01   9.5986138e+01
   4.8827094e-02   4.6076862e-03   1.7900424e-02   2.4410732e-02   8.4318340e-01   9.4330156e+01
   5.1076632e-02   4.1763914e-03   1.7810834e-02   2.2873172e-02   8.7807115e-01   9.2669600e+01
   5.3841428e-02   3.8153670e-03   1.7577726e-02   2.1318060e-02   9.3121916e-01   9.1268783e+01
   5.6968740e-02   3.5240102e-03   1.7228111e-02   1.9782979e-02   7.8464982e-01   8.9747879e+01
   6.0274780e-02   3.3003858e-03   1.6793925e-02   1.8304784e-02   7.8213430e-01   8.7683665e+01
   6.3550838e-02   3.1425346e-03   1.6304623e-02   1.6901387e-02   8.8014268e-01   8.5816485e+01
   6.6575362e-02   3.0464474e-03   1.5795509e-02   1.5575460e-02   8.3880056e-01   8.3730118e+01
   6.9114140e-02   3.0064196e-03   1.5294995e-02   1.4316381e-02   7.9508197e-01   8.1009850e+01
   7.0954404e-02   3.0153016e-03   1.4822555e-02   1.3113425e-02   7.7779456e-01   7.8579543e+01
   7.1991830e-02   3.0641794e-03   1.4393884e-02   1.1961847e-02   8.2304857e-01   7.6053865e+01
   7.2234602e-02   3.1432008e-03   1.4016461e-02   1.0859367e-02   7.5667563e-01   7.3252353e+01
   7.1702230e-02   3.2429076e-03   1.3688322e-02   9.8087426e-03   7.9255724e-01   7.0760227e+01
   7.0425668e-02   3.3575470e-03   1.3400016e-02   8.8130514e-03   1.1810737e+00   6.7792005e+01
   6.8486358e-02   3.4835756e-03   1.3139611e-02   7.8775518e-03   1.3119447e+00   6.4900590e+01
   6.5982752e-02   3.6182904e-03   1.2896705e-02   7.0108264e-03   1.2185303e+00   6.2634451e+01
   6.3019466e-02   3.7600654e-03   1.2662641e-02   6.2192592e-03   1.2317086e+00   5.9855759e+01
   5.9732402e-02   3.9059542e-03   1.2434410e-02   5.5071524e-03   1.1723079e+00   5.7268388e+01
   5.6290872e-02   4.0518516e-03   1.2216303e-02   4.8752364e-03   1.1087959e+00   5.5103753e+01
   5.2859426e-02   4.1931130e-03   1.2012988e-02   4.3215200e-03   1.2433777e+00   5.2334893e+01
   4.9576184e-02   4.3255662e-03   1.1824074e-02   3.8446750e-03   1.1867223e+00   4.9809044e+01
   4.6566934e-02   4.4453090e-03   1.1646576e-02   3.4454204e-03   9.5760254e-01   4.8037158e+01
   4.3956234e-02   4.5475442e-03   1.1473409e-02   3.1254390e-03   1.1448424e+00   4.6043707e+01
   4.1853946e-02   4.6280180e-03   1.1293918e-02   2.8854088e-03   1.2838404e+00   4.3920417e+01
   4.0336436e-02   4.6829136e-03   1.1101434e-02   2.7264914e-03   1.2725136e+00   4.1723818e+01
   3.9447192e-02   4.7094270e-03   1.0890311e-02   2.6507658e-03   1.4309884e+00   3.9606753e+01
   3.9199644e-02   4.7062198e-03   1.0654619e-02   2.6605580e-03   1.5213622e+00   3.8263933e+01
   3.9577966e-02   4.6737022e-03   1.0396011e-02   2.7586474e-03   1.5339495e+00   3.6362051e+01
   4.0538766e-02   4.6148196e-03   1.0122419e-02   2.9480144e-03   1.5320662e+00   3.3958031e+01
   4.2002696e-02   4.5329064e-03   9.8421552e-03   3.2328092e-03   1.4829654e+00   3.2086035e+01
   4.3844208e-02   4.4313730e-03   9.5633566e-03   3.6194298e-03   1.3405336e+00   3.0147097e+01
   4.5900186e-02   4.3128832e-03   9.2928000e-03   4.1158642e-03   1.2505399e+00   2.8711389e+01
   4.7978786e-02   4.1786042e-03   9.0358006e-03   4.7287620e-03   1.2216400e+00   2.7451465e+01
   4.9855530e-02   4.0285524e-03   8.7994954e-03   5.4647758e-03   1.1890492e+00   2.5723601e+01
   5.1275414e-02   3.8607884e-03   8.5871324e-03   6.3349168e-03   1.1624118e+00   2.4152761e+01
   5.2006424e-02   3.6754368e-03   8.3969016e-03   7.3517978e-03   1.0333069e+00   2.2810309e+01
   5.1922098e-02   3.4753578e-03   8.2345098e-03   8.5259624e-03   9.9466230e-01   2.1463833e+01
   5.1009066e-02   3.2629232e-03   8.1108330e-03   9.8626900e-03   1.0486854e+00   1.9867500e+01
   4.9355500e-02   3.0419022e-03   8.0363836e-03   1.1364078e-02   1.0495564e+00   1.8393606e+01
   4.7114102e-02   2.8186082e-03   8.0270248e-03   1.3039195e-02   1.1529267e+00   1.6739252e+01
   4.4422344e-02   2.6011882e-03   8.1018282e-03   1.4900815e-02   1.2818055e+00   1.5678868e+01
   4.1389150e-02   2.3970474e-03   8.2775312e-03   1.6958337e-02   1.2909619e+00   1.5514277e+01
   3.8103968e-02   2.2132656e-03   8.5664074e-03   1.9222421e-02   1.3096524e+00   1.4172454e+01
   3.4651826e-02   2.0594900e-03   8.9774994e-03   2.1704188e-02   1.3024595e+00   1.2870957e+01
   3.1133300e-02   1.9438873e-03   9.5187892e-03   2.4407466e-02   1.1863439e+00   1.2060921e+01
   2.7663148e-02   1.8736963e-03   1.0197708e-02   2.7321728e-02   1.1338192e+00   1.0644713e+01
   2.4362434e-02   1.8592109e-03   1.1020318e-02   3.0413582e-02   1.0016702e+00   9.6857853e+00
   2.1337308e-02   1.9103867e-03   1.1986891e-02   3.3635318e-02   8.8094588e-01   8.9652842e+00
   1.8670616e-02   2.0347220e-03   1.3091094e-02   3.6938116e-02   1.0342378e+00   8.2093048e+00
   1.6424580e-02   2.2381728e-03   1.4325655e-02   4.0251402e-02   1.0072699e+00   7.2649640e+00
   1.4644772e-02   2.5265768e-03   1.5691479e-02   4.3472640e-02   9.5529253e-01   6.0458543e+00
   1.3369862e-02   2.9072618e-03   1.7202203e-02   4.6480960e-02   1.0515529e+00   5.3843965e+00
   1.2637645e-02   3.3873938e-03   1.8882788e-02   4.9160314e-02   9.1069287e-01   4.8509764e+00
   1.2481293e-02   3.9712286e-03   2.0763360e-02   5.1410846e-02   7.1915214e-01   4.1095965e+00
   1.2928736e-02   4.6608862e-03   2.2862946e-02   5.3121320e-02   7.0423938e-01   3.9406554e+00
   1.4018747e-02   5.4559074e-03   2.5185910e-02   5.4218742e-02   6.9298695e-01   4.0447428e+00
   1.5796724e-02   6.3517964e-03   2.7728846e-02   5.4712676e-02   6.1500847e-01   3.4414212e+00
   1.8298329e-02   7.3395532e-03   3.0479224e-02   5.4633866e-02   6.3081541e-01   2.6567142e+00
   2.1560118e-02   8.4017840e-03   3.3414450e-02   5.4051486e-02   6.3998289e-01   2.4982466e+00
   2.5624124e-02   9.5121666e-03   3.6492782e-02   5.3097300e-02   6.2419648e-01   2.4014454e+00
   3.0519950e-02   1.0635026e-02   3.9648998e-02   5.1900528e-02   6.2161325e-01   1.9931240e+00
   3.6253462e-02   1.1727622e-02   4.2802346e-02   5.0553370e-02   5.9378471e-01   1.5536142e+00
   4.2803436e-02   1.2744573e-02   4.5871116e-02   4.9122230e-02   6.2385870e-01   1.2016343e+00
   5.0116972e-02   1.3636552e-02   4.8771048e-02   4.7671292e-02   5.9362367e-01   9.9451257e-01
   5.8106610e-02   1.4355291e-02   5.1400412e-02   4.6267354e-02   6.3134017e-01   9.0487682e-01
   6.6655632e-02   1.4862003e-02   5.3674550e-02   4.4973516e-02   6.2124209e-01   7.9388504e-01
   7.5626458e-02   1.5152670e-02   5.5526132e-02   4.3842210e-02   5.8610859e-01   7.0223970e-01
   8.4881744e-02   1.5268554e-02   5.6871646e-02   4.2899500e-02   6.7560830e-01   6.9101745e-01
   9.4317290e-02   1.5256117e-02   5.7644834e-02   4.2137718e-02   5.7188306e-01   7.3030108e-01
   1.0386928e-01   1.5147732e-02   5.7813702e-02   4.1527546e-02   6.6251608e-01   7.2541667e-01
   1.1349594e-01   1.4974289e-02   5.7355394e-02   4.1028060e-02   6.2277943e-01   6.6830461e-01
   1.2311560e-01   1.4763124e-02   5.6218378e-02   4.0595134e-02   5.7869018e-01   6.6929825e-01
   1.3254915e-01   1.4531416e-02   5.4376078e-02   4.0214372e-02   7.0443819e-01   6.5259913e-01
   1.4152755e-01   1.4287361e-02   5.1923322e-02   3.9901802e-02   5.6907146e-01   6.2651814e-01
   1.4970808e-01   1.4031929e-02   4.9014538e-02   3.9690810e-02   7.3843773e-01   6.4768437e-01
   1.5671935e-01   1.3757577e-02   4.5811610e-02   3.9629130e-02   5.0689167e-01   6.7271401e-01
   1.6222186e-01   1.3452046e-02   4.2492864e-02   3.9753112e-02   6.1634479e-01   6.6227140e-01
   1.6600669e-01   1.3117782e-02   3.9216554e-02   4.0089562e-02   5.6587640e-01   6.1824113e-01
   1.6807773e-01   1.2779077e-02   3.6114044e-02   4.0657364e-02   7.3517050e-01   6.3302729e-01
   1.6856366e-01   1.2463023e-02   3.3301956e-02   4.1454912e-02   1.5435021e+00   6.7016905e-01
   1.6768498e-01   1.2190337e-02   3.0880178e-02   4.2465532e-02   2.3565471e+00   6.9457009e-01
   1.6574635e-01   1.1974559e-02   2.8924036e-02   4.3650780e-02   1.4404438e+01   7.8982834e-01
   1.6302445e-01   1.1823053e-02   2.7484292e-02   4.4965424e-02   3.6130748e+01   8.9504958e-01
   1.5976005e-01   1.1743061e-02   2.6598932e-02   4.6381670e-02   5.3722262e+01   9.0180142e-01
   1.5619147e-01   1.1742538e-02   2.6296568e-02   4.7867306e-02   6.8352561e+01   8.7975143e-01
   1.5256252e-01   1.1831883e-02   2.6594928e-02   4.9368700e-02   8.1215369e+01   8.9845600e-01
   1.4910601e-01   1.2020313e-02   2.7500966e-02   5.0817602e-02   9.0647282e+01   9.0351749e-01
   1.4600965e-01   1.2312273e-02   2.9018584e-02   5.2164230e-02   9.6681518e+01   9.4695759e-01
   1.4339909e-01   1.2705826e-02   3.1152092e-02   5.3403610e-02   1.0038770e+02   9.8035584e-01
   1.4128921e-01   1.3189996e-02   3.3901772e-02   5.4551524e-02   1.0346715e+02   8.9755443e-01
   1.3956309e-01   1.3755478e-02   3.7254840e-02   5.5616984e-02   1.0554225e+02   8.0133273e-01
   1.3799287e-01   1.4400441e-02   4.1167908e-02   5.6568000e-02   1.0702898e+02   6.5669667e-01
   1.3627223e-01   1.5129706e-02   4.5557834e-02   5.7333180e-02   1.0801549e+02   5.0615670e-01
   1.3405744e-01   1.5955818e-02   5.0297718e-02   5.7816958e-02   1.0844603e+02   4.9259640e-01
   1.3099131e-01   1.6893147e-02   5.5220560e-02   5.7896568e-02   1.0856419e+02   4.7294381e-01
   1.2682034e-01   1.7952071e-02   6.0114090e-02   5.7499044e-02   1.0827388e+02   4.5840621e-01
   1.2155992e-01   1.9139143e-02   6.4739684e-02   5.6623882e-02   1.0775092e+02   4.6250907e-01
   1.1541546e-01   2.0459108e-02   6.8909484e-02   5.5294206e-02   1.0720842e+02   2.5918578e-01
   1.0861507e-01   2.1908114e-02   7.2513836e-02   5.3566690e-02   1.0690395e+02   1.3870203e-01
   1.0138839e-01   2.3469518e-02   7.5509040e-02   5.1516548e-02   1.0669991e+02   1.8862327e-01
   9.3953744e-02   2.5113036e-02   7.7886694e-02   4.9227696e-02   1.0654712e+02   1.6375765e-01
   8.6489302e-02   2.6794370e-02   7.9619490e-02   4.6789112e-02   1.0641057e+02   1.8193019e-01
   7.9112344e-02   2.8448908e-02   8.0679108e-02   4.4260124e-02   1.0632667e+02   1.7132197e-01
   7.1872234e-02   2.9983956e-02   8.1023510e-02   4.1677278e-02   1.0631279e+02   1.5910644e-01
   6.4784592e-02   3.1297948e-02   8.0590732e-02   3.9078118e-02   1.0621421e+02   1.8206186e-01
   5.7878578e-02   3.2279846e-02   7.9419446e-02   3.6513644e-02   1.0614532e+02   1.7602395e-01
   5.1233676e-02   3.2857560e-02   7.7647792e-02   3.4032532e-02   1.0598954e+02   1.9879283e-01
   4.4976292e-02   3.3082134e-02   7.5452246e-02   3.1659508e-02   1.0583140e+02   1.7684680e-01
   3.9232610e-02   3.3060272e-02   7.3068226e-02   2.9399294e-02   1.0562277e+02   1.7972571e-01
   3.4093432e-02   3.2877306e-02   7.0721834e-02   2.7253782e-02   1.0519529e+02   1.8910804e-01
   2.9619476e-02   3.2612456e-02   6.8589948e-02   2.5241664e-02   1.0471876e+02   1.5954254e-01
   2.5853800e-02   3.2337932e-02   6.6821258e-02   2.3387578e-02   1.0403176e+02   2.5455298e-01
   2.2823962e-02   3.2108400e-02   6.5521344e-02   2.1713904e-02   1.0333841e+02   4.5349850e-01
   2.0552070e-02   3.1952182e-02   6.4758314e-02   2.0242270e-02   1.0274430e+02   5.9023851e-01
   1.9067404e-02   3.1876970e-02   6.4549324e-02   1.8986698e-02   1.0193872e+02   5.4355049e-01
   1.8396831e-02   3.1874130e-02   6.4850418e-02   1.7951594e-02   1.0097539e+02   6.2873589e-01
   1.8555591e-02   3.1912716e-02   6.5578382e-02   1.7128063e-02   9.9894418e+01   8.7007839e-01
   1.9554339e-02   3.1953654e-02   6.6606252e-02   1.6494501e-02   9.8666571e+01   8.8615005e-01
   2.1397790e-02   3.1968874e-02   6.7781800e-02   1.6020323e-02   9.7290225e+01   9.5795591e-01
   2.4080450e-02   3.1944258e-02   6.8967556e-02   1.5678803e-02   9.5717429e+01   9.8517500e-01
   2.7584928e-02   3.1864346e-02   7.0028598e-02   1.5447051e-02   9.3810127e+01   8.0269232e-01
   3.1876946e-02   3.1718924e-02   7.0816614e-02   1.5302439e-02   9.1794944e+01   7.6479656e-01
   3.6897998e-02   3.1514524e-02   7.1189008e-02   1.5233493e-02   8.9922314e+01   7.4803917e-01
   4.2565926e-02   3.1249034e-02   7.1044964e-02   1.5229842e-02   8.7892356e+01   7.3219036e-01
   4.8771260e-02   3.0918268e-02   7.0300928e-02   1.5278153e-02   8.5336390e+01   8.1053981e-01
   5.5365022e-02   3.0543250e-02   6.8863046e-02   1.5361749e-02   8.2370488e+01   8.5358879e-01
   6.2169226e-02   3.0146338e-02   6.6736456e-02   1.5458624e-02   7.9287771e+01   8.6026026e-01
   6.8979290e-02   2.9725744e-02   6.4021698e-02   1.5559163e-02   7.5828586e+01   8.9939742e-01
   7.5573136e-02   2.9269114e-02   6.0803780e-02   1.5672980e-02   7.2373386e+01   9.8847224e-01
   8.1732316e-02   2.8769902e-02   5.7197588e-02   1.5823910e-02   6.8876805e+01   1.0271499e+00
   8.7274874e-02   2.8231012e-02   5.3365940e-02   1.6033397e-02   6.4853826e+01   1.0230175e+00
   9.2129754e-02   2.7662758e-02   4.9453712e-02   1.6310250e-02   6.0959356e+01   1.0414549e+00
   9.6295520e-02   2.7073602e-02   4.5571024e-02   1.6661576e-02   5.7113153e+01   1.0917382e+00
   9.9725438e-02   2.6464218e-02   4.1804038e-02   1.7088602e-02   5.3353232e+01   1.1572971e+00
   1.0235161e-01   2.5831084e-02   3.8228108e-02   1.7582777e-02   4.9925617e+01   1.1788750e+00
   1.0416393e-01   2.5169894e-02   3.4899208e-02   1.8140664e-02   4.6557512e+01   1.1890038e+00
   1.0523529e-01   2.4480534e-02   3.1840176e-02   1.8770325e-02   4.3317023e+01   1.2080724e+00
   1.0571559e-01   2.3768980e-02   2.9048408e-02   1.9477962e-02   3.9216518e+01   1.2257211e+00
   1.0579005e-01   2.3041758e-02   2.6511578e-02   2.0252422e-02   3.4963577e+01   1.2782050e+00
   1.0562330e-01   2.2305552e-02   2.4218882e-02   2.1070402e-02   3.1866598e+01   1.4324924e+00
   1.0533749e-01   2.1562486e-02   2.2157812e-02   2.1906404e-02   2.8666731e+01   1.4883866e+00
   1.0500008e-01   2.0811284e-02   2.0307362e-02   2.2727826e-02   2.6059084e+01   1.4635792e+00
   1.0460496e-01   2.0060224e-02   1.8648884e-02   2.3490592e-02   2.3945651e+01   1.6372326e+00
   1.0408080e-01   1.9324527e-02   1.7180165e-02   2.4141856e-02   2.0859918e+01   1.7101793e+00
   1.0331429e-01   1.8621733e-02   1.5905726e-02   2.4622140e-02   1.8753973e+01   1.7431169e+00
   1.0217396e-01   1.7967815e-02   1.4823642e-02   2.4883560e-02   1.6469476e+01   1.8835539e+00
   1.0052461e-01   1.7380385e-02   1.3925614e-02   2.4920004e-02   1.1740026e+01   1.9248155e+00
   9.8226838e-02   1.6888532e-02   1.3202097e-02   2.4753196e-02   7.9226980e+00   1.9935932e+00
   9.5183018e-02   1.6518087e-02   1.2645047e-02   2.4400780e-02   6.4449021e+00   1.9522762e+00
   9.1441670e-02   1.6285760e-02   1.2242692e-02   2.3873828e-02   5.6026657e+00   1.8905464e+00
   8.7209448e-02   1.6205618e-02   1.1980551e-02   2.3182542e-02   4.9166942e+00   1.9798816e+00
   8.2720942e-02   1.6283290e-02   1.1845740e-02   2.2347222e-02   4.0219301e+00   2.0013440e+00
   7.8150226e-02   1.6514272e-02   1.1822665e-02   2.1393820e-02   3.4094048e+00   2.0679555e+00
   7.3608296e-02   1.6882727e-02   1.1889250e-02   2.0339566e-02   3.2318066e+00   2.0711871e+00
   6.9177774e-02   1.7368888e-02   1.2022353e-02   1.9195084e-02   3.0388024e+00   2.0385856e+00
   6.4949014e-02   1.7959262e-02   1.2208329e-02   1.7971762e-02   3.0825335e+00   2.1022547e+00
   6.0984898e-02   1.8640096e-02   1.2442132e-02   1.6697703e-02   2.9460483e+00   2.0966566e+00
   5.7295208e-02   1.9395518e-02   1.2720603e-02   1.5419185e-02   2.6966314e+00   2.2075218e+00
   5.3863454e-02   2.0211062e-02   1.3042163e-02   1.4179760e-02   2.7756361e+00   2.2227688e+00
   5.0659262e-02   2.1069376e-02   1.3406099e-02   1.3012550e-02   2.8112445e+00   2.1536827e+00
   4.7648644e-02   2.1951656e-02   1.3808386e-02   1.1942018e-02   2.7272053e+00   2.2098259e+00
   4.4812486e-02   2.2839324e-02   1.4239095e-02   1.0986110e-02   2.6332220e+00   2.1585803e+00
   4.2155440e-02   2.3711188e-02   1.4683962e-02   1.0159845e-02   2.3693002e+00   2.1809676e+00
   3.9694516e-02   2.4558536e-02   1.5126803e-02   9.4747154e-03   1.9446834e+00   2.2270928e+00
   3.7427446e-02   2.5393520e-02   1.5548490e-02   8.9398942e-03   1.6839331e+00   2.1781764e+00
   3.5324250e-02   2.6234474e-02   1.5928649e-02   8.5621478e-03   1.4430626e+00   2.2014661e+00
   3.3345728e-02   2.7094744e-02   1.6254768e-02   8.3410384e-03   9.7881454e-01   2.2415895e+00
   3.1447908e-02   2.7984584e-02   1.6521185e-02   8.2696146e-03   8.1399737e-01   2.2443740e+00
   2.9591982e-02   2.8937148e-02   1.6721761e-02   8.3368794e-03   8.9285606e-01   2.2244887e+00
   2.7755682e-02   3.0010864e-02   1.6849480e-02   8.5268264e-03   8.6968802e-01   2.2212529e+00
   2.5939610e-02   3.1251540e-02   1.6897243e-02   8.8187248e-03   8.9469098e-01   2.2110462e+00
   2.4186060e-02   3.2681902e-02   1.6859341e-02   9.1881852e-03   9.2675869e-01   2.1817657e+00
   2.2556018e-02   3.4309410e-02   1.6730684e-02   9.6047990e-03   1.0062437e+00   2.1451157e+00
   2.1091176e-02   3.6134610e-02   1.6504003e-02   1.0029032e-02   1.0508707e+00   2.0423210e+00
   1.9814929e-02   3.8161730e-02   1.6168611e-02   1.0416306e-02   8.6647770e-01   1.9656191e+00
   1.8734015e-02   4.0386006e-02   1.5722644e-02   1.0722248e-02   8.3558075e-01   2.0090705e+00
   1.7840448e-02   4.2788254e-02   1.5180723e-02   1.0909350e-02   8.9904285e-01   1.9782372e+00
   1.7118255e-02   4.5342812e-02   1.4561392e-02   1.0958973e-02   8.0841243e-01   1.8830276e+00
   1.6542264e-02   4.7999022e-02   1.3883339e-02   1.0872828e-02   9.9722877e-01   1.9083050e+00
   1.6076232e-02   5.0669980e-02   1.3166243e-02   1.0670102e-02   1.0435424e+00   1.9088278e+00
   1.5674790e-02   5.3261818e-02   1.2430065e-02   1.0384518e-02   9.3024304e-01   1.9790498e+00
   1.5302363e-02   5.5724476e-02   1.1695438e-02   1.0050651e-02   1.0567750e+00   2.0018953e+00
   1.4949427e-02   5.8062736e-02   1.0978630e-02   9.6950864e-03   8.9395540e-01   1.7475471e+00
   1.4617789e-02   6.0279920e-02   1.0290190e-02   9.3389000e-03   6.6278110e-01   1.6700697e+00
   1.4301559e-02   6.2340624e-02   9.6391828e-03   8.9994478e-03   7.1571200e-01   1.6892436e+00
   1.3988287e-02   6.4173498e-02   9.0359958e-03   8.6894794e-03   7.0728443e-01   1.6297523e+00
   1.3669332e-02   6.5695558e-02   8.4926888e-03   8.4182618e-03   6.3036242e-01   1.6284630e+00
   1.3337169e-02   6.6847526e-02   8.0225206e-03   8.1922844e-03   7.1202171e-01   1.4521282e+00
   1.2980332e-02   6.7585350e-02   7.6359086e-03   8.0173746e-03   7.6804630e-01   1.4640992e+00
   1.2587673e-02   6.7851950e-02   7.3376058e-03   7.9007136e-03   7.5279371e-01   1.5482450e+00
   1.2147180e-02   6.7567208e-02   7.1273476e-03   7.8472742e-03   7.5925419e-01   1.3278891e+00
   1.1651874e-02   6.6698944e-02   7.0003944e-03   7.8580044e-03   7.2034789e-01   1.2722019e+00
   1.1109686e-02   6.5335288e-02   6.9508048e-03   7.9306238e-03   7.3482032e-01   1.1526866e+00
   1.0536556e-02   6.3596964e-02   6.9746402e-03   8.0632260e-03   7.4980313e-01   1.1690527e+00
   9.9493594e-03   6.1572176e-02   7.0697240e-03   8.2525388e-03   6.9775642e-01   1.2340007e+00
   9.3669890e-03   5.9341178e-02   7.2345940e-03   8.4886856e-03   7.1025719e-01   1.1987072e+00
   8.8069946e-03   5.6970794e-02   7.4680392e-03   8.7585902e-03   7.3760328e-01   1.2903262e+00
   8.2809658e-03   5.4527370e-02   7.7682678e-03   9.0479060e-03   7.2605534e-01   1.1018072e+00
   7.7982712e-03   5.2073048e-02   8.1327840e-03   9.3443120e-03   7.4039343e-01   1.3000929e+00
   7.3699912e-03   4.9643670e-02   8.5579060e-03   9.6341132e-03   7.8612312e-01   1.2182952e+00
   7.0058966e-03   4.7265688e-02   9.0366222e-03   9.9041362e-03   7.7526883e-01   1.4546050e+00
   6.7135828e-03   4.4961612e-02   9.5582956e-03   1.0160475e-02   7.4702242e-01   1.4593992e+00
   6.4999044e-03   4.2742518e-02   1.0109951e-02   1.0419109e-02   8.0182183e-01   4.6197900e+00
   6.3707052e-03   4.0603328e-02   1.0677048e-02   1.0690299e-02   8.1287367e-01   2.0813196e+01
   6.3325800e-03   3.8511866e-02   1.1240321e-02   1.0982068e-02   9.3334536e-01   4.2119405e+01
   6.3946370e-03   3.6426728e-02   1.1774760e-02   1.1301414e-02   1.1158405e+00   5.8888147e+01
   6.5662662e-03   3.4321448e-02   1.2254958e-02   1.1654754e-02   1.0995468e+00   7.3628698e+01
   6.8583828e-03   3.2175666e-02   1.2654996e-02   1.2046625e-02   1.1078913e+00   8.4644558e+01
   7.2870742e-03   2.9998236e-02   1.2950961e-02   1.2488019e-02   1.0813214e+00   9.2516012e+01
   7.8712992e-03   2.7837542e-02   1.3129595e-02   1.2997681e-02   1.0401817e+00   9.7450195e+01
   8.6318928e-03   2.5735552e-02   1.3186507e-02   1.3588888e-02   1.0535269e+00   9.9761730e+01
   9.5924596e-03   2.3721752e-02   1.3118477e-02   1.4268091e-02   9.3567157e-01   1.0219571e+02
   1.0777006e-02   2.1822468e-02   1.2927549e-02   1.5034423e-02   9.1558238e-01   1.0433866e+02
   1.2208977e-02   2.0058646e-02   1.2630753e-02   1.5875299e-02   9.9572986e-01   1.0628230e+02
   1.3914126e-02   1.8456457e-02   1.2254724e-02   1.6773643e-02   9.9661602e-01   1.0759672e+02
   1.5922136e-02   1.7046723e-02   1.1828248e-02   1.7716470e-02   9.5222896e-01   1.0808430e+02
   1.8263919e-02   1.5858380e-02   1.1380329e-02   1.8683051e-02   9.7418764e-01   1.0838227e+02
   2.0964734e-02   1.4913168e-02   1.0935832e-02   1.9642547e-02   9.6125410e-01   1.0846299e+02
   2.4034648e-02   1.4222406e-02   1.0516095e-02   2.0573130e-02   7.0754363e-01   1.0859434e+02
   2.7470874e-02   1.3785054e-02   1.0140332e-02   2.1466642e-02   5.6887210e-01   1.0867280e+02
   3.1263232e-02   1.3586481e-02   9.8236546e-03   2.2319756e-02   5.9526003e-01   1.0877864e+02
   3.5380668e-02   1.3601235e-02   9.5744940e-03   2.3117234e-02   5.9414556e-01   1.0883091e+02
   3.9761158e-02   1.3791220e-02   9.3952190e-03   2.3825454e-02   6.0982572e-01   1.0878846e+02
   4.4306748e-02   1.4108155e-02   9.2849714e-03   2.4401116e-02   5.9930935e-01   1.0885364e+02
   4.8878198e-02   1.4495307e-02   9.2400910e-03   2.4804852e-02   6.1800895e-01   1.0878965e+02
   5.3321284e-02   1.4891269e-02   9.2536450e-03   2.5016568e-02   6.3147002e-01   1.0872203e+02
   5.7482388e-02   1.5241613e-02   9.3157858e-03   2.5025522e-02   6.1628942e-01   1.0862139e+02
   6.1207746e-02   1.5497962e-02   9.4140278e-03   2.4827580e-02   6.0762625e-01   1.0834542e+02
   6.4366774e-02   1.5628165e-02   9.5314662e-03   2.4434706e-02   6.1061595e-01   1.0804333e+02
   6.6845264e-02   1.5617557e-02   9.6481386e-03   2.3856840e-02   6.3414377e-01   1.0754736e+02
   6.8555668e-02   1.5454257e-02   9.7446462e-03   2.3103026e-02   6.0963447e-01   1.0706078e+02
   6.9476170e-02   1.5145140e-02   9.8014034e-03   2.2206106e-02   6.1245151e-01   1.0658584e+02
   6.9629718e-02   1.4714197e-02   9.7966902e-03   2.1214222e-02   7.1407730e-01   1.0578438e+02
   6.9067196e-02   1.4189480e-02   9.7082232e-03   2.0168208e-02   8.9499178e-01   1.0507705e+02
   6.7879856e-02   1.3606646e-02   9.5222772e-03   1.9099871e-02   1.1072766e+00   1.0444810e+02
   6.6190540e-02   1.2995765e-02   9.2448690e-03   1.8038191e-02   1.1795169e+00   1.0379493e+02
   6.4137638e-02   1.2377069e-02   8.8949144e-03   1.7004282e-02   1.1717999e+00   1.0318225e+02
   6.1872228e-02   1.1765868e-02   8.4902964e-03   1.6007090e-02   1.2215498e+00   1.0223078e+02
   5.9544670e-02   1.1169677e-02   8.0491964e-03   1.5052994e-02   1.2002947e+00   1.0121183e+02
   5.7263358e-02   1.0592157e-02   7.5906346e-03   1.4149224e-02   1.1007134e+00   1.0012884e+02
   5.5084196e-02   1.0035463e-02   7.1291810e-03   1.3297077e-02   1.0187881e+00   9.8910426e+01
   5.3042336e-02   9.4980898e-03   6.6753726e-03   1.2493637e-02   8.7437510e-01   9.7901336e+01
   5.1190506e-02   8.9814376e-03   6.2388634e-03   1.1739810e-02   7.3308072e-01   9.6696053e+01
   4.9613388e-02   8.4916472e-03   5.8291324e-03   1.1041682e-02   7.7868955e-01   9.5155022e+01
   4.8397478e-02   8.0305146e-03   5.4557448e-03   1.0404794e-02   9.3712069e-01   9.3424392e+01
   4.7606080e-02   7.5965910e-03   5.1285258e-03   9.8277188e-03   9.8706971e-01   9.1467242e+01
   4.7271812e-02   7.1881264e-03   4.8541828e-03   9.3010144e-03   9.4872866e-01   8.9505166e+01
   4.7391090e-02   6.8043454e-03   4.6356180e-03   8.8138998e-03   9.8888649e-01   8.7609417e+01
   4.7929964e-02   6.4487264e-03   4.4741622e-03   8.3602026e-03   1.0281851e+00   8.5461579e+01
   4.8822310e-02   6.1253178e-03   4.3687304e-03   7.9376632e-03   1.0032058e+00   8.2914384e+01
   4.9961070e-02   5.8387394e-03   4.3163884e-03   7.5429304e-03   9.9443560e-01   8.0394176e+01
   5.1209688e-02   5.5932354e-03   4.3134950e-03   7.1713166e-03   1.0188499e+00   7.7625528e+01
   5.2431478e-02   5.3904424e-03   4.3550510e-03   6.8202376e-03   1.0499914e+00   7.4206358e+01
   5.3509262e-02   5.2325822e-03   4.4351638e-03   6.4875424e-03   1.1102169e+00   7.0757475e+01
   5.4344516e-02   5.1192760e-03   4.5476032e-03   6.1726162e-03   1.1014082e+00   6.7430076e+01
   5.4834020e-02   5.0461440e-03   4.6858476e-03   5.8779986e-03   9.7418537e-01   6.4299598e+01
   5.4861586e-02   5.0084792e-03   4.8430320e-03   5.6066886e-03   1.0069453e+00   6.1447611e+01
   5.4346634e-02   4.9992146e-03   5.0122144e-03   5.3607790e-03   9.4415598e-01   5.8361508e+01
   5.3281236e-02   5.0071260e-03   5.1856322e-03   5.1414076e-03   7.3495174e-01   5.5187182e+01
   5.1727758e-02   5.0229566e-03   5.3534712e-03   4.9514354e-03   8.1682676e-01   5.2037288e+01
   4.9816656e-02   5.0458088e-03   5.5058904e-03   4.7975484e-03   9.3983942e-01   4.9136205e+01
   4.7715264e-02   5.0793952e-03   5.6352128e-03   4.6891238e-03   9.8852200e-01   4.6595352e+01
   4.5573832e-02   5.1261460e-03   5.7343034e-03   4.6358816e-03   1.0544799e+00   4.3693326e+01
   4.3512904e-02   5.1879716e-03   5.7970410e-03   4.6482064e-03   1.1138489e+00   4.0787325e+01
   4.1649110e-02   5.2674242e-03   5.8236062e-03   4.7389300e-03   1.1624616e+00   3.8005766e+01
   4.0095278e-02   5.3650546e-03   5.8187166e-03   4.9207964e-03   1.0263974e+00   3.4833236e+01
   3.8936034e-02   5.4763360e-03   5.7863700e-03   5.2062248e-03   8.5817146e-01   3.1798178e+01
   3.8217244e-02   5.5919972e-03   5.7302818e-03   5.6077914e-03   8.8638414e-01   2.9112348e+01
   3.7946202e-02   5.7024422e-03   5.6539660e-03   6.1390874e-03   9.5913023e-01   2.6355114e+01
   3.8113650e-02   5.8014080e-03   5.5609638e-03   6.8195692e-03   1.0985733e+00   2.3447590e+01
   3.8710798e-02   5.8827544e-03   5.4541520e-03   7.6732708e-03   1.2525092e+00   2.0772626e+01
   3.9719684e-02   5.9376172e-03   5.3351516e-03   8.7244342e-03   1.2195193e+00   1.8586553e+01
   4.1104506e-02   5.9586404e-03   5.2066052e-03   9.9928642e-03   1.2377986e+00   1.6748056e+01
   4.2802628e-02   5.9419142e-03   5.0728640e-03   1.1495377e-02   1.3688032e+00   1.5244839e+01
   4.4730008e-02   5.8870012e-03   4.9388902e-03   1.3258098e-02   1.3608776e+00   1.4036148e+01
   4.6793216e-02   5.7977972e-03   4.8112038e-03   1.5317177e-02   1.3856029e+00   1.2750035e+01
   4.8888654e-02   5.6793848e-03   4.6996358e-03   1.7705764e-02   1.4112853e+00   1.1354927e+01
   5.0879684e-02   5.5365628e-03   4.6158352e-03   2.0452732e-02   1.3172220e+00   1.0427888e+01
   5.2593580e-02   5.3749246e-03   4.5740952e-03   2.3599838e-02   1.2182845e+00   9.3844841e+00
   5.3864302e-02   5.1981696e-03   4.5929940e-03   2.7195142e-02   1.0065229e+00   7.8401904e+00
   5.4521648e-02   5.0068790e-03   4.6926018e-03   3.1272058e-02   7.7683493e-01   6.8189806e+00
   5.4428122e-02   4.8018262e-03   4.8929842e-03   3.5856928e-02   7.5864298e-01   6.0706383e+00
   5.3567354e-02   4.5834606e-03   5.2140010e-03   4.0971826e-02   8.0929833e-01   5.4058891e+00
   5.2007410e-02   4.3522060e-03   5.6728804e-03   4.6624176e-02   7.4202273e-01   4.8327251e+00
   4.9871042e-02   4.1118098e-03   6.2835872e-03   5.2786064e-02   7.9179679e-01   4.1300057e+00
   4.7318958e-02   3.8667932e-03   7.0595662e-03   5.9386248e-02   7.4910140e-01   3.9728831e+00
   4.4489504e-02   3.6224740e-03   8.0128490e-03   6.6304924e-02   7.7146164e-01   4.0253619e+00
   4.1507268e-02   3.3885068e-03   9.1510806e-03   7.3376132e-02   1.0961630e+00   3.8749500e+00
   3.8508112e-02   3.1777598e-03   1.0476290e-02   8.0425372e-02   9.8757793e-01   3.6062771e+00
   3.5627552e-02   3.0044732e-03   1.1989096e-02   8.7243202e-02   9.0753979e-01   2.8879744e+00
   3.2986718e-02   2.8829296e-03   1.3691903e-02   9.3572258e-02   9.3694330e-01   2.2968844e+00
   3.0679764e-02   2.8267222e-03   1.5584914e-02   9.9118942e-02   7.4060202e-01   2.1606367e+00
   2.8773262e-02   2.8489812e-03   1.7671345e-02   1.0356970e-01   7.4838666e-01   1.8964950e+00
   2.7313932e-02   2.9623226e-03   1.9958395e-02   1.0661250e-01   7.2891919e-01   1.6476893e+00
   2.6328474e-02   3.1773394e-03   2.2447702e-02   1.0791225e-01   7.2861710e-01   1.5248277e+00
   2.5838694e-02   3.5011154e-03   2.5134342e-02   1.0734109e-01   7.4797801e-01   1.3728800e+00
   2.5875288e-02   3.9388410e-03   2.8010026e-02   1.0513298e-01   6.8053638e-01   1.3411222e+00
   2.6473442e-02   4.4944650e-03   3.1072402e-02   1.0166298e-01   7.6205129e-01   1.3608677e+00
   2.7678734e-02   5.1694444e-03   3.4330056e-02   9.7323002e-02   9.0320107e-01   1.2732555e+00
   2.9547228e-02   5.9618916e-03   3.7788058e-02   9.2472474e-02   1.0604284e+00   1.0408105e+00
   3.2135030e-02   6.8644048e-03   4.1432294e-02   8.7399898e-02   9.5448334e-01   8.8424898e-01
   3.5481332e-02   7.8630012e-03   4.5220916e-02   8.2331042e-02   7.0826602e-01   8.5675155e-01
   3.9596340e-02   8.9350340e-03   4.9085838e-02   7.7406944e-02   7.9209146e-01   7.7587387e-01
   4.4453300e-02   1.0047564e-02   5.2940106e-02   7.2708998e-02   7.2802313e-01   6.3272269e-01
   4.9981384e-02   1.1158370e-02   5.6667492e-02   6.8291940e-02   5.9062547e-01   5.1084760e-01
   5.6070450e-02   1.2213366e-02   6.0112300e-02   6.4174882e-02   6.6779751e-01   5.5817123e-01
   6.2587844e-02   1.3152907e-02   6.3097210e-02   6.0319962e-02   6.3767986e-01   6.8525645e-01
   6.9411882e-02   1.3922718e-02   6.5465674e-02   5.6682734e-02   5.6235998e-01   7.3133310e-01
   7.6411906e-02   1.4477320e-02   6.7093068e-02   5.3274618e-02   6.0169321e-01   6.8348209e-01
   8.3455218e-02   1.4785653e-02   6.7848710e-02   5.0125948e-02   6.0816232e-01   6.4058241e-01
   9.0497918e-02   1.4846947e-02   6.7628712e-02   4.7276556e-02   5.8934767e-01   6.0100102e-01
   9.7578996e-02   1.4703750e-02   6.6427080e-02   4.4776354e-02   6.4049752e-01   3.9197815e-01
   1.0474010e-01   1.4415205e-02   6.4335882e-02   4.2640178e-02   5.9205622e-01   2.3021529e-01
   1.1196616e-01   1.4025657e-02   6.1536454e-02   4.0848642e-02   6.4368005e-01   1.9898803e-01
   1.1917256e-01   1.3570956e-02   5.8256760e-02   3.9357008e-02   6.1938826e-01   1.7892576e-01
   1.2624535e-01   1.3089510e-02   5.4696958e-02   3.8119424e-02   6.1990641e-01   1.9787703e-01
   1.3309003e-01   1.2617907e-02   5.1020222e-02   3.7128404e-02   6.6329898e-01   1.7822621e-01
   1.3961966e-01   1.2184363e-02   4.7367162e-02   3.6401544e-02   5.5037252e-01   1.6426047e-01
   1.4567997e-01   1.1816120e-02   4.3856084e-02   3.5990226e-02   7.0380160e-01   1.4329222e-01
   1.5113601e-01   1.1541650e-02   4.0586830e-02   3.5981506e-02   4.5971392e-01   1.5870994e-01
   1.5598247e-01   1.1381013e-02   3.7633488e-02   3.6450332e-02   6.1565586e-01   1.5142738e-01
   1.6028204e-01   1.1348507e-02   3.5040426e-02   3.7452922e-02   4.5426459e-01   2.6955359e-01
   1.6413476e-01   1.1456010e-02   3.2833240e-02   3.9035130e-02   3.7760573e-01   6.8712408e-01
   1.6759689e-01   1.1706020e-02   3.1020288e-02   4.1224396e-02   1.5246809e+00   8.0898677e-01
   1.7061234e-01   1.2094074e-02   2.9593620e-02   4.4020730e-02   3.3782919e+00   7.7537473e-01
   1.7303497e-01   1.2614030e-02   2.8542454e-02   4.7400344e-02   1.4866790e+01   8.6235514e-01
   1.7460661e-01   1.3252245e-02   2.7865550e-02   5.1341758e-02   3.3924673e+01   8.3913893e-01
   1.7514876e-01   1.3987778e-02   2.7570244e-02   5.5808566e-02   4.9720670e+01   8.4134650e-01
   1.7470934e-01   1.4793682e-02   2.7658010e-02   6.0711410e-02   6.4545664e+01   8.3686100e-01
   1.7338002e-01   1.5635559e-02   2.8112730e-02   6.5899730e-02   7.7781273e+01   8.9233860e-01
   1.7125506e-01   1.6485072e-02   2.8906642e-02   7.1180536e-02   8.7013304e+01   7.8717858e-01
   1.6842261e-01   1.7326438e-02   3.0004026e-02   7.6354778e-02   9.3267552e+01   3.9078426e-01
   1.6486510e-01   1.8146684e-02   3.1348530e-02   8.1184754e-02   9.7417349e+01   1.8676428e-01
   1.6042415e-01   1.8928736e-02   3.2874394e-02   8.5364598e-02   1.0066195e+02   1.5642303e-01
   1.5486338e-01   1.9642818e-02   3.4520306e-02   8.8603990e-02   1.0281453e+02   1.3860847e-01
   1.4812124e-01   2.0255200e-02   3.6228580e-02   9.0766152e-02   1.0429931e+02   1.3291973e-01
   1.4033618e-01   2.0756094e-02   3.7960296e-02   9.1929440e-02   1.0521395e+02   1.6160854e-01
   1.3168353e-01   2.1166040e-02   3.9676758e-02   9.2260726e-02   1.0571810e+02   1.9601634e-01
   1.2238085e-01   2.1528980e-02   4.1325288e-02   9.1891998e-02   1.0609931e+02   1.6814230e-01
   1.1266547e-01   2.1899800e-02   4.2867600e-02   9.0919064e-02   1.0587006e+02   1.6875934e-01
   1.0276069e-01   2.2321804e-02   4.4261718e-02   8.9393892e-02   1.0558555e+02   1.5814611e-01
   9.2880428e-02   2.2825118e-02   4.5443762e-02   8.7329588e-02   1.0546167e+02   1.6798769e-01
   8.3206302e-02   2.3445380e-02   4.6349686e-02   8.4740230e-02   1.0545828e+02   1.8965509e-01
   7.3865720e-02   2.4222714e-02   4.6910848e-02   8.1658420e-02   1.0580601e+02   1.6072713e-01
   6.4958414e-02   2.5184384e-02   4.7067646e-02   7.8139796e-02   1.0622347e+02   1.9285913e-01
   5.6601220e-02   2.6344352e-02   4.6803740e-02   7.4280092e-02   1.0660594e+02   1.9637378e-01
   4.8902852e-02   2.7716136e-02   4.6121122e-02   7.0184338e-02   1.0686469e+02   1.6580514e-01
   4.1936648e-02   2.9307978e-02   4.5004798e-02   6.5937442e-02   1.0696472e+02   1.9568174e-01
   3.5745086e-02   3.1103302e-02   4.3446988e-02   6.1613788e-02   1.0699814e+02   1.7865175e-01
   3.0344752e-02   3.3067030e-02   4.1479570e-02   5.7254910e-02   1.0704802e+02   1.5338503e-01
   2.5728428e-02   3.5156056e-02   3.9171984e-02   5.2902448e-02   1.0713202e+02   1.8412773e-01
   2.1860280e-02   3.7308818e-02   3.6614854e-02   4.8638702e-02   1.0721676e+02   2.0562317e-01
   1.8684819e-02   3.9448792e-02   3.3908110e-02   4.4527692e-02   1.0731455e+02   2.0787289e-01
   1.6132950e-02   4.1490464e-02   3.1152800e-02   4.0589868e-02   1.0725247e+02   1.8978115e-01
   1.4122572e-02   4.3326968e-02   2.8434364e-02   3.6848802e-02   1.0698313e+02   2.0765943e-01
   1.2566945e-02   4.4815504e-02   2.5817354e-02   3.3343192e-02   1.0672058e+02   3.8630693e-01
   1.1377176e-02   4.5795592e-02   2.3349794e-02   3.0090978e-02   1.0655979e+02   4.9387753e-01
   1.0469387e-02   4.6162606e-02   2.1065832e-02   2.7093144e-02   1.0629344e+02   4.2159364e-01
   9.7840692e-03   4.5924386e-02   1.8995582e-02   2.4368286e-02   1.0579351e+02   4.8929676e-01
   9.2857268e-03   4.5168872e-02   1.7166682e-02   2.1942404e-02   1.0519506e+02   5.5428038e-01
   8.9441786e-03   4.3995816e-02   1.5601066e-02   1.9833039e-02   1.0457853e+02   6.4840777e-01
   8.7298652e-03   4.2490558e-02   1.4312340e-02   1.8048576e-02   1.0373895e+02   8.5975694e-01
   8.6142076e-03   4.0726114e-02   1.3307344e-02   1.6584593e-02   1.0246851e+02   8.6001779e-01
   8.5683554e-03   3.8769712e-02   1.2588940e-02   1.5426586e-02   1.0109553e+02   8.3455250e-01
   8.5700828e-03   3.6687236e-02   1.2155055e-02   1.4548013e-02   9.9593853e+01   8.7993548e-01
   8.6059298e-03   3.4543708e-02   1.2004457e-02   1.3914144e-02   9.7721505e+01   8.8398215e-01
   8.6653488e-03   3.2413754e-02   1.2132375e-02   1.3489125e-02   9.5732676e+01   8.9051075e-01
   8.7433726e-03   3.0378406e-02   1.2521441e-02   1.3233819e-02   9.3556340e+01   9.2664636e-01
   8.8410998e-03   2.8511334e-02   1.3142830e-02   1.3116162e-02   9.1327005e+01   9.6241287e-01
   8.9574222e-03   2.6877124e-02   1.3968137e-02   1.3117568e-02   8.9266054e+01   9.6143707e-01
   9.0883300e-03   2.5528510e-02   1.4977677e-02   1.3221544e-02   8.7335795e+01   1.0304570e+00
   9.2324116e-03   2.4499794e-02   1.6150062e-02   1.3407693e-02   8.5498047e+01   1.0103538e+00
   9.3942012e-03   2.3802346e-02   1.7458824e-02   1.3654213e-02   8.3470368e+01   9.0219018e-01
   9.5801394e-03   2.3425562e-02   1.8873617e-02   1.3940032e-02   8.1544176e+01   8.9263965e-01
   9.7946866e-03   2.3345270e-02   2.0362822e-02   1.4243024e-02   7.9711633e+01   8.9599036e-01
   1.0041078e-02   2.3529428e-02   2.1889102e-02   1.4543056e-02   7.7986745e+01   9.1463618e-01
   1.0316832e-02   2.3938156e-02   2.3403430e-02   1.4818731e-02   7.6140106e+01   9.3172164e-01
   1.0613273e-02   2.4523450e-02   2.4867188e-02   1.5043140e-02   7.3552362e+01   9.3398306e-01
   1.0921610e-02   2.5237656e-02   2.6252924e-02   1.5197738e-02   7.1266357e+01   9.4127070e-01
   1.1232333e-02   2.6049996e-02   2.7519610e-02   1.5271276e-02   6.9210354e+01   9.6857182e-01
   1.1534831e-02   2.6946534e-02   2.8605936e-02   1.5244751e-02   6.7022216e+01   1.0598392e+00
   1.1822304e-02   2.7915938e-02   2.9455012e-02   1.5100538e-02   6.4337111e+01   1.1089333e+00
   1.2091567e-02   2.8944166e-02   3.0041110e-02   1.4842382e-02   6.0765201e+01   1.1385023e+00
   1.2340690e-02   3.0023908e-02   3.0353640e-02   1.4484696e-02   5.7890080e+01   1.2207989e+00
   1.2569336e-02   3.1148960e-02   3.0371148e-02   1.4038281e-02   5.5581916e+01   1.2599059e+00
   1.2779861e-02   3.2304380e-02   3.0066942e-02   1.3522222e-02   5.3177829e+01   1.2662857e+00
   1.2982044e-02   3.3483042e-02   2.9440058e-02   1.2960691e-02   5.0530305e+01   1.2758240e+00
   1.3193047e-02   3.4677094e-02   2.8508820e-02   1.2374338e-02   4.7880081e+01   1.2475665e+00
   1.3427139e-02   3.5873186e-02   2.7303598e-02   1.1779920e-02   4.5445642e+01   1.2585111e+00
   1.3686939e-02   3.7065832e-02   2.5894434e-02   1.1188878e-02   4.3001864e+01   1.2989460e+00
   1.3964139e-02   3.8237970e-02   2.4369026e-02   1.0616057e-02   4.0846630e+01   1.2703354e+00
   1.4242633e-02   3.9369204e-02   2.2807052e-02   1.0075354e-02   3.8354267e+01   1.2711941e+00
   1.4498389e-02   4.0453830e-02   2.1284272e-02   9.5714410e-03   3.6025595e+01   1.3075825e+00
   1.4712143e-02   4.1494682e-02   1.9868580e-02   9.1045236e-03   3.4174906e+01   1.3146246e+00
   1.4878912e-02   4.2503506e-02   1.8614944e-02   8.6698522e-03   3.2153255e+01   1.3064961e+00
   1.4993027e-02   4.3489810e-02   1.7558781e-02   8.2609332e-03   3.0140303e+01   1.2912685e+00
   1.5048499e-02   4.4458754e-02   1.6718147e-02   7.8737090e-03   2.8520451e+01   1.2995217e+00
   1.5054725e-02   4.5405420e-02   1.6097596e-02   7.5066036e-03   2.6890813e+01   1.3357741e+00
   1.5028872e-02   4.6300274e-02   1.5692164e-02   7.1628636e-03   2.4184874e+01   1.3844184e+00
   1.4983998e-02   4.7112604e-02   1.5496336e-02   6.8469502e-03   2.1786077e+01   1.4051298e+00
   1.4929868e-02   4.7846552e-02   1.5504550e-02   6.5606032e-03   2.0610189e+01   1.4439378e+00
   1.4875908e-02   4.8545850e-02   1.5705592e-02   6.3018270e-03   1.9409694e+01   1.4997833e+00
   1.4831318e-02   4.9269752e-02   1.6081640e-02   6.0669238e-03   1.7970575e+01   1.5630148e+00
   1.4797982e-02   5.0069138e-02   1.6611669e-02   5.8550772e-03   1.6358900e+01   1.6512901e+00
   1.4774201e-02   5.0974150e-02   1.7266968e-02   5.6669906e-03   1.4712472e+01   1.6651513e+00
   1.4764638e-02   5.2002844e-02   1.8007707e-02   5.5048920e-03   1.2790065e+01   1.6190957e+00
   1.4772689e-02   5.3159444e-02   1.8791059e-02   5.3730664e-03   1.0540468e+01   1.6190669e+00
   1.4795623e-02   5.4426776e-02   1.9581489e-02   5.2742436e-03   8.6274857e+00   1.6296538e+00
   1.4829634e-02   5.5777602e-02   2.0353050e-02   5.2088214e-03   7.2218729e+00   1.6054536e+00
   1.4869932e-02   5.7162598e-02   2.1080590e-02   5.1746200e-03   6.2419472e+00   1.5879334e+00
   1.4908334e-02   5.8529620e-02   2.1737690e-02   5.1671150e-03   5.4285589e+00   1.5579985e+00
   1.4932018e-02   5.9840258e-02   2.2303102e-02   5.1798532e-03   4.5835367e+00   1.5360178e+00
   1.4929663e-02   6.1053836e-02   2.2752908e-02   5.2040896e-03   3.8194031e+00   1.5530780e+00
   1.4900399e-02   6.2135832e-02   2.3061496e-02   5.2310124e-03   3.3468587e+00   1.5774046e+00
   1.4849594e-02   6.3032048e-02   2.3224532e-02   5.2532578e-03   3.1830229e+00   1.6303046e+00
   1.4785255e-02   6.3674418e-02   2.3251944e-02   5.2652240e-03   3.0267275e+00   1.6482659e+00
   1.4718413e-02   6.4033006e-02   2.3140786e-02   5.2638188e-03   2.8233367e+00   1.5734106e+00
   1.4655581e-02   6.4126870e-02   2.2883168e-02   5.2466416e-03   2.5376755e+00   1.5234889e+00
   1.4599952e-02   6.4015274e-02   2.2489520e-02   5.2091148e-03   2.4517162e+00   1.5395532e+00
   1.4553302e-02   6.3772560e-02   2.1979462e-02   5.1470334e-03   2.5096699e+00   1.4796872e+00
   1.4510718e-02   6.3464518e-02   2.1362908e-02   5.0623732e-03   1.8497315e+00   1.4600144e+00
   1.4464929e-02   6.3143370e-02   2.0645308e-02   4.9641758e-03   9.8043326e-01   1.5094586e+00
   1.4413348e-02   6.2836094e-02   1.9833161e-02   4.8648668e-03   7.0552072e-01   1.4419092e+00
   1.4351208e-02   6.2531886e-02   1.8932226e-02   4.7759320e-03   8.9135551e-01   1.4440779e+00
   1.4268056e-02   6.2214190e-02   1.7947812e-02   4.7050806e-03   1.0510230e+00   1.4461080e+00
   1.4161877e-02   6.1884400e-02   1.6889780e-02   4.6569952e-03   7.1466946e-01   1.4487386e+00
   1.4034589e-02   6.1528696e-02   1.5776298e-02   4.6357884e-03   7.0688817e-01   1.5024443e+00
   1.3883204e-02   6.1112058e-02   1.4632289e-02   4.6463656e-03   1.2627498e+00   1.4623450e+00
   1.3703834e-02   6.0607160e-02   1.3489048e-02   4.6951880e-03   1.3653624e+00   1.4931115e+00
   1.3490385e-02   6.0006198e-02   1.2376954e-02   4.7891636e-03   1.2472068e+00   1.4640486e+00
   1.3242130e-02   5.9297786e-02   1.1321109e-02   4.9331792e-03   1.1645774e+00   1.4537548e+00
   1.2958059e-02   5.8440596e-02   1.0342355e-02   5.1315082e-03   9.1841578e-01   1.4605175e+00
   1.2632701e-02   5.7396026e-02   9.4542122e-03   5.3922250e-03   8.8945179e-01   1.4818169e+00
   1.2268078e-02   5.6168904e-02   8.6639618e-03   5.7274426e-03   9.9178337e-01   1.5575301e+00
   1.1867292e-02   5.4778578e-02   7.9755638e-03   6.1506294e-03   1.0533958e+00   1.4509001e+00
   1.1435045e-02   5.3221558e-02   7.3917038e-03   6.6760144e-03   1.1177503e+00   1.4955103e+00
   1.0982214e-02   5.1497530e-02   6.9133136e-03   7.3161670e-03   1.0757667e+00   1.4995048e+00
   1.0517511e-02   4.9629892e-02   6.5386894e-03   8.0800928e-03   1.0445442e+00   1.5716025e+00
   1.0046669e-02   4.7639290e-02   6.2664088e-03   8.9730422e-03   1.0293798e+00   1.4958089e+00
   9.5730190e-03   4.5534772e-02   6.0952672e-03   9.9942154e-03   1.0398270e+00   1.3914102e+00
   9.1009296e-03   4.3314348e-02   6.0213006e-03   1.1138036e-02   1.1782995e+00   1.4390227e+00
   8.6416608e-03   4.0983020e-02   6.0376292e-03   1.2393197e-02   1.2116285e+00   1.1587921e+00
   8.2079576e-03   3.8577300e-02   6.1348848e-03   1.3739038e-02   1.1082727e+00   1.5259477e+00
   7.8098742e-03   3.6135662e-02   6.2998372e-03   1.5145510e-02   1.0617275e+00   1.4396683e+00
   7.4567584e-03   3.3684314e-02   6.5188140e-03   1.6576093e-02   1.0488495e+00   8.9903613e+00
   7.1561864e-03   3.1246050e-02   6.7814532e-03   1.7991151e-02   1.0613133e+00   2.9910632e+01
   6.9125894e-03   2.8835956e-02   7.0769434e-03   1.9343769e-02   1.0748233e+00   4.9791532e+01
   6.7290790e-03   2.6479052e-02   7.3947290e-03   2.0581396e-02   1.0707153e+00   6.4113303e+01
   6.6106356e-03   2.4221042e-02   7.7313122e-03   2.1645620e-02   1.1303243e+00   7.6106755e+01
   6.5666294e-03   2.2114626e-02   8.0891838e-03   2.2475440e-02   1.0946604e+00   8.3846442e+01
   6.6120804e-03   2.0206730e-02   8.4707276e-03   2.3027898e-02   1.0190189e+00   8.9696057e+01
   6.7634650e-03   1.8528154e-02   8.8768554e-03   2.3277972e-02   1.1096045e+00   9.3930989e+01
   7.0353666e-03   1.7092875e-02   9.3087694e-03   2.3221134e-02   1.1984187e+00   9.6745125e+01
   7.4471358e-03   1.5907484e-02   9.7664726e-03   2.2881978e-02   1.2165204e+00   9.9053653e+01
   8.0232804e-03   1.4975591e-02   1.0246637e-02   2.2294090e-02   1.2003216e+00   1.0067703e+02
   8.7858480e-03   1.4296011e-02   1.0745278e-02   2.1493572e-02   1.2823028e+00   1.0218555e+02
   9.7535474e-03   1.3860260e-02   1.1258418e-02   2.0537032e-02   1.2774966e+00   1.0327648e+02
   1.0942673e-02   1.3658162e-02   1.1780803e-02   1.9496608e-02   1.0529949e+00   1.0394188e+02
   1.2367444e-02   1.3685117e-02   1.2305181e-02   1.8436221e-02   1.0217836e+00   1.0413641e+02
   1.4037794e-02   1.3932958e-02   1.2822483e-02   1.7406131e-02   1.0262305e+00   1.0402645e+02
   1.5957249e-02   1.4380542e-02   1.3324710e-02   1.6443062e-02   9.9761373e-01   1.0393577e+02
   1.8127356e-02   1.4993458e-02   1.3804549e-02   1.5570673e-02   1.0011854e+00   1.0385778e+02
   2.0549158e-02   1.5731636e-02   1.4258363e-02   1.4803710e-02   8.1307452e-01   1.0385572e+02
   2.3216470e-02   1.6552565e-02   1.4690306e-02   1.4144774e-02   6.7748794e-01   1.0383141e+02
   2.6109052e-02   1.7403575e-02   1.5110549e-02   1.3588596e-02   6.5369029e-01   1.0377952e+02
   2.9199932e-02   1.8224520e-02   1.5534546e-02   1.3128371e-02   5.9311787e-01   1.0369442e+02
   3.2457314e-02   1.8947451e-02   1.5973846e-02   1.2758414e-02   5.8988712e-01   1.0366817e+02
   3.5835346e-02   1.9508253e-02   1.6428735e-02   1.2481441e-02   6.2638556e-01   1.0360275e+02
   3.9277220e-02   1.9859681e-02   1.6892398e-02   1.2303454e-02   6.1283675e-01   1.0342018e+02
   4.2713762e-02   1.9974406e-02   1.7350966e-02   1.2223453e-02   5.9996792e-01   1.0334296e+02
   4.6061352e-02   1.9865247e-02   1.7780973e-02   1.2235285e-02   6.3985425e-01   1.0334009e+02
   4.9223976e-02   1.9565623e-02   1.8144055e-02   1.2329215e-02   6.2910821e-01   1.0339782e+02
   5.2086126e-02   1.9102008e-02   1.8396610e-02   1.2486218e-02   5.9369557e-01   1.0348736e+02
   5.4497154e-02   1.8501129e-02   1.8499553e-02   1.2678496e-02   6.2246251e-01   1.0348857e+02
   5.6297144e-02   1.7789806e-02   1.8405408e-02   1.2880303e-02   6.0840365e-01   1.0337120e+02
   5.7395824e-02   1.6992890e-02   1.8079504e-02   1.3072049e-02   6.3197430e-01   1.0314003e+02
   5.7795484e-02   1.6123062e-02   1.7532991e-02   1.3242865e-02   9.3702788e-01   1.0290137e+02
   5.7563762e-02   1.5184895e-02   1.6815467e-02   1.3393166e-02   1.1231722e+00   1.0265576e+02
   5.6794110e-02   1.4193039e-02   1.5990139e-02   1.3522560e-02   1.3206409e+00   1.0235005e+02
   5.5560340e-02   1.3168396e-02   1.5109852e-02   1.3620079e-02   2.0227698e+00   1.0187953e+02
   5.3921782e-02   1.2132390e-02   1.4213880e-02   1.3672224e-02   1.9948356e+00   1.0112735e+02
   5.1934382e-02   1.1109904e-02   1.3331940e-02   1.3675941e-02   1.1254237e+00   1.0033034e+02
   4.9637252e-02   1.0131016e-02   1.2483903e-02   1.3635255e-02   7.7990088e-01   9.9646192e+01
   4.7065284e-02   9.2236428e-03   1.1684341e-02   1.3554468e-02   7.0792071e-01   9.8995392e+01
   4.4286326e-02   8.4067154e-03   1.0942481e-02   1.3445675e-02   6.5553639e-01   9.8268034e+01
   4.1416876e-02   7.6904760e-03   1.0263540e-02   1.3326915e-02   7.3887231e-01   9.7353277e+01
   3.8596642e-02   7.0763692e-03   9.6517614e-03   1.3210742e-02   7.1430918e-01   9.6226648e+01
   3.5949676e-02   6.5590958e-03   9.1083032e-03   1.3100745e-02   7.8409386e-01   9.4792327e+01
   3.3573752e-02   6.1278042e-03   8.6290708e-03   1.2993604e-02   7.8061255e-01   9.3433776e+01
   3.1548444e-02   5.7696782e-03   8.2084194e-03   1.2878122e-02   6.7970679e-01   9.2315795e+01
   2.9929560e-02   5.4721836e-03   7.8407026e-03   1.2738788e-02   7.4482761e-01   9.1146696e+01
   2.8745622e-02   5.2221232e-03   7.5202614e-03   1.2571422e-02   6.9140087e-01   8.9895121e+01
   2.8000246e-02   5.0076390e-03   7.2476870e-03   1.2380845e-02   8.2996005e-01   8.8297204e+01
   2.7678532e-02   4.8166552e-03   7.0274052e-03   1.2168759e-02   1.1421982e+00   8.6653043e+01
   2.7758928e-02   4.6384488e-03   6.8637836e-03   1.1937151e-02   1.0432898e+00   8.4978577e+01
   2.8208130e-02   4.4662682e-03   6.7618424e-03   1.1687681e-02   9.7482322e-01   8.3032518e+01
   2.8981010e-02   4.2953512e-03   6.7232096e-03   1.1414776e-02   1.1334615e+00   8.1255063e+01
   3.0022740e-02   4.1243252e-03   6.7467214e-03   1.1103837e-02   1.1792036e+00   7.9444371e+01
   3.1259234e-02   3.9554166e-03   6.8298344e-03   1.0740006e-02   1.1963281e+00   7.7292016e+01
   3.2605674e-02   3.7916478e-03   6.9689646e-03   1.0317438e-02   1.1965352e+00   7.4692470e+01
   3.3972772e-02   3.6352846e-03   7.1606254e-03   9.8383136e-03   1.2566193e+00   7.1756157e+01
   3.5273728e-02   3.4872114e-03   7.3986360e-03   9.3101104e-03   1.3049265e+00   6.8681202e+01
   3.6426004e-02   3.3455190e-03   7.6744332e-03   8.7434238e-03   1.2868295e+00   6.5717234e+01
   3.7331872e-02   3.2071260e-03   7.9769928e-03   8.1518364e-03   1.4740864e+00   6.3120004e+01
   3.7898704e-02   3.0694648e-03   8.2924554e-03   7.5533008e-03   1.5928360e+00   6.0575538e+01
   3.8081736e-02   2.9291674e-03   8.6098100e-03   6.9712406e-03   1.5497129e+00   5.8005933e+01
   3.7897800e-02   2.7866270e-03   8.9259970e-03   6.4322380e-03   1.7132984e+00   5.5500596e+01
   3.7394574e-02   2.6473276e-03   9.2420288e-03   5.9611130e-03   1.9813410e+00   5.2881205e+01
   3.6615552e-02   2.5173324e-03   9.5571970e-03   5.5791880e-03   2.0869557e+00   5.0289440e+01
   3.5606248e-02   2.4016320e-03   9.8701826e-03   5.3032320e-03   2.1030819e+00   4.8320401e+01
   3.4417398e-02   2.3038258e-03   1.0176078e-02   5.1476798e-03   2.1168518e+00   4.6475896e+01
   3.3135030e-02   2.2275106e-03   1.0466212e-02   5.1272302e-03   2.1113374e+00   4.3773588e+01
   3.1893944e-02   2.1765770e-03   1.0729829e-02   5.2563580e-03   2.1056278e+00   4.1263575e+01
   3.0824968e-02   2.1545328e-03   1.0950780e-02   5.5498474e-03   2.0380504e+00   3.9586937e+01
   3.0029194e-02   2.1640600e-03   1.1114602e-02   6.0196542e-03   2.0183547e+00   3.7555012e+01
   2.9577672e-02   2.2073118e-03   1.1211130e-02   6.6765322e-03   2.0545307e+00   3.5044368e+01
   2.9514196e-02   2.2861196e-03   1.1231701e-02   7.5402000e-03   1.9691024e+00   3.2337185e+01
   2.9856566e-02   2.4002232e-03   1.1173766e-02   8.6415826e-03   1.9343142e+00   3.0158545e+01
   3.0592470e-02   2.5471270e-03   1.1040947e-02   1.0019026e-02   1.9633178e+00   2.8588781e+01
   3.1689654e-02   2.7227880e-03   1.0843389e-02   1.1712162e-02   1.9862662e+00   2.5995531e+01
   3.3107304e-02   2.9224236e-03   1.0596580e-02   1.3757784e-02   1.9982396e+00   2.3579787e+01
   3.4802088e-02   3.1415254e-03   1.0318491e-02   1.6187392e-02   2.0322141e+00   2.1722488e+01
   3.6722778e-02   3.3755510e-03   1.0031930e-02   1.9020234e-02   2.0725967e+00   1.9256022e+01
   3.8793554e-02   3.6194180e-03   9.7603684e-03   2.2266422e-02   2.0097830e+00   1.7384722e+01
   4.0915656e-02   3.8653146e-03   9.5244188e-03   2.5931160e-02   2.0053573e+00   1.6117216e+01
   4.2995196e-02   4.1024676e-03   9.3466502e-03   3.0010196e-02   1.6898427e+00   1.5233857e+01
   4.4951870e-02   4.3200896e-03   9.2531422e-03   3.4481834e-02   1.3612697e+00   1.4087794e+01
   4.6698654e-02   4.5042208e-03   9.2688064e-03   3.9313086e-02   1.4031722e+00   1.2564559e+01
   4.8121246e-02   4.6396928e-03   9.4163882e-03   4.4487486e-02   1.2804070e+00   1.1379774e+01
   4.9082446e-02   4.7199718e-03   9.7184608e-03   4.9998262e-02   1.2398263e+00   1.0210185e+01
   4.9472536e-02   4.7494252e-03   1.0193707e-02   5.5815314e-02   1.0266740e+00   9.3315093e+00
   4.9271252e-02   4.7417344e-03   1.0854893e-02   6.1870822e-02   7.5378006e-01   8.1568848e+00
   4.8562596e-02   4.7134730e-03   1.1709050e-02   6.8073072e-02   9.6944833e-01   6.9772819e+00
   4.7468046e-02   4.6781414e-03   1.2757584e-02   7.4306656e-02   9.6651427e-01   6.2560733e+00
   4.6091308e-02   4.6461174e-03   1.3998750e-02   8.0388638e-02   7.3388352e-01   5.1873264e+00
   4.4549472e-02   4.6263242e-03   1.5430300e-02   8.6067218e-02   6.7923597e-01   4.0671030e+00
   4.2986210e-02   4.6298756e-03   1.7049293e-02   9.1042720e-02   6.7799504e-01   3.5910143e+00
   4.1533722e-02   4.6695792e-03   1.8846975e-02   9.5021340e-02   7.3866938e-01   3.6273600e+00
   4.0285516e-02   4.7573800e-03   2.0808554e-02   9.7717916e-02   8.8975725e-01   3.0689085e+00
   3.9304506e-02   4.9028364e-03   2.2916656e-02   9.8837802e-02   1.0008861e+00   2.3313144e+00
   3.8635528e-02   5.1131844e-03   2.5153098e-02   9.8303412e-02   9.8531977e-01   2.2027200e+00
   3.8303504e-02   5.3934258e-03   2.7499190e-02   9.6321360e-02   9.3233395e-01   1.8422595e+00
   3.8316592e-02   5.7455588e-03   2.9926544e-02   9.3194752e-02   8.2656774e-01   1.4583386e+00
   3.8663454e-02   6.1689916e-03   3.2399782e-02   8.9256138e-02   6.7099127e-01   1.3760136e+00
   3.9321934e-02   6.6600902e-03   3.4900440e-02   8.4805850e-02   6.5760495e-01   1.1283558e+00
   4.0292150e-02   7.2156412e-03   3.7425486e-02   8.0079396e-02   6.8132926e-01   9.5890154e-01
   4.1611150e-02   7.8324414e-03   3.9960716e-02   7.5260386e-02   6.8333425e-01   7.7003822e-01
   4.3316266e-02   8.5026440e-03   4.2484146e-02   7.0480958e-02   6.7821517e-01   5.5922196e-01
   4.5439336e-02   9.2151638e-03   4.4982952e-02   6.5853160e-02   6.7184319e-01   7.3339204e-01
   4.8040672e-02   9.9535884e-03   4.7437780e-02   6.1467596e-02   6.9642554e-01   8.2015601e-01
   5.1177368e-02   1.0691929e-02   4.9800422e-02   5.7369764e-02   6.2068435e-01   7.5176918e-01
   5.4896430e-02   1.1394763e-02   5.2002264e-02   5.3567008e-02   6.8150348e-01   7.4229959e-01
   5.9256370e-02   1.2023513e-02   5.3997322e-02   5.0066114e-02   6.4733538e-01   6.8868371e-01
   6.4299858e-02   1.2549005e-02   5.5783810e-02   4.6882228e-02   6.0429471e-01   6.7549964e-01
   7.0038792e-02   1.2970137e-02   5.7359072e-02   4.4009850e-02   7.1307578e-01   6.3616151e-01
   7.6440412e-02   1.3319142e-02   5.8700282e-02   4.1439718e-02   6.0951037e-01   6.3628306e-01
   8.3423884e-02   1.3636539e-02   5.9783780e-02   3.9182908e-02   7.6265076e-01   6.8388167e-01
   9.0866926e-02   1.3954971e-02   6.0571894e-02   3.7246496e-02   6.9948090e-01   6.3245194e-01
   9.8632380e-02   1.4298734e-02   6.1006346e-02   3.5630454e-02   6.9593217e-01   5.3136342e-01
   1.0660234e-01   1.4682850e-02   6.0999646e-02   3.4326378e-02   7.1072947e-01   4.3314531e-01
   1.1468548e-01   1.5117675e-02   6.0489428e-02   3.3312778e-02   5.0761052e-01   4.0523400e-01
   1.2284393e-01   1.5605245e-02   5.9506202e-02   3.2590256e-02   7.3992442e-01   3.8185907e-01
   1.3104392e-01   1.6137215e-02   5.8116130e-02   3.2170394e-02   5.2603808e-01   4.3255077e-01
   1.3925332e-01   1.6697465e-02   5.6423794e-02   3.2041412e-02   8.6498413e-01   6.8050472e-01
   1.4748849e-01   1.7263632e-02   5.4584478e-02   3.2178278e-02   4.2864286e-01   7.9495231e-01
   1.5571571e-01   1.7813383e-02   5.2734594e-02   3.2556810e-02   5.3870217e-01   7.6901516e-01
   1.6384324e-01   1.8317416e-02   5.1003214e-02   3.3156226e-02   1.4932614e+00   8.3375527e-01
   1.7173948e-01   1.8743038e-02   4.9522838e-02   3.3949078e-02   3.3383064e+00   8.9843005e-01
   1.7918640e-01   1.9068097e-02   4.8393594e-02   3.4918430e-02   1.8216498e+01   9.1677108e-01
   1.8590336e-01   1.9273354e-02   4.7682340e-02   3.6063862e-02   3.9674779e+01   8.7006223e-01
   1.9157667e-01   1.9351219e-02   4.7420108e-02   3.7362508e-02   5.5476052e+01   8.9312964e-01
   1.9594123e-01   1.9314842e-02   4.7602380e-02   3.8775394e-02   7.0000300e+01   9.9517974e-01
   1.9879291e-01   1.9181431e-02   4.8211794e-02   4.0257634e-02   8.2402173e+01   1.0150731e+00
   1.9994586e-01   1.8975883e-02   4.9211404e-02   4.1757390e-02   9.2117375e+01   1.0036900e+00
   1.9934347e-01   1.8744168e-02   5.0522400e-02   4.3226292e-02   9.9195856e+01   9.3610553e-01
   1.9714681e-01   1.8538321e-02   5.2034512e-02   4.4596284e-02   1.0353321e+02   9.4512395e-01
   1.9366528e-01   1.8395508e-02   5.3630858e-02   4.5792570e-02   1.0674485e+02   7.6205224e-01
   1.8920753e-01   1.8341197e-02   5.5199130e-02   4.6767940e-02   1.0847502e+02   3.0422878e-01
   1.8400425e-01   1.8394849e-02   5.6630454e-02   4.7488356e-02   1.0965076e+02   1.6476997e-01
   1.7824299e-01   1.8566771e-02   5.7827508e-02   4.7921794e-02   1.1028120e+02   1.7616653e-01
   1.7216701e-01   1.8864932e-02   5.8740684e-02   4.8052366e-02   1.1060785e+02   1.7138887e-01
   1.6609802e-01   1.9296528e-02   5.9378386e-02   4.7876942e-02   1.1080474e+02   1.9579537e-01
   1.6026052e-01   1.9862557e-02   5.9774298e-02   4.7392452e-02   1.1059728e+02   1.6921545e-01
   1.5468706e-01   2.0556950e-02   5.9967568e-02   4.6621856e-02   1.1042689e+02   1.7569767e-01
   1.4927581e-01   2.1369178e-02   5.9979476e-02   4.5601184e-02   1.1008245e+02   2.0315882e-01
   1.4382997e-01   2.2292058e-02   5.9792412e-02   4.4343042e-02   1.0987369e+02   2.0519091e-01
   1.3806366e-01   2.3316596e-02   5.9352954e-02   4.2878300e-02   1.0983741e+02   1.8249906e-01
   1.3168212e-01   2.4436428e-02   5.8608942e-02   4.1258664e-02   1.0975014e+02   1.9800399e-01
   1.2452837e-01   2.5656840e-02   5.7517964e-02   3.9520100e-02   1.0964647e+02   1.9897365e-01
   1.1654621e-01   2.6977730e-02   5.6021078e-02   3.7703354e-02   1.0942891e+02   1.7815209e-01
   1.0775766e-01   2.8388230e-02   5.4096744e-02   3.5852758e-02   1.0927928e+02   1.4871820e-01
   9.8377296e-02   2.9870032e-02   5.1771910e-02   3.4006910e-02   1.0908735e+02   1.6099817e-01
   8.8740932e-02   3.1398528e-02   4.9082518e-02   3.2205000e-02   1.0883645e+02   2.1555158e-01
   7.9161990e-02   3.2942404e-02   4.6082068e-02   3.0473880e-02   1.0862724e+02   1.9300782e-01
   6.9900802e-02   3.4465414e-02   4.2838664e-02   2.8849478e-02   1.0850996e+02   1.8058708e-01
   6.1176900e-02   3.5940938e-02   3.9459424e-02   2.7388308e-02   1.0851796e+02   1.6145093e-01
   5.3166148e-02   3.7342938e-02   3.6078220e-02   2.6149850e-02   1.0839277e+02   3.2662924e-01
   4.5980434e-02   3.8648414e-02   3.2811546e-02   2.5198966e-02   1.0821030e+02   5.4799616e-01
   3.9673794e-02   3.9845518e-02   2.9765006e-02   2.4588766e-02   1.0801157e+02   5.0723205e-01
   3.4255036e-02   4.0909164e-02   2.7024852e-02   2.4351570e-02   1.0776037e+02   5.2955895e-01
   2.9700542e-02   4.1803234e-02   2.4656822e-02   2.4508116e-02   1.0755438e+02   5.6478079e-01
   2.5969584e-02   4.2477788e-02   2.2719096e-02   2.5065662e-02   1.0726842e+02   5.8458645e-01
   2.3001540e-02   4.2897686e-02   2.1258708e-02   2.6025314e-02   1.0692148e+02   6.1831386e-01
   2.0716394e-02   4.3092724e-02   2.0310426e-02   2.7383786e-02   1.0639247e+02   5.7499334e-01
   1.9026625e-02   4.3107238e-02   1.9895197e-02   2.9123686e-02   1.0550781e+02   6.1058419e-01
   1.7851165e-02   4.2976266e-02   2.0021512e-02   3.1213238e-02   1.0446940e+02   6.1214056e-01
   1.7121152e-02   4.2734886e-02   2.0692558e-02   3.3604012e-02   1.0323164e+02   6.0650054e-01
   1.6766142e-02   4.2386420e-02   2.1908006e-02   3.6218920e-02   1.0174970e+02   6.3580355e-01
   1.6705126e-02   4.1914910e-02   2.3659024e-02   3.8954382e-02   9.9996408e+01   6.5199223e-01
   1.6859565e-02   4.1287704e-02   2.5929260e-02   4.1679090e-02   9.7996701e+01   7.3353436e-01
   1.7156672e-02   4.0483560e-02   2.8691634e-02   4.4253720e-02   9.6088045e+01   7.7161304e-01
   1.7510876e-02   3.9559410e-02   3.1897134e-02   4.6545232e-02   9.3699744e+01   7.1747300e-01
   1.7829855e-02   3.8609452e-02   3.5471620e-02   4.8413044e-02   9.1009945e+01   7.0020471e-01
   1.8037389e-02   3.7704794e-02   3.9316700e-02   4.9799256e-02   8.8809487e+01   7.0669032e-01
   1.8078399e-02   3.6888182e-02   4.3319118e-02   5.0741150e-02   8.6553221e+01   7.4235768e-01
   1.7940694e-02   3.6170552e-02   4.7342654e-02   5.1262102e-02   8.4243979e+01   9.5761939e-01
   1.7653732e-02   3.5534674e-02   5.1216274e-02   5.1399044e-02   8.1649414e+01   1.0778456e+00
   1.7252599e-02   3.4934190e-02   5.4761148e-02   5.1217782e-02   7.8735348e+01   1.0184658e+00
   1.6772837e-02   3.4309562e-02   5.7808924e-02   5.0767300e-02   7.6000466e+01   9.9170020e-01
   1.6252544e-02   3.3623240e-02   6.0201652e-02   5.0081420e-02   7.3027447e+01   1.0207738e+00
   1.5731038e-02   3.2859964e-02   6.1790598e-02   4.9184952e-02   7.0123940e+01   1.2316625e+00
   1.5241218e-02   3.2014730e-02   6.2473996e-02   4.8101840e-02   6.6453290e+01   1.3423967e+00
   1.4799980e-02   3.1093732e-02   6.2245700e-02   4.6852138e-02   6.1832391e+01   1.2796841e+00
   1.4418417e-02   3.0103506e-02   6.1165678e-02   4.5446800e-02   5.8262222e+01   1.3284745e+00
   1.4106453e-02   2.9048710e-02   5.9349698e-02   4.3895070e-02   5.5023926e+01   1.3263878e+00
   1.3873721e-02   2.7939552e-02   5.6954222e-02   4.2244506e-02   5.1020267e+01   1.3661323e+00
   1.3727018e-02   2.6803564e-02   5.4106830e-02   4.0585000e-02   4.7287604e+01   1.4882660e+00
   1.3665121e-02   2.5695458e-02   5.0911258e-02   3.8995272e-02   4.3921416e+01   1.3899609e+00
   1.3682542e-02   2.4670824e-02   4.7485962e-02   3.7535828e-02   3.9777808e+01   1.3009335e+00
   1.3765277e-02   2.3765140e-02   4.3950724e-02   3.6250082e-02   3.5708896e+01   1.3265206e+00
   1.3891556e-02   2.2995518e-02   4.0399226e-02   3.5162072e-02   3.2310531e+01   1.3017135e+00
   1.4039184e-02   2.2361948e-02   3.6906128e-02   3.4285594e-02   2.8846942e+01   1.3233352e+00
   1.4184583e-02   2.1851058e-02   3.3547472e-02   3.3613738e-02   2.6330668e+01   1.3748982e+00
   1.4302788e-02   2.1447004e-02   3.0394142e-02   3.3116700e-02   2.3766780e+01   1.4379887e+00
   1.4367732e-02   2.1141102e-02   2.7498352e-02   3.2751938e-02   2.0337425e+01   1.4243333e+00
   1.4358830e-02   2.0924042e-02   2.4892916e-02   3.2460210e-02   1.7818768e+01   1.4041761e+00
   1.4264154e-02   2.0790340e-02   2.2603758e-02   3.2162858e-02   1.6097808e+01   1.5349049e+00
   1.4071922e-02   2.0744960e-02   2.0655598e-02   3.1780754e-02   1.2959896e+01   1.5656348e+00
   1.3777070e-02   2.0799940e-02   1.9061540e-02   3.1229866e-02   8.3993018e+00   1.6003619e+00
   1.3396137e-02   2.0982190e-02   1.7817999e-02   3.0436838e-02   5.7070682e+00   1.6182981e+00
   1.2962430e-02   2.1323938e-02   1.6907444e-02   2.9391536e-02   4.5071451e+00   1.4572797e+00
   1.2508730e-02   2.1846820e-02   1.6304477e-02   2.8142392e-02   3.2981170e+00   1.5089272e+00
   1.2058493e-02   2.2557400e-02   1.5981103e-02   2.6763504e-02   2.9147935e+00   1.6311904e+00
   1.1627511e-02   2.3443892e-02   1.5902580e-02   2.5325000e-02   2.6186283e+00   1.6446258e+00
   1.1225480e-02   2.4486916e-02   1.6025739e-02   2.3874968e-02   2.6167017e+00   1.7177391e+00
   1.0853701e-02   2.5665352e-02   1.6304831e-02   2.2441480e-02   2.6913687e+00   1.7172421e+00
   1.0509794e-02   2.6947938e-02   1.6688286e-02   2.1039928e-02   2.2980503e+00   1.7371966e+00
   1.0195913e-02   2.8299948e-02   1.7124561e-02   1.9692607e-02   2.2726977e+00   1.7683683e+00
   9.9149610e-03   2.9695466e-02   1.7573981e-02   1.8426447e-02   1.8588506e+00   1.7167527e+00
   9.6693674e-03   3.1109126e-02   1.8005067e-02   1.7259243e-02   1.1545498e+00   1.7169573e+00
   9.4640450e-03   3.2505908e-02   1.8399709e-02   1.6200042e-02   9.1944133e-01   1.6926743e+00
   9.3020692e-03   3.3861838e-02   1.8751494e-02   1.5250699e-02   7.9748009e-01   1.6970103e+00
   9.1834694e-03   3.5174266e-02   1.9048966e-02   1.4408876e-02   8.6032890e-01   1.7378449e+00
   9.1045038e-03   3.6435172e-02   1.9275379e-02   1.3667326e-02   8.6123056e-01   1.7090115e+00
   9.0579644e-03   3.7620816e-02   1.9425703e-02   1.3018641e-02   6.8950876e-01   1.6717475e+00
   9.0377808e-03   3.8701960e-02   1.9508349e-02   1.2455751e-02   8.1986225e-01   1.6336759e+00
   9.0386186e-03   3.9664144e-02   1.9528578e-02   1.1962009e-02   9.4324257e-01   1.6488723e+00
   9.0535416e-03   4.0515676e-02   1.9492548e-02   1.1519492e-02   7.7856579e-01   1.6517098e+00
   9.0769934e-03   4.1269846e-02   1.9411673e-02   1.1119807e-02   7.2992955e-01   1.6103877e+00
   9.1121004e-03   4.1941492e-02   1.9292827e-02   1.0755111e-02   7.6186698e-01   1.5955809e+00
   9.1678100e-03   4.2537656e-02   1.9135387e-02   1.0410848e-02   7.2384666e-01   1.5525211e+00
   9.2486296e-03   4.3063862e-02   1.8931448e-02   1.0074591e-02   7.3086520e-01   1.4870179e+00
   9.3567940e-03   4.3565534e-02   1.8670530e-02   9.7455064e-03   7.2521294e-01   1.4596808e+00
   9.4948162e-03   4.4116228e-02   1.8338267e-02   9.4284320e-03   7.1320002e-01   1.4872571e+00
   9.6627446e-03   4.4773610e-02   1.7916032e-02   9.1286666e-03   7.3444978e-01   1.4644707e+00
   9.8597528e-03   4.5569982e-02   1.7390863e-02   8.8551008e-03   7.4820415e-01   1.4454620e+00
   1.0082787e-02   4.6509302e-02   1.6756479e-02   8.6191976e-03   7.4332046e-01   1.4829472e+00
   1.0326645e-02   4.7555220e-02   1.6015251e-02   8.4326274e-03   7.4881735e-01   1.5038348e+00
   1.0585500e-02   4.8648642e-02   1.5185095e-02   8.3036970e-03   7.5026120e-01   1.5380095e+00
   1.0849126e-02   4.9741238e-02   1.4296050e-02   8.2351376e-03   7.2835917e-01   1.5387526e+00
   1.1104003e-02   5.0788442e-02   1.3383299e-02   8.2262442e-03   7.1732733e-01   1.5263244e+00
   1.1338717e-02   5.1737684e-02   1.2483954e-02   8.2724130e-03   7.0807698e-01   1.4914926e+00
   1.1547514e-02   5.2532568e-02   1.1633714e-02   8.3669046e-03   7.1585710e-01   1.5118938e+00
   1.1727933e-02   5.3120776e-02   1.0861415e-02   8.5033274e-03   7.0478957e-01   1.5268212e+00
   1.1871708e-02   5.3461980e-02   1.0186295e-02   8.6772862e-03   7.2992146e-01   1.5032451e+00
   1.1965281e-02   5.3515362e-02   9.6196802e-03   8.8901292e-03   7.7424403e-01   1.4853524e+00
   1.2001677e-02   5.3253802e-02   9.1676762e-03   9.1440062e-03   7.3813746e-01   1.3959110e+00
   1.1981150e-02   5.2687038e-02   8.8331162e-03   9.4344464e-03   8.5396599e-01   1.4744480e+00
   1.1902533e-02   5.1832544e-02   8.6177928e-03   9.7509876e-03   9.8028161e-01   1.3769516e+00
   1.1764920e-02   5.0685366e-02   8.5216808e-03   1.0084400e-02   9.4670101e-01   1.3497603e+00
   1.1573273e-02   4.9242390e-02   8.5393706e-03   1.0427480e-02   9.4987954e-01   1.4582497e+00
   1.1337316e-02   4.7551494e-02   8.6630250e-03   1.0769489e-02   9.3301913e-01   1.4136364e+00
   1.1066234e-02   4.5707308e-02   8.8866688e-03   1.1104064e-02   9.3101541e-01   1.6227025e+00
   1.0765701e-02   4.3799964e-02   9.2028486e-03   1.1436055e-02   9.5186287e-01   1.4471096e+00
   1.0440537e-02   4.1889812e-02   9.5968198e-03   1.1775323e-02   9.5960633e-01   1.5535350e+00
   1.0096715e-02   4.0013948e-02   1.0050987e-02   1.2127272e-02   9.3901498e-01   1.3810082e+00
   9.7384336e-03   3.8194316e-02   1.0552438e-02   1.2488814e-02   9.0645423e-01   1.3838048e+00
   9.3657792e-03   3.6440876e-02   1.1088502e-02   1.2850165e-02   9.6335287e-01   1.6758324e+00
   8.9813258e-03   3.4756626e-02   1.1650945e-02   1.3192090e-02   9.9141445e-01   3.3621604e+00
   8.5919478e-03   3.3144326e-02   1.2238214e-02   1.3486866e-02   1.0177424e+00   1.7819136e+01
   8.2051764e-03   3.1610018e-02   1.2844362e-02   1.3703070e-02   1.0161671e+00   4.0543458e+01
   7.8390934e-03   3.0152720e-02   1.3463339e-02   1.3807800e-02   9.6414873e-01   5.8487757e+01
   7.5240594e-03   2.8747338e-02   1.4093136e-02   1.3780173e-02   9.9006585e-01   7.3595150e+01
   7.2948164e-03   2.7359010e-02   1.4732446e-02   1.3630179e-02   1.0029767e+00   8.4704427e+01
   7.1904326e-03   2.5971522e-02   1.5376371e-02   1.3392462e-02   9.9363804e-01   9.2167246e+01
   7.2534080e-03   2.4585440e-02   1.6007854e-02   1.3106474e-02   9.7677274e-01   9.7272222e+01
   7.5292510e-03   2.3222034e-02   1.6599524e-02   1.2814257e-02   9.4873453e-01   9.9700939e+01
   8.0657312e-03   2.1932372e-02   1.7120330e-02   1.2555266e-02   9.9904960e-01   1.0198389e+02
   8.9135398e-03   2.0780286e-02   1.7542460e-02   1.2356752e-02   1.0740607e+00   1.0338580e+02
   1.0123882e-02   1.9822960e-02   1.7842323e-02   1.2236213e-02   1.0447001e+00   1.0453146e+02
   1.1744577e-02   1.9096150e-02   1.7994329e-02   1.2204063e-02   1.0114815e+00   1.0549626e+02
   1.3821404e-02   1.8617166e-02   1.7978833e-02   1.2268146e-02   1.0206091e+00   1.0582679e+02
   1.6395217e-02   1.8394393e-02   1.7783091e-02   1.2435005e-02   1.0182140e+00   1.0621853e+02
   1.9496888e-02   1.8423314e-02   1.7395363e-02   1.2709829e-02   1.0789817e+00   1.0608975e+02
   2.3143318e-02   1.8683475e-02   1.6816785e-02   1.3098188e-02   9.0952718e-01   1.0591324e+02
   2.7337070e-02   1.9140303e-02   1.6071642e-02   1.3601988e-02   5.9974881e-01   1.0585949e+02
   3.2061392e-02   1.9750621e-02   1.5206379e-02   1.4221642e-02   5.8426818e-01   1.0584381e+02
   3.7271842e-02   2.0458664e-02   1.4274705e-02   1.4954821e-02   6.1267468e-01   1.0598206e+02
   4.2892838e-02   2.1194910e-02   1.3326360e-02   1.5789013e-02   5.9070084e-01   1.0606125e+02
   4.8813102e-02   2.1873580e-02   1.2408320e-02   1.6703297e-02   6.0276570e-01   1.0624900e+02
   5.4880208e-02   2.2396376e-02   1.1558396e-02   1.7667528e-02   5.8806890e-01   1.0640976e+02
   6.0894450e-02   2.2672630e-02   1.0802848e-02   1.8644334e-02   5.8860725e-01   1.0650883e+02
   6.6616076e-02   2.2634148e-02   1.0159108e-02   1.9595697e-02   6.0809063e-01   1.0659952e+02
   7.1780450e-02   2.2271004e-02   9.6364982e-03   2.0477532e-02   6.1492718e-01   1.0655913e+02
   7.6129518e-02   2.1625136e-02   9.2375134e-03   2.1249546e-02   6.0952475e-01   1.0650658e+02
   7.9417870e-02   2.0749154e-02   8.9573666e-03   2.1891348e-02   6.1185133e-01   1.0644855e+02
   8.1386166e-02   1.9705473e-02   8.7839562e-03   2.2389480e-02   6.2574077e-01   1.0638396e+02
   8.1877408e-02   1.8553100e-02   8.6992234e-03   2.2735762e-02   6.2643768e-01   1.0625861e+02
   8.0970906e-02   1.7341371e-02   8.6846272e-03   2.2935300e-02   6.0820168e-01   1.0591476e+02
   7.8914272e-02   1.6114068e-02   8.7225592e-03   2.2995772e-02   6.6932846e-01   1.0549991e+02
   7.5998982e-02   1.4901224e-02   8.7959728e-03   2.2932600e-02   7.7799905e-01   1.0511150e+02
   7.2481542e-02   1.3724667e-02   8.8922922e-03   2.2771948e-02   8.3263129e-01   1.0467875e+02
   6.8560546e-02   1.2605062e-02   9.0014430e-03   2.2547106e-02   7.9863871e-01   1.0414266e+02
   6.4391780e-02   1.1560206e-02   9.1091672e-03   2.2311236e-02   7.0349667e-01   1.0348606e+02
   6.0105150e-02   1.0598659e-02   9.1940526e-03   2.2119824e-02   6.7574917e-01   1.0269024e+02
   5.5839854e-02   9.7204824e-03   9.2398786e-03   2.2017592e-02   7.3055493e-01   1.0166019e+02
   5.1735440e-02   8.9242254e-03   9.2426730e-03   2.2055010e-02   7.4438546e-01   1.0060198e+02
   4.7897644e-02   8.2101492e-03   9.2030002e-03   2.2279784e-02   6.7566067e-01   9.9584628e+01
   4.4401692e-02   7.5754542e-03   9.1279600e-03   2.2728246e-02   6.2925200e-01   9.8537091e+01
   4.1283258e-02   7.0090278e-03   9.0283720e-03   2.3425986e-02   6.1954635e-01   9.7435941e+01
   3.8553962e-02   6.4990802e-03   8.9119090e-03   2.4383710e-02   6.2365492e-01   9.6086955e+01
   3.6250356e-02   6.0406776e-03   8.7857422e-03   2.5597562e-02   6.6990453e-01   9.4494744e+01
   3.4431706e-02   5.6313758e-03   8.6592204e-03   2.7045904e-02   7.1131015e-01   9.2790497e+01
   3.3145450e-02   5.2686352e-03   8.5439086e-03   2.8688168e-02   6.8991991e-01   9.1330815e+01
   3.2406670e-02   4.9537030e-03   8.4495894e-03   3.0462770e-02   6.5591919e-01   8.9744499e+01
   3.2199194e-02   4.6888208e-03   8.3821294e-03   3.2292740e-02   7.0389861e-01   8.7811440e+01
   3.2487550e-02   4.4727728e-03   8.3437312e-03   3.4104538e-02   7.1183161e-01   8.6031073e+01
   3.3220380e-02   4.3030730e-03   8.3305654e-03   3.5842282e-02   6.7103796e-01   8.3913223e+01
   3.4332524e-02   4.1761562e-03   8.3315452e-03   3.7477824e-02   6.6785329e-01   8.1639924e+01
   3.5749814e-02   4.0870490e-03   8.3290594e-03   3.9009624e-02   6.4620146e-01   7.9142158e+01
   3.7389684e-02   4.0312844e-03   8.3033794e-03   4.0443008e-02   7.0435602e-01   7.6251668e+01
   3.9163586e-02   4.0054750e-03   8.2403684e-03   4.1773832e-02   6.8110369e-01   7.3733131e+01
   4.0993552e-02   4.0068788e-03   8.1322748e-03   4.2984352e-02   6.9971204e-01   7.0904219e+01
   4.2823762e-02   4.0329772e-03   7.9769626e-03   4.4030544e-02   8.8816575e-01   6.7882746e+01
   4.4600816e-02   4.0809822e-03   7.7806270e-03   4.4853520e-02   8.2337120e-01   6.5453866e+01
   4.6248616e-02   4.1455566e-03   7.5513630e-03   4.5406076e-02   7.3417517e-01   6.2973654e+01
   4.7658362e-02   4.2181940e-03   7.2948622e-03   4.5654142e-02   7.5755848e-01   6.0119897e+01
   4.8705578e-02   4.2884648e-03   7.0173028e-03   4.5597320e-02   8.4070085e-01   5.7235839e+01
   4.9317196e-02   4.3433752e-03   6.7245578e-03   4.5281110e-02   9.8708225e-01   5.4368166e+01
   4.9516876e-02   4.3709928e-03   6.4226014e-03   4.4761662e-02   9.6386840e-01   5.1580481e+01
   4.9388182e-02   4.3670306e-03   6.1170366e-03   4.4078208e-02   1.0451712e+00   4.9240767e+01
   4.9034462e-02   4.3339708e-03   5.8118526e-03   4.3262934e-02   1.1919800e+00   4.6390271e+01
   4.8568070e-02   4.2776810e-03   5.5110742e-03   4.2354750e-02   1.1451689e+00   4.3001892e+01
   4.8092132e-02   4.2069152e-03   5.2208320e-03   4.1383040e-02   1.1114219e+00   4.0751707e+01
   4.7690462e-02   4.1314976e-03   4.9485812e-03   4.0352856e-02   1.1379399e+00   3.8343628e+01
   4.7432058e-02   4.0605114e-03   4.6998898e-03   3.9255236e-02   1.1616616e+00   3.4864884e+01
   4.7368552e-02   4.0018826e-03   4.4783640e-03   3.8080196e-02   1.1733760e+00   3.1934789e+01
   4.7527494e-02   3.9620284e-03   4.2853498e-03   3.6845952e-02   1.1922659e+00   2.9854413e+01
   4.7919176e-02   3.9446042e-03   4.1205630e-03   3.5609726e-02   1.2327131e+00   2.7717660e+01
   4.8555098e-02   3.9495578e-03   3.9840916e-03   3.4426604e-02   1.2435179e+00   2.4935946e+01
   4.9438500e-02   3.9742352e-03   3.8752252e-03   3.3339846e-02   1.2293629e+00   2.2935192e+01
   5.0535046e-02   4.0149794e-03   3.7929956e-03   3.2396624e-02   1.2218494e+00   2.1713187e+01
   5.1774618e-02   4.0686420e-03   3.7369246e-03   3.1635168e-02   1.2063201e+00   1.9509623e+01
   5.3055646e-02   4.1315114e-03   3.7053058e-03   3.1072514e-02   1.2062836e+00   1.7601311e+01
   5.4244720e-02   4.1981788e-03   3.6963852e-03   3.0702424e-02   1.2183112e+00   1.6633548e+01
   5.5207272e-02   4.2653304e-03   3.7105412e-03   3.0507802e-02   1.2214520e+00   1.5796754e+01
   5.5835560e-02   4.3317678e-03   3.7483132e-03   3.0474648e-02   1.2237066e+00   1.5071137e+01
   5.6049908e-02   4.3946820e-03   3.8123998e-03   3.0593398e-02   1.2356522e+00   1.4037078e+01
   5.5791614e-02   4.4512470e-03   3.9135118e-03   3.0860376e-02   1.2044606e+00   1.2707763e+01
   5.5034282e-02   4.4995424e-03   4.0669384e-03   3.1270680e-02   1.1427146e+00   1.1511820e+01
   5.3792690e-02   4.5375368e-03   4.2879890e-03   3.1805292e-02   1.2102653e+00   1.0679640e+01
   5.2099712e-02   4.5649676e-03   4.5920004e-03   3.2426508e-02   1.2394103e+00   9.4951966e+00
   4.9996700e-02   4.5815640e-03   4.9928658e-03   3.3090964e-02   1.1294736e+00   8.1558996e+00
   4.7528214e-02   4.5877996e-03   5.5038526e-03   3.3773286e-02   1.0537621e+00   7.5223935e+00
   4.4728010e-02   4.5902412e-03   6.1372398e-03   3.4472522e-02   9.9178048e-01   6.7535393e+00
   4.1636956e-02   4.5970634e-03   6.9033480e-03   3.5197374e-02   8.7683683e-01   5.8134186e+00
   3.8336158e-02   4.6146174e-03   7.8123998e-03   3.5953010e-02   7.7268025e-01   5.0230024e+00
   3.4953044e-02   4.6496788e-03   8.8741738e-03   3.6744870e-02   7.6377485e-01   4.2616215e+00
   3.1630958e-02   4.7089084e-03   1.0096512e-02   3.7575504e-02   7.5120887e-01   3.7795624e+00
   2.8497698e-02   4.7993674e-03   1.1481344e-02   3.8433022e-02   7.6145460e-01   3.6366805e+00
   2.5656786e-02   4.9291420e-03   1.3023300e-02   3.9298094e-02   7.5933876e-01   3.4141156e+00
   2.3194510e-02   5.1069028e-03   1.4714162e-02   4.0148952e-02   6.9883028e-01   2.7298626e+00
   2.1187318e-02   5.3404390e-03   1.6543952e-02   4.0955108e-02   7.5365327e-01   2.2185176e+00
   1.9697689e-02   5.6347402e-03   1.8495044e-02   4.1670898e-02   8.1415222e-01   2.0732078e+00
   1.8770085e-02   5.9921796e-03   2.0537352e-02   4.2238072e-02   7.8939192e-01   1.8772853e+00
   1.8432892e-02   6.4152876e-03   2.2637202e-02   4.2608702e-02   7.4252016e-01   1.4844189e+00
   1.8701643e-02   6.9074178e-03   2.4759968e-02   4.2748914e-02   7.6800909e-01   1.1758091e+00
   1.9576720e-02   7.4704896e-03   2.6863690e-02   4.2618326e-02   7.9340529e-01   1.1367705e+00
   2.1044242e-02   8.1021920e-03   2.8909140e-02   4.2186504e-02   7.7541135e-01   9.6433780e-01
   2.3077116e-02   8.7947544e-03   3.0860978e-02   4.1458578e-02   8.2584478e-01   7.8768752e-01
   2.5629790e-02   9.5358874e-03   3.2668226e-02   4.0456992e-02   7.9584650e-01   7.1434038e-01
   2.8642164e-02   1.0308903e-02   3.4258294e-02   3.9214726e-02   7.9698185e-01   6.6986092e-01
   3.2045684e-02   1.1094015e-02   3.5543842e-02   3.7782016e-02   7.7266888e-01   6.9689151e-01
   3.5787634e-02   1.1870972e-02   3.6416176e-02   3.6213072e-02   7.1771399e-01   7.0491519e-01
   3.9857068e-02   1.2621692e-02   3.6757820e-02   3.4568748e-02   7.7475959e-01   7.1820217e-01
   4.4277392e-02   1.3323602e-02   3.6519506e-02   3.2915164e-02   7.3515428e-01   7.2526608e-01
   4.9099594e-02   1.3944303e-02   3.5780498e-02   3.1310010e-02   7.6034287e-01   7.0987648e-01
   5.4394280e-02   1.4446058e-02   3.4690478e-02   2.9798768e-02   6.1425242e-01   6.8756953e-01
   6.0232802e-02   1.4782488e-02   3.3387576e-02   2.8411936e-02   5.6581375e-01   6.9018194e-01
   6.6706846e-02   1.4904795e-02   3.1993746e-02   2.7169764e-02   6.2426113e-01   6.6984570e-01
   7.3952452e-02   1.4787208e-02   3.0620514e-02   2.6078800e-02   5.2582678e-01   6.3934642e-01
   8.2104276e-02   1.4452055e-02   2.9361806e-02   2.5127428e-02   7.0209058e-01   6.3104141e-01
   9.1244098e-02   1.3963360e-02   2.8290232e-02   2.4298886e-02   5.2678978e-01   6.1903268e-01
   1.0137203e-01   1.3388485e-02   2.7453414e-02   2.3572858e-02   7.0988442e-01   5.8132526e-01
   1.1242208e-01   1.2778561e-02   2.6888122e-02   2.2919288e-02   6.3100305e-01   4.9847740e-01
   1.2429614e-01   1.2173171e-02   2.6624916e-02   2.2310492e-02   4.7775891e-01   4.2291980e-01
   1.3683489e-01   1.1607042e-02   2.6673770e-02   2.1739014e-02   8.5880681e-01   3.2414992e-01
   1.4980417e-01   1.1109234e-02   2.7024846e-02   2.1213056e-02   3.7036648e-01   3.9444181e-01
   1.6290067e-01   1.0697269e-02   2.7667964e-02   2.0737578e-02   1.1558030e+00   4.4896333e-01
   1.7577377e-01   1.0378263e-02   2.8593068e-02   2.0312466e-02   1.0564649e+00   4.5728638e-01
   1.8803585e-01   1.0152018e-02   2.9770588e-02   1.9939373e-02   8.5451185e+00   8.0982438e-01
   1.9928247e-01   1.0009711e-02   3.1156702e-02   1.9615462e-02   3.1090719e+01   1.0060970e+00
   2.0914382e-01   9.9371244e-03   3.2707696e-02   1.9334420e-02   5.1861459e+01   9.3042545e-01
   2.1724404e-01   9.9202574e-03   3.4393992e-02   1.9093550e-02   6.6643891e+01   9.1341695e-01
   2.2332724e-01   9.9422754e-03   3.6203068e-02   1.8880770e-02   7.9558750e+01   9.2688776e-01
   2.2751132e-01   9.9874310e-03   3.8114488e-02   1.8678454e-02   8.8859305e+01   9.7111191e-01
   2.3016218e-01   1.0045040e-02   4.0107400e-02   1.8487217e-02   9.6189457e+01   9.8144422e-01
   2.3160566e-01   1.0103186e-02   4.2167084e-02   1.8314842e-02   1.0067861e+02   9.9122132e-01
   2.3206344e-01   1.0152319e-02   4.4260358e-02   1.8161067e-02   1.0363875e+02   9.5148794e-01
   2.3164506e-01   1.0191488e-02   4.6344994e-02   1.8023661e-02   1.0596429e+02   9.0544448e-01
   2.3029074e-01   1.0223222e-02   4.8370486e-02   1.7898325e-02   1.0722000e+02   9.2227181e-01
   2.2774678e-01   1.0244401e-02   5.0268010e-02   1.7778494e-02   1.0813177e+02   7.3090475e-01
   2.2371354e-01   1.0242898e-02   5.1945562e-02   1.7654467e-02   1.0845832e+02   3.7720099e-01
   2.1807590e-01   1.0205169e-02   5.3267976e-02   1.7515373e-02   1.0866430e+02   1.6345677e-01
   2.1085732e-01   1.0125204e-02   5.4140492e-02   1.7359716e-02   1.0852932e+02   1.3280722e-01
   2.0204452e-01   1.0001000e-02   5.4573676e-02   1.7192674e-02   1.0816537e+02   1.7417727e-01
   1.9164799e-01   9.8372368e-03   5.4578692e-02   1.7017056e-02   1.0788346e+02   1.6563000e-01
   1.7983008e-01   9.6486182e-03   5.4126426e-02   1.6838083e-02   1.0752858e+02   1.5546508e-01
   1.6685142e-01   9.4457522e-03   5.3213638e-02   1.6667190e-02   1.0736853e+02   1.8149215e-01
   1.5299557e-01   9.2325770e-03   5.1891544e-02   1.6515154e-02   1.0716310e+02   1.7321360e-01
   1.3860618e-01   9.0149724e-03   5.0249134e-02   1.6387299e-02   1.0692177e+02   1.6390331e-01
   1.2406210e-01   8.8069048e-03   4.8381142e-02   1.6290661e-02   1.0680504e+02   1.8509454e-01
   1.0969574e-01   8.6337666e-03   4.6371026e-02   1.6237977e-02   1.0672348e+02   1.9770280e-01
   9.5784724e-02   8.5231250e-03   4.4268340e-02   1.6234188e-02   1.0668571e+02   1.7126520e-01
   8.2567262e-02   8.4956862e-03   4.2080916e-02   1.6273648e-02   1.0662555e+02   1.7194990e-01
   7.0231964e-02   8.5643188e-03   3.9827048e-02   1.6350257e-02   1.0663367e+02   1.6436232e-01
   5.8909630e-02   8.7337058e-03   3.7550524e-02   1.6455597e-02   1.0672283e+02   1.7058045e-01
   4.8686114e-02   8.9998744e-03   3.5288372e-02   1.6570139e-02   1.0679632e+02   2.0013052e-01
   3.9605338e-02   9.3555282e-03   3.3070178e-02   1.6665917e-02   1.0685956e+02   1.7081347e-01
   3.1666486e-02   9.7992290e-03   3.0920538e-02   1.6723441e-02   1.0687290e+02   3.4281458e-01
   2.4830842e-02   1.0333218e-02   2.8863098e-02   1.6733091e-02   1.0683689e+02   5.6319706e-01
   1.9035685e-02   1.0955681e-02   2.6922874e-02   1.6701050e-02   1.0682458e+02   5.4107615e-01
   1.4211710e-02   1.1658192e-02   2.5117360e-02   1.6672525e-02   1.0692192e+02   5.3200165e-01
   1.0283299e-02   1.2424080e-02   2.3457556e-02   1.6719247e-02   1.0695045e+02   6.4406530e-01
   7.1642372e-03   1.3232125e-02   2.1947342e-02   1.6911348e-02   1.0686204e+02   7.2726741e-01
   4.7653892e-03   1.4065997e-02   2.0578730e-02   1.7311451e-02   1.0680785e+02   7.8807721e-01
   3.0008818e-03   1.4917108e-02   1.9326112e-02   1.7973105e-02   1.0652863e+02   8.7582575e-01
   1.7878214e-03   1.5777474e-02   1.8149859e-02   1.8942503e-02   1.0605526e+02   8.3042311e-01
   1.0461599e-03   1.6635607e-02   1.7015678e-02   2.0269020e-02   1.0540890e+02   7.9690617e-01
   6.9834032e-04   1.7482102e-02   1.5912802e-02   2.1998244e-02   1.0450273e+02   8.6511125e-01
   6.6956976e-04   1.8311533e-02   1.4854971e-02   2.4162366e-02   1.0342580e+02   8.6009645e-01
   8.8969484e-04   1.9118382e-02   1.3861460e-02   2.6789740e-02   1.0217981e+02   8.5546544e-01
   1.2924493e-03   1.9894627e-02   1.2949229e-02   2.9903116e-02   1.0095286e+02   8.4780919e-01
   1.8179908e-03   2.0631506e-02   1.2138453e-02   3.3520914e-02   9.9476057e+01   8.6122715e-01
   2.4177144e-03   2.1324294e-02   1.1446632e-02   3.7655628e-02   9.7754464e+01   9.4322365e-01
   3.0547386e-03   2.1970430e-02   1.0887234e-02   4.2311184e-02   9.6124274e+01   9.4576213e-01
   3.7038872e-03   2.2566034e-02   1.0474315e-02   4.7507628e-02   9.4611530e+01   9.2546415e-01
   4.3480622e-03   2.3104120e-02   1.0217097e-02   5.3265494e-02   9.3177689e+01   1.0003077e+00
   4.9743168e-03   2.3580352e-02   1.0114888e-02   5.9564298e-02   9.1535210e+01   1.0163896e+00
   5.5740816e-03   2.4009140e-02   1.0157010e-02   6.6336344e-02   8.9764900e+01   1.1556004e+00
   6.1431620e-03   2.4415252e-02   1.0325295e-02   7.3468688e-02   8.7959681e+01   1.4553645e+00
   6.6822356e-03   2.4814672e-02   1.0599571e-02   8.0813216e-02   8.6368739e+01   1.4205184e+00
   7.1943238e-03   2.5214320e-02   1.0956090e-02   8.8177708e-02   8.4926505e+01   1.3940458e+00
   7.6829032e-03   2.5619374e-02   1.1369421e-02   9.5302848e-02   8.3061401e+01   1.6161426e+00
   8.1491806e-03   2.6046196e-02   1.1823202e-02   1.0185362e-01   8.0900841e+01   1.6848273e+00
   8.5916622e-03   2.6514156e-02   1.2307530e-02   1.0744241e-01   7.8383926e+01   1.7472412e+00
   9.0099324e-03   2.7026756e-02   1.2808902e-02   1.1172694e-01   7.5993578e+01   1.7610781e+00
   9.3999270e-03   2.7575148e-02   1.3307810e-02   1.1438860e-01   7.3964196e+01   1.7284547e+00
   9.7554606e-03   2.8146430e-02   1.3775790e-02   1.1512874e-01   7.1241854e+01   1.8455594e+00
   1.0071691e-02   2.8731356e-02   1.4175695e-02   1.1391769e-01   6.8227010e+01   1.9163908e+00
   1.0340311e-02   2.9314006e-02   1.4470600e-02   1.1099849e-01   6.4862669e+01   1.9477787e+00
   1.0552724e-02   2.9859980e-02   1.4633079e-02   1.0669452e-01   6.0661653e+01   1.9180812e+00
   1.0707789e-02   3.0330090e-02   1.4657389e-02   1.0138634e-01   5.7639999e+01   1.8890655e+00
   1.0810715e-02   3.0685572e-02   1.4559255e-02   9.5459498e-02   5.5243453e+01   1.9697715e+00
   1.0866505e-02   3.0901666e-02   1.4358535e-02   8.9257356e-02   5.1664540e+01   1.9610380e+00
   1.0880203e-02   3.0978624e-02   1.4073998e-02   8.3094404e-02   4.8420809e+01   1.9431725e+00
   1.0853439e-02   3.0935562e-02   1.3729022e-02   7.7239694e-02   4.6057192e+01   1.9535912e+00
   1.0783292e-02   3.0821874e-02   1.3352642e-02   7.1891902e-02   4.3788703e+01   1.9204392e+00
   1.0672281e-02   3.0706776e-02   1.2974420e-02   6.7192402e-02   4.0859646e+01   1.9503680e+00
   1.0528516e-02   3.0647950e-02   1.2615248e-02   6.3245748e-02   3.7835572e+01   1.9606958e+00
   1.0361498e-02   3.0688892e-02   1.2284550e-02   6.0103954e-02   3.6124673e+01   1.9635532e+00
   1.0184127e-02   3.0866532e-02   1.1988534e-02   5.7780616e-02   3.4530346e+01   2.0136882e+00
   1.0014927e-02   3.1201226e-02   1.1732378e-02   5.6263328e-02   3.2791042e+01   1.9873081e+00
   9.8726732e-03   3.1703622e-02   1.1517637e-02   5.5502124e-02   3.1467844e+01   1.9376697e+00
   9.7704140e-03   3.2389206e-02   1.1346003e-02   5.5405834e-02   2.9902984e+01   1.9411705e+00
   9.7184104e-03   3.3256614e-02   1.1220589e-02   5.5828782e-02   2.8399586e+01   1.9334815e+00
   9.7229032e-03   3.4278582e-02   1.1144451e-02   5.6595026e-02   2.7293049e+01   1.9314728e+00
   9.7829116e-03   3.5416056e-02   1.1116934e-02   5.7545102e-02   2.6352894e+01   1.9551010e+00
   9.8916290e-03   3.6636798e-02   1.1133081e-02   5.8540934e-02   2.5071638e+01   1.9579834e+00
   1.0035903e-02   3.7922172e-02   1.1188064e-02   5.9429860e-02   2.3580390e+01   1.9801880e+00
   1.0199006e-02   3.9244750e-02   1.1275917e-02   6.0060564e-02   2.2138091e+01   1.9882693e+00
   1.0368969e-02   4.0564828e-02   1.1387651e-02   6.0366390e-02   2.0828333e+01   1.9748874e+00
   1.0542746e-02   4.1839456e-02   1.1513873e-02   6.0348966e-02   1.9715203e+01   1.9920674e+00
   1.0719255e-02   4.3047680e-02   1.1646486e-02   6.0008712e-02   1.8128720e+01   1.9556868e+00
   1.0894702e-02   4.4215164e-02   1.1776522e-02   5.9365008e-02   1.6106117e+01   1.9644956e+00
   1.1066908e-02   4.5380686e-02   1.1892042e-02   5.8474808e-02   1.3954494e+01   1.9890717e+00
   1.1233341e-02   4.6582930e-02   1.1984020e-02   5.7390064e-02   1.1737570e+01   1.9181064e+00
   1.1387857e-02   4.7866640e-02   1.2049806e-02   5.6123934e-02   9.6494535e+00   1.9158274e+00
   1.1523470e-02   4.9250286e-02   1.2088521e-02   5.4674544e-02   8.1139007e+00   1.9263615e+00
   1.1635077e-02   5.0721556e-02   1.2103549e-02   5.3062710e-02   7.0688848e+00   1.9174265e+00
   1.1720723e-02   5.2245462e-02   1.2103004e-02   5.1318784e-02   5.9012350e+00   1.9367336e+00
   1.1782070e-02   5.3764422e-02   1.2094983e-02   4.9456670e-02   5.0066653e+00   1.9216784e+00
   1.1824849e-02   5.5231944e-02   1.2089074e-02   4.7490304e-02   4.0822210e+00   1.9069901e+00
   1.1858650e-02   5.6615274e-02   1.2094037e-02   4.5462268e-02   3.1564904e+00   1.9015386e+00
   1.1896447e-02   5.7865002e-02   1.2115177e-02   4.3428998e-02   2.8336595e+00   1.8942879e+00
   1.1951170e-02   5.8916596e-02   1.2156566e-02   4.1431286e-02   2.5404640e+00   1.8993654e+00
   1.2029941e-02   5.9722154e-02   1.2221013e-02   3.9509670e-02   2.4586520e+00   1.8949280e+00
   1.2134632e-02   6.0286076e-02   1.2309758e-02   3.7710934e-02   2.6298910e+00   1.8706906e+00
   1.2268178e-02   6.0647020e-02   1.2421098e-02   3.6065140e-02   2.5273830e+00   1.8797621e+00
   1.2434852e-02   6.0854760e-02   1.2546840e-02   3.4577536e-02   2.3999121e+00   1.8562470e+00
   1.2635549e-02   6.0958738e-02   1.2676092e-02   3.3229756e-02   1.6375462e+00   1.7396686e+00
   1.2864514e-02   6.0976480e-02   1.2802052e-02   3.1997988e-02   6.7736253e-01   1.6495034e+00
   1.3108625e-02   6.0884034e-02   1.2919876e-02   3.0870794e-02   9.7350916e-01   1.6443814e+00
   1.3350582e-02   6.0622740e-02   1.3022827e-02   2.9839798e-02   1.0301957e+00   1.6729626e+00
   1.3572837e-02   6.0147798e-02   1.3100790e-02   2.8880290e-02   7.8545434e-01   1.6842054e+00
   1.3761003e-02   5.9456248e-02   1.3143610e-02   2.7963194e-02   1.1453796e+00   1.7138336e+00
   1.3900896e-02   5.8557378e-02   1.3141761e-02   2.7086868e-02   1.0139497e+00   1.7136390e+00
   1.3975012e-02   5.7471206e-02   1.3084773e-02   2.6263894e-02   9.2874759e-01   1.6579164e+00
   1.3972693e-02   5.6230604e-02   1.2964735e-02   2.5499438e-02   1.0843962e+00   1.5771653e+00
   1.3894197e-02   5.4876472e-02   1.2778130e-02   2.4799570e-02   1.0366968e+00   1.4900471e+00
   1.3744109e-02   5.3457538e-02   1.2532682e-02   2.4173862e-02   1.0976483e+00   1.5244865e+00
   1.3534701e-02   5.2030242e-02   1.2244045e-02   2.3630228e-02   1.0793770e+00   1.4779155e+00
   1.3281100e-02   5.0648698e-02   1.1923018e-02   2.3167814e-02   1.0570157e+00   1.4573789e+00
   1.2991118e-02   4.9344254e-02   1.1575524e-02   2.2775712e-02   1.0761460e+00   1.5272570e+00
   1.2667411e-02   4.8124400e-02   1.1208738e-02   2.2445070e-02   1.0536153e+00   1.5165458e+00
   1.2306840e-02   4.6965510e-02   1.0834264e-02   2.2171936e-02   1.0834021e+00   1.6197970e+00
   1.1900472e-02   4.5812202e-02   1.0464361e-02   2.1955422e-02   1.0972063e+00   1.6068658e+00
   1.1438406e-02   4.4600004e-02   1.0113943e-02   2.1806034e-02   1.0710189e+00   1.8072553e+00
   1.0919645e-02   4.3267472e-02   9.8006832e-03   2.1745102e-02   1.1105357e+00   1.8325733e+00
   1.0353485e-02   4.1762246e-02   9.5378960e-03   2.1795116e-02   1.1420525e+00   1.7878144e+00
   9.7481010e-03   4.0057922e-02   9.3347746e-03   2.1969314e-02   1.0645028e+00   1.8635914e+00
   9.1132946e-03   3.8174810e-02   9.1956212e-03   2.2265032e-02   1.1262189e+00   1.6362191e+00
   8.4636508e-03   3.6171726e-02   9.1219888e-03   2.2667658e-02   1.1962453e+00   2.0011293e+00
   7.8130468e-03   3.4119284e-02   9.1158422e-03   2.3155224e-02   1.0974316e+00   1.9084039e+00
   7.1733230e-03   3.2086724e-02   9.1772936e-03   2.3701122e-02   1.0924969e+00   1.0432348e+01
   6.5537382e-03   3.0127514e-02   9.3044016e-03   2.4282126e-02   1.1163692e+00   3.3525600e+01
   5.9625926e-03   2.8270056e-02   9.4913806e-03   2.4881444e-02   1.0954846e+00   5.5989643e+01
   5.4086936e-03   2.6534634e-02   9.7267630e-03   2.5478276e-02   1.0488309e+00   7.1335959e+01
   4.9028784e-03   2.4957746e-02   9.9987596e-03   2.6044836e-02   1.0243358e+00   8.2464508e+01
   4.4605964e-03   2.3591278e-02   1.0301420e-02   2.6555772e-02   1.0432326e+00   8.9883260e+01
   4.1033784e-03   2.2485030e-02   1.0628859e-02   2.6990394e-02   9.6131609e-01   9.5588155e+01
   3.8581044e-03   2.1677882e-02   1.0973751e-02   2.7318240e-02   9.5224846e-01   9.8872891e+01
   3.7526226e-03   2.1195742e-02   1.1333026e-02   2.7499458e-02   9.7631866e-01   1.0069075e+02
   3.8140470e-03   2.1049784e-02   1.1702328e-02   2.7509808e-02   9.7204356e-01   1.0235466e+02
   4.0696894e-03   2.1241272e-02   1.2075530e-02   2.7335452e-02   1.0777578e+00   1.0376561e+02
   4.5486420e-03   2.1769746e-02   1.2447260e-02   2.6963936e-02   1.1016093e+00   1.0495011e+02
   5.2832060e-03   2.2630726e-02   1.2812193e-02   2.6404802e-02   1.1032492e+00   1.0555351e+02
   6.3069456e-03   2.3805544e-02   1.3169254e-02   2.5695952e-02   1.1346427e+00   1.0603259e+02
   7.6535486e-03   2.5254312e-02   1.3519167e-02   2.4890396e-02   1.1245497e+00   1.0628155e+02
   9.3551648e-03   2.6912322e-02   1.3862067e-02   2.4038162e-02   1.1416122e+00   1.0643023e+02
   1.1440372e-02   2.8689976e-02   1.4200251e-02   2.3178590e-02   1.1236780e+00   1.0670673e+02
   1.3932783e-02   3.0478350e-02   1.4542779e-02   2.2338630e-02   1.0599490e+00   1.0696354e+02
   1.6845264e-02   3.2140018e-02   1.4905455e-02   2.1529476e-02   9.5660962e-01   1.0727830e+02
   2.0177290e-02   3.3514620e-02   1.5299337e-02   2.0750678e-02   7.6546333e-01   1.0754469e+02
   2.3914512e-02   3.4453720e-02   1.5725475e-02   1.9992883e-02   6.0373257e-01   1.0777633e+02
   2.8026128e-02   3.4857832e-02   1.6176583e-02   1.9243269e-02   6.0234140e-01   1.0791714e+02
   3.2465782e-02   3.4720258e-02   1.6642808e-02   1.8486406e-02   6.0852805e-01   1.0804186e+02
   3.7169956e-02   3.4100918e-02   1.7113756e-02   1.7706108e-02   6.0364273e-01   1.0822780e+02
   4.2047944e-02   3.3081732e-02   1.7575977e-02   1.6890934e-02   6.5243779e-01   1.0839202e+02
   4.6978192e-02   3.1767598e-02   1.8019299e-02   1.6028817e-02   6.1828630e-01   1.0853331e+02
   5.1819490e-02   3.0250034e-02   1.8432036e-02   1.5117716e-02   6.1461005e-01   1.0859813e+02
   5.6414814e-02   2.8602468e-02   1.8793655e-02   1.4174191e-02   6.2890090e-01   1.0858252e+02
   6.0597950e-02   2.6900686e-02   1.9071208e-02   1.3226611e-02   5.8830462e-01   1.0855800e+02
   6.4202318e-02   2.5207370e-02   1.9218432e-02   1.2308145e-02   6.1449339e-01   1.0851914e+02
   6.7055016e-02   2.3573624e-02   1.9198607e-02   1.1442732e-02   6.1027788e-01   1.0838950e+02
   6.9000598e-02   2.2038918e-02   1.8999902e-02   1.0647853e-02   7.1856400e-01   1.0820758e+02
   6.9921934e-02   2.0625510e-02   1.8628779e-02   9.9437474e-03   8.5268145e-01   1.0798091e+02
   6.9735708e-02   1.9342872e-02   1.8102739e-02   9.3476500e-03   8.2765715e-01   1.0772310e+02
   6.8449794e-02   1.8195685e-02   1.7442958e-02   8.8699908e-03   9.7549256e-01   1.0749607e+02
   6.6216382e-02   1.7191992e-02   1.6676066e-02   8.5129102e-03   1.1715301e+00   1.0719031e+02
   6.3272206e-02   1.6337395e-02   1.5839775e-02   8.2716180e-03   1.2225043e+00   1.0674473e+02
   5.9853168e-02   1.5631880e-02   1.4972340e-02   8.1415430e-03   1.0891476e+00   1.0625636e+02
   5.6159480e-02   1.5064877e-02   1.4106890e-02   8.1179608e-03   7.5661857e-01   1.0580085e+02
   5.2345974e-02   1.4613626e-02   1.3277941e-02   8.1919928e-03   6.9957858e-01   1.0526868e+02
   4.8526954e-02   1.4256624e-02   1.2514652e-02   8.3534476e-03   8.0575787e-01   1.0462310e+02
   4.4786428e-02   1.3970088e-02   1.1836189e-02   8.5909558e-03   7.3806743e-01   1.0385395e+02
   4.1190478e-02   1.3729864e-02   1.1255653e-02   8.8875400e-03   7.7803816e-01   1.0282240e+02
   3.7814684e-02   1.3518743e-02   1.0781436e-02   9.2198552e-03   8.0393249e-01   1.0157374e+02
   3.4751620e-02   1.3311363e-02   1.0418579e-02   9.5606048e-03   7.1527281e-01   1.0013735e+02
   3.2084560e-02   1.3082362e-02   1.0167380e-02   9.8769792e-03   8.0795766e-01   9.8819234e+01
   2.9873532e-02   1.2815707e-02   1.0022737e-02   1.0130092e-02   8.9773992e-01   9.7876546e+01
   2.8153904e-02   1.2493980e-02   9.9730906e-03   1.0279572e-02   7.9797155e-01   9.6980573e+01
   2.6938846e-02   1.2112846e-02   1.0006461e-02   1.0288794e-02   7.3192940e-01   9.5660877e+01
   2.6224774e-02   1.1684581e-02   1.0119157e-02   1.0142619e-02   7.0785049e-01   9.4141107e+01
   2.5992190e-02   1.1216758e-02   1.0313751e-02   9.8562720e-03   7.8830086e-01   9.2914848e+01
   2.6210750e-02   1.0709693e-02   1.0593325e-02   9.4558890e-03   9.7476468e-01   9.1411178e+01
   2.6838088e-02   1.0168764e-02   1.0954742e-02   8.9686180e-03   1.0427615e+00   8.9752383e+01
   2.7821018e-02   9.6037224e-03   1.1386742e-02   8.4226332e-03   1.0827989e+00   8.8305910e+01
   2.9099492e-02   9.0215566e-03   1.1870332e-02   7.8423430e-03   1.0724783e+00   8.6718359e+01
   3.0596974e-02   8.4327770e-03   1.2380142e-02   7.2486882e-03   1.0467644e+00   8.4916219e+01
   3.2229820e-02   7.8497232e-03   1.2887381e-02   6.6589974e-03   1.1229388e+00   8.2644189e+01
   3.3924450e-02   7.2823864e-03   1.3364015e-02   6.0857678e-03   1.0743274e+00   8.0577386e+01
   3.5619260e-02   6.7424344e-03   1.3786162e-02   5.5395634e-03   1.0214689e+00   7.7960428e+01
   3.7263362e-02   6.2388906e-03   1.4127155e-02   5.0370348e-03   9.7990563e-01   7.4322844e+01
   3.8811710e-02   5.7783192e-03   1.4365277e-02   4.6036882e-03   8.9901260e-01   7.1441903e+01
   4.0244868e-02   5.3652530e-03   1.4497126e-02   4.2669220e-03   9.9771389e-01   6.8431811e+01
   4.1597538e-02   4.9992352e-03   1.4530985e-02   4.0543266e-03   9.6466598e-01   6.5379588e+01
   4.2949044e-02   4.6787316e-03   1.4478282e-02   3.9943992e-03   8.4306102e-01   6.3108812e+01
   4.4375036e-02   4.4021428e-03   1.4347259e-02   4.1155556e-03   9.1239479e-01   6.0382947e+01
   4.5910156e-02   4.1666426e-03   1.4149922e-02   4.4474994e-03   9.8981406e-01   5.7556768e+01
   4.7562178e-02   3.9675052e-03   1.3904305e-02   5.0218988e-03   1.0693640e+00   5.4706273e+01
   4.9322014e-02   3.7970134e-03   1.3623434e-02   5.8746340e-03   1.0552493e+00   5.1982453e+01
   5.1166394e-02   3.6472268e-03   1.3317664e-02   7.0427964e-03   1.0289013e+00   4.9923349e+01
   5.3068856e-02   3.5122366e-03   1.2994046e-02   8.5613166e-03   1.0769989e+00   4.7866047e+01
   5.4992194e-02   3.3882882e-03   1.2652734e-02   1.0465974e-02   1.0112726e+00   4.5608215e+01
   5.6899322e-02   3.2747002e-03   1.2289280e-02   1.2792979e-02   9.9822178e-01   4.2982822e+01
   5.8745788e-02   3.1729158e-03   1.1895089e-02   1.5573943e-02   1.0408049e+00   4.0746206e+01
   6.0435932e-02   3.0847730e-03   1.1459951e-02   1.8832851e-02   1.0060157e+00   3.9006212e+01
   6.1818760e-02   3.0112974e-03   1.0978346e-02   2.2598248e-02   9.6285991e-01   3.6474870e+01
   6.2714120e-02   2.9513210e-03   1.0453569e-02   2.6902916e-02   9.1600811e-01   3.3905476e+01
   6.2961184e-02   2.9029568e-03   9.8960518e-03   3.1765154e-02   8.9464394e-01   3.1576062e+01
   6.2508274e-02   2.8648104e-03   9.3223012e-03   3.7178566e-02   9.5916473e-01   2.8869485e+01
   6.1436404e-02   2.8356796e-03   8.7542590e-03   4.3111036e-02   9.9093630e-01   2.6334675e+01
   5.9859686e-02   2.8150338e-03   8.2186954e-03   4.9520600e-02   8.8503058e-01   2.3875053e+01
   5.7855752e-02   2.8018642e-03   7.7440716e-03   5.6351896e-02   7.6546449e-01   2.1427232e+01
   5.5470374e-02   2.7957734e-03   7.3548974e-03   6.3510190e-02   7.8696610e-01   1.9020887e+01
   5.2730204e-02   2.7979966e-03   7.0721080e-03   7.0849908e-02   8.3682535e-01   1.6914542e+01
   4.9677000e-02   2.8093084e-03   6.9132078e-03   7.8196818e-02   7.7148140e-01   1.5631163e+01
   4.6367162e-02   2.8327150e-03   6.8901822e-03   8.5372522e-02   8.1022801e-01   1.4277613e+01
   4.2840464e-02   2.8750570e-03   7.0098388e-03   9.2162392e-02   9.5860437e-01   1.2722439e+01
   3.9156562e-02   2.9438818e-03   7.2749324e-03   9.8285972e-02   1.0126971e+00   1.1309721e+01
   3.5427344e-02   3.0467514e-03   7.6868274e-03   1.0343218e-01   1.0113544e+00   9.6536193e+00
   3.1783034e-02   3.1894634e-03   8.2449672e-03   1.0733554e-01   9.6740067e-01   8.4933837e+00
   2.8348730e-02   3.3749992e-03   8.9448358e-03   1.0973342e-01   9.6539485e-01   7.7124230e+00
   2.5240438e-02   3.6064022e-03   9.7815302e-03   1.1036656e-01   1.0070948e+00   6.4101399e+00
   2.2560842e-02   3.8859630e-03   1.0749686e-02   1.0920463e-01   1.0182550e+00   4.9345792e+00
   2.0397598e-02   4.2157886e-03   1.1842753e-02   1.0644885e-01   1.0593907e+00   3.9941440e+00
   1.8817575e-02   4.6020732e-03   1.3055274e-02   1.0239422e-01   1.0382952e+00   3.7704121e+00
   1.7866402e-02   5.0530724e-03   1.4380214e-02   9.7405552e-02   9.9405683e-01   3.5335211e+00
   1.7571306e-02   5.5747694e-03   1.5809216e-02   9.1834576e-02   8.7901093e-01   2.7747849e+00
   1.7940355e-02   6.1687736e-03   1.7332227e-02   8.5992702e-02   6.8241113e-01   2.2737663e+00
   1.8967258e-02   6.8311594e-03   1.8934835e-02   8.0148584e-02   6.7342043e-01   2.2431015e+00
   2.0629926e-02   7.5512864e-03   2.0598754e-02   7.4492120e-02   6.7802382e-01   2.0926887e+00
   2.2892346e-02   8.3111882e-03   2.2297434e-02   6.9144726e-02   6.4772192e-01   1.9770519e+00
   2.5716968e-02   9.0859964e-03   2.3988116e-02   6.4167478e-02   6.9042047e-01   1.7883476e+00
   2.9053636e-02   9.8450370e-03   2.5618152e-02   5.9580572e-02   6.7128357e-01   1.5181395e+00
   3.2847824e-02   1.0560016e-02   2.7129770e-02   5.5389722e-02   6.9547522e-01   1.4895726e+00
   3.7064080e-02   1.1209800e-02   2.8445416e-02   5.1575040e-02   6.7854648e-01   1.3814498e+00
   4.1663968e-02   1.1776904e-02   2.9483960e-02   4.8096586e-02   6.4808534e-01   1.1958421e+00
   4.6579422e-02   1.2248415e-02   3.0173920e-02   4.4939582e-02   6.8442727e-01   1.0140232e+00
   5.1727892e-02   1.2611828e-02   3.0456940e-02   4.2119324e-02   6.3077986e-01   8.8863003e-01
   5.7030492e-02   1.2849180e-02   3.0327910e-02   3.9656646e-02   7.2525952e-01   8.9847865e-01
   6.2410850e-02   1.2945259e-02   2.9828348e-02   3.7563758e-02   7.6651020e-01   7.8831815e-01
   6.7830670e-02   1.2907453e-02   2.9033794e-02   3.5834750e-02   7.6035794e-01   7.3722254e-01
   7.3297388e-02   1.2776402e-02   2.8056964e-02   3.4456334e-02   6.9249624e-01   7.2661192e-01
   7.8829702e-02   1.2604482e-02   2.7004892e-02   3.3410154e-02   6.1925712e-01   6.7263345e-01
   8.4434058e-02   1.2433202e-02   2.5959530e-02   3.2664760e-02   7.6655186e-01   7.3196946e-01
   9.0073316e-02   1.2292782e-02   2.4984054e-02   3.2180214e-02   5.8267160e-01   7.7381133e-01
   9.5685084e-02   1.2203972e-02   2.4127752e-02   3.1906708e-02   7.7824245e-01   7.8707607e-01
   1.0119936e-01   1.2179761e-02   2.3427472e-02   3.1794924e-02   6.0409257e-01   7.3723114e-01
   1.0651409e-01   1.2225206e-02   2.2897300e-02   3.1830614e-02   5.1518763e-01   7.5282957e-01
   1.1146938e-01   1.2336128e-02   2.2532870e-02   3.2036814e-02   6.9976089e-01   8.3173260e-01
   1.1589351e-01   1.2499718e-02   2.2318916e-02   3.2434262e-02   2.2868519e-01   7.8009674e-01
   1.1968713e-01   1.2693862e-02   2.2233330e-02   3.3031210e-02   1.5410127e+00   8.1566090e-01
   1.2279999e-01   1.2884929e-02   2.2260166e-02   3.3823298e-02   1.7779872e+00   8.0286904e-01
   1.2523811e-01   1.3034888e-02   2.2400248e-02   3.4808178e-02   9.0803551e+00   6.1623704e-01
   1.2707037e-01   1.3122246e-02   2.2670394e-02   3.6047638e-02   3.0141332e+01   5.6475178e-01
   1.2834894e-01   1.3151482e-02   2.3089396e-02   3.7652058e-02   5.0128933e+01   6.3745931e-01
   1.2911229e-01   1.3144082e-02   2.3672642e-02   3.9713804e-02   6.5727846e+01   5.9980663e-01
   1.2940565e-01   1.3124300e-02   2.4432116e-02   4.2288456e-02   7.9030938e+01   5.5369707e-01
   1.2923013e-01   1.3110104e-02   2.5370806e-02   4.5387786e-02   8.8468208e+01   7.0304176e-01
   1.2853707e-01   1.3110406e-02   2.6491138e-02   4.8978532e-02   9.5716138e+01   9.0720349e-01
   1.2734499e-01   1.3125978e-02   2.7797332e-02   5.2982920e-02   1.0005538e+02   1.0308468e+00
   1.2576970e-01   1.3159385e-02   2.9289444e-02   5.7285572e-02   1.0291415e+02   1.0425110e+00
   1.2387901e-01   1.3217275e-02   3.0966250e-02   6.1755084e-02   1.0486212e+02   9.8632363e-01
   1.2164145e-01   1.3302600e-02   3.2821996e-02   6.6295686e-02   1.0595785e+02   9.8004043e-01
   1.1897765e-01   1.3416214e-02   3.4828880e-02   7.0870864e-02   1.0679610e+02   9.2293612e-01
   1.1579729e-01   1.3564599e-02   3.6923966e-02   7.5462100e-02   1.0703590e+02   8.2516313e-01
   1.1204874e-01   1.3762733e-02   3.9012702e-02   8.0042802e-02   1.0715024e+02   7.5228661e-01
   1.0775228e-01   1.4030467e-02   4.0972226e-02   8.4559002e-02   1.0697513e+02   7.2954347e-01
   1.0298799e-01   1.4388845e-02   4.2680580e-02   8.8922292e-02   1.0660584e+02   7.4717289e-01
   9.7870626e-02   1.4854012e-02   4.4029894e-02   9.3003806e-02   1.0611641e+02   4.5634135e-01
   9.2542562e-02   1.5433090e-02   4.4915918e-02   9.6626036e-02   1.0568934e+02   1.6414830e-01
   8.7142966e-02   1.6133154e-02   4.5303638e-02   9.9582156e-02   1.0559680e+02   1.9983971e-01
   8.1753164e-02   1.6964843e-02   4.5234370e-02   1.0163480e-01   1.0548373e+02   1.7378342e-01
   7.6380776e-02   1.7935062e-02   4.4752806e-02   1.0256791e-01   1.0535028e+02   1.4407642e-01
   7.0996242e-02   1.9042906e-02   4.3904868e-02   1.0224634e-01   1.0511828e+02   1.8428420e-01
   6.5564118e-02   2.0277852e-02   4.2749010e-02   1.0064701e-01   1.0478167e+02   1.6711923e-01
   6.0049182e-02   2.1620744e-02   4.1348328e-02   9.7920698e-02   1.0451505e+02   1.5910380e-01
   5.4447814e-02   2.3043080e-02   3.9756024e-02   9.4301562e-02   1.0441135e+02   1.8607400e-01
   4.8815560e-02   2.4499186e-02   3.8019858e-02   9.0004234e-02   1.0454112e+02   2.1675444e-01
   4.3261064e-02   2.5919810e-02   3.6195458e-02   8.5256110e-02   1.0476782e+02   2.1065764e-01
   3.7905014e-02   2.7220582e-02   3.4327588e-02   8.0279598e-02   1.0493950e+02   1.7465083e-01
   3.2844086e-02   2.8321658e-02   3.2443310e-02   7.5288684e-02   1.0499662e+02   2.6770365e-01
   2.8155494e-02   2.9175720e-02   3.0566082e-02   7.0504680e-02   1.0503232e+02   4.9759627e-01
   2.3893540e-02   2.9763068e-02   2.8735486e-02   6.6127214e-02   1.0501731e+02   7.1229163e-01
   2.0083900e-02   3.0046548e-02   2.7007856e-02   6.2314722e-02   1.0490376e+02   1.0026195e+00
   1.6729950e-02   2.9987926e-02   2.5429598e-02   5.9172840e-02   1.0474981e+02   1.2348295e+00
   1.3819915e-02   2.9593812e-02   2.4027314e-02   5.6770532e-02   1.0438729e+02   1.3467867e+00
   1.1336257e-02   2.8918018e-02   2.2829274e-02   5.5146550e-02   1.0400343e+02   1.5426839e+00
   9.2582224e-03   2.8043094e-02   2.1880068e-02   5.4296156e-02   1.0350605e+02   1.6071177e+00
   7.5607926e-03   2.7052500e-02   2.1221392e-02   5.4188986e-02   1.0250023e+02   1.5615669e+00
   6.2139286e-03   2.6027734e-02   2.0876288e-02   5.4779838e-02   1.0138011e+02   1.6062921e+00
   5.1853478e-03   2.5043022e-02   2.0860474e-02   5.6012534e-02   9.9927331e+01   1.6150584e+00
   4.4430756e-03   2.4155394e-02   2.1187072e-02   5.7809140e-02   9.8167915e+01   1.6154047e+00
   3.9526856e-03   2.3414790e-02   2.1863300e-02   6.0068926e-02   9.6585683e+01   1.6110457e+00
   3.6785848e-03   2.2852956e-02   2.2890538e-02   6.2698304e-02   9.4720370e+01   1.6120327e+00
   3.5851510e-03   2.2477958e-02   2.4253228e-02   6.5578350e-02   9.2807539e+01   1.6558493e+00
   3.6356682e-03   2.2282120e-02   2.5920636e-02   6.8540124e-02   9.0957728e+01   1.6724328e+00
   3.7957618e-03   2.2239778e-02   2.7856738e-02   7.1392384e-02   8.8876652e+01   1.8034345e+00
   4.0340836e-03   2.2312252e-02   3.0014570e-02   7.3950688e-02   8.6901023e+01   1.8261393e+00
   4.3238754e-03   2.2460648e-02   3.2332986e-02   7.6022518e-02   8.4986253e+01   1.8159448e+00
   4.6466580e-03   2.2645392e-02   3.4729618e-02   7.7409132e-02   8.2857926e+01   2.1099466e+00
   4.9888374e-03   2.2817876e-02   3.7100864e-02   7.8038950e-02   8.0589822e+01   2.2146477e+00
   5.3390140e-03   2.2934922e-02   3.9334284e-02   7.7952534e-02   7.8333968e+01   2.1567445e+00
   5.6877800e-03   2.2973354e-02   4.1318236e-02   7.7183836e-02   7.6013523e+01   2.3241729e+00
   6.0264724e-03   2.2921462e-02   4.2936910e-02   7.5794552e-02   7.3633532e+01   2.4353046e+00
   6.3461010e-03   2.2765232e-02   4.4067748e-02   7.3866190e-02   7.1031972e+01   2.3713810e+00
   6.6389650e-03   2.2500008e-02   4.4624200e-02   7.1469288e-02   6.7979835e+01   2.3923426e+00
   6.9011108e-03   2.2135648e-02   4.4580126e-02   6.8686132e-02   6.4494195e+01   2.4068706e+00
   7.1302924e-03   2.1674410e-02   4.3946636e-02   6.5616718e-02   6.0829677e+01   2.3402072e+00
   7.3264968e-03   2.1141682e-02   4.2761282e-02   6.2365190e-02   5.7644675e+01   2.3786994e+00
   7.4927340e-03   2.0602538e-02   4.1101304e-02   5.9005480e-02   5.4356579e+01   2.3846869e+00
   7.6321350e-03   2.0116752e-02   3.9073820e-02   5.5588398e-02   5.0399189e+01   2.3874733e+00
   7.7487850e-03   1.9725618e-02   3.6777248e-02   5.2162722e-02   4.7208244e+01   2.4943506e+00
   7.8490626e-03   1.9454411e-02   3.4302372e-02   4.8766974e-02   4.4399533e+01   2.5149220e+00
   7.9401968e-03   1.9315021e-02   3.1745880e-02   4.5449402e-02   4.0243998e+01   2.5358615e+00
   8.0302922e-03   1.9312245e-02   2.9198222e-02   4.2272172e-02   3.6219527e+01   2.5818561e+00
   8.1280298e-03   1.9446672e-02   2.6730090e-02   3.9270820e-02   3.2910680e+01   2.6002274e+00
   8.2382024e-03   1.9725169e-02   2.4390176e-02   3.6452000e-02   2.9373980e+01   2.6785265e+00
   8.3588642e-03   2.0154272e-02   2.2218276e-02   3.3818740e-02   2.6711336e+01   2.7155772e+00
   8.4842726e-03   2.0725920e-02   2.0250862e-02   3.1365328e-02   2.4467405e+01   2.7359141e+00
   8.6065834e-03   2.1418444e-02   1.8515865e-02   2.9066528e-02   2.1757857e+01   2.6892626e+00
   8.7170750e-03   2.2206114e-02   1.7029495e-02   2.6875466e-02   1.9806985e+01   2.6627922e+00
   8.8083450e-03   2.3059362e-02   1.5798391e-02   2.4746508e-02   1.8574859e+01   2.7499138e+00
   8.8713392e-03   2.3949156e-02   1.4824393e-02   2.2671254e-02   1.5641962e+01   2.7070964e+00
   8.8972962e-03   2.4871690e-02   1.4102863e-02   2.0661008e-02   1.1045583e+01   2.7475474e+00
   8.8858176e-03   2.5841916e-02   1.3620509e-02   1.8728122e-02   8.2470873e+00   2.7818971e+00
   8.8441128e-03   2.6875150e-02   1.3355077e-02   1.6896388e-02   7.0208068e+00   2.7032109e+00
   8.7823806e-03   2.7985854e-02   1.3274340e-02   1.5184078e-02   5.6873399e+00   2.7351835e+00
   8.7126544e-03   2.9181918e-02   1.3345337e-02   1.3596457e-02   4.8379103e+00   2.7174250e+00
   8.6475560e-03   3.0480224e-02   1.3542098e-02   1.2136977e-02   3.8386482e+00   2.7433194e+00
   8.5982752e-03   3.1901772e-02   1.3837976e-02   1.0805874e-02   2.8681783e+00   2.7934699e+00
   8.5717518e-03   3.3454540e-02   1.4205926e-02   9.5994146e-03   2.5798302e+00   2.7583489e+00
   8.5704922e-03   3.5152704e-02   1.4618831e-02   8.5120444e-03   2.6895152e+00   2.7556722e+00
   8.5958310e-03   3.7014144e-02   1.5044697e-02   7.5391326e-03   2.8902733e+00   2.7559937e+00
   8.6477198e-03   3.9052156e-02   1.5460445e-02   6.6778838e-03   2.8495002e+00   2.7938753e+00
   8.7274524e-03   4.1275010e-02   1.5855826e-02   5.9260216e-03   2.7140527e+00   2.8172291e+00
   8.8429320e-03   4.3666880e-02   1.6220619e-02   5.2822280e-03   2.5886443e+00   2.7752126e+00
   9.0007364e-03   4.6173550e-02   1.6539274e-02   4.7445140e-03   2.3137625e+00   2.7806250e+00
   9.2002974e-03   4.8706988e-02   1.6788522e-02   4.3088958e-03   1.5243943e+00   2.8119574e+00
   9.4366598e-03   5.1180490e-02   1.6953676e-02   3.9692630e-03   1.0165979e+00   2.8073644e+00
   9.6993802e-03   5.3518530e-02   1.7040955e-02   3.7157824e-03   9.0139728e-01   2.7996138e+00
   9.9783418e-03   5.5640134e-02   1.7058385e-02   3.5355474e-03   6.4678098e-01   2.7937317e+00
   1.0269045e-02   5.7471680e-02   1.7009853e-02   3.4156380e-03   7.1239973e-01   2.7216254e+00
   1.0572615e-02   5.8974584e-02   1.6900962e-02   3.3437082e-03   7.5171690e-01   2.6228516e+00
   1.0896801e-02   6.0172600e-02   1.6739013e-02   3.3072508e-03   6.9711215e-01   2.6057470e+00
   1.1247090e-02   6.1126146e-02   1.6536859e-02   3.2941314e-03   7.9500534e-01   2.6071413e+00
   1.1621468e-02   6.1891788e-02   1.6302820e-02   3.2915010e-03   8.1252884e-01   2.5852069e+00
   1.2018752e-02   6.2517868e-02   1.6041578e-02   3.2867874e-03   7.2793235e-01   2.5530320e+00
   1.2438989e-02   6.3012378e-02   1.5767015e-02   3.2732062e-03   6.7116000e-01   2.5476115e+00
   1.2876757e-02   6.3332908e-02   1.5490113e-02   3.2502936e-03   6.6065105e-01   2.5476644e+00
   1.3326183e-02   6.3445892e-02   1.5218782e-02   3.2203176e-03   6.6417056e-01   2.5203314e+00
   1.3782603e-02   6.3350912e-02   1.4965141e-02   3.1865060e-03   6.7734786e-01   2.5307762e+00
   1.4234529e-02   6.3050200e-02   1.4736400e-02   3.1508994e-03   6.9134621e-01   2.5092304e+00
   1.4662655e-02   6.2557362e-02   1.4528315e-02   3.1147414e-03   6.7906076e-01   2.5471422e+00
   1.5044174e-02   6.1928976e-02   1.4322276e-02   3.0807248e-03   6.3791236e-01   2.5223223e+00
   1.5363341e-02   6.1242310e-02   1.4103095e-02   3.0529372e-03   6.2950207e-01   2.4027405e+00
   1.5611015e-02   6.0559226e-02   1.3869095e-02   3.0363360e-03   6.3616424e-01   2.3998796e+00
   1.5774961e-02   5.9928298e-02   1.3617233e-02   3.0357180e-03   6.4929340e-01   2.3092424e+00
   1.5844494e-02   5.9379252e-02   1.3341680e-02   3.0552888e-03   6.3484590e-01   2.3344929e+00
   1.5807818e-02   5.8909502e-02   1.3034453e-02   3.0996268e-03   6.1398742e-01   2.3297765e+00
   1.5652409e-02   5.8489718e-02   1.2694670e-02   3.1753420e-03   6.0515403e-01   2.1140983e+00
   1.5377344e-02   5.8074384e-02   1.2336048e-02   3.2911664e-03   5.7930153e-01   2.1114387e+00
   1.4992529e-02   5.7626196e-02   1.1972889e-02   3.4551670e-03   5.9974421e-01   2.1229469e+00
   1.4514741e-02   5.7123962e-02   1.1618984e-02   3.6745482e-03   6.1293543e-01   2.0694584e+00
   1.3963863e-02   5.6526670e-02   1.1287127e-02   3.9564632e-03   6.2958212e-01   1.9789304e+00
   1.3359590e-02   5.5766600e-02   1.0981823e-02   4.3075486e-03   6.3157562e-01   1.8713693e+00
   1.2721067e-02   5.4803944e-02   1.0700998e-02   4.7329632e-03   6.0188936e-01   1.8243663e+00
   1.2062587e-02   5.3652454e-02   1.0435133e-02   5.2350596e-03   6.1338770e-01   1.7775733e+00
   1.1391175e-02   5.2344370e-02   1.0172455e-02   5.8135922e-03   6.1718265e-01   1.7661726e+00
   1.0710983e-02   5.0906050e-02   9.9046166e-03   6.4650384e-03   6.2549509e-01   1.7620008e+00
   1.0029536e-02   4.9373288e-02   9.6256810e-03   7.1836848e-03   6.2055062e-01   1.8417356e+00
   9.3564380e-03   4.7796060e-02   9.3375922e-03   7.9612012e-03   6.2632860e-01   1.8283089e+00
   8.7008018e-03   4.6218840e-02   9.0508930e-03   8.7854882e-03   6.2789782e-01   1.9551231e+00
   8.0744172e-03   4.4684972e-02   8.7791522e-03   9.6405452e-03   6.2579987e-01   1.9790932e+00
   7.4893732e-03   4.3235988e-02   8.5346686e-03   1.0504373e-02   7.0266835e-01   1.9280825e+00
   6.9526274e-03   4.1891294e-02   8.3281274e-03   1.1351822e-02   7.1984786e-01   2.1859558e+00
   6.4667872e-03   4.0655324e-02   8.1695710e-03   1.2150175e-02   7.3631616e-01   2.2107850e+00
   6.0323626e-03   3.9522032e-02   8.0655176e-03   1.2858258e-02   7.6547152e-01   2.3387264e+00
   5.6493186e-03   3.8469676e-02   8.0195944e-03   1.3430081e-02   7.4408892e-01   2.4211610e+00
   5.3194276e-03   3.7470806e-02   8.0335502e-03   1.3825483e-02   8.0916405e-01   8.9462979e+00
   5.0467548e-03   3.6502020e-02   8.1071978e-03   1.4049834e-02   8.0662426e-01   2.6937125e+01
   4.8379688e-03   3.5544316e-02   8.2402818e-03   1.4146297e-02   7.8451579e-01   4.6149180e+01
   4.7021006e-03   3.4566846e-02   8.4334860e-03   1.4152256e-02   8.3985088e-01   6.1521056e+01
   4.6483958e-03   3.3519082e-02   8.6883658e-03   1.4096430e-02   8.1021451e-01   7.4870733e+01
   4.6889138e-03   3.2357394e-02   9.0027670e-03   1.4002523e-02   7.9981904e-01   8.3946239e+01
   4.8392844e-03   3.1088706e-02   9.3690592e-03   1.3892242e-02   7.9328511e-01   8.9454297e+01
   5.1180376e-03   2.9777194e-02   9.7761712e-03   1.3783007e-02   8.1422035e-01   9.3120688e+01
   5.5498618e-03   2.8497046e-02   1.0208292e-02   1.3682464e-02   8.2686992e-01   9.5537222e+01
   6.1614506e-03   2.7305818e-02   1.0651240e-02   1.3592009e-02   7.5075289e-01   9.7336197e+01
   6.9783356e-03   2.6243108e-02   1.1098538e-02   1.3504952e-02   7.6780752e-01   9.8719922e+01
   8.0274778e-03   2.5330616e-02   1.1546114e-02   1.3406072e-02   7.4188214e-01   9.9918306e+01
   9.3363510e-03   2.4591464e-02   1.1988776e-02   1.3270574e-02   8.2552185e-01   1.0094954e+02
   1.0930927e-02   2.4045382e-02   1.2420705e-02   1.3071972e-02   9.9577028e-01   1.0154372e+02
   1.2837810e-02   2.3688534e-02   1.2833346e-02   1.2791888e-02   9.4602698e-01   1.0174600e+02
   1.5085458e-02   2.3494402e-02   1.3215277e-02   1.2423022e-02   9.5194305e-01   1.0195624e+02
   1.7696557e-02   2.3412982e-02   1.3555213e-02   1.1973276e-02   8.1629117e-01   1.0213968e+02
   2.0681736e-02   2.3379900e-02   1.3840514e-02   1.1455857e-02   5.9251410e-01   1.0229737e+02
   2.4037926e-02   2.3318078e-02   1.4059621e-02   1.0884347e-02   6.0066744e-01   1.0257127e+02
   2.7753902e-02   2.3134474e-02   1.4201723e-02   1.0274463e-02   6.1321187e-01   1.0291857e+02
   3.1807102e-02   2.2753194e-02   1.4256446e-02   9.6388846e-03   6.3163071e-01   1.0328279e+02
   3.6149892e-02   2.2145872e-02   1.4227527e-02   8.9915062e-03   6.1495500e-01   1.0360068e+02
   4.0710086e-02   2.1338016e-02   1.4127742e-02   8.3507720e-03   5.9572856e-01   1.0394258e+02
   4.5389034e-02   2.0388034e-02   1.3969233e-02   7.7350310e-03   6.2487520e-01   1.0421595e+02
   5.0061674e-02   1.9356105e-02   1.3770431e-02   7.1609292e-03   5.9986978e-01   1.0441197e+02
   5.4568594e-02   1.8293834e-02   1.3551591e-02   6.6424208e-03   5.9553455e-01   1.0462052e+02
   5.8727912e-02   1.7238203e-02   1.3328573e-02   6.1897250e-03   6.2582195e-01   1.0476748e+02
   6.2370776e-02   1.6214036e-02   1.3112499e-02   5.8138648e-03   6.3814796e-01   1.0488140e+02
   6.5333736e-02   1.5237024e-02   1.2909819e-02   5.5284000e-03   6.1669140e-01   1.0492237e+02
   6.7441348e-02   1.4312502e-02   1.2725541e-02   5.3449388e-03   6.1029089e-01   1.0490153e+02
   6.8505128e-02   1.3443240e-02   1.2562133e-02   5.2728064e-03   6.1320368e-01   1.0479936e+02
   6.8428634e-02   1.2632389e-02   1.2421793e-02   5.3186034e-03   5.8831481e-01   1.0461566e+02
   6.7288552e-02   1.1883068e-02   1.2314056e-02   5.4851302e-03   6.4485168e-01   1.0435265e+02
   6.5234768e-02   1.1200612e-02   1.2250621e-02   5.7721998e-03   7.1437710e-01   1.0395636e+02
   6.2451780e-02   1.0590739e-02   1.2234717e-02   6.1757644e-03   6.5369260e-01   1.0353282e+02
   5.9148684e-02   1.0056027e-02   1.2260538e-02   6.6904520e-03   6.7912552e-01   1.0311142e+02
   5.5503402e-02   9.5949132e-03   1.2324168e-02   7.3113746e-03   8.4907568e-01   1.0263205e+02
   5.1672788e-02   9.2029100e-03   1.2433955e-02   8.0357740e-03   9.5331023e-01   1.0194693e+02
   4.7815394e-02   8.8730710e-03   1.2602360e-02   8.8652272e-03   9.7394565e-01   1.0108123e+02
   4.4101936e-02   8.6006046e-03   1.2839397e-02   9.8045802e-03   8.4278651e-01   9.9935843e+01
   4.0691324e-02   8.3841762e-03   1.3159081e-02   1.0859750e-02   6.6462350e-01   9.8704832e+01
   3.7707790e-02   8.2196834e-03   1.3575057e-02   1.2029903e-02   6.6026441e-01   9.7525137e+01
   3.5257826e-02   8.1058450e-03   1.4090783e-02   1.3311596e-02   6.6490599e-01   9.5928128e+01
   3.3424784e-02   8.0447616e-03   1.4698226e-02   1.4703644e-02   6.0982972e-01   9.4409604e+01
   3.2258542e-02   8.0319558e-03   1.5383907e-02   1.6199275e-02   6.3330377e-01   9.2825757e+01
   3.1775918e-02   8.0557372e-03   1.6135816e-02   1.7788290e-02   6.5255155e-01   9.0670026e+01
   3.1959774e-02   8.1014896e-03   1.6944618e-02   1.9450073e-02   6.2654882e-01   8.8632259e+01
   3.2765812e-02   8.1586538e-03   1.7799352e-02   2.1145702e-02   6.5012783e-01   8.6567366e+01
   3.4122112e-02   8.2183374e-03   1.8681068e-02   2.2816220e-02   6.9595393e-01   8.4554002e+01
   3.5923974e-02   8.2684578e-03   1.9562663e-02   2.4386120e-02   7.7991431e-01   8.2600875e+01
   3.8042018e-02   8.2998394e-03   2.0410144e-02   2.5768804e-02   8.5903928e-01   7.9965797e+01
   4.0333848e-02   8.3065046e-03   2.1181130e-02   2.6858170e-02   8.9803392e-01   7.6876813e+01
   4.2642446e-02   8.2828268e-03   2.1823268e-02   2.7568322e-02   8.4801527e-01   7.3599794e+01
   4.4804638e-02   8.2216140e-03   2.2280654e-02   2.7869528e-02   8.3462067e-01   7.0460852e+01
   4.6666992e-02   8.1140512e-03   2.2521078e-02   2.7780454e-02   8.4235066e-01   6.7249988e+01
   4.8082758e-02   7.9568246e-03   2.2552730e-02   2.7362572e-02   6.7023182e-01   6.4116796e+01
   4.8924006e-02   7.7544342e-03   2.2408416e-02   2.6685866e-02   7.6744247e-01   6.1495877e+01
   4.9101718e-02   7.5163700e-03   2.2123100e-02   2.5815768e-02   9.1975902e-01   5.7804884e+01
   4.8580840e-02   7.2519708e-03   2.1723356e-02   2.4816892e-02   8.4056762e-01   5.3916753e+01
   4.7408770e-02   6.9659388e-03   2.1228618e-02   2.3747350e-02   9.7928322e-01   5.1024263e+01
   4.5706990e-02   6.6612086e-03   2.0650844e-02   2.2663688e-02   1.1131221e+00   4.7963009e+01
   4.3625002e-02   6.3402252e-03   1.9997894e-02   2.1620518e-02   1.1189240e+00   4.5362562e+01
   4.1318402e-02   6.0048430e-03   1.9283029e-02   2.0682072e-02   1.1473747e+00   4.2571411e+01
   3.8931388e-02   5.6585640e-03   1.8521043e-02   1.9914607e-02   1.1794373e+00   3.9355367e+01
   3.6574490e-02   5.3065554e-03   1.7720936e-02   1.9370856e-02   1.2074926e+00   3.6899645e+01
   3.4337898e-02   4.9545764e-03   1.6888063e-02   1.9095246e-02   1.1880707e+00   3.4180580e+01
   3.2298834e-02   4.6084410e-03   1.6029630e-02   1.9121278e-02   1.1868495e+00   3.1339238e+01
   3.0512554e-02   4.2742218e-03   1.5156960e-02   1.9470772e-02   1.1684644e+00   2.9538632e+01
   2.9013816e-02   3.9568744e-03   1.4283973e-02   2.0157156e-02   1.1916327e+00   2.7383005e+01
   2.7814510e-02   3.6598600e-03   1.3422042e-02   2.1189470e-02   1.2542145e+00   2.4193986e+01
   2.6921350e-02   3.3865716e-03   1.2573713e-02   2.2568350e-02   1.1990208e+00   2.1722919e+01
   2.6348648e-02   3.1393254e-03   1.1738349e-02   2.4284440e-02   1.2016961e+00   1.9718503e+01
   2.6099352e-02   2.9193898e-03   1.0917684e-02   2.6340478e-02   1.2366474e+00   1.8115472e+01
   2.6156870e-02   2.7267354e-03   1.0112355e-02   2.8754126e-02   1.1871970e+00   1.7152513e+01
   2.6492326e-02   2.5595684e-03   9.3241070e-03   3.1534610e-02   1.2120251e+00   1.5990772e+01
   2.7064878e-02   2.4160758e-03   8.5580196e-03   3.4678050e-02   1.2253896e+00   1.4912352e+01
   2.7817644e-02   2.2939484e-03   7.8207454e-03   3.8184516e-02   1.1916908e+00   1.3530896e+01
   2.8697936e-02   2.1887746e-03   7.1201464e-03   4.2063274e-02   1.1508830e+00   1.2017001e+01
   2.9666066e-02   2.0952116e-03   6.4683332e-03   4.6317802e-02   1.1168271e+00   1.0738588e+01
   3.0671954e-02   2.0091406e-03   5.8840402e-03   5.0946984e-02   1.2136458e+00   9.4763919e+00
   3.1655366e-02   1.9274896e-03   5.3876202e-03   5.5952864e-02   1.2574230e+00   8.7459465e+00
   3.2551168e-02   1.8495417e-03   4.9972232e-03   6.1324162e-02   1.1465141e+00   8.3539908e+00
   3.3285542e-02   1.7786876e-03   4.7292332e-03   6.7012856e-02   1.0060345e+00   7.6523538e+00
   3.3770670e-02   1.7201196e-03   4.5998852e-03   7.2912248e-02   8.7506567e-01   6.7208855e+00
   3.3909458e-02   1.6796594e-03   4.6259326e-03   7.8853914e-02   7.8514079e-01   5.7107523e+00
   3.3642456e-02   1.6646355e-03   4.8244808e-03   8.4626092e-02   6.9458418e-01   4.7970559e+00
   3.2980860e-02   1.6848827e-03   5.2177624e-03   8.9992046e-02   6.8938473e-01   4.4025756e+00
   3.1999502e-02   1.7525489e-03   5.8360472e-03   9.4689676e-02   7.6047047e-01   4.2219670e+00
   3.0809656e-02   1.8800201e-03   6.7116160e-03   9.8380260e-02   7.3120097e-01   4.1426108e+00
   2.9525654e-02   2.0790682e-03   7.8730018e-03   1.0071858e-01   6.4916293e-01   3.9234556e+00
   2.8262706e-02   2.3620210e-03   9.3493416e-03   1.0156632e-01   6.3237019e-01   3.0277974e+00
   2.7131656e-02   2.7432082e-03   1.1174469e-02   1.0099462e-01   6.3451106e-01   2.4942586e+00
   2.6221494e-02   3.2370482e-03   1.3385446e-02   9.9152642e-02   6.2289377e-01   2.5606609e+00
   2.5598972e-02   3.8555210e-03   1.6018666e-02   9.6234580e-02   6.0712752e-01   2.3710552e+00
   2.5314274e-02   4.6100358e-03   1.9106593e-02   9.2435114e-02   6.1149566e-01   2.1465628e+00
   2.5414400e-02   5.5120050e-03   2.2680992e-02   8.7933390e-02   6.3603730e-01   1.9554733e+00
   2.5947656e-02   6.5703434e-03   2.6768450e-02   8.2945808e-02   6.1337377e-01   1.6070879e+00
   2.6956644e-02   7.7886190e-03   3.1382592e-02   7.7701910e-02   6.0805776e-01   1.4775674e+00
   2.8478068e-02   9.1635988e-03   3.6523326e-02   7.2376724e-02   6.0890019e-01   1.4933500e+00
   3.0546018e-02   1.0686109e-02   4.2173158e-02   6.7094922e-02   6.1199651e-01   1.2842933e+00
   3.3189202e-02   1.2338873e-02   4.8283002e-02   6.1972126e-02   6.1590837e-01   1.0117954e+00
   3.6419694e-02   1.4094772e-02   5.4767998e-02   5.7117092e-02   5.9178679e-01   8.7058515e-01
   4.0231664e-02   1.5913364e-02   6.1507896e-02   5.2601258e-02   5.9624042e-01   8.4806256e-01
   4.4602304e-02   1.7739157e-02   6.8338810e-02   4.8454008e-02   6.2065720e-01   8.2834468e-01
   4.9496114e-02   1.9503875e-02   7.5062202e-02   4.4661276e-02   6.3422277e-01   8.1500247e-01
   5.4865900e-02   2.1122858e-02   8.1408916e-02   4.1186550e-02   5.9327454e-01   8.4741015e-01
   6.0650596e-02   2.2497946e-02   8.7055528e-02   3.8018342e-02   6.3468354e-01   8.1136131e-01
   6.6808222e-02   2.3522548e-02   9.1703318e-02   3.5155470e-02   6.0953274e-01   8.0026065e-01
   7.3330344e-02   2.4132330e-02   9.5055756e-02   3.2603586e-02   5.7999757e-01   8.4093233e-01
   8.0219390e-02   2.4371676e-02   9.6856394e-02   3.0393424e-02   6.3382807e-01   8.1835900e-01
   8.7466262e-02   2.4340566e-02   9.6953434e-02   2.8548764e-02   5.9281752e-01   7.9492087e-01
   9.5039166e-02   2.4119814e-02   9.5366694e-02   2.7080648e-02   6.7551568e-01   7.6080719e-01
   1.0289607e-01   2.3766812e-02   9.2338146e-02   2.6008484e-02   5.7141406e-01   7.2909922e-01
   1.1099561e-01   2.3311852e-02   8.8202576e-02   2.5354340e-02   6.2596791e-01   7.2351787e-01
   1.1930418e-01   2.2775702e-02   8.3329968e-02   2.5131848e-02   6.3473581e-01   7.0839063e-01
   1.2778515e-01   2.2188474e-02   7.8094930e-02   2.5347726e-02   5.4396990e-01   7.0124896e-01
   1.3635642e-01   2.1582294e-02   7.2803802e-02   2.6007374e-02   6.7017066e-01   7.0294643e-01
   1.4484605e-01   2.0994498e-02   6.7719824e-02   2.7109440e-02   3.9521085e-01   7.5843481e-01
   1.5298827e-01   2.0460936e-02   6.3052522e-02   2.8651596e-02   6.7798118e-01   7.9532390e-01
   1.6047991e-01   2.0006572e-02   5.8943136e-02   3.0644680e-02   3.4552205e-01   8.1018161e-01
   1.6703996e-01   1.9644813e-02   5.5498572e-02   3.3099032e-02   7.1531697e-01   8.6735196e-01
   1.7242173e-01   1.9373187e-02   5.2801282e-02   3.6016056e-02   1.1512534e+00   8.4704964e-01
   1.7642038e-01   1.9184940e-02   5.0891180e-02   3.9393648e-02   3.6516472e+00   8.5976009e-01
   1.7888367e-01   1.9073991e-02   4.9760288e-02   4.3221776e-02   2.0848090e+01   9.4442956e-01
   1.7973969e-01   1.9028838e-02   4.9376318e-02   4.7470740e-02   4.4192589e+01   9.1950202e-01
   1.7902530e-01   1.9038737e-02   4.9699376e-02   5.2083958e-02   6.0916861e+01   9.0527643e-01
   1.7686134e-01   1.9094765e-02   5.0672756e-02   5.6995458e-02   7.5530169e+01   9.5165364e-01
   1.7347731e-01   1.9187314e-02   5.2215422e-02   6.2119040e-02   8.7145247e+01   9.5178162e-01
   1.6917506e-01   1.9300498e-02   5.4243666e-02   6.7310546e-02   9.4899074e+01   9.5846004e-01
   1.6419966e-01   1.9411452e-02   5.6682958e-02   7.2377168e-02   9.9968641e+01   9.7891556e-01
   1.5872490e-01   1.9491714e-02   5.9453514e-02   7.7111290e-02   1.0292359e+02   9.6426944e-01
   1.5282595e-01   1.9502565e-02   6.2439906e-02   8.1344258e-02   1.0526538e+02   9.6209115e-01
   1.4650738e-01   1.9411846e-02   6.5490436e-02   8.4960560e-02   1.0645941e+02   8.9881217e-01
   1.3983882e-01   1.9201068e-02   6.8461082e-02   8.7817820e-02   1.0711452e+02   7.6953652e-01
   1.3296451e-01   1.8860729e-02   7.1211888e-02   8.9736740e-02   1.0752594e+02   7.4354275e-01
   1.2604310e-01   1.8400543e-02   7.3574178e-02   9.0626726e-02   1.0746265e+02   7.9531387e-01
   1.1919317e-01   1.7848427e-02   7.5345266e-02   9.0583966e-02   1.0708460e+02   7.1887331e-01
   1.1247994e-01   1.7250455e-02   7.6351558e-02   8.9839138e-02   1.0629246e+02   3.5273389e-01
   1.0592858e-01   1.6663493e-02   7.6532344e-02   8.8630346e-02   1.0542614e+02   1.3296332e-01
   9.9547228e-02   1.6136866e-02   7.5885300e-02   8.7159400e-02   1.0461577e+02   2.0372742e-01
   9.3321248e-02   1.5712698e-02   7.4401174e-02   8.5608694e-02   1.0405113e+02   1.6259087e-01
   8.7172122e-02   1.5424930e-02   7.2127492e-02   8.4113134e-02   1.0369587e+02   1.5630433e-01
   8.1033594e-02   1.5299967e-02   6.9202942e-02   8.2776656e-02   1.0337207e+02   1.8925822e-01
   7.4874374e-02   1.5361086e-02   6.5786496e-02   8.1759474e-02   1.0297348e+02   1.6456553e-01
   6.8645530e-02   1.5621499e-02   6.2007122e-02   8.1261130e-02   1.0259135e+02   1.6312387e-01
   6.2357094e-02   1.6085991e-02   5.7988866e-02   8.1452210e-02   1.0255639e+02   1.4858499e-01
   5.6121688e-02   1.6750187e-02   5.3859876e-02   8.2484412e-02   1.0252016e+02   1.5995594e-01
   5.0082798e-02   1.7595067e-02   4.9741560e-02   8.4500278e-02   1.0245470e+02   1.6952501e-01
   4.4355188e-02   1.8584362e-02   4.5750884e-02   8.7614676e-02   1.0267919e+02   2.0231861e-01
   3.9023136e-02   1.9664874e-02   4.1996120e-02   9.1886442e-02   1.0298778e+02   1.9723669e-01
   3.4150902e-02   2.0777780e-02   3.8565664e-02   9.7294458e-02   1.0333315e+02   1.8269065e-01
   2.9769334e-02   2.1865142e-02   3.5515682e-02   1.0376459e-01   1.0360682e+02   2.1568968e-01
   2.5880378e-02   2.2891586e-02   3.2877226e-02   1.1117310e-01   1.0370095e+02   2.1357912e-01
   2.2479600e-02   2.3847650e-02   3.0667160e-02   1.1931681e-01   1.0383291e+02   5.6923956e-01
   1.9558031e-02   2.4719338e-02   2.8891582e-02   1.2789571e-01   1.0395547e+02   9.0232312e-01
   1.7092604e-02   2.5492778e-02   2.7551242e-02   1.3648055e-01   1.0401696e+02   8.3868564e-01
   1.5045190e-02   2.6159818e-02   2.6643616e-02   1.4455311e-01   1.0396626e+02   1.1298335e+00
   1.3371815e-02   2.6717614e-02   2.6167750e-02   1.5158045e-01   1.0369878e+02   1.4518377e+00
   1.2030847e-02   2.7179552e-02   2.6114558e-02   1.5703603e-01   1.0330025e+02   1.5537919e+00
   1.0982361e-02   2.7562790e-02   2.6454796e-02   1.6030543e-01   1.0262284e+02   1.6658134e+00
   1.0184823e-02   2.7877140e-02   2.7154114e-02   1.6074358e-01   1.0165275e+02   1.5332069e+00
   9.5973902e-03   2.8126494e-02   2.8182372e-02   1.5810224e-01   1.0047460e+02   1.3955489e+00
   9.1822140e-03   2.8315066e-02   2.9502682e-02   1.5265600e-01   9.8897162e+01   1.3166782e+00
   8.9031878e-03   2.8449118e-02   3.1055810e-02   1.4499206e-01   9.7064157e+01   1.2619404e+00
   8.7259148e-03   2.8522742e-02   3.2758748e-02   1.3581287e-01   9.5142498e+01   1.3127695e+00
   8.6156368e-03   2.8512708e-02   3.4530186e-02   1.2571539e-01   9.3166119e+01   1.3820212e+00
   8.5436516e-03   2.8394834e-02   3.6298332e-02   1.1516233e-01   9.0852237e+01   1.4217628e+00
   8.4941784e-03   2.8161614e-02   3.7979218e-02   1.0452760e-01   8.8295223e+01   1.4916474e+00
   8.4552656e-03   2.7810068e-02   3.9462454e-02   9.4119262e-02   8.6424067e+01   1.7274158e+00
   8.4172538e-03   2.7335890e-02   4.0635924e-02   8.4190310e-02   8.4418972e+01   1.8172427e+00
   8.3766414e-03   2.6751436e-02   4.1439774e-02   7.4904710e-02   8.1683162e+01   1.8012117e+00
   8.3326208e-03   2.6069476e-02   4.1855274e-02   6.6345634e-02   7.9309115e+01   1.8909353e+00
   8.2840488e-03   2.5297846e-02   4.1864204e-02   5.8548164e-02   7.6906737e+01   1.8816319e+00
   8.2277284e-03   2.4455998e-02   4.1478820e-02   5.1544388e-02   7.4299745e+01   1.9312880e+00
   8.1633346e-03   2.3573590e-02   4.0751824e-02   4.5347656e-02   7.1863152e+01   1.9331611e+00
   8.0948268e-03   2.2702122e-02   3.9726156e-02   3.9916480e-02   6.9030721e+01   1.8720942e+00
   8.0277212e-03   2.1903570e-02   3.8426512e-02   3.5191294e-02   6.5584602e+01   1.9472375e+00
   7.9702556e-03   2.1220210e-02   3.6895476e-02   3.1117628e-02   6.1761565e+01   1.9775116e+00
   7.9287124e-03   2.0674990e-02   3.5191346e-02   2.7642334e-02   5.8061356e+01   2.0017417e+00
   7.9055874e-03   2.0280278e-02   3.3362842e-02   2.4709044e-02   5.4391655e+01   2.0095283e+00
   7.9010220e-03   2.0039410e-02   3.1461206e-02   2.2246802e-02   5.0612049e+01   2.0032051e+00
   7.9112534e-03   1.9945220e-02   2.9549402e-02   2.0190284e-02   4.7249158e+01   2.0252582e+00
   7.9329112e-03   1.9987207e-02   2.7684658e-02   1.8499090e-02   4.3670216e+01   2.1505399e+00
   7.9644064e-03   2.0160760e-02   2.5905882e-02   1.7137370e-02   3.9089804e+01   2.3910556e+00
   8.0022090e-03   2.0459968e-02   2.4233324e-02   1.6065932e-02   3.4635665e+01   2.4158494e+00
   8.0430310e-03   2.0871138e-02   2.2680636e-02   1.5244894e-02   3.0742578e+01   2.3702947e+00
   8.0841430e-03   2.1376570e-02   2.1261598e-02   1.4632241e-02   2.7355352e+01   2.4242165e+00
   8.1240506e-03   2.1952054e-02   1.9986624e-02   1.4186563e-02   2.4732004e+01   2.3836812e+00
   8.1676348e-03   2.2571308e-02   1.8864080e-02   1.3863902e-02   2.1478533e+01   2.3342214e+00
   8.2221652e-03   2.3224198e-02   1.7906833e-02   1.3627027e-02   1.9108603e+01   2.3388762e+00
   8.2914926e-03   2.3922132e-02   1.7128914e-02   1.3450961e-02   1.7306785e+01   2.3402442e+00
   8.3774054e-03   2.4688482e-02   1.6529938e-02   1.3314171e-02   1.2060957e+01   2.3860031e+00
   8.4792256e-03   2.5541622e-02   1.6096600e-02   1.3191917e-02   7.1038148e+00   2.4453629e+00
   8.5921462e-03   2.6483910e-02   1.5814793e-02   1.3047793e-02   5.3417428e+00   2.4943871e+00
   8.7069800e-03   2.7499072e-02   1.5665934e-02   1.2841522e-02   3.9875515e+00   2.5537644e+00
   8.8099898e-03   2.8543130e-02   1.5633471e-02   1.2550558e-02   2.9239085e+00   2.5626260e+00
   8.8868766e-03   2.9558612e-02   1.5714023e-02   1.2179195e-02   2.4783726e+00   2.5326038e+00
   8.9284652e-03   3.0502432e-02   1.5905603e-02   1.1747745e-02   2.5989450e+00   2.5136123e+00
   8.9327798e-03   3.1359630e-02   1.6197413e-02   1.1274977e-02   2.7914793e+00   2.5622031e+00
   8.9073032e-03   3.2154296e-02   1.6567159e-02   1.0776201e-02   2.5234602e+00   2.6535834e+00
   8.8666856e-03   3.2927868e-02   1.6982933e-02   1.0267665e-02   2.3092212e+00   2.6532301e+00
   8.8251154e-03   3.3715948e-02   1.7409409e-02   9.7627696e-03   2.0521308e+00   2.6523824e+00
   8.7915598e-03   3.4539674e-02   1.7807047e-02   9.2662942e-03   1.7196700e+00   2.6605127e+00
   8.7682584e-03   3.5391120e-02   1.8140523e-02   8.7746186e-03   1.4144110e+00   2.6235924e+00
   8.7540344e-03   3.6243954e-02   1.8389470e-02   8.2883282e-03   9.7025036e-01   2.7276529e+00
   8.7461096e-03   3.7055516e-02   1.8544224e-02   7.8182218e-03   9.1737721e-01   2.8444382e+00
   8.7408938e-03   3.7785742e-02   1.8603167e-02   7.3754012e-03   1.2729412e+00   2.8284729e+00
   8.7368312e-03   3.8433654e-02   1.8569048e-02   6.9677150e-03   1.1684450e+00   2.8042271e+00
   8.7305172e-03   3.9015292e-02   1.8446017e-02   6.6009610e-03   1.0130947e+00   2.8161112e+00
   8.7156860e-03   3.9535680e-02   1.8248783e-02   6.2777982e-03   1.0710641e+00   2.7772043e+00
   8.6868414e-03   3.9989146e-02   1.8000775e-02   5.9988232e-03   9.0924053e-01   2.6255598e+00
   8.6417784e-03   4.0363996e-02   1.7718891e-02   5.7623862e-03   8.4589680e-01   2.5604952e+00
   8.5844018e-03   4.0656876e-02   1.7411146e-02   5.5647600e-03   8.8120525e-01   2.5857288e+00
   8.5212980e-03   4.0871886e-02   1.7083309e-02   5.4025688e-03   8.8405591e-01   2.5578451e+00
   8.4603194e-03   4.1016228e-02   1.6740821e-02   5.2728002e-03   8.6986212e-01   2.5359162e+00
   8.4117438e-03   4.1129248e-02   1.6388566e-02   5.1713564e-03   7.9542387e-01   2.5345207e+00
   8.3835570e-03   4.1275594e-02   1.6033402e-02   5.0930692e-03   7.6549539e-01   2.5105159e+00
   8.3803956e-03   4.1502244e-02   1.5688501e-02   5.0326280e-03   7.3155335e-01   2.4814619e+00
   8.4076246e-03   4.1837932e-02   1.5366308e-02   4.9858294e-03   7.3898666e-01   2.3789480e+00
   8.4717122e-03   4.2309274e-02   1.5070148e-02   4.9471188e-03   7.4528606e-01   2.1573902e+00
   8.5781436e-03   4.2936856e-02   1.4802073e-02   4.9082442e-03   7.1741541e-01   2.1291354e+00
   8.7299100e-03   4.3720378e-02   1.4567175e-02   4.8626330e-03   7.3129742e-01   2.2921936e+00
   8.9254984e-03   4.4632110e-02   1.4369113e-02   4.8059616e-03   7.1382789e-01   2.3035005e+00
   9.1577530e-03   4.5636112e-02   1.4207462e-02   4.7361054e-03   6.9531477e-01   2.3256619e+00
   9.4156426e-03   4.6724346e-02   1.4076373e-02   4.6550044e-03   6.4621257e-01   2.3705362e+00
   9.6886590e-03   4.7901096e-02   1.3968415e-02   4.5673532e-03   6.1464271e-01   2.1309685e+00
   9.9681782e-03   4.9143992e-02   1.3875034e-02   4.4793508e-03   6.5894212e-01   1.9014890e+00
   1.0245105e-02   5.0420102e-02   1.3786058e-02   4.3959548e-03   6.2546582e-01   1.8910944e+00
   1.0505835e-02   5.1692536e-02   1.3693281e-02   4.3206060e-03   6.5078004e-01   1.8494400e+00
   1.0732058e-02   5.2909716e-02   1.3584787e-02   4.2580924e-03   7.4967738e-01   1.8563391e+00
   1.0906984e-02   5.4000882e-02   1.3444273e-02   4.2133018e-03   7.2042630e-01   1.8507862e+00
   1.1015124e-02   5.4875080e-02   1.3256513e-02   4.1916622e-03   6.9747529e-01   1.7650386e+00
   1.1044184e-02   5.5463958e-02   1.3014237e-02   4.1995284e-03   7.1213753e-01   1.7288715e+00
   1.0994005e-02   5.5737280e-02   1.2728331e-02   4.2405700e-03   6.9963206e-01   1.4887521e+00
   1.0873762e-02   5.5656888e-02   1.2421685e-02   4.3160236e-03   6.8439052e-01   1.2245327e+00
   1.0694692e-02   5.5196380e-02   1.2122170e-02   4.4277148e-03   6.4240529e-01   1.1638620e+00
   1.0469497e-02   5.4390480e-02   1.1859259e-02   4.5787996e-03   6.1949117e-01   1.1550933e+00
   1.0208499e-02   5.3303370e-02   1.1657918e-02   4.7721054e-03   6.3008141e-01   1.1470351e+00
   9.9152316e-03   5.1997602e-02   1.1540357e-02   5.0089428e-03   6.3339831e-01   1.1079347e+00
   9.5891708e-03   5.0513790e-02   1.1525395e-02   5.2897742e-03   6.3482414e-01   1.1623696e+00
   9.2285272e-03   4.8863188e-02   1.1625099e-02   5.6128114e-03   6.7587628e-01   1.1794693e+00
   8.8332946e-03   4.7073452e-02   1.1842281e-02   5.9726448e-03   6.9457065e-01   1.3248122e+00
   8.4087070e-03   4.5188722e-02   1.2171314e-02   6.3600936e-03   6.3776635e-01   1.4205374e+00
   7.9635622e-03   4.3231538e-02   1.2599424e-02   6.7629196e-03   6.0875895e-01   1.5653354e+00
   7.5090880e-03   4.1194022e-02   1.3102801e-02   7.1698628e-03   6.2969964e-01   1.7524488e+00
   7.0610496e-03   3.9059514e-02   1.3649325e-02   7.5707198e-03   6.3235087e-01   1.6439838e+00
   6.6381094e-03   3.6826196e-02   1.4207045e-02   7.9551360e-03   6.2282503e-01   1.9113114e+00
   6.2590424e-03   3.4501704e-02   1.4747023e-02   8.3160376e-03   6.6243350e-01   2.0409727e+00
   5.9429492e-03   3.2111322e-02   1.5244003e-02   8.6468120e-03   6.6889017e-01   9.3215621e+00
   5.7083210e-03   2.9704576e-02   1.5675911e-02   8.9352628e-03   6.3023865e-01   2.8643537e+01
   5.5712114e-03   2.7337816e-02   1.6016337e-02   9.1678366e-03   6.4848288e-01   4.8756960e+01
   5.5457786e-03   2.5064216e-02   1.6237467e-02   9.3381680e-03   6.4867973e-01   6.4830117e+01
   5.6502890e-03   2.2932910e-02   1.6327174e-02   9.4445180e-03   6.8131404e-01   7.8253489e+01
   5.9083102e-03   2.0989890e-02   1.6297270e-02   9.4805142e-03   6.7909923e-01   8.7840561e+01
   6.3425562e-03   1.9270484e-02   1.6171524e-02   9.4428688e-03   6.5072533e-01   9.4595955e+01
   6.9732426e-03   1.7796365e-02   1.5965314e-02   9.3424342e-03   7.4662114e-01   9.8552675e+01
   7.8187980e-03   1.6576542e-02   1.5687280e-02   9.1935678e-03   7.8327441e-01   1.0102919e+02
   8.8967222e-03   1.5612042e-02   1.5346456e-02   9.0094914e-03   8.0104031e-01   1.0304343e+02
   1.0222780e-02   1.4905777e-02   1.4954946e-02   8.8082200e-03   7.7925285e-01   1.0464907e+02
   1.1811368e-02   1.4456010e-02   1.4537180e-02   8.6105608e-03   6.9773411e-01   1.0612332e+02
   1.3674290e-02   1.4251962e-02   1.4117832e-02   8.4369258e-03   7.2221235e-01   1.0700883e+02
   1.5815500e-02   1.4273684e-02   1.3711735e-02   8.3048762e-03   6.8385499e-01   1.0760344e+02
   1.8229205e-02   1.4488003e-02   1.3334918e-02   8.2292898e-03   6.1888547e-01   1.0789652e+02
   2.0899868e-02   1.4852527e-02   1.3003703e-02   8.2204768e-03   6.1998413e-01   1.0805480e+02
   2.3806666e-02   1.5314493e-02   1.2726917e-02   8.2825372e-03   6.1255597e-01   1.0823275e+02
   2.6916980e-02   1.5811621e-02   1.2502720e-02   8.4152932e-03   6.1842468e-01   1.0831354e+02
   3.0181074e-02   1.6272501e-02   1.2319554e-02   8.6136318e-03   6.0500452e-01   1.0847374e+02
   3.3535620e-02   1.6615581e-02   1.2164095e-02   8.8687302e-03   6.1155517e-01   1.0849548e+02
   3.6890038e-02   1.6767396e-02   1.2025928e-02   9.1643016e-03   6.1151918e-01   1.0850822e+02
   4.0121204e-02   1.6675959e-02   1.1899695e-02   9.4792552e-03   6.1277957e-01   1.0846835e+02
   4.3074076e-02   1.6323775e-02   1.1788158e-02   9.7964884e-03   6.2204561e-01   1.0823026e+02
   4.5585766e-02   1.5730669e-02   1.1695044e-02   1.0100519e-02   5.9681295e-01   1.0809544e+02
   4.7523062e-02   1.4933986e-02   1.1617642e-02   1.0379658e-02   6.1919921e-01   1.0779316e+02
   4.8777728e-02   1.3986771e-02   1.1550317e-02   1.0623842e-02   6.0845651e-01   1.0733123e+02
   4.9262344e-02   1.2950019e-02   1.1493571e-02   1.0820306e-02   5.9612638e-01   1.0699286e+02
   4.8941590e-02   1.1876307e-02   1.1455648e-02   1.0955913e-02   6.2748105e-01   1.0664038e+02
   4.7886884e-02   1.0807510e-02   1.1440412e-02   1.1022306e-02   6.1267023e-01   1.0631770e+02
   4.6247664e-02   9.7753944e-03   1.1447225e-02   1.1026497e-02   6.0741776e-01   1.0589629e+02
   4.4180026e-02   8.8055338e-03   1.1477585e-02   1.0983041e-02   6.1349437e-01   1.0522997e+02
   4.1841808e-02   7.9163808e-03   1.1531389e-02   1.0910335e-02   6.0748034e-01   1.0450337e+02
   3.9371952e-02   7.1193596e-03   1.1607312e-02   1.0838958e-02   6.7777314e-01   1.0378219e+02
   3.6889762e-02   6.4207882e-03   1.1704624e-02   1.0799498e-02   7.7886062e-01   1.0311200e+02
   3.4509794e-02   5.8226148e-03   1.1825850e-02   1.0813890e-02   7.9725407e-01   1.0264538e+02
   3.2334996e-02   5.3248880e-03   1.1980136e-02   1.0897883e-02   7.3385617e-01   1.0222664e+02
   3.0464600e-02   4.9243714e-03   1.2181366e-02   1.1060026e-02   6.4620438e-01   1.0152115e+02
   2.8981116e-02   4.6151758e-03   1.2445162e-02   1.1300890e-02   6.1188770e-01   1.0064865e+02
   2.7949076e-02   4.3900112e-03   1.2785111e-02   1.1613021e-02   5.9733087e-01   9.9812049e+01
   2.7424018e-02   4.2416266e-03   1.3209572e-02   1.1984819e-02   6.1851383e-01   9.9016999e+01
   2.7440464e-02   4.1633334e-03   1.3720825e-02   1.2406827e-02   6.3816219e-01   9.8199789e+01
   2.8008866e-02   4.1467262e-03   1.4311402e-02   1.2870608e-02   6.3362656e-01   9.7231942e+01
   2.9123438e-02   4.1819838e-03   1.4966036e-02   1.3362913e-02   6.5290048e-01   9.6170528e+01
   3.0781622e-02   4.2579038e-03   1.5666144e-02   1.3866709e-02   6.0094975e-01   9.4858442e+01
   3.2986260e-02   4.3642068e-03   1.6383480e-02   1.4362048e-02   6.1222836e-01   9.3399938e+01
   3.5719810e-02   4.4929416e-03   1.7077132e-02   1.4820894e-02   6.3455450e-01   9.2080850e+01
   3.8930174e-02   4.6353538e-03   1.7693727e-02   1.5204256e-02   5.9531365e-01   9.0634003e+01
   4.2528912e-02   4.7825226e-03   1.8178603e-02   1.5459402e-02   7.0796282e-01   8.9265072e+01
   4.6402498e-02   4.9273190e-03   1.8483359e-02   1.5525506e-02   7.8377625e-01   8.7717754e+01
   5.0417334e-02   5.0634752e-03   1.8565516e-02   1.5361685e-02   8.0579406e-01   8.5764468e+01
   5.4403918e-02   5.1856742e-03   1.8419597e-02   1.4978404e-02   8.3514046e-01   8.4012266e+01
   5.8155354e-02   5.2900598e-03   1.8080081e-02   1.4430888e-02   8.0795909e-01   8.1895538e+01
   6.1420694e-02   5.3727826e-03   1.7587942e-02   1.3781482e-02   8.8713083e-01   7.9513335e+01
   6.3937554e-02   5.4304224e-03   1.6984106e-02   1.3081464e-02   9.5759928e-01   7.7038334e+01
   6.5520094e-02   5.4594442e-03   1.6309645e-02   1.2372395e-02   8.9704394e-01   7.4349829e+01
   6.6094278e-02   5.4560478e-03   1.5597574e-02   1.1690607e-02   8.8475328e-01   7.2143532e+01
   6.5679674e-02   5.4214614e-03   1.4866101e-02   1.1071006e-02   9.8932211e-01   6.9597384e+01
   6.4342822e-02   5.3612808e-03   1.4126435e-02   1.0544741e-02   1.0603317e+00   6.6888522e+01
   6.2184574e-02   5.2807274e-03   1.3391457e-02   1.0136701e-02   1.0823126e+00   6.4457395e+01
   5.9380622e-02   5.1844336e-03   1.2673005e-02   9.8638224e-03   9.6264782e-01   6.1856351e+01
   5.6162592e-02   5.0786124e-03   1.1980739e-02   9.7343870e-03   7.4991500e-01   5.9596015e+01
   5.2750156e-02   4.9710588e-03   1.1317020e-02   9.7521430e-03   7.5902352e-01   5.6996976e+01
   4.9319530e-02   4.8663084e-03   1.0677793e-02   9.9261176e-03   8.6827114e-01   5.4313551e+01
   4.6016662e-02   4.7648156e-03   1.0059733e-02   1.0271002e-02   9.1750240e-01   5.2185098e+01
   4.2956592e-02   4.6654600e-03   9.4634282e-03   1.0808075e-02   9.0440320e-01   5.0192473e+01
   4.0214766e-02   4.5668342e-03   8.8925094e-03   1.1573023e-02   8.7802434e-01   4.8414458e+01
   3.7841616e-02   4.4689056e-03   8.3494450e-03   1.2607129e-02   9.3969035e-01   4.6750421e+01
   3.5870372e-02   4.3723954e-03   7.8370498e-03   1.3951506e-02   1.0424223e+00   4.5299882e+01
   3.4323538e-02   4.2790740e-03   7.3592230e-03   1.5650270e-02   1.0872024e+00   4.3216353e+01
   3.3207404e-02   4.1908880e-03   6.9182588e-03   1.7751733e-02   1.0116116e+00   4.0874803e+01
   3.2500136e-02   4.1076228e-03   6.5128378e-03   2.0308144e-02   9.7996749e-01   3.9291428e+01
   3.2153398e-02   4.0268130e-03   6.1397292e-03   2.3367562e-02   1.0030471e+00   3.8031046e+01
   3.2093366e-02   3.9435828e-03   5.7978230e-03   2.6968804e-02   9.8203623e-01   3.7005207e+01
   3.2239036e-02   3.8535996e-03   5.4860800e-03   3.1142804e-02   9.7616245e-01   3.5054552e+01
   3.2518564e-02   3.7547056e-03   5.2014144e-03   3.5909968e-02   9.8253769e-01   3.2874982e+01
   3.2855196e-02   3.6444190e-03   4.9389914e-03   4.1274392e-02   9.9192660e-01   3.1758481e+01
   3.3166742e-02   3.5208014e-03   4.6963454e-03   4.7238470e-02   9.8676328e-01   3.0483962e+01
   3.3376480e-02   3.3845606e-03   4.4785364e-03   5.3796228e-02   9.7824929e-01   2.8985689e+01
   3.3398140e-02   3.2388326e-03   4.2953864e-03   6.0898242e-02   8.2782847e-01   2.7317307e+01
   3.3144680e-02   3.0890874e-03   4.1591768e-03   6.8451398e-02   7.1174073e-01   2.5377443e+01
   3.2555604e-02   2.9422846e-03   4.0850644e-03   7.6321044e-02   7.1877091e-01   2.3621339e+01
   3.1605212e-02   2.8043466e-03   4.0918368e-03   8.4344440e-02   6.9488943e-01   2.1950493e+01
   3.0311140e-02   2.6808464e-03   4.2012080e-03   9.2317668e-02   8.3269359e-01   2.0511847e+01
   2.8712192e-02   2.5785334e-03   4.4351792e-03   9.9964598e-02   7.7330062e-01   1.9154985e+01
   2.6851198e-02   2.5047698e-03   4.8175932e-03   1.0694567e-01   6.5179839e-01   1.8026964e+01
   2.4788102e-02   2.4672804e-03   5.3722648e-03   1.1288412e-01   7.9064943e-01   1.7156379e+01
   2.2599458e-02   2.4725692e-03   6.1231872e-03   1.1743317e-01   7.2843091e-01   1.6039708e+01
   2.0372822e-02   2.5269832e-03   7.0999912e-03   1.2022032e-01   6.5526948e-01   1.5093221e+01
   1.8191396e-02   2.6382932e-03   8.3358452e-03   1.2092094e-01   6.9712144e-01   1.4162078e+01
   1.6123475e-02   2.8135702e-03   9.8646508e-03   1.1952489e-01   6.7790246e-01   1.3106372e+01
   1.4224375e-02   3.0599992e-03   1.1718192e-02   1.1628769e-01   6.7824730e-01   1.1866796e+01
   1.2536369e-02   3.3851330e-03   1.3923810e-02   1.1160866e-01   6.5353525e-01   1.0643726e+01
   1.1090229e-02   3.7948748e-03   1.6505587e-02   1.0594721e-01   6.1972279e-01   9.9040121e+00
   9.9049716e-03   4.2950294e-03   1.9483133e-02   9.9681206e-02   6.1963283e-01   8.9897771e+00
   8.9920474e-03   4.8911458e-03   2.2868038e-02   9.3094062e-02   6.1099974e-01   8.2386321e+00
   8.3583886e-03   5.5856146e-03   2.6658996e-02   8.6403798e-02   6.0359404e-01   7.5248931e+00
   8.0109032e-03   6.3767440e-03   3.0839240e-02   7.9799210e-02   6.2001026e-01   6.5811376e+00
   7.9705162e-03   7.2575478e-03   3.5378820e-02   7.3439950e-02   6.1643029e-01   5.8577310e+00
   8.2773108e-03   8.2145006e-03   4.0237314e-02   6.7426198e-02   5.9602722e-01   4.8622592e+00
   8.9792240e-03   9.2282662e-03   4.5348888e-02   6.1815328e-02   5.9695063e-01   4.2509382e+00
   1.0121788e-02   1.0273620e-02   5.0618124e-02   5.6631876e-02   5.9507824e-01   4.2060440e+00
   1.1748422e-02   1.1316558e-02   5.5942112e-02   5.1889084e-02   5.9485863e-01   4.1818060e+00
   1.3900188e-02   1.2318377e-02   6.1197924e-02   4.7600138e-02   6.1797132e-01   3.8647290e+00
   1.6612869e-02   1.3243466e-02   6.6222570e-02   4.3765344e-02   6.2241188e-01   2.9814709e+00
   1.9915072e-02   1.4051150e-02   7.0821350e-02   4.0381470e-02   6.2497563e-01   2.5309032e+00
   2.3829722e-02   1.4686384e-02   7.4793604e-02   3.7427472e-02   6.1686029e-01   2.4685704e+00
   2.8373456e-02   1.5082367e-02   7.7951060e-02   3.4857400e-02   6.0674258e-01   2.2385864e+00
   3.3549836e-02   1.5183910e-02   8.0091018e-02   3.2619534e-02   6.3120907e-01   1.9489880e+00
   3.9347666e-02   1.4995815e-02   8.1010750e-02   3.0662920e-02   6.2140022e-01   1.5437887e+00
   4.5739434e-02   1.4584185e-02   8.0573310e-02   2.8959932e-02   6.3474509e-01   1.1531844e+00
   5.2669778e-02   1.4024657e-02   7.8795674e-02   2.7507506e-02   6.0857377e-01   8.9485954e-01
   6.0054556e-02   1.3377672e-02   7.5891086e-02   2.6308586e-02   6.2654058e-01   8.5417269e-01
   6.7804178e-02   1.2694923e-02   7.2131926e-02   2.5371998e-02   6.3790171e-01   8.3149128e-01
   7.5828656e-02   1.2026872e-02   6.7742702e-02   2.4702764e-02   5.7160162e-01   7.7947621e-01
   8.4023776e-02   1.1417035e-02   6.2938658e-02   2.4308216e-02   6.5556414e-01   8.5322524e-01
   9.2264174e-02   1.0898536e-02   5.7935560e-02   2.4217674e-02   5.8397480e-01   9.3424440e-01
   1.0042252e-01   1.0498812e-02   5.2922572e-02   2.4467714e-02   6.1904943e-01   9.4508013e-01
   1.0842472e-01   1.0238863e-02   4.8051882e-02   2.5080738e-02   6.0262077e-01   8.5454676e-01
   1.1623432e-01   1.0134493e-02   4.3443054e-02   2.6076922e-02   5.6663930e-01   7.6223976e-01
   1.2380519e-01   1.0194301e-02   3.9191374e-02   2.7493112e-02   6.3993183e-01   7.5064387e-01
   1.3104721e-01   1.0421645e-02   3.5369922e-02   2.9376314e-02   4.1998874e-01   7.7029605e-01
   1.3778466e-01   1.0816642e-02   3.2023614e-02   3.1767864e-02   6.5095173e-01   7.6843131e-01
   1.4377201e-01   1.1368851e-02   2.9168614e-02   3.4705312e-02   2.9883248e-01   7.0910974e-01
   1.4869901e-01   1.2059578e-02   2.6803736e-02   3.8220850e-02   9.3453749e-01   7.2684419e-01
   1.5228790e-01   1.2865248e-02   2.4912646e-02   4.2318626e-02   2.4322299e+00   7.7567674e-01
   1.5440385e-01   1.3765215e-02   2.3459634e-02   4.6968322e-02   4.9490612e+00   7.5824752e-01
   1.5504012e-01   1.4746556e-02   2.2405102e-02   5.2102866e-02   1.6362318e+01   8.1371689e-01
   1.5430666e-01   1.5793487e-02   2.1718884e-02   5.7613854e-02   3.3540910e+01   8.6486529e-01
   1.5234742e-01   1.6885072e-02   2.1381846e-02   6.3345776e-02   5.0921581e+01   8.3641236e-01
   1.4934363e-01   1.7993841e-02   2.1392332e-02   6.9078536e-02   6.7807569e+01   8.6995415e-01
   1.4557549e-01   1.9093162e-02   2.1753692e-02   7.4549438e-02   7.9073969e+01   9.2570528e-01
   1.4131771e-01   2.0167408e-02   2.2463314e-02   7.9466226e-02   8.5897922e+01   9.1243818e-01
   1.3676452e-01   2.1208946e-02   2.3515566e-02   8.3517712e-02   9.1021665e+01   1.0133579e+00
   1.3200842e-01   2.2206388e-02   2.4890476e-02   8.6417130e-02   9.4514082e+01   1.0581989e+00
   1.2700165e-01   2.3125100e-02   2.6553472e-02   8.7986296e-02   9.7144118e+01   8.8568031e-01
   1.2159857e-01   2.3917948e-02   2.8463342e-02   8.8273168e-02   9.8591726e+01   8.9599978e-01
   1.1569312e-01   2.4534708e-02   3.0576768e-02   8.7465588e-02   9.9509775e+01   8.9603225e-01
   1.0933466e-01   2.4939176e-02   3.2851352e-02   8.5731748e-02   1.0036269e+02   8.3845688e-01
   1.0269601e-01   2.5138272e-02   3.5237344e-02   8.3218028e-02   1.0083538e+02   7.6079645e-01
   9.5942216e-02   2.5151624e-02   3.7681140e-02   8.0076068e-02   1.0080921e+02   3.1962889e-01
   8.9188160e-02   2.5013064e-02   4.0121716e-02   7.6480982e-02   1.0028923e+02   1.3440021e-01
   8.2531970e-02   2.4790198e-02   4.2475562e-02   7.2623096e-02   9.9687035e+01   2.1823384e-01
   7.6051198e-02   2.4547628e-02   4.4641260e-02   6.8692386e-02   9.9255349e+01   1.4893337e-01
   6.9797572e-02   2.4330110e-02   4.6512174e-02   6.4849682e-02   9.8925651e+01   1.8716566e-01
   6.3802030e-02   2.4176996e-02   4.7967380e-02   6.1207600e-02   9.8590262e+01   1.9762971e-01
   5.8071178e-02   2.4133768e-02   4.8875742e-02   5.7857390e-02   9.8349213e+01   1.6947348e-01
   5.2575500e-02   2.4240338e-02   4.9160910e-02   5.4904118e-02   9.8062903e+01   1.8328593e-01
   4.7277514e-02   2.4522466e-02   4.8816252e-02   5.2498452e-02   9.7749552e+01   1.7269354e-01
   4.2201966e-02   2.4993074e-02   4.7875958e-02   5.0798556e-02   9.7735021e+01   1.9569999e-01
   3.7426992e-02   2.5648008e-02   4.6405260e-02   4.9932642e-02   9.7744584e+01   1.6770559e-01
   3.3022412e-02   2.6467532e-02   4.4469260e-02   5.0003522e-02   9.7662297e+01   1.5747717e-01
   2.9028526e-02   2.7413414e-02   4.2160248e-02   5.1085836e-02   9.7664704e+01   1.6881395e-01
   2.5465272e-02   2.8435318e-02   3.9618016e-02   5.3238856e-02   9.7764093e+01   1.5026416e-01
   2.2340328e-02   2.9475420e-02   3.6983320e-02   5.6493474e-02   9.7867384e+01   1.9143268e-01
   1.9642737e-02   3.0463992e-02   3.4381982e-02   6.0838574e-02   9.7888869e+01   1.8622657e-01
   1.7347361e-02   3.1318946e-02   3.1920236e-02   6.6218580e-02   9.7927110e+01   1.8698529e-01
   1.5429169e-02   3.1963658e-02   2.9686814e-02   7.2517766e-02   9.7971403e+01   2.0878413e-01
   1.3867474e-02   3.2371114e-02   2.7752228e-02   7.9559968e-02   9.7897094e+01   3.0672208e-01
   1.2640629e-02   3.2568338e-02   2.6158070e-02   8.7111180e-02   9.7485884e+01   5.0459306e-01
   1.1723269e-02   3.2594566e-02   2.4930654e-02   9.4893472e-02   9.6681221e+01   4.9019764e-01
   1.1087677e-02   3.2471146e-02   2.4088164e-02   1.0257360e-01   9.5742957e+01   4.9402589e-01
   1.0702290e-02   3.2203908e-02   2.3635992e-02   1.0975719e-01   9.4756122e+01   6.4919189e-01
   1.0536246e-02   3.1803412e-02   2.3566514e-02   1.1603852e-01   9.3703366e+01   7.4537027e-01
   1.0558714e-02   3.1290342e-02   2.3866380e-02   1.2104201e-01   9.2750278e+01   8.0935053e-01
   1.0730292e-02   3.0688438e-02   2.4522674e-02   1.2434647e-01   9.1829652e+01   8.6486197e-01
   1.1006148e-02   3.0019976e-02   2.5513326e-02   1.2543693e-01   9.0371422e+01   9.6876495e-01
   1.1345985e-02   2.9297554e-02   2.6801094e-02   1.2404452e-01   8.8233844e+01   1.0358251e+00
   1.1715416e-02   2.8524658e-02   2.8334810e-02   1.2036873e-01   8.6182994e+01   1.0533764e+00
   1.2083723e-02   2.7713686e-02   3.0058184e-02   1.1483486e-01   8.4246801e+01   1.0584404e+00
   1.2423137e-02   2.6888472e-02   3.1908154e-02   1.0790336e-01   8.1737436e+01   1.0850036e+00
   1.2705595e-02   2.6071228e-02   3.3799428e-02   9.9989536e-02   7.9010476e+01   1.0933576e+00
   1.2909474e-02   2.5277660e-02   3.5620150e-02   9.1461858e-02   7.6446143e+01   1.0595235e+00
   1.3026253e-02   2.4516338e-02   3.7225074e-02   8.2668432e-02   7.3660568e+01   1.0690578e+00
   1.3050019e-02   2.3787976e-02   3.8467626e-02   7.3898050e-02   7.0840353e+01   1.0145109e+00
   1.2971515e-02   2.3080858e-02   3.9234984e-02   6.5385470e-02   6.7778252e+01   9.5054714e-01
   1.2781980e-02   2.2377818e-02   3.9455480e-02   5.7312710e-02   6.3912839e+01   9.1344380e-01
   1.2482224e-02   2.1682390e-02   3.9142478e-02   4.9802544e-02   5.9806819e+01   8.8036774e-01
   1.2088895e-02   2.1019592e-02   3.8381454e-02   4.2926022e-02   5.6020270e+01   8.7475255e-01
   1.1624210e-02   2.0415630e-02   3.7268556e-02   3.6719676e-02   5.2733091e+01   9.1569784e-01
   1.1110397e-02   1.9894701e-02   3.5894358e-02   3.1203316e-02   4.9456260e+01   9.5519464e-01
   1.0571338e-02   1.9479876e-02   3.4345682e-02   2.6367422e-02   4.6054299e+01   9.4375785e-01
   1.0028198e-02   1.9189629e-02   3.2709792e-02   2.2182078e-02   4.2262262e+01   1.0387312e+00
   9.4992448e-03   1.9033923e-02   3.1057138e-02   1.8613958e-02   3.8001555e+01   1.1068466e+00
   9.0012934e-03   1.9007837e-02   2.9435416e-02   1.5622555e-02   3.3788441e+01   1.1975824e+00
   8.5506494e-03   1.9096080e-02   2.7885980e-02   1.3156715e-02   2.9657357e+01   1.3965245e+00
   8.1625000e-03   1.9292982e-02   2.6438054e-02   1.1152428e-02   2.6891700e+01   1.5189911e+00
   7.8459472e-03   1.9603320e-02   2.5107220e-02   9.5447306e-03   2.3713812e+01   1.6291039e+00
   7.6050646e-03   2.0027562e-02   2.3893740e-02   8.2745904e-03   2.0264475e+01   1.6616326e+00
   7.4430194e-03   2.0560178e-02   2.2790182e-02   7.2842162e-03   1.8205908e+01   1.6595386e+00
   7.3611810e-03   2.1187974e-02   2.1812110e-02   6.5201808e-03   1.3401202e+01   1.6588780e+00
   7.3574794e-03   2.1896414e-02   2.0985982e-02   5.9380512e-03   8.0629793e+00   1.6321661e+00
   7.4275990e-03   2.2682878e-02   2.0319156e-02   5.5059016e-03   5.8773443e+00   1.7757965e+00
   7.5660946e-03   2.3557564e-02   1.9799739e-02   5.1973564e-03   4.3055164e+00   1.9040579e+00
   7.7643584e-03   2.4526562e-02   1.9400793e-02   4.9862038e-03   3.0323922e+00   1.8950372e+00
   8.0105352e-03   2.5580322e-02   1.9094173e-02   4.8497802e-03   2.4406126e+00   1.9405356e+00
   8.2934958e-03   2.6707774e-02   1.8858681e-02   4.7695322e-03   2.4455298e+00   1.9787954e+00
   8.6034310e-03   2.7893552e-02   1.8678919e-02   4.7335444e-03   2.5908634e+00   1.9644307e+00
   8.9298980e-03   2.9111468e-02   1.8548840e-02   4.7333174e-03   2.3544257e+00   1.9543915e+00
   9.2611430e-03   3.0328914e-02   1.8462652e-02   4.7582584e-03   2.1205266e+00   1.9793336e+00
   9.5814172e-03   3.1519994e-02   1.8412494e-02   4.7975772e-03   1.7978641e+00   2.0140253e+00
   9.8760310e-03   3.2693216e-02   1.8391000e-02   4.8438940e-03   1.4804158e+00   2.0002689e+00
   1.0138612e-02   3.3880794e-02   1.8389968e-02   4.8914218e-03   1.2951616e+00   1.9965937e+00
   1.0366556e-02   3.5110150e-02   1.8398151e-02   4.9323430e-03   1.2569497e+00   1.9843338e+00
   1.0558877e-02   3.6396414e-02   1.8398373e-02   4.9593770e-03   1.2823012e+00   1.9731735e+00
   1.0715833e-02   3.7756288e-02   1.8375075e-02   4.9687534e-03   1.2862395e+00   1.9495590e+00
   1.0836925e-02   3.9205946e-02   1.8317587e-02   4.9581242e-03   1.2503938e+00   1.9080432e+00
   1.0921949e-02   4.0745530e-02   1.8224438e-02   4.9208012e-03   1.1058767e+00   1.9368987e+00
   1.0969502e-02   4.2371882e-02   1.8102562e-02   4.8504386e-03   1.0350481e+00   1.9232014e+00
   1.0975844e-02   4.4075532e-02   1.7957581e-02   4.7515246e-03   1.0292606e+00   1.9179074e+00
   1.0938934e-02   4.5851134e-02   1.7796528e-02   4.6335770e-03   9.8330336e-01   1.9674048e+00
   1.0859145e-02   4.7686534e-02   1.7625620e-02   4.5052084e-03   8.6078587e-01   1.9685981e+00
   1.0733253e-02   4.9533538e-02   1.7443032e-02   4.3758888e-03   7.9317672e-01   1.9750667e+00
   1.0562270e-02   5.1347834e-02   1.7245391e-02   4.2535148e-03   8.3418044e-01   1.9640688e+00
   1.0360671e-02   5.3097438e-02   1.7034937e-02   4.1436052e-03   8.3318060e-01   1.9632510e+00
   1.0144576e-02   5.4743702e-02   1.6816298e-02   4.0511010e-03   8.3619260e-01   1.9539331e+00
   9.9261536e-03   5.6238462e-02   1.6591593e-02   3.9821400e-03   8.0091076e-01   1.9650894e+00
   9.7178422e-03   5.7526000e-02   1.6360235e-02   3.9438374e-03   7.7376253e-01   2.0019497e+00
   9.5325144e-03   5.8545470e-02   1.6118311e-02   3.9414232e-03   7.9304161e-01   1.9760875e+00
   9.3822152e-03   5.9223466e-02   1.5866148e-02   3.9771836e-03   7.5777507e-01   2.0462600e+00
   9.2745424e-03   5.9521224e-02   1.5618957e-02   4.0495586e-03   7.5439781e-01   2.0097667e+00
   9.2125626e-03   5.9452294e-02   1.5398030e-02   4.1537956e-03   7.5524646e-01   1.9459188e+00
   9.1942818e-03   5.9059296e-02   1.5221904e-02   4.2843902e-03   7.5016932e-01   1.9372060e+00
   9.2113536e-03   5.8425702e-02   1.5103460e-02   4.4343460e-03   7.5584234e-01   1.7163258e+00
   9.2527892e-03   5.7653438e-02   1.5046709e-02   4.5951914e-03   7.2233399e-01   1.6836311e+00
   9.3073164e-03   5.6828234e-02   1.5045865e-02   4.7588026e-03   7.2124471e-01   1.6773894e+00
   9.3671996e-03   5.6002332e-02   1.5083640e-02   4.9179050e-03   7.1244037e-01   1.5708533e+00
   9.4300388e-03   5.5193230e-02   1.5142136e-02   5.0648906e-03   6.9589494e-01   1.5813639e+00
   9.4952386e-03   5.4401484e-02   1.5209041e-02   5.1929216e-03   6.9286253e-01   1.5449400e+00
   9.5618350e-03   5.3615304e-02   1.5270727e-02   5.2972166e-03   6.7502435e-01   1.6235170e+00
   9.6259020e-03   5.2816292e-02   1.5305446e-02   5.3717880e-03   6.6945390e-01   1.6484883e+00
   9.6836018e-03   5.1996222e-02   1.5288574e-02   5.4124874e-03   6.6114479e-01   1.6737119e+00
   9.7337436e-03   5.1178162e-02   1.5208441e-02   5.4221272e-03   6.9356258e-01   1.6950284e+00
   9.7752970e-03   5.0409860e-02   1.5055068e-02   5.4108624e-03   6.9837808e-01   1.5219970e+00
   9.8099058e-03   4.9719746e-02   1.4814860e-02   5.3959034e-03   6.6646275e-01   1.5705499e+00
   9.8388874e-03   4.9091754e-02   1.4493715e-02   5.3969438e-03   6.5736169e-01   1.4802576e+00
   9.8619966e-03   4.8482058e-02   1.4114295e-02   5.4334964e-03   6.2394488e-01   1.1563445e+00
   9.8834356e-03   4.7853196e-02   1.3701666e-02   5.5237928e-03   6.5721270e-01   9.9084119e-01
   9.9083748e-03   4.7177140e-02   1.3284524e-02   5.6823990e-03   6.7964128e-01   1.0050342e+00
   9.9385798e-03   4.6420804e-02   1.2888555e-02   5.9206180e-03   6.6649453e-01   1.1099747e+00
   9.9723354e-03   4.5554102e-02   1.2527980e-02   6.2479954e-03   7.1199867e-01   1.0683234e+00
   1.0002640e-02   4.4564488e-02   1.2207896e-02   6.6734934e-03   6.8059756e-01   1.2118512e+00
   1.0020949e-02   4.3459572e-02   1.1923911e-02   7.2014830e-03   6.5458797e-01   1.2671513e+00
   1.0019287e-02   4.2249924e-02   1.1666440e-02   7.8303740e-03   7.0160308e-01   1.2586789e+00
   9.9872028e-03   4.0946044e-02   1.1424449e-02   8.5562508e-03   6.9407898e-01   1.2660801e+00
   9.9181540e-03   3.9565648e-02   1.1187189e-02   9.3725936e-03   6.6807493e-01   1.0953680e+00
   9.8143224e-03   3.8137054e-02   1.0955259e-02   1.0272777e-02   6.7196567e-01   1.1667728e+00
   9.6800162e-03   3.6701708e-02   1.0732241e-02   1.1249810e-02   6.7677568e-01   1.1348883e+00
   9.5159220e-03   3.5285284e-02   1.0523071e-02   1.2292115e-02   6.5930215e-01   1.4576113e+00
   9.3240762e-03   3.3895704e-02   1.0347428e-02   1.3381036e-02   6.7916983e-01   1.6339849e+00
   9.1136926e-03   3.2556522e-02   1.0227849e-02   1.4490380e-02   7.1106256e-01   6.9164930e+00
   8.8985624e-03   3.1300522e-02   1.0185298e-02   1.5586873e-02   7.0484775e-01   2.3661872e+01
   8.6986268e-03   3.0148764e-02   1.0243906e-02   1.6623130e-02   7.2878371e-01   4.3001348e+01
   8.5365958e-03   2.9106802e-02   1.0424572e-02   1.7540138e-02   7.4226291e-01   5.8527181e+01
   8.4317562e-03   2.8170856e-02   1.0740628e-02   1.8276468e-02   7.2991856e-01   7.1499112e+01
   8.4048706e-03   2.7335710e-02   1.1198584e-02   1.8794025e-02   7.4049287e-01   8.0652010e+01
   8.4765172e-03   2.6592246e-02   1.1801377e-02   1.9112696e-02   8.0150865e-01   8.7049502e+01
   8.6633546e-03   2.5928054e-02   1.2547185e-02   1.9285346e-02   8.6101042e-01   9.1362499e+01
   8.9800400e-03   2.5330200e-02   1.3427559e-02   1.9357244e-02   8.2451440e-01   9.4458596e+01
   9.4400604e-03   2.4778768e-02   1.4424829e-02   1.9357456e-02   8.6876427e-01   9.7133572e+01
   1.0058620e-02   2.4255500e-02   1.5510679e-02   1.9305020e-02   9.3232233e-01   9.9053749e+01
   1.0853787e-02   2.3759798e-02   1.6645345e-02   1.9223763e-02   8.6089434e-01   1.0075311e+02
   1.1849110e-02   2.3307084e-02   1.7780939e-02   1.9133216e-02   8.3767707e-01   1.0190703e+02
   1.3074286e-02   2.2918166e-02   1.8865113e-02   1.9036937e-02   8.2204618e-01   1.0261520e+02
   1.4559086e-02   2.2603470e-02   1.9833454e-02   1.8924231e-02   8.3861693e-01   1.0301878e+02
   1.6330094e-02   2.2357318e-02   2.0621524e-02   1.8776710e-02   8.2706938e-01   1.0306244e+02
   1.8407454e-02   2.2156618e-02   2.1177960e-02   1.8582007e-02   6.3950723e-01   1.0310344e+02
   2.0800528e-02   2.1959114e-02   2.1474696e-02   1.8325079e-02   5.6816586e-01   1.0304459e+02
   2.3504732e-02   2.1717744e-02   2.1529010e-02   1.7987553e-02   6.1055080e-01   1.0306294e+02
   2.6500316e-02   2.1375786e-02   2.1388030e-02   1.7569716e-02   6.1404286e-01   1.0328181e+02
   2.9752042e-02   2.0868410e-02   2.1103398e-02   1.7081799e-02   6.3935691e-01   1.0344107e+02
   3.3207014e-02   2.0155918e-02   2.0720928e-02   1.6531838e-02   6.1414602e-01   1.0354307e+02
   3.6797474e-02   1.9238270e-02   2.0270486e-02   1.5938258e-02   6.1055814e-01   1.0368666e+02
   4.0444676e-02   1.8157917e-02   1.9769197e-02   1.5324224e-02   6.3054533e-01   1.0387428e+02
   4.4053008e-02   1.6979770e-02   1.9238033e-02   1.4706340e-02   6.0618712e-01   1.0411295e+02
   4.7511982e-02   1.5762480e-02   1.8712208e-02   1.4102238e-02   6.2536215e-01   1.0433878e+02
   5.0708846e-02   1.4553618e-02   1.8229556e-02   1.3533741e-02   6.1071197e-01   1.0452272e+02
   5.3515786e-02   1.3388486e-02   1.7822444e-02   1.3026753e-02   5.8117178e-01   1.0463346e+02
   5.5781090e-02   1.2294786e-02   1.7514053e-02   1.2606285e-02   6.0217788e-01   1.0469399e+02
   5.7362686e-02   1.1291661e-02   1.7316184e-02   1.2289430e-02   6.2670873e-01   1.0472997e+02
   5.8175410e-02   1.0391926e-02   1.7236333e-02   1.2087272e-02   6.2831629e-01   1.0456149e+02
   5.8202952e-02   9.6072036e-03   1.7275792e-02   1.2003135e-02   5.9620289e-01   1.0426692e+02
   5.7468484e-02   8.9389290e-03   1.7426304e-02   1.2034527e-02   6.2127235e-01   1.0395498e+02
   5.6045580e-02   8.3802692e-03   1.7670186e-02   1.2177943e-02   6.5973778e-01   1.0352261e+02
   5.4052802e-02   7.9221902e-03   1.7980247e-02   1.2426854e-02   6.8623349e-01   1.0302790e+02
   5.1606082e-02   7.5544504e-03   1.8319825e-02   1.2766853e-02   7.2246547e-01   1.0253804e+02
   4.8834554e-02   7.2700646e-03   1.8645014e-02   1.3178024e-02   6.8260461e-01   1.0176296e+02
   4.5879216e-02   7.0648482e-03   1.8910280e-02   1.3643041e-02   6.7538021e-01   1.0067602e+02
   4.2853514e-02   6.9341154e-03   1.9077378e-02   1.4141330e-02   6.9186991e-01   9.9734625e+01
   3.9841622e-02   6.8695314e-03   1.9127113e-02   1.4647926e-02   6.4808445e-01   9.8884059e+01
   3.6914070e-02   6.8582126e-03   1.9051643e-02   1.5141184e-02   6.3358689e-01   9.7912502e+01
   3.4133126e-02   6.8859928e-03   1.8845236e-02   1.5606234e-02   6.0958386e-01   9.6672017e+01
   3.1561718e-02   6.9391760e-03   1.8510335e-02   1.6043325e-02   6.0084942e-01   9.5051549e+01
   2.9283786e-02   7.0044212e-03   1.8060736e-02   1.6471627e-02   6.1345897e-01   9.3433431e+01
   2.7392934e-02   7.0694384e-03   1.7527050e-02   1.6919540e-02   5.9458736e-01   9.2025738e+01
   2.5965778e-02   7.1252328e-03   1.6949037e-02   1.7406859e-02   6.1945849e-01   9.0469526e+01
   2.5055884e-02   7.1645154e-03   1.6362493e-02   1.7936223e-02   6.5669477e-01   8.8510700e+01
   2.4693102e-02   7.1790946e-03   1.5801626e-02   1.8493573e-02   6.3198046e-01   8.6560310e+01
   2.4882828e-02   7.1629450e-03   1.5296105e-02   1.9058634e-02   6.3209113e-01   8.4768386e+01
   2.5604188e-02   7.1139158e-03   1.4867966e-02   1.9616296e-02   6.9170098e-01   8.2620097e+01
   2.6814694e-02   7.0356570e-03   1.4533380e-02   2.0147904e-02   6.8576148e-01   8.0082754e+01
   2.8457358e-02   6.9380780e-03   1.4301810e-02   2.0632750e-02   7.4273467e-01   7.7426950e+01
   3.0456784e-02   6.8291060e-03   1.4176715e-02   2.1049910e-02   7.6668855e-01   7.4758316e+01
   3.2720394e-02   6.7124224e-03   1.4157070e-02   2.1373710e-02   6.6772515e-01   7.2029938e+01
   3.5151388e-02   6.5886790e-03   1.4237005e-02   2.1570696e-02   6.9858497e-01   6.9115608e+01
   3.7650346e-02   6.4529792e-03   1.4401347e-02   2.1594918e-02   6.6170508e-01   6.6284670e+01
   4.0110126e-02   6.3002588e-03   1.4626336e-02   2.1430676e-02   7.8479728e-01   6.3652595e+01
   4.2423420e-02   6.1268470e-03   1.4886323e-02   2.1107948e-02   1.0227780e+00   6.0895997e+01
   4.4489896e-02   5.9264738e-03   1.5158851e-02   2.0668506e-02   9.3142835e-01   5.8199458e+01
   4.6207648e-02   5.6918934e-03   1.5423836e-02   2.0171668e-02   9.7257227e-01   5.5739532e+01
   4.7485142e-02   5.4193556e-03   1.5661260e-02   1.9686918e-02   1.0061695e+00   5.3195333e+01
   4.8283032e-02   5.1144844e-03   1.5859037e-02   1.9272471e-02   7.9149815e-01   5.0672799e+01
   4.8611880e-02   4.7902048e-03   1.6015373e-02   1.8982801e-02   8.1365651e-01   4.8326146e+01
   4.8509742e-02   4.4603052e-03   1.6127759e-02   1.8874707e-02   9.7987727e-01   4.6157396e+01
   4.8055796e-02   4.1371638e-03   1.6185760e-02   1.8996264e-02   1.0377018e+00   4.3938641e+01
   4.7358336e-02   3.8309346e-03   1.6172875e-02   1.9378000e-02   1.0492476e+00   4.1432933e+01
   4.6532114e-02   3.5494308e-03   1.6070777e-02   2.0040962e-02   1.1334760e+00   3.9574935e+01
   4.5693636e-02   3.2970762e-03   1.5865918e-02   2.1002632e-02   1.1364001e+00   3.8397177e+01
   4.4941978e-02   3.0772192e-03   1.5556233e-02   2.2274012e-02   1.0667327e+00   3.6562996e+01
   4.4342432e-02   2.8939982e-03   1.5144135e-02   2.3849956e-02   1.1377453e+00   3.4530624e+01
   4.3921518e-02   2.7501466e-03   1.4637448e-02   2.5703938e-02   9.8720281e-01   3.2739202e+01
   4.3676284e-02   2.6462764e-03   1.4057180e-02   2.7796756e-02   7.4977614e-01   3.1239091e+01
   4.3585486e-02   2.5796232e-03   1.3426593e-02   3.0087930e-02   7.9042806e-01   3.0389271e+01
   4.3609486e-02   2.5435126e-03   1.2765297e-02   3.2534224e-02   8.3077056e-01   2.9147043e+01
   4.3691300e-02   2.5281040e-03   1.2090753e-02   3.5081584e-02   8.6533853e-01   2.7973118e+01
   4.3767560e-02   2.5228736e-03   1.1415218e-02   3.7691294e-02   9.1759836e-01   2.6996735e+01
   4.3776954e-02   2.5205878e-03   1.0742559e-02   4.0355562e-02   9.4807831e-01   2.5506151e+01
   4.3643192e-02   2.5169856e-03   1.0074078e-02   4.3094176e-02   1.0461795e+00   2.4273648e+01
   4.3286022e-02   2.5099326e-03   9.4219122e-03   4.5974848e-02   1.1076706e+00   2.3061107e+01
   4.2662808e-02   2.4988184e-03   8.8067162e-03   4.9084354e-02   1.1765378e+00   2.2061521e+01
   4.1764090e-02   2.4832284e-03   8.2468216e-03   5.2502612e-02   1.1791400e+00   2.1015425e+01
   4.0575830e-02   2.4625408e-03   7.7557632e-03   5.6327210e-02   1.1279389e+00   1.9456740e+01
   3.9069470e-02   2.4360036e-03   7.3460252e-03   6.0649822e-02   1.1482884e+00   1.8311187e+01
   3.7229482e-02   2.4046164e-03   7.0314190e-03   6.5510388e-02   1.0733896e+00   1.7430613e+01
   3.5070424e-02   2.3709780e-03   6.8239568e-03   7.0885450e-02   1.0465653e+00   1.6636354e+01
   3.2641732e-02   2.3381714e-03   6.7360534e-03   7.6696608e-02   1.0101031e+00   1.6059599e+01
   3.0023872e-02   2.3094448e-03   6.7840868e-03   8.2808310e-02   9.1571879e-01   1.5652713e+01
   2.7302918e-02   2.2888120e-03   6.9827012e-03   8.9008222e-02   8.4706085e-01   1.5259878e+01
   2.4552628e-02   2.2828308e-03   7.3424932e-03   9.5015030e-02   6.7716788e-01   1.4654002e+01
   2.1829990e-02   2.3001266e-03   7.8728298e-03   1.0047217e-01   6.4426291e-01   1.3486214e+01
   1.9182080e-02   2.3504672e-03   8.5852200e-03   1.0497355e-01   6.7767221e-01   1.1689814e+01
   1.6651740e-02   2.4438008e-03   9.4970510e-03   1.0815999e-01   6.4809106e-01   1.0679580e+01
   1.4284167e-02   2.5894138e-03   1.0625781e-02   1.0965596e-01   6.6266110e-01   1.0094480e+01
   1.2139396e-02   2.7962980e-03   1.1986430e-02   1.0912287e-01   6.2858425e-01   8.7580802e+00
   1.0282208e-02   3.0723898e-03   1.3594453e-02   1.0655687e-01   6.2210025e-01   7.6865093e+00
   8.7700898e-03   3.4233362e-03   1.5462752e-02   1.0227030e-01   6.3644386e-01   6.8297233e+00
   7.6538816e-03   3.8537904e-03   1.7601645e-02   9.6703212e-02   6.1315614e-01   5.7227888e+00
   6.9791234e-03   4.3694056e-03   2.0014072e-02   9.0303774e-02   6.2748432e-01   4.8541091e+00
   6.7913086e-03   4.9739560e-03   2.2688338e-02   8.3430636e-02   6.6176553e-01   4.1105788e+00
   7.1399054e-03   5.6662502e-03   2.5600350e-02   7.6386118e-02   6.6488890e-01   3.7275611e+00
   8.0781454e-03   6.4398038e-03   2.8720182e-02   6.9432072e-02   6.2665448e-01   3.7510718e+00
   9.6581614e-03   7.2810056e-03   3.2011520e-02   6.2775202e-02   6.2090438e-01   3.1276092e+00
   1.1926724e-02   8.1717158e-03   3.5425176e-02   5.6576258e-02   6.0863340e-01   2.3911550e+00
   1.4922726e-02   9.0937446e-03   3.8906264e-02   5.0945372e-02   6.1089516e-01   2.3904699e+00
   1.8677220e-02   1.0029621e-02   4.2395516e-02   4.5953436e-02   6.2766575e-01   2.2662811e+00
   2.3214568e-02   1.0959012e-02   4.5822096e-02   4.1635710e-02   6.1726803e-01   1.8667845e+00
   2.8550366e-02   1.1853042e-02   4.9099854e-02   3.8000044e-02   6.4908570e-01   1.6537687e+00
   3.4685948e-02   1.2675722e-02   5.2125358e-02   3.5020496e-02   6.2425607e-01   1.3207475e+00
   4.1604470e-02   1.3388693e-02   5.4800092e-02   3.2632488e-02   6.4606632e-01   1.0152745e+00
   4.9280820e-02   1.3972242e-02   5.7018716e-02   3.0757794e-02   5.9929260e-01   1.0552915e+00
   5.7681976e-02   1.4446548e-02   5.8679056e-02   2.9311698e-02   5.8963668e-01   9.7185895e-01
   6.6759936e-02   1.4850402e-02   5.9739756e-02   2.8222782e-02   6.5840404e-01   8.1864292e-01
   7.6440980e-02   1.5214506e-02   6.0167250e-02   2.7439548e-02   5.3607302e-01   7.8225437e-01
   8.6622682e-02   1.5563034e-02   5.9939028e-02   2.6911824e-02   6.6907205e-01   7.6046212e-01
   9.7221266e-02   1.5920301e-02   5.9124808e-02   2.6603578e-02   5.6252491e-01   8.4440671e-01
   1.0817835e-01   1.6303820e-02   5.7823382e-02   2.6493906e-02   5.8161025e-01   8.2737736e-01
   1.1940397e-01   1.6717018e-02   5.6117694e-02   2.6561006e-02   5.9595781e-01   7.3392654e-01
   1.3072695e-01   1.7149519e-02   5.4104808e-02   2.6789444e-02   3.8217659e-01   6.9905647e-01
   1.4188484e-01   1.7576899e-02   5.1885916e-02   2.7186574e-02   7.1054560e-01   6.6597343e-01
   1.5255972e-01   1.7972528e-02   4.9548754e-02   2.7785510e-02   2.2462449e-01   7.5164374e-01
   1.6239309e-01   1.8309315e-02   4.7179064e-02   2.8637178e-02   8.6527035e-01   7.2432979e-01
   1.7100351e-01   1.8561202e-02   4.4873988e-02   2.9797738e-02   1.0770208e+00   5.7118563e-01
   1.7795327e-01   1.8716140e-02   4.2723256e-02   3.1313190e-02   5.4804536e+00   6.1314562e-01
   1.8276832e-01   1.8766514e-02   4.0810146e-02   3.3208266e-02   2.4744978e+01   6.9697523e-01
   1.8512031e-01   1.8712455e-02   3.9220248e-02   3.5476364e-02   4.7291634e+01   7.8836836e-01
   1.8485108e-01   1.8568086e-02   3.8028036e-02   3.8077674e-02   6.3449432e+01   8.6503276e-01
   1.8194537e-01   1.8352929e-02   3.7288968e-02   4.0945286e-02   7.6581453e+01   8.4283736e-01
   1.7666803e-01   1.8095279e-02   3.7029470e-02   4.3991198e-02   8.6657268e+01   8.8546860e-01
   1.6957838e-01   1.7831203e-02   3.7247880e-02   4.7105498e-02   9.4038770e+01   9.0176738e-01
   1.6130220e-01   1.7597567e-02   3.7920358e-02   5.0143398e-02   9.8516969e+01   8.1768381e-01
   1.5235759e-01   1.7419327e-02   3.9008686e-02   5.2950068e-02   1.0145143e+02   8.2568870e-01
   1.4316566e-01   1.7306854e-02   4.0463340e-02   5.5387976e-02   1.0377437e+02   9.6610146e-01
   1.3403496e-01   1.7264212e-02   4.2210492e-02   5.7350858e-02   1.0514301e+02   1.0054028e+00
   1.2513653e-01   1.7287702e-02   4.4149972e-02   5.8845546e-02   1.0621795e+02   9.4350126e-01
   1.1654543e-01   1.7370526e-02   4.6168586e-02   6.0001342e-02   1.0658375e+02   9.2958466e-01
   1.0830345e-01   1.7496679e-02   4.8167418e-02   6.0954038e-02   1.0657771e+02   8.5567700e-01
   1.0045726e-01   1.7634519e-02   5.0058960e-02   6.1798496e-02   1.0617104e+02   8.2313251e-01
   9.3041118e-02   1.7754220e-02   5.1759392e-02   6.2617210e-02   1.0533893e+02   7.6801924e-01
   8.6064290e-02   1.7823717e-02   5.3232082e-02   6.3484606e-02   1.0466061e+02   4.0024982e-01
   7.9503568e-02   1.7815055e-02   5.4473504e-02   6.4453058e-02   1.0403462e+02   1.7187162e-01
   7.3302198e-02   1.7728785e-02   5.5468296e-02   6.5559310e-02   1.0353320e+02   2.5050948e-01
   6.7357718e-02   1.7577089e-02   5.6188928e-02   6.6874182e-02   1.0309663e+02   2.4043946e-01
   6.1523622e-02   1.7381441e-02   5.6596636e-02   6.8508816e-02   1.0283154e+02   1.9821806e-01
   5.5688148e-02   1.7180666e-02   5.6657482e-02   7.0563174e-02   1.0263743e+02   1.9682927e-01
   4.9850674e-02   1.7013649e-02   5.6329432e-02   7.3113468e-02   1.0240638e+02   2.0065301e-01
   4.4120276e-02   1.6914148e-02   5.5587060e-02   7.6187828e-02   1.0233558e+02   2.0057729e-01
   3.8641716e-02   1.6907012e-02   5.4465070e-02   7.9796754e-02   1.0218316e+02   1.7499044e-01
   3.3533826e-02   1.7003665e-02   5.3003810e-02   8.3973952e-02   1.0221417e+02   1.7131252e-01
   2.8877022e-02   1.7198606e-02   5.1260308e-02   8.8712626e-02   1.0257212e+02   1.6915092e-01
   2.4712642e-02   1.7472316e-02   4.9324104e-02   9.3951462e-02   1.0288552e+02   1.9243508e-01
   2.1053636e-02   1.7800949e-02   4.7273622e-02   9.9590958e-02   1.0316636e+02   2.1963048e-01
   1.7894089e-02   1.8156223e-02   4.5190740e-02   1.0547417e-01   1.0332738e+02   2.2181518e-01
   1.5214602e-02   1.8515452e-02   4.3163886e-02   1.1135581e-01   1.0336186e+02   4.0599352e-01
   1.2986038e-02   1.8863898e-02   4.1288556e-02   1.1690957e-01   1.0345254e+02   6.6472470e-01
   1.1170983e-02   1.9183593e-02   3.9659870e-02   1.2178481e-01   1.0353350e+02   7.9633000e-01
   9.7297418e-03   1.9456680e-02   3.8349970e-02   1.2558928e-01   1.0361158e+02   9.0962431e-01
   8.6218606e-03   1.9669306e-02   3.7415112e-02   1.2783105e-01   1.0359475e+02   1.1711169e+00
   7.8048394e-03   1.9824264e-02   3.6887262e-02   1.2799402e-01   1.0330276e+02   1.5367224e+00
   7.2380978e-03   1.9957646e-02   3.6763094e-02   1.2580104e-01   1.0283819e+02   1.6258193e+00
   6.8875588e-03   2.0118572e-02   3.7013546e-02   1.2140956e-01   1.0208008e+02   1.5713019e+00
   6.7211010e-03   2.0338018e-02   3.7604998e-02   1.1529592e-01   1.0102017e+02   1.6119143e+00
   6.7054872e-03   2.0626750e-02   3.8508656e-02   1.0799970e-01   9.9731711e+01   1.4730912e+00
   6.8106518e-03   2.0987986e-02   3.9693246e-02   9.9983678e-02   9.8262428e+01   1.3122006e+00
   7.0103570e-03   2.1421528e-02   4.1120166e-02   9.1623790e-02   9.6813050e+01   1.3129111e+00
   7.2859958e-03   2.1922346e-02   4.2731710e-02   8.3237014e-02   9.5121852e+01   1.2988114e+00
   7.6257964e-03   2.2485016e-02   4.4461888e-02   7.5075532e-02   9.3462330e+01   1.3363628e+00
   8.0167876e-03   2.3098776e-02   4.6235234e-02   6.7309392e-02   9.1864859e+01   1.5220453e+00
   8.4476562e-03   2.3739584e-02   4.7940776e-02   6.0033990e-02   9.0003594e+01   1.7476579e+00
   8.9108484e-03   2.4377014e-02   4.9441320e-02   5.3288012e-02   8.8187283e+01   1.7790318e+00
   9.4002616e-03   2.4980244e-02   5.0596446e-02   4.7097640e-02   8.6370478e+01   1.6585630e+00
   9.9119434e-03   2.5519244e-02   5.1285984e-02   4.1490092e-02   8.4592559e+01   1.7608064e+00
   1.0439913e-02   2.5968198e-02   5.1400162e-02   3.6473966e-02   8.2330706e+01   1.9014076e+00
   1.0975370e-02   2.6306380e-02   5.0855924e-02   3.2059732e-02   7.9770644e+01   1.8480315e+00
   1.1511683e-02   2.6517478e-02   4.9651664e-02   2.8260242e-02   7.7743725e+01   1.9509296e+00
   1.2045103e-02   2.6595700e-02   4.7833116e-02   2.5068078e-02   7.5512973e+01   1.9784703e+00
   1.2569827e-02   2.6551552e-02   4.5476580e-02   2.2453642e-02   7.3146671e+01   1.8699693e+00
   1.3076356e-02   2.6402238e-02   4.2708066e-02   2.0369548e-02   7.0915866e+01   1.9589919e+00
   1.3553300e-02   2.6161038e-02   3.9669684e-02   1.8767845e-02   6.7901675e+01   1.9502832e+00
   1.3984570e-02   2.5838778e-02   3.6494146e-02   1.7606258e-02   6.4224709e+01   1.9300721e+00
   1.4348935e-02   2.5442378e-02   3.3295788e-02   1.6837036e-02   6.0504031e+01   2.0219867e+00
   1.4621248e-02   2.4984000e-02   3.0169638e-02   1.6400753e-02   5.6881705e+01   2.0911812e+00
   1.4775093e-02   2.4492732e-02   2.7188898e-02   1.6232485e-02   5.3317820e+01   2.1523770e+00
   1.4786848e-02   2.3997916e-02   2.4402188e-02   1.6272251e-02   4.9710518e+01   2.1817374e+00
   1.4641918e-02   2.3517620e-02   2.1841010e-02   1.6464231e-02   4.6648291e+01   2.3036199e+00
   1.4350710e-02   2.3070694e-02   1.9525561e-02   1.6754636e-02   4.3200274e+01   2.3550283e+00
   1.3948075e-02   2.2689574e-02   1.7470331e-02   1.7087948e-02   3.8640192e+01   2.3481592e+00
   1.3469316e-02   2.2415926e-02   1.5686687e-02   1.7408472e-02   3.4507210e+01   2.4034692e+00
   1.2940530e-02   2.2282244e-02   1.4180923e-02   1.7660688e-02   3.0693710e+01   2.4173783e+00
   1.2384828e-02   2.2304420e-02   1.2949696e-02   1.7781735e-02   2.8064542e+01   2.4563189e+00
   1.1825522e-02   2.2482442e-02   1.1982725e-02   1.7715633e-02   2.6515425e+01   2.4844646e+00
   1.1286634e-02   2.2810280e-02   1.1268972e-02   1.7436428e-02   2.3588415e+01   2.5175917e+00
   1.0788947e-02   2.3294266e-02   1.0795071e-02   1.6957366e-02   2.0665972e+01   2.5192205e+00
   1.0345274e-02   2.3948918e-02   1.0541863e-02   1.6310257e-02   1.8832715e+01   2.5273432e+00
   9.9626870e-03   2.4783906e-02   1.0486971e-02   1.5520291e-02   1.6937091e+01   2.6169284e+00
   9.6454686e-03   2.5804112e-02   1.0605580e-02   1.4613027e-02   1.3527422e+01   2.6879416e+00
   9.3924548e-03   2.7004212e-02   1.0865468e-02   1.3621192e-02   9.0009959e+00   2.7977381e+00
   9.1951880e-03   2.8363080e-02   1.1231113e-02   1.2583016e-02   6.6190968e+00   2.7999795e+00
   9.0421166e-03   2.9856446e-02   1.1669008e-02   1.1536954e-02   5.8638693e+00   2.7399742e+00
   8.9205224e-03   3.1462788e-02   1.2146101e-02   1.0512933e-02   5.0669689e+00   2.8336184e+00
   8.8160062e-03   3.3147532e-02   1.2628717e-02   9.5327084e-03   4.3143407e+00   2.8769196e+00
   8.7151568e-03   3.4873222e-02   1.3085486e-02   8.6132604e-03   3.2940889e+00   2.7660812e+00
   8.6122072e-03   3.6632968e-02   1.3495684e-02   7.7684328e-03   2.7236729e+00   2.7104201e+00
   8.5136014e-03   3.8436212e-02   1.3850579e-02   7.0074770e-03   2.7302572e+00   2.7753070e+00
   8.4300034e-03   4.0276784e-02   1.4150209e-02   6.3362230e-03   2.6988338e+00   2.7939128e+00
   8.3714272e-03   4.2131890e-02   1.4403426e-02   5.7578024e-03   2.5102942e+00   2.8076433e+00
   8.3484914e-03   4.3961188e-02   1.4623903e-02   5.2700916e-03   2.4297977e+00   2.8227035e+00
   8.3679548e-03   4.5725330e-02   1.4825023e-02   4.8680610e-03   2.3296239e+00   2.7907697e+00
   8.4350866e-03   4.7407932e-02   1.5014866e-02   4.5445246e-03   1.8904736e+00   2.8449032e+00
   8.5574076e-03   4.8985794e-02   1.5193388e-02   4.2907150e-03   1.4026554e+00   2.8734312e+00
   8.7405946e-03   5.0408762e-02   1.5354669e-02   4.0981006e-03   1.0696408e+00   2.8354390e+00
   8.9854022e-03   5.1618724e-02   1.5486392e-02   3.9571600e-03   7.8449619e-01   2.8420279e+00
   9.2874662e-03   5.2560758e-02   1.5573086e-02   3.8577600e-03   6.7704328e-01   2.8598833e+00
   9.6389510e-03   5.3193854e-02   1.5602699e-02   3.7894608e-03   7.2910332e-01   2.8591151e+00
   1.0028301e-02   5.3518546e-02   1.5564405e-02   3.7418030e-03   6.8008908e-01   2.7995857e+00
   1.0438199e-02   5.3587466e-02   1.5450824e-02   3.7046350e-03   7.5034965e-01   2.7655085e+00
   1.0846840e-02   5.3485170e-02   1.5259116e-02   3.6689498e-03   8.1729590e-01   2.7397173e+00
   1.1232214e-02   5.3299820e-02   1.4983455e-02   3.6296968e-03   7.6701789e-01   2.6997870e+00
   1.1577116e-02   5.3103974e-02   1.4618979e-02   3.5845374e-03   7.9526140e-01   2.7173829e+00
   1.1871995e-02   5.2952326e-02   1.4168677e-02   3.5328668e-03   7.5789603e-01   2.6863638e+00
   1.2113145e-02   5.2892010e-02   1.3642244e-02   3.4764472e-03   7.3542968e-01   2.6759521e+00
   1.2301243e-02   5.2978502e-02   1.3050911e-02   3.4183864e-03   7.2458878e-01   2.6047205e+00
   1.2439473e-02   5.3258034e-02   1.2408507e-02   3.3633372e-03   6.4063456e-01   2.4799029e+00
   1.2529357e-02   5.3743086e-02   1.1737095e-02   3.3163502e-03   6.0838502e-01   2.4784146e+00
   1.2572023e-02   5.4418520e-02   1.1059391e-02   3.2813990e-03   6.1732131e-01   2.4724721e+00
   1.2570450e-02   5.5236600e-02   1.0391472e-02   3.2607554e-03   6.2466756e-01   2.4832109e+00
   1.2531532e-02   5.6108786e-02   9.7426058e-03   3.2550896e-03   6.1301130e-01   2.4809596e+00
   1.2465670e-02   5.6907540e-02   9.1163050e-03   3.2640820e-03   6.0414542e-01   2.4576739e+00
   1.2380614e-02   5.7514578e-02   8.5174322e-03   3.2864854e-03   6.0290092e-01   2.4633205e+00
   1.2281122e-02   5.7881236e-02   7.9560786e-03   3.3212764e-03   6.0866770e-01   2.4635618e+00
   1.2171614e-02   5.8012938e-02   7.4434034e-03   3.3679246e-03   6.2933978e-01   2.4198163e+00
   1.2051919e-02   5.7932532e-02   6.9880622e-03   3.4270712e-03   6.1534906e-01   2.1884059e+00
   1.1917727e-02   5.7654510e-02   6.5975930e-03   3.5024314e-03   6.0763045e-01   1.9760883e+00
   1.1768447e-02   5.7183228e-02   6.2794460e-03   3.6001210e-03   6.2587842e-01   1.9557873e+00
   1.1604662e-02   5.6522594e-02   6.0398880e-03   3.7260166e-03   6.1214066e-01   1.8492326e+00
   1.1423959e-02   5.5674440e-02   5.8838494e-03   3.8834490e-03   6.0350008e-01   1.6256045e+00
   1.1223598e-02   5.4652214e-02   5.8130362e-03   4.0734036e-03   6.2184788e-01   1.6475330e+00
   1.1002674e-02   5.3471840e-02   5.8263012e-03   4.2962972e-03   6.1647486e-01   1.7591480e+00
   1.0765325e-02   5.2149054e-02   5.9230288e-03   4.5512884e-03   6.3543515e-01   1.7726668e+00
   1.0518640e-02   5.0710644e-02   6.1044346e-03   4.8351948e-03   6.4439054e-01   1.8821622e+00
   1.0266262e-02   4.9181918e-02   6.3735568e-03   5.1447930e-03   6.0230627e-01   1.9547147e+00
   1.0008441e-02   4.7580572e-02   6.7347948e-03   5.4754866e-03   6.0796949e-01   1.9162055e+00
   9.7448208e-03   4.5911068e-02   7.1934582e-03   5.8182942e-03   6.0785698e-01   1.9047253e+00
   9.4744764e-03   4.4152580e-02   7.7527604e-03   6.1624424e-03   5.9668554e-01   2.0240005e+00
   9.1937166e-03   4.2253684e-02   8.4104566e-03   6.4950292e-03   6.1225810e-01   1.9016391e+00
   8.8968514e-03   4.0169778e-02   9.1600966e-03   6.8015310e-03   6.0171748e-01   2.1051093e+00
   8.5849374e-03   3.7897954e-02   9.9947238e-03   7.0710266e-03   6.2430865e-01   2.2303136e+00
   8.2679952e-03   3.5474908e-02   1.0906687e-02   7.2995056e-03   6.3815274e-01   3.6734552e+00
   7.9615822e-03   3.2984014e-02   1.1886647e-02   7.4897958e-03   6.3639783e-01   1.4354247e+01
   7.6878852e-03   3.0516430e-02   1.2926244e-02   7.6472242e-03   6.7728900e-01   3.2589340e+01
   7.4711414e-03   2.8132682e-02   1.4014184e-02   7.7801786e-03   6.6056983e-01   4.9426810e+01
   7.3336208e-03   2.5883270e-02   1.5129582e-02   7.9016704e-03   6.6413353e-01   6.5132686e+01
   7.2969682e-03   2.3815856e-02   1.6241568e-02   8.0251334e-03   6.8680642e-01   7.8730251e+01
   7.3832708e-03   2.1975918e-02   1.7314053e-02   8.1657990e-03   6.5173876e-01   8.7689358e+01
   7.6181936e-03   2.0408218e-02   1.8309659e-02   8.3434062e-03   6.7731016e-01   9.3552855e+01
   8.0328740e-03   1.9151221e-02   1.9189247e-02   8.5779794e-03   6.8094284e-01   9.7234048e+01
   8.6605392e-03   1.8239626e-02   1.9916164e-02   8.8896574e-03   6.9083210e-01   9.9764134e+01
   9.5322694e-03   1.7700632e-02   2.0458176e-02   9.3007610e-03   7.7696816e-01   1.0180958e+02
   1.0676438e-02   1.7545634e-02   2.0781468e-02   9.8287986e-03   7.9642453e-01   1.0356954e+02
   1.2118164e-02   1.7766904e-02   2.0855120e-02   1.0484437e-02   7.3119961e-01   1.0491396e+02
   1.3876928e-02   1.8340838e-02   2.0671080e-02   1.1273796e-02   6.2905340e-01   1.0564730e+02
   1.5965645e-02   1.9229861e-02   2.0256078e-02   1.2195289e-02   6.0049999e-01   1.0624608e+02
   1.8386056e-02   2.0382196e-02   1.9664466e-02   1.3239039e-02   6.1285475e-01   1.0661593e+02
   2.1128358e-02   2.1731896e-02   1.8959312e-02   1.4383857e-02   6.0486698e-01   1.0681488e+02
   2.4171900e-02   2.3192636e-02   1.8196736e-02   1.5597579e-02   6.1757332e-01   1.0701718e+02
   2.7476646e-02   2.4663450e-02   1.7427137e-02   1.6841570e-02   6.1799152e-01   1.0713397e+02
   3.0990262e-02   2.6030284e-02   1.6694648e-02   1.8071794e-02   6.1229911e-01   1.0729385e+02
   3.4654314e-02   2.7160574e-02   1.6028689e-02   1.9233420e-02   6.1206138e-01   1.0740262e+02
   3.8397278e-02   2.7924414e-02   1.5447606e-02   2.0263968e-02   6.2667187e-01   1.0750057e+02
   4.2122552e-02   2.8219596e-02   1.4964861e-02   2.1121634e-02   6.1354325e-01   1.0766351e+02
   4.5700704e-02   2.8001648e-02   1.4583943e-02   2.1784580e-02   5.9774616e-01   1.0775460e+02
   4.8990832e-02   2.7298562e-02   1.4300294e-02   2.2248150e-02   6.0346293e-01   1.0774655e+02
   5.1856472e-02   2.6188012e-02   1.4106578e-02   2.2542602e-02   6.1040853e-01   1.0772789e+02
   5.4183186e-02   2.4772088e-02   1.3990066e-02   2.2704594e-02   6.2952267e-01   1.0772734e+02
   5.5879022e-02   2.3150526e-02   1.3938862e-02   2.2763330e-02   6.1407496e-01   1.0751317e+02
   5.6881680e-02   2.1407630e-02   1.3946705e-02   2.2750628e-02   6.2042164e-01   1.0728082e+02
   5.7222718e-02   1.9612901e-02   1.4004521e-02   2.2689120e-02   6.3283589e-01   1.0711063e+02
   5.7001878e-02   1.7822816e-02   1.4096655e-02   2.2592186e-02   6.1875584e-01   1.0677552e+02
   5.6307450e-02   1.6086638e-02   1.4205359e-02   2.2460654e-02   5.9697804e-01   1.0646204e+02
   5.5199616e-02   1.4447435e-02   1.4316273e-02   2.2280182e-02   6.4775223e-01   1.0609883e+02
   5.3716662e-02   1.2939088e-02   1.4419477e-02   2.2038796e-02   6.7763110e-01   1.0564591e+02
   5.1901672e-02   1.1582339e-02   1.4501871e-02   2.1734634e-02   6.4437869e-01   1.0521907e+02
   4.9816690e-02   1.0387517e-02   1.4549475e-02   2.1369086e-02   8.2361678e-01   1.0481949e+02
   4.7544198e-02   9.3581626e-03   1.4557959e-02   2.0946272e-02   8.3751314e-01   1.0439151e+02
   4.5193034e-02   8.4908332e-03   1.4523778e-02   2.0476168e-02   6.4190215e-01   1.0376103e+02
   4.2894834e-02   7.7804788e-03   1.4441256e-02   1.9969441e-02   6.1362015e-01   1.0312038e+02
   4.0794016e-02   7.2217292e-03   1.4315923e-02   1.9432588e-02   5.9602977e-01   1.0232084e+02
   3.9021976e-02   6.8056370e-03   1.4158116e-02   1.8873314e-02   6.2844049e-01   1.0114340e+02
   3.7684930e-02   6.5219320e-03   1.3974205e-02   1.8305372e-02   6.1993287e-01   9.9930478e+01
   3.6866708e-02   6.3596800e-03   1.3770288e-02   1.7740193e-02   5.9656480e-01   9.8719350e+01
   3.6628992e-02   6.3066130e-03   1.3550040e-02   1.7184390e-02   6.3397396e-01   9.7410170e+01
   3.7013308e-02   6.3482292e-03   1.3315091e-02   1.6651660e-02   6.0948432e-01   9.5821797e+01
   3.8034930e-02   6.4639894e-03   1.3072232e-02   1.6158112e-02   6.4036403e-01   9.3994970e+01
   3.9679132e-02   6.6318310e-03   1.2832444e-02   1.5710639e-02   6.2176557e-01   9.2051454e+01
   4.1894124e-02   6.8341994e-03   1.2606380e-02   1.5311256e-02   6.7922659e-01   9.0060966e+01
   4.4590254e-02   7.0523334e-03   1.2408472e-02   1.4957455e-02   7.6932619e-01   8.8339927e+01
   4.7648976e-02   7.2635708e-03   1.2251754e-02   1.4636342e-02   6.9555242e-01   8.6590230e+01
   5.0922300e-02   7.4496316e-03   1.2139594e-02   1.4326215e-02   6.8460707e-01   8.4382849e+01
   5.4238736e-02   7.6004542e-03   1.2068662e-02   1.3995819e-02   6.9797477e-01   8.1786150e+01
   5.7418416e-02   7.7068604e-03   1.2028818e-02   1.3614855e-02   7.3002463e-01   7.9116352e+01
   6.0289742e-02   7.7606130e-03   1.2005968e-02   1.3185651e-02   7.7118845e-01   7.6269799e+01
   6.2673724e-02   7.7623292e-03   1.1984138e-02   1.2743557e-02   8.7103239e-01   7.3230417e+01
   6.4399806e-02   7.7175070e-03   1.1944673e-02   1.2329727e-02   9.8500688e-01   7.0044555e+01
   6.5384336e-02   7.6273684e-03   1.1870274e-02   1.1983080e-02   1.0059683e+00   6.6539919e+01
   6.5648538e-02   7.4893102e-03   1.1744827e-02   1.1737279e-02   9.1837105e-01   6.3498449e+01
   6.5287066e-02   7.3069840e-03   1.1556953e-02   1.1618619e-02   7.4876402e-01   6.0493529e+01
   6.4411962e-02   7.0921218e-03   1.1307787e-02   1.1652306e-02   8.3768386e-01   5.6762701e+01
   6.3131346e-02   6.8575216e-03   1.1013627e-02   1.1863167e-02   9.3050394e-01   5.3276408e+01
   6.1568150e-02   6.6155700e-03   1.0698567e-02   1.2275619e-02   9.4889636e-01   5.0187083e+01
   5.9823350e-02   6.3748952e-03   1.0383078e-02   1.2912623e-02   1.0938366e+00   4.7575094e+01
   5.7960414e-02   6.1417082e-03   1.0084536e-02   1.3792649e-02   1.0806364e+00   4.5163530e+01
   5.6008030e-02   5.9248922e-03   9.8168264e-03   1.4933221e-02   1.1336117e+00   4.1909569e+01
   5.3947536e-02   5.7319158e-03   9.5865036e-03   1.6351248e-02   1.2976694e+00   3.8917789e+01
   5.1753782e-02   5.5662150e-03   9.3952756e-03   1.8064256e-02   1.2788019e+00   3.6064891e+01
   4.9443940e-02   5.4293420e-03   9.2406706e-03   2.0091190e-02   1.2489012e+00   3.2398223e+01
   4.7064854e-02   5.3217204e-03   9.1166172e-03   2.2457194e-02   1.2462740e+00   2.9710894e+01
   4.4682856e-02   5.2411548e-03   9.0163970e-03   2.5195758e-02   1.2532572e+00   2.7123383e+01
   4.2375606e-02   5.1818922e-03   8.9369792e-03   2.8333194e-02   1.3003305e+00   2.3673404e+01
   4.0192000e-02   5.1354304e-03   8.8752414e-03   3.1884126e-02   1.2397633e+00   2.0946926e+01
   3.8147838e-02   5.0924274e-03   8.8215266e-03   3.5841388e-02   1.2331833e+00   1.8451795e+01
   3.6234996e-02   5.0455736e-03   8.7638906e-03   4.0188912e-02   1.2929124e+00   1.6658649e+01
   3.4414426e-02   4.9892608e-03   8.6858794e-03   4.4924272e-02   1.2623832e+00   1.5324749e+01
   3.2636424e-02   4.9180662e-03   8.5710102e-03   5.0019920e-02   1.2569042e+00   1.3401651e+01
   3.0890802e-02   4.8291660e-03   8.4182324e-03   5.5412260e-02   1.2682111e+00   1.2085601e+01
   2.9209488e-02   4.7232146e-03   8.2360724e-03   6.1019506e-02   1.2703637e+00   1.0463178e+01
   2.7614066e-02   4.6020348e-03   8.0308758e-03   6.6741234e-02   1.2692829e+00   8.5802635e+00
   2.6108864e-02   4.4681230e-03   7.8103188e-03   7.2442312e-02   1.2777355e+00   7.5759848e+00
   2.4691426e-02   4.3238728e-03   7.5875404e-03   7.7925438e-02   1.2886630e+00   6.4018518e+00
   2.3340364e-02   4.1715354e-03   7.3782474e-03   8.2945022e-02   1.2682238e+00   5.3088780e+00
   2.2033620e-02   4.0161018e-03   7.2031128e-03   8.7242764e-02   1.2535860e+00   4.5722501e+00
   2.0768980e-02   3.8674936e-03   7.0914980e-03   9.0583390e-02   1.2667367e+00   4.0561253e+00
   1.9550088e-02   3.7411750e-03   7.0759044e-03   9.2698148e-02   1.2892172e+00   3.7818932e+00
   1.8378380e-02   3.6542574e-03   7.1885490e-03   9.3303202e-02   1.2539161e+00   3.1037770e+00
   1.7260268e-02   3.6215080e-03   7.4596392e-03   9.2323150e-02   1.1951841e+00   2.5123890e+00
   1.6210960e-02   3.6590916e-03   7.9159146e-03   8.9920610e-02   1.1697191e+00   2.4101309e+00
   1.5250856e-02   3.7863774e-03   8.5867512e-03   8.6388364e-02   1.0945194e+00   2.2376513e+00
   1.4397904e-02   4.0210090e-03   9.5033752e-03   8.2085212e-02   1.0950517e+00   2.0908117e+00
   1.3671445e-02   4.3763504e-03   1.0695682e-02   7.7329708e-02   1.0741240e+00   1.9207789e+00
   1.3092644e-02   4.8629136e-03   1.2198692e-02   7.2375834e-02   8.5558390e-01   1.4232962e+00
   1.2674291e-02   5.4881058e-03   1.4048821e-02   6.7438690e-02   8.9130685e-01   1.1728032e+00
   1.2422895e-02   6.2555358e-03   1.6275780e-02   6.2698556e-02   8.7646821e-01   1.1716614e+00
   1.2343233e-02   7.1654148e-03   1.8901550e-02   5.8295314e-02   7.0759738e-01   1.0668056e+00
   1.2433702e-02   8.2119564e-03   2.1942228e-02   5.4311280e-02   8.0000508e-01   1.0683098e+00
   1.2687869e-02   9.3847580e-03   2.5408484e-02   5.0780998e-02   6.8488694e-01   9.7371421e-01
   1.3107062e-02   1.0672757e-02   2.9296440e-02   4.7701356e-02   6.0587074e-01   8.7824618e-01
   1.3715021e-02   1.2060400e-02   3.3580794e-02   4.5039924e-02   6.6923282e-01   8.6801739e-01
   1.4564619e-02   1.3522022e-02   3.8207542e-02   4.2745608e-02   6.0948669e-01   8.1489043e-01
   1.5724625e-02   1.5019851e-02   4.3090058e-02   4.0738442e-02   6.3534190e-01   8.6682846e-01
   1.7258576e-02   1.6512561e-02   4.8120208e-02   3.8937768e-02   6.1275387e-01   8.3915356e-01
   1.9216009e-02   1.7963152e-02   5.3172426e-02   3.7286940e-02   6.1916960e-01   7.2881901e-01
   2.1634678e-02   1.9331968e-02   5.8094966e-02   3.5746594e-02   6.3564461e-01   7.2585551e-01
   2.4538890e-02   2.0575970e-02   6.2725558e-02   3.4325252e-02   5.9048292e-01   7.4493677e-01
   2.7933996e-02   2.1650814e-02   6.6932024e-02   3.3063796e-02   5.9638692e-01   7.4186175e-01
   3.1814434e-02   2.2504212e-02   7.0577738e-02   3.2001212e-02   5.8261888e-01   7.3097581e-01
   3.6164830e-02   2.3067432e-02   7.3490000e-02   3.1180124e-02   6.2689793e-01   7.2377041e-01
   4.0957742e-02   2.3259530e-02   7.5549732e-02   3.0638076e-02   6.1256805e-01   7.1151008e-01
   4.6159718e-02   2.3039812e-02   7.6687140e-02   3.0412726e-02   5.9498870e-01   6.9005443e-01
   5.1723896e-02   2.2453784e-02   7.6818984e-02   3.0539906e-02   6.2839881e-01   7.1018297e-01
   5.7588056e-02   2.1593446e-02   7.5916816e-02   3.1036726e-02   5.7801497e-01   7.4991731e-01
   6.3692442e-02   2.0543722e-02   7.4028956e-02   3.1899510e-02   6.1560370e-01   7.5379028e-01
   7.0000340e-02   1.9371122e-02   7.1261198e-02   3.3110354e-02   5.8141753e-01   7.4363436e-01
   7.6489602e-02   1.8121727e-02   6.7802240e-02   3.4643816e-02   6.0697112e-01   7.1163408e-01
   8.3156168e-02   1.6831983e-02   6.3877422e-02   3.6469074e-02   6.2476872e-01   6.8711194e-01
   9.0045436e-02   1.5541746e-02   5.9694062e-02   3.8554470e-02   6.0831703e-01   6.8624316e-01
   9.7211058e-02   1.4290312e-02   5.5431996e-02   4.0853710e-02   6.5184502e-01   6.8387378e-01
   1.0464224e-01   1.3110612e-02   5.1235470e-02   4.3286506e-02   5.3517792e-01   7.0360559e-01
   1.1226467e-01   1.2027864e-02   4.7224212e-02   4.5739478e-02   7.1021561e-01   7.2451704e-01
   1.1995530e-01   1.1064298e-02   4.3492970e-02   4.8124914e-02   5.0896024e-01   7.3477490e-01
   1.2754869e-01   1.0237684e-02   4.0108034e-02   5.0442760e-02   5.1703806e-01   7.2788505e-01
   1.3489427e-01   9.5604188e-03   3.7113446e-02   5.2739056e-02   5.5605969e-01   7.5184393e-01
   1.4187468e-01   9.0476346e-03   3.4527342e-02   5.5050940e-02   4.0583351e-01   8.0592564e-01
   1.4834970e-01   8.7138110e-03   3.2346128e-02   5.7379948e-02   1.3411623e+00   8.0064128e-01
   1.5413326e-01   8.5701604e-03   3.0548246e-02   5.9677990e-02   2.5087543e+00   7.8106276e-01
   1.5899902e-01   8.6251014e-03   2.9090144e-02   6.1856098e-02   1.2715216e+01   8.5759172e-01
   1.6270999e-01   8.8816238e-03   2.7916406e-02   6.3792774e-02   3.4648301e+01   9.5137626e-01
   1.6510607e-01   9.3385340e-03   2.6995314e-02   6.5357326e-02   5.5347873e+01   9.9732619e-01
   1.6620016e-01   9.9874900e-03   2.6320162e-02   6.6409278e-02   7.1159778e+01   9.9671444e-01
   1.6615720e-01   1.0812630e-02   2.5875668e-02   6.6833718e-02   8.3047823e+01   8.7842543e-01
   1.6514545e-01   1.1791985e-02   2.5655898e-02   6.6639058e-02   9.0516202e+01   8.6250157e-01
   1.6327585e-01   1.2898034e-02   2.5677730e-02   6.5961974e-02   9.5033668e+01   8.8335275e-01
   1.6061164e-01   1.4097524e-02   2.5957372e-02   6.4972106e-02   9.7857694e+01   7.9501654e-01
   1.5714095e-01   1.5351547e-02   2.6503668e-02   6.3800780e-02   1.0023487e+02   8.4144020e-01
   1.5277873e-01   1.6621403e-02   2.7310640e-02   6.2547606e-02   1.0223887e+02   8.4227999e-01
   1.4733928e-01   1.7859613e-02   2.8361294e-02   6.1297110e-02   1.0377198e+02   8.2377483e-01
   1.4061829e-01   1.9016705e-02   2.9642266e-02   6.0105386e-02   1.0488325e+02   6.9994763e-01
   1.3264141e-01   2.0064068e-02   3.1149448e-02   5.8983186e-02   1.0562209e+02   2.7569805e-01
   1.2366382e-01   2.0986398e-02   3.2892176e-02   5.7921242e-02   1.0588798e+02   1.3461933e-01
   1.1398709e-01   2.1783004e-02   3.4883224e-02   5.6928716e-02   1.0558712e+02   1.8742880e-01
   1.0392029e-01   2.2465540e-02   3.7128898e-02   5.6007324e-02   1.0513068e+02   1.4491335e-01
   9.3745934e-02   2.3035732e-02   3.9619824e-02   5.5168804e-02   1.0461723e+02   1.5801172e-01
   8.3675018e-02   2.3492140e-02   4.2315278e-02   5.4453870e-02   1.0412063e+02   1.5488975e-01
   7.3870412e-02   2.3850868e-02   4.5149192e-02   5.3881192e-02   1.0376923e+02   1.8015480e-01
   6.4487344e-02   2.4144474e-02   4.8037096e-02   5.3442750e-02   1.0348341e+02   1.9262121e-01
   5.5687208e-02   2.4402382e-02   5.0875696e-02   5.3099368e-02   1.0334064e+02   1.8717103e-01
   4.7604352e-02   2.4653284e-02   5.3556566e-02   5.2773790e-02   1.0333016e+02   1.8392234e-01
   4.0326220e-02   2.4936160e-02   5.5971306e-02   5.2359822e-02   1.0325077e+02   1.5378814e-01
   3.3892480e-02   2.5279424e-02   5.8006802e-02   5.1755612e-02   1.0311941e+02   2.0397927e-01
   2.8300778e-02   2.5696298e-02   5.9531424e-02   5.0906806e-02   1.0310153e+02   2.2500719e-01
   2.3530056e-02   2.6200546e-02   6.0405268e-02   4.9798040e-02   1.0327868e+02   1.8396218e-01
   1.9549974e-02   2.6805736e-02   6.0521508e-02   4.8476844e-02   1.0352819e+02   1.9344845e-01
   1.6317013e-02   2.7517436e-02   5.9834912e-02   4.7052156e-02   1.0368638e+02   1.8801320e-01
   1.3776479e-02   2.8324260e-02   5.8380608e-02   4.5644992e-02   1.0382247e+02   1.9551664e-01
   1.1868274e-02   2.9207504e-02   5.6228480e-02   4.4363194e-02   1.0395555e+02   2.0413947e-01
   1.0527215e-02   3.0141874e-02   5.3457752e-02   4.3281192e-02   1.0395579e+02   1.7935472e-01
   9.6790864e-03   3.1088424e-02   5.0209134e-02   4.2447550e-02   1.0392165e+02   2.6465911e-01
   9.2436714e-03   3.2016802e-02   4.6654062e-02   4.1884912e-02   1.0388258e+02   4.2370660e-01
   9.1418652e-03   3.2899374e-02   4.2936790e-02   4.1583232e-02   1.0371220e+02   5.6660635e-01
   9.2968836e-03   3.3688154e-02   3.9184184e-02   4.1505224e-02   1.0345905e+02   6.2448788e-01
   9.6350350e-03   3.4329478e-02   3.5519772e-02   4.1583746e-02   1.0299096e+02   5.9396101e-01
   1.0091883e-02   3.4777838e-02   3.2050308e-02   4.1741262e-02   1.0239021e+02   6.1700390e-01
   1.0607592e-02   3.4977870e-02   2.8847444e-02   4.1906880e-02   1.0162762e+02   6.2909826e-01
   1.1127799e-02   3.4878334e-02   2.5959970e-02   4.2003536e-02   1.0069915e+02   6.2798348e-01
   1.1624652e-02   3.4485600e-02   2.3429026e-02   4.1970230e-02   9.9592489e+01   6.7402336e-01
   1.2092190e-02   3.3861620e-02   2.1285894e-02   4.1785462e-02   9.7953183e+01   6.9000038e-01
   1.2526711e-02   3.3090158e-02   1.9551143e-02   4.1449068e-02   9.6311032e+01   7.0480911e-01
   1.2925606e-02   3.2258352e-02   1.8229840e-02   4.1008818e-02   9.4584164e+01   7.4997328e-01
   1.3283465e-02   3.1434406e-02   1.7309446e-02   4.0563078e-02   9.2857119e+01   7.5023432e-01
   1.3589407e-02   3.0661440e-02   1.6762808e-02   4.0206146e-02   9.1384950e+01   7.2021744e-01
   1.3828455e-02   2.9963994e-02   1.6552466e-02   4.0028708e-02   8.9434076e+01   7.9839412e-01
   1.3982563e-02   2.9350602e-02   1.6641210e-02   4.0130434e-02   8.7560990e+01   8.9841942e-01
   1.4042148e-02   2.8817570e-02   1.6995944e-02   4.0599780e-02   8.5829945e+01   8.9182709e-01
   1.4011068e-02   2.8351164e-02   1.7584633e-02   4.1499180e-02   8.3847513e+01   8.7888694e-01
   1.3904842e-02   2.7927528e-02   1.8369153e-02   4.2859616e-02   8.1754088e+01   8.8719034e-01
   1.3748536e-02   2.7526270e-02   1.9302569e-02   4.4687382e-02   7.9636544e+01   8.7299432e-01
   1.3563885e-02   2.7140542e-02   2.0339132e-02   4.6977266e-02   7.7592426e+01   8.4659467e-01
   1.3366435e-02   2.6765142e-02   2.1430150e-02   4.9696404e-02   7.5241938e+01   8.5358546e-01
   1.3170729e-02   2.6393990e-02   2.2514020e-02   5.2782602e-02   7.2838739e+01   9.5331484e-01
   1.2989033e-02   2.6017514e-02   2.3511952e-02   5.6163476e-02   7.0461418e+01   1.0509571e+00
   1.2833580e-02   2.5625072e-02   2.4336606e-02   5.9730200e-02   6.8000738e+01   1.1176513e+00
   1.2715485e-02   2.5224046e-02   2.4910518e-02   6.3336884e-02   6.5075236e+01   1.3655658e+00
   1.2640022e-02   2.4832074e-02   2.5164070e-02   6.6812412e-02   6.1518722e+01   1.6161229e+00
   1.2605417e-02   2.4458280e-02   2.5059134e-02   6.9971334e-02   5.8457097e+01   1.6578944e+00
   1.2603521e-02   2.4107236e-02   2.4614884e-02   7.2636514e-02   5.5498429e+01   1.7103379e+00
   1.2624284e-02   2.3794566e-02   2.3888912e-02   7.4606066e-02   5.2577969e+01   1.7346046e+00
   1.2660347e-02   2.3552898e-02   2.2954106e-02   7.5741458e-02   5.0084748e+01   1.6911727e+00
   1.2705780e-02   2.3422440e-02   2.1878252e-02   7.6069002e-02   4.6881266e+01   1.7328620e+00
   1.2754615e-02   2.3435864e-02   2.0720556e-02   7.5678668e-02   4.3282060e+01   1.7195486e+00
   1.2803078e-02   2.3608106e-02   1.9532701e-02   7.4641772e-02   4.0254875e+01   1.7309342e+00
   1.2852535e-02   2.3943426e-02   1.8352927e-02   7.3011612e-02   3.7340116e+01   1.8771246e+00
   1.2906718e-02   2.4443354e-02   1.7209289e-02   7.0852490e-02   3.4379010e+01   1.9652797e+00
   1.2963768e-02   2.5104730e-02   1.6126889e-02   6.8247436e-02   3.2043223e+01   1.9833580e+00
   1.3018761e-02   2.5916178e-02   1.5129609e-02   6.5269844e-02   2.9803034e+01   1.9894153e+00
   1.3069667e-02   2.6859380e-02   1.4231065e-02   6.1994398e-02   2.8050536e+01   2.0039981e+00
   1.3117167e-02   2.7918942e-02   1.3437855e-02   5.8491256e-02   2.6661304e+01   2.0367300e+00
   1.3165557e-02   2.9081092e-02   1.2760893e-02   5.4800056e-02   2.3938619e+01   2.0476985e+00
   1.3218382e-02   3.0328870e-02   1.2213950e-02   5.0956016e-02   2.0697121e+01   2.0317416e+00
   1.3274362e-02   3.1635884e-02   1.1806474e-02   4.7030470e-02   1.8633501e+01   2.0245612e+00
   1.3331496e-02   3.2962250e-02   1.1541107e-02   4.3102798e-02   1.7687308e+01   2.0242875e+00
   1.3389645e-02   3.4276564e-02   1.1416627e-02   3.9223292e-02   1.6345575e+01   2.0323112e+00
   1.3446491e-02   3.5560714e-02   1.1427913e-02   3.5437604e-02   1.5102196e+01   2.0559393e+00
   1.3491355e-02   3.6804250e-02   1.1563781e-02   3.1801322e-02   1.3673567e+01   2.0835080e+00
   1.3510104e-02   3.8010352e-02   1.1802628e-02   2.8366684e-02   1.1717388e+01   2.0723079e+00
   1.3498562e-02   3.9173298e-02   1.2118785e-02   2.5166456e-02   1.0318805e+01   2.0334221e+00
   1.3461240e-02   4.0279208e-02   1.2491566e-02   2.2213804e-02   8.2574736e+00   2.0492539e+00
   1.3403553e-02   4.1347852e-02   1.2898471e-02   1.9523071e-02   6.9169651e+00   2.0693346e+00
   1.3336210e-02   4.2415544e-02   1.3319276e-02   1.7108726e-02   6.3929043e+00   2.0835856e+00
   1.3276741e-02   4.3498538e-02   1.3739963e-02   1.4972790e-02   5.4082247e+00   2.0781475e+00
   1.3243424e-02   4.4607422e-02   1.4149117e-02   1.3104448e-02   5.0027694e+00   2.0635645e+00
   1.3249448e-02   4.5738000e-02   1.4541213e-02   1.1487291e-02   4.1793959e+00   2.0746311e+00
   1.3298565e-02   4.6861156e-02   1.4907699e-02   1.0105570e-02   3.3518458e+00   2.0391034e+00
   1.3386197e-02   4.7931270e-02   1.5234638e-02   8.9384164e-03   2.9872143e+00   2.0657082e+00
   1.3502752e-02   4.8888626e-02   1.5507172e-02   7.9601756e-03   2.6477719e+00   2.0953640e+00
   1.3639120e-02   4.9687856e-02   1.5705380e-02   7.1455440e-03   2.6901494e+00   2.0848849e+00
   1.3789967e-02   5.0294420e-02   1.5811757e-02   6.4691692e-03   2.6885887e+00   2.1202094e+00
   1.3952405e-02   5.0683140e-02   1.5822323e-02   5.9088662e-03   2.6859331e+00   2.1441272e+00
   1.4124232e-02   5.0853796e-02   1.5751328e-02   5.4469500e-03   2.5224733e+00   2.1544770e+00
   1.4298690e-02   5.0807120e-02   1.5622069e-02   5.0664844e-03   2.4757077e+00   2.1140208e+00
   1.4463160e-02   5.0544874e-02   1.5452241e-02   4.7529340e-03   1.8977844e+00   2.1030518e+00
   1.4601167e-02   5.0091382e-02   1.5254585e-02   4.4994458e-03   7.3434170e-01   2.0923446e+00
   1.4700821e-02   4.9501970e-02   1.5038115e-02   4.3022716e-03   6.9872718e-01   2.0794359e+00
   1.4763691e-02   4.8832994e-02   1.4805562e-02   4.1557632e-03   9.2489037e-01   2.1084807e+00
   1.4794807e-02   4.8118362e-02   1.4553012e-02   4.0557700e-03   1.0285449e+00   2.0951668e+00
   1.4795424e-02   4.7379590e-02   1.4268366e-02   3.9992700e-03   1.2958189e+00   2.0594677e+00
   1.4763786e-02   4.6622396e-02   1.3934276e-02   3.9823562e-03   1.1935755e+00   1.8765977e+00
   1.4691223e-02   4.5855636e-02   1.3539102e-02   4.0012384e-03   1.1337367e+00   1.7213025e+00
   1.4565115e-02   4.5092818e-02   1.3082326e-02   4.0515766e-03   1.0310266e+00   1.6837944e+00
   1.4376606e-02   4.4344388e-02   1.2569504e-02   4.1292298e-03   8.3403286e-01   1.6353541e+00
   1.4128201e-02   4.3616974e-02   1.2011429e-02   4.2306802e-03   8.4888250e-01   1.6842231e+00
   1.3833302e-02   4.2899590e-02   1.1420612e-02   4.3501886e-03   7.9558448e-01   1.6516959e+00
   1.3503257e-02   4.2197290e-02   1.0805070e-02   4.4843764e-03   7.0377812e-01   1.5977770e+00
   1.3146017e-02   4.1537822e-02   1.0175633e-02   4.6371386e-03   6.9810551e-01   1.4818244e+00
   1.2771245e-02   4.0937368e-02   9.5483264e-03   4.8141004e-03   6.6923264e-01   1.1374141e+00
   1.2386314e-02   4.0396120e-02   8.9375872e-03   5.0214124e-03   6.9280941e-01   9.3329573e-01
   1.1999626e-02   3.9899820e-02   8.3545642e-03   5.2678580e-03   6.6174469e-01   9.2137762e-01
   1.1622717e-02   3.9427512e-02   7.8090542e-03   5.5632386e-03   6.5144195e-01   9.4242183e-01
   1.1262743e-02   3.8955380e-02   7.3136802e-03   5.9175086e-03   6.8492732e-01   8.7260179e-01
   1.0919108e-02   3.8467842e-02   6.8823438e-03   6.3379164e-03   6.7491464e-01   8.7978320e-01
   1.0586313e-02   3.7977204e-02   6.5276190e-03   6.8283532e-03   7.6056622e-01   9.0232696e-01
   1.0259260e-02   3.7495146e-02   6.2603300e-03   7.3908928e-03   7.8316306e-01   8.7964332e-01
   9.9314810e-03   3.6994512e-02   6.0874140e-03   8.0241174e-03   7.6189367e-01   8.7659452e-01
   9.5918322e-03   3.6425456e-02   6.0128908e-03   8.7228308e-03   7.8900590e-01   7.8106619e-01
   9.2313150e-03   3.5753764e-02   6.0368526e-03   9.4770356e-03   7.7847444e-01   8.7860863e-01
   8.8492248e-03   3.4979384e-02   6.1582332e-03   1.0270712e-02   8.0254247e-01   7.1994550e-01
   8.4501710e-03   3.4117958e-02   6.3767454e-03   1.1086579e-02   8.0007333e-01   9.6192196e-01
   8.0416996e-03   3.3166470e-02   6.6902590e-03   1.1912854e-02   7.6260050e-01   1.3297067e+00
   7.6344454e-03   3.2099710e-02   7.1006324e-03   1.2740984e-02   7.9407755e-01   5.7731141e+00
   7.2376504e-03   3.0889146e-02   7.6116480e-03   1.3559272e-02   7.9108069e-01   2.1654065e+01
   6.8594210e-03   2.9529706e-02   8.2245134e-03   1.4354691e-02   7.7048832e-01   4.1577255e+01
   6.5101842e-03   2.8039730e-02   8.9416208e-03   1.5108967e-02   7.8391150e-01   5.7289640e+01
   6.2010574e-03   2.6436330e-02   9.7646814e-03   1.5799176e-02   7.5936226e-01   7.0148984e+01
   5.9429708e-03   2.4750990e-02   1.0694093e-02   1.6406941e-02   7.9028603e-01   7.9547309e+01
   5.7478006e-03   2.3042668e-02   1.1730131e-02   1.6914899e-02   8.1317754e-01   8.6043812e+01
   5.6330510e-03   2.1376256e-02   1.2868566e-02   1.7313332e-02   7.8059052e-01   9.0844674e+01
   5.6230678e-03   1.9807625e-02   1.4093585e-02   1.7602345e-02   7.8364133e-01   9.4554530e+01
   5.7444652e-03   1.8389674e-02   1.5379241e-02   1.7779924e-02   7.7472053e-01   9.7492246e+01
   6.0255722e-03   1.7177536e-02   1.6693589e-02   1.7846642e-02   8.4205173e-01   9.9635273e+01
   6.4967098e-03   1.6212451e-02   1.7999453e-02   1.7805666e-02   8.3398963e-01   1.0134721e+02
   7.1880244e-03   1.5520481e-02   1.9259282e-02   1.7659184e-02   8.7030657e-01   1.0246967e+02
   8.1284456e-03   1.5120037e-02   2.0430476e-02   1.7412731e-02   1.0515589e+00   1.0335283e+02
   9.3468506e-03   1.5016171e-02   2.1459268e-02   1.7078334e-02   1.0231377e+00   1.0379018e+02
   1.0873194e-02   1.5203892e-02   2.2280824e-02   1.6676933e-02   1.0562305e+00   1.0380034e+02
   1.2735624e-02   1.5673649e-02   2.2828926e-02   1.6229013e-02   1.0992106e+00   1.0370909e+02
   1.4957101e-02   1.6407151e-02   2.3054098e-02   1.5743591e-02   1.0655632e+00   1.0353934e+02
   1.7554548e-02   1.7369951e-02   2.2940372e-02   1.5223069e-02   9.3691112e-01   1.0359269e+02
   2.0537700e-02   1.8511156e-02   2.2523682e-02   1.4669665e-02   6.1166922e-01   1.0364045e+02
   2.3909528e-02   1.9762503e-02   2.1872664e-02   1.4083072e-02   5.7799521e-01   1.0367117e+02
   2.7658514e-02   2.1040716e-02   2.1061510e-02   1.3462414e-02   6.3650121e-01   1.0373737e+02
   3.1752978e-02   2.2246624e-02   2.0167120e-02   1.2811213e-02   5.9880643e-01   1.0384788e+02
   3.6145032e-02   2.3258878e-02   1.9255132e-02   1.2140211e-02   6.2133569e-01   1.0403208e+02
   4.0765892e-02   2.3956472e-02   1.8374831e-02   1.1466504e-02   6.0263544e-01   1.0409076e+02
   4.5517912e-02   2.4246388e-02   1.7565552e-02   1.0808702e-02   6.3915960e-01   1.0414450e+02
   5.0260380e-02   2.4096790e-02   1.6862748e-02   1.0186394e-02   6.1794359e-01   1.0420861e+02
   5.4810004e-02   2.3540794e-02   1.6297394e-02   9.6202446e-03   6.0686615e-01   1.0428316e+02
   5.8936130e-02   2.2630756e-02   1.5889222e-02   9.1293004e-03   6.2135292e-01   1.0429102e+02
   6.2366684e-02   2.1433644e-02   1.5648194e-02   8.7286938e-03   5.5881410e-01   1.0414575e+02
   6.4842196e-02   2.0028066e-02   1.5572444e-02   8.4325644e-03   6.4423548e-01   1.0385752e+02
   6.6144346e-02   1.8484457e-02   1.5647609e-02   8.2556564e-03   6.1708107e-01   1.0346582e+02
   6.6188580e-02   1.6870127e-02   1.5853586e-02   8.2085016e-03   6.3604515e-01   1.0315571e+02
   6.5093190e-02   1.5245074e-02   1.6166196e-02   8.2980890e-03   7.3258311e-01   1.0274736e+02
   6.3061684e-02   1.3657350e-02   1.6556660e-02   8.5299140e-03   7.5041386e-01   1.0230801e+02
   6.0289630e-02   1.2145251e-02   1.6996525e-02   8.9046946e-03   1.0539891e+00   1.0181198e+02
   5.6961636e-02   1.0736683e-02   1.7457430e-02   9.4165644e-03   9.5473432e-01   1.0111219e+02
   5.3271252e-02   9.4514720e-03   1.7902026e-02   1.0057068e-02   7.7714943e-01   1.0047108e+02
   4.9418216e-02   8.3027942e-03   1.8282124e-02   1.0817348e-02   9.3740396e-01   9.9759997e+01
   4.5569942e-02   7.2972754e-03   1.8548955e-02   1.1685010e-02   7.8970590e-01   9.8994947e+01
   4.1856810e-02   6.4355498e-03   1.8664377e-02   1.2641999e-02   7.8810017e-01   9.8176038e+01
   3.8381862e-02   5.7153706e-03   1.8597407e-02   1.3666425e-02   7.6367594e-01   9.7146099e+01
   3.5224928e-02   5.1334762e-03   1.8327426e-02   1.4738770e-02   6.4357725e-01   9.5778022e+01
   3.2438620e-02   4.6827172e-03   1.7865850e-02   1.5839734e-02   6.8835895e-01   9.4163742e+01
   3.0061824e-02   4.3495682e-03   1.7249079e-02   1.6954963e-02   6.4681421e-01   9.2705523e+01
   2.8137482e-02   4.1141174e-03   1.6516719e-02   1.8083917e-02   6.6616492e-01   9.1125404e+01
   2.6688716e-02   3.9546744e-03   1.5714527e-02   1.9228914e-02   6.3224063e-01   8.9455326e+01
   2.5710160e-02   3.8536604e-03   1.4890459e-02   2.0390380e-02   8.1113193e-01   8.7787991e+01
   2.5188900e-02   3.7956242e-03   1.4082101e-02   2.1561228e-02   9.0959304e-01   8.6008105e+01
   2.5118982e-02   3.7657060e-03   1.3315824e-02   2.2725918e-02   6.7633943e-01   8.3913176e+01
   2.5493310e-02   3.7533966e-03   1.2608816e-02   2.3879462e-02   8.5163459e-01   8.1258114e+01
   2.6286086e-02   3.7534792e-03   1.1969844e-02   2.5028698e-02   9.8242539e-01   7.8669438e+01
   2.7448682e-02   3.7648182e-03   1.1398482e-02   2.6175114e-02   9.0182891e-01   7.5882649e+01
   2.8911096e-02   3.7866058e-03   1.0888221e-02   2.7307274e-02   8.9133440e-01   7.2919058e+01
   3.0585380e-02   3.8148606e-03   1.0432250e-02   2.8416778e-02   9.0797836e-01   6.9972008e+01
   3.2375208e-02   3.8448760e-03   1.0022866e-02   2.9506194e-02   1.0316263e+00   6.6653064e+01
   3.4186684e-02   3.8730894e-03   9.6487904e-03   3.0572764e-02   1.0453432e+00   6.3693680e+01
   3.5915532e-02   3.8963700e-03   9.2998096e-03   3.1607626e-02   1.0551914e+00   6.0968875e+01
   3.7454436e-02   3.9118114e-03   8.9698890e-03   3.2607814e-02   1.1238643e+00   5.7796817e+01
   3.8738418e-02   3.9180284e-03   8.6531290e-03   3.3567914e-02   1.1237945e+00   5.4594642e+01
   3.9742080e-02   3.9169098e-03   8.3458756e-03   3.4460086e-02   1.0716985e+00   5.1810892e+01
   4.0458682e-02   3.9100736e-03   8.0487926e-03   3.5243158e-02   1.1006062e+00   4.8873209e+01
   4.0901588e-02   3.8970800e-03   7.7626836e-03   3.5866612e-02   1.1476315e+00   4.5900732e+01
   4.1103830e-02   3.8793196e-03   7.4865736e-03   3.6263424e-02   1.0546952e+00   4.2929824e+01
   4.1123804e-02   3.8604932e-03   7.2174180e-03   3.6361430e-02   1.0546816e+00   3.9865118e+01
   4.1025980e-02   3.8445954e-03   6.9524912e-03   3.6090500e-02   1.1135191e+00   3.7545139e+01
   4.0842800e-02   3.8347362e-03   6.6911902e-03   3.5431044e-02   1.1158909e+00   3.4492391e+01
   4.0566474e-02   3.8326736e-03   6.4312994e-03   3.4428012e-02   1.1181507e+00   3.0860241e+01
   4.0169418e-02   3.8385042e-03   6.1687450e-03   3.3141578e-02   1.1062053e+00   2.8067158e+01
   3.9646048e-02   3.8518432e-03   5.9034388e-03   3.1633172e-02   1.0907552e+00   2.5200628e+01
   3.9043188e-02   3.8718590e-03   5.6370318e-03   2.9953606e-02   1.0551779e+00   2.2379120e+01
   3.8439342e-02   3.8968748e-03   5.3686416e-03   2.8153980e-02   1.0425033e+00   1.9716669e+01
   3.7908446e-02   3.9291548e-03   5.1003600e-03   2.6288136e-02   1.0350575e+00   1.7442859e+01
   3.7511788e-02   3.9743160e-03   4.8364112e-03   2.4399392e-02   1.0253416e+00   1.6031830e+01
   3.7305456e-02   4.0366696e-03   4.5791096e-03   2.2544328e-02   1.0201557e+00   1.4782849e+01
   3.7340848e-02   4.1193364e-03   4.3316056e-03   2.0784488e-02   1.0171715e+00   1.3089853e+01
   3.7657948e-02   4.2245108e-03   4.0974190e-03   1.9168142e-02   1.0438940e+00   1.1303579e+01
   3.8279054e-02   4.3517816e-03   3.8790082e-03   1.7736593e-02   9.9136763e-01   9.7231824e+00
   3.9204350e-02   4.4964612e-03   3.6790050e-03   1.6525624e-02   9.4855351e-01   8.4444428e+00
   4.0397484e-02   4.6539958e-03   3.5011696e-03   1.5563313e-02   9.9941356e-01   7.7216024e+00
   4.1783402e-02   4.8208726e-03   3.3504030e-03   1.4864857e-02   1.0211347e+00   6.7230504e+00
   4.3258840e-02   4.9902282e-03   3.2331668e-03   1.4433999e-02   9.9045052e-01   5.1357663e+00
   4.4687972e-02   5.1545616e-03   3.1575758e-03   1.4265437e-02   9.8171021e-01   4.1500723e+00
   4.5917848e-02   5.3071624e-03   3.1317518e-03   1.4344122e-02   1.0193666e+00   3.9755447e+00
   4.6779184e-02   5.4411680e-03   3.1637260e-03   1.4650109e-02   9.2911260e-01   3.4259291e+00
   4.7100006e-02   5.5473306e-03   3.2636286e-03   1.5161218e-02   8.9025249e-01   2.5560059e+00
   4.6790130e-02   5.6148992e-03   3.4450214e-03   1.5854285e-02   9.8469434e-01   2.2965480e+00
   4.5866334e-02   5.6399026e-03   3.7245960e-03   1.6706647e-02   9.9579118e-01   2.1550068e+00
   4.4408588e-02   5.6200642e-03   4.1221554e-03   1.7701256e-02   9.8281425e-01   1.9645075e+00
   4.2523314e-02   5.5516136e-03   4.6599990e-03   1.8834662e-02   8.7393865e-01   2.0542208e+00
   4.0320828e-02   5.4397286e-03   5.3624488e-03   2.0107700e-02   8.9796238e-01   1.8440448e+00
   3.7910964e-02   5.2953910e-03   6.2544866e-03   2.1511134e-02   1.0924220e+00   1.4890521e+00
   3.5398996e-02   5.1296572e-03   7.3599662e-03   2.3029408e-02   1.0920560e+00   1.4248808e+00
   3.2891868e-02   4.9544620e-03   8.7025164e-03   2.4644392e-02   9.0560299e-01   1.3131312e+00
   3.0495426e-02   4.7803678e-03   1.0303225e-02   2.6328130e-02   7.1672902e-01   1.2204317e+00
   2.8300958e-02   4.6157138e-03   1.2178609e-02   2.8046582e-02   6.9771479e-01   1.2062640e+00
   2.6384540e-02   4.4663222e-03   1.4339337e-02   2.9766674e-02   7.0887031e-01   1.0549192e+00
   2.4808834e-02   4.3380338e-03   1.6785752e-02   3.1459842e-02   6.5393762e-01   9.4568009e-01
   2.3629318e-02   4.2387396e-03   1.9507216e-02   3.3106552e-02   6.3975174e-01   9.0596799e-01
   2.2894860e-02   4.1741510e-03   2.2481726e-02   3.4682126e-02   6.5392758e-01   8.4761676e-01
   2.2641758e-02   4.1471696e-03   2.5674298e-02   3.6142542e-02   6.4510144e-01   8.4579025e-01
   2.2895832e-02   4.1597348e-03   2.9035664e-02   3.7425872e-02   6.2340102e-01   7.8272024e-01
   2.3683656e-02   4.2123158e-03   3.2504862e-02   3.8456546e-02   6.6416894e-01   6.9612222e-01
   2.5037716e-02   4.3047112e-03   3.6005974e-02   3.9156314e-02   6.6923294e-01   6.9997513e-01
   2.6984170e-02   4.4374154e-03   3.9444090e-02   3.9476856e-02   6.4443380e-01   7.0468836e-01
   2.9533300e-02   4.6130512e-03   4.2710426e-02   3.9417010e-02   6.2788935e-01   7.0584652e-01
   3.2678382e-02   4.8344730e-03   4.5675530e-02   3.9010538e-02   5.9221260e-01   7.1131309e-01
   3.6392232e-02   5.1039320e-03   4.8203492e-02   3.8322308e-02   6.1559412e-01   6.8817323e-01
   4.0638514e-02   5.4244566e-03   5.0147452e-02   3.7421784e-02   6.0631986e-01   6.8770249e-01
   4.5376016e-02   5.7956814e-03   5.1359218e-02   3.6359536e-02   6.4521188e-01   7.3151454e-01
   5.0541168e-02   6.2120796e-03   5.1777646e-02   3.5171046e-02   6.0252294e-01   7.0205279e-01
   5.6056856e-02   6.6619660e-03   5.1422532e-02   3.3869178e-02   5.7323130e-01   6.7115026e-01
   6.1843856e-02   7.1302114e-03   5.0361474e-02   3.2458842e-02   6.3972594e-01   6.6932380e-01
   6.7831358e-02   7.6138424e-03   4.8721354e-02   3.0953290e-02   5.4516644e-01   6.2891112e-01
   7.3986274e-02   8.1259804e-03   4.6655384e-02   2.9368074e-02   6.6582680e-01   6.4619409e-01
   8.0291592e-02   8.6824850e-03   4.4334146e-02   2.7722990e-02   5.8517333e-01   6.0226898e-01
   8.6726826e-02   9.2951878e-03   4.1916856e-02   2.6031276e-02   6.3152843e-01   5.5873379e-01
   9.3268568e-02   9.9702482e-03   3.9520810e-02   2.4300874e-02   6.0177080e-01   5.9511748e-01
   9.9841656e-02   1.0706797e-02   3.7233666e-02   2.2549416e-02   4.5505931e-01   5.6971635e-01
   1.0630571e-01   1.1502245e-02   3.5116556e-02   2.0805992e-02   6.9268931e-01   6.1414507e-01
   1.1249812e-01   1.2356227e-02   3.3206158e-02   1.9113428e-02   2.1139838e-01   6.8313843e-01
   1.1826638e-01   1.3269485e-02   3.1523098e-02   1.7517006e-02   1.1788237e+00   7.1153498e-01
   1.2343718e-01   1.4243020e-02   3.0090986e-02   1.6055114e-02   1.8033425e+00   7.4092555e-01
   1.2777532e-01   1.5272925e-02   2.8927864e-02   1.4760454e-02   6.2679320e+00   6.8234758e-01
   1.3100955e-01   1.6347342e-02   2.8043044e-02   1.3660468e-02   2.2139772e+01   8.0377046e-01
   1.3283796e-01   1.7449357e-02   2.7460454e-02   1.2776653e-02   3.8728030e+01   9.5819187e-01
   1.3303442e-01   1.8560658e-02   2.7204146e-02   1.2117854e-02   5.2084235e+01   8.9873734e-01
   1.3161395e-01   1.9667490e-02   2.7276128e-02   1.1682035e-02   6.6029058e+01   9.5815726e-01
   1.2874626e-01   2.0759324e-02   2.7661126e-02   1.1461465e-02   7.8168857e+01   9.9813080e-01
   1.2465032e-01   2.1833294e-02   2.8348734e-02   1.1440019e-02   8.7843934e+01   9.7331357e-01
   1.1958492e-01   2.2901592e-02   2.9331868e-02   1.1592788e-02   9.4106041e+01   9.5095483e-01
   1.1376783e-01   2.3970964e-02   3.0590000e-02   1.1890493e-02   9.8170089e+01   8.3565121e-01
   1.0730864e-01   2.5031294e-02   3.2090560e-02   1.2303711e-02   1.0106859e+02   7.9029738e-01
   1.0025647e-01   2.6062702e-02   3.3779094e-02   1.2807258e-02   1.0256314e+02   7.9713456e-01
   9.2730206e-02   2.7034288e-02   3.5576328e-02   1.3376277e-02   1.0336272e+02   7.2639600e-01
   8.4905212e-02   2.7913666e-02   3.7386348e-02   1.3980879e-02   1.0357466e+02   6.4252009e-01
   7.6955002e-02   2.8679504e-02   3.9107122e-02   1.4589773e-02   1.0368721e+02   6.5455639e-01
   6.9074552e-02   2.9330190e-02   4.0647444e-02   1.5164482e-02   1.0343022e+02   6.1658567e-01
   6.1435158e-02   2.9873180e-02   4.1931868e-02   1.5664995e-02   1.0266235e+02   6.1399197e-01
   5.4159550e-02   3.0302874e-02   4.2906348e-02   1.6064540e-02   1.0186670e+02   5.3780902e-01
   4.7342762e-02   3.0606812e-02   4.3536522e-02   1.6343578e-02   1.0129495e+02   2.1993463e-01
   4.1055126e-02   3.0782894e-02   4.3796028e-02   1.6484422e-02   1.0101683e+02   1.6504440e-01
   3.5340496e-02   3.0850130e-02   4.3677080e-02   1.6473390e-02   1.0078066e+02   2.3588275e-01
   3.0216498e-02   3.0840272e-02   4.3194656e-02   1.6309315e-02   1.0049390e+02   1.6245089e-01
   2.5680248e-02   3.0785342e-02   4.2363398e-02   1.6002013e-02   1.0019269e+02   1.6575161e-01
   2.1707798e-02   3.0706752e-02   4.1191436e-02   1.5568944e-02   1.0005639e+02   1.6654698e-01
   1.8268530e-02   3.0607296e-02   3.9692008e-02   1.5047031e-02   1.0009186e+02   1.4643419e-01
   1.5331136e-02   3.0486486e-02   3.7895016e-02   1.4481301e-02   1.0004723e+02   2.0510258e-01
   1.2853299e-02   3.0345962e-02   3.5854190e-02   1.3910345e-02   9.9837633e+01   2.1455062e-01
   1.0789235e-02   3.0182960e-02   3.3636584e-02   1.3368819e-02   9.9577502e+01   1.8224661e-01
   9.0969220e-03   2.9984694e-02   3.1309874e-02   1.2885808e-02   9.9437050e+01   1.9600550e-01
   7.7358436e-03   2.9735504e-02   2.8938448e-02   1.2489982e-02   9.9245900e+01   1.7244184e-01
   6.6651922e-03   2.9441804e-02   2.6581940e-02   1.2212506e-02   9.8955421e+01   1.8999003e-01
   5.8454524e-03   2.9125910e-02   2.4295154e-02   1.2082950e-02   9.8793983e+01   1.7353772e-01
   5.2421908e-03   2.8797850e-02   2.2120616e-02   1.2126187e-02   9.8477231e+01   2.7597285e-01
   4.8254714e-03   2.8451096e-02   2.0082154e-02   1.2360055e-02   9.7974937e+01   6.1929125e-01
   4.5676408e-03   2.8084136e-02   1.8187100e-02   1.2813692e-02   9.7400394e+01   7.3748287e-01
   4.4432598e-03   2.7709748e-02   1.6428562e-02   1.3538422e-02   9.6508600e+01   7.7571899e-01
   4.4281806e-03   2.7344670e-02   1.4796567e-02   1.4600684e-02   9.5473689e+01   8.4127889e-01
   4.4996782e-03   2.7012422e-02   1.3290304e-02   1.6090942e-02   9.4442924e+01   8.0306716e-01
   4.6387110e-03   2.6742644e-02   1.1915776e-02   1.8112037e-02   9.3439102e+01   8.6178836e-01
   4.8291852e-03   2.6558108e-02   1.0677523e-02   2.0758530e-02   9.2154276e+01   8.7246223e-01
   5.0553234e-03   2.6461526e-02   9.5738958e-03   2.4123218e-02   9.0507354e+01   8.8072479e-01
   5.3007914e-03   2.6437276e-02   8.6028910e-03   2.8291800e-02   8.8819018e+01   9.3558202e-01
   5.5512212e-03   2.6481022e-02   7.7656402e-03   3.3335132e-02   8.7031931e+01   9.0898464e-01
   5.7957560e-03   2.6603214e-02   7.0635710e-03   3.9302622e-02   8.5100111e+01   9.2492034e-01
   6.0265758e-03   2.6812088e-02   6.4991836e-03   4.6209512e-02   8.2625289e+01   9.1932570e-01
   6.2398840e-03   2.7118846e-02   6.0743832e-03   5.4046360e-02   7.9949275e+01   9.3349837e-01
   6.4342688e-03   2.7522668e-02   5.7926830e-03   6.2772932e-02   7.7682517e+01   9.7437519e-01
   6.6089318e-03   2.7996376e-02   5.6621038e-03   7.2299628e-02   7.4969618e+01   9.1849608e-01
   6.7619598e-03   2.8504096e-02   5.6925734e-03   8.2472912e-02   7.1841570e+01   8.8562654e-01
   6.8912440e-03   2.9008762e-02   5.8928720e-03   9.3087342e-02   6.9096450e+01   7.9519433e-01
   6.9999358e-03   2.9479294e-02   6.2677956e-03   1.0392092e-01   6.5742627e+01   8.2920362e-01
   7.0946298e-03   2.9902266e-02   6.8182532e-03   1.1469029e-01   6.1802981e+01   1.0932203e+00
   7.1826402e-03   3.0267546e-02   7.5423634e-03   1.2502280e-01   5.8312348e+01   1.2644810e+00
   7.2716194e-03   3.0562062e-02   8.4350130e-03   1.3448084e-01   5.4897430e+01   1.3852521e+00
   7.3668566e-03   3.0779070e-02   9.4867546e-03   1.4262323e-01   5.1745017e+01   1.4360417e+00
   7.4707832e-03   3.0905356e-02   1.0684654e-02   1.4902654e-01   4.8587022e+01   1.4758712e+00
   7.5826888e-03   3.0921544e-02   1.2010984e-02   1.5321628e-01   4.5124070e+01   1.6317596e+00
   7.7002622e-03   3.0824030e-02   1.3441405e-02   1.5495819e-01   4.1330700e+01   1.7492479e+00
   7.8205930e-03   3.0623308e-02   1.4943599e-02   1.5451240e-01   3.6793571e+01   1.8153178e+00
   7.9389908e-03   3.0331268e-02   1.6475554e-02   1.5234546e-01   3.2388151e+01   1.8846454e+00
   8.0516300e-03   2.9960884e-02   1.7987225e-02   1.4888967e-01   2.9267828e+01   1.9236736e+00
   8.1559228e-03   2.9526300e-02   1.9417639e-02   1.4448044e-01   2.6672393e+01   1.8651046e+00
   8.2481538e-03   2.9034396e-02   2.0699704e-02   1.3934420e-01   2.2529461e+01   1.7815013e+00
   8.3279254e-03   2.8491384e-02   2.1759922e-02   1.3362401e-01   1.9241304e+01   1.8114311e+00
   8.3977850e-03   2.7920878e-02   2.2525832e-02   1.2741737e-01   1.6592629e+01   1.8553322e+00
   8.4569514e-03   2.7353680e-02   2.2963056e-02   1.2087347e-01   1.1110302e+01   1.8823309e+00
   8.5047780e-03   2.6812332e-02   2.3070780e-02   1.1418586e-01   6.9721759e+00   1.9355127e+00
   8.5423448e-03   2.6311976e-02   2.2868948e-02   1.0753863e-01   5.5134169e+00   2.0088495e+00
   8.5681928e-03   2.5860082e-02   2.2409180e-02   1.0109219e-01   4.2116892e+00   2.1067696e+00
   8.5761796e-03   2.5455714e-02   2.1752972e-02   9.4935934e-02   3.4287364e+00   2.1445299e+00
   8.5562406e-03   2.5096138e-02   2.0958248e-02   8.9086708e-02   2.6830291e+00   2.1324469e+00
   8.5046778e-03   2.4790552e-02   2.0081160e-02   8.3544232e-02   2.4978104e+00   2.1422030e+00
   8.4300180e-03   2.4555140e-02   1.9167235e-02   7.8298646e-02   2.6099310e+00   2.1435225e+00
   8.3438830e-03   2.4395984e-02   1.8249133e-02   7.3307518e-02   2.4081871e+00   2.1154090e+00
   8.2529724e-03   2.4310134e-02   1.7347888e-02   6.8543992e-02   2.5070221e+00   2.1398694e+00
   8.1608226e-03   2.4296060e-02   1.6480725e-02   6.4031736e-02   2.3701497e+00   2.1333811e+00
   8.0739724e-03   2.4355516e-02   1.5663690e-02   5.9818058e-02   2.1532712e+00   2.0891222e+00
   8.0008666e-03   2.4485382e-02   1.4904994e-02   5.5969096e-02   1.8256979e+00   2.1272670e+00
   7.9476984e-03   2.4681216e-02   1.4212664e-02   5.2560940e-02   1.3425309e+00   2.1309237e+00
   7.9189140e-03   2.4947990e-02   1.3598398e-02   4.9652510e-02   1.0896360e+00   2.1359739e+00
   7.9161260e-03   2.5295022e-02   1.3068363e-02   4.7260032e-02   7.9471807e-01   2.1225524e+00
   7.9386414e-03   2.5733654e-02   1.2621091e-02   4.5345296e-02   6.9401129e-01   2.0883985e+00
   7.9854236e-03   2.6278650e-02   1.2248874e-02   4.3829688e-02   8.0140101e-01   2.2153772e+00
   8.0548156e-03   2.6937248e-02   1.1939229e-02   4.2616576e-02   9.3409272e-01   2.3067893e+00
   8.1457128e-03   2.7696208e-02   1.1677653e-02   4.1615930e-02   8.9329844e-01   2.3158724e+00
   8.2578178e-03   2.8527776e-02   1.1447183e-02   4.0760126e-02   7.0431176e-01   2.3253684e+00
   8.3902568e-03   2.9402974e-02   1.1233046e-02   4.0015428e-02   7.1405455e-01   2.2999215e+00
   8.5395510e-03   3.0291066e-02   1.1029852e-02   3.9379530e-02   7.1171528e-01   2.3142564e+00
   8.7021702e-03   3.1182560e-02   1.0833114e-02   3.8849786e-02   7.2422693e-01   2.2826612e+00
   8.8798334e-03   3.2091484e-02   1.0634677e-02   3.8413970e-02   7.7468225e-01   2.2734405e+00
   9.0729236e-03   3.3028278e-02   1.0427637e-02   3.8052504e-02   7.4663973e-01   2.2810802e+00
   9.2775132e-03   3.4015270e-02   1.0202481e-02   3.7728088e-02   7.5265475e-01   2.2044637e+00
   9.4912778e-03   3.5077596e-02   9.9553996e-03   3.7414760e-02   7.5406806e-01   2.1779783e+00
   9.7124218e-03   3.6222248e-02   9.6937600e-03   3.7119946e-02   7.5534146e-01   2.1549924e+00
   9.9426800e-03   3.7453874e-02   9.4238270e-03   3.6854250e-02   7.3496520e-01   2.1574947e+00
   1.0186285e-02   3.8770222e-02   9.1510682e-03   3.6627410e-02   7.3732542e-01   2.1557169e+00
   1.0445443e-02   4.0156356e-02   8.8838012e-03   3.6466440e-02   7.8257684e-01   2.1337082e+00
   1.0723285e-02   4.1596062e-02   8.6313950e-03   3.6392324e-02   7.1504892e-01   2.1551729e+00
   1.1020239e-02   4.3083924e-02   8.4036656e-03   3.6402022e-02   6.4194433e-01   2.0161208e+00
   1.1330683e-02   4.4621060e-02   8.2077896e-03   3.6489660e-02   6.5699535e-01   1.8456435e+00
   1.1642747e-02   4.6200554e-02   8.0463178e-03   3.6651090e-02   6.5913209e-01   1.8618448e+00
   1.1937422e-02   4.7814968e-02   7.9178470e-03   3.6864518e-02   6.4656544e-01   1.8857409e+00
   1.2186975e-02   4.9452506e-02   7.8184678e-03   3.7090340e-02   6.4585725e-01   1.8695941e+00
   1.2368060e-02   5.1079518e-02   7.7423948e-03   3.7299356e-02   6.5616630e-01   1.9916389e+00
   1.2480460e-02   5.2636078e-02   7.6848702e-03   3.7486024e-02   6.5009956e-01   2.0715516e+00
   1.2531744e-02   5.4048954e-02   7.6423306e-03   3.7657376e-02   6.6319975e-01   2.0296270e+00
   1.2525435e-02   5.5242250e-02   7.6112490e-03   3.7829304e-02   6.6360385e-01   2.0611796e+00
   1.2469752e-02   5.6134328e-02   7.5914520e-03   3.8016654e-02   6.3941604e-01   2.0678437e+00
   1.2375485e-02   5.6674774e-02   7.5849482e-03   3.8223204e-02   6.6743253e-01   2.0917680e+00
   1.2252201e-02   5.6861658e-02   7.5952518e-03   3.8437992e-02   6.7271933e-01   2.0891812e+00
   1.2105231e-02   5.6699670e-02   7.6266368e-03   3.8626752e-02   6.5742380e-01   2.1117812e+00
   1.1933611e-02   5.6197592e-02   7.6796940e-03   3.8744158e-02   6.5506523e-01   2.1339401e+00
   1.1733015e-02   5.5367274e-02   7.7518048e-03   3.8763044e-02   6.4961951e-01   2.0149136e+00
   1.1500254e-02   5.4219018e-02   7.8393940e-03   3.8686232e-02   6.5180786e-01   2.0644983e+00
   1.1236771e-02   5.2798606e-02   7.9403138e-03   3.8546180e-02   6.5777003e-01   2.1030578e+00
   1.0947973e-02   5.1191216e-02   8.0547912e-03   3.8386662e-02   6.6309192e-01   2.1327764e+00
   1.0639280e-02   4.9506398e-02   8.1821750e-03   3.8237996e-02   6.4072575e-01   2.1433509e+00
   1.0314085e-02   4.7851320e-02   8.3214996e-03   3.8121654e-02   6.3886786e-01   2.1548447e+00
   9.9753246e-03   4.6288390e-02   8.4772302e-03   3.8039226e-02   6.5267957e-01   2.2302637e+00
   9.6274008e-03   4.4835488e-02   8.6584652e-03   3.7976052e-02   6.4442184e-01   2.1886042e+00
   9.2734386e-03   4.3490954e-02   8.8719298e-03   3.7924790e-02   6.5254008e-01   2.2346154e+00
   8.9095692e-03   4.2260834e-02   9.1202724e-03   3.7877416e-02   6.6148481e-01   1.9389167e+00
   8.5317924e-03   4.1168564e-02   9.4014846e-03   3.7850796e-02   6.6230729e-01   1.9207728e+00
[truncated: 19,396,606 more chars]
