# Supplementary material for: Reflex Control of Robotic Gait Using Human Walking Data
Source: PLoS One. 2014 Oct 27;9(10):e109959. doi: 10.1371/journal.pone.0109959 (PMC4210155; doi:10.1371/journal.pone.0109959)
Supplement: Data S4 — Subject C. (GZ) [file pone.0109959.s021.gz › Data_S4.dat]

   7.0760902e-03   2.2824712e-02   1.3459123e-03   2.2870426e-04   4.9207389e+00   4.6781986e+00
   1.1159523e-02   2.7228494e-02   2.6958752e-03   6.0327102e-04   4.2813546e+00   4.6968332e+00
   1.4991304e-02   3.1636986e-02   4.0512358e-03   9.4852918e-04   3.6608851e+00   4.7014395e+00
   1.8593722e-02   3.6096768e-02   5.4520980e-03   1.2675549e-03   3.1637692e+00   4.6969740e+00
   2.1812196e-02   4.0394826e-02   6.8554320e-03   1.5494210e-03   2.9613093e+00   4.7634378e+00
   2.4644494e-02   4.4486824e-02   8.2786836e-03   1.7960008e-03   2.1939537e+00   4.7438534e+00
   2.7035888e-02   4.8274648e-02   9.7144934e-03   2.0042856e-03   1.6533185e+00   4.7766138e+00
   2.8964050e-02   5.1646656e-02   1.1164000e-02   2.1740954e-03   1.6682820e+00   4.7456935e+00
   3.0507552e-02   5.4598976e-02   1.2662461e-02   2.3133538e-03   1.6607831e+00   4.6999121e+00
   3.1694036e-02   5.7081342e-02   1.4209481e-02   2.4241096e-03   1.6673582e+00   4.6541998e+00
   3.2625428e-02   5.9194004e-02   1.5833375e-02   2.5146814e-03   1.6722969e+00   4.4668790e+00
   3.3334618e-02   6.0990370e-02   1.7527845e-02   2.5888240e-03   1.6540662e+00   4.4954965e+00
   3.3865182e-02   6.2543474e-02   1.9286366e-02   2.6515314e-03   1.6688502e+00   4.4794591e+00
   3.4240650e-02   6.3920102e-02   2.1088990e-02   2.7060080e-03   1.6627936e+00   4.4850327e+00
   3.4461798e-02   6.5154522e-02   2.2902048e-02   2.7529580e-03   1.6542374e+00   4.4099239e+00
   3.4574598e-02   6.6286350e-02   2.4707110e-02   2.7953762e-03   1.6598979e+00   4.3261562e+00
   3.4601506e-02   6.7318094e-02   2.6472478e-02   2.8342672e-03   1.6548413e+00   4.6012753e+00
   3.4562356e-02   6.8279704e-02   2.8175682e-02   2.8712680e-03   1.6497672e+00   4.2670525e+00
   3.4437674e-02   6.9158314e-02   2.9785812e-02   2.9056776e-03   1.6649307e+00   3.7669992e+00
   3.4182694e-02   6.9898112e-02   3.1255788e-02   2.9361384e-03   1.6753940e+00   3.7692190e+00
   3.3754560e-02   7.0408818e-02   3.2522614e-02   2.9627288e-03   1.6610364e+00   3.7441841e+00
   3.3103154e-02   7.0565384e-02   3.3513160e-02   2.9863834e-03   1.6574502e+00   3.7153841e+00
   3.2198718e-02   7.0242098e-02   3.4168654e-02   3.0086682e-03   1.6583829e+00   3.6464550e+00
   3.1040926e-02   6.9377132e-02   3.4421910e-02   3.0292968e-03   1.6520903e+00   3.5960963e+00
   2.9659696e-02   6.8065350e-02   3.4234146e-02   3.0470998e-03   1.6583749e+00   3.6399036e+00
   2.8097932e-02   6.6460836e-02   3.3659030e-02   3.0613222e-03   1.6568196e+00   3.6620965e+00
   2.6400988e-02   6.4677992e-02   3.2790912e-02   3.0717266e-03   1.6542137e+00   3.7829991e+00
   2.4615620e-02   6.2795968e-02   3.1701574e-02   3.0775348e-03   1.6674366e+00   3.8386568e+00
   2.2791032e-02   6.0889858e-02   3.0445194e-02   3.0790020e-03   1.6654527e+00   3.7822319e+00
   2.0974352e-02   5.9031798e-02   2.9068838e-02   3.0792234e-03   1.6524100e+00   3.8701733e+00
   1.9199861e-02   5.7240832e-02   2.7616802e-02   3.0818894e-03   1.6549446e+00   3.7070466e+00
   1.7496661e-02   5.5493486e-02   2.6136458e-02   3.0903330e-03   1.6573465e+00   3.7075617e+00
   1.5888212e-02   5.3718788e-02   2.4680808e-02   3.1073840e-03   1.6620530e+00   3.6699859e+00
   1.4396459e-02   5.1815688e-02   2.3313034e-02   3.1355400e-03   1.6663004e+00   4.0323620e+00
   1.3056667e-02   4.9757210e-02   2.2095052e-02   3.1759942e-03   1.6557738e+00   4.5573784e+00
   1.1912333e-02   4.7599372e-02   2.1066120e-02   3.2271440e-03   1.6573972e+00   3.6408517e+00
   1.1007914e-02   4.5391712e-02   2.0253480e-02   3.2865532e-03   1.6668999e+00   1.2675043e+01
   1.0387706e-02   4.3170416e-02   1.9688927e-02   3.3519296e-03   1.6609231e+00   3.5789910e+01
   1.0093100e-02   4.1007102e-02   1.9397911e-02   3.4205024e-03   1.6517704e+00   5.6095612e+01
   1.0161726e-02   3.8992572e-02   1.9394434e-02   3.4894816e-03   1.6474228e+00   7.0013786e+01
   1.0629425e-02   3.7200276e-02   1.9681999e-02   3.5564526e-03   1.6491702e+00   8.2805208e+01
   1.1532269e-02   3.5669448e-02   2.0248674e-02   3.6193548e-03   1.6514151e+00   9.2480788e+01
   1.2904876e-02   3.4399332e-02   2.1066098e-02   3.6753636e-03   1.6533972e+00   9.9084468e+01
   1.4776247e-02   3.3354678e-02   2.2091102e-02   3.7206982e-03   1.6529559e+00   1.0363036e+02
   1.7164744e-02   3.2476506e-02   2.3267084e-02   3.7513088e-03   1.6437417e+00   1.0706915e+02
   2.0076716e-02   3.1692930e-02   2.4520250e-02   3.7632414e-03   1.6525992e+00   1.0987783e+02
   2.3503496e-02   3.0921652e-02   2.5758140e-02   3.7537896e-03   1.6583975e+00   1.1173021e+02
   2.7416342e-02   3.0092190e-02   2.6869468e-02   3.7206170e-03   1.6470456e+00   1.1311146e+02
   3.1766966e-02   2.9186094e-02   2.7735716e-02   3.6632458e-03   1.6510279e+00   1.1375184e+02
   3.6484340e-02   2.8238446e-02   2.8259958e-02   3.5852398e-03   1.6561899e+00   1.1402587e+02
   4.1465546e-02   2.7293522e-02   2.8393886e-02   3.4909772e-03   1.6652365e+00   1.1420367e+02
   4.6570842e-02   2.6384634e-02   2.8157310e-02   3.3852492e-03   1.6654437e+00   1.1382114e+02
   5.1638272e-02   2.5542062e-02   2.7629078e-02   3.2740256e-03   1.6513041e+00   1.1363164e+02
   5.6497568e-02   2.4789296e-02   2.6911786e-02   3.1629232e-03   1.6509771e+00   1.1365984e+02
   6.0979752e-02   2.4146400e-02   2.6100342e-02   3.0566960e-03   1.6539770e+00   1.1348539e+02
   6.4942540e-02   2.3628148e-02   2.5272790e-02   2.9592286e-03   1.6483266e+00   1.1325098e+02
   6.8280202e-02   2.3236434e-02   2.4498978e-02   2.8742384e-03   1.6471404e+00   1.1293490e+02
   7.0954138e-02   2.2971904e-02   2.3840628e-02   2.8041938e-03   1.6607598e+00   1.1264132e+02
   7.3003844e-02   2.2841322e-02   2.3341140e-02   2.7487674e-03   1.6697024e+00   1.1220854e+02
   7.4471158e-02   2.2846004e-02   2.3027904e-02   2.7048110e-03   1.6653072e+00   1.1171284e+02
   7.5381184e-02   2.2975536e-02   2.2927926e-02   2.6676492e-03   1.6574329e+00   1.1120464e+02
   7.5769416e-02   2.3217472e-02   2.3068306e-02   2.6343246e-03   1.6582685e+00   1.1065819e+02
   7.5673762e-02   2.3555618e-02   2.3464524e-02   2.6056842e-03   1.6718498e+00   1.1023857e+02
   7.5139432e-02   2.3961882e-02   2.4119944e-02   2.5848926e-03   1.6633017e+00   1.0970401e+02
   7.4202696e-02   2.4409356e-02   2.5029140e-02   2.5733620e-03   1.6590394e+00   1.0912930e+02
   7.2852466e-02   2.4884434e-02   2.6177774e-02   2.5703076e-03   1.6711666e+00   1.0858373e+02
   7.1035142e-02   2.5373006e-02   2.7544662e-02   2.5757466e-03   1.6612189e+00   1.0797113e+02
   6.8739972e-02   2.5853308e-02   2.9097802e-02   2.5897562e-03   1.6754706e+00   1.0740348e+02
   6.6051258e-02   2.6314416e-02   3.0787650e-02   2.6114816e-03   1.6729201e+00   1.0671669e+02
   6.3096690e-02   2.6758758e-02   3.2564668e-02   2.6392498e-03   1.6446231e+00   1.0595385e+02
   6.0008324e-02   2.7184886e-02   3.4390772e-02   2.6697912e-03   1.6648615e+00   1.0538007e+02
   5.6894890e-02   2.7589248e-02   3.6228266e-02   2.6994146e-03   1.6684117e+00   1.0473002e+02
   5.3843510e-02   2.7987780e-02   3.8049150e-02   2.7249724e-03   1.6685758e+00   1.0382582e+02
   5.0940772e-02   2.8414268e-02   3.9832972e-02   2.7447182e-03   1.6810945e+00   1.0267678e+02
   4.8242288e-02   2.8896158e-02   4.1542642e-02   2.7585990e-03   1.6490547e+00   1.0146987e+02
   4.5789622e-02   2.9446104e-02   4.3117670e-02   2.7663502e-03   1.6573031e+00   1.0033238e+02
   4.3645880e-02   3.0060634e-02   4.4464910e-02   2.7667322e-03   1.6769636e+00   9.8784822e+01
   4.1871302e-02   3.0705674e-02   4.5460988e-02   2.7577218e-03   1.6549075e+00   9.7201881e+01
   4.0496886e-02   3.1327668e-02   4.5994426e-02   2.7373768e-03   1.6664274e+00   9.5579501e+01
   3.9519196e-02   3.1886628e-02   4.5981986e-02   2.7035566e-03   1.6624886e+00   9.3334129e+01
   3.8914358e-02   3.2353338e-02   4.5379774e-02   2.6542888e-03   1.6543063e+00   9.1157645e+01
   3.8643964e-02   3.2718882e-02   4.4231148e-02   2.5904718e-03   1.6701198e+00   8.9228847e+01
   3.8646386e-02   3.2993096e-02   4.2631812e-02   2.5143592e-03   1.6632910e+00   8.7135081e+01
   3.8833162e-02   3.3171610e-02   4.0660566e-02   2.4274658e-03   1.6641191e+00   8.4783918e+01
   3.9099284e-02   3.3227398e-02   3.8391912e-02   2.3315070e-03   1.6604815e+00   8.2117573e+01
   3.9332950e-02   3.3103948e-02   3.5916150e-02   2.2288822e-03   1.6648521e+00   7.9353486e+01
   3.9428370e-02   3.2728236e-02   3.3322754e-02   2.1225118e-03   1.6787461e+00   7.7190754e+01
   3.9328768e-02   3.2016840e-02   3.0680348e-02   2.0160976e-03   1.6592767e+00   7.5339108e+01
   3.9018576e-02   3.0912110e-02   2.8048746e-02   1.9149525e-03   1.6536590e+00   7.2324711e+01
   3.8488336e-02   2.9443558e-02   2.5491570e-02   1.8248259e-03   1.6649503e+00   6.8884185e+01
   3.7778978e-02   2.7692266e-02   2.3062472e-02   1.7515453e-03   1.6672138e+00   6.5951202e+01
   3.6992272e-02   2.5752676e-02   2.0796730e-02   1.7021333e-03   1.6703396e+00   6.2960388e+01
   3.6227904e-02   2.3716704e-02   1.8710502e-02   1.6839835e-03   1.6715312e+00   5.9594357e+01
   3.5569046e-02   2.1652038e-02   1.6810239e-02   1.7051884e-03   1.6776375e+00   5.5858784e+01
   3.5088494e-02   1.9619851e-02   1.5101425e-02   1.7759490e-03   1.6694810e+00   5.2897414e+01
   3.4843044e-02   1.7678273e-02   1.3585392e-02   1.9085380e-03   1.6631329e+00   4.9932418e+01
   3.4881522e-02   1.5875811e-02   1.2257455e-02   2.1163262e-03   1.6713267e+00   4.6397694e+01
   3.5230968e-02   1.4247289e-02   1.1105079e-02   2.4139456e-03   1.6738742e+00   4.3926343e+01
   3.5895466e-02   1.2811762e-02   1.0112583e-02   2.8184442e-03   1.6798169e+00   4.2179544e+01
   3.6886438e-02   1.1587697e-02   9.2682018e-03   3.3473366e-03   1.6617502e+00   4.1008117e+01
   3.8223328e-02   1.0594029e-02   8.5605072e-03   4.0172094e-03   1.6585345e+00   3.9917306e+01
   3.9902986e-02   9.8436838e-03   7.9748758e-03   4.8443936e-03   1.6797466e+00   3.7389072e+01
   4.1881824e-02   9.3397952e-03   7.4964920e-03   5.8438618e-03   1.6680229e+00   3.4549138e+01
   4.4084820e-02   9.0738622e-03   7.1144752e-03   7.0293850e-03   1.6635745e+00   3.2447974e+01
   4.6417578e-02   9.0336152e-03   6.8188830e-03   8.4133570e-03   1.6763105e+00   3.0681502e+01
   4.8799032e-02   9.2059960e-03   6.5955552e-03   1.0003131e-02   1.6676797e+00   2.8292274e+01
   5.1172708e-02   9.5784388e-03   6.4272762e-03   1.1797901e-02   1.6645237e+00   2.5312609e+01
   5.3457462e-02   1.0138844e-02   6.2986176e-03   1.3789198e-02   1.6738968e+00   2.2714850e+01
   5.5577510e-02   1.0871292e-02   6.2003570e-03   1.5963192e-02   1.6642071e+00   2.0093165e+01
   5.7536970e-02   1.1760932e-02   6.1259530e-03   1.8308002e-02   1.6615798e+00   1.8300425e+01
   5.9395046e-02   1.2793464e-02   6.0725518e-03   2.0812284e-02   1.6624775e+00   1.6577959e+01
   6.1212522e-02   1.3948352e-02   6.0471984e-03   2.3453372e-02   1.6641314e+00   1.5005351e+01
   6.3041342e-02   1.5199904e-02   6.0627566e-03   2.6202588e-02   1.6669811e+00   1.4737204e+01
   6.4954022e-02   1.6516530e-02   6.1378354e-03   2.9018170e-02   1.6603749e+00   1.2964070e+01
   6.7035156e-02   1.7858410e-02   6.2976368e-03   3.1837660e-02   1.6600830e+00   1.1057818e+01
   6.9326504e-02   1.9175822e-02   6.5712020e-03   3.4599904e-02   1.6664143e+00   9.5202568e+00
   7.1813126e-02   2.0406734e-02   6.9942394e-03   3.7236992e-02   1.6643164e+00   6.8567719e+00
   7.4436828e-02   2.1482190e-02   7.6077336e-03   3.9667140e-02   1.6470709e+00   5.4290689e+00
   7.7163350e-02   2.2355056e-02   8.4557314e-03   4.1820814e-02   1.6824628e+00   4.4630435e+00
   8.0035048e-02   2.3025372e-02   9.5852208e-03   4.3639748e-02   1.6590635e+00   3.3169216e+00
   8.3116862e-02   2.3523322e-02   1.1044917e-02   4.5070924e-02   1.6472424e+00   3.0821947e+00
   8.6443318e-02   2.3885888e-02   1.2882303e-02   4.6076644e-02   1.6711274e+00   2.8037889e+00
   9.0012048e-02   2.4156184e-02   1.5137963e-02   4.6615784e-02   1.6284846e+00   2.5206874e+00
   9.3850112e-02   2.4378848e-02   1.7845767e-02   4.6644730e-02   1.6923184e+00   2.3301234e+00
   9.8049958e-02   2.4590012e-02   2.1031762e-02   4.6162154e-02   1.6358262e+00   1.6160100e+00
   1.0267733e-01   2.4820660e-02   2.4708850e-02   4.5213624e-02   1.6748809e+00   1.2281178e+00
   1.0772095e-01   2.5094222e-02   2.8870058e-02   4.3876746e-02   1.6752899e+00   1.5726182e+00
   1.1308170e-01   2.5420958e-02   3.3485168e-02   4.2250464e-02   1.6096446e+00   1.6795433e+00
   1.1857100e-01   2.5800284e-02   3.8504278e-02   4.0426418e-02   1.7386588e+00   1.4659235e+00
   1.2395677e-01   2.6221292e-02   4.3852078e-02   3.8467670e-02   1.5742280e+00   1.4017163e+00
   1.2903311e-01   2.6675480e-02   4.9430482e-02   3.6422082e-02   1.7395742e+00   1.2010171e+00
   1.3368956e-01   2.7165190e-02   5.5117938e-02   3.4345386e-02   1.6190044e+00   1.1328125e+00
   1.3784451e-01   2.7697350e-02   6.0759054e-02   3.2291652e-02   1.6373394e+00   1.1253913e+00
   1.4134108e-01   2.8272406e-02   6.6162474e-02   3.0314708e-02   1.7191944e+00   4.0664718e-01
   1.4399624e-01   2.8880646e-02   7.1087530e-02   2.8471578e-02   1.3643001e+00   1.6682524e-01
   1.4565122e-01   2.9512754e-02   7.5259924e-02   2.6810254e-02   1.7931613e+00   6.6522800e-01
   1.4611355e-01   3.0154044e-02   7.8405648e-02   2.5366422e-02   1.0841360e+00   4.2081009e-01
   1.4519890e-01   3.0774710e-02   8.0325630e-02   2.4151874e-02   1.8264302e+00   1.2438501e-01
   1.4288414e-01   3.1340656e-02   8.0978008e-02   2.3160370e-02   8.7548886e-01   2.2910493e-01
   1.3926556e-01   3.1819820e-02   8.0443168e-02   2.2381754e-02   4.2065733e+00   1.9392913e-01
   1.3442884e-01   3.2174510e-02   7.8886818e-02   2.1803814e-02   2.7101265e+01   2.0148759e-01
   1.2845766e-01   3.2380716e-02   7.6532010e-02   2.1414198e-02   5.2001773e+01   1.9386195e-01
   1.2142280e-01   3.2450054e-02   7.3613968e-02   2.1195768e-02   6.9954622e+01   1.8940429e-01
   1.1338705e-01   3.2426438e-02   7.0369956e-02   2.1135942e-02   8.8436162e+01   1.9584258e-01
   1.0451037e-01   3.2387814e-02   6.7000082e-02   2.1235386e-02   1.0109911e+02   1.7313257e-01
   9.5070310e-02   3.2420884e-02   6.3651122e-02   2.1492926e-02   1.0857377e+02   1.8164642e-01
   8.5393922e-02   3.2600282e-02   6.0439676e-02   2.1903582e-02   1.1329987e+02   1.8225510e-01
   7.5793012e-02   3.2986728e-02   5.7446378e-02   2.2468682e-02   1.1630420e+02   1.9056653e-01
   6.6527032e-02   3.3611220e-02   5.4710144e-02   2.3187902e-02   1.1901180e+02   1.7286561e-01
   5.7803534e-02   3.4479650e-02   5.2238278e-02   2.4050388e-02   1.2049299e+02   1.7481357e-01
   4.9774110e-02   3.5584588e-02   5.0026358e-02   2.5038454e-02   1.2136037e+02   1.8287780e-01
   4.2531842e-02   3.6900508e-02   4.8080012e-02   2.6130852e-02   1.2132331e+02   1.9611433e-01
   3.6122670e-02   3.8370170e-02   4.6401446e-02   2.7301554e-02   1.2116629e+02   1.9774760e-01
   3.0561638e-02   3.9919582e-02   4.4961122e-02   2.8521378e-02   1.2107780e+02   1.6643467e-01
   2.5839964e-02   4.1488856e-02   4.3707976e-02   2.9757290e-02   1.2039016e+02   2.0246447e-01
   2.1924436e-02   4.3014264e-02   4.2590474e-02   3.0964934e-02   1.1951441e+02   1.6708045e-01
   1.8763522e-02   4.4411228e-02   4.1551006e-02   3.2083250e-02   1.1847849e+02   1.9054013e-01
   1.6288167e-02   4.5599736e-02   4.0545698e-02   3.3043152e-02   1.1762464e+02   2.0658607e-01
   1.4417161e-02   4.6515874e-02   3.9556390e-02   3.3790964e-02   1.1704629e+02   1.6549942e-01
   1.3066425e-02   4.7075744e-02   3.8561578e-02   3.4297372e-02   1.1640933e+02   2.4374991e-01
   1.2148205e-02   4.7192158e-02   3.7558232e-02   3.4557518e-02   1.1561325e+02   1.5162138e-01
   1.1569749e-02   4.6835902e-02   3.6570020e-02   3.4578464e-02   1.1486023e+02   2.3033666e-01
   1.1235025e-02   4.5989914e-02   3.5600044e-02   3.4366556e-02   1.1413908e+02   1.5916628e-01
   1.1059698e-02   4.4647540e-02   3.4634174e-02   3.3954940e-02   1.1333625e+02   1.7809026e-01
   1.0988744e-02   4.2866896e-02   3.3665614e-02   3.3400064e-02   1.1259407e+02   2.7331871e-01
   1.0980833e-02   4.0719220e-02   3.2685066e-02   3.2753194e-02   1.1174350e+02   1.2234957e-02
   1.0993665e-02   3.8288880e-02   3.1683364e-02   3.2060316e-02   1.1067707e+02   1.8060786e+00
   1.1004891e-02   3.5699244e-02   3.0651888e-02   3.1351932e-02   1.0972468e+02   3.6831417e+00
   1.1018261e-02   3.3068740e-02   2.9567462e-02   3.0637962e-02   1.0886696e+02   3.7765223e+00
   1.1047968e-02   3.0497898e-02   2.8428208e-02   2.9915536e-02   1.0767780e+02   4.3747018e+00
   1.1109875e-02   2.8073746e-02   2.7263460e-02   2.9171784e-02   1.0635073e+02   4.5822963e+00
   1.1213743e-02   2.5861046e-02   2.6093060e-02   2.8384260e-02   1.0525231e+02   4.2972792e+00
   1.1362556e-02   2.3898132e-02   2.4944018e-02   2.7518806e-02   1.0413521e+02   3.9983799e+00
   1.1555377e-02   2.2201526e-02   2.3862906e-02   2.6537638e-02   1.0261325e+02   3.7305301e+00
   1.1786619e-02   2.0771000e-02   2.2888572e-02   2.5406932e-02   1.0095490e+02   3.9909515e+00
   1.2048761e-02   1.9596009e-02   2.2039486e-02   2.4105618e-02   9.9517940e+01   4.2380340e+00
   1.2331770e-02   1.8659013e-02   2.1313538e-02   2.2641196e-02   9.7968822e+01   4.5638889e+00
   1.2622392e-02   1.7936282e-02   2.0698646e-02   2.1036364e-02   9.6009881e+01   4.8365184e+00
   1.2909188e-02   1.7408873e-02   2.0181682e-02   1.9319763e-02   9.3923641e+01   4.7539697e+00
   1.3183829e-02   1.7060475e-02   1.9745783e-02   1.7538727e-02   9.1750141e+01   4.6936496e+00
   1.3441068e-02   1.6868671e-02   1.9368749e-02   1.5743860e-02   8.9203909e+01   4.7596386e+00
   1.3676863e-02   1.6807189e-02   1.9027420e-02   1.3977793e-02   8.6310662e+01   4.8179055e+00
   1.3888332e-02   1.6847502e-02   1.8697259e-02   1.2280767e-02   8.2904665e+01   4.8475442e+00
   1.4076761e-02   1.6949305e-02   1.8353455e-02   1.0685558e-02   7.9860881e+01   4.8800718e+00
   1.4244380e-02   1.7067356e-02   1.7977591e-02   9.2167134e-03   7.6491576e+01   4.9635838e+00
   1.4398097e-02   1.7175304e-02   1.7545305e-02   7.8899582e-03   7.1333776e+01   5.0400854e+00
   1.4547341e-02   1.7256885e-02   1.7030998e-02   6.7116350e-03   6.6791193e+01   5.0481203e+00
   1.4693782e-02   1.7304672e-02   1.6438688e-02   5.6831820e-03   6.2319560e+01   5.1362412e+00
   1.4834025e-02   1.7333390e-02   1.5789894e-02   4.8017876e-03   5.7544374e+01   5.2575847e+00
   1.4963389e-02   1.7360666e-02   1.5098276e-02   4.0597866e-03   5.4020047e+01   5.3729600e+00
   1.5081016e-02   1.7403531e-02   1.4377001e-02   3.4463918e-03   4.9212654e+01   5.4235774e+00
   1.5193894e-02   1.7496314e-02   1.3645249e-02   2.9499360e-03   4.4889850e+01   5.3661877e+00
   1.5312116e-02   1.7681075e-02   1.2922182e-02   2.5587372e-03   4.2364941e+01   5.3937677e+00
   1.5446729e-02   1.7995348e-02   1.2223419e-02   2.2625010e-03   3.9048184e+01   5.3646394e+00
   1.5615845e-02   1.8475746e-02   1.1562470e-02   2.0525098e-03   3.6002422e+01   5.2869758e+00
   1.5841204e-02   1.9155169e-02   1.0953048e-02   1.9200684e-03   3.3596535e+01   5.3369700e+00
   1.6134003e-02   2.0055400e-02   1.0407096e-02   1.8557785e-03   3.1085709e+01   5.3044311e+00
   1.6494208e-02   2.1183484e-02   9.9309490e-03   1.8496783e-03   2.8362125e+01   5.2651789e+00
   1.6910882e-02   2.2536038e-02   9.5289712e-03   1.8929791e-03   2.5731551e+01   5.3082874e+00
   1.7365475e-02   2.4111314e-02   9.2053068e-03   1.9777909e-03   2.2890132e+01   5.2538496e+00
   1.7839694e-02   2.5909082e-02   8.9597656e-03   2.0955828e-03   2.0284841e+01   5.2380331e+00
   1.8312925e-02   2.7915076e-02   8.7885994e-03   2.2386478e-03   1.9550261e+01   5.2219831e+00
   1.8774410e-02   3.0097766e-02   8.6899218e-03   2.4023072e-03   1.8605453e+01   5.1005461e+00
   1.9225313e-02   3.2406478e-02   8.6661564e-03   2.5851036e-03   1.6072360e+01   5.0914862e+00
   1.9661757e-02   3.4766654e-02   8.7242968e-03   2.7859754e-03   1.3752100e+01   5.0800294e+00
   2.0080062e-02   3.7092090e-02   8.8762474e-03   3.0025306e-03   1.2368241e+01   5.0161316e+00
   2.0481366e-02   3.9288682e-02   9.1334126e-03   3.2320428e-03   1.0560455e+01   5.0079198e+00
   2.0865778e-02   4.1267956e-02   9.5028322e-03   3.4728276e-03   8.1854095e+00   4.8978910e+00
   2.1228790e-02   4.2970200e-02   9.9874306e-03   3.7260426e-03   6.2859806e+00   4.8283810e+00
   2.1568784e-02   4.4390848e-02   1.0586913e-02   3.9938776e-03   4.6469586e+00   4.8371470e+00
   2.1902836e-02   4.5616532e-02   1.1300741e-02   4.2773790e-03   3.9012184e+00   4.8244869e+00
   2.2262862e-02   4.6784162e-02   1.2124785e-02   4.5764704e-03   3.6160123e+00   4.8823974e+00
   2.2684512e-02   4.8014126e-02   1.3051108e-02   4.8885130e-03   3.1162343e+00   4.8564721e+00
   2.3199508e-02   4.9395890e-02   1.4076366e-02   5.2082080e-03   2.7090502e+00   4.8840246e+00
   2.3823126e-02   5.0973376e-02   1.5196369e-02   5.5276480e-03   1.9613132e+00   4.9678798e+00
   2.4550336e-02   5.2742740e-02   1.6394038e-02   5.8394312e-03   1.6194115e+00   4.9348783e+00
   2.5358204e-02   5.4657954e-02   1.7641645e-02   6.1396918e-03   1.6934954e+00   4.9708143e+00
   2.6206086e-02   5.6627240e-02   1.8911911e-02   6.4268818e-03   1.6226012e+00   4.9293161e+00
   2.7046500e-02   5.8543034e-02   2.0178670e-02   6.7029936e-03   1.6678454e+00   4.7329920e+00
   2.7835208e-02   6.0329212e-02   2.1403924e-02   6.9719766e-03   1.6635467e+00   4.3865958e+00
   2.8522884e-02   6.1959078e-02   2.2548328e-02   7.2378404e-03   1.6695549e+00   4.2505530e+00
   2.9057398e-02   6.3419408e-02   2.3580582e-02   7.5038092e-03   1.6708127e+00   4.2887605e+00
   2.9406768e-02   6.4668192e-02   2.4462236e-02   7.7683964e-03   1.6530061e+00   4.1322733e+00
   2.9569958e-02   6.5661998e-02   2.5152902e-02   8.0252134e-03   1.6804468e+00   4.5276643e+00
   2.9561274e-02   6.6375774e-02   2.5605732e-02   8.2642572e-03   1.6594768e+00   4.6731825e+00
   2.9394110e-02   6.6782682e-02   2.5760368e-02   8.4735636e-03   1.6637605e+00   4.1949618e+00
   2.9083582e-02   6.6852348e-02   2.5554780e-02   8.6398816e-03   1.6610773e+00   4.2523016e+00
   2.8643016e-02   6.6554800e-02   2.4955098e-02   8.7485838e-03   1.6688266e+00   4.3182401e+00
   2.8078984e-02   6.5863698e-02   2.4008472e-02   8.7849044e-03   1.6790876e+00   4.1974240e+00
   2.7402942e-02   6.4763886e-02   2.2815376e-02   8.7320070e-03   1.6572280e+00   4.2360536e+00
   2.6628786e-02   6.3267138e-02   2.1468746e-02   8.5822774e-03   1.6635630e+00   4.2388472e+00
   2.5759734e-02   6.1388386e-02   2.0052822e-02   8.3474610e-03   1.6589685e+00   4.2457157e+00
   2.4794670e-02   5.9137638e-02   1.8638825e-02   8.0443928e-03   1.6558040e+00   4.3019029e+00
   2.3742168e-02   5.6569068e-02   1.7279707e-02   7.6925418e-03   1.6594557e+00   4.2731126e+00
   2.2625808e-02   5.3765066e-02   1.6015406e-02   7.3210214e-03   1.6541787e+00   4.3651478e+00
   2.1493028e-02   5.0828834e-02   1.4877557e-02   6.9597834e-03   1.6527192e+00   4.3249364e+00
   2.0416006e-02   4.7904798e-02   1.3895698e-02   6.6319574e-03   1.6566414e+00   4.3500037e+00
   1.9466773e-02   4.5137960e-02   1.3099012e-02   6.3554492e-03   1.6733639e+00   4.4088807e+00
   1.8704295e-02   4.2647782e-02   1.2520105e-02   6.1492844e-03   1.6579880e+00   4.0434597e+00
   1.8178856e-02   4.0528086e-02   1.2191129e-02   6.0360544e-03   1.6470742e+00   4.2988520e+00
   1.7929299e-02   3.8852358e-02   1.2138729e-02   6.0372722e-03   1.6662344e+00   4.0126871e+00
   1.7979018e-02   3.7667930e-02   1.2391039e-02   6.1709392e-03   1.6562076e+00   4.3129744e+00
   1.8344025e-02   3.6983850e-02   1.2975181e-02   6.4530190e-03   1.6473889e+00   4.3429923e+00
   1.9037726e-02   3.6773886e-02   1.3908893e-02   6.8968798e-03   1.6539369e+00   5.3898397e+00
   2.0060542e-02   3.6971402e-02   1.5200602e-02   7.5110884e-03   1.6527269e+00   2.0981726e+01
   2.1398106e-02   3.7476258e-02   1.6847545e-02   8.2992792e-03   1.6544670e+00   4.5599647e+01
   2.3018514e-02   3.8148548e-02   1.8833252e-02   9.2581098e-03   1.6553930e+00   6.3959846e+01
   2.4892200e-02   3.8863214e-02   2.1127460e-02   1.0376307e-02   1.6488321e+00   7.8530311e+01
   2.7014116e-02   3.9616732e-02   2.3686814e-02   1.1634384e-02   1.6493655e+00   9.0196653e+01
   2.9386772e-02   4.0475332e-02   2.6450916e-02   1.3003441e-02   1.6439488e+00   9.8062168e+01
   3.2015918e-02   4.1475174e-02   2.9338282e-02   1.4445219e-02   1.6362091e+00   1.0364698e+02
   3.4903968e-02   4.2612064e-02   3.2255992e-02   1.5909775e-02   1.6554665e+00   1.0732784e+02
   3.8048454e-02   4.3844140e-02   3.5107346e-02   1.7341227e-02   1.6562940e+00   1.1040098e+02
   4.1431170e-02   4.5095342e-02   3.7791568e-02   1.8679417e-02   1.6437984e+00   1.1236679e+02
   4.5012108e-02   4.6276206e-02   4.0218040e-02   1.9863637e-02   1.6547698e+00   1.1352461e+02
   4.8772468e-02   4.7279102e-02   4.2307894e-02   2.0847842e-02   1.6484570e+00   1.1416091e+02
   5.2694948e-02   4.7970026e-02   4.3969250e-02   2.1596000e-02   1.6427368e+00   1.1425176e+02
   5.6726010e-02   4.8266270e-02   4.5130246e-02   2.2074534e-02   1.6590666e+00   1.1414852e+02
   6.0774714e-02   4.8115722e-02   4.5783902e-02   2.2245502e-02   1.6538600e+00   1.1373819e+02
   6.4702798e-02   4.7437342e-02   4.5964536e-02   2.2081076e-02   1.6436563e+00   1.1368023e+02
   6.8339192e-02   4.6230308e-02   4.5748364e-02   2.1603352e-02   1.6519424e+00   1.1366526e+02
   7.1502604e-02   4.4581854e-02   4.5264672e-02   2.0883138e-02   1.6491372e+00   1.1344879e+02
   7.3977314e-02   4.2605150e-02   4.4662976e-02   2.0012322e-02   1.6531473e+00   1.1326064e+02
   7.5536746e-02   4.0433808e-02   4.4090196e-02   1.9074865e-02   1.6597290e+00   1.1309446e+02
   7.6122728e-02   3.8184058e-02   4.3686982e-02   1.8131699e-02   1.6587585e+00   1.1290764e+02
   7.5866932e-02   3.5963046e-02   4.3585448e-02   1.7227644e-02   1.6677957e+00   1.1236129e+02
   7.4935628e-02   3.3867784e-02   4.3900328e-02   1.6392750e-02   1.6531285e+00   1.1179603e+02
   7.3492010e-02   3.1960426e-02   4.4714204e-02   1.5645710e-02   1.6575375e+00   1.1124990e+02
   7.1663486e-02   3.0272370e-02   4.6080054e-02   1.4997142e-02   1.6740670e+00   1.1055550e+02
   6.9541458e-02   2.8809318e-02   4.8028750e-02   1.4445236e-02   1.6568693e+00   1.0990456e+02
   6.7218038e-02   2.7565390e-02   5.0574086e-02   1.3974985e-02   1.6669311e+00   1.0923597e+02
   6.4761150e-02   2.6529696e-02   5.3703534e-02   1.3560391e-02   1.6753924e+00   1.0845672e+02
   6.2198876e-02   2.5686264e-02   5.7357484e-02   1.3175746e-02   1.6658868e+00   1.0764863e+02
   5.9520358e-02   2.5007390e-02   6.1447038e-02   1.2798244e-02   1.6666102e+00   1.0698166e+02
   5.6729980e-02   2.4467498e-02   6.5862212e-02   1.2403028e-02   1.6656093e+00   1.0624232e+02
   5.3889432e-02   2.4064882e-02   7.0476470e-02   1.1980223e-02   1.6684048e+00   1.0550253e+02
   5.1096736e-02   2.3794992e-02   7.5163700e-02   1.1533893e-02   1.6609076e+00   1.0460085e+02
   4.8457302e-02   2.3645150e-02   7.9785640e-02   1.1060905e-02   1.6614267e+00   1.0337645e+02
   4.6051402e-02   2.3623590e-02   8.4155402e-02   1.0546893e-02   1.6698998e+00   1.0238603e+02
   4.3954070e-02   2.3757498e-02   8.7998756e-02   9.9794414e-03   1.6646809e+00   1.0116692e+02
   4.2249464e-02   2.4071380e-02   9.1026968e-02   9.3653818e-03   1.6599338e+00   9.9861177e+01
   4.0997368e-02   2.4575614e-02   9.3001202e-02   8.7216722e-03   1.6562867e+00   9.8629752e+01
   4.0220670e-02   2.5274422e-02   9.3761210e-02   8.0630148e-03   1.6530260e+00   9.6781708e+01
   3.9905680e-02   2.6163570e-02   9.3287714e-02   7.4036362e-03   1.6580995e+00   9.5043746e+01
   4.0006212e-02   2.7221800e-02   9.1629858e-02   6.7564672e-03   1.6673134e+00   9.3047716e+01
   4.0456980e-02   2.8411650e-02   8.8904218e-02   6.1323816e-03   1.6637587e+00   9.0563840e+01
   4.1184788e-02   2.9679684e-02   8.5338268e-02   5.5400536e-03   1.6623543e+00   8.8380668e+01
   4.2119662e-02   3.0965266e-02   8.1151504e-02   4.9891104e-03   1.6619774e+00   8.6312513e+01
   4.3204040e-02   3.2199736e-02   7.6512838e-02   4.4892536e-03   1.6576067e+00   8.4204265e+01
   4.4376842e-02   3.3300306e-02   7.1573018e-02   4.0464540e-03   1.6594332e+00   8.1260056e+01
   4.5581884e-02   3.4169416e-02   6.6450116e-02   3.6638506e-03   1.6624547e+00   7.8376901e+01
   4.6777984e-02   3.4717604e-02   6.1218092e-02   3.3436844e-03   1.6626939e+00   7.5996252e+01
   4.7908216e-02   3.4862510e-02   5.5935410e-02   3.0879992e-03   1.6513558e+00   7.2152908e+01
   4.8930062e-02   3.4511666e-02   5.0689818e-02   2.8978962e-03   1.6567221e+00   6.7891124e+01
   4.9846830e-02   3.3643766e-02   4.5592046e-02   2.7740542e-03   1.6670637e+00   6.4719480e+01
   5.0675476e-02   3.2328886e-02   4.0737830e-02   2.7177582e-03   1.6634941e+00   6.1566084e+01
   5.1420324e-02   3.0661654e-02   3.6188714e-02   2.7315740e-03   1.6687424e+00   5.7925220e+01
   5.2063792e-02   2.8745752e-02   3.1978040e-02   2.8195104e-03   1.6681162e+00   5.4532346e+01
   5.2578348e-02   2.6673508e-02   2.8126228e-02   2.9890438e-03   1.6665466e+00   5.1237749e+01
   5.2944776e-02   2.4523614e-02   2.4646582e-02   3.2515432e-03   1.6606470e+00   4.7670768e+01
   5.3155550e-02   2.2362704e-02   2.1541380e-02   3.6190258e-03   1.6568266e+00   4.4791196e+01
   5.3202754e-02   2.0244038e-02   1.8795237e-02   4.1037172e-03   1.6656040e+00   4.2755313e+01
   5.3087904e-02   1.8226631e-02   1.6386349e-02   4.7181352e-03   1.6636535e+00   4.0836913e+01
   5.2860264e-02   1.6366469e-02   1.4303503e-02   5.4743712e-03   1.6575486e+00   3.9451267e+01
   5.2601788e-02   1.4706905e-02   1.2537445e-02   6.3830704e-03   1.6642327e+00   3.7894135e+01
   5.2372350e-02   1.3278232e-02   1.1072050e-02   7.4518906e-03   1.6785014e+00   3.5128938e+01
   5.2198024e-02   1.2097808e-02   9.8960276e-03   8.6829792e-03   1.6663638e+00   3.3250609e+01
   5.2087000e-02   1.1179512e-02   9.0063168e-03   1.0075185e-02   1.6544179e+00   3.2411277e+01
   5.2066260e-02   1.0540997e-02   8.3984624e-03   1.1629520e-02   1.6575459e+00   3.0837753e+01
   5.2191586e-02   1.0201090e-02   8.0627426e-03   1.3348929e-02   1.6532405e+00   2.8943021e+01
   5.2502618e-02   1.0172613e-02   7.9865240e-03   1.5236452e-02   1.6716821e+00   2.5780289e+01
   5.3034752e-02   1.0461634e-02   8.1587764e-03   1.7289261e-02   1.6739209e+00   2.2705392e+01
   5.3820906e-02   1.1064874e-02   8.5693842e-03   1.9493916e-02   1.6573253e+00   2.1374807e+01
   5.4870466e-02   1.1971239e-02   9.2044552e-03   2.1828156e-02   1.6560628e+00   1.9135576e+01
   5.6216576e-02   1.3171362e-02   1.0045263e-02   2.4268002e-02   1.6605358e+00   1.7433979e+01
   5.7916578e-02   1.4657334e-02   1.1072355e-02   2.6792004e-02   1.6618597e+00   1.6497827e+01
   6.0002828e-02   1.6412484e-02   1.2267775e-02   2.9370740e-02   1.6557011e+00   1.5394847e+01
   6.2467062e-02   1.8405462e-02   1.3608920e-02   3.1962028e-02   1.6601345e+00   1.5032664e+01
   6.5257332e-02   2.0591132e-02   1.5067741e-02   3.4507402e-02   1.6450719e+00   1.2709864e+01
   6.8270152e-02   2.2908160e-02   1.6622736e-02   3.6929386e-02   1.6565903e+00   1.0423140e+01
   7.1414188e-02   2.5285242e-02   1.8262994e-02   3.9142366e-02   1.6603916e+00   9.3595350e+00
   7.4680060e-02   2.7647236e-02   1.9975569e-02   4.1046714e-02   1.6447544e+00   7.4780369e+00
   7.8071044e-02   2.9909916e-02   2.1755642e-02   4.2537912e-02   1.6766934e+00   5.8403899e+00
   8.1546266e-02   3.1983760e-02   2.3625288e-02   4.3550684e-02   1.6474012e+00   4.5430983e+00
   8.5046188e-02   3.3774962e-02   2.5617822e-02   4.4073848e-02   1.6535208e+00   4.3161282e+00
   8.8549104e-02   3.5197996e-02   2.7782122e-02   4.4132834e-02   1.6567583e+00   3.9524953e+00
   9.2099710e-02   3.6203250e-02   3.0196184e-02   4.3778156e-02   1.6489040e+00   2.8659448e+00
   9.5758020e-02   3.6779434e-02   3.2939110e-02   4.3083940e-02   1.6625326e+00   2.9176742e+00
   9.9565106e-02   3.6952030e-02   3.6076916e-02   4.2131156e-02   1.6300706e+00   2.9573082e+00
   1.0352388e-01   3.6790164e-02   3.9666470e-02   4.0993032e-02   1.6860745e+00   2.1938599e+00
   1.0760609e-01   3.6392058e-02   4.3742376e-02   3.9738204e-02   1.6266223e+00   1.4382252e+00
   1.1180143e-01   3.5857292e-02   4.8308882e-02   3.8421966e-02   1.6716473e+00   1.0719459e+00
   1.1613057e-01   3.5265786e-02   5.3337060e-02   3.7086524e-02   1.6627885e+00   1.2934267e+00
   1.2059252e-01   3.4666402e-02   5.8753690e-02   3.5765014e-02   1.6226445e+00   1.5662200e+00
   1.2514794e-01   3.4086992e-02   6.4448440e-02   3.4477550e-02   1.7212246e+00   1.4352869e+00
   1.2976161e-01   3.3554420e-02   7.0285000e-02   3.3240092e-02   1.5552140e+00   1.3692846e+00
   1.3437538e-01   3.3096678e-02   7.6093536e-02   3.2069012e-02   1.7366252e+00   1.2454179e+00
   1.3891755e-01   3.2734102e-02   8.1650846e-02   3.0975900e-02   1.5880932e+00   1.1962290e+00
   1.4332652e-01   3.2472796e-02   8.6670712e-02   2.9970064e-02   1.6721072e+00   1.3511760e+00
   1.4749592e-01   3.2305288e-02   9.0853702e-02   2.9066882e-02   1.6780698e+00   8.8616338e-01
   1.5125735e-01   3.2219244e-02   9.3900898e-02   2.8282420e-02   1.3762823e+00   1.5369280e-01
   1.5438220e-01   3.2204302e-02   9.5587306e-02   2.7622994e-02   1.7803453e+00   3.3183921e-01
   1.5657329e-01   3.2241136e-02   9.5892276e-02   2.7078410e-02   1.0236359e+00   8.6853875e-01
   1.5744386e-01   3.2297108e-02   9.4844864e-02   2.6619662e-02   1.9075557e+00   4.3843743e-01
   1.5667506e-01   3.2348266e-02   9.2455348e-02   2.6218630e-02   6.6821762e-01   9.5452143e-02
   1.5422029e-01   3.2374184e-02   8.8927590e-02   2.5863984e-02   4.6553967e+00   2.5818881e-01
   1.5016245e-01   3.2338686e-02   8.4633520e-02   2.5558688e-02   2.8515956e+01   1.7332627e-01
   1.4460396e-01   3.2211926e-02   7.9929290e-02   2.5297556e-02   5.4088665e+01   2.0524242e-01
   1.3773050e-01   3.1972342e-02   7.5098584e-02   2.5053380e-02   7.3308650e+01   1.9235922e-01
   1.2979740e-01   3.1586594e-02   7.0361350e-02   2.4814324e-02   9.1574613e+01   1.6305575e-01
   1.2115801e-01   3.1037846e-02   6.5886286e-02   2.4585710e-02   1.0303087e+02   1.9503488e-01
   1.1221986e-01   3.0328858e-02   6.1799048e-02   2.4359526e-02   1.1006215e+02   1.6405725e-01
   1.0333196e-01   2.9461162e-02   5.8178810e-02   2.4133278e-02   1.1483339e+02   1.9440090e-01
   9.4819440e-02   2.8471628e-02   5.5060766e-02   2.3914338e-02   1.1793831e+02   1.7671173e-01
   8.6994756e-02   2.7438282e-02   5.2461778e-02   2.3711332e-02   1.2034447e+02   1.9094752e-01
   8.0099598e-02   2.6445564e-02   5.0404336e-02   2.3545918e-02   1.2140469e+02   1.9177770e-01
   7.4302152e-02   2.5573956e-02   4.8918744e-02   2.3443356e-02   1.2202523e+02   1.7483488e-01
   6.9695938e-02   2.4886206e-02   4.8019024e-02   2.3418346e-02   1.2206948e+02   1.9685064e-01
   6.6297794e-02   2.4421590e-02   4.7692044e-02   2.3470676e-02   1.2200310e+02   1.8232697e-01
   6.4056984e-02   2.4199636e-02   4.7906296e-02   2.3590344e-02   1.2180730e+02   1.9786023e-01
   6.2874654e-02   2.4226442e-02   4.8607256e-02   2.3764758e-02   1.2128861e+02   1.8646368e-01
   6.2616466e-02   2.4505662e-02   4.9704710e-02   2.3970624e-02   1.2056844e+02   1.8595211e-01
   6.3151620e-02   2.5034264e-02   5.1065986e-02   2.4173946e-02   1.1986322e+02   1.6631549e-01
   6.4437692e-02   2.5798170e-02   5.2527398e-02   2.4329630e-02   1.1961409e+02   1.8210584e-01
   6.6486284e-02   2.6774586e-02   5.3920446e-02   2.4386484e-02   1.1921928e+02   2.0355229e-01
   6.9274522e-02   2.7931934e-02   5.5095600e-02   2.4311892e-02   1.1867320e+02   1.7135890e-01
   7.2724398e-02   2.9223884e-02   5.5910358e-02   2.4087912e-02   1.1810709e+02   2.2080534e-01
   7.6692246e-02   3.0595044e-02   5.6236108e-02   2.3698206e-02   1.1745660e+02   1.3228873e-01
   8.0997632e-02   3.1985074e-02   5.5967784e-02   2.3146232e-02   1.1678125e+02   2.5004419e-01
   8.5448856e-02   3.3316026e-02   5.5012938e-02   2.2462092e-02   1.1612641e+02   1.1003769e-01
   8.9850310e-02   3.4505128e-02   5.3365768e-02   2.1680684e-02   1.1558603e+02   3.5498340e-01
   9.4073020e-02   3.5475748e-02   5.1106092e-02   2.0833264e-02   1.1471270e+02   2.5584760e+00
   9.8074942e-02   3.6174260e-02   4.8329436e-02   1.9953251e-02   1.1386149e+02   4.1586148e+00
   1.0181310e-01   3.6589702e-02   4.5162900e-02   1.9068421e-02   1.1321154e+02   4.1460225e+00
   1.0525210e-01   3.6737842e-02   4.1747940e-02   1.8196462e-02   1.1223172e+02   4.1809453e+00
   1.0842573e-01   3.6669294e-02   3.8219924e-02   1.7347418e-02   1.1129407e+02   4.0756139e+00
   1.1138853e-01   3.6454480e-02   3.4701900e-02   1.6518971e-02   1.1044509e+02   4.0624988e+00
   1.1416172e-01   3.6147034e-02   3.1288796e-02   1.5700508e-02   1.0948251e+02   4.1672914e+00
   1.1672478e-01   3.5788640e-02   2.8063036e-02   1.4886896e-02   1.0861932e+02   4.1275237e+00
   1.1905971e-01   3.5394756e-02   2.5087610e-02   1.4084185e-02   1.0761510e+02   4.6959419e+00
   1.2113877e-01   3.4952998e-02   2.2399108e-02   1.3309204e-02   1.0621956e+02   5.1223016e+00
   1.2283528e-01   3.4469008e-02   2.0012514e-02   1.2587965e-02   1.0486252e+02   4.7171255e+00
   1.2392695e-01   3.3970464e-02   1.7922083e-02   1.1947158e-02   1.0323360e+02   4.5980410e+00
   1.2411769e-01   3.3465714e-02   1.6118851e-02   1.1407083e-02   1.0082815e+02   5.0216525e+00
   1.2311804e-01   3.2943796e-02   1.4591286e-02   1.0982704e-02   9.8247665e+01   5.1752623e+00
   1.2075747e-01   3.2389056e-02   1.3317027e-02   1.0685183e-02   9.5214069e+01   5.0939447e+00
   1.1702816e-01   3.1779400e-02   1.2265478e-02   1.0520718e-02   9.1966066e+01   5.1488579e+00
   1.1209363e-01   3.1114594e-02   1.1401814e-02   1.0488158e-02   8.8838535e+01   4.8156144e+00
   1.0616864e-01   3.0427728e-02   1.0695690e-02   1.0578626e-02   8.5087319e+01   4.7181777e+00
   9.9476364e-02   2.9746020e-02   1.0120372e-02   1.0774672e-02   8.1191157e+01   4.9262001e+00
   9.2327464e-02   2.9076426e-02   9.6494160e-03   1.1049959e-02   7.7057143e+01   4.9036817e+00
   8.5071956e-02   2.8419984e-02   9.2623114e-03   1.1369749e-02   7.2891956e+01   5.5540428e+00
   7.8017850e-02   2.7771000e-02   8.9435778e-03   1.1693313e-02   6.8952146e+01   6.0655894e+00
   7.1399990e-02   2.7142926e-02   8.6764382e-03   1.1977834e-02   6.4079686e+01   6.0054803e+00
   6.5369160e-02   2.6587034e-02   8.4463246e-03   1.2176623e-02   5.9129640e+01   6.1334512e+00
   6.0001070e-02   2.6148586e-02   8.2473638e-03   1.2252258e-02   5.4933333e+01   6.1640569e+00
   5.5305662e-02   2.5849966e-02   8.0767176e-03   1.2195293e-02   5.0523675e+01   6.1367124e+00
   5.1250576e-02   2.5708176e-02   7.9293642e-03   1.2012849e-02   4.6065948e+01   6.1093271e+00
   4.7776974e-02   2.5739882e-02   7.8025588e-03   1.1716147e-02   4.1482918e+01   6.1102378e+00
   4.4791598e-02   2.5964052e-02   7.6977822e-03   1.1327775e-02   3.7778922e+01   6.2786618e+00
   4.2208664e-02   2.6390684e-02   7.6160216e-03   1.0880369e-02   3.6870348e+01   6.5598884e+00
   3.9981296e-02   2.7009488e-02   7.5562748e-03   1.0405387e-02   3.5713357e+01   6.7621942e+00
   3.8053410e-02   2.7786730e-02   7.5174590e-03   9.9295482e-03   3.2372155e+01   6.7361010e+00
   3.6355052e-02   2.8675072e-02   7.4971212e-03   9.4732896e-03   2.9190820e+01   6.7345005e+00
   3.4816004e-02   2.9625124e-02   7.4917222e-03   9.0474896e-03   2.8013270e+01   6.8501501e+00
   3.3371738e-02   3.0584508e-02   7.4968700e-03   8.6544264e-03   2.7172309e+01   6.8867586e+00
   3.2011132e-02   3.1522790e-02   7.5120174e-03   8.2901714e-03   2.4557599e+01   6.9211946e+00
   3.0766672e-02   3.2437152e-02   7.5503176e-03   7.9473280e-03   2.2426846e+01   6.9295376e+00
   2.9671698e-02   3.3311432e-02   7.6346364e-03   7.6219694e-03   2.1482909e+01   6.8575691e+00
   2.8752088e-02   3.4117038e-02   7.7884234e-03   7.3187840e-03   1.9699009e+01   6.8965613e+00
   2.8019512e-02   3.4837900e-02   8.0349444e-03   7.0450920e-03   1.6983037e+01   6.6606587e+00
   2.7475678e-02   3.5456326e-02   8.3970252e-03   6.8035114e-03   1.5092328e+01   6.3389198e+00
   2.7125852e-02   3.5974734e-02   8.8949324e-03   6.5943212e-03   1.3330148e+01   6.2841287e+00
   2.6982872e-02   3.6464306e-02   9.5462076e-03   6.4193106e-03   1.1203523e+01   6.1618497e+00
   2.7052664e-02   3.7026528e-02   1.0365585e-02   6.2812400e-03   9.7619531e+00   6.1741560e+00
   2.7321524e-02   3.7739790e-02   1.1365134e-02   6.1829366e-03   7.7069839e+00   6.2297437e+00
   2.7757592e-02   3.8653680e-02   1.2560134e-02   6.1265282e-03   6.2250207e+00   6.2266163e+00
   2.8314100e-02   3.9797162e-02   1.3969124e-02   6.1136218e-03   6.0278877e+00   6.1666056e+00
   2.8951238e-02   4.1222924e-02   1.5605782e-02   6.1455270e-03   5.2746367e+00   6.0331070e+00
   2.9649550e-02   4.3011542e-02   1.7478873e-02   6.2198402e-03   4.2565615e+00   5.9750297e+00
   3.0386202e-02   4.5220846e-02   1.9599823e-02   6.3276194e-03   3.4011063e+00   5.9240995e+00
   3.1132098e-02   4.7884954e-02   2.1977836e-02   6.4568136e-03   3.0680883e+00   5.9492489e+00
   3.1873258e-02   5.1032810e-02   2.4607148e-02   6.5941400e-03   2.5667157e+00   5.9075112e+00
   3.2594510e-02   5.4674482e-02   2.7469042e-02   6.7218018e-03   1.7199516e+00   5.9307114e+00
   3.3264296e-02   5.8793122e-02   3.0535266e-02   6.8205200e-03   1.6256192e+00   5.8329083e+00
   3.3851374e-02   6.3345498e-02   3.3766912e-02   6.8746800e-03   1.6665834e+00   5.3531147e+00
   3.4318342e-02   6.8238682e-02   3.7099206e-02   6.8763304e-03   1.6314401e+00   5.0789850e+00
   3.4633666e-02   7.3326924e-02   4.0431026e-02   6.8259626e-03   1.6751687e+00   4.9503117e+00
   3.4811118e-02   7.8434374e-02   4.3638380e-02   6.7248556e-03   1.6388535e+00   4.8467179e+00
   3.4896738e-02   8.3358916e-02   4.6582004e-02   6.5747366e-03   1.6740446e+00   4.8362599e+00
   3.4930262e-02   8.7867546e-02   4.9116630e-02   6.3815774e-03   1.6625767e+00   4.7118522e+00
   3.4925794e-02   9.1729122e-02   5.1069980e-02   6.1547118e-03   1.6664488e+00   4.5111131e+00
   3.4876326e-02   9.4756610e-02   5.2282722e-02   5.9065702e-03   1.6832333e+00   4.3416076e+00
   3.4774774e-02   9.6784578e-02   5.2707594e-02   5.6478604e-03   1.6620397e+00   4.0592408e+00
   3.4620632e-02   9.7706196e-02   5.2358202e-02   5.3851426e-03   1.6597274e+00   3.6692926e+00
   3.4406198e-02   9.7556286e-02   5.1261298e-02   5.1254008e-03   1.6655275e+00   3.4202318e+00
   3.4100230e-02   9.6474180e-02   4.9513018e-02   4.8760402e-03   1.6719507e+00   3.6653746e+00
   3.3658264e-02   9.4641134e-02   4.7261444e-02   4.6413446e-03   1.6590561e+00   4.5973375e+00
   3.3063474e-02   9.2267012e-02   4.4643560e-02   4.4219946e-03   1.6580912e+00   5.0641604e+00
   3.2335206e-02   8.9547844e-02   4.1785400e-02   4.2167390e-03   1.6649844e+00   4.9523736e+00
   3.1503154e-02   8.6620692e-02   3.8816196e-02   4.0227968e-03   1.6711167e+00   5.1439707e+00
   3.0602842e-02   8.3596754e-02   3.5845660e-02   3.8377618e-03   1.6675014e+00   5.2004198e+00
   2.9673706e-02   8.0583180e-02   3.2966468e-02   3.6637488e-03   1.6722917e+00   5.2827444e+00
   2.8746838e-02   7.7636632e-02   3.0261148e-02   3.5064378e-03   1.6752991e+00   5.3221839e+00
   2.7835812e-02   7.4745730e-02   2.7792802e-02   3.3723342e-03   1.6500905e+00   5.0781604e+00
   2.6934500e-02   7.1839380e-02   2.5611246e-02   3.2677450e-03   1.6640082e+00   4.7973478e+00
   2.6017292e-02   6.8819384e-02   2.3755802e-02   3.1977854e-03   1.6605180e+00   4.5694343e+00
   2.5055372e-02   6.5645592e-02   2.2255300e-02   3.1667910e-03   1.6497634e+00   5.0261955e+00
   2.4045070e-02   6.2318994e-02   2.1119332e-02   3.1790896e-03   1.6743128e+00   5.0864224e+00
   2.3007514e-02   5.8803390e-02   2.0336804e-02   3.2398446e-03   1.6471221e+00   5.2499395e+00
   2.2005370e-02   5.5097284e-02   1.9890945e-02   3.3540768e-03   1.6512083e+00   5.0339382e+00
   2.1150202e-02   5.1282912e-02   1.9761632e-02   3.5254382e-03   1.6663211e+00   5.2718006e+00
   2.0558924e-02   4.7468108e-02   1.9928969e-02   3.7568740e-03   1.6504472e+00   1.7074854e+01
   2.0339180e-02   4.3782726e-02   2.0380194e-02   4.0509604e-03   1.6710057e+00   3.9722460e+01
   2.0590020e-02   4.0369354e-02   2.1107438e-02   4.4110200e-03   1.6521562e+00   5.9877799e+01
   2.1393672e-02   3.7347634e-02   2.2110208e-02   4.8395056e-03   1.6468371e+00   7.4780462e+01
   2.2817024e-02   3.4808042e-02   2.3396848e-02   5.3359246e-03   1.6565141e+00   8.6464711e+01
   2.4910778e-02   3.2810012e-02   2.4969050e-02   5.8983344e-03   1.6396626e+00   9.5496911e+01
   2.7704660e-02   3.1377754e-02   2.6810726e-02   6.5235874e-03   1.6513427e+00   1.0220339e+02
   3.1202874e-02   3.0505380e-02   2.8888780e-02   7.2072722e-03   1.6566741e+00   1.0687218e+02
   3.5381120e-02   3.0168490e-02   3.1145784e-02   7.9423420e-03   1.6689535e+00   1.1054454e+02
   4.0183036e-02   3.0319928e-02   3.3503012e-02   8.7175656e-03   1.6553615e+00   1.1347214e+02
   4.5517102e-02   3.0888086e-02   3.5861542e-02   9.5154198e-03   1.6334089e+00   1.1522738e+02
   5.1249582e-02   3.1795994e-02   3.8099868e-02   1.0311302e-02   1.6496292e+00   1.1619241e+02
   5.7194522e-02   3.2966882e-02   4.0081954e-02   1.1073710e-02   1.6549968e+00   1.1699556e+02
   6.3114242e-02   3.4315100e-02   4.1670766e-02   1.1760824e-02   1.6463871e+00   1.1734653e+02
   6.8720636e-02   3.5755964e-02   4.2779662e-02   1.2331909e-02   1.6390180e+00   1.1741611e+02
   7.3695550e-02   3.7211020e-02   4.3383114e-02   1.2757913e-02   1.6560584e+00   1.1736008e+02
   7.7792188e-02   3.8594464e-02   4.3486876e-02   1.3025514e-02   1.6518326e+00   1.1732271e+02
   8.0918930e-02   3.9808224e-02   4.3136854e-02   1.3146620e-02   1.6421036e+00   1.1765096e+02
   8.3097544e-02   4.0759034e-02   4.2414162e-02   1.3143578e-02   1.6596763e+00   1.1770884e+02
   8.4396480e-02   4.1392006e-02   4.1435822e-02   1.3038867e-02   1.6594649e+00   1.1748685e+02
   8.4895330e-02   4.1672712e-02   4.0341502e-02   1.2859987e-02   1.6656866e+00   1.1723779e+02
   8.4713868e-02   4.1563400e-02   3.9251736e-02   1.2632000e-02   1.6633370e+00   1.1667705e+02
   8.4047414e-02   4.1071954e-02   3.8260582e-02   1.2374255e-02   1.6533925e+00   1.1595530e+02
   8.3095404e-02   4.0255160e-02   3.7425838e-02   1.2099853e-02   1.6722742e+00   1.1535222e+02
   8.2007772e-02   3.9185134e-02   3.6765816e-02   1.1817326e-02   1.6835445e+00   1.1487069e+02
   8.0879110e-02   3.7948654e-02   3.6273218e-02   1.1531028e-02   1.6654484e+00   1.1446609e+02
   7.9726810e-02   3.6616164e-02   3.5915886e-02   1.1235865e-02   1.6527568e+00   1.1412046e+02
   7.8524278e-02   3.5222324e-02   3.5635970e-02   1.0917503e-02   1.6622545e+00   1.1362857e+02
   7.7250738e-02   3.3788874e-02   3.5359384e-02   1.0560136e-02   1.6698790e+00   1.1306915e+02
   7.5893216e-02   3.2324678e-02   3.5024946e-02   1.0148382e-02   1.6644433e+00   1.1264372e+02
   7.4449442e-02   3.0820878e-02   3.4568234e-02   9.6601680e-03   1.6656627e+00   1.1220985e+02
   7.2916482e-02   2.9278090e-02   3.3917118e-02   9.0892044e-03   1.6712380e+00   1.1166311e+02
   7.1284138e-02   2.7708604e-02   3.3061994e-02   8.4613734e-03   1.6641249e+00   1.1099112e+02
   6.9575608e-02   2.6123178e-02   3.2037390e-02   7.8074210e-03   1.6630686e+00   1.1015974e+02
   6.7842844e-02   2.4541750e-02   3.0876860e-02   7.1502756e-03   1.6668746e+00   1.0905376e+02
   6.6123930e-02   2.2985518e-02   2.9638744e-02   6.5090034e-03   1.6650112e+00   1.0799722e+02
   6.4441872e-02   2.1471050e-02   2.8395518e-02   5.9000136e-03   1.6658449e+00   1.0682062e+02
   6.2798700e-02   2.0008258e-02   2.7206212e-02   5.3384056e-03   1.6631813e+00   1.0538912e+02
   6.1181712e-02   1.8602578e-02   2.6117064e-02   4.8353868e-03   1.6642394e+00   1.0417712e+02
   5.9621134e-02   1.7279505e-02   2.5174202e-02   4.3997092e-03   1.6676768e+00   1.0244054e+02
   5.8196718e-02   1.6072709e-02   2.4422322e-02   4.0388034e-03   1.6542109e+00   1.0056560e+02
   5.6980902e-02   1.5002786e-02   2.3894992e-02   3.7578672e-03   1.6543946e+00   9.8970160e+01
   5.6007106e-02   1.4079327e-02   2.3614672e-02   3.5604716e-03   1.6717001e+00   9.6902222e+01
   5.5278244e-02   1.3301821e-02   2.3588670e-02   3.4490456e-03   1.6636185e+00   9.5159690e+01
   5.4783306e-02   1.2668083e-02   2.3814086e-02   3.4259658e-03   1.6572258e+00   9.3492250e+01
   5.4487878e-02   1.2171087e-02   2.4282510e-02   3.4934412e-03   1.6662362e+00   9.1199488e+01
   5.4349464e-02   1.1794229e-02   2.4975426e-02   3.6533570e-03   1.6644279e+00   8.8788625e+01
   5.4349912e-02   1.1514846e-02   2.5862198e-02   3.9068632e-03   1.6605553e+00   8.6476653e+01
   5.4463864e-02   1.1307321e-02   2.6899606e-02   4.2522868e-03   1.6646726e+00   8.4166543e+01
   5.4644276e-02   1.1157504e-02   2.8039718e-02   4.6846696e-03   1.6654210e+00   8.1375727e+01
   5.4853202e-02   1.1055107e-02   2.9228556e-02   5.1961072e-03   1.6606813e+00   7.8767901e+01
   5.5059658e-02   1.0982636e-02   3.0393762e-02   5.7757716e-03   1.6626621e+00   7.6299752e+01
   5.5236000e-02   1.0927989e-02   3.1450246e-02   6.4104686e-03   1.6698057e+00   7.3529381e+01
   5.5341332e-02   1.0881853e-02   3.2315928e-02   7.0849170e-03   1.6664371e+00   7.0685270e+01
   5.5311620e-02   1.0835094e-02   3.2912760e-02   7.7822340e-03   1.6567943e+00   6.6802659e+01
   5.5113262e-02   1.0783291e-02   3.3151262e-02   8.4911072e-03   1.6615165e+00   6.2964762e+01
   5.4739696e-02   1.0725553e-02   3.2937744e-02   9.2186250e-03   1.6662437e+00   5.9517140e+01
   5.4148796e-02   1.0664680e-02   3.2228632e-02   9.9868156e-03   1.6637377e+00   5.5652578e+01
   5.3298066e-02   1.0604396e-02   3.1067026e-02   1.0820778e-02   1.6696655e+00   5.2396590e+01
   5.2225986e-02   1.0553400e-02   2.9550590e-02   1.1748377e-02   1.6721259e+00   4.8935629e+01
   5.1026444e-02   1.0526632e-02   2.7782434e-02   1.2796094e-02   1.6612442e+00   4.5361608e+01
   4.9788490e-02   1.0535161e-02   2.5852772e-02   1.3981090e-02   1.6637158e+00   4.2678069e+01
   4.8591186e-02   1.0582956e-02   2.3842170e-02   1.5310865e-02   1.6730658e+00   4.0834417e+01
   4.7510974e-02   1.0675302e-02   2.1826320e-02   1.6785758e-02   1.6636562e+00   3.9397094e+01
   4.6632108e-02   1.0822962e-02   1.9869598e-02   1.8394641e-02   1.6624918e+00   3.7197083e+01
   4.6028830e-02   1.1035709e-02   1.8022380e-02   2.0116060e-02   1.6675199e+00   3.4683987e+01
   4.5747396e-02   1.1321068e-02   1.6327505e-02   2.1924758e-02   1.6588690e+00   3.2107764e+01
   4.5815154e-02   1.1683111e-02   1.4820341e-02   2.3784644e-02   1.6575463e+00   2.9850294e+01
   4.6236710e-02   1.2117796e-02   1.3529134e-02   2.5650088e-02   1.6623245e+00   2.8280628e+01
   4.7007692e-02   1.2615588e-02   1.2476764e-02   2.7477700e-02   1.6595548e+00   2.6562206e+01
   4.8121434e-02   1.3162457e-02   1.1678712e-02   2.9229082e-02   1.6720656e+00   2.4085504e+01
   4.9550430e-02   1.3739374e-02   1.1142196e-02   3.0862892e-02   1.6709531e+00   2.1228624e+01
   5.1248854e-02   1.4332153e-02   1.0866462e-02   3.2345318e-02   1.6500834e+00   1.8918929e+01
   5.3160956e-02   1.4934349e-02   1.0845606e-02   3.3668426e-02   1.6682875e+00   1.6997684e+01
   5.5227600e-02   1.5530837e-02   1.1072114e-02   3.4825742e-02   1.6544557e+00   1.5516629e+01
   5.7394494e-02   1.6099565e-02   1.1534642e-02   3.5814024e-02   1.6474849e+00   1.4162322e+01
   5.9657602e-02   1.6637610e-02   1.2216296e-02   3.6647462e-02   1.6762249e+00   1.3282346e+01
   6.2111480e-02   1.7163056e-02   1.3095901e-02   3.7330608e-02   1.6393111e+00   1.2105606e+01
   6.4882162e-02   1.7693124e-02   1.4145520e-02   3.7866884e-02   1.6599258e+00   9.9263916e+00
   6.8038214e-02   1.8232988e-02   1.5337595e-02   3.8255590e-02   1.6670723e+00   8.0633183e+00
   7.1602812e-02   1.8777671e-02   1.6659056e-02   3.8460236e-02   1.6572528e+00   5.8313574e+00
   7.5596100e-02   1.9319513e-02   1.8113569e-02   3.8432322e-02   1.6756943e+00   4.6913509e+00
   8.0031136e-02   1.9853814e-02   1.9713839e-02   3.8140110e-02   1.6222500e+00   4.3441889e+00
   8.4897044e-02   2.0373964e-02   2.1473594e-02   3.7578652e-02   1.6829781e+00   2.9880305e+00
   9.0138812e-02   2.0863478e-02   2.3405984e-02   3.6790986e-02   1.6410481e+00   2.4195521e+00
   9.5661270e-02   2.1311218e-02   2.5518608e-02   3.5859934e-02   1.6529009e+00   2.0363851e+00
   1.0143001e-01   2.1731696e-02   2.7821200e-02   3.4872014e-02   1.6873970e+00   1.9954625e+00
   1.0746698e-01   2.2149786e-02   3.0330768e-02   3.3893062e-02   1.6076398e+00   2.0089979e+00
   1.1373422e-01   2.2582134e-02   3.3054034e-02   3.2971176e-02   1.7217319e+00   1.2354229e+00
   1.2016417e-01   2.3034300e-02   3.5982788e-02   3.2143610e-02   1.5832253e+00   1.3197649e+00
   1.2668660e-01   2.3500144e-02   3.9089100e-02   3.1425748e-02   1.7062434e+00   1.5011998e+00
   1.3320762e-01   2.3964378e-02   4.2337648e-02   3.0812786e-02   1.6548992e+00   1.3770008e+00
   1.3960256e-01   2.4400408e-02   4.5697666e-02   3.0287528e-02   1.6244168e+00   1.3695731e+00
   1.4565483e-01   2.4776654e-02   4.9117458e-02   2.9827752e-02   1.7427647e+00   1.1317899e+00
   1.5110446e-01   2.5064618e-02   5.2540860e-02   2.9418926e-02   1.3751644e+00   1.3318230e+00
   1.5570039e-01   2.5237034e-02   5.5950888e-02   2.9050546e-02   1.7511365e+00   1.5130385e+00
   1.5917326e-01   2.5275174e-02   5.9366818e-02   2.8711838e-02   1.1584723e+00   5.5892920e-01
   1.6130698e-01   2.5172742e-02   6.2820604e-02   2.8390986e-02   1.6733973e+00   2.4259751e-01
   1.6196683e-01   2.4939824e-02   6.6366906e-02   2.8080718e-02   1.1069173e+00   9.3744052e-01
   1.6104765e-01   2.4610340e-02   7.0110830e-02   2.7784198e-02   3.9000481e+00   4.9744648e-01
   1.5848585e-01   2.4229090e-02   7.4168696e-02   2.7501690e-02   2.5329547e+01   9.3870376e-02
   1.5428003e-01   2.3836458e-02   7.8603096e-02   2.7223734e-02   5.0785697e+01   2.4259981e-01
   1.4842082e-01   2.3459106e-02   8.3424564e-02   2.6933788e-02   6.9602036e+01   1.2739617e-01
   1.4094557e-01   2.3113556e-02   8.8613538e-02   2.6623718e-02   8.8376467e+01   2.0638284e-01
   1.3210123e-01   2.2819588e-02   9.4176146e-02   2.6308282e-02   1.0113053e+02   1.9844099e-01
   1.2223579e-01   2.2600946e-02   1.0018400e-01   2.6008922e-02   1.0861518e+02   1.6484903e-01
   1.1169650e-01   2.2483316e-02   1.0670262e-01   2.5749498e-02   1.1385784e+02   1.9035654e-01
   1.0087297e-01   2.2484496e-02   1.1375065e-01   2.5555344e-02   1.1707154e+02   1.7685991e-01
   9.0125830e-02   2.2610050e-02   1.2127717e-01   2.5434554e-02   1.1967508e+02   1.8393367e-01
   7.9744656e-02   2.2864828e-02   1.2913045e-01   2.5393612e-02   1.2091446e+02   1.6367191e-01
   6.9957638e-02   2.3250628e-02   1.3711100e-01   2.5449234e-02   1.2164259e+02   1.9449913e-01
   6.0925790e-02   2.3750368e-02   1.4496192e-01   2.5603030e-02   1.2180173e+02   1.8295256e-01
   5.2752748e-02   2.4334800e-02   1.5237180e-01   2.5837474e-02   1.2163054e+02   1.8936506e-01
   4.5497252e-02   2.4987594e-02   1.5903023e-01   2.6128930e-02   1.2152406e+02   1.8623137e-01
   3.9182964e-02   2.5698772e-02   1.6461559e-01   2.6453224e-02   1.2096868e+02   1.8389476e-01
   3.3811786e-02   2.6454796e-02   1.6888533e-01   2.6786594e-02   1.2014047e+02   1.9342748e-01
   2.9387988e-02   2.7247030e-02   1.7173103e-01   2.7106368e-02   1.1919211e+02   1.7321297e-01
   2.5911358e-02   2.8057424e-02   1.7301726e-01   2.7399032e-02   1.1850144e+02   2.1553627e-01
   2.3365700e-02   2.8843226e-02   1.7246470e-01   2.7654860e-02   1.1794484e+02   1.7898104e-01
   2.1721256e-02   2.9547972e-02   1.6992088e-01   2.7859882e-02   1.1728856e+02   1.9910509e-01
   2.0924948e-02   3.0114082e-02   1.6555394e-01   2.7994842e-02   1.1653771e+02   1.8114313e-01
   2.0902248e-02   3.0489724e-02   1.5958177e-01   2.8030374e-02   1.1545567e+02   1.9212440e-01
   2.1561646e-02   3.0641832e-02   1.5229474e-01   2.7938094e-02   1.1420500e+02   2.1894886e-01
   2.2792512e-02   3.0558562e-02   1.4415773e-01   2.7691386e-02   1.1297714e+02   1.3644164e-01
   2.4495576e-02   3.0234756e-02   1.3558311e-01   2.7268386e-02   1.1189000e+02   2.7783480e-01
   2.6609448e-02   2.9665852e-02   1.2686802e-01   2.6671712e-02   1.1093760e+02   0.0000000e+00
   2.9082860e-02   2.8874324e-02   1.1824102e-01   2.5916340e-02   1.0982109e+02   9.0675467e-01
   3.1859592e-02   2.7927868e-02   1.0990044e-01   2.5019616e-02   1.0854419e+02   3.4419000e+00
   3.4867562e-02   2.6915980e-02   1.0201336e-01   2.4011638e-02   1.0717654e+02   4.6062101e+00
   3.8010470e-02   2.5933488e-02   9.4658370e-02   2.2934884e-02   1.0587905e+02   4.7721234e+00
   4.1195672e-02   2.5065978e-02   8.7823656e-02   2.1829846e-02   1.0479245e+02   4.7998125e+00
   4.4340136e-02   2.4373244e-02   8.1424590e-02   2.0721548e-02   1.0380601e+02   4.6808190e+00
   4.7383094e-02   2.3894284e-02   7.5390570e-02   1.9621340e-02   1.0283853e+02   4.6894087e+00
   5.0282174e-02   2.3652824e-02   6.9708398e-02   1.8527129e-02   1.0181086e+02   4.4675220e+00
   5.2964858e-02   2.3657668e-02   6.4372804e-02   1.7427261e-02   1.0076106e+02   4.8077634e+00
   5.5305086e-02   2.3900642e-02   5.9404330e-02   1.6320853e-02   9.9664631e+01   5.4407467e+00
   5.7143386e-02   2.4356244e-02   5.4853400e-02   1.5225141e-02   9.8677205e+01   5.4963026e+00
   5.8306388e-02   2.4981260e-02   5.0750200e-02   1.4160914e-02   9.7449932e+01   5.5763502e+00
   5.8601632e-02   2.5713356e-02   4.7083022e-02   1.3145178e-02   9.5612011e+01   5.8240786e+00
   5.7912192e-02   2.6470734e-02   4.3827440e-02   1.2192059e-02   9.3661410e+01   6.0274349e+00
   5.6285680e-02   2.7163060e-02   4.0977946e-02   1.1310741e-02   9.1299833e+01   6.0303367e+00
   5.3882686e-02   2.7725544e-02   3.8526004e-02   1.0505607e-02   8.8776650e+01   5.6760670e+00
   5.0921584e-02   2.8134714e-02   3.6432954e-02   9.7776458e-03   8.6322214e+01   5.4811965e+00
   4.7614762e-02   2.8381482e-02   3.4636912e-02   9.1279002e-03   8.3496603e+01   5.7404150e+00
   4.4128742e-02   2.8450674e-02   3.3067588e-02   8.5586390e-03   8.0484648e+01   6.0478541e+00
   4.0609988e-02   2.8346752e-02   3.1654712e-02   8.0689738e-03   7.6781221e+01   6.2605762e+00
   3.7193650e-02   2.8109432e-02   3.0315964e-02   7.6519708e-03   7.2869473e+01   6.2516784e+00
   3.3993252e-02   2.7787454e-02   2.8956318e-02   7.3007758e-03   6.9435026e+01   6.2222240e+00
   3.1096162e-02   2.7426704e-02   2.7523746e-02   7.0164028e-03   6.6067271e+01   6.3229803e+00
   2.8568184e-02   2.7071760e-02   2.6006922e-02   6.8017496e-03   6.2314803e+01   6.4892283e+00
   2.6454478e-02   2.6768038e-02   2.4392008e-02   6.6551844e-03   5.8424330e+01   6.9346433e+00
   2.4777280e-02   2.6569498e-02   2.2697810e-02   6.5736482e-03   5.5226514e+01   7.1759430e+00
   2.3538620e-02   2.6531938e-02   2.0969422e-02   6.5550292e-03   5.1887637e+01   7.1008733e+00
   2.2720788e-02   2.6699718e-02   1.9239602e-02   6.5967494e-03   4.8388745e+01   7.0740075e+00
   2.2295204e-02   2.7096332e-02   1.7544342e-02   6.6940410e-03   4.6191125e+01   7.0807235e+00
   2.2236746e-02   2.7726168e-02   1.5920897e-02   6.8411936e-03   4.4355678e+01   7.0900937e+00
   2.2522710e-02   2.8589420e-02   1.4396611e-02   7.0315606e-03   4.1413225e+01   7.2456572e+00
   2.3126094e-02   2.9682926e-02   1.2994083e-02   7.2565474e-03   3.9028420e+01   7.4997053e+00
   2.4014900e-02   3.0989678e-02   1.1730651e-02   7.5043872e-03   3.7819455e+01   7.4620378e+00
   2.5153484e-02   3.2484296e-02   1.0614438e-02   7.7578392e-03   3.5825867e+01   7.4335219e+00
   2.6501164e-02   3.4153932e-02   9.6443628e-03   7.9942200e-03   3.3551118e+01   7.5592886e+00
   2.8011468e-02   3.5996920e-02   8.8138398e-03   8.1887650e-03   3.1526920e+01   7.5755151e+00
   2.9638252e-02   3.7997970e-02   8.1108460e-03   8.3264558e-03   2.9560350e+01   7.5682398e+00
   3.1341438e-02   4.0119552e-02   7.5186152e-03   8.4102072e-03   2.7035962e+01   7.6215188e+00
   3.3084156e-02   4.2294390e-02   7.0182568e-03   8.4539328e-03   2.4371279e+01   7.5245263e+00
   3.4818912e-02   4.4421720e-02   6.5912628e-03   8.4735802e-03   2.3777092e+01   7.2195275e+00
   3.6489508e-02   4.6380526e-02   6.2242456e-03   8.4818246e-03   2.3245568e+01   7.2444967e+00
   3.8033048e-02   4.8074822e-02   5.9102276e-03   8.4872614e-03   2.1558218e+01   7.2830238e+00
   3.9388248e-02   4.9506122e-02   5.6495760e-03   8.4949396e-03   2.0055280e+01   6.9921411e+00
   4.0531380e-02   5.0750634e-02   5.4507334e-03   8.5059892e-03   1.8788139e+01   6.9308340e+00
   4.1454408e-02   5.1874658e-02   5.3240644e-03   8.5175900e-03   1.6903557e+01   6.9943019e+00
   4.2159622e-02   5.2928636e-02   5.2817736e-03   8.5234426e-03   1.4397316e+01   7.0141292e+00
   4.2703640e-02   5.3980234e-02   5.3431730e-03   8.5164004e-03   1.2702111e+01   7.0767024e+00
   4.3158834e-02   5.5125574e-02   5.5321518e-03   8.4853592e-03   1.1149142e+01   6.9940126e+00
   4.3582340e-02   5.6472738e-02   5.8747688e-03   8.4182344e-03   9.4205707e+00   6.9337470e+00
   4.4030900e-02   5.8117710e-02   6.3996946e-03   8.3140198e-03   7.2873014e+00   6.8238992e+00
   4.4541164e-02   6.0126964e-02   7.1365864e-03   8.1817850e-03   5.3105546e+00   6.5645298e+00
   4.5124078e-02   6.2530618e-02   8.1133240e-03   8.0345316e-03   4.5486220e+00   6.6150410e+00
   4.5775642e-02   6.5316678e-02   9.3532140e-03   7.8845054e-03   3.8975019e+00   6.4041413e+00
   4.6463898e-02   6.8418590e-02   1.0873028e-02   7.7391712e-03   3.3775337e+00   5.8732793e+00
   4.7123562e-02   7.1723528e-02   1.2686765e-02   7.6010198e-03   2.9970925e+00   5.7931314e+00
   4.7655940e-02   7.5100070e-02   1.4804744e-02   7.4688794e-03   2.4867876e+00   5.8369580e+00
   4.7952806e-02   7.8460804e-02   1.7225942e-02   7.3384056e-03   1.9507486e+00   5.7788584e+00
   4.7949282e-02   8.1766164e-02   1.9938021e-02   7.1995614e-03   1.6073528e+00   5.3128802e+00
   4.7617096e-02   8.4985264e-02   2.2913238e-02   7.0430932e-03   1.6663559e+00   4.9223674e+00
   4.6966890e-02   8.8170758e-02   2.6107722e-02   6.8668384e-03   1.6618409e+00   4.9989958e+00
   4.6064956e-02   9.1445022e-02   2.9456400e-02   6.6705470e-03   1.6527735e+00   4.7922257e+00
   4.4988760e-02   9.4873798e-02   3.2867326e-02   6.4564956e-03   1.6708700e+00   4.6025350e+00
   4.3810486e-02   9.8427944e-02   3.6223922e-02   6.2318074e-03   1.6492996e+00   4.5623953e+00
   4.2588436e-02   1.0198004e-01   3.9382620e-02   6.0057924e-03   1.6772299e+00   4.4932938e+00
   4.1350484e-02   1.0531690e-01   4.2198942e-02   5.7897128e-03   1.6501119e+00   4.3368830e+00
   4.0097552e-02   1.0815253e-01   4.4526270e-02   5.5942970e-03   1.6455649e+00   4.0012671e+00
   3.8805912e-02   1.1017944e-01   4.6254892e-02   5.4266618e-03   1.6520012e+00   3.9595189e+00
   3.7443702e-02   1.1117800e-01   4.7388374e-02   5.2913944e-03   1.6548444e+00   3.9691585e+00
   3.5976586e-02   1.1102059e-01   4.7980916e-02   5.1915220e-03   1.6647203e+00   3.9639063e+00
   3.4381720e-02   1.0959210e-01   4.8104342e-02   5.1306770e-03   1.6492227e+00   4.1700897e+00
   3.2658124e-02   1.0682331e-01   4.7863788e-02   5.1126788e-03   1.6494968e+00   4.1725595e+00
   3.0801210e-02   1.0274793e-01   4.7346430e-02   5.1374038e-03   1.6518426e+00   4.1973242e+00
   2.8821942e-02   9.7468982e-02   4.6602560e-02   5.2009632e-03   1.6469521e+00   4.1846576e+00
   2.6783936e-02   9.1185664e-02   4.5654312e-02   5.2968084e-03   1.6481209e+00   4.1910959e+00
   2.4778896e-02   8.4190756e-02   4.4512758e-02   5.4149090e-03   1.6518520e+00   4.1550416e+00
   2.2900124e-02   7.6793302e-02   4.3183586e-02   5.5422670e-03   1.6474056e+00   3.7998548e+00
   2.1240274e-02   6.9311558e-02   4.1676406e-02   5.6638386e-03   1.6503627e+00   3.9549544e+00
   1.9882321e-02   6.2046704e-02   4.0011306e-02   5.7653516e-03   1.6617532e+00   4.0214726e+00
   1.8901225e-02   5.5238072e-02   3.8193972e-02   5.8381718e-03   1.6578768e+00   4.3773592e+00
   1.8365997e-02   4.9057358e-02   3.6253026e-02   5.8833594e-03   1.6565715e+00   4.5154217e+00
   1.8330162e-02   4.3611476e-02   3.4262118e-02   5.9108856e-03   1.6642128e+00   6.4841546e+00
   1.8829684e-02   3.8952798e-02   3.2292690e-02   5.9314850e-03   1.6613596e+00   2.0658521e+01
   1.9884595e-02   3.5092056e-02   3.0410014e-02   5.9546440e-03   1.6560654e+00   4.3800823e+01
   2.1500282e-02   3.2021386e-02   2.8670848e-02   5.9920668e-03   1.6498417e+00   6.2193255e+01
   2.3667526e-02   2.9713610e-02   2.7111932e-02   6.0549662e-03   1.6457515e+00   7.5478659e+01
   2.6361256e-02   2.8114112e-02   2.5766076e-02   6.1519398e-03   1.6547261e+00   8.6345304e+01
   2.9541218e-02   2.7153758e-02   2.4659504e-02   6.2888784e-03   1.6448615e+00   9.3978875e+01
   3.3150604e-02   2.6766510e-02   2.3807862e-02   6.4693276e-03   1.6445111e+00   9.9529937e+01
   3.7111474e-02   2.6896030e-02   2.3220736e-02   6.6939624e-03   1.6565413e+00   1.0379811e+02
   4.1315332e-02   2.7477910e-02   2.2892912e-02   6.9592396e-03   1.6420629e+00   1.0714690e+02
   4.5615040e-02   2.8441094e-02   2.2798544e-02   7.2578444e-03   1.6421155e+00   1.0979038e+02
   4.9831284e-02   2.9716632e-02   2.2892386e-02   7.5791262e-03   1.6562245e+00   1.1174938e+02
   5.3759880e-02   3.1231718e-02   2.3120338e-02   7.9103246e-03   1.6580759e+00   1.1316705e+02
   5.7183692e-02   3.2897668e-02   2.3421130e-02   8.2342530e-03   1.6481947e+00   1.1401570e+02
   5.9948552e-02   3.4622504e-02   2.3724688e-02   8.5261516e-03   1.6418331e+00   1.1427203e+02
   6.2026366e-02   3.6342302e-02   2.3975574e-02   8.7608326e-03   1.6452926e+00   1.1418187e+02
   6.3444720e-02   3.7993006e-02   2.4147992e-02   8.9182854e-03   1.6493437e+00   1.1421717e+02
   6.4228592e-02   3.9492158e-02   2.4240898e-02   8.9759464e-03   1.6514052e+00   1.1438464e+02
   6.4422492e-02   4.0733160e-02   2.4266116e-02   8.9136018e-03   1.6550484e+00   1.1456366e+02
   6.4076516e-02   4.1604260e-02   2.4253056e-02   8.7305512e-03   1.6580392e+00   1.1469631e+02
   6.3220246e-02   4.2068950e-02   2.4263022e-02   8.4398834e-03   1.6459719e+00   1.1466465e+02
   6.1870524e-02   4.2147930e-02   2.4367272e-02   8.0599462e-03   1.6592578e+00   1.1451615e+02
   6.0066690e-02   4.1880364e-02   2.4633842e-02   7.6164418e-03   1.6720349e+00   1.1421151e+02
   5.7877218e-02   4.1336496e-02   2.5136418e-02   7.1356188e-03   1.6614446e+00   1.1362367e+02
   5.5387802e-02   4.0591290e-02   2.5942304e-02   6.6386192e-03   1.6672728e+00   1.1297293e+02
   5.2713578e-02   3.9697056e-02   2.7099826e-02   6.1420536e-03   1.6626494e+00   1.1235346e+02
   4.9981360e-02   3.8677160e-02   2.8635866e-02   5.6600668e-03   1.6656960e+00   1.1163098e+02
   4.7314888e-02   3.7541780e-02   3.0552324e-02   5.2035438e-03   1.6720872e+00   1.1105834e+02
   4.4836922e-02   3.6300996e-02   3.2831654e-02   4.7792128e-03   1.6712744e+00   1.1037838e+02
   4.2653636e-02   3.4964480e-02   3.5446446e-02   4.3924664e-03   1.6722904e+00   1.0945110e+02
   4.0842402e-02   3.3547022e-02   3.8352006e-02   4.0465282e-03   1.6601441e+00   1.0872642e+02
   3.9448874e-02   3.2080114e-02   4.1478544e-02   3.7423892e-03   1.6683025e+00   1.0800613e+02
   3.8491900e-02   3.0608328e-02   4.4748174e-02   3.4795606e-03   1.6761155e+00   1.0717055e+02
   3.7967098e-02   2.9161184e-02   4.8088896e-02   3.2554238e-03   1.6664751e+00   1.0633656e+02
   3.7851886e-02   2.7742208e-02   5.1410918e-02   3.0672174e-03   1.6637091e+00   1.0510783e+02
   3.8121474e-02   2.6339092e-02   5.4606208e-02   2.9118020e-03   1.6631845e+00   1.0354280e+02
   3.8755846e-02   2.4944114e-02   5.7590784e-02   2.7854136e-03   1.6614343e+00   1.0209010e+02
   3.9731286e-02   2.3561822e-02   6.0295856e-02   2.6845732e-03   1.6527192e+00   1.0056478e+02
   4.1010518e-02   2.2193308e-02   6.2632996e-02   2.6046248e-03   1.6582915e+00   9.8837513e+01
   4.2549044e-02   2.0841530e-02   6.4503458e-02   2.5387176e-03   1.6670667e+00   9.6811728e+01
   4.4298002e-02   1.9522524e-02   6.5825640e-02   2.4784158e-03   1.6608700e+00   9.4561517e+01
   4.6184758e-02   1.8255306e-02   6.6508860e-02   2.4175536e-03   1.6658283e+00   9.2302550e+01
   4.8105924e-02   1.7050685e-02   6.6419084e-02   2.3540026e-03   1.6649337e+00   8.9764192e+01
   4.9931964e-02   1.5914475e-02   6.5454892e-02   2.2867684e-03   1.6608379e+00   8.7320387e+01
   5.1518168e-02   1.4857451e-02   6.3606918e-02   2.2154268e-03   1.6695451e+00   8.4983400e+01
   5.2713136e-02   1.3893901e-02   6.0954828e-02   2.1403756e-03   1.6617786e+00   8.2111778e+01
   5.3394560e-02   1.3032489e-02   5.7667592e-02   2.0616304e-03   1.6597570e+00   7.9302507e+01
   5.3555272e-02   1.2275534e-02   5.3934460e-02   1.9790991e-03   1.6727696e+00   7.6483198e+01
   5.3297350e-02   1.1628261e-02   4.9913160e-02   1.8941860e-03   1.6579335e+00   7.2975853e+01
   5.2755714e-02   1.1096257e-02   4.5733770e-02   1.8095019e-03   1.6559395e+00   6.8802048e+01
   5.2066660e-02   1.0674656e-02   4.1512530e-02   1.7277236e-03   1.6760923e+00   6.4578309e+01
   5.1346890e-02   1.0349534e-02   3.7370990e-02   1.6516545e-03   1.6734360e+00   6.1232513e+01
   5.0680548e-02   1.0100500e-02   3.3411718e-02   1.5847454e-03   1.6618834e+00   5.7510449e+01
   5.0122382e-02   9.9021336e-03   2.9702018e-02   1.5326002e-03   1.6635739e+00   5.4119949e+01
   4.9714464e-02   9.7319272e-03   2.6281372e-02   1.5034414e-03   1.6660470e+00   5.1406762e+01
   4.9492278e-02   9.5813046e-03   2.3172228e-02   1.5076124e-03   1.6601761e+00   4.6823162e+01
   4.9480636e-02   9.4584790e-03   2.0389516e-02   1.5576932e-03   1.6653704e+00   4.2955435e+01
   4.9686130e-02   9.3743800e-03   1.7933801e-02   1.6677693e-03   1.6577950e+00   4.1576501e+01
   5.0098248e-02   9.3338852e-03   1.5789876e-02   1.8525525e-03   1.6588138e+00   4.0296145e+01
   5.0708292e-02   9.3452334e-03   1.3930280e-02   2.1275472e-03   1.6775774e+00   3.8234935e+01
   5.1491946e-02   9.4248398e-03   1.2331076e-02   2.5116700e-03   1.6719913e+00   3.5883350e+01
   5.2391298e-02   9.5906654e-03   1.0977699e-02   3.0300560e-03   1.6704097e+00   3.3504963e+01
   5.3339816e-02   9.8560938e-03   9.8593928e-03   3.7129770e-03   1.6667357e+00   3.1366692e+01
   5.4268366e-02   1.0226767e-02   8.9778288e-03   4.5919934e-03   1.6634426e+00   3.0188126e+01
   5.5089914e-02   1.0702124e-02   8.3395526e-03   5.6962530e-03   1.6581266e+00   2.8946441e+01
   5.5769070e-02   1.1280071e-02   7.9457874e-03   7.0521588e-03   1.6559072e+00   2.6487970e+01
   5.6370706e-02   1.1959865e-02   7.7944214e-03   8.6822256e-03   1.6693239e+00   2.3778413e+01
   5.6985728e-02   1.2742397e-02   7.8800100e-03   1.0601728e-02   1.6641141e+00   2.1876548e+01
   5.7717204e-02   1.3626516e-02   8.1953028e-03   1.2816220e-02   1.6690467e+00   1.9978380e+01
   5.8685582e-02   1.4609101e-02   8.7322232e-03   1.5320290e-02   1.6655191e+00   1.8047796e+01
   5.9984262e-02   1.5682751e-02   9.4817624e-03   1.8098865e-02   1.6558743e+00   1.6564676e+01
   6.1673414e-02   1.6829657e-02   1.0431492e-02   2.1124282e-02   1.6630889e+00   1.5370622e+01
   6.3787600e-02   1.8024645e-02   1.1563821e-02   2.4353722e-02   1.6604467e+00   1.4114386e+01
   6.6352780e-02   1.9242451e-02   1.2858318e-02   2.7725368e-02   1.6642998e+00   1.2063803e+01
   6.9380470e-02   2.0458314e-02   1.4293771e-02   3.1156070e-02   1.6689277e+00   1.0642301e+01
   7.2854832e-02   2.1638590e-02   1.5846626e-02   3.4554606e-02   1.6679217e+00   8.9858654e+00
   7.6761272e-02   2.2742964e-02   1.7492002e-02   3.7819692e-02   1.6645298e+00   6.6666302e+00
   8.1093536e-02   2.3727018e-02   1.9210300e-02   4.0829986e-02   1.6728273e+00   5.3788109e+00
   8.5810804e-02   2.4549550e-02   2.0984608e-02   4.3461978e-02   1.6621704e+00   4.4168368e+00
   9.0798282e-02   2.5196034e-02   2.2787438e-02   4.5620850e-02   1.6624744e+00   4.1657795e+00
   9.5933070e-02   2.5661940e-02   2.4582510e-02   4.7251638e-02   1.6670106e+00   3.9678504e+00
   1.0114666e-01   2.5951058e-02   2.6344580e-02   4.8323616e-02   1.6447801e+00   2.9542588e+00
   1.0635715e-01   2.6102920e-02   2.8058856e-02   4.8815300e-02   1.6779945e+00   2.3072227e+00
   1.1149059e-01   2.6161922e-02   2.9712304e-02   4.8721412e-02   1.6509427e+00   2.4047097e+00
   1.1655927e-01   2.6157996e-02   3.1324630e-02   4.8108890e-02   1.6593003e+00   2.3387085e+00
   1.2158106e-01   2.6120696e-02   3.2974022e-02   4.7131714e-02   1.6722652e+00   1.3158210e+00
   1.2649501e-01   2.6078118e-02   3.4760206e-02   4.5948308e-02   1.6484518e+00   1.0673121e+00
   1.3116654e-01   2.6058518e-02   3.6763554e-02   4.4677036e-02   1.7073148e+00   1.6124423e+00
   1.3544146e-01   2.6082674e-02   3.9035884e-02   4.3396446e-02   1.6211089e+00   1.4681537e+00
   1.3925081e-01   2.6161314e-02   4.1597984e-02   4.2152988e-02   1.6771527e+00   1.4237063e+00
   1.4260916e-01   2.6297646e-02   4.4452234e-02   4.0983058e-02   1.6474086e+00   1.2980649e+00
   1.4550370e-01   2.6480396e-02   4.7584370e-02   3.9914904e-02   1.6385276e+00   1.2410760e+00
   1.4792077e-01   2.6688376e-02   5.0952570e-02   3.8970192e-02   1.7124737e+00   1.2716725e+00
   1.4994130e-01   2.6894188e-02   5.4491532e-02   3.8158314e-02   1.5614627e+00   5.4634803e-01
   1.5165954e-01   2.7076134e-02   5.8109782e-02   3.7461894e-02   1.7654416e+00   2.2190437e-01
   1.5307044e-01   2.7227520e-02   6.1681150e-02   3.6846888e-02   1.5695130e+00   3.5106649e-01
   1.5407808e-01   2.7335848e-02   6.5032312e-02   3.6283124e-02   1.7242659e+00   2.5763642e-01
   1.5452555e-01   2.7374926e-02   6.7952076e-02   3.5729986e-02   1.6292325e+00   2.3721790e-01
   1.5423911e-01   2.7311310e-02   7.0248272e-02   3.5116056e-02   1.4217323e+00   2.1179842e-01
   1.5303021e-01   2.7098506e-02   7.1832480e-02   3.4388134e-02   1.7566318e+00   2.0393915e-01
   1.5074719e-01   2.6694628e-02   7.2763552e-02   3.3560302e-02   1.0243079e+00   2.0267749e-01
   1.4735379e-01   2.6088978e-02   7.3156212e-02   3.2694126e-02   1.9805123e+00   1.8428592e-01
   1.4280308e-01   2.5299174e-02   7.3062872e-02   3.1856864e-02   4.5156564e-01   1.7881433e-01
   1.3708876e-01   2.4366268e-02   7.2485054e-02   3.1095138e-02   6.7494920e+00   1.8237023e-01
   1.3039983e-01   2.3344332e-02   7.1476654e-02   3.0431024e-02   3.2270837e+01   1.8599496e-01
   1.2300039e-01   2.2290836e-02   7.0177270e-02   2.9862574e-02   5.5731819e+01   1.6981584e-01
   1.1516187e-01   2.1265292e-02   6.8734006e-02   2.9368228e-02   7.3316403e+01   1.8020520e-01
   1.0714988e-01   2.0311928e-02   6.7261092e-02   2.8935820e-02   9.1190374e+01   1.9041172e-01
   9.9192226e-02   1.9453290e-02   6.5849322e-02   2.8583690e-02   1.0293700e+02   1.9894672e-01
   9.1495014e-02   1.8702001e-02   6.4555138e-02   2.8335628e-02   1.1004706e+02   1.8027337e-01
   8.4235318e-02   1.8067955e-02   6.3388254e-02   2.8211320e-02   1.1425259e+02   1.7986395e-01
   7.7561498e-02   1.7560271e-02   6.2335890e-02   2.8236698e-02   1.1708023e+02   1.8640169e-01
   7.1576154e-02   1.7187475e-02   6.1379592e-02   2.8424998e-02   1.1942016e+02   1.7786953e-01
   6.6316476e-02   1.6962291e-02   6.0482216e-02   2.8774898e-02   1.2071555e+02   1.9551122e-01
   6.1767962e-02   1.6898901e-02   5.9638650e-02   2.9285100e-02   1.2138143e+02   1.7867669e-01
   5.7889564e-02   1.7002778e-02   5.8895410e-02   2.9949456e-02   1.2142754e+02   1.7912205e-01
   5.4625136e-02   1.7277586e-02   5.8299672e-02   3.0746004e-02   1.2141416e+02   1.8004102e-01
   5.1897484e-02   1.7730258e-02   5.7899298e-02   3.1635326e-02   1.2092014e+02   1.8387064e-01
   4.9593650e-02   1.8360811e-02   5.7714160e-02   3.2578088e-02   1.2009086e+02   1.8320531e-01
   4.7566766e-02   1.9160839e-02   5.7720230e-02   3.3538518e-02   1.1889961e+02   1.7852963e-01
   4.5648310e-02   2.0118530e-02   5.7913482e-02   3.4475356e-02   1.1756069e+02   1.9490235e-01
   4.3684228e-02   2.1211232e-02   5.8303816e-02   3.5372274e-02   1.1667531e+02   1.6653764e-01
   4.1606366e-02   2.2397516e-02   5.8898344e-02   3.6240684e-02   1.1578166e+02   2.1196113e-01
   3.9404490e-02   2.3629874e-02   5.9720474e-02   3.7080270e-02   1.1495073e+02   1.8625055e-01
   3.7091372e-02   2.4859432e-02   6.0786132e-02   3.7868144e-02   1.1384746e+02   1.8439820e-01
   3.4723916e-02   2.6025426e-02   6.2094452e-02   3.8564550e-02   1.1253023e+02   1.9365162e-01
   3.2368268e-02   2.7051994e-02   6.3601158e-02   3.9149648e-02   1.1111954e+02   1.4536884e-01
   3.0082650e-02   2.7851768e-02   6.5243236e-02   3.9637084e-02   1.0964179e+02   2.5088680e-01
   2.7910430e-02   2.8359842e-02   6.6990428e-02   4.0036248e-02   1.0842302e+02   9.9503466e-02
   2.5876600e-02   2.8560270e-02   6.8819470e-02   4.0348478e-02   1.0700378e+02   1.1315086e+00
   2.4006604e-02   2.8459178e-02   7.0810078e-02   4.0571854e-02   1.0559956e+02   3.1859911e+00
   2.2328164e-02   2.8067884e-02   7.3158294e-02   4.0687848e-02   1.0414750e+02   3.7481595e+00
   2.0870800e-02   2.7416204e-02   7.6019876e-02   4.0647522e-02   1.0240670e+02   3.9524373e+00
   1.9661428e-02   2.6560544e-02   7.9487632e-02   4.0377864e-02   1.0088944e+02   4.2071298e+00
   1.8717719e-02   2.5581316e-02   8.3594842e-02   3.9808658e-02   9.9484491e+01   3.9361655e+00
   1.8041712e-02   2.4570586e-02   8.8313234e-02   3.8885684e-02   9.7855843e+01   3.9708394e+00
   1.7623244e-02   2.3612108e-02   9.3567128e-02   3.7619764e-02   9.5862997e+01   3.8380568e+00
   1.7442371e-02   2.2768958e-02   9.9205390e-02   3.6094476e-02   9.3793203e+01   3.9003757e+00
   1.7464884e-02   2.2087380e-02   1.0499402e-01   3.4384404e-02   9.2092034e+01   4.1043086e+00
   1.7648063e-02   2.1598568e-02   1.1060456e-01   3.2545632e-02   9.0416194e+01   3.9353298e+00
   1.7949063e-02   2.1317776e-02   1.1568212e-01   3.0640352e-02   8.8212871e+01   4.3134942e+00
   1.8340686e-02   2.1252242e-02   1.1990137e-01   2.8716030e-02   8.5799349e+01   4.8202438e+00
   1.8805195e-02   2.1401566e-02   1.2297934e-01   2.6791674e-02   8.3870783e+01   5.0405280e+00
   1.9319423e-02   2.1749926e-02   1.2482071e-01   2.4866038e-02   8.2116956e+01   5.2146464e+00
   1.9864486e-02   2.2264380e-02   1.2546880e-01   2.2939852e-02   8.0314068e+01   5.2455107e+00
   2.0421626e-02   2.2896968e-02   1.2494033e-01   2.1032574e-02   7.7887779e+01   5.3072573e+00
   2.0962404e-02   2.3589054e-02   1.2327921e-01   1.9186014e-02   7.4560296e+01   5.3289971e+00
   2.1455278e-02   2.4274588e-02   1.2061845e-01   1.7443136e-02   7.1586725e+01   5.2738251e+00
   2.1888500e-02   2.4890432e-02   1.1713881e-01   1.5828676e-02   6.8184109e+01   5.3201815e+00
   2.2280290e-02   2.5395860e-02   1.1298851e-01   1.4357145e-02   6.4978570e+01   5.4168301e+00
   2.2652142e-02   2.5783036e-02   1.0822201e-01   1.3037531e-02   6.1673550e+01   5.3731042e+00
   2.3014136e-02   2.6068868e-02   1.0280454e-01   1.1869669e-02   5.6989097e+01   5.3274775e+00
   2.3362056e-02   2.6268646e-02   9.6738106e-02   1.0840825e-02   5.3364296e+01   5.3317094e+00
   2.3682890e-02   2.6394446e-02   9.0127414e-02   9.9323622e-03   5.0012291e+01   5.3389523e+00
   2.3963680e-02   2.6467102e-02   8.3144148e-02   9.1237728e-03   4.6953233e+01   5.5190902e+00
   2.4181594e-02   2.6507346e-02   7.6025428e-02   8.3972502e-03   4.4938063e+01   5.6041391e+00
   2.4333412e-02   2.6547010e-02   6.9007782e-02   7.7536736e-03   4.2665679e+01   5.5471829e+00
   2.4451442e-02   2.6629224e-02   6.2286308e-02   7.2042116e-03   3.9555423e+01   5.5946049e+00
   2.4568586e-02   2.6788050e-02   5.6012510e-02   6.7556722e-03   3.6296116e+01   5.6113279e+00
   2.4712492e-02   2.7046530e-02   5.0294600e-02   6.4101318e-03   3.4042447e+01   5.5947631e+00
   2.4906900e-02   2.7412298e-02   4.5236480e-02   6.1641826e-03   3.0724945e+01   5.6179446e+00
   2.5165250e-02   2.7878388e-02   4.0918232e-02   6.0108044e-03   2.7684698e+01   5.6338838e+00
   2.5485656e-02   2.8431606e-02   3.7384332e-02   5.9384412e-03   2.5445251e+01   5.6631126e+00
   2.5853298e-02   2.9051538e-02   3.4663634e-02   5.9309034e-03   2.2912972e+01   5.7430519e+00
   2.6250652e-02   2.9713142e-02   3.2764350e-02   5.9684866e-03   2.1843449e+01   5.8161360e+00
   2.6653428e-02   3.0384370e-02   3.1662456e-02   6.0274222e-03   2.0129572e+01   5.8003696e+00
   2.7049816e-02   3.1026340e-02   3.1311412e-02   6.0800708e-03   1.8104558e+01   5.7899391e+00
   2.7461034e-02   3.1629470e-02   3.1662136e-02   6.0999650e-03   1.5789364e+01   5.8108939e+00
   2.7917328e-02   3.2228074e-02   3.2653630e-02   6.0735334e-03   1.2543823e+01   5.7906163e+00
   2.8436374e-02   3.2871300e-02   3.4234870e-02   5.9991070e-03   1.0791514e+01   5.8002186e+00
   2.9020384e-02   3.3605564e-02   3.6378186e-02   5.8815236e-03   9.0520261e+00   5.8173519e+00
   2.9659186e-02   3.4459546e-02   3.9043482e-02   5.7329654e-03   6.5704983e+00   5.8199620e+00
   3.0333396e-02   3.5447874e-02   4.2171656e-02   5.5667380e-03   4.7392964e+00   5.8424392e+00
   3.1006034e-02   3.6588378e-02   4.5702436e-02   5.3934814e-03   3.5787307e+00   5.8357416e+00
   3.1626358e-02   3.7903274e-02   4.9591508e-02   5.2217312e-03   3.1449757e+00   5.8213985e+00
   3.2144304e-02   3.9426566e-02   5.3813082e-02   5.0582118e-03   3.1367840e+00   5.7461672e+00
   3.2522200e-02   4.1203970e-02   5.8342758e-02   4.9084434e-03   2.7778746e+00   5.5846351e+00
   3.2752108e-02   4.3272950e-02   6.3124434e-02   4.7745572e-03   2.0893020e+00   5.5062426e+00
   3.2844866e-02   4.5641668e-02   6.8064678e-02   4.6563092e-03   1.7009924e+00   5.4743644e+00
   3.2807784e-02   4.8287740e-02   7.3037978e-02   4.5548472e-03   1.6482270e+00   5.4004567e+00
   3.2642284e-02   5.1184230e-02   7.7865876e-02   4.4731574e-03   1.6485946e+00   5.3385889e+00
   3.2351642e-02   5.4315916e-02   8.2343910e-02   4.4129542e-03   1.6600543e+00   5.2197694e+00
   3.1948122e-02   5.7648304e-02   8.6283872e-02   4.3737192e-03   1.6575254e+00   5.1982396e+00
   3.1443134e-02   6.1121014e-02   8.9534570e-02   4.3565758e-03   1.6626432e+00   5.1300064e+00
   3.0843092e-02   6.4672448e-02   9.2006136e-02   4.3646364e-03   1.6618914e+00   4.9181349e+00
   3.0152810e-02   6.8226448e-02   9.3694056e-02   4.4002004e-03   1.6461050e+00   4.7619384e+00
   2.9389854e-02   7.1679846e-02   9.4702384e-02   4.4635176e-03   1.6621055e+00   4.4027265e+00
   2.8598422e-02   7.4896360e-02   9.5194188e-02   4.5513162e-03   1.6680799e+00   4.2882931e+00
   2.7833652e-02   7.7761456e-02   9.5282914e-02   4.6577494e-03   1.6576281e+00   4.2776525e+00
   2.7147408e-02   8.0219062e-02   9.5017764e-02   4.7758510e-03   1.6673441e+00   3.9942503e+00
   2.6582492e-02   8.2228684e-02   9.4445738e-02   4.8969934e-03   1.6618878e+00   3.9247992e+00
   2.6165738e-02   8.3815820e-02   9.3576240e-02   5.0122628e-03   1.6580171e+00   3.8921874e+00
   2.5907230e-02   8.5056280e-02   9.2395356e-02   5.1154744e-03   1.6777846e+00   3.9712732e+00
   2.5800326e-02   8.5991218e-02   9.0978090e-02   5.2056706e-03   1.6645590e+00   4.0054736e+00
   2.5821216e-02   8.6646302e-02   8.9419988e-02   5.2836874e-03   1.6523522e+00   4.0456584e+00
   2.5940108e-02   8.7017388e-02   8.7748428e-02   5.3474558e-03   1.6574870e+00   4.2150181e+00
   2.6121294e-02   8.7039208e-02   8.6001974e-02   5.3961626e-03   1.6520032e+00   4.2691254e+00
   2.6329234e-02   8.6621376e-02   8.4283770e-02   5.4308578e-03   1.6594467e+00   4.3280639e+00
   2.6552614e-02   8.5756622e-02   8.2703578e-02   5.4508450e-03   1.6604440e+00   4.0793958e+00
   2.6784914e-02   8.4544982e-02   8.1364228e-02   5.4552846e-03   1.6515701e+00   4.2255719e+00
   2.7008998e-02   8.3081420e-02   8.0429708e-02   5.4431092e-03   1.6540494e+00   4.2846773e+00
   2.7205528e-02   8.1419050e-02   8.0097966e-02   5.4134684e-03   1.6621582e+00   3.8429202e+00
   2.7351054e-02   7.9563822e-02   8.0529364e-02   5.3672264e-03   1.6594125e+00   3.7577288e+00
   2.7429316e-02   7.7456410e-02   8.1853594e-02   5.3058670e-03   1.6598089e+00   3.6695490e+00
   2.7430040e-02   7.5010504e-02   8.4187198e-02   5.2297434e-03   1.6588893e+00   3.8158555e+00
   2.7359420e-02   7.2178504e-02   8.7624302e-02   5.1388016e-03   1.6461355e+00   3.9758621e+00
   2.7270274e-02   6.9007080e-02   9.2212516e-02   5.0350888e-03   1.6578328e+00   4.3454048e+00
   2.7250438e-02   6.5621476e-02   9.7933224e-02   4.9218522e-03   1.6590338e+00   3.9433636e+00
   2.7398750e-02   6.2164608e-02   1.0470381e-01   4.8033178e-03   1.6491131e+00   8.9185489e+00
   2.7807892e-02   5.8778858e-02   1.1240470e-01   4.6833568e-03   1.6537458e+00   2.7954930e+01
   2.8548158e-02   5.5600650e-02   1.2089195e-01   4.5636148e-03   1.6531404e+00   5.0163315e+01
   2.9668894e-02   5.2732538e-02   1.2997363e-01   4.4450162e-03   1.6515785e+00   6.6125774e+01
   3.1197956e-02   5.0236822e-02   1.3937188e-01   4.3275402e-03   1.6442691e+00   8.0030234e+01
   3.3136342e-02   4.8159412e-02   1.4873808e-01   4.2119258e-03   1.6523076e+00   9.1233690e+01
   3.5459190e-02   4.6551422e-02   1.5772568e-01   4.1004430e-03   1.6527288e+00   9.8349090e+01
   3.8127020e-02   4.5452056e-02   1.6598910e-01   3.9952450e-03   1.6388219e+00   1.0315661e+02
   4.1098586e-02   4.4871380e-02   1.7316970e-01   3.8983408e-03   1.6400718e+00   1.0662273e+02
   4.4333592e-02   4.4819950e-02   1.7891294e-01   3.8102922e-03   1.6387017e+00   1.0968711e+02
   4.7786542e-02   4.5309502e-02   1.8293918e-01   3.7311168e-03   1.6478357e+00   1.1199619e+02
   5.1391932e-02   4.6329976e-02   1.8508795e-01   3.6616236e-03   1.6510548e+00   1.1333907e+02
   5.5059998e-02   4.7853398e-02   1.8531211e-01   3.6024210e-03   1.6368867e+00   1.1421579e+02
   5.8674184e-02   4.9819830e-02   1.8386269e-01   3.5527354e-03   1.6416954e+00   1.1462103e+02
   6.2107036e-02   5.2124846e-02   1.8118154e-01   3.5104156e-03   1.6486012e+00   1.1471855e+02
   6.5230796e-02   5.4613012e-02   1.7759882e-01   3.4735916e-03   1.6502878e+00   1.1436490e+02
   6.7898138e-02   5.7084810e-02   1.7343354e-01   3.4411584e-03   1.6524805e+00   1.1408032e+02
   6.9994222e-02   5.9337134e-02   1.6903224e-01   3.4124436e-03   1.6524127e+00   1.1439396e+02
   7.1452676e-02   6.1146796e-02   1.6463364e-01   3.3864524e-03   1.6658753e+00   1.1464891e+02
   7.2211400e-02   6.2317374e-02   1.6033344e-01   3.3618178e-03   1.6603421e+00   1.1475519e+02
   7.2286986e-02   6.2802506e-02   1.5617604e-01   3.3371134e-03   1.6527217e+00   1.1482000e+02
   7.1799472e-02   6.2657964e-02   1.5222994e-01   3.3108120e-03   1.6687294e+00   1.1477466e+02
   7.0869546e-02   6.1962894e-02   1.4849788e-01   3.2816198e-03   1.6667319e+00   1.1454949e+02
   6.9607240e-02   6.0825814e-02   1.4492357e-01   3.2472602e-03   1.6630442e+00   1.1401977e+02
   6.8161702e-02   5.9351212e-02   1.4148576e-01   3.2058356e-03   1.6635998e+00   1.1344485e+02
   6.6693598e-02   5.7620392e-02   1.3816399e-01   3.1587776e-03   1.6557661e+00   1.1296719e+02
   6.5321222e-02   5.5704338e-02   1.3487069e-01   3.1087088e-03   1.6638966e+00   1.1254061e+02
   6.4106246e-02   5.3657618e-02   1.3141505e-01   3.0577122e-03   1.6768630e+00   1.1206974e+02
   6.3076076e-02   5.1518732e-02   1.2754864e-01   3.0089284e-03   1.6674780e+00   1.1132006e+02
   6.2222986e-02   4.9319654e-02   1.2313242e-01   2.9651282e-03   1.6620474e+00   1.1035471e+02
   6.1484124e-02   4.7115304e-02   1.1821741e-01   2.9268492e-03   1.6652797e+00   1.0955623e+02
   6.0762374e-02   4.4996358e-02   1.1291025e-01   2.8930854e-03   1.6582163e+00   1.0868262e+02
   5.9928972e-02   4.3048874e-02   1.0724299e-01   2.8616648e-03   1.6635995e+00   1.0778910e+02
   5.8848922e-02   4.1340890e-02   1.0121936e-01   2.8306424e-03   1.6659221e+00   1.0684597e+02
   5.7455000e-02   3.9931604e-02   9.4924142e-02   2.7986122e-03   1.6626581e+00   1.0544382e+02
   5.5761396e-02   3.8856296e-02   8.8534594e-02   2.7640166e-03   1.6658641e+00   1.0408073e+02
   5.3837648e-02   3.8115848e-02   8.2276570e-02   2.7257208e-03   1.6673317e+00   1.0244526e+02
   5.1779380e-02   3.7684684e-02   7.6382412e-02   2.6824304e-03   1.6663862e+00   1.0056985e+02
   4.9675618e-02   3.7518504e-02   7.1046662e-02   2.6325564e-03   1.6588553e+00   9.8732334e+01
   4.7580732e-02   3.7546722e-02   6.6408072e-02   2.5748410e-03   1.6636222e+00   9.6503142e+01
   4.5526946e-02   3.7685064e-02   6.2537876e-02   2.5079670e-03   1.6714830e+00   9.4052228e+01
   4.3586666e-02   3.7848456e-02   5.9480308e-02   2.4310110e-03   1.6633656e+00   9.1197590e+01
   4.1879330e-02   3.7921522e-02   5.7284292e-02   2.3444946e-03   1.6508690e+00   8.8423027e+01
   4.0517520e-02   3.7784938e-02   5.5965220e-02   2.2492998e-03   1.6554852e+00   8.5924679e+01
   3.9573564e-02   3.7368650e-02   5.5515210e-02   2.1455862e-03   1.6675056e+00   8.3203710e+01
   3.9074358e-02   3.6650642e-02   5.5916374e-02   2.0340480e-03   1.6647662e+00   8.0267716e+01
   3.9007090e-02   3.5672768e-02   5.7114968e-02   1.9163133e-03   1.6639388e+00   7.7607175e+01
   3.9322600e-02   3.4510108e-02   5.9024036e-02   1.7951627e-03   1.6694993e+00   7.5397765e+01
   3.9937180e-02   3.3228718e-02   6.1552288e-02   1.6754251e-03   1.6693545e+00   7.2657708e+01
   4.0740822e-02   3.1907962e-02   6.4618280e-02   1.5627170e-03   1.6676547e+00   6.9018777e+01
   4.1619744e-02   3.0620044e-02   6.8148004e-02   1.4635797e-03   1.6598114e+00   6.4650134e+01
   4.2487748e-02   2.9406310e-02   7.2050516e-02   1.3869677e-03   1.6549966e+00   6.0776470e+01
   4.3283924e-02   2.8283562e-02   7.6185242e-02   1.3431517e-03   1.6610488e+00   5.7158071e+01
   4.3954338e-02   2.7249292e-02   8.0371472e-02   1.3438241e-03   1.6617670e+00   5.3024990e+01
   4.4458272e-02   2.6286576e-02   8.4386154e-02   1.4023253e-03   1.6675934e+00   4.9606632e+01
   4.4765790e-02   2.5357304e-02   8.7978854e-02   1.5329365e-03   1.6706894e+00   4.5987731e+01
   4.4869756e-02   2.4412100e-02   9.0894650e-02   1.7510383e-03   1.6683583e+00   4.2830405e+01
   4.4810488e-02   2.3399816e-02   9.2873750e-02   2.0730450e-03   1.6656406e+00   4.1375243e+01
   4.4652162e-02   2.2281622e-02   9.3731192e-02   2.5171384e-03   1.6555269e+00   3.9851749e+01
   4.4460802e-02   2.1056360e-02   9.3398440e-02   3.1032014e-03   1.6680220e+00   3.7774281e+01
   4.4301314e-02   1.9758532e-02   9.1950404e-02   3.8523104e-03   1.6727015e+00   3.5404154e+01
   4.4234208e-02   1.8435086e-02   8.9617886e-02   4.7866190e-03   1.6537386e+00   3.3028444e+01
   4.4323278e-02   1.7122798e-02   8.6655448e-02   5.9289806e-03   1.6646920e+00   3.1048100e+01
   4.4612308e-02   1.5857021e-02   8.3337308e-02   7.3010788e-03   1.6702241e+00   2.9333481e+01
   4.5115830e-02   1.4679559e-02   8.0002720e-02   8.9208284e-03   1.6577859e+00   2.7750312e+01
   4.5847978e-02   1.3622655e-02   7.6954618e-02   1.0801461e-02   1.6575082e+00   2.5503418e+01
   4.6813018e-02   1.2706000e-02   7.4428242e-02   1.2951236e-02   1.6620309e+00   2.2974047e+01
   4.7981444e-02   1.1938778e-02   7.2617424e-02   1.5377189e-02   1.6627375e+00   2.1131297e+01
   4.9306748e-02   1.1326010e-02   7.1679456e-02   1.8085799e-02   1.6551655e+00   1.9152846e+01
   5.0757276e-02   1.0872709e-02   7.1722662e-02   2.1075048e-02   1.6610531e+00   1.7713010e+01
   5.2307250e-02   1.0575548e-02   7.2779000e-02   2.4324308e-02   1.6701429e+00   1.6602892e+01
   5.3926832e-02   1.0420539e-02   7.4807614e-02   2.7790590e-02   1.6567616e+00   1.5319660e+01
   5.5591454e-02   1.0386748e-02   7.7704264e-02   3.1414680e-02   1.6549012e+00   1.4017357e+01
   5.7273370e-02   1.0450524e-02   8.1319994e-02   3.5116002e-02   1.6708771e+00   1.2058678e+01
   5.8960064e-02   1.0590472e-02   8.5458988e-02   3.8795664e-02   1.6717008e+00   1.0550454e+01
   6.0669450e-02   1.0791366e-02   8.9853268e-02   4.2355676e-02   1.6561322e+00   8.5966008e+00
   6.2428682e-02   1.1042969e-02   9.4161350e-02   4.5687310e-02   1.6477256e+00   6.4207331e+00
   6.4259484e-02   1.1333955e-02   9.7991106e-02   4.8671726e-02   1.6642076e+00   5.2125894e+00
   6.6175708e-02   1.1649885e-02   1.0096771e-01   5.1217888e-02   1.6579196e+00   4.4692551e+00
   6.8192958e-02   1.1977293e-02   1.0271327e-01   5.3266166e-02   1.6634560e+00   4.2990196e+00
   7.0321924e-02   1.2307502e-02   1.0290122e-01   5.4768422e-02   1.6672124e+00   3.7119700e+00
   7.2547658e-02   1.2638221e-02   1.0151266e-01   5.5693290e-02   1.6518154e+00   3.0246247e+00
   7.4829026e-02   1.2975284e-02   9.8846926e-02   5.6025354e-02   1.6892499e+00   2.7818106e+00
   7.7130366e-02   1.3330248e-02   9.5326270e-02   5.5755614e-02   1.6429210e+00   2.5079280e+00
   7.9461754e-02   1.3713491e-02   9.1376704e-02   5.4886838e-02   1.6499045e+00   2.2005692e+00
   8.1878718e-02   1.4133993e-02   8.7363874e-02   5.3445044e-02   1.6663320e+00   1.5976526e+00
   8.4446230e-02   1.4598360e-02   8.3586500e-02   5.1511628e-02   1.6278360e+00   1.3345019e+00
   8.7189890e-02   1.5103924e-02   8.0270742e-02   4.9225084e-02   1.6952793e+00   1.6879386e+00
   9.0078272e-02   1.5636811e-02   7.7559442e-02   4.6737340e-02   1.6274146e+00   1.5340086e+00
   9.3047448e-02   1.6174700e-02   7.5530360e-02   4.4195578e-02   1.6911163e+00   1.5043123e+00
   9.6058128e-02   1.6705222e-02   7.4226640e-02   4.1730990e-02   1.6611917e+00   1.7144156e+00
   9.9152564e-02   1.7240637e-02   7.3653572e-02   3.9437262e-02   1.6310740e+00   1.5963301e+00
   1.0238693e-01   1.7796303e-02   7.3739540e-02   3.7364752e-02   1.7215957e+00   1.7587406e+00
   1.0575631e-01   1.8369828e-02   7.4349254e-02   3.5531760e-02   1.5612796e+00   1.0848916e+00
   1.0924156e-01   1.8951154e-02   7.5324812e-02   3.3934720e-02   1.7412043e+00   1.7560470e-01
   1.1280857e-01   1.9532408e-02   7.6490680e-02   3.2556484e-02   1.5871199e+00   2.0876954e-01
   1.1635752e-01   2.0098568e-02   7.7619252e-02   3.1377782e-02   1.7102910e+00   1.8049234e-01
   1.1973020e-01   2.0630084e-02   7.8418794e-02   3.0371470e-02   1.6493639e+00   1.9460312e-01
   1.2275791e-01   2.1111214e-02   7.8613522e-02   2.9498222e-02   1.4282206e+00   2.1112917e-01
   1.2527851e-01   2.1521566e-02   7.7972332e-02   2.8730688e-02   1.7552866e+00   1.6533802e-01
   1.2712178e-01   2.1829400e-02   7.6344180e-02   2.8057522e-02   1.0671166e+00   2.0612803e-01
   1.2809277e-01   2.1993092e-02   7.3778534e-02   2.7465434e-02   1.9226498e+00   1.6751116e-01
   1.2794508e-01   2.1982270e-02   7.0458658e-02   2.6950764e-02   5.5424058e-01   2.0424993e-01
   1.2646944e-01   2.1790432e-02   6.6576070e-02   2.6520356e-02   5.9938868e+00   1.8674115e-01
   1.2358855e-01   2.1426792e-02   6.2337974e-02   2.6169904e-02   2.9845732e+01   1.8622734e-01
   1.1932411e-01   2.0930198e-02   5.7949098e-02   2.5883970e-02   5.2681705e+01   2.0906459e-01
   1.1378578e-01   2.0369576e-02   5.3565530e-02   2.5649950e-02   7.0112910e+01   1.8150558e-01
   1.0715722e-01   1.9814760e-02   4.9297002e-02   2.5467640e-02   8.7955277e+01   1.9441433e-01
   9.9680076e-02   1.9319423e-02   4.5239618e-02   2.5347114e-02   9.9863765e+01   1.7114626e-01
   9.1637836e-02   1.8923649e-02   4.1478300e-02   2.5309164e-02   1.0755647e+02   1.8716670e-01
   8.3313226e-02   1.8660678e-02   3.8070078e-02   2.5380476e-02   1.1230171e+02   1.9855341e-01
   7.4975560e-02   1.8559817e-02   3.5042332e-02   2.5585618e-02   1.1547146e+02   1.7806213e-01
   6.6853808e-02   1.8651078e-02   3.2403978e-02   2.5952490e-02   1.1831935e+02   1.8587095e-01
   5.9121670e-02   1.8958989e-02   3.0159056e-02   2.6500228e-02   1.1985345e+02   1.7257575e-01
   5.1903920e-02   1.9494128e-02   2.8287598e-02   2.7226766e-02   1.2083753e+02   1.7589834e-01
   4.5275204e-02   2.0254820e-02   2.6743864e-02   2.8109306e-02   1.2104163e+02   1.8067455e-01
   3.9287360e-02   2.1234012e-02   2.5493006e-02   2.9102034e-02   1.2102646e+02   1.9194512e-01
   3.3975924e-02   2.2421884e-02   2.4521716e-02   3.0143640e-02   1.2089368e+02   2.0136028e-01
   2.9340432e-02   2.3792574e-02   2.3834754e-02   3.1159040e-02   1.2042711e+02   1.9035689e-01
   2.5357060e-02   2.5301522e-02   2.3450926e-02   3.2061246e-02   1.1979854e+02   1.9636649e-01
   2.1992212e-02   2.6889252e-02   2.3384880e-02   3.2763558e-02   1.1899748e+02   1.8213677e-01
   1.9204117e-02   2.8492746e-02   2.3635522e-02   3.3202998e-02   1.1848891e+02   1.9976102e-01
   1.6947764e-02   3.0059910e-02   2.4188942e-02   3.3374644e-02   1.1802767e+02   1.9879900e-01
   1.5168417e-02   3.1537536e-02   2.5020212e-02   3.3321826e-02   1.1737824e+02   1.8932205e-01
   1.3802177e-02   3.2858422e-02   2.6103060e-02   3.3081088e-02   1.1676746e+02   2.0543945e-01
   1.2788682e-02   3.3937584e-02   2.7424996e-02   3.2657732e-02   1.1608579e+02   1.9251831e-01
   1.2068772e-02   3.4709012e-02   2.8973420e-02   3.2066044e-02   1.1535354e+02   2.1603794e-01
   1.1583036e-02   3.5141528e-02   3.0733964e-02   3.1350184e-02   1.1450072e+02   1.7846469e-01
   1.1287683e-02   3.5208368e-02   3.2715576e-02   3.0549386e-02   1.1350995e+02   2.2734572e-01
   1.1152874e-02   3.4924384e-02   3.4948498e-02   2.9694518e-02   1.1272390e+02   1.8199650e-01
   1.1146950e-02   3.4337710e-02   3.7457582e-02   2.8816526e-02   1.1167256e+02   5.4765701e-01
   1.1240300e-02   3.3485850e-02   4.0239532e-02   2.7936510e-02   1.1045538e+02   2.0719193e+00
   1.1416385e-02   3.2441758e-02   4.3283042e-02   2.7060628e-02   1.0956489e+02   3.2399657e+00
   1.1672271e-02   3.1314964e-02   4.6593804e-02   2.6180688e-02   1.0829616e+02   3.5580224e+00
   1.2009430e-02   3.0196720e-02   5.0188772e-02   2.5288496e-02   1.0688628e+02   3.7441402e+00
   1.2426257e-02   2.9146624e-02   5.4089300e-02   2.4378008e-02   1.0558568e+02   3.7612951e+00
   1.2916775e-02   2.8214724e-02   5.8298444e-02   2.3450370e-02   1.0404121e+02   3.7902853e+00
   1.3470278e-02   2.7455244e-02   6.2786164e-02   2.2523946e-02   1.0259436e+02   3.8365408e+00
   1.4071484e-02   2.6907510e-02   6.7490790e-02   2.1626180e-02   1.0096426e+02   3.8856570e+00
   1.4699948e-02   2.6584138e-02   7.2303740e-02   2.0785072e-02   9.9334322e+01   3.9661582e+00
   1.5331840e-02   2.6483198e-02   7.7066852e-02   2.0014458e-02   9.7652154e+01   3.9503030e+00
   1.5942832e-02   2.6592498e-02   8.1615004e-02   1.9313070e-02   9.5241908e+01   3.8244073e+00
   1.6510721e-02   2.6882836e-02   8.5766526e-02   1.8670554e-02   9.2774715e+01   3.9578248e+00
   1.7016560e-02   2.7310762e-02   8.9308100e-02   1.8059981e-02   9.0161195e+01   4.3855469e+00
   1.7447150e-02   2.7821486e-02   9.2093016e-02   1.7436458e-02   8.7040452e+01   4.6470379e+00
   1.7799679e-02   2.8353252e-02   9.4053968e-02   1.6744893e-02   8.3965224e+01   4.7600800e+00
   1.8075166e-02   2.8841212e-02   9.5104086e-02   1.5932801e-02   8.0981753e+01   4.7885081e+00
   1.8271238e-02   2.9229784e-02   9.5113958e-02   1.4965584e-02   7.7054034e+01   4.7083658e+00
   1.8390717e-02   2.9491864e-02   9.4044182e-02   1.3852843e-02   7.2117982e+01   4.8625868e+00
   1.8452053e-02   2.9611560e-02   9.2059772e-02   1.2645182e-02   6.7707852e+01   5.1769939e+00
   1.8484052e-02   2.9580058e-02   8.9420826e-02   1.1396198e-02   6.3080970e+01   5.2782027e+00
   1.8513987e-02   2.9407754e-02   8.6365372e-02   1.0149814e-02   5.7728109e+01   5.3343894e+00
   1.8559156e-02   2.9099684e-02   8.3097408e-02   8.9412082e-03   5.2975546e+01   5.3484221e+00
   1.8624649e-02   2.8643494e-02   7.9775688e-02   7.7973020e-03   4.8895863e+01   5.3660668e+00
   1.8703938e-02   2.8028670e-02   7.6488296e-02   6.7395866e-03   4.5191489e+01   5.3693359e+00
   1.8781579e-02   2.7277006e-02   7.3244286e-02   5.7825762e-03   4.1643505e+01   5.1543825e+00
   1.8839334e-02   2.6447174e-02   7.0032448e-02   4.9342880e-03   3.8536329e+01   5.1061084e+00
   1.8858021e-02   2.5599904e-02   6.6892444e-02   4.1970770e-03   3.6704255e+01   5.1547856e+00
   1.8838903e-02   2.4793390e-02   6.3913220e-02   3.5690148e-03   3.3857064e+01   5.1971202e+00
   1.8810895e-02   2.4096110e-02   6.1176732e-02   3.0448680e-03   2.9172354e+01   5.3149459e+00
   1.8803584e-02   2.3568606e-02   5.8737432e-02   2.6162922e-03   2.6342032e+01   5.2699054e+00
   1.8853029e-02   2.3255618e-02   5.6634114e-02   2.2738884e-03   2.4270365e+01   5.2645187e+00
   1.9005955e-02   2.3192608e-02   5.4897010e-02   2.0098182e-03   2.2411009e+01   5.3793159e+00
   1.9301891e-02   2.3404682e-02   5.3548672e-02   1.8183190e-03   2.1265502e+01   5.4145363e+00
   1.9773404e-02   2.3910066e-02   5.2576786e-02   1.6938615e-03   1.8678407e+01   5.4102008e+00
   2.0441342e-02   2.4716718e-02   5.1924626e-02   1.6313706e-03   1.6103207e+01   5.4779958e+00
   2.1310020e-02   2.5813272e-02   5.1514436e-02   1.6264684e-03   1.3822457e+01   5.5196383e+00
   2.2366724e-02   2.7174102e-02   5.1257842e-02   1.6746114e-03   1.2012430e+01   5.4820475e+00
   2.3580810e-02   2.8773186e-02   5.1037974e-02   1.7719528e-03   1.0275250e+01   5.4893391e+00
   2.4909318e-02   3.0585420e-02   5.0735870e-02   1.9145708e-03   7.8275269e+00   5.4995893e+00
   2.6297642e-02   3.2572740e-02   5.0301558e-02   2.0976778e-03   6.1857045e+00   5.4984945e+00
   2.7687344e-02   3.4686812e-02   4.9747098e-02   2.3162864e-03   4.4937577e+00   5.5252341e+00
   2.9022950e-02   3.6872466e-02   4.9093106e-02   2.5641822e-03   3.7162630e+00   5.5111409e+00
   3.0272776e-02   3.9071986e-02   4.8352448e-02   2.8338996e-03   3.6632729e+00   5.5006454e+00
   3.1452182e-02   4.1263914e-02   4.7563682e-02   3.1175018e-03   2.7943756e+00   5.5234758e+00
   3.2596856e-02   4.3473792e-02   4.6813738e-02   3.4077794e-03   2.4211214e+00   5.5119042e+00
   3.3732724e-02   4.5745290e-02   4.6194846e-02   3.6986388e-03   1.9851613e+00   5.5188533e+00
   3.4871014e-02   4.8124700e-02   4.5773838e-02   3.9835924e-03   1.6048094e+00   5.4696356e+00
   3.6000410e-02   5.0651784e-02   4.5613612e-02   4.2576088e-03   1.6943252e+00   5.3492724e+00
   3.7073736e-02   5.3338058e-02   4.5793900e-02   4.5164366e-03   1.6301221e+00   5.3211998e+00
   3.8028474e-02   5.6153698e-02   4.6393474e-02   4.7537258e-03   1.6706623e+00   5.3134528e+00
   3.8802772e-02   5.9055802e-02   4.7476610e-02   4.9630148e-03   1.6491948e+00   5.2835204e+00
   3.9324290e-02   6.2015466e-02   4.9082292e-02   5.1381382e-03   1.6458930e+00   5.2010481e+00
   3.9544134e-02   6.4998154e-02   5.1198138e-02   5.2728276e-03   1.6774891e+00   5.1443616e+00
   3.9445098e-02   6.7922562e-02   5.3771190e-02   5.3627192e-03   1.6499323e+00   5.1544573e+00
   3.9036426e-02   7.0689862e-02   5.6707188e-02   5.4060142e-03   1.6718126e+00   4.7357757e+00
   3.8367010e-02   7.3237790e-02   5.9868990e-02   5.4037846e-03   1.6480033e+00   4.2301656e+00
   3.7493692e-02   7.5509628e-02   6.3087576e-02   5.3608694e-03   1.6585030e+00   4.2139370e+00
   3.6474698e-02   7.7465106e-02   6.6160548e-02   5.2842072e-03   1.6570094e+00   4.1264354e+00
   3.5365846e-02   7.9112380e-02   6.8868040e-02   5.1802220e-03   1.6569226e+00   3.8832281e+00
   3.4204620e-02   8.0456902e-02   7.0964332e-02   5.0542664e-03   1.6727932e+00   3.7336772e+00
   3.3018650e-02   8.1458694e-02   7.2267600e-02   4.9124006e-03   1.6510709e+00   3.7584209e+00
   3.1820760e-02   8.2028478e-02   7.2709704e-02   4.7625154e-03   1.6591747e+00   3.7966973e+00
   3.0615682e-02   8.2068610e-02   7.2237774e-02   4.6120858e-03   1.6528370e+00   3.7365084e+00
   2.9412914e-02   8.1478010e-02   7.0892592e-02   4.4670744e-03   1.6548076e+00   3.8539763e+00
   2.8219826e-02   8.0140758e-02   6.8833222e-02   4.3318710e-03   1.6587250e+00   3.9258448e+00
   2.7040034e-02   7.8053830e-02   6.6196854e-02   4.2091150e-03   1.6547188e+00   3.9964996e+00
   2.5881866e-02   7.5376482e-02   6.3098980e-02   4.1003970e-03   1.6716755e+00   3.9649892e+00
   2.4759166e-02   7.2298486e-02   5.9684278e-02   4.0053510e-03   1.6560146e+00   3.9520158e+00
   2.3683104e-02   6.8967502e-02   5.6116384e-02   3.9228288e-03   1.6522191e+00   3.9898415e+00
   2.2656264e-02   6.5477274e-02   5.2523356e-02   3.8525506e-03   1.6545817e+00   3.9264183e+00
   2.1671520e-02   6.1887876e-02   4.8978712e-02   3.7939936e-03   1.6527588e+00   3.9054396e+00
   2.0719328e-02   5.8260820e-02   4.5544384e-02   3.7475580e-03   1.6590877e+00   3.6279055e+00
   1.9794412e-02   5.4628532e-02   4.2289030e-02   3.7136080e-03   1.6585045e+00   3.7981529e+00
   1.8896762e-02   5.0970716e-02   3.9279122e-02   3.6894652e-03   1.6676979e+00   3.5279066e+00
   1.8046854e-02   4.7257884e-02   3.6559810e-02   3.6713496e-03   1.6640237e+00   3.6907682e+00
   1.7288530e-02   4.3509190e-02   3.4153250e-02   3.6563954e-03   1.6673036e+00   3.9426711e+00
   1.6667151e-02   3.9776296e-02   3.2081526e-02   3.6430906e-03   1.6588183e+00   5.0945578e+00
   1.6230563e-02   3.6107930e-02   3.0371884e-02   3.6306966e-03   1.6527992e+00   1.9179501e+01
   1.6028707e-02   3.2567104e-02   2.9043352e-02   3.6175132e-03   1.6620485e+00   4.2416873e+01
   1.6102800e-02   2.9222726e-02   2.8089174e-02   3.6032370e-03   1.6441174e+00   6.0302109e+01
   1.6494844e-02   2.6129778e-02   2.7482416e-02   3.5896090e-03   1.6454507e+00   7.4673309e+01
   1.7246851e-02   2.3337634e-02   2.7209256e-02   3.5787830e-03   1.6489713e+00   8.6769091e+01
   1.8391823e-02   2.0885396e-02   2.7269678e-02   3.5749282e-03   1.6536591e+00   9.4901047e+01
   1.9956473e-02   1.8795742e-02   2.7656694e-02   3.5835624e-03   1.6604638e+00   1.0078848e+02
   2.1957730e-02   1.7078728e-02   2.8358326e-02   3.6100676e-03   1.6435100e+00   1.0493208e+02
   2.4395062e-02   1.5731522e-02   2.9357976e-02   3.6583568e-03   1.6571685e+00   1.0799303e+02
   2.7250470e-02   1.4736822e-02   3.0615680e-02   3.7297876e-03   1.6567778e+00   1.1023490e+02
   3.0486796e-02   1.4063784e-02   3.2060716e-02   3.8243470e-03   1.6401862e+00   1.1178985e+02
   3.4043654e-02   1.3672179e-02   3.3598930e-02   3.9405858e-03   1.6481962e+00   1.1278848e+02
   3.7832524e-02   1.3512216e-02   3.5109680e-02   4.0751794e-03   1.6459538e+00   1.1338065e+02
   4.1728384e-02   1.3524746e-02   3.6468872e-02   4.2236998e-03   1.6565547e+00   1.1382356e+02
   4.5570676e-02   1.3652366e-02   3.7561260e-02   4.3799628e-03   1.6560767e+00   1.1371746e+02
   4.9204746e-02   1.3845752e-02   3.8293564e-02   4.5349780e-03   1.6428872e+00   1.1354795e+02
   5.2555446e-02   1.4064706e-02   3.8618876e-02   4.6779816e-03   1.6540414e+00   1.1391141e+02
   5.5622222e-02   1.4283975e-02   3.8514608e-02   4.7954560e-03   1.6530514e+00   1.1410713e+02
   5.8416836e-02   1.4491514e-02   3.8016100e-02   4.8761096e-03   1.6504753e+00   1.1391356e+02
   6.0955308e-02   1.4682421e-02   3.7214040e-02   4.9192306e-03   1.6601163e+00   1.1366497e+02
   6.3245008e-02   1.4853759e-02   3.6205072e-02   4.9310836e-03   1.6623253e+00   1.1342603e+02
   6.5257420e-02   1.4999763e-02   3.5109616e-02   4.9221410e-03   1.6670133e+00   1.1319043e+02
   6.6934418e-02   1.5122108e-02   3.4040672e-02   4.9050468e-03   1.6673019e+00   1.1279141e+02
   6.8234072e-02   1.5240396e-02   3.3082554e-02   4.8894076e-03   1.6645992e+00   1.1231937e+02
   6.9152750e-02   1.5379137e-02   3.2303092e-02   4.8822716e-03   1.6667646e+00   1.1190349e+02
   6.9674646e-02   1.5551111e-02   3.1746606e-02   4.8878390e-03   1.6652942e+00   1.1156252e+02
   6.9756668e-02   1.5755489e-02   3.1443390e-02   4.9071666e-03   1.6726130e+00   1.1120381e+02
   6.9346434e-02   1.5987275e-02   3.1401172e-02   4.9385740e-03   1.6691463e+00   1.1054085e+02
   6.8406286e-02   1.6250925e-02   3.1601826e-02   4.9778424e-03   1.6643630e+00   1.0970867e+02
   6.6940966e-02   1.6558365e-02   3.2015132e-02   5.0180998e-03   1.6739942e+00   1.0908164e+02
   6.4996398e-02   1.6916639e-02   3.2595488e-02   5.0491550e-03   1.6649269e+00   1.0847346e+02
   6.2665666e-02   1.7331359e-02   3.3283588e-02   5.0612664e-03   1.6599165e+00   1.0752346e+02
   6.0068162e-02   1.7809606e-02   3.4020886e-02   5.0438094e-03   1.6642612e+00   1.0653235e+02
   5.7335506e-02   1.8351356e-02   3.4755168e-02   4.9861870e-03   1.6668197e+00   1.0539984e+02
   5.4625908e-02   1.8945345e-02   3.5462310e-02   4.8853838e-03   1.6646440e+00   1.0412675e+02
   5.2101884e-02   1.9573324e-02   3.6159578e-02   4.7443212e-03   1.6559096e+00   1.0295824e+02
   4.9907054e-02   2.0217858e-02   3.6859936e-02   4.5711328e-03   1.6587588e+00   1.0124768e+02
   4.8156818e-02   2.0854156e-02   3.7554198e-02   4.3772160e-03   1.6610075e+00   9.9432825e+01
   4.6935696e-02   2.1440714e-02   3.8233044e-02   4.1712458e-03   1.6701495e+00   9.7642550e+01
   4.6293280e-02   2.1932064e-02   3.8887312e-02   3.9603900e-03   1.6738432e+00   9.5303954e+01
   4.6237372e-02   2.2281952e-02   3.9492410e-02   3.7514046e-03   1.6611256e+00   9.2877625e+01
   4.6749096e-02   2.2444394e-02   3.9994196e-02   3.5500800e-03   1.6548656e+00   9.0168100e+01
   4.7775538e-02   2.2389910e-02   4.0361602e-02   3.3605206e-03   1.6588965e+00   8.7708026e+01
   4.9213982e-02   2.2108462e-02   4.0607926e-02   3.1853792e-03   1.6632354e+00   8.5198716e+01
   5.0915774e-02   2.1603840e-02   4.0715890e-02   3.0272556e-03   1.6579674e+00   8.1403948e+01
   5.2698842e-02   2.0891962e-02   4.0672162e-02   2.8882790e-03   1.6587847e+00   7.8374586e+01
   5.4368810e-02   2.0009262e-02   4.0539512e-02   2.7702744e-03   1.6644399e+00   7.5906566e+01
   5.5720556e-02   1.9008210e-02   4.0406318e-02   2.6736198e-03   1.6757861e+00   7.1350229e+01
   5.6597136e-02   1.7932514e-02   4.0355310e-02   2.5978542e-03   1.6698656e+00   6.6728013e+01
   5.6963604e-02   1.6819136e-02   4.0470172e-02   2.5447622e-03   1.6516277e+00   6.3016100e+01
   5.6879222e-02   1.5704654e-02   4.0814324e-02   2.5174800e-03   1.6676768e+00   5.8094143e+01
   5.6436240e-02   1.4615904e-02   4.1420446e-02   2.5198314e-03   1.6744869e+00   5.3583696e+01
   5.5721016e-02   1.3569019e-02   4.2289020e-02   2.5566964e-03   1.6704749e+00   4.9776407e+01
   5.4825460e-02   1.2572430e-02   4.3390296e-02   2.6328356e-03   1.6737296e+00   4.5659358e+01
   5.3842792e-02   1.1633767e-02   4.4683036e-02   2.7536598e-03   1.6606090e+00   4.3427329e+01
   5.2839540e-02   1.0760501e-02   4.6119072e-02   2.9273548e-03   1.6570020e+00   4.2110912e+01
   5.1866214e-02   9.9581272e-03   4.7629498e-02   3.1650866e-03   1.6665761e+00   4.0076727e+01
   5.0951056e-02   9.2352050e-03   4.9126576e-02   3.4800006e-03   1.6659166e+00   3.7352819e+01
   5.0114524e-02   8.6005372e-03   5.0503796e-02   3.8889552e-03   1.6547865e+00   3.4495720e+01
   4.9379676e-02   8.0573986e-03   5.1638162e-02   4.4138918e-03   1.6593969e+00   3.2470806e+01
   4.8757494e-02   7.6047670e-03   5.2402962e-02   5.0777306e-03   1.6681834e+00   3.0622592e+01
   4.8294148e-02   7.2440298e-03   5.2679376e-02   5.9009172e-03   1.6536242e+00   2.8519271e+01
   4.8083084e-02   6.9782532e-03   5.2384660e-02   6.9022694e-03   1.6562356e+00   2.5382984e+01
   4.8212248e-02   6.8069708e-03   5.1503260e-02   8.0994746e-03   1.6705605e+00   2.2461426e+01
   4.8737260e-02   6.7283414e-03   5.0088068e-02   9.5088938e-03   1.6578178e+00   2.0403027e+01
   4.9675422e-02   6.7409432e-03   4.8234364e-02   1.1144702e-02   1.6581458e+00   1.8168906e+01
   5.1010166e-02   6.8426502e-03   4.6047318e-02   1.3016957e-02   1.6740794e+00   1.6640668e+01
   5.2687646e-02   7.0306084e-03   4.3638958e-02   1.5130708e-02   1.6567129e+00   1.5764000e+01
   5.4625228e-02   7.3036134e-03   4.1149396e-02   1.7483412e-02   1.6565368e+00   1.5105712e+01
   5.6738782e-02   7.6601076e-03   3.8722150e-02   2.0062812e-02   1.6700120e+00   1.2790124e+01
   5.8971202e-02   8.0943342e-03   3.6467500e-02   2.2846442e-02   1.6467233e+00   9.9800981e+00
   6.1339368e-02   8.5999520e-03   3.4461536e-02   2.5798994e-02   1.6448985e+00   8.6837429e+00
   6.3900886e-02   9.1693260e-03   3.2746852e-02   2.8870888e-02   1.6677298e+00   7.4995132e+00
   6.6674534e-02   9.7894978e-03   3.1334292e-02   3.1989472e-02   1.6679951e+00   6.2875586e+00
   6.9655014e-02   1.0446428e-02   3.0212212e-02   3.5069070e-02   1.6578054e+00   4.4788331e+00
   7.2843338e-02   1.1126229e-02   2.9358312e-02   3.8052686e-02   1.6628743e+00   3.7934887e+00
   7.6235474e-02   1.1811952e-02   2.8750578e-02   4.0908058e-02   1.6603780e+00   3.9649527e+00
   7.9792256e-02   1.2481246e-02   2.8359696e-02   4.3598350e-02   1.6674337e+00   3.3212616e+00
   8.3423062e-02   1.3109420e-02   2.8136084e-02   4.6093284e-02   1.6724223e+00   3.2369451e+00
   8.7018270e-02   1.3683192e-02   2.8024514e-02   4.8373168e-02   1.6461424e+00   3.0875100e+00
   9.0486510e-02   1.4208120e-02   2.7987664e-02   5.0412384e-02   1.6630889e+00   2.5628833e+00
   9.3729316e-02   1.4699073e-02   2.8024868e-02   5.2184176e-02   1.6636626e+00   2.0493489e+00
   9.6632624e-02   1.5168061e-02   2.8166362e-02   5.3671538e-02   1.6757209e+00   1.9959967e+00
   9.9162682e-02   1.5622025e-02   2.8445440e-02   5.4838080e-02   1.6624047e+00   1.8821357e+00
   1.0138421e-01   1.6062722e-02   2.8893216e-02   5.5626840e-02   1.6406751e+00   1.5568309e+00
   1.0337287e-01   1.6489976e-02   2.9533172e-02   5.6005486e-02   1.6948457e+00   1.7197749e+00
   1.0518571e-01   1.6904161e-02   3.0372488e-02   5.5958574e-02   1.6235926e+00   1.5044545e+00
   1.0689188e-01   1.7299940e-02   3.1415102e-02   5.5477046e-02   1.6815298e+00   1.4401672e+00
   1.0857124e-01   1.7665591e-02   3.2657430e-02   5.4570762e-02   1.6603319e+00   1.3904824e+00
   1.1025056e-01   1.7982640e-02   3.4083092e-02   5.3273412e-02   1.6227920e+00   1.2565425e+00
   1.1191970e-01   1.8227497e-02   3.5688168e-02   5.1648100e-02   1.7106498e+00   1.0623283e+00
   1.1358458e-01   1.8382443e-02   3.7465242e-02   4.9771728e-02   1.5689709e+00   2.6497130e-01
   1.1525357e-01   1.8451742e-02   3.9386266e-02   4.7737434e-02   1.7300800e+00   1.2299021e-01
   1.1692774e-01   1.8462226e-02   4.1419362e-02   4.5649462e-02   1.6015500e+00   2.2908205e-01
   1.1856649e-01   1.8439925e-02   4.3514324e-02   4.3591148e-02   1.6728492e+00   1.7009322e-01
   1.2006409e-01   1.8397290e-02   4.5595344e-02   4.1630060e-02   1.6617270e+00   2.5731403e-01
   1.2128119e-01   1.8329119e-02   4.7566196e-02   3.9812402e-02   1.4213582e+00   1.6869066e-01
   1.2208274e-01   1.8219078e-02   4.9339222e-02   3.8159094e-02   1.7146770e+00   1.9925780e-01
   1.2232356e-01   1.8054136e-02   5.0859282e-02   3.6697378e-02   1.1110884e+00   1.9505519e-01
   1.2179614e-01   1.7819700e-02   5.2081546e-02   3.5468730e-02   1.7962597e+00   1.7620951e-01
   1.2028910e-01   1.7513214e-02   5.2965610e-02   3.4524986e-02   8.2557035e-01   2.1116794e-01
   1.1766458e-01   1.7161947e-02   5.3483606e-02   3.3908164e-02   6.0344516e+00   1.8952241e-01
   1.1385746e-01   1.6803253e-02   5.3644806e-02   3.3631904e-02   2.8873990e+01   1.9694381e-01
   1.0889798e-01   1.6467544e-02   5.3477884e-02   3.3681022e-02   5.2284608e+01   1.6848658e-01
   1.0288328e-01   1.6177514e-02   5.3019310e-02   3.4012018e-02   7.1029432e+01   1.7590435e-01
   9.5954654e-02   1.5954543e-02   5.2354448e-02   3.4564236e-02   9.0267454e+01   1.8798009e-01
   8.8348768e-02   1.5818868e-02   5.1577032e-02   3.5264346e-02   1.0314341e+02   1.7840657e-01
   8.0354840e-02   1.5782338e-02   5.0761824e-02   3.6063374e-02   1.1070714e+02   1.7951106e-01
   7.2243368e-02   1.5852211e-02   4.9978794e-02   3.6954380e-02   1.1550213e+02   1.6996947e-01
   6.4260842e-02   1.6032124e-02   4.9273826e-02   3.7951814e-02   1.1861506e+02   1.7471289e-01
   5.6615794e-02   1.6328849e-02   4.8658468e-02   3.9101336e-02   1.2092994e+02   1.8188160e-01
   4.9472684e-02   1.6757138e-02   4.8116266e-02   4.0451278e-02   1.2199056e+02   1.7969052e-01
   4.2959312e-02   1.7329768e-02   4.7647418e-02   4.2020050e-02   1.2258989e+02   1.6429830e-01
   3.7160044e-02   1.8055689e-02   4.7263918e-02   4.3794736e-02   1.2275391e+02   1.9482956e-01
   3.2118146e-02   1.8933513e-02   4.6953360e-02   4.5720706e-02   1.2271098e+02   1.9407307e-01
   2.7844314e-02   1.9948279e-02   4.6715484e-02   4.7709236e-02   1.2229675e+02   1.7821959e-01
   2.4315592e-02   2.1075010e-02   4.6567360e-02   4.9651156e-02   1.2157435e+02   2.0323091e-01
   2.1483994e-02   2.2281320e-02   4.6519658e-02   5.1420118e-02   1.2062189e+02   1.8175226e-01
   1.9284174e-02   2.3545322e-02   4.6569880e-02   5.2868096e-02   1.1952777e+02   1.9749297e-01
   1.7634302e-02   2.4851652e-02   4.6702378e-02   5.3841512e-02   1.1877842e+02   1.7455450e-01
   1.6448375e-02   2.6170628e-02   4.6918848e-02   5.4240740e-02   1.1790547e+02   1.9245824e-01
   1.5636139e-02   2.7464066e-02   4.7238338e-02   5.4064130e-02   1.1706027e+02   1.9521481e-01
   1.5119540e-02   2.8690304e-02   4.7683136e-02   5.3364894e-02   1.1635277e+02   1.6223896e-01
   1.4851477e-02   2.9806362e-02   4.8305576e-02   5.2177948e-02   1.1542956e+02   2.1894005e-01
   1.4791801e-02   3.0766416e-02   4.9176284e-02   5.0535244e-02   1.1446859e+02   1.4297558e-01
   1.4898948e-02   3.1498806e-02   5.0350950e-02   4.8512708e-02   1.1336955e+02   2.4667506e-01
   1.5136747e-02   3.1923020e-02   5.1897730e-02   4.6221944e-02   1.1237682e+02   1.2552937e-01
   1.5480748e-02   3.1988740e-02   5.3904248e-02   4.3782294e-02   1.1160388e+02   5.8245176e-01
   1.5916876e-02   3.1677032e-02   5.6434208e-02   4.1288342e-02   1.1069991e+02   2.6417507e+00
   1.6430154e-02   3.1000790e-02   5.9500278e-02   3.8802614e-02   1.0973576e+02   4.1218896e+00
   1.7013008e-02   3.0014870e-02   6.3095478e-02   3.6359402e-02   1.0831208e+02   4.5112959e+00
   1.7659113e-02   2.8819724e-02   6.7233788e-02   3.3950822e-02   1.0666156e+02   4.6847158e+00
   1.8352555e-02   2.7530692e-02   7.1906092e-02   3.1551606e-02   1.0526111e+02   4.6674676e+00
   1.9075157e-02   2.6244552e-02   7.7046798e-02   2.9156328e-02   1.0351395e+02   4.6753505e+00
   1.9803666e-02   2.5044058e-02   8.2540262e-02   2.6796552e-02   1.0157320e+02   4.6826155e+00
   2.0507270e-02   2.3999630e-02   8.8200464e-02   2.4538582e-02   9.9463563e+01   4.5426220e+00
   2.1150444e-02   2.3168406e-02   9.3784466e-02   2.2452050e-02   9.7416198e+01   4.5267707e+00
   2.1685756e-02   2.2592164e-02   9.9010764e-02   2.0593474e-02   9.5617279e+01   4.9331089e+00
   2.2054422e-02   2.2285838e-02   1.0354602e-01   1.9002704e-02   9.3410873e+01   4.9856752e+00
   2.2220050e-02   2.2242386e-02   1.0704969e-01   1.7696636e-02   9.1036342e+01   5.2298446e+00
   2.2197334e-02   2.2452842e-02   1.0918980e-01   1.6673438e-02   8.8501649e+01   5.8561270e+00
   2.2028606e-02   2.2908554e-02   1.0964768e-01   1.5914096e-02   8.6359002e+01   5.8349280e+00
   2.1750756e-02   2.3587382e-02   1.0833338e-01   1.5381309e-02   8.4222154e+01   5.8530218e+00
   2.1398978e-02   2.4455656e-02   1.0547083e-01   1.5019804e-02   8.1013964e+01   5.9095602e+00
   2.1015004e-02   2.5474454e-02   1.0136873e-01   1.4756858e-02   7.7795762e+01   5.8136445e+00
   2.0638586e-02   2.6598510e-02   9.6318700e-02   1.4520399e-02   7.4376570e+01   5.8636923e+00
   2.0300498e-02   2.7771208e-02   9.0619366e-02   1.4270208e-02   7.0601275e+01   5.8520073e+00
   2.0022770e-02   2.8918532e-02   8.4562238e-02   1.4001580e-02   6.6700144e+01   5.8543027e+00
   1.9821154e-02   2.9948714e-02   7.8402538e-02   1.3717680e-02   6.3045842e+01   5.8556375e+00
   1.9700262e-02   3.0753486e-02   7.2341356e-02   1.3410894e-02   6.0099795e+01   5.9210343e+00
   1.9652442e-02   3.1247806e-02   6.6567512e-02   1.3069362e-02   5.6062496e+01   5.9449994e+00
   1.9667232e-02   3.1418000e-02   6.1267310e-02   1.2678868e-02   5.2031370e+01   5.8451658e+00
   1.9735503e-02   3.1310472e-02   5.6589442e-02   1.2215514e-02   4.9064727e+01   5.8998932e+00
   1.9849326e-02   3.1001106e-02   5.2643678e-02   1.1662930e-02   4.5622525e+01   5.9690449e+00
   2.0002364e-02   3.0568832e-02   4.9534626e-02   1.1025517e-02   4.2062558e+01   5.9428585e+00
   2.0197150e-02   3.0079612e-02   4.7372552e-02   1.0318377e-02   3.9217813e+01   5.9529159e+00
   2.0456980e-02   2.9602148e-02   4.6242052e-02   9.5657236e-03   3.7113450e+01   5.9528277e+00
   2.0822532e-02   2.9228954e-02   4.6205172e-02   8.7957096e-03   3.4297834e+01   5.9698614e+00
   2.1335710e-02   2.9065078e-02   4.7313330e-02   8.0314010e-03   3.1790100e+01   5.9898127e+00
   2.2029900e-02   2.9198340e-02   4.9605662e-02   7.2919256e-03   3.0101569e+01   5.9630477e+00
   2.2933300e-02   2.9692156e-02   5.3114906e-02   6.5931082e-03   2.7528585e+01   5.9510737e+00
   2.4071096e-02   3.0597108e-02   5.7843356e-02   5.9462960e-03   2.5577037e+01   5.9690539e+00
   2.5457598e-02   3.1953016e-02   6.3760172e-02   5.3584498e-03   2.3924351e+01   5.9913738e+00
   2.7092248e-02   3.3779916e-02   7.0816668e-02   4.8343858e-03   2.2218379e+01   5.9815128e+00
   2.8959336e-02   3.6070880e-02   7.8942884e-02   4.3769634e-03   2.0460708e+01   5.9663906e+00
   3.1020424e-02   3.8794136e-02   8.8032138e-02   3.9865202e-03   1.7346006e+01   5.9108602e+00
   3.3211528e-02   4.1900212e-02   9.7905606e-02   3.6628376e-03   1.4855937e+01   5.7523861e+00
   3.5446598e-02   4.5317284e-02   1.0833795e-01   3.4057434e-03   1.2940564e+01   5.6150347e+00
   3.7614030e-02   4.8961460e-02   1.1908878e-01   3.2140246e-03   1.0705523e+01   5.5247401e+00
   3.9580484e-02   5.2760626e-02   1.2988095e-01   3.0846448e-03   9.2804022e+00   5.4958470e+00
   4.1219392e-02   5.6653230e-02   1.4034950e-01   3.0140994e-03   7.5558836e+00   5.5411880e+00
   4.2456096e-02   6.0590346e-02   1.5003953e-01   3.0000894e-03   5.4520757e+00   5.4810745e+00
   4.3269536e-02   6.4533398e-02   1.5856192e-01   3.0424616e-03   4.2214833e+00   5.4890850e+00
   4.3653274e-02   6.8446792e-02   1.6559330e-01   3.1416458e-03   3.4288546e+00   5.5712527e+00
   4.3631298e-02   7.2294258e-02   1.7088694e-01   3.2972960e-03   2.6891323e+00   5.4865698e+00
   4.3282914e-02   7.6029588e-02   1.7440577e-01   3.5099546e-03   2.3870612e+00   5.5074227e+00
   4.2706518e-02   7.9605382e-02   1.7613210e-01   3.7799666e-03   2.1751859e+00   5.4707027e+00
   4.1975948e-02   8.2974050e-02   1.7603974e-01   4.1070994e-03   1.7078373e+00   5.2553853e+00
   4.1132186e-02   8.6109434e-02   1.7411817e-01   4.4905580e-03   1.6124393e+00   5.3346134e+00
   4.0209192e-02   8.9026320e-02   1.7029344e-01   4.9265678e-03   1.6735028e+00   5.3441231e+00
   3.9250740e-02   9.1748116e-02   1.6472278e-01   5.4080350e-03   1.6323811e+00   5.2448387e+00
   3.8297786e-02   9.4301950e-02   1.5776684e-01   5.9236432e-03   1.6768171e+00   5.5084081e+00
   3.7386068e-02   9.6715072e-02   1.4978521e-01   6.4576920e-03   1.6617328e+00   5.5114330e+00
   3.6553266e-02   9.8972488e-02   1.4120188e-01   6.9920916e-03   1.6580791e+00   5.0052713e+00
   3.5826670e-02   1.0100217e-01   1.3241497e-01   7.5050560e-03   1.6552250e+00   4.6451624e+00
   3.5204142e-02   1.0267556e-01   1.2374975e-01   7.9709882e-03   1.6551473e+00   4.6498704e+00
   3.4657562e-02   1.0380131e-01   1.1545702e-01   8.3639294e-03   1.6652294e+00   4.6272954e+00
   3.4170976e-02   1.0424012e-01   1.0767500e-01   8.6561292e-03   1.6471700e+00   4.4393929e+00
   3.3752012e-02   1.0401871e-01   1.0049159e-01   8.8233566e-03   1.6545836e+00   4.3416049e+00
   3.3404808e-02   1.0322021e-01   9.3968442e-02   8.8538724e-03   1.6562538e+00   4.2918235e+00
   3.3130008e-02   1.0186731e-01   8.8126034e-02   8.7414706e-03   1.6577599e+00   4.3257578e+00
   3.2916416e-02   9.9954662e-02   8.2939392e-02   8.4893032e-03   1.6590851e+00   4.3944638e+00
   3.2735008e-02   9.7545332e-02   7.8335320e-02   8.1222762e-03   1.6523629e+00   4.4013889e+00
   3.2552472e-02   9.4771044e-02   7.4231828e-02   7.6780232e-03   1.6581177e+00   4.5465722e+00
   3.2326446e-02   9.1731382e-02   7.0577974e-02   7.1944082e-03   1.6573945e+00   4.4984235e+00
   3.2007322e-02   8.8462668e-02   6.7333298e-02   6.7040954e-03   1.6619389e+00   4.5435859e+00
   3.1532346e-02   8.4919198e-02   6.4462550e-02   6.2323210e-03   1.6714330e+00   4.5807452e+00
   3.0857022e-02   8.1032028e-02   6.1962164e-02   5.7985432e-03   1.6651517e+00   4.4336750e+00
   3.0010018e-02   7.6845294e-02   5.9836934e-02   5.4167480e-03   1.6743899e+00   4.4471523e+00
   2.9061466e-02   7.2476218e-02   5.8051220e-02   5.0950188e-03   1.6791098e+00   4.1039340e+00
   2.8073102e-02   6.8004880e-02   5.6532344e-02   4.8359466e-03   1.6600492e+00   4.3299099e+00
   2.7090376e-02   6.3457380e-02   5.5187694e-02   4.6380664e-03   1.6627520e+00   4.0324186e+00
   2.6144704e-02   5.8802208e-02   5.3910572e-02   4.4978090e-03   1.6590912e+00   4.1554810e+00
   2.5260348e-02   5.3981828e-02   5.2597804e-02   4.4108038e-03   1.6471551e+00   4.6932076e+00
   2.4479988e-02   4.9023898e-02   5.1143452e-02   4.3736938e-03   1.6611519e+00   5.6746214e+00
   2.3877240e-02   4.4061024e-02   4.9536812e-02   4.3840276e-03   1.6539061e+00   1.9718769e+01
   2.3527402e-02   3.9227550e-02   4.7949726e-02   4.4385460e-03   1.6460841e+00   4.3115506e+01
   2.3491416e-02   3.4622646e-02   4.6618944e-02   4.5322432e-03   1.6506194e+00   6.1077504e+01
   2.3815666e-02   3.0330290e-02   4.5773224e-02   4.6581492e-03   1.6474392e+00   7.5907469e+01
   2.4529324e-02   2.6428074e-02   4.5624868e-02   4.8070638e-03   1.6461156e+00   8.8371445e+01
   2.5648614e-02   2.2982224e-02   4.6340094e-02   4.9681120e-03   1.6415128e+00   9.6978645e+01
   2.7180862e-02   2.0031052e-02   4.8043988e-02   5.1316348e-03   1.6494589e+00   1.0303429e+02
   2.9120602e-02   1.7586243e-02   5.0822920e-02   5.2889256e-03   1.6500579e+00   1.0708182e+02
   3.1448736e-02   1.5639522e-02   5.4722916e-02   5.4321076e-03   1.6486375e+00   1.1023491e+02
   3.4146212e-02   1.4167708e-02   5.9744590e-02   5.5550120e-03   1.6447065e+00   1.1265350e+02
   3.7186412e-02   1.3134722e-02   6.5846300e-02   5.6519668e-03   1.6390573e+00   1.1463245e+02
   4.0512374e-02   1.2492574e-02   7.2956242e-02   5.7175046e-03   1.6473646e+00   1.1559783e+02
   4.4033962e-02   1.2186713e-02   8.0992280e-02   5.7437106e-03   1.6444662e+00   1.1604416e+02
   4.7634444e-02   1.2158033e-02   8.9864392e-02   5.7228736e-03   1.6501156e+00   1.1651148e+02
   5.1175622e-02   1.2344239e-02   9.9430564e-02   5.6520524e-03   1.6473735e+00   1.1649416e+02
   5.4492560e-02   1.2684819e-02   1.0948539e-01   5.5344196e-03   1.6418318e+00   1.1643927e+02
   5.7402874e-02   1.3131805e-02   1.1980364e-01   5.3813068e-03   1.6539979e+00   1.1626824e+02
   5.9775310e-02   1.3647760e-02   1.3017002e-01   5.2062822e-03   1.6462335e+00   1.1621637e+02
   6.1572788e-02   1.4200770e-02   1.4038692e-01   5.0209964e-03   1.6534474e+00   1.1614833e+02
   6.2808936e-02   1.4771125e-02   1.5026875e-01   4.8354744e-03   1.6627124e+00   1.1581770e+02
   6.3520530e-02   1.5349148e-02   1.5963537e-01   4.6562924e-03   1.6575767e+00   1.1558446e+02
   6.3761274e-02   1.5924090e-02   1.6831018e-01   4.4869308e-03   1.6644234e+00   1.1518964e+02
   6.3583452e-02   1.6480939e-02   1.7606887e-01   4.3290724e-03   1.6530969e+00   1.1480934e+02
   6.3029844e-02   1.7010001e-02   1.8265678e-01   4.1834864e-03   1.6508429e+00   1.1432591e+02
   6.2132700e-02   1.7507053e-02   1.8786358e-01   4.0489326e-03   1.6575405e+00   1.1362798e+02
   6.0931740e-02   1.7972573e-02   1.9151540e-01   3.9233760e-03   1.6575067e+00   1.1311456e+02
   5.9473954e-02   1.8420666e-02   1.9343733e-01   3.8058010e-03   1.6592674e+00   1.1266219e+02
   5.7797190e-02   1.8869270e-02   1.9341683e-01   3.6971340e-03   1.6515763e+00   1.1218085e+02
   5.5947132e-02   1.9326433e-02   1.9138098e-01   3.6016826e-03   1.6642778e+00   1.1134537e+02
   5.4002066e-02   1.9799778e-02   1.8756384e-01   3.5242040e-03   1.6713809e+00   1.1020342e+02
   5.2065214e-02   2.0304346e-02   1.8232253e-01   3.4675480e-03   1.6669002e+00   1.0924004e+02
   5.0224582e-02   2.0845904e-02   1.7604365e-01   3.4325436e-03   1.6668852e+00   1.0843634e+02
   4.8534448e-02   2.1413086e-02   1.6918813e-01   3.4199830e-03   1.6612035e+00   1.0742576e+02
   4.7019890e-02   2.1989446e-02   1.6219052e-01   3.4322980e-03   1.6729148e+00   1.0614366e+02
   4.5685792e-02   2.2557454e-02   1.5536394e-01   3.4709236e-03   1.6640656e+00   1.0487505e+02
   4.4549348e-02   2.3096588e-02   1.4892038e-01   3.5342550e-03   1.6519825e+00   1.0334607e+02
   4.3634844e-02   2.3580450e-02   1.4305035e-01   3.6177124e-03   1.6666176e+00   1.0182367e+02
   4.2946828e-02   2.3988668e-02   1.3795639e-01   3.7158908e-03   1.6573358e+00   1.0035305e+02
   4.2498714e-02   2.4328226e-02   1.3376883e-01   3.8234386e-03   1.6578244e+00   9.8476167e+01
   4.2319268e-02   2.4616344e-02   1.3054674e-01   3.9351198e-03   1.6653184e+00   9.6377602e+01
   4.2431622e-02   2.4857376e-02   1.2838875e-01   4.0453542e-03   1.6626627e+00   9.3925965e+01
   4.2847966e-02   2.5064258e-02   1.2738057e-01   4.1468674e-03   1.6577073e+00   9.1526095e+01
   4.3551686e-02   2.5274278e-02   1.2748640e-01   4.2321868e-03   1.6529209e+00   8.9232246e+01
   4.4491358e-02   2.5524506e-02   1.2854629e-01   4.2940868e-03   1.6813584e+00   8.6694362e+01
   4.5580696e-02   2.5836410e-02   1.3031054e-01   4.3284520e-03   1.7304287e+00   8.3823506e+01
   4.6725660e-02   2.6229138e-02   1.3248377e-01   4.3349910e-03   1.9305580e+00   8.0455593e+01
   4.7833380e-02   2.6713998e-02   1.3477514e-01   4.3122202e-03   2.0957317e+00   7.7639813e+01
   4.8775994e-02   2.7278178e-02   1.3694234e-01   4.2593242e-03   2.0824048e+00   7.5103690e+01
   4.9442370e-02   2.7881756e-02   1.3890157e-01   4.1787132e-03   2.1147690e+00   7.1422601e+01
   4.9782994e-02   2.8458206e-02   1.4078556e-01   4.0731130e-03   2.0325420e+00   6.6854595e+01
   4.9794322e-02   2.8929302e-02   1.4272330e-01   3.9478724e-03   2.1483713e+00   6.2813002e+01
   4.9549778e-02   2.9217288e-02   1.4477795e-01   3.8157288e-03   2.4835923e+00   5.9030286e+01
   4.9170946e-02   2.9266782e-02   1.4717632e-01   3.6929754e-03   2.5221045e+00   5.4492177e+01
   4.8764106e-02   2.9058076e-02   1.5026485e-01   3.5949360e-03   2.5884874e+00   5.1212572e+01
   4.8417506e-02   2.8591142e-02   1.5431944e-01   3.5375260e-03   2.7156918e+00   4.8036105e+01
   4.8195786e-02   2.7896160e-02   1.5950393e-01   3.5372102e-03   2.7332418e+00   4.3642424e+01
   4.8129012e-02   2.7020226e-02   1.6585710e-01   3.6083756e-03   2.7613900e+00   4.1879465e+01
   4.8213640e-02   2.5989868e-02   1.7329288e-01   3.7618042e-03   2.7435198e+00   4.1105467e+01
   4.8440508e-02   2.4812340e-02   1.8160966e-01   4.0053972e-03   2.7423988e+00   3.8678584e+01
   4.8815350e-02   2.3500234e-02   1.9048030e-01   4.3466570e-03   2.7615434e+00   3.5934177e+01
   4.9342480e-02   2.2090650e-02   1.9944899e-01   4.7943506e-03   2.6889241e+00   3.3308587e+01
   5.0021288e-02   2.0628362e-02   2.0795044e-01   5.3587468e-03   2.6177065e+00   3.2021810e+01
   5.0859800e-02   1.9151881e-02   2.1540954e-01   6.0499770e-03   2.5967009e+00   3.1194076e+01
   5.1874204e-02   1.7701594e-02   2.2140246e-01   6.8756622e-03   2.5815144e+00   2.9616372e+01
   5.3066542e-02   1.6317888e-02   2.2574922e-01   7.8412576e-03   2.5804161e+00   2.7515247e+01
   5.4411426e-02   1.5033341e-02   2.2852490e-01   8.9545896e-03   2.5704414e+00   2.4594357e+01
   5.5848384e-02   1.3871911e-02   2.2991428e-01   1.0228937e-02   2.5635737e+00   2.2371927e+01
   5.7311720e-02   1.2850556e-02   2.2997576e-01   1.1675062e-02   2.5318329e+00   2.1161468e+01
   5.8779332e-02   1.1978668e-02   2.2855106e-01   1.3295392e-02   2.5229377e+00   1.9269151e+01
   6.0232664e-02   1.1261106e-02   2.2533374e-01   1.5088190e-02   2.5009799e+00   1.7306400e+01
   6.1634982e-02   1.0696115e-02   2.2008074e-01   1.7045666e-02   2.4549204e+00   1.6047876e+01
   6.2973974e-02   1.0277682e-02   2.1285050e-01   1.9155855e-02   2.4690328e+00   1.5318117e+01
   6.4275728e-02   1.0002103e-02   2.0395412e-01   2.1406046e-02   2.4178038e+00   1.3833914e+01
   6.5600518e-02   9.8635806e-03   1.9375953e-01   2.3778174e-02   2.4408578e+00   1.1151422e+01
   6.7004544e-02   9.8507634e-03   1.8259801e-01   2.6247386e-02   2.2631410e+00   9.4742766e+00
   6.8507044e-02   9.9499628e-03   1.7069432e-01   2.8775976e-02   1.7616249e+00   7.8590846e+00
   7.0117650e-02   1.0150382e-02   1.5827343e-01   3.1318016e-02   1.6211576e+00   5.8270450e+00
   7.1862306e-02   1.0441852e-02   1.4561201e-01   3.3828892e-02   1.6894038e+00   4.9542331e+00
   7.3756288e-02   1.0810978e-02   1.3292012e-01   3.6250940e-02   1.6583023e+00   4.1965962e+00
   7.5790368e-02   1.1246985e-02   1.2037851e-01   3.8511806e-02   1.6493175e+00   3.4343369e+00
   7.7968724e-02   1.1746213e-02   1.0818448e-01   4.0546072e-02   1.6559550e+00   3.0410900e+00
   8.0305330e-02   1.2305674e-02   9.6549558e-02   4.2302662e-02   1.6522996e+00   2.8511205e+00
   8.2787896e-02   1.2919248e-02   8.5698238e-02   4.3758544e-02   1.6688188e+00   2.9690068e+00
   8.5356002e-02   1.3576721e-02   7.5830750e-02   4.4925108e-02   1.6532235e+00   2.2936478e+00
   8.7912456e-02   1.4263584e-02   6.7097294e-02   4.5814544e-02   1.6398462e+00   1.7525909e+00
   9.0420986e-02   1.4971946e-02   5.9594302e-02   4.6439130e-02   1.6835221e+00   1.9280938e+00
   9.2928448e-02   1.5696406e-02   5.3383748e-02   4.6820516e-02   1.6308389e+00   1.4411245e+00
   9.5464532e-02   1.6422599e-02   4.8482318e-02   4.6971874e-02   1.6995092e+00   1.4599122e+00
   9.8030422e-02   1.7132609e-02   4.4859296e-02   4.6899462e-02   1.6360262e+00   1.6754556e+00
   1.0063257e-01   1.7811507e-02   4.2466266e-02   4.6598294e-02   1.6183756e+00   1.3263186e+00
   1.0328324e-01   1.8443370e-02   4.1227354e-02   4.6070560e-02   1.7144060e+00   1.4232580e+00
   1.0600277e-01   1.9003429e-02   4.1029282e-02   4.5338472e-02   1.5920447e+00   1.2848057e+00
   1.0880820e-01   1.9477401e-02   4.1726962e-02   4.4421508e-02   1.7384622e+00   1.1627007e+00
   1.1172153e-01   1.9877674e-02   4.3142658e-02   4.3342306e-02   1.5879442e+00   1.1002279e+00
   1.1475816e-01   2.0223300e-02   4.5069682e-02   4.2123162e-02   1.7152354e+00   4.2758076e-01
   1.1788415e-01   2.0523478e-02   4.7275528e-02   4.0790220e-02   1.6139009e+00   1.5196835e-01
   1.2101747e-01   2.0778944e-02   4.9498408e-02   3.9395128e-02   1.4566682e+00   2.1101773e-01
   1.2403396e-01   2.0992818e-02   5.1461272e-02   3.8002862e-02   1.6829933e+00   1.6698101e-01
   1.2676522e-01   2.1168944e-02   5.2942848e-02   3.6671214e-02   1.1400525e+00   1.9171282e-01
   1.2900498e-01   2.1299898e-02   5.3794556e-02   3.5436130e-02   1.8521921e+00   1.6805572e-01
   1.3049492e-01   2.1369650e-02   5.3919812e-02   3.4314414e-02   7.5426520e-01   1.9570706e-01
   1.3099670e-01   2.1364388e-02   5.3370150e-02   3.3323520e-02   7.9765718e+00   2.0906967e-01
   1.3037655e-01   2.1280866e-02   5.2333878e-02   3.2484412e-02   3.2066305e+01   1.8636643e-01
   1.2853729e-01   2.1118728e-02   5.0996278e-02   3.1812304e-02   5.3947257e+01   1.8580881e-01
   1.2542070e-01   2.0874522e-02   4.9514736e-02   3.1316276e-02   7.0934211e+01   1.8233892e-01
   1.2102508e-01   2.0547984e-02   4.8013658e-02   3.1000090e-02   8.8068621e+01   1.9222608e-01
   1.1534380e-01   2.0143846e-02   4.6572654e-02   3.0863552e-02   1.0009104e+02   1.8342055e-01
   1.0846870e-01   1.9683413e-02   4.5238158e-02   3.0909408e-02   1.0825109e+02   1.8757268e-01
   1.0062648e-01   1.9209823e-02   4.4025044e-02   3.1145890e-02   1.1325630e+02   1.8741231e-01
   9.2087612e-02   1.8776624e-02   4.2937854e-02   3.1585018e-02   1.1670428e+02   1.8052326e-01
   8.3162154e-02   1.8438176e-02   4.1973910e-02   3.2243954e-02   1.1939861e+02   1.7956180e-01
   7.4156212e-02   1.8237490e-02   4.1125704e-02   3.3140326e-02   1.2083144e+02   1.7599500e-01
   6.5330536e-02   1.8207634e-02   4.0388066e-02   3.4276410e-02   1.2178792e+02   1.8783853e-01
   5.6904920e-02   1.8379484e-02   3.9759616e-02   3.5634156e-02   1.2197854e+02   1.6645063e-01
   4.9051034e-02   1.8774902e-02   3.9268456e-02   3.7183786e-02   1.2198965e+02   1.7544140e-01
   4.1898366e-02   1.9404540e-02   3.8958110e-02   3.8890026e-02   1.2178197e+02   1.8512333e-01
   3.5533348e-02   2.0266770e-02   3.8860074e-02   4.0708622e-02   1.2122172e+02   1.7739853e-01
   3.0001002e-02   2.1351146e-02   3.9006550e-02   4.2579846e-02   1.2039372e+02   2.0306167e-01
   2.5311246e-02   2.2646170e-02   3.9421430e-02   4.4441118e-02   1.1919961e+02   1.7581043e-01
   2.1446214e-02   2.4126798e-02   4.0103906e-02   4.6244128e-02   1.1827763e+02   2.0003299e-01
   1.8365274e-02   2.5759736e-02   4.1043870e-02   4.7954428e-02   1.1763556e+02   1.7878980e-01
   1.6009048e-02   2.7516042e-02   4.2231286e-02   4.9541808e-02   1.1675101e+02   1.7972213e-01
   1.4305439e-02   2.9350554e-02   4.3647976e-02   5.0984004e-02   1.1577204e+02   2.2392443e-01
   1.3169639e-02   3.1189202e-02   4.5272484e-02   5.2260760e-02   1.1485994e+02   1.6184919e-01
   1.2509706e-02   3.2931120e-02   4.7090296e-02   5.3350760e-02   1.1371581e+02   2.1270082e-01
   1.2225968e-02   3.4469702e-02   4.9079024e-02   5.4271200e-02   1.1251919e+02   1.4354084e-01
   1.2223877e-02   3.5718544e-02   5.1198184e-02   5.5065994e-02   1.1166128e+02   2.3322987e-01
   1.2430673e-02   3.6607122e-02   5.3447246e-02   5.5757200e-02   1.1096341e+02   1.6665184e-01
   1.2784409e-02   3.7084950e-02   5.5903002e-02   5.6337392e-02   1.1006301e+02   2.7148747e-01
   1.3232348e-02   3.7147476e-02   5.8669848e-02   5.6762178e-02   1.0910037e+02   1.9819370e+00
   1.3737263e-02   3.6863332e-02   6.1845844e-02   5.6932054e-02   1.0815442e+02   3.5232931e+00
   1.4274260e-02   3.6359506e-02   6.5494018e-02   5.6710066e-02   1.0694265e+02   4.2925846e+00
   1.4821807e-02   3.5754346e-02   6.9635354e-02   5.5945210e-02   1.0557062e+02   4.9547375e+00
   1.5356069e-02   3.5128490e-02   7.4283668e-02   5.4475536e-02   1.0412345e+02   4.6365939e+00
   1.5854813e-02   3.4541828e-02   7.9429220e-02   5.2228872e-02   1.0263469e+02   4.1434828e+00
   1.6294617e-02   3.4031348e-02   8.5019880e-02   4.9300570e-02   1.0099405e+02   4.0272965e+00
   1.6648707e-02   3.3611464e-02   9.0956738e-02   4.5874510e-02   9.9109650e+01   3.9662913e+00
   1.6889629e-02   3.3288616e-02   9.7099308e-02   4.2139994e-02   9.7382583e+01   4.0044666e+00
   1.6993382e-02   3.3059234e-02   1.0328285e-01   3.8253124e-02   9.5536135e+01   4.0689130e+00
   1.6957778e-02   3.2914676e-02   1.0933094e-01   3.4337372e-02   9.3069585e+01   4.3342410e+00
   1.6808986e-02   3.2849900e-02   1.1510143e-01   3.0502674e-02   8.9942257e+01   4.5775476e+00
   1.6584303e-02   3.2849968e-02   1.2046337e-01   2.6841530e-02   8.6346040e+01   4.7621290e+00
   1.6319267e-02   3.2885252e-02   1.2524333e-01   2.3425156e-02   8.2869885e+01   5.1019920e+00
   1.6042783e-02   3.2911546e-02   1.2918931e-01   2.0299376e-02   7.9277300e+01   5.1883855e+00
   1.5779437e-02   3.2861140e-02   1.3196651e-01   1.7485513e-02   7.4970665e+01   5.1549270e+00
   1.5551921e-02   3.2681808e-02   1.3315621e-01   1.4990032e-02   7.0363027e+01   5.3230353e+00
   1.5376707e-02   3.2376720e-02   1.3229052e-01   1.2806416e-02   6.5819861e+01   5.5470193e+00
   1.5259715e-02   3.1975568e-02   1.2921580e-01   1.0916429e-02   6.1371524e+01   5.7295413e+00
   1.5198043e-02   3.1519670e-02   1.2424539e-01   9.2922236e-03   5.6636110e+01   5.6692859e+00
   1.5187270e-02   3.1058562e-02   1.1785422e-01   7.8994024e-03   5.1426621e+01   5.6251220e+00
   1.5224930e-02   3.0634162e-02   1.1050174e-01   6.7090930e-03   4.7275442e+01   5.5905645e+00
   1.5310193e-02   3.0289212e-02   1.0255702e-01   5.7018970e-03   4.3709464e+01   5.5858962e+00
   1.5442588e-02   3.0052620e-02   9.4293078e-02   4.8592148e-03   4.0390224e+01   5.7473106e+00
   1.5628982e-02   2.9929224e-02   8.5961016e-02   4.1599396e-03   3.8172442e+01   5.4655806e+00
   1.5888390e-02   2.9940090e-02   7.7807310e-02   3.5849554e-03   3.5681413e+01   5.2376778e+00
   1.6238720e-02   3.0127572e-02   7.0041310e-02   3.1212054e-03   3.3150063e+01   5.3293605e+00
   1.6688802e-02   3.0523310e-02   6.2805726e-02   2.7587966e-03   2.9718292e+01   5.3624852e+00
   1.7240920e-02   3.1141888e-02   5.6211342e-02   2.4884028e-03   2.6721065e+01   5.4198204e+00
   1.7894626e-02   3.1983316e-02   5.0355464e-02   2.3018240e-03   2.5342972e+01   5.3688860e+00
   1.8648175e-02   3.3029496e-02   4.5312364e-02   2.1902576e-03   2.3544384e+01   5.3673046e+00
   1.9493806e-02   3.4234666e-02   4.1131838e-02   2.1442438e-03   2.2100349e+01   5.3757402e+00
   2.0412966e-02   3.5547038e-02   3.7842438e-02   2.1552836e-03   1.9490715e+01   5.4039819e+00
   2.1385160e-02   3.6945176e-02   3.5473372e-02   2.2164120e-03   1.7312942e+01   5.4467297e+00
   2.2402852e-02   3.8423074e-02   3.4057184e-02   2.3213624e-03   1.5995004e+01   5.3688929e+00
   2.3458258e-02   3.9972902e-02   3.3615414e-02   2.4637100e-03   1.3512714e+01   5.3680171e+00
   2.4526338e-02   4.1592144e-02   3.4152972e-02   2.6377026e-03   1.1907219e+01   5.3832268e+00
   2.5568992e-02   4.3283168e-02   3.5686774e-02   2.8389690e-03   9.6719650e+00   5.3645559e+00
   2.6535026e-02   4.5038524e-02   3.8266202e-02   3.0640462e-03   8.0471396e+00   5.3794812e+00
   2.7362140e-02   4.6830200e-02   4.1937472e-02   3.3100390e-03   7.4489633e+00   5.4258041e+00
   2.7994326e-02   4.8643774e-02   4.6729466e-02   3.5750960e-03   5.6477142e+00   5.4593267e+00
   2.8390998e-02   5.0504754e-02   5.2673974e-02   3.8574734e-03   4.2239171e+00   5.4731608e+00
   2.8529956e-02   5.2442704e-02   5.9811326e-02   4.1543878e-03   3.4547322e+00   5.5348743e+00
   2.8425874e-02   5.4477452e-02   6.8154096e-02   4.4622914e-03   2.9154840e+00   5.5625150e+00
   2.8130210e-02   5.6640876e-02   7.7662952e-02   4.7779708e-03   2.4349991e+00   5.4622487e+00
   2.7710762e-02   5.8969044e-02   8.8268782e-02   5.0997944e-03   2.1205664e+00   5.4408352e+00
   2.7237312e-02   6.1484024e-02   9.9852720e-02   5.4262016e-03   1.8244401e+00   5.3381105e+00
   2.6768622e-02   6.4174942e-02   1.1223191e-01   5.7534080e-03   1.5913997e+00   5.1646773e+00
   2.6347920e-02   6.6976114e-02   1.2513396e-01   6.0738636e-03   1.6927415e+00   5.5172768e+00
   2.6003530e-02   6.9785886e-02   1.3817110e-01   6.3771006e-03   1.6412203e+00   5.6631872e+00
   2.5757736e-02   7.2514610e-02   1.5086414e-01   6.6516062e-03   1.6605492e+00   5.5656048e+00
   2.5631568e-02   7.5090308e-02   1.6264552e-01   6.8850584e-03   1.6721899e+00   5.6094842e+00
   2.5631970e-02   7.7460460e-02   1.7293543e-01   7.0669864e-03   1.6315803e+00   5.3129134e+00
   2.5752246e-02   7.9609372e-02   1.8112937e-01   7.1912450e-03   1.6845046e+00   5.2102994e+00
   2.5979752e-02   8.1533528e-02   1.8663441e-01   7.2594828e-03   1.6488143e+00   5.2061587e+00
   2.6289036e-02   8.3220174e-02   1.8912923e-01   7.2808692e-03   1.6677967e+00   5.1136856e+00
   2.6635916e-02   8.4607918e-02   1.8863352e-01   7.2659996e-03   1.6630464e+00   5.0673687e+00
   2.6968964e-02   8.5601776e-02   1.8545647e-01   7.2256808e-03   1.6415200e+00   4.7609739e+00
   2.7253666e-02   8.6184596e-02   1.8004445e-01   7.1693560e-03   1.6612566e+00   4.2432629e+00
   2.7476352e-02   8.6379724e-02   1.7281579e-01   7.1015912e-03   1.6433708e+00   3.8521092e+00
   2.7628514e-02   8.6155604e-02   1.6426733e-01   7.0232054e-03   1.6588444e+00   3.8790821e+00
   2.7702112e-02   8.5485556e-02   1.5498028e-01   6.9351744e-03   1.6688359e+00   3.9081989e+00
   2.7690542e-02   8.4386688e-02   1.4545683e-01   6.8366842e-03   1.6653780e+00   3.8873002e+00
   2.7593656e-02   8.2891776e-02   1.3609554e-01   6.7260864e-03   1.6673901e+00   3.8786294e+00
   2.7415870e-02   8.1067766e-02   1.2719850e-01   6.6101738e-03   1.6633251e+00   3.8813923e+00
   2.7158010e-02   7.9000312e-02   1.1894463e-01   6.4990798e-03   1.6683700e+00   4.0120613e+00
   2.6826348e-02   7.6738022e-02   1.1141568e-01   6.3989060e-03   1.6548172e+00   3.9343962e+00
   2.6422620e-02   7.4259278e-02   1.0461615e-01   6.3166486e-03   1.6527640e+00   4.0343340e+00
   2.5928126e-02   7.1483740e-02   9.8514968e-02   6.2601342e-03   1.6643143e+00   4.0138638e+00
   2.5316196e-02   6.8320216e-02   9.3090214e-02   6.2351320e-03   1.6473131e+00   4.0529075e+00
   2.4561938e-02   6.4670710e-02   8.8281684e-02   6.2446410e-03   1.6563179e+00   3.9424441e+00
   2.3670448e-02   6.0499930e-02   8.3987170e-02   6.2880746e-03   1.6638767e+00   3.6166794e+00
   2.2694708e-02   5.5923422e-02   8.0136594e-02   6.3609702e-03   1.6468757e+00   3.7442467e+00
   2.1705572e-02   5.1133252e-02   7.6666646e-02   6.4567582e-03   1.6580866e+00   3.1550423e+00
   2.0780152e-02   4.6316978e-02   7.3497296e-02   6.5698136e-03   1.6553399e+00   3.9435844e+00
   1.9997619e-02   4.1634710e-02   7.0646084e-02   6.6934000e-03   1.6549873e+00   4.1618532e+00
   1.9422493e-02   3.7206118e-02   6.8237378e-02   6.8159344e-03   1.6666270e+00   8.9832024e+00
   1.9102318e-02   3.3117024e-02   6.6387484e-02   6.9204598e-03   1.6556911e+00   2.9386154e+01
   1.9066212e-02   2.9417958e-02   6.5179194e-02   6.9885448e-03   1.6481283e+00   5.2454928e+01
   1.9332037e-02   2.6129774e-02   6.4677892e-02   7.0047018e-03   1.6456941e+00   6.9548006e+01
   1.9922017e-02   2.3250984e-02   6.4914618e-02   6.9600368e-03   1.6416259e+00   8.4598565e+01
   2.0859378e-02   2.0772468e-02   6.5892848e-02   6.8575386e-03   1.6360045e+00   9.4978587e+01
   2.2156636e-02   1.8690334e-02   6.7623462e-02   6.7051692e-03   1.6425453e+00   1.0216535e+02
   2.3821652e-02   1.6989857e-02   7.0108894e-02   6.5090566e-03   1.6447038e+00   1.0735300e+02
   2.5861088e-02   1.5640187e-02   7.3299308e-02   6.2792124e-03   1.6361651e+00   1.1079154e+02
   2.8266472e-02   1.4600246e-02   7.7074076e-02   6.0276194e-03   1.6502865e+00   1.1371737e+02
   3.1008412e-02   1.3820612e-02   8.1286882e-02   5.7636776e-03   1.6500834e+00   1.1556575e+02
   3.4030874e-02   1.3242878e-02   8.5834488e-02   5.4942024e-03   1.6418831e+00   1.1667654e+02
   3.7256164e-02   1.2807336e-02   9.0638980e-02   5.2222626e-03   1.6439711e+00   1.1721602e+02
   4.0595730e-02   1.2470301e-02   9.5600948e-02   4.9484508e-03   1.6433951e+00   1.1751911e+02
   4.3941242e-02   1.2203655e-02   1.0058593e-01   4.6742336e-03   1.6468268e+00   1.1749704e+02
   4.7169344e-02   1.1996460e-02   1.0546657e-01   4.4030668e-03   1.6391052e+00   1.1715182e+02
   5.0146268e-02   1.1849462e-02   1.1016869e-01   4.1388988e-03   1.6439055e+00   1.1675058e+02
   5.2751106e-02   1.1758416e-02   1.1464722e-01   3.8855356e-03   1.6599545e+00   1.1640508e+02
   5.4916154e-02   1.1721864e-02   1.1885563e-01   3.6464466e-03   1.6624380e+00   1.1633848e+02
   5.6636864e-02   1.1744410e-02   1.2277366e-01   3.4240374e-03   1.6576415e+00   1.1603179e+02
   5.7957912e-02   1.1828839e-02   1.2643382e-01   3.2204008e-03   1.6587272e+00   1.1560964e+02
   5.8925070e-02   1.1976430e-02   1.2986502e-01   3.0383640e-03   1.6683115e+00   1.1518779e+02
   5.9574734e-02   1.2189560e-02   1.3308748e-01   2.8804830e-03   1.6611231e+00   1.1461086e+02
   5.9943000e-02   1.2472830e-02   1.3614393e-01   2.7471974e-03   1.6593290e+00   1.1388455e+02
   6.0049052e-02   1.2829241e-02   1.3903035e-01   2.6375366e-03   1.6666058e+00   1.1289648e+02
   5.9913290e-02   1.3258307e-02   1.4163369e-01   2.5507614e-03   1.6660557e+00   1.1207720e+02
   5.9551252e-02   1.3756439e-02   1.4372921e-01   2.4863780e-03   1.6777521e+00   1.1124844e+02
   5.8975550e-02   1.4321859e-02   1.4502498e-01   2.4428426e-03   1.6634614e+00   1.1025170e+02
   5.8240482e-02   1.4960711e-02   1.4525569e-01   2.4175306e-03   1.6475375e+00   1.0922856e+02
   5.7432288e-02   1.5680250e-02   1.4430603e-01   2.4081220e-03   1.6733919e+00   1.0798382e+02
   5.6618390e-02   1.6479436e-02   1.4237318e-01   2.4120530e-03   1.6753967e+00   1.0691653e+02
   5.5813508e-02   1.7348682e-02   1.3991109e-01   2.4265968e-03   1.6618006e+00   1.0599339e+02
   5.4991026e-02   1.8276580e-02   1.3736201e-01   2.4495966e-03   1.6677598e+00   1.0480080e+02
   5.4119038e-02   1.9247148e-02   1.3508431e-01   2.4790108e-03   1.6715427e+00   1.0342721e+02
   5.3197448e-02   2.0233234e-02   1.3336272e-01   2.5128368e-03   1.6695882e+00   1.0182211e+02
   5.2274924e-02   2.1214692e-02   1.3238790e-01   2.5489640e-03   1.6586929e+00   1.0010406e+02
   5.1412382e-02   2.2183834e-02   1.3225275e-01   2.5858824e-03   1.6560282e+00   9.8302360e+01
   5.0655214e-02   2.3130388e-02   1.3290378e-01   2.6228020e-03   1.6563324e+00   9.6387973e+01
   5.0038960e-02   2.4051420e-02   1.3415228e-01   2.6576282e-03   1.6579763e+00   9.4228245e+01
   4.9591978e-02   2.4953420e-02   1.3568733e-01   2.6875194e-03   1.6726011e+00   9.1838506e+01
   4.9331966e-02   2.5832372e-02   1.3710732e-01   2.7109008e-03   1.6657177e+00   8.9677487e+01
   4.9249630e-02   2.6674026e-02   1.3794514e-01   2.7263602e-03   1.6648766e+00   8.7113579e+01
   4.9321940e-02   2.7477242e-02   1.3770147e-01   2.7329514e-03   1.6671429e+00   8.4586279e+01
   4.9543432e-02   2.8253874e-02   1.3609766e-01   2.7317848e-03   1.6585260e+00   8.1989089e+01
   4.9903586e-02   2.8998354e-02   1.3318137e-01   2.7242192e-03   1.6639391e+00   7.8666584e+01
   5.0360582e-02   2.9690680e-02   1.2919468e-01   2.7096860e-03   1.6515451e+00   7.6203798e+01
   5.0842178e-02   3.0313132e-02   1.2445743e-01   2.6859818e-03   1.6486355e+00   7.3312509e+01
   5.1261616e-02   3.0835708e-02   1.1927312e-01   2.6509240e-03   1.6606166e+00   6.9046477e+01
   5.1551856e-02   3.1203158e-02   1.1394189e-01   2.6040338e-03   1.6623730e+00   6.5317985e+01
   5.1658404e-02   3.1331126e-02   1.0875156e-01   2.5488082e-03   1.6686373e+00   6.1761089e+01
   5.1510110e-02   3.1137778e-02   1.0391394e-01   2.4928920e-03   1.6627321e+00   5.7655908e+01
   5.1054622e-02   3.0579876e-02   9.9536076e-02   2.4458444e-03   1.6506902e+00   5.3937925e+01
   5.0324196e-02   2.9647928e-02   9.5639068e-02   2.4189584e-03   1.6499086e+00   5.0742719e+01
   4.9408760e-02   2.8381614e-02   9.2218778e-02   2.4250404e-03   1.6571015e+00   4.7060501e+01
   4.8411164e-02   2.6858400e-02   8.9243090e-02   2.4771778e-03   1.6685458e+00   4.4028929e+01
   4.7457382e-02   2.5153666e-02   8.6624926e-02   2.5888526e-03   1.6754041e+00   4.2631723e+01
   4.6662816e-02   2.3343348e-02   8.4288164e-02   2.7747226e-03   1.6665689e+00   4.1176399e+01
   4.6116856e-02   2.1500594e-02   8.2254574e-02   3.0507288e-03   1.6591744e+00   3.9525703e+01
   4.5891738e-02   1.9680878e-02   8.0606060e-02   3.4326576e-03   1.6610666e+00   3.7445060e+01
   4.6024580e-02   1.7924588e-02   7.9416884e-02   3.9352816e-03   1.6594693e+00   3.4644472e+01
   4.6523452e-02   1.6267371e-02   7.8776816e-02   4.5744910e-03   1.6655939e+00   3.2854646e+01
   4.7370820e-02   1.4738007e-02   7.8779286e-02   5.3671234e-03   1.6647243e+00   3.1789572e+01
   4.8519184e-02   1.3355047e-02   7.9465956e-02   6.3281806e-03   1.6607505e+00   2.9964434e+01
   4.9905338e-02   1.2134946e-02   8.0845528e-02   7.4707834e-03   1.6591840e+00   2.8144868e+01
   5.1469022e-02   1.1089393e-02   8.2923198e-02   8.8052690e-03   1.6498329e+00   2.5796826e+01
   5.3150816e-02   1.0222990e-02   8.5705024e-02   1.0336771e-02   1.6603711e+00   2.3016506e+01
   5.4899304e-02   9.5371536e-03   8.9170796e-02   1.2063209e-02   1.6633510e+00   2.1639311e+01
   5.6673934e-02   9.0306602e-03   9.3229300e-02   1.3975671e-02   1.6444105e+00   1.9438076e+01
   5.8422712e-02   8.7003418e-03   9.7730194e-02   1.6062145e-02   1.6626224e+00   1.7243936e+01
   6.0108910e-02   8.5399388e-03   1.0245664e-01   1.8306839e-02   1.6685667e+00   1.6362820e+01
   6.1702556e-02   8.5382780e-03   1.0711174e-01   2.0687392e-02   1.6520581e+00   1.5176572e+01
   6.3123478e-02   8.6762690e-03   1.1132428e-01   2.3181868e-02   1.6634924e+00   1.4016106e+01
   6.4261222e-02   8.9294882e-03   1.1469186e-01   2.5772796e-02   1.6595150e+00   1.1952666e+01
   6.5053746e-02   9.2735714e-03   1.1679266e-01   2.8434404e-02   1.6680308e+00   1.0111008e+01
   6.5534322e-02   9.6871782e-03   1.1719074e-01   3.1130712e-02   1.6700169e+00   8.8183556e+00
   6.5781958e-02   1.0157186e-02   1.1568726e-01   3.3819724e-02   1.6633621e+00   7.0540487e+00
   6.5874832e-02   1.0675842e-02   1.1241276e-01   3.6448224e-02   1.6658045e+00   5.7816325e+00
   6.5877698e-02   1.1232137e-02   1.0768672e-01   3.8976028e-02   1.6567122e+00   4.6169133e+00
   6.5821976e-02   1.1809531e-02   1.0195726e-01   4.1407862e-02   1.6675674e+00   3.8682008e+00
   6.5749598e-02   1.2396154e-02   9.5657182e-02   4.3774406e-02   1.6493581e+00   3.4874806e+00
   6.5737192e-02   1.2991340e-02   8.9142028e-02   4.6081902e-02   1.6555695e+00   3.1093035e+00
   6.5869082e-02   1.3595934e-02   8.2720232e-02   4.8294894e-02   1.6559056e+00   3.1726209e+00
   6.6239328e-02   1.4209313e-02   7.6636190e-02   5.0357152e-02   1.6518787e+00   3.0689166e+00
   6.6936274e-02   1.4829459e-02   7.1061630e-02   5.2196330e-02   1.6682554e+00   2.4869472e+00
   6.8018082e-02   1.5448394e-02   6.6083048e-02   5.3710886e-02   1.6440775e+00   2.0896956e+00
   6.9502334e-02   1.6051657e-02   6.1739856e-02   5.4766640e-02   1.6752995e+00   2.0157079e+00
   7.1374674e-02   1.6619957e-02   5.8065814e-02   5.5229144e-02   1.6371115e+00   1.5876006e+00
   7.3619970e-02   1.7133890e-02   5.5097874e-02   5.5047300e-02   1.6635045e+00   1.5241715e+00
   7.6222762e-02   1.7581488e-02   5.2866130e-02   5.4298976e-02   1.6676705e+00   1.6399672e+00
   7.9147268e-02   1.7966615e-02   5.1366362e-02   5.3133548e-02   1.6313015e+00   1.3055437e+00
   8.2325078e-02   1.8304889e-02   5.0559274e-02   5.1686582e-02   1.6875257e+00   1.3416490e+00
   8.5689350e-02   1.8613061e-02   5.0388628e-02   5.0046054e-02   1.5908842e+00   1.2771647e+00
   8.9215486e-02   1.8905978e-02   5.0789032e-02   4.8282390e-02   1.7110201e+00   1.2080338e+00
   9.2887842e-02   1.9190353e-02   5.1671874e-02   4.6475228e-02   1.6268525e+00   1.0001782e+00
   9.6689224e-02   1.9469665e-02   5.2924610e-02   4.4689828e-02   1.6467959e+00   3.0667204e-01
   1.0060833e-01   1.9750570e-02   5.4411024e-02   4.2957554e-02   1.7041423e+00   1.6450883e-01
   1.0460067e-01   2.0031648e-02   5.5954762e-02   4.1292016e-02   1.5663454e+00   2.2155682e-01
   1.0858485e-01   2.0301398e-02   5.7347506e-02   3.9708730e-02   1.8124228e+00   1.6683815e-01
   1.1243459e-01   2.0542350e-02   5.8372270e-02   3.8228306e-02   1.3938196e+00   2.1573400e-01
   1.1594462e-01   2.0730780e-02   5.8830392e-02   3.6893220e-02   1.7087114e+00   1.7750599e-01
   1.1885791e-01   2.0834832e-02   5.8592846e-02   3.5768360e-02   1.3478255e+00   1.9499961e-01
   1.2094875e-01   2.0827758e-02   5.7614404e-02   3.4899206e-02   1.4144532e+00   1.9110418e-01
   1.2210331e-01   2.0708866e-02   5.5889200e-02   3.4290874e-02   1.6494641e+00   1.8660553e-01
   1.2229347e-01   2.0493168e-02   5.3478968e-02   3.3915230e-02   8.9572787e-01   1.9920684e-01
   1.2151901e-01   2.0197864e-02   5.0537908e-02   3.3722212e-02   1.5482847e+01   1.7963094e-01
   1.1980688e-01   1.9838549e-02   4.7250998e-02   3.3658832e-02   4.0392672e+01   2.0113278e-01
   1.1715583e-01   1.9427798e-02   4.3794042e-02   3.3684930e-02   5.8607794e+01   1.9331062e-01
   1.1351203e-01   1.8981186e-02   4.0311788e-02   3.3763376e-02   7.5473874e+01   1.7839052e-01
   1.0881160e-01   1.8515260e-02   3.6922272e-02   3.3871480e-02   9.0510425e+01   1.7276530e-01
   1.0303965e-01   1.8054989e-02   3.3725594e-02   3.4019184e-02   1.0067032e+02   1.7420257e-01
   9.6322580e-02   1.7635736e-02   3.0787346e-02   3.4216022e-02   1.0731730e+02   1.8888969e-01
   8.8895784e-02   1.7287363e-02   2.8140938e-02   3.4468042e-02   1.1172703e+02   1.8394580e-01
   8.1024044e-02   1.7037820e-02   2.5797296e-02   3.4797816e-02   1.1526188e+02   1.7626963e-01
   7.3004382e-02   1.6920093e-02   2.3756096e-02   3.5227160e-02   1.1760708e+02   1.6962493e-01
   6.5125726e-02   1.6961545e-02   2.2022726e-02   3.5762892e-02   1.1959512e+02   1.8432900e-01
   5.7615950e-02   1.7180663e-02   2.0624950e-02   3.6394244e-02   1.2061648e+02   1.9511376e-01
   5.0638094e-02   1.7590120e-02   1.9606070e-02   3.7087626e-02   1.2088279e+02   1.7622874e-01
   4.4310806e-02   1.8194507e-02   1.9003725e-02   3.7788220e-02   1.2100824e+02   1.9100486e-01
   3.8714922e-02   1.8991462e-02   1.8844839e-02   3.8433480e-02   1.2085368e+02   1.7979120e-01
   3.3884440e-02   1.9971904e-02   1.9140851e-02   3.8945648e-02   1.2066533e+02   1.6584832e-01
   2.9813690e-02   2.1119104e-02   1.9885290e-02   3.9235184e-02   1.1992982e+02   2.0066007e-01
   2.6464264e-02   2.2409766e-02   2.1056410e-02   3.9244318e-02   1.1908042e+02   1.7568743e-01
   2.3777612e-02   2.3813144e-02   2.2615312e-02   3.8952240e-02   1.1852156e+02   1.9289172e-01
   2.1682538e-02   2.5282110e-02   2.4505984e-02   3.8360154e-02   1.1814071e+02   1.9402764e-01
   2.0092558e-02   2.6755816e-02   2.6657174e-02   3.7471576e-02   1.1762497e+02   1.8087381e-01
   1.8909106e-02   2.8173726e-02   2.8980638e-02   3.6285354e-02   1.1684736e+02   2.0701577e-01
   1.8022428e-02   2.9464574e-02   3.1389306e-02   3.4845016e-02   1.1628166e+02   1.8219897e-01
   1.7329947e-02   3.0542608e-02   3.3836480e-02   3.3217766e-02   1.1577316e+02   2.2955627e-01
   1.6754215e-02   3.1314968e-02   3.6324548e-02   3.1450288e-02   1.1520778e+02   1.6040864e-01
   1.6241578e-02   3.1694934e-02   3.8888120e-02   2.9608124e-02   1.1439481e+02   2.3846280e-01
   1.5778073e-02   3.1639710e-02   4.1590208e-02   2.7770024e-02   1.1334850e+02   1.8718967e-01
   1.5385491e-02   3.1145880e-02   4.4510428e-02   2.5993454e-02   1.1238617e+02   3.4644543e-01
   1.5084759e-02   3.0232052e-02   4.7705020e-02   2.4320982e-02   1.1135358e+02   1.8715558e+00
   1.4895586e-02   2.8963886e-02   5.1201538e-02   2.2778160e-02   1.1030472e+02   3.0186311e+00
   1.4846998e-02   2.7454434e-02   5.5030874e-02   2.1368744e-02   1.0912811e+02   3.5239399e+00
   1.4964127e-02   2.5826302e-02   5.9222958e-02   2.0072944e-02   1.0783324e+02   4.1078046e+00
   1.5259849e-02   2.4181826e-02   6.3770492e-02   1.8848295e-02   1.0668122e+02   3.9588415e+00
   1.5731744e-02   2.2598594e-02   6.8611926e-02   1.7651304e-02   1.0558875e+02   3.7494902e+00
   1.6362721e-02   2.1134990e-02   7.3685086e-02   1.6450569e-02   1.0453372e+02   3.7702829e+00
   1.7128788e-02   1.9832319e-02   7.8955530e-02   1.5230502e-02   1.0333061e+02   3.7932869e+00
   1.8002404e-02   1.8715457e-02   8.4366206e-02   1.3999232e-02   1.0186857e+02   3.7925559e+00
   1.8947067e-02   1.7799402e-02   8.9841056e-02   1.2780263e-02   1.0025781e+02   3.8763953e+00
   1.9916253e-02   1.7094380e-02   9.5319376e-02   1.1603119e-02   9.8652298e+01   3.9340459e+00
   2.0851850e-02   1.6599607e-02   1.0071384e-01   1.0497112e-02   9.6747629e+01   3.8099473e+00
   2.1681062e-02   1.6299090e-02   1.0584951e-01   9.4818620e-03   9.4280641e+01   3.9778216e+00
   2.2339358e-02   1.6166782e-02   1.1046583e-01   8.5683152e-03   9.1790414e+01   4.3491676e+00
   2.2801388e-02   1.6176636e-02   1.1421486e-01   7.7610146e-03   8.9100543e+01   4.6510415e+00
   2.3085930e-02   1.6302475e-02   1.1674441e-01   7.0570766e-03   8.6267630e+01   4.7050468e+00
   2.3231642e-02   1.6514646e-02   1.1775988e-01   6.4472068e-03   8.3553369e+01   4.7649647e+00
   2.3270074e-02   1.6784019e-02   1.1697237e-01   5.9160904e-03   8.0610468e+01   5.0733436e+00
   2.3222586e-02   1.7077435e-02   1.1432467e-01   5.4450856e-03   7.7485561e+01   5.3634235e+00
   2.3095566e-02   1.7365055e-02   1.1010060e-01   5.0177364e-03   7.3805148e+01   5.6406501e+00
   2.2881636e-02   1.7630463e-02   1.0467426e-01   4.6218128e-03   6.9983529e+01   5.7496926e+00
   2.2586968e-02   1.7868575e-02   9.8421650e-02   4.2521660e-03   6.5989296e+01   5.6043895e+00
   2.2236736e-02   1.8098948e-02   9.1703568e-02   3.9116192e-03   6.1644370e+01   5.5498685e+00
   2.1855644e-02   1.8355000e-02   8.4825222e-02   3.6035874e-03   5.8103920e+01   5.6012257e+00
   2.1460122e-02   1.8655802e-02   7.8030942e-02   3.3305666e-03   5.3822899e+01   5.6449517e+00
   2.1052998e-02   1.9005635e-02   7.1497818e-02   3.0958804e-03   4.8509319e+01   5.6527912e+00
   2.0626734e-02   1.9396357e-02   6.5372932e-02   2.9018334e-03   4.4787724e+01   5.5888189e+00
   2.0172358e-02   1.9809049e-02   5.9792010e-02   2.7494360e-03   4.2351644e+01   5.6472631e+00
   1.9674315e-02   2.0213546e-02   5.4860646e-02   2.6375564e-03   3.9189827e+01   5.4485121e+00
   1.9117672e-02   2.0592494e-02   5.0644662e-02   2.5633652e-03   3.5738175e+01   5.1082219e+00
   1.8506433e-02   2.0978292e-02   4.7195312e-02   2.5230676e-03   3.3474817e+01   5.1773764e+00
   1.7863991e-02   2.1434598e-02   4.4569218e-02   2.5124016e-03   3.1623115e+01   5.2033704e+00
   1.7227099e-02   2.2025892e-02   4.2807616e-02   2.5282432e-03   2.9331899e+01   5.1696017e+00
   1.6642725e-02   2.2806756e-02   4.1919728e-02   2.5677664e-03   2.7032256e+01   5.1903135e+00
   1.6155937e-02   2.3819150e-02   4.1886804e-02   2.6270948e-03   2.4731722e+01   5.1901798e+00
   1.5797239e-02   2.5094736e-02   4.2691408e-02   2.7016042e-03   2.2084025e+01   5.2061203e+00
   1.5583285e-02   2.6645606e-02   4.4336788e-02   2.7871226e-03   1.9986507e+01   5.1398910e+00
   1.5518028e-02   2.8463652e-02   4.6823536e-02   2.8809366e-03   1.8734113e+01   5.1014454e+00
   1.5593760e-02   3.0519440e-02   5.0158580e-02   2.9816776e-03   1.6733350e+01   5.0527207e+00
   1.5796449e-02   3.2762268e-02   5.4378742e-02   3.0888942e-03   1.4203768e+01   5.0525860e+00
   1.6109722e-02   3.5143584e-02   5.9529260e-02   3.2018668e-03   1.2592455e+01   5.0947444e+00
   1.6518336e-02   3.7637698e-02   6.5629124e-02   3.3182964e-03   1.1289259e+01   5.0869580e+00
   1.6999523e-02   4.0249766e-02   7.2645064e-02   3.4364650e-03   8.7717549e+00   5.1008630e+00
   1.7529756e-02   4.3005460e-02   8.0492574e-02   3.5573220e-03   6.1316630e+00   5.0924550e+00
   1.8107080e-02   4.5934486e-02   8.9050874e-02   3.6816388e-03   4.7358833e+00   5.0385350e+00
   1.8743277e-02   4.9057244e-02   9.8172504e-02   3.8085796e-03   3.6145508e+00   4.8173394e+00
   1.9452970e-02   5.2389184e-02   1.0765386e-01   3.9364778e-03   2.8756291e+00   4.6668762e+00
   2.0246604e-02   5.5957706e-02   1.1720477e-01   4.0631602e-03   2.5857323e+00   4.6788710e+00
   2.1123026e-02   5.9757756e-02   1.2645113e-01   4.1872950e-03   2.1933823e+00   4.6522565e+00
   2.2069430e-02   6.3722252e-02   1.3498220e-01   4.3073838e-03   1.7921753e+00   4.5983070e+00
   2.3062532e-02   6.7744778e-02   1.4239668e-01   4.4201784e-03   1.6001807e+00   4.6636760e+00
   2.4080454e-02   7.1670486e-02   1.4820485e-01   4.5217048e-03   1.6637719e+00   5.0390335e+00
   2.5096874e-02   7.5363866e-02   1.5186567e-01   4.6096390e-03   1.6526170e+00   5.0582377e+00
   2.6072756e-02   7.8789076e-02   1.5292445e-01   4.6836466e-03   1.6508066e+00   4.8919926e+00
   2.6973964e-02   8.1951580e-02   1.5113845e-01   4.7440564e-03   1.6664255e+00   4.9322776e+00
   2.7784742e-02   8.4856368e-02   1.4675459e-01   4.7921356e-03   1.6424649e+00   4.5371720e+00
   2.8504070e-02   8.7512352e-02   1.4037260e-01   4.8269472e-03   1.6688897e+00   4.2415570e+00
   2.9132462e-02   8.9910768e-02   1.3256100e-01   4.8461672e-03   1.6477047e+00   4.0198152e+00
   2.9667526e-02   9.1999228e-02   1.2380763e-01   4.8526644e-03   1.6493210e+00   3.6505980e+00
   3.0105498e-02   9.3692066e-02   1.1454829e-01   4.8527268e-03   1.6613489e+00   3.7619880e+00
   3.0437694e-02   9.4926020e-02   1.0516897e-01   4.8526428e-03   1.6474821e+00   3.7590026e+00
   3.0644532e-02   9.5617890e-02   9.5979268e-02   4.8568264e-03   1.6517180e+00   3.5575433e+00
   3.0701592e-02   9.5632388e-02   8.7184350e-02   4.8657644e-03   1.6466069e+00   3.5115924e+00
   3.0594436e-02   9.4908204e-02   7.8913678e-02   4.8771840e-03   1.6503109e+00   3.3985033e+00
   3.0323974e-02   9.3492012e-02   7.1260154e-02   4.8854930e-03   1.6548058e+00   3.3932912e+00
   2.9901928e-02   9.1464174e-02   6.4305728e-02   4.8839276e-03   1.6487163e+00   3.3876246e+00
   2.9336556e-02   8.8900428e-02   5.8104564e-02   4.8675514e-03   1.6483357e+00   3.4035103e+00
   2.8631008e-02   8.5829498e-02   5.2661060e-02   4.8320644e-03   1.6537666e+00   3.5630078e+00
   2.7779956e-02   8.2205798e-02   4.7953376e-02   4.7735076e-03   1.6595762e+00   3.7734951e+00
   2.6776842e-02   7.7982738e-02   4.3990034e-02   4.6861586e-03   1.6547012e+00   3.7876925e+00
   2.5640424e-02   7.3214012e-02   4.0799816e-02   4.5660348e-03   1.6565511e+00   3.6192137e+00
   2.4401642e-02   6.8002480e-02   3.8391508e-02   4.4187826e-03   1.6513902e+00   3.6297481e+00
   2.3102402e-02   6.2467166e-02   3.6763716e-02   4.2550838e-03   1.6333233e+00   3.3726158e+00
   2.1806762e-02   5.6799014e-02   3.5903094e-02   4.0854388e-03   1.6474031e+00   3.4599795e+00
   2.0575772e-02   5.1205024e-02   3.5774942e-02   3.9209896e-03   1.6544399e+00   3.3783626e+00
   1.9460835e-02   4.5848008e-02   3.6319314e-02   3.7711794e-03   1.6553844e+00   3.3269880e+00
   1.8503362e-02   4.0847998e-02   3.7452090e-02   3.6419558e-03   1.6680756e+00   3.7854416e+00
   1.7731382e-02   3.6280584e-02   3.9084428e-02   3.5362144e-03   1.6548923e+00   4.2746714e+00
   1.7179743e-02   3.2182456e-02   4.1120092e-02   3.4553888e-03   1.6548846e+00   1.4351724e+01
   1.6899507e-02   2.8560684e-02   4.3436918e-02   3.3998428e-03   1.6584624e+00   3.5769358e+01
   1.6950720e-02   2.5413456e-02   4.5907508e-02   3.3685882e-03   1.6467951e+00   5.5778746e+01
   1.7390519e-02   2.2733656e-02   4.8403786e-02   3.3596486e-03   1.6478510e+00   7.0676454e+01
   1.8262995e-02   2.0498652e-02   5.0797286e-02   3.3688148e-03   1.6486334e+00   8.2984409e+01
   1.9599360e-02   1.8676025e-02   5.3024898e-02   3.3909992e-03   1.6470679e+00   9.2912749e+01
   2.1418542e-02   1.7227735e-02   5.5090096e-02   3.4225280e-03   1.6476980e+00   9.9152997e+01
   2.3730348e-02   1.6115181e-02   5.6987276e-02   3.4599862e-03   1.6516969e+00   1.0323505e+02
   2.6537430e-02   1.5304227e-02   5.8676728e-02   3.4990914e-03   1.6482770e+00   1.0691306e+02
   2.9829304e-02   1.4762500e-02   6.0073886e-02   3.5346812e-03   1.6425437e+00   1.0941895e+02
   3.3572208e-02   1.4461437e-02   6.1038654e-02   3.5621718e-03   1.6459114e+00   1.1172631e+02
   3.7702106e-02   1.4373684e-02   6.1410328e-02   3.5781896e-03   1.6407561e+00   1.1356025e+02
   4.2120098e-02   1.4466645e-02   6.1039352e-02   3.5801792e-03   1.6456146e+00   1.1451912e+02
   4.6687744e-02   1.4704701e-02   5.9856154e-02   3.5675076e-03   1.6568021e+00   1.1519919e+02
   5.1233378e-02   1.5050163e-02   5.7929226e-02   3.5403426e-03   1.6523902e+00   1.1538703e+02
   5.5567124e-02   1.5466966e-02   5.5399266e-02   3.4997180e-03   1.6501064e+00   1.1517698e+02
   5.9499156e-02   1.5917657e-02   5.2439292e-02   3.4491598e-03   1.6556469e+00   1.1516434e+02
   6.2825916e-02   1.6375457e-02   4.9231140e-02   3.3927710e-03   1.6660225e+00   1.1548722e+02
   6.5367498e-02   1.6846567e-02   4.5905206e-02   3.3341874e-03   1.6573780e+00   1.1548636e+02
   6.7098746e-02   1.7345287e-02   4.2553874e-02   3.2762482e-03   1.6435310e+00   1.1542580e+02
   6.8139192e-02   1.7873678e-02   3.9269570e-02   3.2210552e-03   1.6464951e+00   1.1547480e+02
   6.8637680e-02   1.8424709e-02   3.6134748e-02   3.1706754e-03   1.6558596e+00   1.1541236e+02
   6.8737690e-02   1.8986600e-02   3.3198094e-02   3.1262674e-03   1.6625521e+00   1.1515789e+02
   6.8563952e-02   1.9557396e-02   3.0487002e-02   3.0883108e-03   1.6569202e+00   1.1459235e+02
   6.8213318e-02   2.0133836e-02   2.8030060e-02   3.0561748e-03   1.6640584e+00   1.1412956e+02
   6.7759224e-02   2.0705706e-02   2.5844738e-02   3.0285402e-03   1.6620644e+00   1.1371303e+02
   6.7225724e-02   2.1268850e-02   2.3926298e-02   3.0046750e-03   1.6539356e+00   1.1306631e+02
   6.6579038e-02   2.1813466e-02   2.2272708e-02   2.9833398e-03   1.6692543e+00   1.1234551e+02
   6.5765190e-02   2.2315050e-02   2.0897826e-02   2.9633142e-03   1.6698869e+00   1.1158105e+02
   6.4727982e-02   2.2738090e-02   1.9809554e-02   2.9439766e-03   1.6555382e+00   1.1061327e+02
   6.3457526e-02   2.3035526e-02   1.9002768e-02   2.9253324e-03   1.6548295e+00   1.0976109e+02
   6.2003872e-02   2.3160628e-02   1.8466911e-02   2.9086674e-03   1.6590281e+00   1.0891357e+02
   6.0423352e-02   2.3095234e-02   1.8185689e-02   2.8953644e-03   1.6639041e+00   1.0777670e+02
   5.8790792e-02   2.2859888e-02   1.8131104e-02   2.8862982e-03   1.6751764e+00   1.0659587e+02
   5.7191144e-02   2.2500226e-02   1.8259550e-02   2.8820584e-03   1.6718088e+00   1.0518710e+02
   5.5686478e-02   2.2068046e-02   1.8517696e-02   2.8815834e-03   1.6627716e+00   1.0368666e+02
   5.4304204e-02   2.1605286e-02   1.8848198e-02   2.8821022e-03   1.6561183e+00   1.0194396e+02
   5.3050064e-02   2.1143466e-02   1.9187988e-02   2.8813432e-03   1.6561537e+00   9.9815229e+01
   5.1950662e-02   2.0709484e-02   1.9471928e-02   2.8779488e-03   1.6689707e+00   9.7939278e+01
   5.1031092e-02   2.0329692e-02   1.9659478e-02   2.8696942e-03   1.6585521e+00   9.5966408e+01
   5.0286432e-02   2.0025464e-02   1.9745177e-02   2.8520684e-03   1.6436240e+00   9.3692861e+01
   4.9695324e-02   1.9813986e-02   1.9726063e-02   2.8203650e-03   1.6533231e+00   9.1665158e+01
   4.9256876e-02   1.9725738e-02   1.9598162e-02   2.7740710e-03   1.6596877e+00   8.9542953e+01
   4.9007878e-02   1.9795331e-02   1.9371864e-02   2.7165046e-03   1.6527426e+00   8.7116270e+01
   4.8966022e-02   2.0042688e-02   1.9053849e-02   2.6509606e-03   1.6542012e+00   8.4818250e+01
   4.9103290e-02   2.0471264e-02   1.8649234e-02   2.5793932e-03   1.6629866e+00   8.2019790e+01
   4.9361752e-02   2.1064500e-02   1.8169013e-02   2.5022874e-03   1.6565558e+00   7.8815524e+01
   4.9663636e-02   2.1788078e-02   1.7623639e-02   2.4202854e-03   1.6468866e+00   7.6286769e+01
   4.9915848e-02   2.2585502e-02   1.7038649e-02   2.3391712e-03   1.6487625e+00   7.3229500e+01
   5.0013638e-02   2.3385654e-02   1.6451640e-02   2.2700460e-03   1.6573794e+00   6.9027925e+01
   4.9901506e-02   2.4119468e-02   1.5891147e-02   2.2255084e-03   1.6660503e+00   6.5092077e+01
   4.9615252e-02   2.4722740e-02   1.5379348e-02   2.2198052e-03   1.6605481e+00   6.1144784e+01
   4.9227860e-02   2.5144108e-02   1.4945452e-02   2.2683346e-03   1.6657235e+00   5.6766503e+01
   4.8796632e-02   2.5335818e-02   1.4621709e-02   2.3860708e-03   1.6699957e+00   5.2951273e+01
   4.8377634e-02   2.5260258e-02   1.4434018e-02   2.5892200e-03   1.6561030e+00   4.8877164e+01
   4.8045834e-02   2.4906394e-02   1.4407051e-02   2.8962046e-03   1.6592354e+00   4.4600406e+01
   4.7876536e-02   2.4290410e-02   1.4562062e-02   3.3263332e-03   1.6581878e+00   4.2253170e+01
   4.7938128e-02   2.3463976e-02   1.4908613e-02   3.8982382e-03   1.6615376e+00   4.0875925e+01
   4.8273238e-02   2.2486928e-02   1.5443229e-02   4.6288356e-03   1.6684510e+00   3.8890062e+01
   4.8877266e-02   2.1409130e-02   1.6151340e-02   5.5326428e-03   1.6667667e+00   3.6198883e+01
   4.9712838e-02   2.0280658e-02   1.7011643e-02   6.6206136e-03   1.6671781e+00   3.3118939e+01
   5.0711522e-02   1.9143656e-02   1.7992145e-02   7.9025834e-03   1.6518611e+00   3.1344887e+01
   5.1819108e-02   1.8026334e-02   1.9047259e-02   9.3891928e-03   1.6540939e+00   3.0267949e+01
   5.3012524e-02   1.6940810e-02   2.0127742e-02   1.1086164e-02   1.6628594e+00   2.8287533e+01
   5.4245280e-02   1.5894332e-02   2.1186266e-02   1.2989229e-02   1.6578696e+00   2.5872966e+01
   5.5473632e-02   1.4902628e-02   2.2169014e-02   1.5083700e-02   1.6549108e+00   2.3317117e+01
   5.6683476e-02   1.3978798e-02   2.3019148e-02   1.7345170e-02   1.6540944e+00   2.1358293e+01
   5.7898488e-02   1.3126907e-02   2.3688658e-02   1.9736212e-02   1.6609964e+00   1.9404254e+01
   5.9196896e-02   1.2356818e-02   2.4126566e-02   2.2207638e-02   1.6488348e+00   1.7095525e+01
   6.0657954e-02   1.1686196e-02   2.4295922e-02   2.4709470e-02   1.6408583e+00   1.5869525e+01
   6.2323164e-02   1.1127458e-02   2.4210786e-02   2.7187560e-02   1.6663139e+00   1.4671431e+01
   6.4197966e-02   1.0688115e-02   2.3924890e-02   2.9586552e-02   1.6694099e+00   1.3099195e+01
   6.6255390e-02   1.0370114e-02   2.3511862e-02   3.1871304e-02   1.6507616e+00   1.1531177e+01
   6.8443976e-02   1.0168864e-02   2.3050284e-02   3.4032230e-02   1.6600780e+00   9.5037335e+00
   7.0683518e-02   1.0075789e-02   2.2625870e-02   3.6082568e-02   1.6564044e+00   7.9012810e+00
   7.2863092e-02   1.0077430e-02   2.2345656e-02   3.8042412e-02   1.6536223e+00   6.1458914e+00
   7.4843696e-02   1.0159463e-02   2.2326582e-02   3.9919096e-02   1.6565583e+00   4.6475973e+00
   7.6556482e-02   1.0311012e-02   2.2685996e-02   4.1702778e-02   1.6423761e+00   4.3324544e+00
   7.8111768e-02   1.0532844e-02   2.3532766e-02   4.3355154e-02   1.6682722e+00   3.4604755e+00
   7.9693286e-02   1.0832686e-02   2.4963624e-02   4.4800902e-02   1.6522774e+00   2.8737451e+00
   8.1465240e-02   1.1216411e-02   2.7059774e-02   4.5935056e-02   1.6474866e+00   2.9985229e+00
   8.3591852e-02   1.1692944e-02   2.9878314e-02   4.6649218e-02   1.6509253e+00   2.5108402e+00
   8.6198110e-02   1.2267269e-02   3.3454480e-02   4.6857072e-02   1.6337570e+00   1.9003463e+00
   8.9339562e-02   1.2937026e-02   3.7812304e-02   4.6521630e-02   1.6721390e+00   1.7570723e+00
   9.3008176e-02   1.3693052e-02   4.2982510e-02   4.5694612e-02   1.6299478e+00   1.6969139e+00
   9.7140832e-02   1.4517151e-02   4.8982388e-02   4.4500350e-02   1.6740648e+00   1.5565360e+00
   1.0161979e-01   1.5388774e-02   5.5795460e-02   4.3076384e-02   1.6580497e+00   1.6453080e+00
   1.0627571e-01   1.6285599e-02   6.3385948e-02   4.1542792e-02   1.6255260e+00   1.5137844e+00
   1.1089554e-01   1.7185262e-02   7.1699546e-02   3.9991922e-02   1.6982116e+00   1.3979127e+00
   1.1529003e-01   1.8073686e-02   8.0644604e-02   3.8491120e-02   1.6039756e+00   1.3717586e+00
   1.1938311e-01   1.8949644e-02   9.0059400e-02   3.7088010e-02   1.6958262e+00   1.2787374e+00
   1.2314139e-01   1.9816579e-02   9.9719860e-02   3.5800798e-02   1.6117128e+00   1.4929767e+00
   1.2650146e-01   2.0673948e-02   1.0935843e-01   3.4616974e-02   1.6544561e+00   1.0599791e+00
   1.2938378e-01   2.1513708e-02   1.1866690e-01   3.3497022e-02   1.7050494e+00   2.3798269e-01
   1.3171975e-01   2.2311760e-02   1.2726855e-01   3.2398588e-02   1.5697127e+00   1.6831857e-01
   1.3349795e-01   2.3040290e-02   1.3469963e-01   3.1299712e-02   1.7686133e+00   2.1148475e-01
   1.3471948e-01   2.3681162e-02   1.4054803e-01   3.0190030e-02   1.3998661e+00   1.5832177e-01
   1.3530247e-01   2.4219818e-02   1.4456761e-01   2.9085428e-02   1.6953508e+00   2.0069661e-01
   1.3506003e-01   2.4640336e-02   1.4668506e-01   2.8019380e-02   1.3188087e+00   1.7602763e-01
   1.3385078e-01   2.4927628e-02   1.4691830e-01   2.7004610e-02   1.4011420e+00   1.8174850e-01
   1.3171299e-01   2.5074422e-02   1.4524707e-01   2.6033910e-02   1.5571650e+00   1.9660338e-01
   1.2875880e-01   2.5070176e-02   1.4170272e-01   2.5093752e-02   1.1666382e+00   1.8963252e-01
   1.2507817e-01   2.4905380e-02   1.3648549e-01   2.4173778e-02   1.6151771e+01   1.8451077e-01
   1.2072962e-01   2.4584712e-02   1.2990255e-01   2.3276152e-02   4.1905856e+01   1.8132427e-01
   1.1575555e-01   2.4123146e-02   1.2228772e-01   2.2425468e-02   6.1977531e+01   1.8141699e-01
   1.1026108e-01   2.3559744e-02   1.1395011e-01   2.1659974e-02   8.0595806e+01   1.8773288e-01
   1.0445001e-01   2.2945426e-02   1.0517132e-01   2.1009630e-02   9.6345363e+01   1.9230064e-01
   9.8560636e-02   2.2317122e-02   9.6208352e-02   2.0492354e-02   1.0611852e+02   1.8514091e-01
   9.2811828e-02   2.1702266e-02   8.7245654e-02   2.0115814e-02   1.1220155e+02   1.9407411e-01
   8.7403500e-02   2.1116850e-02   7.8417164e-02   1.9881889e-02   1.1587381e+02   1.8690863e-01
   8.2473646e-02   2.0568960e-02   6.9875894e-02   1.9785118e-02   1.1870742e+02   1.7529096e-01
   7.8061810e-02   2.0074912e-02   6.1778468e-02   1.9815533e-02   1.2060037e+02   1.8125920e-01
   7.4122240e-02   1.9662893e-02   5.4256920e-02   1.9974903e-02   1.2172071e+02   1.7926402e-01
   7.0524606e-02   1.9366741e-02   4.7434928e-02   2.0266946e-02   1.2207449e+02   1.8165831e-01
   6.7060740e-02   1.9211853e-02   4.1423008e-02   2.0685662e-02   1.2215749e+02   1.8135229e-01
   6.3456340e-02   1.9206496e-02   3.6291036e-02   2.1220014e-02   1.2221145e+02   1.9568144e-01
   5.9509886e-02   1.9352180e-02   3.2060856e-02   2.1852630e-02   1.2200841e+02   1.8929747e-01
   5.5258406e-02   1.9651869e-02   2.8715250e-02   2.2559342e-02   1.2161792e+02   1.7525001e-01
   5.0885142e-02   2.0104726e-02   2.6203138e-02   2.3309808e-02   1.2078500e+02   1.8545206e-01
   4.6574766e-02   2.0698706e-02   2.4445192e-02   2.4068624e-02   1.2012467e+02   1.8155054e-01
   4.2476382e-02   2.1402294e-02   2.3351968e-02   2.4799198e-02   1.1966800e+02   2.0440854e-01
   3.8688890e-02   2.2161504e-02   2.2837356e-02   2.5479988e-02   1.1906494e+02   1.6498158e-01
   3.5271164e-02   2.2911744e-02   2.2814920e-02   2.6095486e-02   1.1839220e+02   1.8638636e-01
   3.2243934e-02   2.3588790e-02   2.3198522e-02   2.6619712e-02   1.1768041e+02   1.9111798e-01
   2.9590014e-02   2.4124592e-02   2.3917328e-02   2.7062164e-02   1.1690280e+02   1.7866954e-01
   2.7273340e-02   2.4452784e-02   2.4929538e-02   2.7466724e-02   1.1575830e+02   2.2768261e-01
   2.5250980e-02   2.4528206e-02   2.6210328e-02   2.7863996e-02   1.1450049e+02   1.9972720e-01
   2.3484120e-02   2.4356804e-02   2.7727190e-02   2.8285878e-02   1.1325516e+02   1.5650280e+00
   2.1964610e-02   2.4018162e-02   2.9462490e-02   2.8766766e-02   1.1193020e+02   3.5154024e+00
   2.0716914e-02   2.3623230e-02   3.1458228e-02   2.9323358e-02   1.1080644e+02   3.9469959e+00
   1.9761865e-02   2.3264616e-02   3.3800254e-02   2.9955008e-02   1.0965629e+02   4.0911324e+00
   1.9101160e-02   2.3012266e-02   3.6583228e-02   3.0637990e-02   1.0830909e+02   4.0982688e+00
   1.8719273e-02   2.2912752e-02   3.9897022e-02   3.1314050e-02   1.0700130e+02   3.8052136e+00
   1.8586849e-02   2.2993016e-02   4.3811728e-02   3.1893798e-02   1.0570717e+02   3.8731903e+00
   1.8668928e-02   2.3259574e-02   4.8373196e-02   3.2270672e-02   1.0450128e+02   3.8873506e+00
   1.8920381e-02   2.3701038e-02   5.3595202e-02   3.2329300e-02   1.0333945e+02   3.7491991e+00
   1.9286734e-02   2.4299198e-02   5.9447856e-02   3.1974550e-02   1.0196262e+02   3.8255290e+00
   1.9717332e-02   2.5032556e-02   6.5859784e-02   3.1158016e-02   1.0046529e+02   4.0599527e+00
   2.0175550e-02   2.5885218e-02   7.2722800e-02   2.9890984e-02   9.8937747e+01   4.0362182e+00
   2.0638040e-02   2.6853806e-02   7.9907438e-02   2.8247738e-02   9.7266197e+01   4.3335903e+00
   2.1076340e-02   2.7943960e-02   8.7263076e-02   2.6327590e-02   9.5184493e+01   4.7958415e+00
   2.1453824e-02   2.9150242e-02   9.4604882e-02   2.4230034e-02   9.2757254e+01   4.7982808e+00
   2.1738838e-02   3.0447946e-02   1.0169193e-01   2.2051272e-02   9.0126913e+01   4.8939102e+00
   2.1893154e-02   3.1789514e-02   1.0821889e-01   1.9873299e-02   8.7256604e+01   5.1220589e+00
   2.1884930e-02   3.3103334e-02   1.1391185e-01   1.7761021e-02   8.4501085e+01   5.1430443e+00
   2.1728102e-02   3.4326564e-02   1.1862160e-01   1.5760973e-02   8.1480739e+01   5.0221551e+00
   2.1469172e-02   3.5400396e-02   1.2231772e-01   1.3906233e-02   7.7855679e+01   5.0115387e+00
   2.1159144e-02   3.6272084e-02   1.2501070e-01   1.2224974e-02   7.4294511e+01   4.9301261e+00
   2.0847758e-02   3.6921784e-02   1.2664140e-01   1.0741112e-02   7.1080458e+01   5.0728704e+00
   2.0576174e-02   3.7349784e-02   1.2706890e-01   9.4699868e-03   6.7866642e+01   5.5206360e+00
   2.0372458e-02   3.7582104e-02   1.2614200e-01   8.4171256e-03   6.4472951e+01   5.5818885e+00
   2.0250872e-02   3.7675304e-02   1.2370279e-01   7.5810882e-03   6.1230990e+01   5.5906318e+00
   2.0213874e-02   3.7711152e-02   1.1966682e-01   6.9531412e-03   5.7429331e+01   5.6369068e+00
   2.0262220e-02   3.7781788e-02   1.1419422e-01   6.5209138e-03   5.3850387e+01   5.5940284e+00
   2.0402004e-02   3.7957468e-02   1.0758918e-01   6.2727786e-03   5.0707536e+01   5.7022973e+00
   2.0631982e-02   3.8280790e-02   1.0014238e-01   6.1949862e-03   4.7562267e+01   5.7081087e+00
   2.0936082e-02   3.8765202e-02   9.2134758e-02   6.2690692e-03   4.5339931e+01   5.6068002e+00
   2.1290522e-02   3.9392612e-02   8.3824546e-02   6.4708246e-03   4.2622935e+01   5.5380983e+00
   2.1665918e-02   4.0124058e-02   7.5447036e-02   6.7719312e-03   4.0708651e+01   5.5044602e+00
   2.2035860e-02   4.0907484e-02   6.7206446e-02   7.1404598e-03   3.8856768e+01   5.5097222e+00
   2.2377168e-02   4.1682384e-02   5.9284292e-02   7.5416772e-03   3.6094842e+01   5.4925301e+00
   2.2667586e-02   4.2384232e-02   5.1847684e-02   7.9409214e-03   3.4919445e+01   5.5121746e+00
   2.2892782e-02   4.2957412e-02   4.5017634e-02   8.3036178e-03   3.2761315e+01   5.5404480e+00
   2.3043490e-02   4.3370052e-02   3.8873190e-02   8.6036668e-03   2.9847346e+01   5.5541121e+00
   2.3133346e-02   4.3621648e-02   3.3460908e-02   8.8249672e-03   2.7673831e+01   5.5630464e+00
   2.3204522e-02   4.3770830e-02   2.8801342e-02   8.9560692e-03   2.6202132e+01   5.5626363e+00
   2.3300068e-02   4.3937780e-02   2.4900980e-02   8.9979942e-03   2.5260393e+01   5.5815032e+00
   2.3455996e-02   4.4247060e-02   2.1751782e-02   8.9590764e-03   2.2731888e+01   5.5876986e+00
   2.3698162e-02   4.4779580e-02   1.9329142e-02   8.8484310e-03   2.0897989e+01   5.6056922e+00
   2.4038630e-02   4.5569228e-02   1.7600182e-02   8.6812916e-03   1.9238341e+01   5.5792132e+00
   2.4474206e-02   4.6620934e-02   1.6540033e-02   8.4733354e-03   1.6301385e+01   5.5658131e+00
   2.4985192e-02   4.7911858e-02   1.6128699e-02   8.2416706e-03   1.4156842e+01   5.5823764e+00
   2.5544144e-02   4.9405042e-02   1.6341718e-02   8.0096036e-03   1.1844201e+01   5.5616967e+00
   2.6114766e-02   5.1067894e-02   1.7158198e-02   7.7994572e-03   9.6569214e+00   5.5963195e+00
   2.6660396e-02   5.2864874e-02   1.8564604e-02   7.6287890e-03   7.8738092e+00   5.5543021e+00
   2.7163220e-02   5.4778998e-02   2.0542060e-02   7.5091310e-03   5.9025895e+00   5.4535381e+00
   2.7617632e-02   5.6813772e-02   2.3058602e-02   7.4457046e-03   4.3173998e+00   5.1440716e+00
   2.8022958e-02   5.8964338e-02   2.6072532e-02   7.4399972e-03   3.4061120e+00   4.7370625e+00
   2.8383444e-02   6.1219262e-02   2.9529742e-02   7.4899038e-03   3.0383695e+00   4.7529096e+00
   2.8700218e-02   6.3555582e-02   3.3361720e-02   7.5900026e-03   2.5410394e+00   4.7481703e+00
   2.8968726e-02   6.5942906e-02   3.7476644e-02   7.7326488e-03   2.0087334e+00   4.6062632e+00
   2.9176446e-02   6.8369790e-02   4.1766396e-02   7.9065440e-03   1.6868205e+00   4.6036826e+00
   2.9310540e-02   7.0836846e-02   4.6137454e-02   8.0949152e-03   1.6159729e+00   4.5276230e+00
   2.9369932e-02   7.3331354e-02   5.0503664e-02   8.2795796e-03   1.6702019e+00   4.3619384e+00
   2.9355946e-02   7.5826938e-02   5.4787964e-02   8.4449664e-03   1.6408302e+00   4.1005635e+00
   2.9271592e-02   7.8306266e-02   5.8952326e-02   8.5749928e-03   1.6639558e+00   3.9145979e+00
   2.9127646e-02   8.0758154e-02   6.2980626e-02   8.6550878e-03   1.6508489e+00   3.8621131e+00
   2.8931742e-02   8.3129410e-02   6.6840926e-02   8.6776080e-03   1.6461988e+00   3.6785178e+00
   2.8688194e-02   8.5310536e-02   7.0479124e-02   8.6390118e-03   1.6647475e+00   3.5984076e+00
   2.8397770e-02   8.7143594e-02   7.3805980e-02   8.5384196e-03   1.6440762e+00   3.5962406e+00
   2.8042762e-02   8.8398556e-02   7.6692564e-02   8.3761476e-03   1.6500655e+00   3.5203795e+00
   2.7590816e-02   8.8824748e-02   7.9044356e-02   8.1509698e-03   1.6529251e+00   3.5809507e+00
   2.7005740e-02   8.8204304e-02   8.0812846e-02   7.8647728e-03   1.6525028e+00   3.5520510e+00
   2.6259454e-02   8.6375414e-02   8.1908752e-02   7.5239242e-03   1.6508878e+00   3.6034689e+00
   2.5357158e-02   8.3351306e-02   8.2215950e-02   7.1385138e-03   1.6516623e+00   3.6100929e+00
   2.4331394e-02   7.9335272e-02   8.1687274e-02   6.7231748e-03   1.6459201e+00   3.5882517e+00
   2.3225636e-02   7.4621244e-02   8.0375736e-02   6.2930258e-03   1.6539407e+00   3.6708374e+00
   2.2094334e-02   6.9530176e-02   7.8398136e-02   5.8617276e-03   1.6623561e+00   3.5405105e+00
   2.0988540e-02   6.4346556e-02   7.5930910e-02   5.4408878e-03   1.6402200e+00   3.6250174e+00
   1.9946601e-02   5.9298518e-02   7.3200144e-02   5.0398690e-03   1.6400399e+00   3.3984114e+00
   1.8994480e-02   5.4559636e-02   7.0407284e-02   4.6670146e-03   1.6468078e+00   3.4971037e+00
   1.8153828e-02   5.0244398e-02   6.7720304e-02   4.3283404e-03   1.6534642e+00   3.3342062e+00
   1.7447559e-02   4.6415104e-02   6.5281628e-02   4.0279194e-03   1.6564580e+00   3.3283303e+00
   1.6901085e-02   4.3084042e-02   6.3169200e-02   3.7688484e-03   1.6491989e+00   4.5064252e+00
   1.6554934e-02   4.0223484e-02   6.1413048e-02   3.5511706e-03   1.6537665e+00   4.3070665e+00
   1.6459357e-02   3.7779670e-02   6.0018220e-02   3.3701148e-03   1.6566752e+00   1.4132664e+01
   1.6660336e-02   3.5671406e-02   5.8971948e-02   3.2187040e-03   1.6512759e+00   3.7652629e+01
   1.7196594e-02   3.3793912e-02   5.8234836e-02   3.0907236e-03   1.6478974e+00   5.7747818e+01
   1.8099589e-02   3.2030034e-02   5.7743814e-02   2.9810518e-03   1.6524248e+00   7.2409848e+01
   1.9394342e-02   3.0273548e-02   5.7428596e-02   2.8871972e-03   1.6477773e+00   8.5472818e+01
   2.1105632e-02   2.8498406e-02   5.7196892e-02   2.8087798e-03   1.6495347e+00   9.4436518e+01
   2.3264790e-02   2.6758616e-02   5.6968056e-02   2.7460016e-03   1.6501412e+00   1.0050698e+02
   2.5895556e-02   2.5114974e-02   5.6673382e-02   2.6994260e-03   1.6488307e+00   1.0504307e+02
   2.8999542e-02   2.3620062e-02   5.6278738e-02   2.6684594e-03   1.6573391e+00   1.0858232e+02
   3.2554002e-02   2.2310888e-02   5.5839866e-02   2.6507758e-03   1.6385376e+00   1.1130363e+02
   3.6508600e-02   2.1200170e-02   5.5428680e-02   2.6422732e-03   1.6321908e+00   1.1323202e+02
   4.0780584e-02   2.0287300e-02   5.5110074e-02   2.6378570e-03   1.6428892e+00   1.1459395e+02
   4.5249134e-02   1.9557678e-02   5.4951598e-02   2.6340826e-03   1.6431054e+00   1.1535395e+02
   4.9760746e-02   1.8981583e-02   5.4974052e-02   2.6288596e-03   1.6466106e+00   1.1571818e+02
   5.4132868e-02   1.8516944e-02   5.5162008e-02   2.6199006e-03   1.6394476e+00   1.1572631e+02
   5.8184606e-02   1.8122615e-02   5.5485542e-02   2.6067026e-03   1.6430317e+00   1.1556101e+02
   6.1802944e-02   1.7768348e-02   5.5880840e-02   2.5901432e-03   1.6527292e+00   1.1574543e+02
   6.4934422e-02   1.7427811e-02   5.6255078e-02   2.5701504e-03   1.6455197e+00   1.1598777e+02
   6.7534106e-02   1.7077205e-02   5.6528138e-02   2.5473542e-03   1.6477669e+00   1.1586432e+02
   6.9583894e-02   1.6712113e-02   5.6636446e-02   2.5234144e-03   1.6533047e+00   1.1569482e+02
   7.1114516e-02   1.6350504e-02   5.6543996e-02   2.4997678e-03   1.6489258e+00   1.1559361e+02
   7.2176936e-02   1.6009321e-02   5.6278472e-02   2.4783860e-03   1.6493551e+00   1.1531522e+02
   7.2824310e-02   1.5691558e-02   5.5884162e-02   2.4612218e-03   1.6536083e+00   1.1477956e+02
   7.3121136e-02   1.5391644e-02   5.5399534e-02   2.4491966e-03   1.6540046e+00   1.1422221e+02
   7.3131640e-02   1.5098365e-02   5.4925924e-02   2.4430240e-03   1.6651312e+00   1.1369146e+02
   7.2881808e-02   1.4794663e-02   5.4598644e-02   2.4437246e-03   1.6696917e+00   1.1319924e+02
   7.2348998e-02   1.4468373e-02   5.4507786e-02   2.4519738e-03   1.6588701e+00   1.1279100e+02
   7.1494074e-02   1.4120569e-02   5.4737764e-02   2.4670250e-03   1.6582378e+00   1.1214783e+02
   7.0300396e-02   1.3761505e-02   5.5397894e-02   2.4866596e-03   1.6640584e+00   1.1133498e+02
   6.8805012e-02   1.3404139e-02   5.6579960e-02   2.5088792e-03   1.6705821e+00   1.1065406e+02
   6.7091208e-02   1.3057677e-02   5.8329440e-02   2.5323948e-03   1.6673217e+00   1.1000889e+02
   6.5237924e-02   1.2724357e-02   6.0647606e-02   2.5568574e-03   1.6620763e+00   1.0939530e+02
   6.3294996e-02   1.2398537e-02   6.3531978e-02   2.5836458e-03   1.6693684e+00   1.0877033e+02
   6.1300482e-02   1.2069948e-02   6.6972204e-02   2.6136464e-03   1.6714019e+00   1.0794610e+02
   5.9280112e-02   1.1733789e-02   7.0912274e-02   2.6461690e-03   1.6740727e+00   1.0707066e+02
   5.7233254e-02   1.1397194e-02   7.5236442e-02   2.6803794e-03   1.6712723e+00   1.0612167e+02
   5.5161170e-02   1.1071488e-02   7.9762704e-02   2.7145792e-03   1.6516468e+00   1.0499478e+02
   5.3100498e-02   1.0763877e-02   8.4252062e-02   2.7460454e-03   1.6554107e+00   1.0350741e+02
   5.1126778e-02   1.0476919e-02   8.8424336e-02   2.7713268e-03   1.6700570e+00   1.0167574e+02
   4.9324360e-02   1.0205821e-02   9.2009318e-02   2.7862152e-03   1.6635954e+00   1.0005176e+02
   4.7737752e-02   9.9410030e-03   9.4706774e-02   2.7882478e-03   1.6479935e+00   9.8314729e+01
   4.6384276e-02   9.6708120e-03   9.6228650e-02   2.7772836e-03   1.6526485e+00   9.6447089e+01
   4.5280144e-02   9.3859222e-03   9.6481618e-02   2.7531236e-03   1.6713426e+00   9.4454389e+01
   4.4417366e-02   9.0926086e-03   9.5472524e-02   2.7141032e-03   1.6576028e+00   9.1913947e+01
   4.3764534e-02   8.8056842e-03   9.3253684e-02   2.6588928e-03   1.6613672e+00   8.9569269e+01
   4.3286810e-02   8.5339898e-03   8.9998026e-02   2.5893850e-03   1.6747126e+00   8.7208804e+01
   4.2963768e-02   8.2821424e-03   8.5908558e-02   2.5103312e-03   1.6603025e+00   8.4535280e+01
   4.2797552e-02   8.0529014e-03   8.1213078e-02   2.4284262e-03   1.6569551e+00   8.1495054e+01
   4.2789316e-02   7.8463450e-03   7.6184378e-02   2.3519670e-03   1.6525483e+00   7.8414366e+01
   4.2930816e-02   7.6563468e-03   7.1058140e-02   2.2895194e-03   1.6627153e+00   7.6238204e+01
   4.3194062e-02   7.4706782e-03   6.5996836e-02   2.2492106e-03   1.6662297e+00   7.3513279e+01
   4.3523984e-02   7.2757036e-03   6.1131664e-02   2.2395220e-03   1.6528445e+00   6.9805379e+01
   4.3882622e-02   7.0596150e-03   5.6591728e-02   2.2692654e-03   1.6536474e+00   6.6136827e+01
   4.4273474e-02   6.8172910e-03   5.2462212e-02   2.3479562e-03   1.6553723e+00   6.2626248e+01
   4.4710152e-02   6.5506894e-03   4.8765270e-02   2.4871018e-03   1.6716155e+00   5.8732489e+01
   4.5197024e-02   6.2653504e-03   4.5496780e-02   2.7001760e-03   1.6703905e+00   5.4737090e+01
   4.5736816e-02   5.9713094e-03   4.2646272e-02   3.0025760e-03   1.6622987e+00   5.1571463e+01
   4.6328816e-02   5.6807080e-03   4.0181836e-02   3.4113428e-03   1.6706691e+00   4.8043702e+01
   4.6957108e-02   5.4023794e-03   3.8037758e-02   3.9460880e-03   1.6570239e+00   4.4693874e+01
   4.7580224e-02   5.1432458e-03   3.6131096e-02   4.6290570e-03   1.6621952e+00   4.2432471e+01
   4.8141156e-02   4.9105822e-03   3.4396728e-02   5.4834430e-03   1.6659506e+00   4.0890502e+01
   4.8572998e-02   4.7103260e-03   3.2790882e-02   6.5318528e-03   1.6561265e+00   3.9379377e+01
   4.8814348e-02   4.5469028e-03   3.1276116e-02   7.7938450e-03   1.6700156e+00   3.6224584e+01
   4.8864008e-02   4.4258402e-03   2.9817682e-02   9.2869468e-03   1.6644119e+00   3.3603772e+01
   4.8776202e-02   4.3544890e-03   2.8372380e-02   1.1025768e-02   1.6628340e+00   3.2612344e+01
   4.8621008e-02   4.3403002e-03   2.6901160e-02   1.3017612e-02   1.6626145e+00   3.1454677e+01
   4.8476948e-02   4.3900850e-03   2.5376422e-02   1.5261573e-02   1.6680290e+00   2.9675418e+01
   4.8423008e-02   4.5091944e-03   2.3777794e-02   1.7745816e-02   1.6772731e+00   2.6269393e+01
   4.8521074e-02   4.7014752e-03   2.2120114e-02   2.0448388e-02   1.6513973e+00   2.3395795e+01
   4.8797148e-02   4.9706282e-03   2.0450970e-02   2.3338912e-02   1.6554270e+00   2.2070523e+01
   4.9256904e-02   5.3208448e-03   1.8822486e-02   2.6373436e-02   1.6662015e+00   1.9581098e+01
   4.9914530e-02   5.7567518e-03   1.7284077e-02   2.9488198e-02   1.6687416e+00   1.7537350e+01
   5.0807968e-02   6.2827834e-03   1.5878691e-02   3.2600224e-02   1.6677674e+00   1.6107233e+01
   5.1985056e-02   6.9016010e-03   1.4642619e-02   3.5622810e-02   1.6624112e+00   1.5026559e+01
   5.3461618e-02   7.6115842e-03   1.3609066e-02   3.8463902e-02   1.6730500e+00   1.4735959e+01
   5.5218712e-02   8.4068484e-03   1.2814566e-02   4.1034984e-02   1.6568959e+00   1.1819917e+01
   5.7234648e-02   9.2799502e-03   1.2297626e-02   4.3304936e-02   1.6621420e+00   9.3852038e+00
   5.9489446e-02   1.0226013e-02   1.2092406e-02   4.5296802e-02   1.6593367e+00   8.7241644e+00
   6.1949634e-02   1.1248665e-02   1.2237401e-02   4.7024556e-02   1.6638058e+00   6.2570764e+00
   6.4602060e-02   1.2357586e-02   1.2776942e-02   4.8463934e-02   1.6608705e+00   4.8483737e+00
   6.7460908e-02   1.3557965e-02   1.3751173e-02   4.9561968e-02   1.6492546e+00   4.2703656e+00
   7.0524146e-02   1.4846470e-02   1.5191077e-02   5.0251226e-02   1.6866906e+00   3.0296638e+00
   7.3788474e-02   1.6208968e-02   1.7117155e-02   5.0450530e-02   1.6441868e+00   2.7946776e+00
   7.7247960e-02   1.7618686e-02   1.9545026e-02   5.0094758e-02   1.6660510e+00   2.3912603e+00
   8.0878654e-02   1.9041934e-02   2.2482038e-02   4.9183312e-02   1.6503185e+00   2.0029506e+00
   8.4647776e-02   2.0442900e-02   2.5919064e-02   4.7781008e-02   1.6419141e+00   1.8332626e+00
   8.8514232e-02   2.1788420e-02   2.9831148e-02   4.5990438e-02   1.6881386e+00   1.4160772e+00
   9.2468658e-02   2.3051308e-02   3.4175864e-02   4.3919816e-02   1.6140364e+00   1.5946623e+00
   9.6524194e-02   2.4201274e-02   3.8892768e-02   4.1672894e-02   1.7039872e+00   1.5101193e+00
   1.0067774e-01   2.5193852e-02   4.3892614e-02   3.9360280e-02   1.6117966e+00   1.3749818e+00
   1.0491835e-01   2.5980206e-02   4.9052314e-02   3.7089434e-02   1.6730139e+00   1.4917811e+00
   1.0921165e-01   2.6535234e-02   5.4215322e-02   3.4951376e-02   1.6867618e+00   1.2784889e+00
   1.1352054e-01   2.6862586e-02   5.9186732e-02   3.3013656e-02   1.5751186e+00   1.5561222e+00
   1.1778430e-01   2.6973652e-02   6.3752522e-02   3.1321460e-02   1.7674038e+00   1.2478672e+00
   1.2187241e-01   2.6884632e-02   6.7662320e-02   2.9906052e-02   1.5230240e+00   2.5149056e-01
   1.2563972e-01   2.6620358e-02   7.0623374e-02   2.8781332e-02   1.7985006e+00   2.0280911e-01
   1.2892832e-01   2.6201828e-02   7.2370948e-02   2.7946334e-02   1.5133652e+00   2.6826238e-01
   1.3153528e-01   2.5639566e-02   7.2763230e-02   2.7393300e-02   1.5395585e+00   1.6010786e-01
   1.3318269e-01   2.4932070e-02   7.1864992e-02   2.7107734e-02   1.6223688e+00   2.0990819e-01
   1.3353543e-01   2.4077038e-02   6.9873496e-02   2.7061164e-02   1.0761353e+00   1.7339232e-01
   1.3229674e-01   2.3094096e-02   6.6989354e-02   2.7204322e-02   2.0130474e+00   2.0402243e-01
   1.2931807e-01   2.2019570e-02   6.3413396e-02   2.7467990e-02   2.2286827e-01   1.8295576e-01
   1.2471203e-01   2.0892652e-02   5.9365518e-02   2.7770780e-02   1.0344160e+01   1.7777523e-01
   1.1872154e-01   1.9747052e-02   5.5073148e-02   2.8038130e-02   3.6856295e+01   2.0946637e-01
   1.1157400e-01   1.8598862e-02   5.0736026e-02   2.8220078e-02   5.8013397e+01   1.8190756e-01
   1.0355972e-01   1.7451791e-02   4.6505658e-02   2.8301474e-02   7.6751521e+01   1.8994906e-01
   9.4995752e-02   1.6313071e-02   4.2489718e-02   2.8289622e-02   9.4662655e+01   1.7863694e-01
   8.6170230e-02   1.5198663e-02   3.8756776e-02   2.8185882e-02   1.0502969e+02   1.8002626e-01
   7.7362022e-02   1.4125462e-02   3.5349618e-02   2.7987174e-02   1.1177975e+02   1.7759284e-01
   6.8811920e-02   1.3105214e-02   3.2289726e-02   2.7711480e-02   1.1596515e+02   1.7408252e-01
   6.0716170e-02   1.2152174e-02   2.9582656e-02   2.7411502e-02   1.1893040e+02   1.9894632e-01
   5.3228160e-02   1.1286983e-02   2.7227434e-02   2.7150354e-02   1.2106199e+02   1.7471190e-01
   4.6449916e-02   1.0527636e-02   2.5215124e-02   2.6969606e-02   1.2209823e+02   1.7941601e-01
   4.0429044e-02   9.8866776e-03   2.3526942e-02   2.6887144e-02   1.2260723e+02   1.7751087e-01
   3.5165238e-02   9.3771950e-03   2.2134192e-02   2.6900980e-02   1.2253859e+02   1.5955253e-01
   3.0623548e-02   9.0132584e-03   2.0999898e-02   2.6999288e-02   1.2244595e+02   1.9325566e-01
   2.6740818e-02   8.8043354e-03   2.0093246e-02   2.7166996e-02   1.2211148e+02   1.7915938e-01
   2.3441010e-02   8.7546644e-03   1.9395074e-02   2.7380134e-02   1.2152379e+02   1.8897138e-01
   2.0640684e-02   8.8700610e-03   1.8884063e-02   2.7611662e-02   1.2042145e+02   1.9488093e-01
   1.8266384e-02   9.1575460e-03   1.8538914e-02   2.7837938e-02   1.1921429e+02   1.7460367e-01
   1.6281409e-02   9.6194736e-03   1.8339716e-02   2.8044286e-02   1.1845258e+02   1.9416759e-01
   1.4667503e-02   1.0253876e-02   1.8264774e-02   2.8230788e-02   1.1764601e+02   1.8325125e-01
   1.3402087e-02   1.1054966e-02   1.8315526e-02   2.8392802e-02   1.1681363e+02   1.9909671e-01
   1.2452974e-02   1.2014357e-02   1.8531690e-02   2.8504690e-02   1.1596701e+02   1.7707639e-01
   1.1773303e-02   1.3118571e-02   1.8970697e-02   2.8546434e-02   1.1496605e+02   2.0552669e-01
   1.1305088e-02   1.4344659e-02   1.9692231e-02   2.8520606e-02   1.1376372e+02   2.0015467e-01
   1.0986564e-02   1.5658152e-02   2.0761116e-02   2.8440610e-02   1.1263423e+02   1.8071880e-01
   1.0768722e-02   1.7011682e-02   2.2243094e-02   2.8324256e-02   1.1181834e+02   2.3363965e-01
   1.0622208e-02   1.8364446e-02   2.4198054e-02   2.8190530e-02   1.1121975e+02   2.1660389e-01
   1.0526709e-02   1.9695908e-02   2.6687868e-02   2.8061876e-02   1.1072269e+02   1.4410786e+00
   1.0479949e-02   2.0990944e-02   2.9774326e-02   2.7958310e-02   1.1026481e+02   3.2277736e+00
   1.0500508e-02   2.2232316e-02   3.3496282e-02   2.7885634e-02   1.0982506e+02   3.6253021e+00
   1.0609326e-02   2.3409242e-02   3.7867416e-02   2.7832762e-02   1.0912692e+02   3.7829780e+00
   1.0823721e-02   2.4512698e-02   4.2881944e-02   2.7785568e-02   1.0838547e+02   4.0313989e+00
   1.1154591e-02   2.5518058e-02   4.8503822e-02   2.7747242e-02   1.0778085e+02   3.8646205e+00
   1.1605284e-02   2.6407572e-02   5.4669990e-02   2.7734276e-02   1.0705918e+02   3.7748326e+00
   1.2172372e-02   2.7185698e-02   6.1282020e-02   2.7764112e-02   1.0635250e+02   3.7041242e+00
   1.2843989e-02   2.7850852e-02   6.8188354e-02   2.7847628e-02   1.0559146e+02   3.7867256e+00
   1.3601804e-02   2.8397766e-02   7.5178856e-02   2.7977902e-02   1.0471127e+02   3.9476922e+00
   1.4418032e-02   2.8828490e-02   8.2009440e-02   2.8125590e-02   1.0336154e+02   3.9644767e+00
   1.5260664e-02   2.9155774e-02   8.8452890e-02   2.8243332e-02   1.0166955e+02   4.0924928e+00
   1.6096193e-02   2.9414150e-02   9.4284792e-02   2.8270110e-02   1.0015180e+02   3.9917663e+00
   1.6886301e-02   2.9652440e-02   9.9262380e-02   2.8123872e-02   9.8153431e+01   3.9510330e+00
   1.7601826e-02   2.9919754e-02   1.0307827e-01   2.7699596e-02   9.5981740e+01   4.4926225e+00
   1.8222076e-02   3.0254838e-02   1.0538015e-01   2.6909182e-02   9.3712607e+01   4.7063353e+00
   1.8728099e-02   3.0674274e-02   1.0597072e-01   2.5721482e-02   9.0922477e+01   4.4788196e+00
   1.9108824e-02   3.1166960e-02   1.0484327e-01   2.4170760e-02   8.8301926e+01   4.6122723e+00
   1.9367005e-02   3.1710960e-02   1.0213377e-01   2.2347924e-02   8.5717269e+01   4.7427696e+00
   1.9529609e-02   3.2290388e-02   9.8112538e-02   2.0361890e-02   8.3042342e+01   4.7440671e+00
   1.9634692e-02   3.2891012e-02   9.3086456e-02   1.8305377e-02   8.0269142e+01   4.9374707e+00
   1.9710120e-02   3.3498196e-02   8.7362044e-02   1.6248698e-02   7.6760853e+01   5.0083302e+00
   1.9769836e-02   3.4093560e-02   8.1216848e-02   1.4244293e-02   7.2386994e+01   4.9939042e+00
   1.9810998e-02   3.4642564e-02   7.4895810e-02   1.2334540e-02   6.8509236e+01   5.0393724e+00
   1.9818228e-02   3.5098292e-02   6.8643070e-02   1.0552977e-02   6.5438652e+01   5.0272180e+00
   1.9775197e-02   3.5421622e-02   6.2678952e-02   8.9234086e-03   6.2017098e+01   5.0031520e+00
   1.9670623e-02   3.5576052e-02   5.7203502e-02   7.4601520e-03   5.8359144e+01   5.0192602e+00
   1.9500275e-02   3.5525598e-02   5.2393370e-02   6.1702598e-03   5.4270301e+01   5.0560664e+00
   1.9280393e-02   3.5277316e-02   4.8376908e-02   5.0561044e-03   5.0213151e+01   5.0713292e+00
   1.9051417e-02   3.4900456e-02   4.5228586e-02   4.1143914e-03   4.6699620e+01   5.0819833e+00
   1.8862300e-02   3.4494722e-02   4.2976774e-02   3.3376480e-03   4.3287446e+01   5.0708824e+00
   1.8761086e-02   3.4158942e-02   4.1633626e-02   2.7166496e-03   3.9991337e+01   5.0676272e+00
   1.8788225e-02   3.3970138e-02   4.1215600e-02   2.2411408e-03   3.7226996e+01   5.0871901e+00
   1.8969829e-02   3.3971648e-02   4.1730458e-02   1.8998434e-03   3.4710407e+01   5.0570009e+00
   1.9314310e-02   3.4171936e-02   4.3165000e-02   1.6804834e-03   3.1943376e+01   5.0657599e+00
   1.9812060e-02   3.4552142e-02   4.5507010e-02   1.5707097e-03   2.9356188e+01   5.0731269e+00
   2.0436998e-02   3.5091358e-02   4.8776220e-02   1.5590584e-03   2.6177476e+01   5.0308220e+00
   2.1156254e-02   3.5778906e-02   5.2993708e-02   1.6355944e-03   2.4005765e+01   5.0363624e+00
   2.1940358e-02   3.6591392e-02   5.8154508e-02   1.7912269e-03   2.2909083e+01   5.0299997e+00
   2.2765232e-02   3.7479464e-02   6.4258124e-02   2.0173610e-03   2.0990420e+01   5.0184903e+00
   2.3623480e-02   3.8405910e-02   7.1293200e-02   2.3061798e-03   1.9399252e+01   5.0154552e+00
   2.4523880e-02   3.9388890e-02   7.9228452e-02   2.6506106e-03   1.7282451e+01   5.0058091e+00
   2.5470386e-02   4.0476398e-02   8.8006474e-02   3.0448960e-03   1.5129988e+01   5.0289116e+00
   2.6459422e-02   4.1702446e-02   9.7504418e-02   3.4838934e-03   1.3207132e+01   5.0238719e+00
   2.7482268e-02   4.3086670e-02   1.0755814e-01   3.9627998e-03   1.0752738e+01   5.0068436e+00
   2.8519406e-02   4.4636678e-02   1.1799727e-01   4.4771418e-03   9.0850497e+00   4.8942047e+00
   2.9561108e-02   4.6349550e-02   1.2860751e-01   5.0216266e-03   7.3184624e+00   4.8010563e+00
   3.0613340e-02   4.8202922e-02   1.3905587e-01   5.5892410e-03   5.3585228e+00   4.9557176e+00
   3.1669312e-02   5.0134478e-02   1.4888913e-01   6.1685240e-03   4.0260806e+00   5.0282583e+00
   3.2694634e-02   5.2057726e-02   1.5755403e-01   6.7428076e-03   2.8692790e+00   4.9522450e+00
   3.3628296e-02   5.3869526e-02   1.6450752e-01   7.2904046e-03   2.2915447e+00   4.8879335e+00
   3.4398152e-02   5.5481750e-02   1.6926707e-01   7.7867012e-03   2.1352627e+00   4.8672366e+00
   3.4944512e-02   5.6886340e-02   1.7132152e-01   8.2114208e-03   1.8276204e+00   4.7990392e+00
   3.5251388e-02   5.8135662e-02   1.7041665e-01   8.5488560e-03   1.6217595e+00   4.7022358e+00
   3.5345302e-02   5.9297646e-02   1.6672005e-01   8.7874608e-03   1.6447879e+00   4.7003186e+00
   3.5252970e-02   6.0432848e-02   1.6066253e-01   8.9223880e-03   1.6561510e+00   4.2976300e+00
   3.4996312e-02   6.1575784e-02   1.5289893e-01   8.9519404e-03   1.6445727e+00   3.8681692e+00
   3.4604758e-02   6.2736954e-02   1.4408641e-01   8.8746188e-03   1.6592248e+00   3.7806317e+00
   3.4105266e-02   6.3904532e-02   1.3471937e-01   8.6906430e-03   1.6496922e+00   3.5967285e+00
   3.3522366e-02   6.5038036e-02   1.2516613e-01   8.4077758e-03   1.6533322e+00   3.6020797e+00
   3.2887284e-02   6.6068170e-02   1.1566262e-01   8.0415032e-03   1.6561893e+00   3.6632132e+00
   3.2227806e-02   6.6922606e-02   1.0636733e-01   7.6119972e-03   1.6550456e+00   3.6180850e+00
   3.1547000e-02   6.7529446e-02   9.7438980e-02   7.1420940e-03   1.6615549e+00   3.5958143e+00
   3.0822786e-02   6.7843956e-02   8.9031804e-02   6.6511144e-03   1.6538281e+00   3.6380255e+00
   3.0032558e-02   6.7874104e-02   8.1278056e-02   6.1548534e-03   1.6644767e+00   3.6785832e+00
   2.9170784e-02   6.7619148e-02   7.4309818e-02   5.6679586e-03   1.6697230e+00   3.6122536e+00
   2.8249354e-02   6.7066096e-02   6.8246332e-02   5.2028336e-03   1.6530187e+00   3.7257428e+00
   2.7290634e-02   6.6228408e-02   6.3163906e-02   4.7676952e-03   1.6614763e+00   3.6899664e+00
   2.6312792e-02   6.5135076e-02   5.9089714e-02   4.3669130e-03   1.6625069e+00   3.7321564e+00
   2.5326656e-02   6.3804932e-02   5.5995728e-02   4.0050814e-03   1.6579660e+00   3.9044185e+00
   2.4343208e-02   6.2246874e-02   5.3797088e-02   3.6861438e-03   1.6736637e+00   3.9348106e+00
   2.3381908e-02   6.0515114e-02   5.2394658e-02   3.4125848e-03   1.6600866e+00   3.8913785e+00
   2.2474012e-02   5.8692122e-02   5.1736528e-02   3.1869316e-03   1.6564789e+00   3.4778413e+00
   2.1645982e-02   5.6809462e-02   5.1789796e-02   3.0108898e-03   1.6622770e+00   3.4980687e+00
   2.0910520e-02   5.4864796e-02   5.2508280e-02   2.8857576e-03   1.6390889e+00   3.3909250e+00
   2.0267450e-02   5.2846748e-02   5.3887784e-02   2.8122582e-03   1.6529998e+00   3.6239895e+00
   1.9708296e-02   5.0735676e-02   5.5973934e-02   2.7910760e-03   1.6727048e+00   3.6141199e+00
   1.9238207e-02   4.8541058e-02   5.8796608e-02   2.8227488e-03   1.6607845e+00   6.4195480e+00
   1.8879121e-02   4.6274380e-02   6.2331320e-02   2.9060232e-03   1.6648075e+00   2.2988203e+01
   1.8651829e-02   4.3927624e-02   6.6516476e-02   3.0389048e-03   1.6568293e+00   4.6737477e+01
   1.8579405e-02   4.1547230e-02   7.1309826e-02   3.2191632e-03   1.6432232e+00   6.4273435e+01
   1.8704069e-02   3.9244036e-02   7.6694592e-02   3.4448962e-03   1.6467431e+00   7.7895575e+01
   1.9085399e-02   3.7125512e-02   8.2634580e-02   3.7146436e-03   1.6518980e+00   8.9169848e+01
   1.9782431e-02   3.5266558e-02   8.9069692e-02   4.0257376e-03   1.6568179e+00   9.6693321e+01
   2.0848854e-02   3.3711410e-02   9.5926894e-02   4.3744600e-03   1.6438267e+00   1.0181282e+02
   2.2339686e-02   3.2475324e-02   1.0313926e-01   4.7553526e-03   1.6503032e+00   1.0544256e+02
   2.4297272e-02   3.1553962e-02   1.1061534e-01   5.1600384e-03   1.6608338e+00   1.0828058e+02
   2.6748482e-02   3.0926854e-02   1.1819184e-01   5.5781926e-03   1.6461829e+00   1.1049076e+02
   2.9722022e-02   3.0553886e-02   1.2565367e-01   5.9997954e-03   1.6540860e+00   1.1199815e+02
   3.3233742e-02   3.0391514e-02   1.3275021e-01   6.4153236e-03   1.6558522e+00   1.1297679e+02
   3.7282724e-02   3.0395198e-02   1.3919567e-01   6.8128478e-03   1.6437289e+00   1.1359755e+02
   4.1858444e-02   3.0514860e-02   1.4464673e-01   7.1804924e-03   1.6463652e+00   1.1390488e+02
   4.6918824e-02   3.0710562e-02   1.4880809e-01   7.5100082e-03   1.6463542e+00   1.1368470e+02
   5.2376854e-02   3.0934710e-02   1.5149344e-01   7.7938360e-03   1.6387475e+00   1.1338673e+02
   5.8093220e-02   3.1128248e-02   1.5248071e-01   8.0219930e-03   1.6427315e+00   1.1343923e+02
   6.3873682e-02   3.1238538e-02   1.5147948e-01   8.1845372e-03   1.6492749e+00   1.1336329e+02
   6.9480268e-02   3.1201702e-02   1.4826251e-01   8.2740238e-03   1.6448243e+00   1.1306655e+02
   7.4646866e-02   3.0985206e-02   1.4292621e-01   8.2833212e-03   1.6506758e+00   1.1270602e+02
   7.9067486e-02   3.0629530e-02   1.3585841e-01   8.2154168e-03   1.6538170e+00   1.1241528e+02
   8.2432720e-02   3.0206212e-02   1.2747197e-01   8.0869228e-03   1.6552245e+00   1.1219855e+02
   8.4596242e-02   2.9794692e-02   1.1821066e-01   7.9125756e-03   1.6541128e+00   1.1164728e+02
   8.5627926e-02   2.9466416e-02   1.0852031e-01   7.7019932e-03   1.6525282e+00   1.1111338e+02
   8.5674490e-02   2.9271776e-02   9.8761534e-02   7.4606740e-03   1.6696168e+00   1.1081345e+02
   8.4890946e-02   2.9244116e-02   8.9204150e-02   7.1934680e-03   1.6637637e+00   1.1045341e+02
   8.3485650e-02   2.9392734e-02   8.0045960e-02   6.9104786e-03   1.6613918e+00   1.1017634e+02
   8.1696110e-02   2.9702030e-02   7.1468302e-02   6.6203092e-03   1.6753470e+00   1.0973830e+02
   7.9698562e-02   3.0147816e-02   6.3625036e-02   6.3274118e-03   1.6558242e+00   1.0915891e+02
   7.7599660e-02   3.0698590e-02   5.6616102e-02   6.0354188e-03   1.6589140e+00   1.0865908e+02
   7.5458352e-02   3.1306498e-02   5.0504536e-02   5.7469912e-03   1.6695509e+00   1.0801884e+02
   7.3304874e-02   3.1940016e-02   4.5330504e-02   5.4616452e-03   1.6539578e+00   1.0739492e+02
   7.1180036e-02   3.2578412e-02   4.1106838e-02   5.1773988e-03   1.6612566e+00   1.0670259e+02
   6.9103286e-02   3.3177058e-02   3.7806144e-02   4.8960270e-03   1.6665123e+00   1.0574591e+02
   6.7057484e-02   3.3689150e-02   3.5361580e-02   4.6213224e-03   1.6670535e+00   1.0485299e+02
   6.5068686e-02   3.4070690e-02   3.3672700e-02   4.3555420e-03   1.6612148e+00   1.0408611e+02
   6.3207206e-02   3.4278776e-02   3.2612098e-02   4.1002568e-03   1.6526075e+00   1.0315996e+02
   6.1525772e-02   3.4277610e-02   3.2054298e-02   3.8572444e-03   1.6562372e+00   1.0179190e+02
   6.0054338e-02   3.4028724e-02   3.1897250e-02   3.6274268e-03   1.6614345e+00   1.0018499e+02
   5.8797680e-02   3.3503660e-02   3.2049832e-02   3.4101000e-03   1.6651069e+00   9.8545891e+01
   5.7743864e-02   3.2695450e-02   3.2432878e-02   3.2043328e-03   1.6483628e+00   9.6776673e+01
   5.6887726e-02   3.1608618e-02   3.2975228e-02   3.0091990e-03   1.6715711e+00   9.5140837e+01
   5.6227116e-02   3.0254640e-02   3.3588086e-02   2.8235700e-03   1.6575486e+00   9.3167441e+01
   5.5748302e-02   2.8668654e-02   3.4166574e-02   2.6468320e-03   1.6609410e+00   9.0793549e+01
   5.5422892e-02   2.6914576e-02   3.4604636e-02   2.4785080e-03   1.7652317e+00   8.8585353e+01
   5.5225144e-02   2.5081138e-02   3.4821102e-02   2.3190380e-03   1.8120813e+00   8.6301543e+01
   5.5130540e-02   2.3271728e-02   3.4779680e-02   2.1710352e-03   1.8707345e+00   8.3305646e+01
   5.5090486e-02   2.1569622e-02   3.4470720e-02   2.0392292e-03   1.8483584e+00   7.9359217e+01
   5.5027296e-02   2.0031354e-02   3.3908864e-02   1.9293045e-03   1.9657099e+00   7.6258352e+01
   5.4835748e-02   1.8694641e-02   3.3133784e-02   1.8469163e-03   2.2689173e+00   7.2907331e+01
   5.4407992e-02   1.7580014e-02   3.2177866e-02   1.7992374e-03   2.2908185e+00   6.8133479e+01
   5.3693090e-02   1.6702257e-02   3.1063446e-02   1.7951342e-03   2.2991883e+00   6.4515102e+01
   5.2714396e-02   1.6069235e-02   2.9832066e-02   1.8441139e-03   2.3441056e+00   6.0532290e+01
   5.1538014e-02   1.5677481e-02   2.8537830e-02   1.9574358e-03   2.3079178e+00   5.6025633e+01
   5.0242400e-02   1.5512869e-02   2.7221038e-02   2.1482472e-03   2.3644727e+00   5.2108006e+01
   4.8917264e-02   1.5555412e-02   2.5895510e-02   2.4305176e-03   2.4206303e+00   4.8430518e+01
   4.7666764e-02   1.5780320e-02   2.4554060e-02   2.8183422e-03   2.4094559e+00   4.6231648e+01
   4.6596610e-02   1.6152052e-02   2.3187156e-02   3.3254102e-03   2.3884192e+00   4.3779550e+01
   4.5823194e-02   1.6623138e-02   2.1790710e-02   3.9662724e-03   2.3915514e+00   4.1642162e+01
   4.5458264e-02   1.7132252e-02   2.0378612e-02   4.7563630e-03   2.3751614e+00   3.9634538e+01
   4.5572506e-02   1.7614408e-02   1.8981525e-02   5.7099436e-03   2.3698604e+00   3.6214924e+01
   4.6193944e-02   1.8004825e-02   1.7629263e-02   6.8384434e-03   2.3669868e+00   3.4401887e+01
   4.7307762e-02   1.8243037e-02   1.6349512e-02   8.1474558e-03   2.3456229e+00   3.3268117e+01
   4.8863588e-02   1.8297568e-02   1.5162053e-02   9.6424584e-03   2.3394959e+00   3.1571482e+01
   5.0788220e-02   1.8157248e-02   1.4077787e-02   1.1332369e-02   2.2996227e+00   2.9558728e+01
   5.3000010e-02   1.7827272e-02   1.3098136e-02   1.3222174e-02   2.2848422e+00   2.6612357e+01
   5.5410816e-02   1.7343240e-02   1.2216159e-02   1.5317825e-02   2.3063352e+00   2.4291589e+01
   5.7912756e-02   1.6751392e-02   1.1432811e-02   1.7623902e-02   2.2914610e+00   2.1546651e+01
   6.0424112e-02   1.6096601e-02   1.0758353e-02   2.0130392e-02   2.3006365e+00   1.8697819e+01
   6.2912960e-02   1.5422922e-02   1.0216703e-02   2.2812158e-02   2.2834099e+00   1.7489666e+01
   6.5375212e-02   1.4767078e-02   9.8453772e-03   2.5633358e-02   2.2355240e+00   1.6420315e+01
   6.7839870e-02   1.4159837e-02   9.6792620e-03   2.8547588e-02   2.2426509e+00   1.5864571e+01
   7.0374990e-02   1.3634716e-02   9.7521350e-03   3.1491380e-02   2.1832757e+00   1.4417101e+01
   7.3086086e-02   1.3225910e-02   1.0100453e-02   3.4402382e-02   2.2036143e+00   1.2208937e+01
   7.6060334e-02   1.2958183e-02   1.0756839e-02   3.7232334e-02   2.1134684e+00   1.1532670e+01
   7.9331274e-02   1.2844544e-02   1.1747075e-02   3.9916026e-02   1.7235315e+00   9.7869732e+00
   8.2874158e-02   1.2886490e-02   1.3091532e-02   4.2367224e-02   1.6241268e+00   8.3082612e+00
   8.6595158e-02   1.3077493e-02   1.4801692e-02   4.4506954e-02   1.6834746e+00   7.9370511e+00
   9.0405442e-02   1.3404950e-02   1.6877830e-02   4.6274474e-02   1.6358705e+00   6.6395859e+00
   9.4251516e-02   1.3850531e-02   1.9312857e-02   4.7626166e-02   1.6755402e+00   5.9156475e+00
   9.8081464e-02   1.4389298e-02   2.2096138e-02   4.8539316e-02   1.6528468e+00   5.3764486e+00
   1.0183774e-01   1.4993407e-02   2.5207366e-02   4.8994784e-02   1.6484998e+00   4.8102832e+00
   1.0550350e-01   1.5642461e-02   2.8602306e-02   4.8964258e-02   1.6726920e+00   4.1036322e+00
   1.0914538e-01   1.6319937e-02   3.2217892e-02   4.8446336e-02   1.6163843e+00   3.2202400e+00
   1.1282992e-01   1.7009354e-02   3.5977930e-02   4.7468612e-02   1.6750655e+00   3.3802475e+00
   1.1663223e-01   1.7691158e-02   3.9796598e-02   4.6094380e-02   1.6384079e+00   2.8760441e+00
   1.2067436e-01   1.8342130e-02   4.3564420e-02   4.4430680e-02   1.6444988e+00   2.2179405e+00
   1.2502899e-01   1.8942484e-02   4.7150982e-02   4.2566162e-02   1.6910190e+00   2.7528032e+00
   1.2970534e-01   1.9473636e-02   5.0487922e-02   4.0581254e-02   1.6016670e+00   2.7351430e+00
   1.3466216e-01   1.9929887e-02   5.3578708e-02   3.8578910e-02   1.7171296e+00   2.3428955e+00
   1.3983019e-01   2.0321172e-02   5.6442212e-02   3.6650354e-02   1.6094879e+00   1.9630182e+00
   1.4511637e-01   2.0652874e-02   5.9104020e-02   3.4868370e-02   1.6681383e+00   1.7080253e+00
   1.5035438e-01   2.0921892e-02   6.1581180e-02   3.3281310e-02   1.6692313e+00   1.8009068e+00
   1.5533336e-01   2.1117842e-02   6.3859016e-02   3.1912668e-02   1.6070312e+00   1.5691043e+00
   1.5977108e-01   2.1228930e-02   6.5888602e-02   3.0779314e-02   1.7553692e+00   1.6363540e+00
   1.6331464e-01   2.1248986e-02   6.7607268e-02   2.9894032e-02   1.4106022e+00   1.8276132e+00
   1.6558451e-01   2.1171712e-02   6.8932566e-02   2.9261276e-02   1.7149197e+00   1.7051789e+00
   1.6617147e-01   2.0982188e-02   6.9776174e-02   2.8866716e-02   1.2608689e+00   1.5364205e+00
   1.6485880e-01   2.0660902e-02   7.0067392e-02   2.8683590e-02   1.5469164e+00   1.3651887e+00
   1.6176913e-01   2.0207936e-02   6.9755048e-02   2.8678736e-02   1.3257682e+00   1.4186143e+00
   1.5712248e-01   1.9652466e-02   6.8846720e-02   2.8797824e-02   2.8525052e+00   9.2286195e-01
   1.5112111e-01   1.9040517e-02   6.7390262e-02   2.8975956e-02   2.0860416e+01   2.7497262e-01
   1.4400546e-01   1.8420881e-02   6.5496280e-02   2.9150136e-02   4.5947876e+01   2.6956518e-01
   1.3603096e-01   1.7831574e-02   6.3370760e-02   2.9255070e-02   6.5969665e+01   2.1515095e-01
   1.2747941e-01   1.7298385e-02   6.1210036e-02   2.9242756e-02   8.5896461e+01   1.7538249e-01
   1.1860047e-01   1.6839923e-02   5.9149810e-02   2.9091690e-02   1.0082084e+02   2.1301345e-01
   1.0955405e-01   1.6467800e-02   5.7284530e-02   2.8793062e-02   1.0958435e+02   1.8348400e-01
   1.0043937e-01   1.6188316e-02   5.5667438e-02   2.8357892e-02   1.1518311e+02   1.9352567e-01
   9.1317408e-02   1.6008797e-02   5.4308244e-02   2.7828874e-02   1.1844441e+02   1.7448625e-01
   8.2287202e-02   1.5939106e-02   5.3197224e-02   2.7273364e-02   1.2124228e+02   1.9325652e-01
   7.3486832e-02   1.5992794e-02   5.2312362e-02   2.6766710e-02   1.2274425e+02   1.8919082e-01
   6.5052916e-02   1.6189483e-02   5.1592688e-02   2.6372192e-02   1.2345447e+02   1.8307832e-01
   5.7126126e-02   1.6543276e-02   5.0983244e-02   2.6129484e-02   1.2375192e+02   1.9627112e-01
   4.9821466e-02   1.7060254e-02   5.0475324e-02   2.6059304e-02   1.2352400e+02   1.7011751e-01
   4.3224138e-02   1.7750291e-02   5.0071188e-02   2.6166076e-02   1.2317187e+02   1.9925308e-01
   3.7386280e-02   1.8619740e-02   4.9744290e-02   2.6435018e-02   1.2255669e+02   1.8265195e-01
   3.2326118e-02   1.9660105e-02   4.9433966e-02   2.6838154e-02   1.2186987e+02   1.7127837e-01
   2.8041242e-02   2.0850172e-02   4.9078716e-02   2.7340890e-02   1.2103579e+02   1.9540975e-01
   2.4498108e-02   2.2162480e-02   4.8621290e-02   2.7900008e-02   1.2017304e+02   1.6703901e-01
   2.1637814e-02   2.3565670e-02   4.8023212e-02   2.8466320e-02   1.1957262e+02   2.0330252e-01
   1.9388235e-02   2.5018384e-02   4.7291916e-02   2.8992626e-02   1.1902665e+02   1.7217144e-01
   1.7665907e-02   2.6467800e-02   4.6465698e-02   2.9428260e-02   1.1829467e+02   1.9967354e-01
   1.6376435e-02   2.7853042e-02   4.5624626e-02   2.9721894e-02   1.1755639e+02   1.7918289e-01
   1.5412395e-02   2.9101212e-02   4.4861500e-02   2.9836420e-02   1.1681608e+02   1.7099765e-01
   1.4666639e-02   3.0124074e-02   4.4246394e-02   2.9753698e-02   1.1606380e+02   2.2261396e-01
   1.4066998e-02   3.0831360e-02   4.3856130e-02   2.9482044e-02   1.1533511e+02   1.6667040e-01
   1.3578312e-02   3.1148126e-02   4.3752374e-02   2.9045910e-02   1.1444014e+02   1.8738513e+00
   1.3174509e-02   3.1049618e-02   4.3971482e-02   2.8471096e-02   1.1355311e+02   4.5077611e+00
   1.2841055e-02   3.0579138e-02   4.4560454e-02   2.7791084e-02   1.1254100e+02   5.4464754e+00
   1.2577723e-02   2.9796400e-02   4.5567572e-02   2.7033502e-02   1.1149226e+02   5.7235180e+00
   1.2388313e-02   2.8760938e-02   4.7016322e-02   2.6205130e-02   1.1045048e+02   5.8413295e+00
   1.2280287e-02   2.7552438e-02   4.8895588e-02   2.5303880e-02   1.0904275e+02   5.6259390e+00
   1.2257863e-02   2.6257804e-02   5.1159626e-02   2.4322316e-02   1.0772365e+02   5.5074144e+00
   1.2314233e-02   2.4957916e-02   5.3741888e-02   2.3244254e-02   1.0632836e+02   5.4246219e+00
   1.2432407e-02   2.3714448e-02   5.6553354e-02   2.2053708e-02   1.0478014e+02   5.4692950e+00
   1.2586893e-02   2.2569274e-02   5.9458730e-02   2.0754156e-02   1.0339730e+02   5.6546429e+00
   1.2746435e-02   2.1549548e-02   6.2279644e-02   1.9381374e-02   1.0183675e+02   5.9187380e+00
   1.2882005e-02   2.0668568e-02   6.4808794e-02   1.7982831e-02   1.0006216e+02   6.3943575e+00
   1.2971383e-02   1.9935928e-02   6.6827782e-02   1.6599548e-02   9.8116060e+01   6.7504747e+00
   1.2996879e-02   1.9361879e-02   6.8122388e-02   1.5265675e-02   9.6261644e+01   6.6112709e+00
   1.2952139e-02   1.8962109e-02   6.8539358e-02   1.4002321e-02   9.4237038e+01   6.7923084e+00
   1.2850803e-02   1.8755841e-02   6.8087482e-02   1.2818489e-02   9.1854206e+01   7.1246113e+00
   1.2721791e-02   1.8757303e-02   6.6891164e-02   1.1710437e-02   8.9584095e+01   7.1238993e+00
   1.2596614e-02   1.8970171e-02   6.5104014e-02   1.0667242e-02   8.7115078e+01   7.2452976e+00
   1.2499574e-02   1.9381953e-02   6.2913918e-02   9.6841544e-03   8.4387036e+01   7.3969372e+00
   1.2449697e-02   1.9961976e-02   6.0506960e-02   8.7595642e-03   8.1301677e+01   7.6871909e+00
   1.2464428e-02   2.0659840e-02   5.8024578e-02   7.8942610e-03   7.7734484e+01   7.9309571e+00
   1.2555930e-02   2.1409472e-02   5.5566332e-02   7.0960874e-03   7.4268888e+01   7.9173240e+00
   1.2727647e-02   2.2125956e-02   5.3204070e-02   6.3740684e-03   7.0783813e+01   7.9196131e+00
   1.2976624e-02   2.2728670e-02   5.0979344e-02   5.7319756e-03   6.7380924e+01   8.0232765e+00
   1.3303360e-02   2.3185262e-02   4.8889912e-02   5.1696124e-03   6.3954970e+01   8.3028581e+00
   1.3715430e-02   2.3502792e-02   4.6905014e-02   4.6874602e-03   6.0023371e+01   8.4663930e+00
   1.4221226e-02   2.3708792e-02   4.5009252e-02   4.2864860e-03   5.6606328e+01   8.4071007e+00
   1.4827213e-02   2.3835236e-02   4.3231816e-02   3.9652964e-03   5.3316262e+01   8.3871376e+00
   1.5532763e-02   2.3911094e-02   4.1621514e-02   3.7195176e-03   4.9592094e+01   8.3542915e+00
   1.6329669e-02   2.3989792e-02   4.0207926e-02   3.5417338e-03   4.6041007e+01   8.3953101e+00
   1.7213460e-02   2.4141940e-02   3.8994346e-02   3.4227588e-03   4.2493648e+01   8.4936324e+00
   1.8187834e-02   2.4431732e-02   3.7982016e-02   3.3528270e-03   4.0432832e+01   8.3398049e+00
   1.9252851e-02   2.4914682e-02   3.7202360e-02   3.3206726e-03   3.9124104e+01   8.2949119e+00
   2.0393434e-02   2.5633672e-02   3.6706018e-02   3.3149072e-03   3.7177203e+01   8.5285202e+00
   2.1590654e-02   2.6614230e-02   3.6559630e-02   3.3260590e-03   3.4926784e+01   8.5880511e+00
   2.2825874e-02   2.7865446e-02   3.6866018e-02   3.3455426e-03   3.2122030e+01   8.5972667e+00
   2.4074348e-02   2.9391326e-02   3.7733810e-02   3.3681296e-03   3.0313349e+01   8.6477319e+00
   2.5310662e-02   3.1186230e-02   3.9255756e-02   3.3940608e-03   2.8623625e+01   8.6077513e+00
   2.6505890e-02   3.3245962e-02   4.1523050e-02   3.4249984e-03   2.6435650e+01   8.6340700e+00
   2.7645388e-02   3.5590550e-02   4.4640408e-02   3.4616242e-03   2.5101633e+01   8.6472077e+00
   2.8739656e-02   3.8239772e-02   4.8720104e-02   3.5050536e-03   2.3485099e+01   8.6140087e+00
   2.9797470e-02   4.1197536e-02   5.3843524e-02   3.5573870e-03   2.1869090e+01   8.5944333e+00
   3.0815746e-02   4.4453648e-02   6.0054552e-02   3.6199536e-03   2.0787751e+01   8.5465263e+00
   3.1770106e-02   4.7972598e-02   6.7385236e-02   3.6923748e-03   1.9302326e+01   8.5942150e+00
   3.2617106e-02   5.1695002e-02   7.5875396e-02   3.7740570e-03   1.7865921e+01   8.6277252e+00
   3.3319602e-02   5.5546604e-02   8.5537498e-02   3.8646610e-03   1.5737404e+01   8.6040760e+00
   3.3852480e-02   5.9425800e-02   9.6314752e-02   3.9634664e-03   1.3230944e+01   8.5843134e+00
   3.4210510e-02   6.3207582e-02   1.0809480e-01   4.0703640e-03   1.1582063e+01   8.4689035e+00
   3.4416654e-02   6.6800380e-02   1.2070284e-01   4.1862270e-03   1.0012898e+01   8.3570125e+00
   3.4501184e-02   7.0143584e-02   1.3390907e-01   4.3128934e-03   8.9717221e+00   8.1923848e+00
   3.4479802e-02   7.3180350e-02   1.4738099e-01   4.4527980e-03   7.5905279e+00   8.0992897e+00
   3.4354792e-02   7.5879762e-02   1.6064525e-01   4.6067008e-03   5.4575814e+00   7.8401502e+00
   3.4127752e-02   7.8203168e-02   1.7310094e-01   4.7735442e-03   4.1750730e+00   7.1519964e+00
   3.3813372e-02   8.0107330e-02   1.8404864e-01   4.9507028e-03   3.4004388e+00   6.7475334e+00
   3.3433500e-02   8.1624286e-02   1.9281259e-01   5.1328256e-03   3.1183524e+00   6.4167728e+00
   3.3003858e-02   8.2849700e-02   1.9867602e-01   5.3121560e-03   2.8695211e+00   5.9064678e+00
   3.2545002e-02   8.3872118e-02   2.0111574e-01   5.4776604e-03   2.2294381e+00   5.6474201e+00
   3.2075556e-02   8.4732720e-02   2.0015740e-01   5.6167526e-03   1.8293108e+00   5.6650368e+00
   3.1597600e-02   8.5421852e-02   1.9614476e-01   5.7215064e-03   1.6142507e+00   5.4831747e+00
   3.1112076e-02   8.5932080e-02   1.8966500e-01   5.7886158e-03   1.6554927e+00   4.8046830e+00
   3.0625224e-02   8.6264914e-02   1.8140849e-01   5.8198588e-03   1.6663741e+00   4.5645217e+00
   3.0141828e-02   8.6376894e-02   1.7189337e-01   5.8249506e-03   1.6300026e+00   4.6608942e+00
   2.9652512e-02   8.6176156e-02   1.6154150e-01   5.8144240e-03   1.6727937e+00   4.6017987e+00
   2.9130706e-02   8.5534552e-02   1.5069305e-01   5.7957188e-03   1.6447160e+00   4.5596349e+00
   2.8548250e-02   8.4308326e-02   1.3962147e-01   5.7760468e-03   1.6644983e+00   4.4586781e+00
   2.7871032e-02   8.2376554e-02   1.2852669e-01   5.7623958e-03   1.6548836e+00   4.7267310e+00
   2.7064570e-02   7.9699508e-02   1.1748714e-01   5.7602912e-03   1.6506971e+00   5.0591694e+00
   2.6131592e-02   7.6373878e-02   1.0659223e-01   5.7733432e-03   1.6575626e+00   5.1688486e+00
   2.5108062e-02   7.2564024e-02   9.5990100e-02   5.8074186e-03   1.6430688e+00   5.1718644e+00
   2.4024510e-02   6.8397354e-02   8.5818480e-02   5.8708292e-03   1.6668646e+00   5.1374830e+00
   2.2895682e-02   6.3970526e-02   7.6240602e-02   5.9710336e-03   1.6548612e+00   5.1753813e+00
   2.1722028e-02   5.9364698e-02   6.7454054e-02   6.1164332e-03   1.6582065e+00   5.0200866e+00
   2.0512664e-02   5.4657558e-02   5.9597164e-02   6.3137282e-03   1.6691550e+00   4.9145299e+00
   1.9309228e-02   4.9996072e-02   5.2761016e-02   6.5642648e-03   1.6506234e+00   4.9191077e+00
   1.8163451e-02   4.5570098e-02   4.7048410e-02   6.8659310e-03   1.6576893e+00   5.0153908e+00
   1.7114870e-02   4.1520720e-02   4.2540376e-02   7.2133940e-03   1.6629239e+00   4.9094494e+00
   1.6186836e-02   3.7935840e-02   3.9278832e-02   7.5958168e-03   1.6586005e+00   4.7534181e+00
   1.5398414e-02   3.4863378e-02   3.7270820e-02   7.9960676e-03   1.6610085e+00   4.6756983e+00
   1.4777794e-02   3.2320564e-02   3.6504824e-02   8.3915470e-03   1.6527764e+00   4.6108921e+00
   1.4351286e-02   3.0299290e-02   3.6980008e-02   8.7551748e-03   1.6399701e+00   4.9265127e+00
   1.4141303e-02   2.8757750e-02   3.8685768e-02   9.0584206e-03   1.6579167e+00   7.2333768e+00
   1.4170522e-02   2.7625002e-02   4.1606696e-02   9.2714906e-03   1.6620743e+00   2.0906266e+01
   1.4453102e-02   2.6820870e-02   4.5744162e-02   9.3698190e-03   1.6487556e+00   4.4843676e+01
   1.4995483e-02   2.6274300e-02   5.1085488e-02   9.3518260e-03   1.6534349e+00   6.3461793e+01
   1.5804175e-02   2.5932000e-02   5.7589780e-02   9.2343548e-03   1.6446784e+00   7.6666940e+01
   1.6889857e-02   2.5757164e-02   6.5204850e-02   9.0340150e-03   1.6433234e+00   8.8677350e+01
   1.8265355e-02   2.5712248e-02   7.3878766e-02   8.7642318e-03   1.6451080e+00   9.6695716e+01
   1.9941285e-02   2.5765084e-02   8.3524174e-02   8.4386966e-03   1.6458026e+00   1.0225643e+02
   2.1928910e-02   2.5900378e-02   9.3986256e-02   8.0737780e-03   1.6464501e+00   1.0640871e+02
   2.4235322e-02   2.6100098e-02   1.0507598e-01   7.6850942e-03   1.6410152e+00   1.0940471e+02
   2.6864878e-02   2.6329422e-02   1.1656414e-01   7.2834232e-03   1.6510220e+00   1.1196736e+02
   2.9823984e-02   2.6533570e-02   1.2818435e-01   6.8790722e-03   1.6461598e+00   1.1383324e+02
   3.3106446e-02   2.6638784e-02   1.3967001e-01   6.4843754e-03   1.6402052e+00   1.1493920e+02
   3.6682398e-02   2.6562236e-02   1.5071024e-01   6.1101632e-03   1.6461833e+00   1.1551163e+02
   4.0500462e-02   2.6245506e-02   1.6088279e-01   5.7642620e-03   1.6447221e+00   1.1583602e+02
   4.4504506e-02   2.5690208e-02   1.6970634e-01   5.4539024e-03   1.6510446e+00   1.1577165e+02
   4.8636334e-02   2.4945222e-02   1.7671139e-01   5.1850936e-03   1.6494237e+00   1.1570945e+02
   5.2822952e-02   2.4075486e-02   1.8142168e-01   4.9614048e-03   1.6410379e+00   1.1599344e+02
   5.6959444e-02   2.3140580e-02   1.8357569e-01   4.7863066e-03   1.6392733e+00   1.1629104e+02
   6.0901588e-02   2.2184026e-02   1.8332185e-01   4.6623586e-03   1.6457088e+00   1.1632489e+02
   6.4470830e-02   2.1239030e-02   1.8102992e-01   4.5895452e-03   1.6654281e+00   1.1615991e+02
   6.7479594e-02   2.0330810e-02   1.7715545e-01   4.5653670e-03   1.6598745e+00   1.1607538e+02
   6.9838164e-02   1.9478594e-02   1.7218613e-01   4.5860342e-03   1.6517505e+00   1.1590845e+02
   7.1564858e-02   1.8696802e-02   1.6652464e-01   4.6473986e-03   1.6778572e+00   1.1561838e+02
   7.2708418e-02   1.7990421e-02   1.6041663e-01   4.7456908e-03   1.6770187e+00   1.1536146e+02
   7.3354388e-02   1.7363625e-02   1.5404996e-01   4.8807064e-03   1.6679731e+00   1.1512944e+02
   7.3582916e-02   1.6827787e-02   1.4769647e-01   5.0532348e-03   1.6675833e+00   1.1500055e+02
   7.3443944e-02   1.6393329e-02   1.4172930e-01   5.2609226e-03   1.6588367e+00   1.1480556e+02
   7.2975498e-02   1.6067641e-02   1.3662810e-01   5.4993972e-03   1.6754870e+00   1.1451860e+02
   7.2186020e-02   1.5857953e-02   1.3286628e-01   5.7624180e-03   1.6737125e+00   1.1428370e+02
   7.1073802e-02   1.5766474e-02   1.3077251e-01   6.0443628e-03   1.6596743e+00   1.1398959e+02
   6.9644938e-02   1.5784674e-02   1.3052899e-01   6.3419840e-03   1.6733712e+00   1.1362626e+02
   6.7922380e-02   1.5892887e-02   1.3219810e-01   6.6525094e-03   1.6780808e+00   1.1330112e+02
   6.5957510e-02   1.6069303e-02   1.3574479e-01   6.9761066e-03   1.6713093e+00   1.1282031e+02
   6.3836610e-02   1.6292090e-02   1.4104268e-01   7.3160412e-03   1.6683192e+00   1.1211187e+02
   6.1671960e-02   1.6537512e-02   1.4792376e-01   7.6735168e-03   1.6571448e+00   1.1132500e+02
   5.9560694e-02   1.6782926e-02   1.5623213e-01   8.0451664e-03   1.6476774e+00   1.1037151e+02
   5.7565980e-02   1.7001931e-02   1.6573920e-01   8.4256696e-03   1.6585002e+00   1.0928598e+02
   5.5713828e-02   1.7166934e-02   1.7612147e-01   8.8093752e-03   1.6657649e+00   1.0796258e+02
   5.4002668e-02   1.7249488e-02   1.8712302e-01   9.1857674e-03   1.6578611e+00   1.0651268e+02
   5.2449454e-02   1.7219735e-02   1.9852821e-01   9.5385644e-03   1.6661199e+00   1.0509857e+02
   5.1105302e-02   1.7069730e-02   2.1007548e-01   9.8461296e-03   1.6722177e+00   1.0339726e+02
   5.0014856e-02   1.6817474e-02   2.2146664e-01   1.0086452e-02   1.6574180e+00   1.0152906e+02
   4.9190804e-02   1.6487552e-02   2.3228900e-01   1.0242280e-02   1.6636331e+00   9.9420122e+01
   4.8618390e-02   1.6105959e-02   2.4205386e-01   1.0295102e-02   1.6768016e+00   9.7241117e+01
   4.8256018e-02   1.5694007e-02   2.5023330e-01   1.0234757e-02   1.6649865e+00   9.5484634e+01
   4.8035646e-02   1.5263551e-02   2.5641696e-01   1.0066417e-02   1.6531491e+00   9.3741249e+01
   4.7869380e-02   1.4820709e-02   2.6054056e-01   9.7943998e-03   1.6594248e+00   9.1638903e+01
   4.7646350e-02   1.4365719e-02   2.6270910e-01   9.4167644e-03   1.6586397e+00   8.9370186e+01
   4.7233818e-02   1.3890628e-02   2.6300798e-01   8.9386338e-03   1.6578587e+00   8.7339146e+01
   4.6554686e-02   1.3387578e-02   2.6143634e-01   8.3792616e-03   1.6706463e+00   8.5660466e+01
   4.5658580e-02   1.2863411e-02   2.5796414e-01   7.7618804e-03   1.6647275e+00   8.3971292e+01
   4.4645264e-02   1.2331068e-02   2.5268554e-01   7.1106906e-03   1.6686732e+00   8.1812594e+01
   4.3597652e-02   1.1796214e-02   2.4562534e-01   6.4529832e-03   1.6624329e+00   7.9346248e+01
   4.2604554e-02   1.1262617e-02   2.3666002e-01   5.8137110e-03   1.6962199e+00   7.6835521e+01
   4.1738024e-02   1.0739000e-02   2.2588992e-01   5.2139206e-03   1.8080939e+00   7.4470165e+01
   4.1042250e-02   1.0240699e-02   2.1384516e-01   4.6740772e-03   1.8764668e+00   7.1981808e+01
   4.0559276e-02   9.7817050e-03   2.0125232e-01   4.2189540e-03   1.9857884e+00   6.8455989e+01
   4.0316352e-02   9.3689706e-03   1.8873473e-01   3.8759302e-03   2.0439122e+00   6.5313218e+01
   4.0320608e-02   9.0043172e-03   1.7672272e-01   3.6702276e-03   2.0004590e+00   6.2268326e+01
   4.0555466e-02   8.6858336e-03   1.6549688e-01   3.6259098e-03   2.0280204e+00   5.8032726e+01
   4.0975132e-02   8.4102394e-03   1.5524863e-01   3.7672018e-03   1.9780592e+00   5.4366105e+01
   4.1522090e-02   8.1725806e-03   1.4606346e-01   4.1173716e-03   1.9237078e+00   5.0547298e+01
   4.2139310e-02   7.9724116e-03   1.3789338e-01   4.6963814e-03   1.9233185e+00   4.6535531e+01
   4.2797256e-02   7.8169568e-03   1.3062240e-01   5.5219298e-03   1.8878226e+00   4.3686683e+01
   4.3497480e-02   7.7109866e-03   1.2409558e-01   6.6117018e-03   1.9230664e+00   4.1851677e+01
   4.4238786e-02   7.6543190e-03   1.1809778e-01   7.9837706e-03   1.9228508e+00   3.9973607e+01
   4.5014474e-02   7.6488102e-03   1.1240170e-01   9.6544428e-03   1.9491547e+00   3.6964345e+01
   4.5803594e-02   7.7011114e-03   1.0682802e-01   1.1634792e-02   1.9514237e+00   3.3670055e+01
   4.6573948e-02   7.8182912e-03   1.0125769e-01   1.3933165e-02   1.7904757e+00   3.1282728e+01
   4.7322558e-02   8.0042702e-03   9.5647978e-02   1.6555451e-02   1.7291698e+00   3.0455130e+01
   4.8068738e-02   8.2602536e-03   9.0048114e-02   1.9500863e-02   1.7267608e+00   2.8861839e+01
   4.8826972e-02   8.5854946e-03   8.4565120e-02   2.2755618e-02   1.6819312e+00   2.5327037e+01
   4.9610054e-02   8.9756094e-03   7.9291182e-02   2.6289486e-02   1.6585652e+00   2.2580442e+01
   5.0443392e-02   9.4245572e-03   7.4281060e-02   3.0059250e-02   1.6593509e+00   2.0924195e+01
   5.1383384e-02   9.9311350e-03   6.9580144e-02   3.4005990e-02   1.6704985e+00   1.8799541e+01
   5.2509576e-02   1.0496336e-02   6.5248596e-02   3.8056182e-02   1.6651075e+00   1.6708290e+01
   5.3877554e-02   1.1116199e-02   6.1344662e-02   4.2118106e-02   1.6659714e+00   1.5529615e+01
   5.5492456e-02   1.1778236e-02   5.7914866e-02   4.6076286e-02   1.6539473e+00   1.3711337e+01
   5.7319450e-02   1.2468839e-02   5.5036330e-02   4.9791348e-02   1.6619391e+00   1.1015974e+01
   5.9309272e-02   1.3186138e-02   5.2784132e-02   5.3085164e-02   1.6542406e+00   8.9993015e+00
   6.1445648e-02   1.3934432e-02   5.1186552e-02   5.5765152e-02   1.6652922e+00   6.9254338e+00
   6.3756242e-02   1.4715941e-02   5.0231662e-02   5.7695348e-02   1.6675680e+00   5.2518656e+00
   6.6276048e-02   1.5531368e-02   4.9871920e-02   5.8829838e-02   1.6435841e+00   4.6211673e+00
   6.9017218e-02   1.6377642e-02   5.0059968e-02   5.9167232e-02   1.6829620e+00   3.7905147e+00
   7.1976016e-02   1.7244205e-02   5.0757030e-02   5.8726308e-02   1.6471630e+00   3.4171306e+00
   7.5144022e-02   1.8111174e-02   5.1908452e-02   5.7595810e-02   1.6810601e+00   2.9676005e+00
   7.8500426e-02   1.8957628e-02   5.3444454e-02   5.5933460e-02   1.6614293e+00   2.0386095e+00
   8.2040190e-02   1.9767174e-02   5.5310240e-02   5.3912622e-02   1.6520161e+00   2.2767494e+00
   8.5779512e-02   2.0527156e-02   5.7476344e-02   5.1683944e-02   1.6971165e+00   2.1814744e+00
   8.9726550e-02   2.1235920e-02   5.9894320e-02   4.9363638e-02   1.6130856e+00   1.5282821e+00
   9.3861964e-02   2.1902948e-02   6.2485956e-02   4.7035696e-02   1.7163632e+00   1.6462860e+00
   9.8160950e-02   2.2538368e-02   6.5190340e-02   4.4761712e-02   1.6100659e+00   1.5920176e+00
   1.0265353e-01   2.3149510e-02   6.7971062e-02   4.2598778e-02   1.6865280e+00   1.5955700e+00
   1.0738623e-01   2.3742706e-02   7.0768826e-02   4.0583340e-02   1.6776995e+00   1.6884556e+00
   1.1232834e-01   2.4313654e-02   7.3496184e-02   3.8719548e-02   1.6055847e+00   1.4747732e+00
   1.1734820e-01   2.4839758e-02   7.6087544e-02   3.6999488e-02   1.7771388e+00   1.3494409e+00
   1.2222419e-01   2.5282866e-02   7.8489338e-02   3.5420250e-02   1.4069799e+00   1.1290551e+00
   1.2666344e-01   2.5597524e-02   8.0594122e-02   3.3988822e-02   1.7290505e+00   6.7501250e-01
   1.3034642e-01   2.5753300e-02   8.2258276e-02   3.2711100e-02   1.2745622e+00   3.2069579e-01
   1.3293857e-01   2.5737142e-02   8.3407120e-02   3.1586700e-02   1.5617575e+00   2.0814087e-01
   1.3414303e-01   2.5539282e-02   8.4087924e-02   3.0606558e-02   1.3687098e+00   1.9553384e-01
   1.3376664e-01   2.5150524e-02   8.4402820e-02   2.9742192e-02   2.6262019e+00   2.0430949e-01
   1.3165416e-01   2.4556846e-02   8.4414372e-02   2.8953904e-02   1.9706975e+01   2.1082909e-01
   1.2772648e-01   2.3754342e-02   8.4139876e-02   2.8216540e-02   4.2913515e+01   1.9750211e-01
   1.2208935e-01   2.2776730e-02   8.3606042e-02   2.7530646e-02   6.0389699e+01   1.9308630e-01
   1.1499872e-01   2.1687222e-02   8.2842144e-02   2.6917438e-02   7.8268465e+01   1.8894599e-01
   1.0676730e-01   2.0547684e-02   8.1876904e-02   2.6410530e-02   9.3653950e+01   1.8136163e-01
   9.7694876e-02   1.9407105e-02   8.0836018e-02   2.6040498e-02   1.0429907e+02   1.9268628e-01
   8.8112980e-02   1.8309424e-02   7.9926252e-02   2.5820330e-02   1.1077982e+02   1.8756927e-01
   7.8405262e-02   1.7294127e-02   7.9317390e-02   2.5755334e-02   1.1462507e+02   1.8234347e-01
   6.8913338e-02   1.6391809e-02   7.9123676e-02   2.5853402e-02   1.1753104e+02   1.8628072e-01
   5.9894144e-02   1.5628287e-02   7.9421530e-02   2.6107718e-02   1.1911920e+02   1.8529296e-01
   5.1529920e-02   1.5025000e-02   8.0240296e-02   2.6499282e-02   1.2042816e+02   1.8440734e-01
   4.3944642e-02   1.4593550e-02   8.1549688e-02   2.7009902e-02   1.2082178e+02   1.8180161e-01
   3.7213260e-02   1.4339071e-02   8.3282308e-02   2.7622076e-02   1.2077892e+02   1.9392353e-01
   3.1362576e-02   1.4266140e-02   8.5333458e-02   2.8321040e-02   1.2071369e+02   1.9075961e-01
   2.6385612e-02   1.4377034e-02   8.7546746e-02   2.9075370e-02   1.2009867e+02   1.9759470e-01
   2.2252098e-02   1.4666824e-02   8.9752110e-02   2.9836604e-02   1.1917895e+02   1.8855716e-01
   1.8909193e-02   1.5123462e-02   9.1779232e-02   3.0552956e-02   1.1806560e+02   1.8793563e-01
   1.6282407e-02   1.5732939e-02   9.3411362e-02   3.1167374e-02   1.1739367e+02   2.1169923e-01
   1.4282288e-02   1.6475707e-02   9.4454650e-02   3.1644414e-02   1.1682211e+02   1.8526016e-01
   1.2810408e-02   1.7318666e-02   9.4903924e-02   3.1980740e-02   1.1625701e+02   2.1486232e-01
   1.1765697e-02   1.8218284e-02   9.4878346e-02   3.2170022e-02   1.1585465e+02   1.7499470e-01
   1.1054831e-02   1.9122289e-02   9.4488748e-02   3.2177612e-02   1.1526667e+02   1.8043436e-01
   1.0593573e-02   1.9968983e-02   9.3819586e-02   3.1985970e-02   1.1470070e+02   2.0411504e-01
   1.0303578e-02   2.0685572e-02   9.2912904e-02   3.1632626e-02   1.1404218e+02   1.5878043e-01
   1.0119915e-02   2.1195928e-02   9.1776432e-02   3.1169156e-02   1.1338758e+02   2.6606654e-01
   1.0004269e-02   2.1464144e-02   9.0369016e-02   3.0653302e-02   1.1267239e+02   8.7236185e-02
   9.9426536e-03   2.1506966e-02   8.8680032e-02   3.0142134e-02   1.1185114e+02   8.2768810e-01
   9.9288014e-03   2.1349482e-02   8.6807398e-02   2.9661510e-02   1.1124489e+02   2.7516830e+00
   9.9537290e-03   2.1003450e-02   8.4855106e-02   2.9208822e-02   1.1043569e+02   3.8778066e+00
   1.0005751e-02   2.0480854e-02   8.2879732e-02   2.8750706e-02   1.0941979e+02   4.3628797e+00
   1.0074849e-02   1.9810593e-02   8.0905336e-02   2.8224678e-02   1.0823627e+02   4.4967127e+00
   1.0152332e-02   1.9031415e-02   7.8927838e-02   2.7567622e-02   1.0709396e+02   4.5671099e+00
   1.0227460e-02   1.8176916e-02   7.6909288e-02   2.6747418e-02   1.0622265e+02   4.7259450e+00
   1.0288642e-02   1.7281217e-02   7.4769072e-02   2.5754650e-02   1.0499087e+02   4.4739004e+00
   1.0331439e-02   1.6391030e-02   7.2380698e-02   2.4590290e-02   1.0372229e+02   4.4959480e+00
   1.0362073e-02   1.5559100e-02   6.9574864e-02   2.3282010e-02   1.0220768e+02   4.3979627e+00
   1.0389258e-02   1.4827209e-02   6.6233678e-02   2.1876262e-02   1.0013753e+02   4.4843794e+00
   1.0421690e-02   1.4230371e-02   6.2371886e-02   2.0419024e-02   9.8128485e+01   5.6019603e+00
   1.0469785e-02   1.3801237e-02   5.8118274e-02   1.8943037e-02   9.5757178e+01   5.9568466e+00
   1.0542280e-02   1.3561783e-02   5.3652868e-02   1.7459267e-02   9.3066146e+01   5.6885853e+00
   1.0644222e-02   1.3522958e-02   4.9129144e-02   1.5973257e-02   8.9907776e+01   6.0910854e+00
   1.0774224e-02   1.3684370e-02   4.4664376e-02   1.4505349e-02   8.6623715e+01   6.3293115e+00
   1.0922166e-02   1.4033000e-02   4.0367948e-02   1.3085033e-02   8.3729785e+01   6.3033087e+00
   1.1075971e-02   1.4545677e-02   3.6334782e-02   1.1734945e-02   8.0331109e+01   6.2988291e+00
   1.1226654e-02   1.5186019e-02   3.2633464e-02   1.0468001e-02   7.6816499e+01   6.1399592e+00
   1.1362802e-02   1.5902678e-02   2.9305844e-02   9.2908202e-03   7.2533639e+01   6.0637016e+00
   1.1468713e-02   1.6640127e-02   2.6369492e-02   8.2076694e-03   6.8288298e+01   6.1287292e+00
   1.1530387e-02   1.7351044e-02   2.3819626e-02   7.2242780e-03   6.4886338e+01   6.0208791e+00
   1.1537745e-02   1.7998143e-02   2.1627272e-02   6.3464864e-03   6.0243866e+01   6.0327281e+00
   1.1484557e-02   1.8552420e-02   1.9746799e-02   5.5784668e-03   5.6221635e+01   6.4242830e+00
   1.1370728e-02   1.9003180e-02   1.8133633e-02   4.9215010e-03   5.2715736e+01   6.5286532e+00
   1.1203693e-02   1.9361829e-02   1.6745320e-02   4.3728644e-03   4.8198812e+01   6.4535128e+00
   1.1000597e-02   1.9651481e-02   1.5542888e-02   3.9274226e-03   4.4854562e+01   6.5175805e+00
   1.0782266e-02   1.9905862e-02   1.4507063e-02   3.5794702e-03   4.2219030e+01   6.4951319e+00
   1.0565604e-02   2.0167558e-02   1.3645374e-02   3.3224982e-03   3.9342753e+01   6.5376074e+00
   1.0370694e-02   2.0481678e-02   1.2982234e-02   3.1479960e-03   3.6443530e+01   6.5673868e+00
   1.0222012e-02   2.0891210e-02   1.2543900e-02   3.0457844e-03   3.3464818e+01   6.5203998e+00
   1.0139620e-02   2.1427450e-02   1.2362448e-02   3.0056588e-03   3.1085477e+01   6.5395090e+00
   1.0137393e-02   2.2103922e-02   1.2496287e-02   3.0180012e-03   2.8677684e+01   6.4886471e+00
   1.0225961e-02   2.2926566e-02   1.3030670e-02   3.0747590e-03   2.6419477e+01   6.4303234e+00
   1.0413547e-02   2.3900998e-02   1.4060552e-02   3.1696186e-03   2.4757873e+01   6.3775240e+00
   1.0705776e-02   2.5034790e-02   1.5688791e-02   3.2956798e-03   2.2924835e+01   6.3029345e+00
   1.1109934e-02   2.6352486e-02   1.8033175e-02   3.4457968e-03   2.1570195e+01   6.3314472e+00
   1.1635824e-02   2.7886190e-02   2.1215248e-02   3.6159024e-03   1.9233314e+01   6.3221241e+00
   1.2288815e-02   2.9657304e-02   2.5343626e-02   3.8053562e-03   1.7146165e+01   6.3094388e+00
   1.3066918e-02   3.1685076e-02   3.0512018e-02   4.0127204e-03   1.6641818e+01   6.3262775e+00
   1.3961565e-02   3.3988814e-02   3.6804992e-02   4.2344996e-03   1.4629324e+01   6.3130745e+00
   1.4956674e-02   3.6585952e-02   4.4300256e-02   4.4682550e-03   1.2918130e+01   6.3550832e+00
   1.6028686e-02   3.9500398e-02   5.3048452e-02   4.7114192e-03   1.1646208e+01   6.2071841e+00
   1.7150162e-02   4.2763924e-02   6.3063410e-02   4.9583762e-03   9.4025351e+00   6.0271412e+00
   1.8300193e-02   4.6397480e-02   7.4317830e-02   5.2003522e-03   7.8555547e+00   6.0486812e+00
   1.9461629e-02   5.0407380e-02   8.6721754e-02   5.4274930e-03   6.0308212e+00   6.0008590e+00
   2.0607206e-02   5.4795384e-02   1.0012811e-01   5.6300810e-03   4.5939750e+00   6.0133120e+00
   2.1713496e-02   5.9541500e-02   1.1432607e-01   5.7960962e-03   4.2634951e+00   5.9460782e+00
   2.2769140e-02   6.4606642e-02   1.2902682e-01   5.9132262e-03   3.7659710e+00   5.8325143e+00
   2.3762276e-02   6.9938294e-02   1.4382417e-01   5.9723290e-03   3.3412286e+00   5.9506039e+00
   2.4682508e-02   7.5448858e-02   1.5821164e-01   5.9691508e-03   2.8983370e+00   5.7070982e+00
   2.5520754e-02   8.1015080e-02   1.7163737e-01   5.9082548e-03   2.2106693e+00   5.3722447e+00
   2.6271004e-02   8.6508382e-02   1.8349456e-01   5.7994132e-03   1.7045054e+00   5.3758219e+00
   2.6940846e-02   9.1825796e-02   1.9339394e-01   5.6535972e-03   1.6230302e+00   5.1775759e+00
   2.7545240e-02   9.6837486e-02   2.0120666e-01   5.4839770e-03   1.6731238e+00   5.0919420e+00
   2.8090600e-02   1.0133270e-01   2.0668060e-01   5.3026336e-03   1.6399121e+00   5.3124163e+00
   2.8574956e-02   1.0504963e-01   2.0947670e-01   5.1206766e-03   1.6524394e+00   5.2994062e+00
   2.8994508e-02   1.0770568e-01   2.0920938e-01   4.9509378e-03   1.6548257e+00   5.2836522e+00
   2.9341150e-02   1.0908385e-01   2.0551684e-01   4.8065252e-03   1.6582862e+00   5.3665753e+00
   2.9592634e-02   1.0907581e-01   1.9845121e-01   4.6985824e-03   1.6647254e+00   5.0148656e+00
   2.9719884e-02   1.0765020e-01   1.8850871e-01   4.6356952e-03   1.6590473e+00   4.4594240e+00
   2.9709448e-02   1.0494414e-01   1.7640217e-01   4.6256050e-03   1.6637285e+00   4.0241473e+00
   2.9557080e-02   1.0127254e-01   1.6281009e-01   4.6746476e-03   1.6577671e+00   3.7266368e+00
   2.9263100e-02   9.6970080e-02   1.4830640e-01   4.7868596e-03   1.6690983e+00   3.7004549e+00
   2.8836252e-02   9.2308578e-02   1.3345764e-01   4.9650034e-03   1.6618317e+00   3.7500269e+00
   2.8281996e-02   8.7483398e-02   1.1873787e-01   5.2092362e-03   1.6598583e+00   3.7914524e+00
   2.7591574e-02   8.2607550e-02   1.0449209e-01   5.5156224e-03   1.6641610e+00   3.8044839e+00
   2.6741500e-02   7.7716492e-02   9.1010236e-02   5.8763464e-03   1.6441890e+00   3.8183556e+00
   2.5716414e-02   7.2815676e-02   7.8558152e-02   6.2815756e-03   1.6522006e+00   3.8547872e+00
   2.4521652e-02   6.7942468e-02   6.7367702e-02   6.7207234e-03   1.6535974e+00   3.9150740e+00
   2.3183490e-02   6.3148996e-02   5.7626028e-02   7.1810152e-03   1.6485157e+00   4.0853511e+00
   2.1753686e-02   5.8469528e-02   4.9473424e-02   7.6467752e-03   1.6513401e+00   4.0506941e+00
   2.0298178e-02   5.3939102e-02   4.2994724e-02   8.0991378e-03   1.6490576e+00   4.0934636e+00
   1.8885213e-02   4.9621330e-02   3.8238444e-02   8.5180874e-03   1.6664426e+00   3.9729449e+00
   1.7574431e-02   4.5581620e-02   3.5219886e-02   8.8835772e-03   1.6605824e+00   3.7404078e+00
   1.6410883e-02   4.1853362e-02   3.3919808e-02   9.1716004e-03   1.6503812e+00   3.8861986e+00
   1.5429779e-02   3.8446372e-02   3.4292830e-02   9.3640438e-03   1.6652156e+00   3.6562612e+00
   1.4656829e-02   3.5346534e-02   3.6266568e-02   9.4596092e-03   1.6585742e+00   3.9949385e+00
   1.4109580e-02   3.2532808e-02   3.9751462e-02   9.4592334e-03   1.6548247e+00   3.8978331e+00
   1.3810102e-02   2.9992432e-02   4.4650062e-02   9.3578934e-03   1.6571672e+00   7.6399118e+00
   1.3790727e-02   2.7710964e-02   5.0851780e-02   9.1591214e-03   1.6517862e+00   2.4311153e+01
   1.4086904e-02   2.5682734e-02   5.8218632e-02   8.8782786e-03   1.6549456e+00   4.6127768e+01
   1.4733050e-02   2.3910180e-02   6.6595238e-02   8.5321908e-03   1.6479427e+00   6.2572815e+01
   1.5759732e-02   2.2396002e-02   7.5806730e-02   8.1381162e-03   1.6450535e+00   7.5803972e+01
   1.7198205e-02   2.1146484e-02   8.5641682e-02   7.7146444e-03   1.6494171e+00   8.6855405e+01
   1.9077185e-02   2.0169956e-02   9.5834872e-02   7.2787496e-03   1.6451492e+00   9.4241698e+01
   2.1420666e-02   1.9473883e-02   1.0610145e-01   6.8435144e-03   1.6445312e+00   9.9083379e+01
   2.4254182e-02   1.9062181e-02   1.1619041e-01   6.4153070e-03   1.6457546e+00   1.0306009e+02
   2.7591880e-02   1.8933788e-02   1.2583784e-01   5.9966474e-03   1.6475021e+00   1.0644397e+02
   3.1426740e-02   1.9073088e-02   1.3483042e-01   5.5926096e-03   1.6392457e+00   1.0907721e+02
   3.5726882e-02   1.9445770e-02   1.4304049e-01   5.2096646e-03   1.6419548e+00   1.1112249e+02
   4.0439788e-02   2.0006340e-02   1.5032244e-01   4.8512416e-03   1.6528408e+00   1.1258539e+02
   4.5489072e-02   2.0705800e-02   1.5654729e-01   4.5204158e-03   1.6524149e+00   1.1342559e+02
   5.0768762e-02   2.1498412e-02   1.6165820e-01   4.2215732e-03   1.6606093e+00   1.1383104e+02
   5.6142900e-02   2.2329164e-02   1.6572001e-01   3.9571356e-03   1.6549606e+00   1.1376721e+02
   6.1426722e-02   2.3139648e-02   1.6881818e-01   3.7271068e-03   1.6489000e+00   1.1358583e+02
   6.6395496e-02   2.3892820e-02   1.7088264e-01   3.5291958e-03   1.6528566e+00   1.1389580e+02
   7.0798488e-02   2.4563634e-02   1.7179739e-01   3.3598250e-03   1.6419016e+00   1.1423096e+02
   7.4419924e-02   2.5142702e-02   1.7149279e-01   3.2153120e-03   1.6497931e+00   1.1425199e+02
   7.7113424e-02   2.5643422e-02   1.6998479e-01   3.0918476e-03   1.6643718e+00   1.1416359e+02
   7.8767638e-02   2.6079650e-02   1.6749050e-01   2.9869294e-03   1.6534472e+00   1.1405521e+02
   7.9408234e-02   2.6454888e-02   1.6436827e-01   2.9007156e-03   1.6544686e+00   1.1384689e+02
   7.9218092e-02   2.6779154e-02   1.6101065e-01   2.8358760e-03   1.6594714e+00   1.1341387e+02
   7.8412262e-02   2.7082142e-02   1.5779476e-01   2.7951350e-03   1.6568152e+00   1.1295183e+02
   7.7191352e-02   2.7388194e-02   1.5498822e-01   2.7799342e-03   1.6625138e+00   1.1257053e+02
   7.5717808e-02   2.7698102e-02   1.5270077e-01   2.7912234e-03   1.6571106e+00   1.1221566e+02
   7.4110636e-02   2.7994950e-02   1.5089543e-01   2.8304232e-03   1.6598936e+00   1.1182909e+02
   7.2441276e-02   2.8262442e-02   1.4939098e-01   2.8995730e-03   1.6775316e+00   1.1130899e+02
   7.0737414e-02   2.8495584e-02   1.4790019e-01   3.0000786e-03   1.6735590e+00   1.1061188e+02
   6.8993834e-02   2.8699322e-02   1.4615885e-01   3.1332762e-03   1.6654532e+00   1.0985185e+02
   6.7164254e-02   2.8894474e-02   1.4406981e-01   3.2992486e-03   1.6694650e+00   1.0927632e+02
   6.5217036e-02   2.9098282e-02   1.4172966e-01   3.4956920e-03   1.6676905e+00   1.0876454e+02
   6.3199434e-02   2.9322412e-02   1.3931527e-01   3.7202600e-03   1.6733498e+00   1.0793385e+02
   6.1196932e-02   2.9578072e-02   1.3697003e-01   3.9707708e-03   1.6764677e+00   1.0695802e+02
   5.9271322e-02   2.9863492e-02   1.3476989e-01   4.2435020e-03   1.6601541e+00   1.0616729e+02
   5.7472070e-02   3.0175854e-02   1.3276445e-01   4.5308056e-03   1.6572510e+00   1.0531730e+02
   5.5841654e-02   3.0499722e-02   1.3102001e-01   4.8226158e-03   1.6681505e+00   1.0430879e+02
   5.4402238e-02   3.0797332e-02   1.2954197e-01   5.1062684e-03   1.6710274e+00   1.0307786e+02
   5.3149574e-02   3.1022372e-02   1.2823529e-01   5.3658364e-03   1.6728050e+00   1.0157165e+02
   5.2040054e-02   3.1131996e-02   1.2697760e-01   5.5847016e-03   1.6681524e+00   9.9912462e+01
   5.1012250e-02   3.1086794e-02   1.2565384e-01   5.7434514e-03   1.6544851e+00   9.7983764e+01
   5.0014450e-02   3.0838138e-02   1.2417908e-01   5.8320298e-03   1.6648249e+00   9.5985725e+01
   4.9021676e-02   3.0370580e-02   1.2253480e-01   5.8565642e-03   1.6653909e+00   9.3910454e+01
   4.8047374e-02   2.9714126e-02   1.2074040e-01   5.8269152e-03   1.6498952e+00   9.1701601e+01
   4.7128290e-02   2.8888340e-02   1.1874038e-01   5.7558768e-03   1.6623689e+00   8.9341098e+01
   4.6302216e-02   2.7891374e-02   1.1642045e-01   5.6567890e-03   1.6591082e+00   8.7050658e+01
   4.5591466e-02   2.6732436e-02   1.1379254e-01   5.5384718e-03   1.6653342e+00   8.4982951e+01
   4.4999964e-02   2.5445318e-02   1.1102898e-01   5.4063898e-03   1.6666590e+00   8.2349763e+01
   4.4506792e-02   2.4062900e-02   1.0833815e-01   5.2638144e-03   1.6549092e+00   7.9232818e+01
   4.4079744e-02   2.2618154e-02   1.0588347e-01   5.1119390e-03   1.6740557e+00   7.6450121e+01
   4.3702114e-02   2.1154234e-02   1.0376323e-01   4.9510140e-03   1.6619739e+00   7.4349384e+01
   4.3351360e-02   1.9705154e-02   1.0203772e-01   4.7861200e-03   1.6685577e+00   7.1668928e+01
   4.2992852e-02   1.8290083e-02   1.0080151e-01   4.6264036e-03   1.6785602e+00   6.7914853e+01
   4.2602898e-02   1.6919730e-02   1.0018838e-01   4.4847348e-03   1.6576923e+00   6.4591089e+01
   4.2171526e-02   1.5610060e-02   1.0029670e-01   4.3789938e-03   1.6754272e+00   6.1344209e+01
   4.1699068e-02   1.4381929e-02   1.0117659e-01   4.3297354e-03   1.6643971e+00   5.7903249e+01
   4.1192652e-02   1.3246975e-02   1.0286763e-01   4.3615474e-03   1.6494886e+00   5.4239024e+01
   4.0667242e-02   1.2204989e-02   1.0538528e-01   4.5000264e-03   1.6705048e+00   5.0796980e+01
   4.0147978e-02   1.1250792e-02   1.0868068e-01   4.7714614e-03   1.6683034e+00   4.7798493e+01
   3.9673452e-02   1.0384711e-02   1.1264022e-01   5.2032546e-03   1.6666564e+00   4.4752217e+01
   3.9282560e-02   9.6091962e-03   1.1708268e-01   5.8183896e-03   1.6675681e+00   4.3220569e+01
   3.8995338e-02   8.9244946e-03   1.2178392e-01   6.6370738e-03   1.6626816e+00   4.1647537e+01
   3.8832302e-02   8.3296374e-03   1.2648305e-01   7.6792984e-03   1.6684436e+00   3.9743923e+01
   3.8818914e-02   7.8221718e-03   1.3083105e-01   8.9642190e-03   1.6631642e+00   3.8101701e+01
   3.8957006e-02   7.4012424e-03   1.3437591e-01   1.0506590e-02   1.6576437e+00   3.5161608e+01
   3.9235358e-02   7.0639998e-03   1.3661814e-01   1.2313140e-02   1.6661965e+00   3.2943446e+01
   3.9646058e-02   6.8049046e-03   1.3714539e-01   1.4383812e-02   1.6594177e+00   3.1739748e+01
   4.0166810e-02   6.6171752e-03   1.3568526e-01   1.6709900e-02   1.6571529e+00   3.0383916e+01
   4.0782860e-02   6.4921390e-03   1.3220083e-01   1.9270075e-02   1.6720886e+00   2.7856202e+01
   4.1523302e-02   6.4231764e-03   1.2692908e-01   2.2026022e-02   1.6801875e+00   2.4457581e+01
   4.2438726e-02   6.4041050e-03   1.2019906e-01   2.4924056e-02   1.6573487e+00   2.2263687e+01
   4.3568498e-02   6.4262946e-03   1.1240737e-01   2.7893864e-02   1.6496266e+00   2.0178021e+01
   4.4925472e-02   6.4799418e-03   1.0397883e-01   3.0844334e-02   1.6663379e+00   1.7753598e+01
   4.6496986e-02   6.5589026e-03   9.5279572e-02   3.3669612e-02   1.6588610e+00   1.6229575e+01
   4.8275804e-02   6.6635730e-03   8.6622030e-02   3.6257248e-02   1.6733179e+00   1.5307946e+01
   5.0285124e-02   6.7962104e-03   7.8242952e-02   3.8525520e-02   1.6687658e+00   1.4172837e+01
   5.2556932e-02   6.9596682e-03   7.0349984e-02   4.0436482e-02   1.6671844e+00   1.2267390e+01
   5.5090216e-02   7.1572910e-03   6.3116850e-02   4.1957438e-02   1.6725419e+00   9.9490234e+00
   5.7849016e-02   7.3926080e-03   5.6647398e-02   4.3064212e-02   1.6615181e+00   8.1056708e+00
   6.0796082e-02   7.6722946e-03   5.1003598e-02   4.3761124e-02   1.6704664e+00   6.5321573e+00
   6.3890654e-02   8.0058230e-03   4.6211902e-02   4.4085014e-02   1.6391808e+00   4.7058566e+00
   6.7109046e-02   8.4062336e-03   4.2301880e-02   4.4083644e-02   1.6795656e+00   3.7585880e+00
   7.0478394e-02   8.8904634e-03   3.9318606e-02   4.3779752e-02   1.6728808e+00   3.3533662e+00
   7.4008576e-02   9.4732100e-03   3.7297390e-02   4.3188642e-02   1.6586760e+00   2.8787197e+00
   7.7667542e-02   1.0163018e-02   3.6276946e-02   4.2352650e-02   1.6890743e+00   2.6588593e+00
   8.1402178e-02   1.0963869e-02   3.6290656e-02   4.1333494e-02   1.6328581e+00   2.1369383e+00
   8.5138346e-02   1.1876330e-02   3.7344646e-02   4.0176292e-02   1.6885393e+00   2.1282155e+00
   8.8842216e-02   1.2896510e-02   3.9419030e-02   3.8903980e-02   1.6208215e+00   2.4133772e+00
   9.2511752e-02   1.4014910e-02   4.2474922e-02   3.7533366e-02   1.6653512e+00   1.8653495e+00
   9.6136618e-02   1.5221852e-02   4.6448188e-02   3.6077204e-02   1.6725751e+00   1.4445642e+00
   9.9735596e-02   1.6509819e-02   5.1233658e-02   3.4552086e-02   1.6134284e+00   1.5235040e+00
   1.0335100e-01   1.7864799e-02   5.6675032e-02   3.2973278e-02   1.7325577e+00   1.5329036e+00
   1.0701051e-01   1.9259209e-02   6.2564182e-02   3.1355294e-02   1.5611921e+00   1.5401676e+00
   1.1070653e-01   2.0645066e-02   6.8652002e-02   2.9728744e-02   1.7393605e+00   1.4428348e+00
   1.1437564e-01   2.1964374e-02   7.4650368e-02   2.8139356e-02   1.6086380e+00   1.2737732e+00
   1.1790355e-01   2.3165456e-02   8.0224808e-02   2.6631386e-02   1.6762300e+00   1.2843000e+00
   1.2113621e-01   2.4197412e-02   8.4985038e-02   2.5227494e-02   1.7016440e+00   9.8521382e-01
   1.2387326e-01   2.5013524e-02   8.8513578e-02   2.3924414e-02   1.3692012e+00   4.7848658e-01
   1.2591447e-01   2.5576088e-02   9.0472238e-02   2.2699398e-02   1.7851048e+00   2.7220754e-01
   1.2711241e-01   2.5855046e-02   9.0734634e-02   2.1528946e-02   1.0509510e+00   1.9001825e-01
   1.2732166e-01   2.5827688e-02   8.9410782e-02   2.0409048e-02   1.8694479e+00   2.1017939e-01
   1.2632278e-01   2.5479276e-02   8.6721730e-02   1.9352760e-02   7.3517476e-01   1.6082665e-01
   1.2387616e-01   2.4830884e-02   8.2910342e-02   1.8384683e-02   4.6621341e+00   2.8494247e-01
   1.1983524e-01   2.3945310e-02   7.8251010e-02   1.7537936e-02   2.7253565e+01   5.0967737e-01
   1.1421432e-01   2.2890944e-02   7.3029204e-02   1.6847775e-02   5.0714535e+01   2.6513784e-01
   1.0723420e-01   2.1731520e-02   6.7498134e-02   1.6342524e-02   6.9422005e+01   1.4749937e-01
   9.9228264e-02   2.0531222e-02   6.1877294e-02   1.6039164e-02   8.8745442e+01   2.0559289e-01
   9.0526360e-02   1.9347781e-02   5.6351812e-02   1.5947229e-02   1.0123479e+02   1.6022007e-01
   8.1466004e-02   1.8230608e-02   5.1067098e-02   1.6069329e-02   1.0916772e+02   1.9093120e-01
   7.2382206e-02   1.7219808e-02   4.6143828e-02   1.6401403e-02   1.1398150e+02   1.8085669e-01
   6.3567518e-02   1.6346348e-02   4.1670692e-02   1.6931551e-02   1.1686825e+02   1.8036605e-01
   5.5245460e-02   1.5636984e-02   3.7692242e-02   1.7638534e-02   1.1952153e+02   1.7788574e-01
   4.7574902e-02   1.5114475e-02   3.4227820e-02   1.8498275e-02   1.2055836e+02   1.8553677e-01
   4.0668130e-02   1.4794500e-02   3.1292116e-02   1.9485864e-02   1.2118543e+02   1.9271925e-01
   3.4587106e-02   1.4687678e-02   2.8907708e-02   2.0569290e-02   1.2141673e+02   1.7477059e-01
   2.9350008e-02   1.4802925e-02   2.7096434e-02   2.1704114e-02   1.2136991e+02   1.8881099e-01
   2.4941008e-02   1.5141679e-02   2.5877898e-02   2.2837416e-02   1.2107895e+02   1.7853020e-01
   2.1320460e-02   1.5693372e-02   2.5283492e-02   2.3921294e-02   1.2034845e+02   1.9078284e-01
   1.8431543e-02   1.6441798e-02   2.5335050e-02   2.4914048e-02   1.1945004e+02   1.8127791e-01
   1.6202955e-02   1.7369431e-02   2.6028732e-02   2.5779494e-02   1.1858319e+02   2.0248039e-01
   1.4554095e-02   1.8449250e-02   2.7339944e-02   2.6499768e-02   1.1791185e+02   1.9706017e-01
   1.3393782e-02   1.9637865e-02   2.9232364e-02   2.7059036e-02   1.1714595e+02   1.7965080e-01
   1.2631691e-02   2.0886268e-02   3.1675472e-02   2.7422274e-02   1.1656994e+02   2.0102468e-01
   1.2184792e-02   2.2139180e-02   3.4661870e-02   2.7544108e-02   1.1607904e+02   1.6292264e-01
   1.1970397e-02   2.3326474e-02   3.8220390e-02   2.7369698e-02   1.1538241e+02   2.3507572e-01
   1.1909671e-02   2.4372452e-02   4.2396394e-02   2.6868452e-02   1.1454369e+02   1.6355373e-01
   1.1936334e-02   2.5208250e-02   4.7222298e-02   2.6064802e-02   1.1369244e+02   2.1373967e-01
   1.2013360e-02   2.5794998e-02   5.2699440e-02   2.5008668e-02   1.1297426e+02   1.9195607e-01
   1.2136131e-02   2.6128416e-02   5.8807314e-02   2.3766486e-02   1.1214207e+02   3.7658459e-01
   1.2317381e-02   2.6216202e-02   6.5525442e-02   2.2410934e-02   1.1129859e+02   2.4066539e+00
   1.2576898e-02   2.6068738e-02   7.2806902e-02   2.0994862e-02   1.1036876e+02   4.1963100e+00
   1.2932222e-02   2.5708036e-02   8.0551978e-02   1.9555911e-02   1.0910148e+02   4.3060706e+00
   1.3398969e-02   2.5183700e-02   8.8606360e-02   1.8124755e-02   1.0774554e+02   4.4344772e+00
   1.3993765e-02   2.4552918e-02   9.6789264e-02   1.6722880e-02   1.0648635e+02   4.2994259e+00
   1.4729786e-02   2.3867778e-02   1.0489581e-01   1.5362638e-02   1.0524002e+02   4.0508495e+00
   1.5612694e-02   2.3198238e-02   1.1266183e-01   1.4049567e-02   1.0372545e+02   4.3135344e+00
   1.6636387e-02   2.2621732e-02   1.1975117e-01   1.2783937e-02   1.0209467e+02   4.1935593e+00
   1.7782193e-02   2.2203270e-02   1.2573110e-01   1.1566936e-02   1.0040178e+02   4.1393978e+00
   1.9017118e-02   2.1987864e-02   1.3016625e-01   1.0402197e-02   9.8502095e+01   4.4339285e+00
   2.0294548e-02   2.1999532e-02   1.3263672e-01   9.2942946e-03   9.6660841e+01   4.3849547e+00
   2.1556658e-02   2.2242580e-02   1.3272949e-01   8.2521526e-03   9.4638145e+01   4.6672867e+00
   2.2733566e-02   2.2697336e-02   1.3036427e-01   7.2867172e-03   9.2224468e+01   4.9670322e+00
   2.3779746e-02   2.3326900e-02   1.2586185e-01   6.4068122e-03   8.9611670e+01   5.0778072e+00
   2.4704748e-02   2.4074784e-02   1.1969585e-01   5.6170628e-03   8.6844919e+01   5.3170777e+00
   2.5531906e-02   2.4867238e-02   1.1238388e-01   4.9173532e-03   8.3888688e+01   5.3204989e+00
   2.6264206e-02   2.5630156e-02   1.0438424e-01   4.3039120e-03   8.0754613e+01   5.4435768e+00
   2.6885128e-02   2.6306220e-02   9.6057400e-02   3.7715430e-03   7.7134870e+01   5.5098546e+00
   2.7353818e-02   2.6845538e-02   8.7693702e-02   3.3166380e-03   7.2786432e+01   5.4371571e+00
   2.7620480e-02   2.7185668e-02   7.9525042e-02   2.9362266e-03   6.8786370e+01   5.5327690e+00
   2.7660736e-02   2.7284480e-02   7.1741202e-02   2.6261376e-03   6.4690542e+01   5.4848422e+00
   2.7482334e-02   2.7112582e-02   6.4480596e-02   2.3802836e-03   6.0292616e+01   5.4191984e+00
   2.7108960e-02   2.6654820e-02   5.7834776e-02   2.1919250e-03   5.5902017e+01   5.5338561e+00
   2.6580882e-02   2.5967462e-02   5.1864406e-02   2.0564050e-03   5.0666827e+01   5.6042063e+00
   2.5950714e-02   2.5144750e-02   4.6603464e-02   1.9698392e-03   4.6090924e+01   5.6442493e+00
   2.5261086e-02   2.4286544e-02   4.2062806e-02   1.9270634e-03   4.1716324e+01   5.6378250e+00
   2.4538504e-02   2.3494406e-02   3.8235372e-02   1.9222990e-03   3.8173550e+01   5.5895173e+00
   2.3793986e-02   2.2845070e-02   3.5115480e-02   1.9493270e-03   3.5878511e+01   5.7108837e+00
   2.3029044e-02   2.2394492e-02   3.2721814e-02   2.0013428e-03   3.2895743e+01   5.7960982e+00
   2.2249210e-02   2.2182268e-02   3.1080520e-02   2.0720414e-03   3.0634887e+01   5.6847500e+00
   2.1465442e-02   2.2229770e-02   3.0193696e-02   2.1542516e-03   2.7980206e+01   5.6177839e+00
   2.0691850e-02   2.2536766e-02   3.0049728e-02   2.2401294e-03   2.4876343e+01   5.6605859e+00
   1.9943381e-02   2.3083540e-02   3.0661252e-02   2.3257140e-03   2.2775128e+01   5.7002634e+00
   1.9236190e-02   2.3842872e-02   3.2068692e-02   2.4109288e-03   2.0906588e+01   5.6862825e+00
   1.8589344e-02   2.4791430e-02   3.4310228e-02   2.4968726e-03   1.9180304e+01   5.6922208e+00
   1.8018686e-02   2.5920086e-02   3.7437220e-02   2.5840596e-03   1.7344171e+01   5.7292294e+00
   1.7535995e-02   2.7215364e-02   4.1525358e-02   2.6706400e-03   1.5351202e+01   5.7227807e+00
   1.7153462e-02   2.8647536e-02   4.6638416e-02   2.7521494e-03   1.3831064e+01   5.6504353e+00
   1.6882078e-02   3.0186220e-02   5.2814056e-02   2.8226670e-03   1.2322029e+01   5.6674638e+00
   1.6733447e-02   3.1812690e-02   6.0059084e-02   2.8779846e-03   1.0092462e+01   5.7184001e+00
   1.6723238e-02   3.3543142e-02   6.8372856e-02   2.9168172e-03   8.4437596e+00   5.6299756e+00
   1.6865602e-02   3.5418488e-02   7.7743616e-02   2.9400312e-03   6.9429702e+00   5.5912239e+00
   1.7170272e-02   3.7466520e-02   8.8092172e-02   2.9514568e-03   5.0438472e+00   5.6255119e+00
   1.7643087e-02   3.9710730e-02   9.9274580e-02   2.9574604e-03   4.1205571e+00   5.6588235e+00
   1.8279640e-02   4.2174086e-02   1.1109101e-01   2.9651216e-03   3.7315054e+00   5.6294750e+00
   1.9059564e-02   4.4866064e-02   1.2329190e-01   2.9809156e-03   3.1989699e+00   5.5786402e+00
   1.9954284e-02   4.7794638e-02   1.3554916e-01   3.0103154e-03   3.0037666e+00   5.5708876e+00
   2.0934986e-02   5.0966800e-02   1.4742268e-01   3.0576416e-03   2.6849339e+00   5.5404933e+00
   2.1966380e-02   5.4373114e-02   1.5837180e-01   3.1260868e-03   1.8730144e+00   5.5273932e+00
   2.3011690e-02   5.8004090e-02   1.6777602e-01   3.2184450e-03   1.6040814e+00   5.4402820e+00
   2.4042084e-02   6.1870746e-02   1.7501119e-01   3.3377118e-03   1.6927199e+00   5.3409591e+00
   2.5034838e-02   6.5976220e-02   1.7940219e-01   3.4865492e-03   1.6256460e+00   5.2997175e+00
   2.5970996e-02   7.0297552e-02   1.8039844e-01   3.6662134e-03   1.6742571e+00   5.2949429e+00
   2.6826628e-02   7.4789136e-02   1.7797975e-01   3.8763380e-03   1.6589252e+00   5.2213231e+00
   2.7574976e-02   7.9362576e-02   1.7265148e-01   4.1150120e-03   1.6567410e+00   5.1040676e+00
   2.8194532e-02   8.3876566e-02   1.6521287e-01   4.3782350e-03   1.6831724e+00   4.9933450e+00
   2.8666258e-02   8.8133780e-02   1.5646626e-01   4.6598956e-03   1.6595449e+00   4.5043654e+00
   2.8971750e-02   9.1904826e-02   1.4706896e-01   4.9517740e-03   1.6715923e+00   3.8359378e+00
   2.9088276e-02   9.5011390e-02   1.3756640e-01   5.2439296e-03   1.6571083e+00   3.5016160e+00
   2.8987910e-02   9.7358674e-02   1.2838063e-01   5.5285268e-03   1.6506722e+00   3.7147786e+00
   2.8648702e-02   9.8941950e-02   1.1987450e-01   5.7998188e-03   1.6556617e+00   3.9332772e+00
   2.8073378e-02   9.9812664e-02   1.1235177e-01   6.0501752e-03   1.6638039e+00   3.8710805e+00
   2.7288896e-02   9.9968490e-02   1.0600284e-01   6.2702052e-03   1.6656072e+00   3.8845711e+00
   2.6334290e-02   9.9382208e-02   1.0091340e-01   6.4485320e-03   1.6512671e+00   3.7583269e+00
   2.5259504e-02   9.8044056e-02   9.7064360e-02   6.5737454e-03   1.6580339e+00   3.7907316e+00
   2.4110992e-02   9.5934572e-02   9.4360984e-02   6.6332146e-03   1.6570360e+00   3.8136160e+00
   2.2923612e-02   9.3067126e-02   9.2679804e-02   6.6135850e-03   1.6591393e+00   3.7897742e+00
   2.1721564e-02   8.9482414e-02   9.1927886e-02   6.5134854e-03   1.6679964e+00   3.9755288e+00
   2.0520612e-02   8.5247166e-02   9.2058442e-02   6.3426260e-03   1.6598834e+00   3.8526048e+00
   1.9336978e-02   8.0480252e-02   9.3009546e-02   6.1143166e-03   1.6587107e+00   3.9011385e+00
   1.8187571e-02   7.5312188e-02   9.4681568e-02   5.8458096e-03   1.6578486e+00   3.9689162e+00
   1.7098244e-02   6.9889624e-02   9.6986672e-02   5.5529044e-03   1.6510502e+00   4.0008799e+00
   1.6101940e-02   6.4390378e-02   9.9871076e-02   5.2483250e-03   1.6536712e+00   3.8391949e+00
   1.5228817e-02   5.8967682e-02   1.0324915e-01   4.9438654e-03   1.6625824e+00   3.7068941e+00
   1.4504044e-02   5.3722076e-02   1.0700177e-01   4.6484172e-03   1.6616443e+00   3.8397878e+00
   1.3943213e-02   4.8701788e-02   1.1102210e-01   4.3671838e-03   1.6477451e+00   3.4304604e+00
   1.3564759e-02   4.3914316e-02   1.1514957e-01   4.1034430e-03   1.6553881e+00   4.4239871e+00
   1.3394780e-02   3.9368394e-02   1.1913594e-01   3.8598764e-03   1.6575578e+00   4.2958092e+00
   1.3467416e-02   3.5084744e-02   1.2268716e-01   3.6375784e-03   1.6568866e+00   8.6859668e+00
   1.3833612e-02   3.1096988e-02   1.2551949e-01   3.4364802e-03   1.6769865e+00   2.8471559e+01
   1.4553091e-02   2.7453292e-02   1.2741138e-01   3.2567660e-03   1.6611911e+00   5.1327842e+01
   1.5687356e-02   2.4184822e-02   1.2822362e-01   3.0982024e-03   1.6449190e+00   6.6982831e+01
   1.7295411e-02   2.1300274e-02   1.2795790e-01   2.9604242e-03   1.6498609e+00   8.0088657e+01
   1.9427929e-02   1.8807984e-02   1.2673406e-01   2.8438380e-03   1.6493859e+00   9.0571819e+01
   2.2123504e-02   1.6712664e-02   1.2471154e-01   2.7486280e-03   1.6580821e+00   9.7153795e+01
   2.5405636e-02   1.5001997e-02   1.2213537e-01   2.6741636e-03   1.6534115e+00   1.0155474e+02
   2.9276530e-02   1.3651395e-02   1.1931197e-01   2.6192502e-03   1.6441292e+00   1.0542471e+02
   3.3712124e-02   1.2632597e-02   1.1646992e-01   2.5820682e-03   1.6483836e+00   1.0865682e+02
   3.8663534e-02   1.1911011e-02   1.1373052e-01   2.5601494e-03   1.6497477e+00   1.1112703e+02
   4.4049976e-02   1.1442301e-02   1.1113780e-01   2.5505212e-03   1.6543219e+00   1.1305503e+02
   4.9753642e-02   1.1181801e-02   1.0865239e-01   2.5500600e-03   1.6513203e+00   1.1413169e+02
   5.5605542e-02   1.1090307e-02   1.0614247e-01   2.5557998e-03   1.6464953e+00   1.1481809e+02
   6.1385428e-02   1.1127753e-02   1.0343271e-01   2.5647502e-03   1.6598674e+00   1.1509930e+02
   6.6823620e-02   1.1258810e-02   1.0040384e-01   2.5730344e-03   1.6631921e+00   1.1503393e+02
   7.1608406e-02   1.1458504e-02   9.6943834e-02   2.5778244e-03   1.6545284e+00   1.1526688e+02
   7.5411612e-02   1.1702900e-02   9.2954550e-02   2.5802986e-03   1.6533082e+00   1.1559411e+02
   7.7885788e-02   1.1963419e-02   8.8511444e-02   2.5837806e-03   1.6632355e+00   1.1575855e+02
   7.8846884e-02   1.2216392e-02   8.3787772e-02   2.5907410e-03   1.6641259e+00   1.1576930e+02
   7.8443302e-02   1.2453387e-02   7.8954988e-02   2.6023512e-03   1.6483448e+00   1.1565787e+02
   7.6983950e-02   1.2673675e-02   7.4219574e-02   2.6187796e-03   1.6526441e+00   1.1550581e+02
   7.4781104e-02   1.2871108e-02   6.9786902e-02   2.6389626e-03   1.6628587e+00   1.1515988e+02
   7.2109754e-02   1.3034527e-02   6.5820182e-02   2.6615164e-03   1.6633380e+00   1.1455742e+02
   6.9205546e-02   1.3160630e-02   6.2425690e-02   2.6855778e-03   1.6546728e+00   1.1410866e+02
   6.6289092e-02   1.3255340e-02   5.9665760e-02   2.7098230e-03   1.6550408e+00   1.1392935e+02
   6.3528284e-02   1.3320061e-02   5.7595710e-02   2.7324916e-03   1.6726196e+00   1.1371481e+02
   6.1021814e-02   1.3346597e-02   5.6271038e-02   2.7522906e-03   1.6698401e+00   1.1358096e+02
   5.8801228e-02   1.3325454e-02   5.5726582e-02   2.7687706e-03   1.6765419e+00   1.1347117e+02
   5.6841430e-02   1.3252514e-02   5.5968766e-02   2.7815862e-03   1.6797460e+00   1.1317363e+02
   5.5067060e-02   1.3125167e-02   5.6993764e-02   2.7913442e-03   1.6685886e+00   1.1286007e+02
   5.3348616e-02   1.2942288e-02   5.8768530e-02   2.8019388e-03   1.6699562e+00   1.1256389e+02
   5.1539268e-02   1.2705736e-02   6.1205972e-02   2.8191012e-03   1.6591542e+00   1.1227649e+02
   4.9515404e-02   1.2414129e-02   6.4184362e-02   2.8471960e-03   1.6633422e+00   1.1198958e+02
   4.7258112e-02   1.2064426e-02   6.7594910e-02   2.8880060e-03   1.6654454e+00   1.1165791e+02
   4.4886398e-02   1.1659771e-02   7.1367932e-02   2.9413590e-03   1.6560853e+00   1.1128059e+02
   4.2563176e-02   1.1213289e-02   7.5412382e-02   3.0066588e-03   1.6691217e+00   1.1073130e+02
   4.0436142e-02   1.0746997e-02   7.9620782e-02   3.0839676e-03   1.6612133e+00   1.1006046e+02
   3.8628642e-02   1.0282270e-02   8.3910848e-02   3.1731910e-03   1.6525428e+00   1.0941015e+02
   3.7227928e-02   9.8329292e-03   8.8166162e-02   3.2730864e-03   1.6618037e+00   1.0859177e+02
   3.6285732e-02   9.4073214e-03   9.2247590e-02   3.3824440e-03   1.6621098e+00   1.0755269e+02
   3.5829938e-02   9.0077284e-03   9.6005232e-02   3.4994396e-03   1.6789586e+00   1.0656896e+02
   3.5872480e-02   8.6323930e-03   9.9230298e-02   3.6203142e-03   1.6866744e+00   1.0546308e+02
   3.6407668e-02   8.2854478e-03   1.0164557e-01   3.7399934e-03   1.6694262e+00   1.0399282e+02
   3.7421648e-02   7.9782530e-03   1.0292976e-01   3.8519464e-03   1.6636578e+00   1.0243363e+02
   3.8884960e-02   7.7205770e-03   1.0284425e-01   3.9484458e-03   1.6725437e+00   1.0065268e+02
   4.0735950e-02   7.5160680e-03   1.0135926e-01   4.0206110e-03   1.6739094e+00   9.8539434e+01
   4.2884336e-02   7.3651360e-03   9.8643532e-02   4.0606578e-03   1.6653183e+00   9.6491700e+01
   4.5223202e-02   7.2683690e-03   9.4978018e-02   4.0643316e-03   1.6741603e+00   9.4251303e+01
   4.7645032e-02   7.2241076e-03   9.0685354e-02   4.0306460e-03   1.6790703e+00   9.1717334e+01
   5.0036816e-02   7.2269698e-03   8.6069168e-02   3.9644478e-03   1.6688926e+00   8.9231897e+01
   5.2262256e-02   7.2675150e-03   8.1369082e-02   3.8752772e-03   1.6644791e+00   8.6879624e+01
   5.4197150e-02   7.3305544e-03   7.6769110e-02   3.7750672e-03   1.6597079e+00   8.4663432e+01
   5.5805294e-02   7.3989446e-03   7.2387608e-02   3.6789250e-03   1.6697324e+00   8.2075538e+01
   5.7122680e-02   7.4545070e-03   6.8276558e-02   3.6031196e-03   1.6796927e+00   7.9093645e+01
   5.8184670e-02   7.4809294e-03   6.4447368e-02   3.5640362e-03   1.6748034e+00   7.6409507e+01
   5.9012770e-02   7.4751048e-03   6.0876918e-02   3.5780062e-03   1.6774542e+00   7.4042131e+01
   5.9589966e-02   7.4475830e-03   5.7535966e-02   3.6641664e-03   1.6759284e+00   7.1075843e+01
   5.9851458e-02   7.4123510e-03   5.4391374e-02   3.8477396e-03   1.6736506e+00   6.7354248e+01
   5.9774026e-02   7.3805156e-03   5.1387808e-02   4.1590498e-03   1.6685894e+00   6.4143571e+01
   5.9417634e-02   7.3590082e-03   4.8462106e-02   4.6292810e-03   1.6738596e+00   6.1196827e+01
   5.8854752e-02   7.3506514e-03   4.5564218e-02   5.2847924e-03   1.6800181e+00   5.7470405e+01
   5.8136532e-02   7.3561374e-03   4.2691288e-02   6.1521810e-03   1.6609633e+00   5.3705828e+01
   5.7306242e-02   7.3777964e-03   3.9869090e-02   7.2610008e-03   1.6706049e+00   5.0222409e+01
   5.6397070e-02   7.4193632e-03   3.7102914e-02   8.6383058e-03   1.6714037e+00   4.6450387e+01
   5.5433864e-02   7.4820850e-03   3.4400906e-02   1.0310894e-02   1.6609520e+00   4.3381246e+01
   5.4440562e-02   7.5636550e-03   3.1795532e-02   1.2301216e-02   1.6692032e+00   4.1612852e+01
   5.3444518e-02   7.6600560e-03   2.9321482e-02   1.4622032e-02   1.6602856e+00   3.9628975e+01
   5.2483818e-02   7.7708602e-03   2.7019092e-02   1.7275626e-02   1.6697343e+00   3.6851592e+01
   5.1638044e-02   7.9028894e-03   2.4949296e-02   2.0249310e-02   1.6739261e+00   3.4399501e+01
   5.1019142e-02   8.0677926e-03   2.3173548e-02   2.3514786e-02   1.6683515e+00   3.2436236e+01
   5.0707832e-02   8.2789780e-03   2.1740538e-02   2.7024660e-02   1.6664598e+00   3.0433520e+01
   5.0761332e-02   8.5478928e-03   2.0695000e-02   3.0713564e-02   1.6591102e+00   2.8468878e+01
   5.1237858e-02   8.8804130e-03   2.0074622e-02   3.4512518e-02   1.6708404e+00   2.5524022e+01
   5.2173854e-02   9.2753962e-03   1.9902802e-02   3.8359314e-02   1.6696724e+00   2.2372642e+01
   5.3592138e-02   9.7295706e-03   2.0186856e-02   4.2187064e-02   1.6639345e+00   2.0345053e+01
   5.5491842e-02   1.0241791e-02   2.0922452e-02   4.5915264e-02   1.6598972e+00   1.8237382e+01
   5.7834734e-02   1.0811326e-02   2.2095984e-02   4.9463634e-02   1.6699900e+00   1.6706562e+01
   6.0597372e-02   1.1437366e-02   2.3685520e-02   5.2751226e-02   1.6763832e+00   1.5786802e+01
   6.3790314e-02   1.2114531e-02   2.5668890e-02   5.5695218e-02   1.6561676e+00   1.4341936e+01
   6.7409004e-02   1.2829047e-02   2.8019830e-02   5.8223650e-02   1.6721727e+00   1.2652711e+01
   7.1408110e-02   1.3560534e-02   3.0705426e-02   6.0288606e-02   1.6518777e+00   1.0275075e+01
   7.5749522e-02   1.4288005e-02   3.3711310e-02   6.1859944e-02   1.6607900e+00   8.1137430e+00
   8.0422742e-02   1.4995066e-02   3.7047384e-02   6.2894962e-02   1.6806495e+00   6.6420904e+00
   8.5393512e-02   1.5671346e-02   4.0723302e-02   6.3353160e-02   1.6521242e+00   4.9371354e+00
   9.0612006e-02   1.6314451e-02   4.4752830e-02   6.3210514e-02   1.6846650e+00   3.4737170e+00
   9.6029416e-02   1.6924566e-02   4.9166018e-02   6.2472550e-02   1.6353357e+00   2.8875720e+00
   1.0156815e-01   1.7499711e-02   5.3994748e-02   6.1217248e-02   1.6763722e+00   2.8551554e+00
   1.0714598e-01   1.8035803e-02   5.9238782e-02   5.9546028e-02   1.6678558e+00   2.1240107e+00
   1.1269020e-01   1.8530012e-02   6.4860646e-02   5.7537044e-02   1.6306371e+00   1.7969606e+00
   1.1815090e-01   1.8988028e-02   7.0847798e-02   5.5266562e-02   1.7075842e+00   1.9228602e+00
   1.2354799e-01   1.9424191e-02   7.7211280e-02   5.2790680e-02   1.6024475e+00   1.3310292e+00
   1.2892196e-01   1.9850835e-02   8.3910618e-02   5.0157646e-02   1.7105403e+00   1.4414068e+00
   1.3429842e-01   2.0267050e-02   9.0844122e-02   4.7443726e-02   1.6262076e+00   1.5738310e+00
   1.3969063e-01   2.0658676e-02   9.7856256e-02   4.4748898e-02   1.6544092e+00   1.3399799e+00
   1.4503263e-01   2.1000808e-02   1.0473429e-01   4.2167976e-02   1.7042538e+00   1.3375165e+00
   1.5014387e-01   2.1265430e-02   1.1121636e-01   3.9758594e-02   1.5555268e+00   1.1512018e+00
   1.5474580e-01   2.1421778e-02   1.1696740e-01   3.7539570e-02   1.7933514e+00   1.2536847e+00
   1.5852580e-01   2.1433860e-02   1.2158263e-01   3.5493348e-02   1.4150407e+00   1.0445344e+00
   1.6115827e-01   2.1282460e-02   1.2466772e-01   3.3591980e-02   1.7193973e+00   3.0225441e-01
   1.6227977e-01   2.0961352e-02   1.2590576e-01   3.1830480e-02   1.3567927e+00   1.4231801e-01
   1.6156659e-01   2.0466218e-02   1.2508482e-01   3.0219936e-02   1.4366697e+00   2.1619443e-01
   1.5884781e-01   1.9822149e-02   1.2216502e-01   2.8783234e-02   1.5960293e+00   1.8726794e-01
   1.5420451e-01   1.9078577e-02   1.1730511e-01   2.7543748e-02   1.1481704e+00   2.1617757e-01
   1.4788760e-01   1.8276846e-02   1.1079923e-01   2.6506258e-02   1.5662972e+01   1.8142216e-01
   1.4013630e-01   1.7442898e-02   1.0305146e-01   2.5661598e-02   3.9411240e+01   2.1331888e-01
   1.3121430e-01   1.6592907e-02   9.4521816e-02   2.4990718e-02   5.6791920e+01   2.1848238e-01
   1.2142501e-01   1.5742943e-02   8.5621088e-02   2.4469968e-02   7.3549127e+01   1.7669511e-01
   1.1105550e-01   1.4913994e-02   7.6680166e-02   2.4088822e-02   8.8551600e+01   1.8774550e-01
   1.0035617e-01   1.4133292e-02   6.7966246e-02   2.3854756e-02   9.9099442e+01   1.7664966e-01
   8.9535646e-02   1.3434315e-02   5.9694048e-02   2.3782460e-02   1.0619361e+02   1.8692512e-01
   7.8846958e-02   1.2850490e-02   5.2021872e-02   2.3882058e-02   1.1049942e+02   1.9397806e-01
   6.8567662e-02   1.2411231e-02   4.5050188e-02   2.4156008e-02   1.1391919e+02   1.7920810e-01
   5.8918960e-02   1.2140741e-02   3.8831748e-02   2.4593674e-02   1.1610467e+02   1.8152751e-01
   5.0066834e-02   1.2056590e-02   3.3380580e-02   2.5171044e-02   1.1772477e+02   1.6950759e-01
   4.2115108e-02   1.2172266e-02   2.8708722e-02   2.5864246e-02   1.1845256e+02   1.8335096e-01
   3.5116230e-02   1.2498185e-02   2.4846564e-02   2.6645090e-02   1.1872888e+02   2.0055409e-01
   2.9080082e-02   1.3041601e-02   2.1813578e-02   2.7469052e-02   1.1900546e+02   1.7741472e-01
   2.3980180e-02   1.3806671e-02   1.9609254e-02   2.8274896e-02   1.1856634e+02   1.7400123e-01
   1.9768137e-02   1.4790147e-02   1.8224296e-02   2.8992464e-02   1.1801160e+02   1.7668186e-01
   1.6376160e-02   1.5980777e-02   1.7642205e-02   2.9553808e-02   1.1702665e+02   1.8109898e-01
   1.3722036e-02   1.7357025e-02   1.7839053e-02   2.9910152e-02   1.1590799e+02   1.8557317e-01
   1.1712962e-02   1.8883228e-02   1.8783132e-02   3.0037358e-02   1.1521447e+02   1.8762858e-01
   1.0253816e-02   2.0508410e-02   2.0432744e-02   2.9920460e-02   1.1447332e+02   1.8619763e-01
   9.2518474e-03   2.2166882e-02   2.2733450e-02   2.9554386e-02   1.1390041e+02   1.8811258e-01
   8.6218816e-03   2.3779596e-02   2.5644358e-02   2.8933976e-02   1.1316063e+02   2.0681455e-01
   8.2853352e-03   2.5244438e-02   2.9153592e-02   2.8061174e-02   1.1204952e+02   1.8820274e-01
   8.1670294e-03   2.6446890e-02   3.3266528e-02   2.6982724e-02   1.1124982e+02   2.2936824e-01
   8.2023236e-03   2.7295806e-02   3.8023418e-02   2.5766766e-02   1.1053419e+02   1.9551011e-01
   8.3375138e-03   2.7753472e-02   4.3474832e-02   2.4472620e-02   1.0967686e+02   1.7777797e-01
   8.5329318e-03   2.7847500e-02   4.9641940e-02   2.3159418e-02   1.0864826e+02   2.2470100e-01
   8.7618748e-03   2.7644954e-02   5.6537258e-02   2.1881168e-02   1.0745773e+02   1.4521261e-01
   9.0041528e-03   2.7224194e-02   6.4169942e-02   2.0679842e-02   1.0634756e+02   8.5556132e-01
   9.2484686e-03   2.6665656e-02   7.2535010e-02   1.9591192e-02   1.0492806e+02   2.2403206e+00
   9.4984454e-03   2.6055688e-02   8.1593636e-02   1.8644586e-02   1.0336891e+02   3.1948302e+00
   9.7708176e-03   2.5494440e-02   9.1252142e-02   1.7856260e-02   1.0176572e+02   3.6472349e+00
   1.0081900e-02   2.5072442e-02   1.0136283e-01   1.7226854e-02   1.0012500e+02   3.8734177e+00
   1.0441511e-02   2.4850496e-02   1.1171176e-01   1.6743928e-02   9.8839430e+01   3.9520174e+00
   1.0851093e-02   2.4863194e-02   1.2201943e-01   1.6390617e-02   9.7390656e+01   3.8597539e+00
   1.1303550e-02   2.5120086e-02   1.3194629e-01   1.6149021e-02   9.5928224e+01   3.8989661e+00
   1.1787261e-02   2.5607824e-02   1.4107847e-01   1.5993703e-02   9.4544291e+01   3.8154990e+00
   1.2286700e-02   2.6292000e-02   1.4891526e-01   1.5886631e-02   9.3080813e+01   3.5566864e+00
   1.2788959e-02   2.7121818e-02   1.5491925e-01   1.5780786e-02   9.1375036e+01   3.5983120e+00
   1.3281303e-02   2.8033544e-02   1.5864739e-01   1.5631542e-02   8.9351608e+01   3.8879759e+00
   1.3746870e-02   2.8940352e-02   1.5973065e-01   1.5397522e-02   8.7566248e+01   4.1712640e+00
   1.4178786e-02   2.9740278e-02   1.5790954e-01   1.5038383e-02   8.5532957e+01   4.2077294e+00
   1.4583192e-02   3.0344570e-02   1.5329984e-01   1.4522970e-02   8.3608741e+01   4.2645871e+00
   1.4965763e-02   3.0681316e-02   1.4631458e-01   1.3843591e-02   8.1468146e+01   4.5632382e+00
   1.5324512e-02   3.0706964e-02   1.3745038e-01   1.3023838e-02   7.8645057e+01   4.8031405e+00
   1.5657426e-02   3.0427866e-02   1.2726932e-01   1.2101605e-02   7.5638184e+01   4.8942205e+00
   1.5971045e-02   2.9874180e-02   1.1629347e-01   1.1115950e-02   7.1496513e+01   5.0131342e+00
   1.6273499e-02   2.9078238e-02   1.0494025e-01   1.0109228e-02   6.7817749e+01   5.0502315e+00
   1.6570685e-02   2.8092860e-02   9.3546054e-02   9.1205984e-03   6.4419580e+01   5.0196924e+00
   1.6872221e-02   2.6996546e-02   8.2396612e-02   8.1799226e-03   6.0128351e+01   5.1409416e+00
   1.7185740e-02   2.5877096e-02   7.1744160e-02   7.3074034e-03   5.6031144e+01   5.1577883e+00
   1.7506823e-02   2.4813314e-02   6.1775328e-02   6.5145116e-03   5.1814477e+01   5.0087736e+00
   1.7822306e-02   2.3864750e-02   5.2608294e-02   5.8059070e-03   4.8818144e+01   4.9583773e+00
   1.8118551e-02   2.3071758e-02   4.4327058e-02   5.1804878e-03   4.5577041e+01   5.0702898e+00
   1.8392494e-02   2.2458678e-02   3.7019818e-02   4.6354720e-03   4.1940486e+01   5.1765792e+00
   1.8658864e-02   2.2042176e-02   3.0775968e-02   4.1690992e-03   3.9184013e+01   5.1688917e+00
   1.8933105e-02   2.1841134e-02   2.5661538e-02   3.7781058e-03   3.6112036e+01   5.1467563e+00
   1.9218546e-02   2.1878616e-02   2.1731864e-02   3.4578584e-03   3.4322347e+01   5.1211333e+00
   1.9515475e-02   2.2178850e-02   1.9042216e-02   3.2038486e-03   3.2035684e+01   5.1325742e+00
   1.9815791e-02   2.2756422e-02   1.7643750e-02   3.0104366e-03   2.8567506e+01   5.1549675e+00
   2.0099596e-02   2.3609080e-02   1.7580930e-02   2.8709870e-03   2.6120363e+01   5.1790920e+00
   2.0356060e-02   2.4722508e-02   1.8895108e-02   2.7793914e-03   2.3953661e+01   5.1866888e+00
   2.0581322e-02   2.6067352e-02   2.1629718e-02   2.7308644e-03   2.1842795e+01   5.1617993e+00
   2.0764846e-02   2.7599354e-02   2.5818682e-02   2.7217668e-03   1.9766113e+01   5.1833011e+00
   2.0912060e-02   2.9268580e-02   3.1481724e-02   2.7485072e-03   1.7836704e+01   5.1830301e+00
   2.1049590e-02   3.1016364e-02   3.8619636e-02   2.8077732e-03   1.5514658e+01   5.1728433e+00
   2.1194378e-02   3.2776166e-02   4.7209142e-02   2.8970766e-03   1.2872482e+01   5.1654636e+00
   2.1351848e-02   3.4506290e-02   5.7226758e-02   3.0133418e-03   1.1094714e+01   5.1651726e+00
   2.1530932e-02   3.6204514e-02   6.8645478e-02   3.1513818e-03   9.2401833e+00   5.1670237e+00
   2.1737542e-02   3.7879760e-02   8.1409474e-02   3.3046546e-03   7.7609865e+00   5.1298112e+00
   2.1966316e-02   3.9537266e-02   9.5406188e-02   3.4679546e-03   6.6063866e+00   5.0940143e+00
   2.2203006e-02   4.1171482e-02   1.1044151e-01   3.6379928e-03   5.0111259e+00   5.0755732e+00
   2.2431420e-02   4.2785264e-02   1.2625203e-01   3.8113728e-03   4.2620086e+00   5.0523594e+00
   2.2639554e-02   4.4419090e-02   1.4251752e-01   3.9833872e-03   3.7834945e+00   4.9749240e+00
   2.2818516e-02   4.6122636e-02   1.5883007e-01   4.1482592e-03   3.0278531e+00   4.9687636e+00
   2.2956898e-02   4.7937924e-02   1.7465494e-01   4.2994930e-03   2.2039272e+00   4.9742064e+00
   2.3049668e-02   4.9900416e-02   1.8940534e-01   4.4310544e-03   1.6238694e+00   4.8873543e+00
   2.3115962e-02   5.2027508e-02   2.0242588e-01   4.5385432e-03   1.6855216e+00   4.8836602e+00
   2.3185254e-02   5.4311870e-02   2.1295726e-01   4.6174474e-03   1.6576640e+00   4.8693287e+00
   2.3276508e-02   5.6712894e-02   2.2040332e-01   4.6627990e-03   1.6341407e+00   4.8357568e+00
   2.3399850e-02   5.9154882e-02   2.2448336e-01   4.6729824e-03   1.6883800e+00   4.8250265e+00
   2.3553730e-02   6.1530374e-02   2.2510158e-01   4.6521282e-03   1.6272089e+00   4.7882797e+00
   2.3732064e-02   6.3755058e-02   2.2214216e-01   4.6073224e-03   1.6712262e+00   4.8046736e+00
   2.3937714e-02   6.5795350e-02   2.1554190e-01   4.5477010e-03   1.6671734e+00   4.7794811e+00
   2.4166540e-02   6.7606250e-02   2.0562550e-01   4.4848858e-03   1.6449705e+00   4.7174320e+00
   2.4397754e-02   6.9118244e-02   1.9305936e-01   4.4279686e-03   1.6631171e+00   4.4622752e+00
   2.4605538e-02   7.0267342e-02   1.7857983e-01   4.3832438e-03   1.6554744e+00   3.9172243e+00
   2.4754104e-02   7.1004080e-02   1.6286345e-01   4.3580644e-03   1.6557646e+00   3.5114877e+00
   2.4807322e-02   7.1323480e-02   1.4652328e-01   4.3631454e-03   1.6794075e+00   3.4287688e+00
   2.4755374e-02   7.1274408e-02   1.3011727e-01   4.4133780e-03   1.6846355e+00   3.5887266e+00
   2.4605292e-02   7.0897286e-02   1.1407441e-01   4.5235916e-03   1.6631481e+00   3.6825641e+00
   2.4360698e-02   7.0206176e-02   9.8718012e-02   4.7052852e-03   1.6692417e+00   3.4790438e+00
   2.4030122e-02   6.9244942e-02   8.4320014e-02   4.9664114e-03   1.6696790e+00   3.2240247e+00
   2.3643718e-02   6.8100330e-02   7.1090696e-02   5.3127848e-03   1.6544565e+00   3.0712352e+00
   2.3241936e-02   6.6866008e-02   5.9194564e-02   5.7492776e-03   1.6671961e+00   2.9737907e+00
   2.2851518e-02   6.5624446e-02   4.8745800e-02   6.2788354e-03   1.6733885e+00   2.9244345e+00
   2.2481210e-02   6.4444362e-02   3.9797456e-02   6.9004908e-03   1.6583615e+00   2.8204483e+00
   2.2129224e-02   6.3359802e-02   3.2359688e-02   7.6085882e-03   1.6662432e+00   2.9677007e+00
   2.1794834e-02   6.2361954e-02   2.6417242e-02   8.3936398e-03   1.6641566e+00   3.1468583e+00
   2.1479154e-02   6.1396328e-02   2.1934040e-02   9.2424382e-03   1.6588384e+00   3.1012159e+00
   2.1173164e-02   6.0355524e-02   1.8861701e-02   1.0137574e-02   1.6631233e+00   3.1961457e+00
   2.0857652e-02   5.9121822e-02   1.7161858e-02   1.1052754e-02   1.6550447e+00   3.0147224e+00
   2.0523344e-02   5.7586844e-02   1.6801497e-02   1.1950402e-02   1.6650847e+00   3.1441530e+00
   2.0192254e-02   5.5633562e-02   1.7745314e-02   1.2782650e-02   1.6573524e+00   2.9697085e+00
   1.9905994e-02   5.3161652e-02   1.9964122e-02   1.3499059e-02   1.6587396e+00   3.1089781e+00
   1.9711684e-02   5.0152388e-02   2.3437652e-02   1.4048294e-02   1.6582564e+00   3.1685500e+00
   1.9674704e-02   4.6720018e-02   2.8155848e-02   1.4368870e-02   1.6439907e+00   3.8189275e+00
   1.9874667e-02   4.3044524e-02   3.4095806e-02   1.4424022e-02   1.6691007e+00   1.7396761e+01
   2.0384998e-02   3.9282390e-02   4.1215748e-02   1.4222531e-02   1.6546556e+00   4.1090348e+01
   2.1265596e-02   3.5573150e-02   4.9474088e-02   1.3791311e-02   1.6513171e+00   5.9495095e+01
   2.2557674e-02   3.2044040e-02   5.8839448e-02   1.3173268e-02   1.6589928e+00   7.3951166e+01
   2.4282126e-02   2.8798958e-02   6.9269196e-02   1.2415848e-02   1.6446554e+00   8.6732500e+01
   2.6458762e-02   2.5916222e-02   8.0665140e-02   1.1560191e-02   1.6619305e+00   9.5639898e+01
   2.9105168e-02   2.3448634e-02   9.2910790e-02   1.0650153e-02   1.6506315e+00   1.0149193e+02
   3.2225970e-02   2.1427562e-02   1.0590759e-01   9.7245102e-03   1.6445320e+00   1.0566589e+02
   3.5821132e-02   1.9863910e-02   1.1957246e-01   8.8129184e-03   1.6490915e+00   1.0905140e+02
   3.9870296e-02   1.8747017e-02   1.3380111e-01   7.9372852e-03   1.6516508e+00   1.1166395e+02
   4.4318228e-02   1.8043615e-02   1.4839738e-01   7.1140774e-03   1.6614128e+00   1.1372106e+02
   4.9066842e-02   1.7703965e-02   1.6307845e-01   6.3552796e-03   1.6539353e+00   1.1490737e+02
   5.3973158e-02   1.7671450e-02   1.7745258e-01   5.6678676e-03   1.6609899e+00   1.1556721e+02
   5.8846360e-02   1.7886730e-02   1.9105762e-01   5.0577318e-03   1.6527016e+00   1.1602605e+02
   6.3440018e-02   1.8287880e-02   2.0340670e-01   4.5282886e-03   1.6471180e+00   1.1574389e+02
   6.7480212e-02   1.8822907e-02   2.1403244e-01   4.0819486e-03   1.6536694e+00   1.1545120e+02
   7.0689112e-02   1.9452568e-02   2.2264386e-01   3.7210582e-03   1.6447985e+00   1.1558134e+02
   7.2867454e-02   2.0145548e-02   2.2907428e-01   3.4454848e-03   1.6524723e+00   1.1563461e+02
   7.3968556e-02   2.0893740e-02   2.3317358e-01   3.2548876e-03   1.6531045e+00   1.1545257e+02
   7.4069350e-02   2.1703500e-02   2.3482342e-01   3.1495218e-03   1.6452296e+00   1.1520296e+02
   7.3362128e-02   2.2569490e-02   2.3406302e-01   3.1289558e-03   1.6493111e+00   1.1510668e+02
   7.2085540e-02   2.3471528e-02   2.3112650e-01   3.1906678e-03   1.6557470e+00   1.1471945e+02
   7.0449258e-02   2.4386220e-02   2.2628474e-01   3.3311772e-03   1.6544835e+00   1.1398037e+02
   6.8645428e-02   2.5298732e-02   2.1988478e-01   3.5464126e-03   1.6591641e+00   1.1341868e+02
   6.6837686e-02   2.6198324e-02   2.1227400e-01   3.8296438e-03   1.6664496e+00   1.1306323e+02
   6.5145896e-02   2.7057008e-02   2.0365856e-01   4.1732706e-03   1.6614560e+00   1.1282468e+02
   6.3632628e-02   2.7834698e-02   1.9422984e-01   4.5697936e-03   1.6631818e+00   1.1253942e+02
   6.2305060e-02   2.8519610e-02   1.8420706e-01   5.0112410e-03   1.6643665e+00   1.1223036e+02
   6.1143136e-02   2.9127556e-02   1.7391055e-01   5.4877578e-03   1.6716523e+00   1.1187591e+02
   6.0107574e-02   2.9670412e-02   1.6378818e-01   5.9870246e-03   1.6664205e+00   1.1142654e+02
   5.9131684e-02   3.0157268e-02   1.5422957e-01   6.4955882e-03   1.6592503e+00   1.1107118e+02
   5.8139272e-02   3.0607916e-02   1.4550807e-01   6.9965730e-03   1.6640942e+00   1.1056733e+02
   5.7053248e-02   3.1049624e-02   1.3781521e-01   7.4707024e-03   1.6538697e+00   1.0996139e+02
   5.5779084e-02   3.1503100e-02   1.3125315e-01   7.8936390e-03   1.6604956e+00   1.0920997e+02
   5.4256294e-02   3.1976906e-02   1.2580346e-01   8.2340688e-03   1.6657137e+00   1.0828615e+02
   5.2500928e-02   3.2470740e-02   1.2138081e-01   8.4591580e-03   1.6694067e+00   1.0747960e+02
   5.0586444e-02   3.2984626e-02   1.1792949e-01   8.5364014e-03   1.6659698e+00   1.0640743e+02
   4.8640162e-02   3.3523528e-02   1.1545499e-01   8.4536592e-03   1.6528453e+00   1.0509017e+02
   4.6812096e-02   3.4086394e-02   1.1407696e-01   8.2302796e-03   1.6697056e+00   1.0352350e+02
   4.5228564e-02   3.4645212e-02   1.1394102e-01   7.8967540e-03   1.6703897e+00   1.0183802e+02
   4.3980738e-02   3.5140062e-02   1.1509775e-01   7.4836834e-03   1.6662612e+00   1.0006203e+02
   4.3130088e-02   3.5493646e-02   1.1750467e-01   7.0175578e-03   1.6579794e+00   9.7787103e+01
   4.2708768e-02   3.5631346e-02   1.2100146e-01   6.5192410e-03   1.6389788e+00   9.5655268e+01
   4.2722462e-02   3.5511766e-02   1.2534461e-01   6.0069092e-03   1.6592353e+00   9.3646259e+01
   4.3156480e-02   3.5096470e-02   1.3025419e-01   5.4951262e-03   1.6663969e+00   9.1500988e+01
   4.3970156e-02   3.4328194e-02   1.3542729e-01   4.9947502e-03   1.6615059e+00   8.9163398e+01
   4.5102798e-02   3.3194148e-02   1.4056590e-01   4.5142462e-03   1.6704164e+00   8.6506917e+01
   4.6470858e-02   3.1737508e-02   1.4531435e-01   4.0616846e-03   1.6726072e+00   8.4141408e+01
   4.7962394e-02   3.0042378e-02   1.4924598e-01   3.6427006e-03   1.6782093e+00   8.1762298e+01
   4.9441522e-02   2.8211990e-02   1.5199283e-01   3.2617444e-03   1.6642163e+00   7.9042706e+01
   5.0763076e-02   2.6326074e-02   1.5323450e-01   2.9263782e-03   1.6624431e+00   7.6676223e+01
   5.1830716e-02   2.4443746e-02   1.5275970e-01   2.6454894e-03   1.6685440e+00   7.4593683e+01
   5.2597728e-02   2.2606490e-02   1.5073526e-01   2.4299250e-03   1.6528434e+00   7.2115392e+01
   5.3030668e-02   2.0843568e-02   1.4761093e-01   2.2937782e-03   1.6587086e+00   6.9031165e+01
   5.3153860e-02   1.9180710e-02   1.4387444e-01   2.2524482e-03   1.6634528e+00   6.5595960e+01
   5.3036456e-02   1.7629681e-02   1.3999671e-01   2.3219540e-03   1.6660494e+00   6.2732664e+01
   5.2723086e-02   1.6194500e-02   1.3636747e-01   2.5184862e-03   1.6678104e+00   6.0020510e+01
   5.2268492e-02   1.4885443e-02   1.3327035e-01   2.8571956e-03   1.6620742e+00   5.6930575e+01
   5.1773384e-02   1.3719323e-02   1.3087917e-01   3.3519938e-03   1.6714787e+00   5.4065515e+01
   5.1345840e-02   1.2708014e-02   1.2925657e-01   4.0160242e-03   1.6694880e+00   5.0873098e+01
   5.1075774e-02   1.1854043e-02   1.2834703e-01   4.8616138e-03   1.6617018e+00   4.7627399e+01
   5.1025098e-02   1.1154596e-02   1.2794566e-01   5.8996538e-03   1.6651417e+00   4.4888641e+01
   5.1213268e-02   1.0601904e-02   1.2770754e-01   7.1390338e-03   1.6611430e+00   4.3130817e+01
   5.1619280e-02   1.0185885e-02   1.2715013e-01   8.5851150e-03   1.6583016e+00   4.1653925e+01
   5.2199862e-02   9.8991948e-03   1.2572442e-01   1.0236579e-02   1.6627365e+00   4.0207026e+01
   5.2890550e-02   9.7337692e-03   1.2298536e-01   1.2086074e-02   1.6635914e+00   3.8814219e+01
   5.3614612e-02   9.6734140e-03   1.1872601e-01   1.4120750e-02   1.6729916e+00   3.6392132e+01
   5.4297714e-02   9.6958960e-03   1.1301171e-01   1.6326331e-02   1.6708560e+00   3.4749912e+01
   5.4845728e-02   9.7762256e-03   1.0610307e-01   1.8693692e-02   1.6610791e+00   3.3321214e+01
   5.5188760e-02   9.8952338e-03   9.8373462e-02   2.1213046e-02   1.6713105e+00   3.1532803e+01
   5.5350490e-02   1.0049495e-02   9.0208384e-02   2.3873514e-02   1.6663130e+00   3.0030537e+01
   5.5395086e-02   1.0242410e-02   8.1908526e-02   2.6661032e-02   1.6510280e+00   2.7948130e+01
   5.5376544e-02   1.0472538e-02   7.3714386e-02   2.9544178e-02   1.6630351e+00   2.6014737e+01
   5.5363968e-02   1.0733207e-02   6.5834838e-02   3.2472590e-02   1.6785303e+00   2.3839685e+01
   5.5437364e-02   1.1020424e-02   5.8435102e-02   3.5380450e-02   1.6705510e+00   2.1534160e+01
   5.5668750e-02   1.1334958e-02   5.1623768e-02   3.8181914e-02   1.6639091e+00   1.9441699e+01
   5.6106798e-02   1.1672787e-02   4.5453306e-02   4.0768068e-02   1.6653343e+00   1.7451782e+01
   5.6750612e-02   1.2019763e-02   3.9945472e-02   4.3037640e-02   1.6626573e+00   1.6236170e+01
   5.7574134e-02   1.2356254e-02   3.5099202e-02   4.4925252e-02   1.6669732e+00   1.5746996e+01
   5.8557372e-02   1.2668298e-02   3.0905758e-02   4.6377248e-02   1.6580541e+00   1.4197235e+01
   5.9687742e-02   1.2952608e-02   2.7368590e-02   4.7355602e-02   1.6609448e+00   1.0956759e+01
   6.0963548e-02   1.3213266e-02   2.4502704e-02   4.7855756e-02   1.6681613e+00   8.9886419e+00
   6.2381644e-02   1.3456237e-02   2.2332354e-02   4.7882940e-02   1.6678542e+00   7.4274646e+00
   6.3950000e-02   1.3686356e-02   2.0874956e-02   4.7466930e-02   1.6686785e+00   5.0096238e+00
   6.5716422e-02   1.3908979e-02   2.0134282e-02   4.6675350e-02   1.6407657e+00   3.7917342e+00
   6.7747628e-02   1.4123048e-02   2.0119122e-02   4.5568824e-02   1.6719604e+00   3.1622137e+00
   7.0099238e-02   1.4322572e-02   2.0844398e-02   4.4183772e-02   1.6524263e+00   2.7709011e+00
   7.2836528e-02   1.4515456e-02   2.2320328e-02   4.2537610e-02   1.6601245e+00   2.1691197e+00
   7.6026354e-02   1.4721771e-02   2.4556086e-02   4.0637040e-02   1.6721175e+00   1.6239784e+00
   7.9699834e-02   1.4955536e-02   2.7554070e-02   3.8516476e-02   1.6154016e+00   2.0471654e+00
   8.3851544e-02   1.5222629e-02   3.1298120e-02   3.6236196e-02   1.7115593e+00   1.6874716e+00
   8.8432572e-02   1.5526972e-02   3.5744100e-02   3.3862806e-02   1.6150566e+00   1.2926684e+00
   9.3382160e-02   1.5869467e-02   4.0817128e-02   3.1485108e-02   1.6687754e+00   1.6445167e+00
   9.8639066e-02   1.6245430e-02   4.6407554e-02   2.9192410e-02   1.6622802e+00   1.5878328e+00
   1.0408500e-01   1.6639234e-02   5.2356488e-02   2.7048378e-02   1.5860101e+00   1.5032188e+00
   1.0957823e-01   1.7027638e-02   5.8463914e-02   2.5107342e-02   1.7656287e+00   1.4797393e+00
   1.1505010e-01   1.7397308e-02   6.4491600e-02   2.3416592e-02   1.5547158e+00   1.3444156e+00
   1.2047014e-01   1.7744662e-02   7.0167808e-02   2.2006046e-02   1.7744285e+00   1.3777587e+00
   1.2572812e-01   1.8062839e-02   7.5173758e-02   2.0888264e-02   1.5064998e+00   1.2244578e+00
   1.3063150e-01   1.8334992e-02   7.9140756e-02   2.0060884e-02   1.5613039e+00   5.2238089e-01
   1.3490694e-01   1.8537774e-02   8.1725002e-02   1.9504803e-02   1.5743715e+00   1.2385595e-01
   1.3818887e-01   1.8649676e-02   8.2691602e-02   1.9185191e-02   1.1611464e+00   2.4019110e-01
   1.4008269e-01   1.8650315e-02   8.2034106e-02   1.9072647e-02   1.8922099e+00   2.1493105e-01
   1.4022626e-01   1.8524529e-02   7.9940458e-02   1.9153974e-02   5.4950331e-01   1.9148254e-01
   1.3846241e-01   1.8268908e-02   7.6658826e-02   1.9412507e-02   1.0730822e+01   1.8933819e-01
   1.3489852e-01   1.7892027e-02   7.2512364e-02   1.9821439e-02   3.5522957e+01   1.7627904e-01
   1.2972782e-01   1.7405791e-02   6.7832302e-02   2.0356482e-02   5.5617787e+01   1.9313324e-01
   1.2312311e-01   1.6817018e-02   6.2889212e-02   2.0997828e-02   7.3016060e+01   1.6251792e-01
   1.1522845e-01   1.6134360e-02   5.7909206e-02   2.1720876e-02   8.9509081e+01   1.6922866e-01
   1.0628103e-01   1.5377304e-02   5.3056682e-02   2.2497504e-02   1.0048868e+02   1.7731454e-01
   9.6681206e-02   1.4580552e-02   4.8447212e-02   2.3312186e-02   1.0792383e+02   1.8654451e-01
   8.6850800e-02   1.3782312e-02   4.4158106e-02   2.4165880e-02   1.1227332e+02   2.0016414e-01
   7.7137176e-02   1.3015575e-02   4.0225754e-02   2.5067438e-02   1.1554242e+02   1.8105247e-01
   6.7812846e-02   1.2313283e-02   3.6651708e-02   2.6027074e-02   1.1786816e+02   1.8194512e-01
   5.9093716e-02   1.1702083e-02   3.3412860e-02   2.7046750e-02   1.1923750e+02   1.7756557e-01
   5.1147268e-02   1.1201815e-02   3.0487834e-02   2.8115514e-02   1.2013668e+02   1.6191380e-01
   4.4087110e-02   1.0832421e-02   2.7901596e-02   2.9202828e-02   1.2022601e+02   1.8858934e-01
   3.7980178e-02   1.0611917e-02   2.5726662e-02   3.0261626e-02   1.2019039e+02   1.9260346e-01
   3.2855080e-02   1.0550447e-02   2.4036328e-02   3.1243418e-02   1.1993241e+02   1.8422694e-01
   2.8709254e-02   1.0650738e-02   2.2889102e-02   3.2096468e-02   1.1933277e+02   1.8444214e-01
   2.5511172e-02   1.0913710e-02   2.2325934e-02   3.2778362e-02   1.1840213e+02   1.8564110e-01
   2.3210290e-02   1.1336592e-02   2.2377692e-02   3.3261710e-02   1.1737973e+02   1.9443463e-01
   2.1746640e-02   1.1910781e-02   2.3067840e-02   3.3522652e-02   1.1664168e+02   1.7736238e-01
   2.1052226e-02   1.2622341e-02   2.4404990e-02   3.3544504e-02   1.1607970e+02   1.9667330e-01
   2.1053766e-02   1.3452364e-02   2.6409072e-02   3.3312130e-02   1.1557127e+02   1.9214301e-01
   2.1673646e-02   1.4378016e-02   2.9114162e-02   3.2837808e-02   1.1503965e+02   2.0809191e-01
   2.2839794e-02   1.5370231e-02   3.2545274e-02   3.2179328e-02   1.1448179e+02   1.9571776e-01
   2.4481326e-02   1.6390894e-02   3.6717638e-02   3.1403256e-02   1.1371782e+02   1.8231853e-01
   2.6516790e-02   1.7395334e-02   4.1659078e-02   3.0577724e-02   1.1300329e+02   2.1273336e-01
   2.8867774e-02   1.8340539e-02   4.7438342e-02   2.9770174e-02   1.1264470e+02   1.5639406e-01
   3.1464950e-02   1.9186751e-02   5.4128838e-02   2.9025222e-02   1.1219998e+02   2.3250608e-01
   3.4233112e-02   1.9902941e-02   6.1761964e-02   2.8357266e-02   1.1165632e+02   2.2681261e-01
   3.7068050e-02   2.0467860e-02   7.0343898e-02   2.7750234e-02   1.1112742e+02   1.3001756e+00
   3.9833980e-02   2.0856204e-02   7.9841832e-02   2.7158720e-02   1.1037041e+02   3.4696506e+00
   4.2370578e-02   2.1064758e-02   9.0159802e-02   2.6510748e-02   1.0949886e+02   4.3849266e+00
   4.4498680e-02   2.1141204e-02   1.0112242e-01   2.5739066e-02   1.0872084e+02   4.7043313e+00
   4.6039692e-02   2.1149398e-02   1.1246993e-01   2.4813684e-02   1.0795187e+02   4.9043842e+00
   4.6795958e-02   2.1137354e-02   1.2388559e-01   2.3740162e-02   1.0730473e+02   4.8286705e+00
   4.6636230e-02   2.1144818e-02   1.3497906e-01   2.2547984e-02   1.0654494e+02   4.7820113e+00
   4.5625442e-02   2.1208144e-02   1.4528140e-01   2.1274682e-02   1.0536726e+02   4.3633572e+00
   4.3927312e-02   2.1354042e-02   1.5418590e-01   1.9951986e-02   1.0442965e+02   4.5272898e+00
   4.1714726e-02   2.1595440e-02   1.6103213e-01   1.8599884e-02   1.0350227e+02   4.8302435e+00
   3.9172822e-02   2.1929484e-02   1.6530099e-01   1.7233603e-02   1.0237463e+02   4.8966322e+00
   3.6455400e-02   2.2336544e-02   1.6656556e-01   1.5865823e-02   1.0109362e+02   5.1554684e+00
   3.3683152e-02   2.2783746e-02   1.6469365e-01   1.4504599e-02   9.9444380e+01   5.0692082e+00
   3.0957724e-02   2.3227008e-02   1.6000016e-01   1.3163566e-02   9.7816074e+01   5.2642446e+00
   2.8357352e-02   2.3604270e-02   1.5297795e-01   1.1856934e-02   9.5443013e+01   5.5222015e+00
   2.5936394e-02   2.3851382e-02   1.4419483e-01   1.0596973e-02   9.2798429e+01   5.4708618e+00
   2.3727828e-02   2.3914860e-02   1.3422083e-01   9.4004932e-03   9.0012615e+01   5.5697016e+00
   2.1752896e-02   2.3753196e-02   1.2352312e-01   8.2832460e-03   8.6758986e+01   5.6475799e+00
   2.0025948e-02   2.3374356e-02   1.1245643e-01   7.2574340e-03   8.3777334e+01   5.8225822e+00
   1.8558791e-02   2.2823594e-02   1.0131885e-01   6.3316852e-03   8.0386573e+01   5.8873540e+00
   1.7357275e-02   2.2141184e-02   9.0412650e-02   5.5104520e-03   7.7283566e+01   5.7874832e+00
   1.6414238e-02   2.1373246e-02   7.9978680e-02   4.7942992e-03   7.3403421e+01   5.7994372e+00
   1.5707600e-02   2.0568620e-02   7.0192304e-02   4.1797766e-03   6.9005650e+01   5.7779725e+00
   1.5201391e-02   1.9765767e-02   6.1192912e-02   3.6604106e-03   6.5611250e+01   5.7850290e+00
   1.4844529e-02   1.9001142e-02   5.3063006e-02   3.2280414e-03   6.1529820e+01   5.8015825e+00
   1.4581350e-02   1.8315930e-02   4.5837134e-02   2.8742146e-03   5.8552019e+01   5.7916290e+00
   1.4375206e-02   1.7746978e-02   3.9496624e-02   2.5893076e-03   5.5604248e+01   5.7661037e+00
   1.4198396e-02   1.7315882e-02   3.3978162e-02   2.3634468e-03   5.0708843e+01   5.7792324e+00
   1.4021178e-02   1.7036616e-02   2.9206942e-02   2.1893516e-03   4.6671033e+01   5.8941333e+00
   1.3831991e-02   1.6925207e-02   2.5113276e-02   2.0627610e-03   4.3570004e+01   5.8915144e+00
   1.3641964e-02   1.6998696e-02   2.1618532e-02   1.9816967e-03   4.0774415e+01   5.8819330e+00
   1.3475209e-02   1.7277255e-02   1.8642040e-02   1.9449434e-03   3.8134118e+01   5.9744749e+00
   1.3362152e-02   1.7783826e-02   1.6124861e-02   1.9516426e-03   3.4939126e+01   5.9995354e+00
   1.3332154e-02   1.8532805e-02   1.4014166e-02   2.0018688e-03   3.2190966e+01   5.9942342e+00
   1.3408973e-02   1.9528822e-02   1.2266376e-02   2.0961518e-03   3.1244135e+01   6.0054162e+00
   1.3607191e-02   2.0763314e-02   1.0852442e-02   2.2348770e-03   2.9263133e+01   6.0055429e+00
   1.3931855e-02   2.2211198e-02   9.7439618e-03   2.4181398e-03   2.6007046e+01   6.0105723e+00
   1.4379771e-02   2.3845252e-02   8.9169846e-03   2.6462496e-03   2.4430581e+01   6.0095640e+00
   1.4938533e-02   2.5640322e-02   8.3527606e-03   2.9193768e-03   2.2550731e+01   5.9551454e+00
   1.5587851e-02   2.7566926e-02   8.0375084e-03   3.2366070e-03   2.0763697e+01   5.9777651e+00
   1.6298981e-02   2.9588908e-02   7.9613420e-03   3.5964426e-03   1.9720658e+01   6.0554559e+00
   1.7035295e-02   3.1680328e-02   8.1144756e-03   3.9965708e-03   1.8291125e+01   6.0383782e+00
   1.7756223e-02   3.3842858e-02   8.4884292e-03   4.4338686e-03   1.6968802e+01   5.9937374e+00
   1.8423316e-02   3.6103914e-02   9.0774304e-03   4.9060274e-03   1.5404263e+01   5.9606836e+00
   1.9016843e-02   3.8517652e-02   9.8771572e-03   5.4100646e-03   1.3841203e+01   5.9193380e+00
   1.9545158e-02   4.1133556e-02   1.0882109e-02   5.9407236e-03   1.1873515e+01   5.9003575e+00
   2.0029588e-02   4.3974856e-02   1.2086027e-02   6.4907216e-03   9.6519064e+00   5.9099649e+00
   2.0487480e-02   4.7062692e-02   1.3476688e-02   7.0510436e-03   8.2676560e+00   5.8701471e+00
   2.0928302e-02   5.0405766e-02   1.5030988e-02   7.6128302e-03   6.6331764e+00   5.8748191e+00
   2.1350274e-02   5.4001256e-02   1.6719311e-02   8.1655998e-03   4.7637164e+00   5.8640532e+00
   2.1747430e-02   5.7836172e-02   1.8506958e-02   8.6956038e-03   4.0466701e+00   5.7517028e+00
   2.2119486e-02   6.1848056e-02   2.0351810e-02   9.1864618e-03   3.8051018e+00   5.7512438e+00
   2.2466902e-02   6.5931658e-02   2.2201704e-02   9.6179832e-03   3.4590087e+00   5.7398764e+00
   2.2789804e-02   6.9979154e-02   2.3994334e-02   9.9725814e-03   3.0718158e+00   5.7136949e+00
   2.3082122e-02   7.3890030e-02   2.5682984e-02   1.0244176e-02   2.3733206e+00   5.6802588e+00
   2.3329562e-02   7.7528060e-02   2.7261316e-02   1.0437703e-02   1.7660610e+00   5.6733637e+00
   2.3516010e-02   8.0721888e-02   2.8741800e-02   1.0562182e-02   1.6279821e+00   5.6976884e+00
   2.3621128e-02   8.3330550e-02   3.0138634e-02   1.0623921e-02   1.6677938e+00   5.4504568e+00
   2.3626360e-02   8.5268952e-02   3.1465770e-02   1.0625049e-02   1.6529108e+00   5.2642076e+00
   2.3515166e-02   8.6512172e-02   3.2721500e-02   1.0565643e-02   1.6629525e+00   4.7668052e+00
   2.3272422e-02   8.7052070e-02   3.3883854e-02   1.0439300e-02   1.6707744e+00   4.1655521e+00
   2.2905264e-02   8.6884812e-02   3.4913686e-02   1.0232513e-02   1.6610175e+00   4.1762084e+00
   2.2442314e-02   8.6068076e-02   3.5771010e-02   9.9400788e-03   1.6779788e+00   4.0529981e+00
   2.1915356e-02   8.4687208e-02   3.6416348e-02   9.5644506e-03   1.6734773e+00   4.1003009e+00
   2.1356666e-02   8.2832236e-02   3.6795328e-02   9.1104474e-03   1.6663651e+00   4.2168120e+00
   2.0794406e-02   8.0607006e-02   3.6868778e-02   8.5958598e-03   1.6700952e+00   4.1490855e+00
   2.0248718e-02   7.8066578e-02   3.6619382e-02   8.0432944e-03   1.6653328e+00   4.2751425e+00
   1.9727255e-02   7.5191734e-02   3.6032482e-02   7.4724854e-03   1.6665990e+00   4.2474936e+00
   1.9224598e-02   7.1889824e-02   3.5139334e-02   6.9055830e-03   1.6682523e+00   4.2760891e+00
   1.8732441e-02   6.8050684e-02   3.4017926e-02   6.3626854e-03   1.6641654e+00   4.2313120e+00
   1.8238952e-02   6.3669342e-02   3.2742360e-02   5.8583772e-03   1.6568914e+00   4.2220473e+00
   1.7727228e-02   5.8820724e-02   3.1402180e-02   5.4020602e-03   1.6537466e+00   4.2279467e+00
   1.7182955e-02   5.3614610e-02   3.0116964e-02   4.9993154e-03   1.6561918e+00   4.2563186e+00
   1.6610856e-02   4.8236324e-02   2.9000636e-02   4.6525374e-03   1.6527045e+00   4.2719222e+00
   1.6043152e-02   4.2884252e-02   2.8150866e-02   4.3606882e-03   1.6611889e+00   3.9685188e+00
   1.5517854e-02   3.7710262e-02   2.7660564e-02   4.1209484e-03   1.6614601e+00   4.0008371e+00
   1.5062876e-02   3.2835430e-02   2.7624188e-02   3.9281008e-03   1.6529181e+00   3.8272139e+00
   1.4695962e-02   2.8349874e-02   2.8131262e-02   3.7768416e-03   1.6622654e+00   4.1229163e+00
   1.4421664e-02   2.4308706e-02   2.9252654e-02   3.6637892e-03   1.6535534e+00   3.7678036e+00
   1.4238424e-02   2.0734224e-02   3.1043444e-02   3.5854418e-03   1.6541410e+00   7.4936891e+00
   1.4147501e-02   1.7630814e-02   3.3555526e-02   3.5381894e-03   1.6600952e+00   2.5485383e+01
   1.4154955e-02   1.4993336e-02   3.6839902e-02   3.5182302e-03   1.6447288e+00   4.8123100e+01
   1.4268497e-02   1.2809585e-02   4.0927576e-02   3.5222400e-03   1.6527894e+00   6.4009890e+01
   1.4502327e-02   1.1069265e-02   4.5818822e-02   3.5466498e-03   1.6534240e+00   7.6556305e+01
   1.4888228e-02   9.7571002e-03   5.1492242e-02   3.5866390e-03   1.6388876e+00   8.7119710e+01
   1.5462248e-02   8.8484034e-03   5.7899794e-02   3.6388434e-03   1.6439866e+00   9.4858678e+01
   1.6256410e-02   8.3137430e-03   6.4965318e-02   3.7006862e-03   1.6498596e+00   9.9955008e+01
   1.7303189e-02   8.1202900e-03   7.2571246e-02   3.7674734e-03   1.6402891e+00   1.0373437e+02
   1.8627078e-02   8.2326182e-03   8.0555580e-02   3.8322470e-03   1.6405737e+00   1.0720977e+02
   2.0239252e-02   8.6114194e-03   8.8734058e-02   3.8892054e-03   1.6513471e+00   1.0983702e+02
   2.2141220e-02   9.2133720e-03   9.6881012e-02   3.9360196e-03   1.6425875e+00   1.1183555e+02
   2.4330118e-02   9.9909582e-03   1.0470469e-01   3.9711660e-03   1.6409821e+00   1.1320993e+02
   2.6788200e-02   1.0891604e-02   1.1182223e-01   3.9927464e-03   1.6573129e+00   1.1393733e+02
   2.9478056e-02   1.1859604e-02   1.1785041e-01   3.9989004e-03   1.6535294e+00   1.1426564e+02
   3.2351236e-02   1.2838137e-02   1.2257073e-01   3.9879054e-03   1.6448992e+00   1.1411047e+02
   3.5343586e-02   1.3776681e-02   1.2588132e-01   3.9574958e-03   1.6557414e+00   1.1394764e+02
   3.8369396e-02   1.4640299e-02   1.2774168e-01   3.9049180e-03   1.6538113e+00   1.1422800e+02
   4.1323430e-02   1.5402022e-02   1.2824790e-01   3.8305606e-03   1.6476015e+00   1.1445238e+02
   4.4106748e-02   1.6033454e-02   1.2770524e-01   3.7379844e-03   1.6553736e+00   1.1443763e+02
   4.6645414e-02   1.6515082e-02   1.2661998e-01   3.6312354e-03   1.6588709e+00   1.1438570e+02
   4.8896554e-02   1.6837928e-02   1.2550404e-01   3.5137956e-03   1.6589946e+00   1.1418965e+02
   5.0854284e-02   1.6998716e-02   1.2474032e-01   3.3884184e-03   1.6567235e+00   1.1389637e+02
   5.2517836e-02   1.7021160e-02   1.2458893e-01   3.2584322e-03   1.6612309e+00   1.1337080e+02
   5.3886754e-02   1.6955967e-02   1.2518568e-01   3.1269696e-03   1.6709373e+00   1.1275949e+02
   5.4973806e-02   1.6850437e-02   1.2658557e-01   2.9968420e-03   1.6622844e+00   1.1231934e+02
   5.5785590e-02   1.6742289e-02   1.2877000e-01   2.8718984e-03   1.6616993e+00   1.1182119e+02
   5.6332532e-02   1.6663371e-02   1.3161251e-01   2.7556644e-03   1.6757959e+00   1.1114156e+02
   5.6634662e-02   1.6644398e-02   1.3486522e-01   2.6502730e-03   1.6747348e+00   1.1028422e+02
   5.6698598e-02   1.6717114e-02   1.3818207e-01   2.5572152e-03   1.6690962e+00   1.0941607e+02
   5.6520102e-02   1.6910135e-02   1.4121983e-01   2.4783476e-03   1.6726434e+00   1.0854672e+02
   5.6095882e-02   1.7254385e-02   1.4372185e-01   2.4153204e-03   1.6744395e+00   1.0767228e+02
   5.5416896e-02   1.7778860e-02   1.4560828e-01   2.3680594e-03   1.6721874e+00   1.0686984e+02
   5.4465104e-02   1.8503809e-02   1.4699289e-01   2.3353356e-03   1.6728485e+00   1.0609332e+02
   5.3226076e-02   1.9437613e-02   1.4797202e-01   2.3152502e-03   1.6735302e+00   1.0522114e+02
   5.1694102e-02   2.0569712e-02   1.4851124e-01   2.3050316e-03   1.6677816e+00   1.0410862e+02
   4.9873172e-02   2.1876052e-02   1.4859264e-01   2.3015426e-03   1.6593795e+00   1.0288215e+02
   4.7809708e-02   2.3329344e-02   1.4825311e-01   2.3009872e-03   1.6609211e+00   1.0155687e+02
   4.5623140e-02   2.4896384e-02   1.4747215e-01   2.3003594e-03   1.6707569e+00   9.9834690e+01
   4.3461982e-02   2.6525520e-02   1.4619341e-01   2.2985356e-03   1.6705660e+00   9.7831484e+01
   4.1438656e-02   2.8144614e-02   1.4434844e-01   2.2954344e-03   1.6682439e+00   9.5824991e+01
   3.9625560e-02   2.9666622e-02   1.4184277e-01   2.2921528e-03   1.6702319e+00   9.3608703e+01
   3.8073258e-02   3.1000750e-02   1.3864317e-01   2.2895550e-03   1.6715458e+00   9.1494970e+01
   3.6812796e-02   3.2048534e-02   1.3478306e-01   2.2882032e-03   1.6818626e+00   8.9379697e+01
   3.5865886e-02   3.2685102e-02   1.3035996e-01   2.2889946e-03   1.6711634e+00   8.7030769e+01
   3.5252968e-02   3.2825636e-02   1.2562401e-01   2.2919640e-03   1.6509081e+00   8.4816993e+01
   3.4983426e-02   3.2480148e-02   1.2090176e-01   2.2967106e-03   1.6569742e+00   8.2044624e+01
   3.5047428e-02   3.1699778e-02   1.1648947e-01   2.3022146e-03   1.6627152e+00   7.9137348e+01
   3.5409132e-02   3.0553718e-02   1.1265095e-01   2.3062906e-03   1.6691265e+00   7.6739188e+01
   3.6010824e-02   2.9126344e-02   1.0956362e-01   2.3061482e-03   1.6620487e+00   7.4183975e+01
   3.6785252e-02   2.7496812e-02   1.0731458e-01   2.2979384e-03   1.6551671e+00   7.1138861e+01
   3.7660118e-02   2.5735914e-02   1.0594443e-01   2.2784190e-03   1.6673095e+00   6.7468386e+01
   3.8560134e-02   2.3920038e-02   1.0545768e-01   2.2489578e-03   1.6607721e+00   6.4300323e+01
   3.9397410e-02   2.2145660e-02   1.0583069e-01   2.2152658e-03   1.6575016e+00   6.1536645e+01
   4.0098858e-02   2.0506108e-02   1.0701058e-01   2.1863016e-03   1.6659857e+00   5.8075253e+01
   4.0643410e-02   1.9079961e-02   1.0892556e-01   2.1751318e-03   1.6730446e+00   5.4851396e+01
   4.1023998e-02   1.7946817e-02   1.1144826e-01   2.1961770e-03   1.6716909e+00   5.1619374e+01
   4.1222440e-02   1.7181226e-02   1.1436579e-01   2.2628238e-03   1.6676427e+00   4.7854483e+01
   4.1222474e-02   1.6845221e-02   1.1743775e-01   2.3892152e-03   1.6671159e+00   4.4967175e+01
   4.1029836e-02   1.6991271e-02   1.2043250e-01   2.5913688e-03   1.6603117e+00   4.3330867e+01
   4.0704850e-02   1.7668640e-02   1.2314833e-01   2.8867100e-03   1.6687425e+00   4.1880694e+01
   4.0340510e-02   1.8932088e-02   1.2542692e-01   3.2942818e-03   1.6779608e+00   3.9914941e+01
   4.0015572e-02   2.0839330e-02   1.2718808e-01   3.8332374e-03   1.6622152e+00   3.7648436e+01
   3.9774996e-02   2.3438870e-02   1.2847139e-01   4.5233246e-03   1.6606598e+00   3.5170022e+01
   3.9637174e-02   2.6756528e-02   1.2932174e-01   5.3877732e-03   1.6837914e+00   3.3218926e+01
   3.9622234e-02   3.0796002e-02   1.2969901e-01   6.4501990e-03   1.6689462e+00   3.2415201e+01
   3.9759270e-02   3.5543160e-02   1.2949435e-01   7.7342552e-03   1.6496007e+00   3.1292165e+01
   4.0081302e-02   4.0955934e-02   1.2853364e-01   9.2651614e-03   1.6602164e+00   2.9637084e+01
   4.0614958e-02   4.6953352e-02   1.2654686e-01   1.1064279e-02   1.6630409e+00   2.7837662e+01
   4.1372142e-02   5.3406728e-02   1.2317893e-01   1.3144931e-02   1.6642826e+00   2.5981354e+01
   4.2352320e-02   6.0147618e-02   1.1827356e-01   1.5510130e-02   1.6537943e+00   2.4380665e+01
   4.3535554e-02   6.6968930e-02   1.1203106e-01   1.8152962e-02   1.6586197e+00   2.1950190e+01
   4.4872210e-02   7.3611920e-02   1.0481158e-01   2.1053378e-02   1.6697027e+00   1.9581569e+01
   4.6277824e-02   7.9754198e-02   9.6990070e-02   2.4171658e-02   1.6632845e+00   1.8217329e+01
   4.7664862e-02   8.5022096e-02   8.8884378e-02   2.7447648e-02   1.6672999e+00   1.6539085e+01
   4.8973322e-02   8.9032662e-02   8.0729006e-02   3.0801732e-02   1.6649761e+00   1.5296364e+01
   5.0171046e-02   9.1380912e-02   7.2677762e-02   3.4139418e-02   1.6601627e+00   1.3758582e+01
   5.1271216e-02   9.1762700e-02   6.4837418e-02   3.7349908e-02   1.6652419e+00   1.1094951e+01
   5.2324476e-02   9.0195820e-02   5.7331840e-02   4.0313174e-02   1.6708788e+00   9.4727917e+00
   5.3404896e-02   8.6965840e-02   5.0299524e-02   4.2919500e-02   1.6572271e+00   8.1179029e+00
   5.4591316e-02   8.2442104e-02   4.3885272e-02   4.5080980e-02   1.6661745e+00   6.4431112e+00
   5.5936892e-02   7.6984924e-02   3.8212826e-02   4.6748704e-02   1.6648763e+00   4.9763727e+00
   5.7524064e-02   7.0916294e-02   3.3364586e-02   4.7906238e-02   1.6519153e+00   3.8492415e+00
   5.9486106e-02   6.4521712e-02   2.9402954e-02   4.8562642e-02   1.6732439e+00   3.4044718e+00
   6.1937772e-02   5.8066240e-02   2.6369466e-02   4.8753890e-02   1.6456201e+00   2.9289471e+00
   6.4947254e-02   5.1784774e-02   2.4281910e-02   4.8489552e-02   1.6638779e+00   2.6990405e+00
   6.8535302e-02   4.5852408e-02   2.3141314e-02   4.7749550e-02   1.6557320e+00   2.2178643e+00
   7.2685598e-02   4.0399084e-02   2.2937132e-02   4.6536394e-02   1.6605266e+00   1.7722701e+00
   7.7359420e-02   3.5516220e-02   2.3642022e-02   4.4871928e-02   1.6696312e+00   2.1206924e+00
   8.2502426e-02   3.1247580e-02   2.5209154e-02   4.2797354e-02   1.6178483e+00   1.8368370e+00
   8.8083406e-02   2.7604348e-02   2.7570870e-02   4.0373606e-02   1.6993904e+00   1.3962909e+00
   9.4109194e-02   2.4578658e-02   3.0638224e-02   3.7663946e-02   1.6222899e+00   1.5581851e+00
   1.0058037e-01   2.2147924e-02   3.4308528e-02   3.4753810e-02   1.6681619e+00   1.5159717e+00
   1.0747032e-01   2.0271834e-02   3.8454768e-02   3.1759570e-02   1.6696099e+00   1.5005390e+00
   1.1471457e-01   1.8892219e-02   4.2934886e-02   2.8800698e-02   1.6129127e+00   1.6417410e+00
   1.2219464e-01   1.7943179e-02   4.7607494e-02   2.5983080e-02   1.7284224e+00   1.4680909e+00
   1.2974351e-01   1.7359020e-02   5.2321674e-02   2.3395790e-02   1.5577368e+00   1.3898981e+00
   1.3713174e-01   1.7074534e-02   5.6902942e-02   2.1107728e-02   1.7559046e+00   1.2463054e+00
   1.4410354e-01   1.7025872e-02   6.1151168e-02   1.9165063e-02   1.5186690e+00   5.0181880e-01
   1.5039703e-01   1.7147007e-02   6.4856218e-02   1.7591593e-02   1.5904255e+00   1.2255156e-01
   1.5569496e-01   1.7368488e-02   6.7776958e-02   1.6390094e-02   1.5630860e+00   2.3586186e-01
   1.5963732e-01   1.7628212e-02   6.9653900e-02   1.5543838e-02   1.2460799e+00   2.4051528e-01
   1.6184938e-01   1.7863971e-02   7.0285566e-02   1.5026282e-02   1.7772638e+00   2.4212507e-01
   1.6204215e-01   1.8002751e-02   6.9614886e-02   1.4808058e-02   7.3581041e-01   2.0125053e-01
   1.6003946e-01   1.7975331e-02   6.7773316e-02   1.4857269e-02   1.0288245e+01   1.9233504e-01
   1.5569978e-01   1.7739315e-02   6.4981598e-02   1.5140285e-02   3.2675532e+01   1.8837457e-01
   1.4910877e-01   1.7304586e-02   6.1470144e-02   1.5617341e-02   5.1529418e+01   1.8226064e-01
   1.4060384e-01   1.6720892e-02   5.7473068e-02   1.6239133e-02   6.9158445e+01   2.1032637e-01
   1.3052355e-01   1.6039014e-02   5.3196648e-02   1.6956417e-02   8.6950819e+01   1.8416794e-01
   1.1926092e-01   1.5308465e-02   4.8812310e-02   1.7736939e-02   9.9425969e+01   1.8691989e-01
   1.0732074e-01   1.4581871e-02   4.4453064e-02   1.8558229e-02   1.0763898e+02   1.7993309e-01
   9.5191662e-02   1.3904710e-02   4.0213866e-02   1.9401763e-02   1.1241062e+02   1.7653867e-01
   8.3286504e-02   1.3309791e-02   3.6173926e-02   2.0271292e-02   1.1562802e+02   2.0159708e-01
   7.1929874e-02   1.2823061e-02   3.2417416e-02   2.1176810e-02   1.1804302e+02   1.7447481e-01
   6.1364668e-02   1.2468508e-02   2.9023498e-02   2.2110278e-02   1.1946700e+02   1.7084204e-01
   5.1756798e-02   1.2261056e-02   2.6047240e-02   2.3057348e-02   1.2010883e+02   1.8158291e-01
   4.3202412e-02   1.2208118e-02   2.3535814e-02   2.4003792e-02   1.2009411e+02   1.7457496e-01
   3.5743444e-02   1.2317821e-02   2.1532796e-02   2.4929372e-02   1.1996015e+02   1.9275136e-01
   2.9377964e-02   1.2598111e-02   2.0070046e-02   2.5809568e-02   1.1941506e+02   1.9459873e-01
   2.4074210e-02   1.3051264e-02   1.9172400e-02   2.6624976e-02   1.1848321e+02   1.9166132e-01
   1.9772290e-02   1.3675052e-02   1.8857120e-02   2.7362580e-02   1.1749686e+02   1.9754014e-01
   1.6386437e-02   1.4466244e-02   1.9131228e-02   2.8005956e-02   1.1667964e+02   1.7592987e-01
   1.3811372e-02   1.5414403e-02   1.9990931e-02   2.8536846e-02   1.1603995e+02   1.8750197e-01
   1.1927427e-02   1.6497280e-02   2.1418822e-02   2.8930598e-02   1.1526531e+02   2.0003566e-01
   1.0607472e-02   1.7679234e-02   2.3383166e-02   2.9148984e-02   1.1441919e+02   2.0029406e-01
   9.7197304e-03   1.8909080e-02   2.5861464e-02   2.9162368e-02   1.1382045e+02   1.8523103e-01
   9.1379142e-03   2.0119938e-02   2.8850386e-02   2.8944092e-02   1.1330288e+02   1.6250982e-01
   8.7577756e-03   2.1238880e-02   3.2361500e-02   2.8469614e-02   1.1257071e+02   2.1056034e-01
   8.5074576e-03   2.2211730e-02   3.6452960e-02   2.7761700e-02   1.1197185e+02   1.5588651e-01
   8.3448408e-03   2.3008174e-02   4.1218768e-02   2.6872708e-02   1.1140338e+02   2.1119658e-01
   8.2452900e-03   2.3599188e-02   4.6732684e-02   2.5856436e-02   1.1077131e+02   1.6069099e-01
   8.1929758e-03   2.3946514e-02   5.3033056e-02   2.4779380e-02   1.1008052e+02   3.3348324e-01
   8.1779012e-03   2.4032278e-02   6.0122704e-02   2.3700656e-02   1.0907084e+02   2.0347082e+00
   8.1988848e-03   2.3880338e-02   6.7970970e-02   2.2655054e-02   1.0798160e+02   3.6360428e+00
   8.2621830e-03   2.3529016e-02   7.6519684e-02   2.1654364e-02   1.0684844e+02   3.9246833e+00
   8.3726238e-03   2.3019564e-02   8.5655768e-02   2.0692638e-02   1.0565676e+02   4.1838219e+00
   8.5294002e-03   2.2394892e-02   9.5190586e-02   1.9760142e-02   1.0440333e+02   4.2405044e+00
   8.7293304e-03   2.1692424e-02   1.0485691e-01   1.8852060e-02   1.0320818e+02   4.1198414e+00
   8.9744376e-03   2.0959256e-02   1.1434141e-01   1.7961663e-02   1.0195219e+02   4.1712932e+00
   9.2742204e-03   2.0253164e-02   1.2333740e-01   1.7076731e-02   1.0054359e+02   4.0285198e+00
   9.6393530e-03   1.9626994e-02   1.3150056e-01   1.6189703e-02   9.9127625e+01   3.9952022e+00
   1.0076096e-02   1.9116023e-02   1.3848879e-01   1.5295829e-02   9.7411824e+01   4.1444357e+00
   1.0584874e-02   1.8733468e-02   1.4408457e-01   1.4387872e-02   9.5636429e+01   4.2887932e+00
   1.1159612e-02   1.8475097e-02   1.4809369e-01   1.3456772e-02   9.3581839e+01   4.3393328e+00
   1.1785870e-02   1.8323260e-02   1.5017115e-01   1.2499473e-02   9.1293027e+01   4.3733746e+00
   1.2441173e-02   1.8252101e-02   1.4995597e-01   1.1526113e-02   8.8733357e+01   4.5677166e+00
   1.3101126e-02   1.8230481e-02   1.4738603e-01   1.0548741e-02   8.6009993e+01   4.6663900e+00
   1.3742131e-02   1.8231258e-02   1.4270820e-01   9.5801356e-03   8.3679117e+01   4.6994022e+00
   1.4342042e-02   1.8228018e-02   1.3633320e-01   8.6398218e-03   8.0098900e+01   4.8364812e+00
   1.4880015e-02   1.8183876e-02   1.2873804e-01   7.7481326e-03   7.6080658e+01   4.8847049e+00
   1.5331525e-02   1.8075656e-02   1.2032456e-01   6.9221994e-03   7.2454933e+01   4.9170426e+00
   1.5676426e-02   1.7904466e-02   1.1138572e-01   6.1747660e-03   6.8547206e+01   4.9402381e+00
   1.5906907e-02   1.7681857e-02   1.0215921e-01   5.5136626e-03   6.4855922e+01   4.8965006e+00
   1.6024445e-02   1.7434682e-02   9.2883958e-02   4.9419070e-03   6.0971383e+01   4.9327504e+00
   1.6043467e-02   1.7201318e-02   8.3794652e-02   4.4588162e-03   5.7618223e+01   4.9526974e+00
   1.5987776e-02   1.7020942e-02   7.5058986e-02   4.0616578e-03   5.3837339e+01   4.9902453e+00
   1.5878801e-02   1.6932595e-02   6.6810520e-02   3.7452742e-03   4.9502659e+01   5.0522331e+00
   1.5729545e-02   1.6970384e-02   5.9193042e-02   3.5021548e-03   4.6110223e+01   5.0630934e+00
   1.5552763e-02   1.7159707e-02   5.2328440e-02   3.3235858e-03   4.3468498e+01   5.0666922e+00
   1.5373882e-02   1.7523151e-02   4.6303896e-02   3.2016024e-03   4.0679623e+01   5.0630255e+00
   1.5226178e-02   1.8082896e-02   4.1198224e-02   3.1288696e-03   3.7375461e+01   5.0917722e+00
   1.5143350e-02   1.8855598e-02   3.7087906e-02   3.0962720e-03   3.5176171e+01   5.0530862e+00
   1.5154897e-02   1.9854578e-02   3.4024052e-02   3.0940174e-03   3.3076556e+01   5.0589421e+00
   1.5278245e-02   2.1087372e-02   3.2031900e-02   3.1123962e-03   3.1473809e+01   5.0617319e+00
   1.5518503e-02   2.2545926e-02   3.1137116e-02   3.1418194e-03   2.9999638e+01   4.9956369e+00
   1.5873149e-02   2.4202974e-02   3.1372586e-02   3.1764196e-03   2.6696193e+01   5.0217578e+00
   1.6332679e-02   2.6011026e-02   3.2758120e-02   3.2136718e-03   2.4714866e+01   5.0173318e+00
   1.6878934e-02   2.7911248e-02   3.5291234e-02   3.2516094e-03   2.3518988e+01   5.1613612e+00
   1.7483825e-02   2.9853466e-02   3.8972938e-02   3.2888250e-03   2.1879025e+01   5.3106256e+00
   1.8115718e-02   3.1809838e-02   4.3818240e-02   3.3233238e-03   2.1166718e+01   5.4316756e+00
   1.8756283e-02   3.3757854e-02   4.9830944e-02   3.3523702e-03   1.9469306e+01   5.6011369e+00
   1.9401752e-02   3.5671368e-02   5.6979270e-02   3.3737786e-03   1.7110141e+01   5.4189396e+00
   2.0050958e-02   3.7545700e-02   6.5204022e-02   3.3861720e-03   1.5281833e+01   5.2864702e+00
   2.0700404e-02   3.9393918e-02   7.4451598e-02   3.3903138e-03   1.3231309e+01   5.2707638e+00
   2.1340150e-02   4.1240740e-02   8.4650694e-02   3.3898952e-03   1.1430977e+01   5.1697118e+00
   2.1955148e-02   4.3126738e-02   9.5666198e-02   3.3898768e-03   9.7298801e+00   5.1738425e+00
   2.2525206e-02   4.5088562e-02   1.0729988e-01   3.3953236e-03   7.9292789e+00   5.1716211e+00
   2.3022696e-02   4.7150400e-02   1.1931781e-01   3.4106862e-03   5.9970406e+00   5.1570978e+00
   2.3427312e-02   4.9330854e-02   1.3144999e-01   3.4382260e-03   4.4266595e+00   5.1065975e+00
   2.3742932e-02   5.1644652e-02   1.4333833e-01   3.4785164e-03   4.0925903e+00   5.1147013e+00
   2.3997254e-02   5.4083544e-02   1.5451550e-01   3.5322158e-03   3.6445799e+00   5.1080122e+00
   2.4230586e-02   5.6619900e-02   1.6442630e-01   3.6012082e-03   2.9721772e+00   4.9768587e+00
   2.4480268e-02   5.9208370e-02   1.7249030e-01   3.6900698e-03   2.5925064e+00   4.8637502e+00
   2.4774326e-02   6.1763858e-02   1.7811528e-01   3.8049220e-03   1.9115614e+00   4.7422045e+00
   2.5136522e-02   6.4193386e-02   1.8083707e-01   3.9522932e-03   1.6265621e+00   4.6157218e+00
   2.5580726e-02   6.6396706e-02   1.8061674e-01   4.1394924e-03   1.6902207e+00   4.5200661e+00
   2.6102494e-02   6.8264640e-02   1.7769047e-01   4.3732612e-03   1.6419962e+00   4.5443715e+00
   2.6684128e-02   6.9677158e-02   1.7238029e-01   4.6582156e-03   1.6599680e+00   4.5577530e+00
   2.7295486e-02   7.0503682e-02   1.6519265e-01   4.9957722e-03   1.6516148e+00   4.5554773e+00
   2.7904520e-02   7.0770402e-02   1.5667209e-01   5.3861508e-03   1.6679704e+00   4.2972345e+00
   2.8490784e-02   7.0674936e-02   1.4729025e-01   5.8288158e-03   1.6570255e+00   3.7573958e+00
   2.9032198e-02   7.0391526e-02   1.3747619e-01   6.3202182e-03   1.6550956e+00   3.7237040e+00
   2.9504492e-02   7.0021218e-02   1.2758464e-01   6.8548990e-03   1.6746433e+00   3.8135440e+00
   2.9879488e-02   6.9612812e-02   1.1793164e-01   7.4284174e-03   1.6454337e+00   3.6686069e+00
   3.0127688e-02   6.9175298e-02   1.0880434e-01   8.0395300e-03   1.6633090e+00   3.5565383e+00
   3.0238010e-02   6.8702248e-02   1.0040306e-01   8.6859388e-03   1.6659735e+00   3.3854297e+00
   3.0202172e-02   6.8160920e-02   9.2813656e-02   9.3615982e-03   1.6465405e+00   3.4969162e+00
   3.0001666e-02   6.7475152e-02   8.6030360e-02   1.0057432e-02   1.6540299e+00   3.6324193e+00
   2.9617874e-02   6.6558042e-02   8.0006476e-02   1.0759578e-02   1.6613703e+00   3.4726786e+00
   2.9044590e-02   6.5314524e-02   7.4705118e-02   1.1453752e-02   1.6730936e+00   3.5875686e+00
   2.8286376e-02   6.3660346e-02   7.0085026e-02   1.2126328e-02   1.6598253e+00   3.7121375e+00
   2.7358342e-02   6.1587452e-02   6.6061262e-02   1.2760305e-02   1.6446101e+00   3.6998977e+00
   2.6307944e-02   5.9105836e-02   6.2571960e-02   1.3337142e-02   1.6575130e+00   3.7021969e+00
   2.5205024e-02   5.6240038e-02   5.9623044e-02   1.3840196e-02   1.6583882e+00   3.6000648e+00
   2.4116108e-02   5.3094022e-02   5.7224066e-02   1.4250465e-02   1.6538616e+00   3.8209657e+00
   2.3094942e-02   4.9788046e-02   5.5357166e-02   1.4540285e-02   1.6579786e+00   3.6383711e+00
   2.2178278e-02   4.6431492e-02   5.4025462e-02   1.4686723e-02   1.6558613e+00   3.5916394e+00
   2.1385308e-02   4.3136700e-02   5.3276608e-02   1.4680747e-02   1.6476950e+00   3.5005673e+00
   2.0722748e-02   4.0000790e-02   5.3141186e-02   1.4511163e-02   1.6498060e+00   3.3296758e+00
   2.0194296e-02   3.7094344e-02   5.3603380e-02   1.4166968e-02   1.6487545e+00   3.9378715e+00
   1.9805281e-02   3.4443690e-02   5.4616090e-02   1.3658136e-02   1.6454069e+00   3.5936417e+00
   1.9579981e-02   3.2051640e-02   5.6104502e-02   1.3012882e-02   1.6589139e+00   1.1742780e+01
   1.9563865e-02   2.9924250e-02   5.7990184e-02   1.2264298e-02   1.6490102e+00   3.2254572e+01
   1.9799850e-02   2.8061740e-02   6.0177040e-02   1.1447288e-02   1.6429251e+00   5.1393385e+01
   2.0321684e-02   2.6454370e-02   6.2521026e-02   1.0595879e-02   1.6678704e+00   6.5285391e+01
   2.1155946e-02   2.5071028e-02   6.4847054e-02   9.7395734e-03   1.6479962e+00   7.7594102e+01
   2.2318334e-02   2.3868336e-02   6.6994938e-02   8.9038666e-03   1.6381380e+00   8.8382647e+01
   2.3812948e-02   2.2839716e-02   6.8831750e-02   8.1108846e-03   1.6655139e+00   9.5390573e+01
   2.5636652e-02   2.2007892e-02   7.0218610e-02   7.3763182e-03   1.6493937e+00   9.9249099e+01
   2.7777974e-02   2.1383650e-02   7.1077244e-02   6.7088378e-03   1.6391847e+00   1.0294436e+02
   3.0213716e-02   2.0968728e-02   7.1422412e-02   6.1117616e-03   1.6472217e+00   1.0614175e+02
   3.2904512e-02   2.0750388e-02   7.1240984e-02   5.5836880e-03   1.6518099e+00   1.0895040e+02
   3.5787382e-02   2.0704654e-02   7.0490550e-02   5.1225278e-03   1.6585084e+00   1.1119791e+02
   3.8776272e-02   2.0819092e-02   6.9178148e-02   4.7271480e-03   1.6524548e+00   1.1257084e+02
   4.1768228e-02   2.1080352e-02   6.7356534e-02   4.3943888e-03   1.6457814e+00   1.1363187e+02
   4.4637872e-02   2.1465890e-02   6.5140654e-02   4.1190512e-03   1.6435374e+00   1.1432531e+02
   4.7224358e-02   2.1947172e-02   6.2700520e-02   3.8950560e-03   1.6543192e+00   1.1474506e+02
   4.9335216e-02   2.2486776e-02   6.0217268e-02   3.7160610e-03   1.6543365e+00   1.1490916e+02
   5.0763634e-02   2.3039534e-02   5.7869712e-02   3.5770946e-03   1.6472954e+00   1.1522893e+02
   5.1391794e-02   2.3556886e-02   5.5818484e-02   3.4747590e-03   1.6532206e+00   1.1557911e+02
   5.1289556e-02   2.4009458e-02   5.4228674e-02   3.4052580e-03   1.6556244e+00   1.1570113e+02
   5.0606626e-02   2.4380626e-02   5.3284718e-02   3.3628232e-03   1.6587480e+00   1.1579381e+02
   4.9469534e-02   2.4638184e-02   5.3149242e-02   3.3399248e-03   1.6630586e+00   1.1570027e+02
   4.8004018e-02   2.4743132e-02   5.3931310e-02   3.3291082e-03   1.6658490e+00   1.1541665e+02
   4.6340532e-02   2.4671752e-02   5.5681418e-02   3.3239914e-03   1.6645941e+00   1.1491343e+02
   4.4612222e-02   2.4430244e-02   5.8394880e-02   3.3189984e-03   1.6720662e+00   1.1450587e+02
   4.2941074e-02   2.4042708e-02   6.2015502e-02   3.3118968e-03   1.6717702e+00   1.1420694e+02
   4.1413910e-02   2.3521488e-02   6.6444372e-02   3.3052108e-03   1.6614417e+00   1.1370536e+02
   4.0081586e-02   2.2862602e-02   7.1527498e-02   3.3035880e-03   1.6733403e+00   1.1333233e+02
   3.8967194e-02   2.2075768e-02   7.7103438e-02   3.3120020e-03   1.6762447e+00   1.1302774e+02
   3.8063124e-02   2.1194758e-02   8.3039664e-02   3.3349274e-03   1.6674696e+00   1.1261586e+02
   3.7328420e-02   2.0249508e-02   8.9201798e-02   3.3753612e-03   1.6692504e+00   1.1219358e+02
   3.6694800e-02   1.9265729e-02   9.5512258e-02   3.4342138e-03   1.6629595e+00   1.1177117e+02
   3.6081752e-02   1.8277011e-02   1.0193881e-01   3.5110938e-03   1.6614409e+00   1.1128415e+02
   3.5437966e-02   1.7319013e-02   1.0844340e-01   3.6050540e-03   1.6642981e+00   1.1054628e+02
   3.4757628e-02   1.6422720e-02   1.1496138e-01   3.7134172e-03   1.6663545e+00   1.0964751e+02
   3.4059782e-02   1.5613151e-02   1.2133219e-01   3.8309900e-03   1.6807102e+00   1.0869868e+02
   3.3381100e-02   1.4915033e-02   1.2730601e-01   3.9515868e-03   1.6748098e+00   1.0757955e+02
   3.2770128e-02   1.4349993e-02   1.3257375e-01   4.0703984e-03   1.6679014e+00   1.0648078e+02
   3.2271388e-02   1.3928966e-02   1.3683517e-01   4.1828204e-03   1.6768265e+00   1.0540656e+02
   3.1916618e-02   1.3653081e-02   1.3979505e-01   4.2817090e-03   1.6665463e+00   1.0387807e+02
   3.1727184e-02   1.3522079e-02   1.4107545e-01   4.3581764e-03   1.6654530e+00   1.0197544e+02
   3.1720786e-02   1.3536531e-02   1.4026878e-01   4.4011914e-03   1.6664573e+00   9.9933231e+01
   3.1917962e-02   1.3691941e-02   1.3711895e-01   4.3978400e-03   1.6588340e+00   9.7913886e+01
   3.2337530e-02   1.3976933e-02   1.3174948e-01   4.3416028e-03   1.6609187e+00   9.5938571e+01
   3.2976872e-02   1.4373853e-02   1.2457514e-01   4.2369662e-03   1.6582697e+00   9.3629884e+01
   3.3804040e-02   1.4862551e-02   1.1605454e-01   4.0931522e-03   1.6644842e+00   9.1068173e+01
   3.4758536e-02   1.5426402e-02   1.0664746e-01   3.9209274e-03   1.6682144e+00   8.8480599e+01
   3.5749638e-02   1.6051051e-02   9.6749294e-02   3.7346294e-03   1.6642631e+00   8.6111400e+01
   3.6702170e-02   1.6714182e-02   8.6681596e-02   3.5500500e-03   1.6653108e+00   8.3732937e+01
   3.7592572e-02   1.7385201e-02   7.6745948e-02   3.3817282e-03   1.6564278e+00   8.1361081e+01
   3.8411388e-02   1.8029624e-02   6.7200946e-02   3.2431546e-03   1.6579520e+00   7.9259684e+01
   3.9154346e-02   1.8605428e-02   5.8248866e-02   3.1467912e-03   1.6732256e+00   7.6885033e+01
   3.9846036e-02   1.9069732e-02   5.0037802e-02   3.1034278e-03   1.6698590e+00   7.4663666e+01
   4.0524852e-02   1.9373349e-02   4.2666546e-02   3.1223054e-03   1.6567069e+00   7.2733656e+01
   4.1220896e-02   1.9464281e-02   3.6191622e-02   3.2134448e-03   1.6542127e+00   7.0025017e+01
   4.1940380e-02   1.9322006e-02   3.0637618e-02   3.3884190e-03   1.6638143e+00   6.6632881e+01
   4.2653800e-02   1.8953874e-02   2.5999398e-02   3.6588430e-03   1.6660105e+00   6.3831664e+01
   4.3311192e-02   1.8384696e-02   2.2239044e-02   4.0358400e-03   1.6650016e+00   6.1842398e+01
   4.3854248e-02   1.7662959e-02   1.9295318e-02   4.5304150e-03   1.6663254e+00   5.9630947e+01
   4.4223954e-02   1.6836228e-02   1.7099367e-02   5.1525350e-03   1.6512252e+00   5.6820036e+01
   4.4383840e-02   1.5938446e-02   1.5592843e-02   5.9100954e-03   1.6521582e+00   5.3773420e+01
   4.4320878e-02   1.5003073e-02   1.4733376e-02   6.8121324e-03   1.6686904e+00   5.1236067e+01
   4.4040136e-02   1.4063738e-02   1.4488506e-02   7.8685164e-03   1.6677600e+00   4.9181442e+01
   4.3579144e-02   1.3148726e-02   1.4824103e-02   9.0859846e-03   1.6664338e+00   4.6105496e+01
   4.3001326e-02   1.2277854e-02   1.5698573e-02   1.0465281e-02   1.6673750e+00   4.3713605e+01
   4.2363148e-02   1.1468966e-02   1.7067370e-02   1.2000356e-02   1.6702987e+00   4.2523922e+01
   4.1710268e-02   1.0744997e-02   1.8885789e-02   1.3684579e-02   1.6696983e+00   3.9895589e+01
   4.1082980e-02   1.0125210e-02   2.1122148e-02   1.5510908e-02   1.6590459e+00   3.7736798e+01
   4.0489496e-02   9.6194062e-03   2.3758362e-02   1.7467381e-02   1.6638048e+00   3.5378808e+01
   3.9934040e-02   9.2295728e-03   2.6767224e-02   1.9532502e-02   1.6650851e+00   3.2462194e+01
   3.9467656e-02   8.9562166e-03   3.0109384e-02   2.1677048e-02   1.6600596e+00   3.1382129e+01
   3.9159086e-02   8.8024366e-03   3.3737016e-02   2.3881682e-02   1.6664281e+00   2.9914367e+01
   3.9062760e-02   8.7670892e-03   3.7601954e-02   2.6132404e-02   1.6622644e+00   2.7595055e+01
   3.9208054e-02   8.8437916e-03   4.1651996e-02   2.8405344e-02   1.6613818e+00   2.4202601e+01
   3.9607632e-02   9.0235910e-03   4.5829440e-02   3.0666448e-02   1.6726920e+00   2.1186720e+01
   4.0276856e-02   9.2942776e-03   5.0112880e-02   3.2863568e-02   1.6770888e+00   1.9764158e+01
   4.1230600e-02   9.6461926e-03   5.4513758e-02   3.4926706e-02   1.6655101e+00   1.7627008e+01
   4.2505938e-02   1.0076741e-02   5.9051740e-02   3.6768124e-02   1.6710485e+00   1.6627928e+01
   4.4154784e-02   1.0582454e-02   6.3740792e-02   3.8283276e-02   1.6719078e+00   1.5944947e+01
   4.6204536e-02   1.1153502e-02   6.8580882e-02   3.9398402e-02   1.6569336e+00   1.3678900e+01
   4.8654220e-02   1.1775781e-02   7.3582280e-02   4.0115534e-02   1.6669737e+00   1.1177831e+01
   5.1474386e-02   1.2430487e-02   7.8737540e-02   4.0475116e-02   1.6477452e+00   8.4392839e+00
   5.4605900e-02   1.3099432e-02   8.3993082e-02   4.0498272e-02   1.6639557e+00   6.2127141e+00
   5.7956132e-02   1.3768324e-02   8.9264784e-02   4.0195862e-02   1.6640323e+00   4.5629830e+00
   6.1404552e-02   1.4424788e-02   9.4441360e-02   3.9591092e-02   1.6514462e+00   3.7207551e+00
   6.4829544e-02   1.5064581e-02   9.9370074e-02   3.8717402e-02   1.6825862e+00   3.5950073e+00
   6.8160246e-02   1.5686157e-02   1.0387275e-01   3.7615368e-02   1.6454064e+00   2.9606810e+00
   7.1399950e-02   1.6280674e-02   1.0775450e-01   3.6332238e-02   1.6841129e+00   2.4203827e+00
   7.4587722e-02   1.6834253e-02   1.1078593e-01   3.4937876e-02   1.6407842e+00   2.1153428e+00
   7.7780762e-02   1.7329109e-02   1.1284601e-01   3.3523324e-02   1.6520949e+00   1.4945092e+00
   8.1040770e-02   1.7754700e-02   1.1400967e-01   3.2172516e-02   1.6753508e+00   1.3199883e+00
   8.4420612e-02   1.8107751e-02   1.1445501e-01   3.0955358e-02   1.5931198e+00   1.7141292e+00
   8.7941862e-02   1.8382436e-02   1.1442288e-01   2.9926194e-02   1.7160712e+00   1.5888165e+00
   9.1570862e-02   1.8582572e-02   1.1412936e-01   2.9118854e-02   1.5969555e+00   1.3255182e+00
   9.5290366e-02   1.8716506e-02   1.1367772e-01   2.8545420e-02   1.6930846e+00   1.4454431e+00
   9.9106594e-02   1.8787663e-02   1.1308187e-01   2.8190082e-02   1.6587765e+00   1.3409975e+00
   1.0297672e-01   1.8802542e-02   1.1229593e-01   2.8015056e-02   1.6173171e+00   1.3087645e+00
   1.0681893e-01   1.8767465e-02   1.1123244e-01   2.7970928e-02   1.7378671e+00   1.0019428e+00
   1.1049877e-01   1.8685563e-02   1.0975195e-01   2.8002556e-02   1.3994286e+00   2.6730167e-01
   1.1380323e-01   1.8553966e-02   1.0763058e-01   2.8066416e-02   1.7441788e+00   1.6621908e-01
   1.1647117e-01   1.8362245e-02   1.0461913e-01   2.8135180e-02   1.2197170e+00   2.2735768e-01
   1.1823503e-01   1.8095359e-02   1.0052708e-01   2.8192932e-02   1.6671628e+00   1.7957669e-01
   1.1880226e-01   1.7736728e-02   9.5308014e-02   2.8233324e-02   1.1820370e+00   2.5419300e-01
   1.1786894e-01   1.7277852e-02   8.9159766e-02   2.8239210e-02   2.8546391e+00   1.8654281e-01
   1.1529771e-01   1.6725826e-02   8.2386040e-02   2.8191546e-02   2.1025744e+01   1.8593603e-01
   1.1113245e-01   1.6103692e-02   7.5238632e-02   2.8088126e-02   4.4186832e+01   1.9411915e-01
   1.0551024e-01   1.5445226e-02   6.7963318e-02   2.7925062e-02   6.1211116e+01   1.8641237e-01
   9.8705680e-02   1.4790197e-02   6.0794412e-02   2.7699528e-02   7.8205248e+01   2.0679008e-01
   9.1061540e-02   1.4177529e-02   5.3921778e-02   2.7422510e-02   9.2268374e+01   1.7855662e-01
   8.2898686e-02   1.3635601e-02   4.7484830e-02   2.7111782e-02   1.0196727e+02   1.9735589e-01
   7.4513740e-02   1.3181668e-02   4.1580416e-02   2.6782048e-02   1.0804047e+02   1.8885225e-01
   6.6188616e-02   1.2829916e-02   3.6287730e-02   2.6440192e-02   1.1190281e+02   1.9137268e-01
   5.8180146e-02   1.2597653e-02   3.1663286e-02   2.6093064e-02   1.1514446e+02   1.9474440e-01
   5.0678778e-02   1.2500546e-02   2.7742214e-02   2.5760062e-02   1.1729018e+02   1.7745280e-01
   4.3817086e-02   1.2547818e-02   2.4542052e-02   2.5470492e-02   1.1890891e+02   1.9677177e-01
   3.7681678e-02   1.2748578e-02   2.2068196e-02   2.5246502e-02   1.1949880e+02   1.7982986e-01
   3.2312504e-02   1.3114765e-02   2.0329946e-02   2.5095822e-02   1.1963350e+02   1.9092125e-01
   2.7715984e-02   1.3654285e-02   1.9339338e-02   2.5012428e-02   1.1956220e+02   1.9392438e-01
   2.3865966e-02   1.4366086e-02   1.9102120e-02   2.4980806e-02   1.1902020e+02   1.8706551e-01
   2.0712004e-02   1.5242138e-02   1.9610840e-02   2.4977102e-02   1.1826862e+02   1.9648394e-01
   1.8185679e-02   1.6266931e-02   2.0843476e-02   2.4979714e-02   1.1711958e+02   1.8772830e-01
   1.6203571e-02   1.7411241e-02   2.2764088e-02   2.4986796e-02   1.1628695e+02   2.0020836e-01
   1.4673220e-02   1.8634553e-02   2.5321542e-02   2.4999210e-02   1.1580999e+02   1.7999646e-01
   1.3494242e-02   1.9886019e-02   2.8472278e-02   2.4997544e-02   1.1510421e+02   2.0704919e-01
   1.2575988e-02   2.1103814e-02   3.2189588e-02   2.4952504e-02   1.1445240e+02   2.0170980e-01
   1.1852693e-02   2.2226370e-02   3.6456520e-02   2.4849704e-02   1.1403356e+02   1.8095348e-01
   1.1269014e-02   2.3187850e-02   4.1275932e-02   2.4681506e-02   1.1339675e+02   1.9754841e-01
   1.0777847e-02   2.3917632e-02   4.6641852e-02   2.4431772e-02   1.1246929e+02   1.5886816e-01
   1.0355452e-02   2.4354026e-02   5.2539616e-02   2.4101154e-02   1.1168729e+02   2.2967259e-01
   9.9963248e-03   2.4456836e-02   5.8982154e-02   2.3704960e-02   1.1104071e+02   1.3447764e-01
   9.7046476e-03   2.4232460e-02   6.5999260e-02   2.3246312e-02   1.1015881e+02   5.7754972e-01
   9.4909614e-03   2.3727986e-02   7.3624680e-02   2.2723528e-02   1.0905464e+02   2.2178414e+00
   9.3647758e-03   2.3011546e-02   8.1882916e-02   2.2141808e-02   1.0780523e+02   3.7366313e+00
   9.3313792e-03   2.2166132e-02   9.0757382e-02   2.1504880e-02   1.0627651e+02   4.4282235e+00
   9.3895040e-03   2.1273388e-02   1.0015299e-01   2.0803870e-02   1.0484807e+02   4.3961941e+00
   9.5326406e-03   2.0405932e-02   1.0990829e-01   2.0020900e-02   1.0372121e+02   4.1664289e+00
   9.7507166e-03   1.9619024e-02   1.1981739e-01   1.9137711e-02   1.0255258e+02   4.2292634e+00
   1.0031234e-02   1.8946936e-02   1.2962352e-01   1.8153095e-02   1.0129634e+02   4.2745034e+00
   1.0361938e-02   1.8406758e-02   1.3902946e-01   1.7087934e-02   9.9805240e+01   4.1382766e+00
   1.0727498e-02   1.8000760e-02   1.4768305e-01   1.5971947e-02   9.8273778e+01   4.1351277e+00
   1.1113328e-02   1.7730739e-02   1.5515436e-01   1.4844682e-02   9.6735796e+01   4.1688547e+00
   1.1507655e-02   1.7602657e-02   1.6101036e-01   1.3745157e-02   9.4706836e+01   4.0325893e+00
   1.1896216e-02   1.7617033e-02   1.6490984e-01   1.2701196e-02   9.2343692e+01   4.4304265e+00
   1.2261965e-02   1.7762409e-02   1.6644440e-01   1.1731267e-02   8.9466920e+01   4.9812349e+00
   1.2585880e-02   1.8011738e-02   1.6525789e-01   1.0843083e-02   8.6527888e+01   5.1851114e+00
   1.2861657e-02   1.8326530e-02   1.6144998e-01   1.0038374e-02   8.3552668e+01   5.2634266e+00
   1.3102697e-02   1.8670274e-02   1.5531715e-01   9.3119778e-03   7.9855428e+01   5.1347089e+00
   1.3326292e-02   1.9006199e-02   1.4717719e-01   8.6553004e-03   7.6205453e+01   5.1688167e+00
   1.3546840e-02   1.9292610e-02   1.3753848e-01   8.0613864e-03   7.2521419e+01   5.0164256e+00
   1.3776358e-02   1.9509532e-02   1.2690830e-01   7.5201302e-03   6.9130257e+01   4.8622255e+00
   1.4022261e-02   1.9666146e-02   1.1569581e-01   7.0264322e-03   6.5798928e+01   5.0112054e+00
   1.4283766e-02   1.9781942e-02   1.0426698e-01   6.5856616e-03   6.1807534e+01   4.8928063e+00
   1.4553114e-02   1.9882740e-02   9.2950416e-02   6.2056140e-03   5.8414674e+01   4.8994860e+00
   1.4819951e-02   1.9996576e-02   8.2033626e-02   5.8928936e-03   5.4748616e+01   5.0371774e+00
   1.5080682e-02   2.0149060e-02   7.1713962e-02   5.6503044e-03   5.0643179e+01   5.0163715e+00
   1.5352159e-02   2.0353630e-02   6.2125720e-02   5.4751702e-03   4.6957881e+01   5.1051936e+00
   1.5664466e-02   2.0613474e-02   5.3396434e-02   5.3608552e-03   4.4178480e+01   5.2454857e+00
   1.6048044e-02   2.0949464e-02   4.5671866e-02   5.2974798e-03   4.2271805e+01   5.2671387e+00
   1.6528080e-02   2.1404972e-02   3.9100796e-02   5.2740470e-03   3.9651734e+01   5.2099099e+00
   1.7118004e-02   2.2025162e-02   3.3796452e-02   5.2775984e-03   3.7926686e+01   5.1650835e+00
   1.7824117e-02   2.2844000e-02   2.9849358e-02   5.2932562e-03   3.6321666e+01   5.2168770e+00
   1.8649235e-02   2.3888510e-02   2.7344314e-02   5.3091106e-03   3.3821946e+01   5.3005212e+00
   1.9591336e-02   2.5184214e-02   2.6353372e-02   5.3179344e-03   3.2331941e+01   5.3206938e+00
   2.0643800e-02   2.6748200e-02   2.6931700e-02   5.3194716e-03   3.0725464e+01   5.3815978e+00
   2.1791070e-02   2.8583194e-02   2.9121392e-02   5.3181156e-03   2.8113323e+01   5.4137736e+00
   2.3005828e-02   3.0668506e-02   3.2960178e-02   5.3152232e-03   2.5601450e+01   5.3852593e+00
   2.4247106e-02   3.2955444e-02   3.8465726e-02   5.3077092e-03   2.4149632e+01   5.3793010e+00
   2.5470786e-02   3.5375422e-02   4.5625092e-02   5.2901714e-03   2.2778934e+01   5.3603450e+00
   2.6631444e-02   3.7849078e-02   5.4405312e-02   5.2593774e-03   2.1804834e+01   5.3849197e+00
   2.7669554e-02   4.0308376e-02   6.4756986e-02   5.2182606e-03   2.0832799e+01   5.3846414e+00
   2.8538784e-02   4.2718850e-02   7.6624620e-02   5.1750002e-03   1.8809858e+01   5.3294414e+00
   2.9228824e-02   4.5078992e-02   8.9914220e-02   5.1382542e-03   1.7018783e+01   5.3176570e+00
   2.9753472e-02   4.7387672e-02   1.0446487e-01   5.1145310e-03   1.5241739e+01   5.2719398e+00
   3.0136042e-02   4.9615304e-02   1.2005700e-01   5.1105324e-03   1.3814133e+01   5.2279599e+00
   3.0383540e-02   5.1740792e-02   1.3641684e-01   5.1330738e-03   1.2121688e+01   5.2861682e+00
   3.0478000e-02   5.3776630e-02   1.5322480e-01   5.1877978e-03   1.0354097e+01   5.3614739e+00
   3.0408850e-02   5.5744848e-02   1.7006019e-01   5.2783024e-03   9.6605963e+00   5.3665908e+00
   3.0211018e-02   5.7681952e-02   1.8639121e-01   5.4064740e-03   7.6007159e+00   5.3432600e+00
   2.9955150e-02   5.9628568e-02   2.0161278e-01   5.5723814e-03   5.2177771e+00   5.2943392e+00
   2.9704102e-02   6.1579696e-02   2.1511952e-01   5.7714762e-03   4.4510260e+00   5.1125900e+00
   2.9491062e-02   6.3477022e-02   2.2626108e-01   5.9961466e-03   4.1112541e+00   4.9354993e+00
   2.9326582e-02   6.5250914e-02   2.3422016e-01   6.2372006e-03   3.6160454e+00   4.9216959e+00
   2.9213864e-02   6.6852286e-02   2.3832856e-01   6.4841016e-03   3.0157794e+00   4.9046493e+00
   2.9144808e-02   6.8228278e-02   2.3823254e-01   6.7234486e-03   2.6103153e+00   4.8387333e+00
   2.9090206e-02   6.9283570e-02   2.3395662e-01   6.9400246e-03   2.0578871e+00   4.8429950e+00
   2.8999306e-02   6.9932248e-02   2.2614654e-01   7.1259444e-03   1.6466866e+00   4.8509114e+00
   2.8805334e-02   7.0182434e-02   2.1564304e-01   7.2818942e-03   1.6770467e+00   4.7195506e+00
   2.8457058e-02   7.0136382e-02   2.0311914e-01   7.4169632e-03   1.6444060e+00   4.4843414e+00
   2.7948440e-02   6.9927844e-02   1.8926109e-01   7.5459330e-03   1.6551652e+00   4.2472641e+00
   2.7314266e-02   6.9656230e-02   1.7478979e-01   7.6783190e-03   1.6777481e+00   3.8916136e+00
   2.6608214e-02   6.9370944e-02   1.6032773e-01   7.8174384e-03   1.6608968e+00   3.5362988e+00
   2.5879992e-02   6.9068908e-02   1.4631475e-01   7.9634614e-03   1.6680972e+00   3.3503298e+00
   2.5162244e-02   6.8684428e-02   1.3305441e-01   8.1143040e-03   1.6555276e+00   3.2284661e+00
   2.4461646e-02   6.8153504e-02   1.2078942e-01   8.2650128e-03   1.6609289e+00   3.3673984e+00
   2.3768668e-02   6.7481252e-02   1.0970994e-01   8.4060602e-03   1.6414472e+00   3.4796750e+00
   2.3079350e-02   6.6728466e-02   9.9918414e-02   8.5260164e-03   1.6549086e+00   3.3822892e+00
   2.2403204e-02   6.5970250e-02   9.1404186e-02   8.6139674e-03   1.6685917e+00   3.4106012e+00
   2.1758518e-02   6.5243668e-02   8.4071346e-02   8.6571964e-03   1.6558671e+00   3.4622199e+00
   2.1154072e-02   6.4540866e-02   7.7814252e-02   8.6414714e-03   1.6636316e+00   3.5400337e+00
   2.0581258e-02   6.3828826e-02   7.2579564e-02   8.5574784e-03   1.6536054e+00   3.5515048e+00
   2.0018116e-02   6.3024078e-02   6.8312242e-02   8.3968024e-03   1.6558664e+00   3.5627871e+00
   1.9436563e-02   6.2019380e-02   6.4942178e-02   8.1517860e-03   1.6564629e+00   3.5690665e+00
   1.8813811e-02   6.0747534e-02   6.2436890e-02   7.8310038e-03   1.6533524e+00   3.5618416e+00
   1.8142422e-02   5.9174078e-02   6.0773286e-02   7.4544526e-03   1.6564569e+00   3.5421493e+00
   1.7433108e-02   5.7276452e-02   5.9896642e-02   7.0409046e-03   1.6525424e+00   3.3074596e+00
   1.6692385e-02   5.5044126e-02   5.9722604e-02   6.6085820e-03   1.6642430e+00   3.2551596e+00
   1.5914368e-02   5.2453804e-02   6.0182352e-02   6.1734966e-03   1.6668860e+00   3.1216260e+00
   1.5104955e-02   4.9481548e-02   6.1226658e-02   5.7484618e-03   1.6500835e+00   3.4085301e+00
   1.4299673e-02   4.6185796e-02   6.2764902e-02   5.3432006e-03   1.6525420e+00   3.2347529e+00
   1.3567027e-02   4.2704892e-02   6.4655070e-02   4.9640632e-03   1.6647135e+00   4.4710127e+00
   1.2991004e-02   3.9171686e-02   6.6736560e-02   4.6145652e-03   1.6613285e+00   1.6709625e+01
   1.2652722e-02   3.5695860e-02   6.8875898e-02   4.2955792e-03   1.6625059e+00   3.8591052e+01
   1.2629046e-02   3.2377396e-02   7.0947826e-02   4.0082084e-03   1.6577123e+00   5.7342499e+01
   1.2991953e-02   2.9296750e-02   7.2789138e-02   3.7540702e-03   1.6570084e+00   7.0092545e+01
   1.3807337e-02   2.6511744e-02   7.4312212e-02   3.5328230e-03   1.6553816e+00   8.1456995e+01
   1.5134087e-02   2.4065000e-02   7.5540660e-02   3.3430676e-03   1.6362053e+00   9.0831764e+01
   1.7024705e-02   2.1982742e-02   7.6498024e-02   3.1828916e-03   1.6481457e+00   9.6665068e+01
   1.9520337e-02   2.0276024e-02   7.7212056e-02   3.0488794e-03   1.6506857e+00   1.0085141e+02
   2.2643866e-02   1.8947991e-02   7.7719272e-02   2.9370822e-03   1.6397852e+00   1.0421248e+02
   2.6399676e-02   1.7987593e-02   7.8030248e-02   2.8437588e-03   1.6463807e+00   1.0692915e+02
   3.0772780e-02   1.7363646e-02   7.8132968e-02   2.7654622e-03   1.6387176e+00   1.0907640e+02
   3.5724782e-02   1.7032230e-02   7.8003970e-02   2.7004652e-03   1.6474211e+00   1.1056738e+02
   4.1185308e-02   1.6946235e-02   7.7624404e-02   2.6488956e-03   1.6559877e+00   1.1158649e+02
   4.7045930e-02   1.7055356e-02   7.6943528e-02   2.6108252e-03   1.6453587e+00   1.1204860e+02
   5.3152432e-02   1.7298592e-02   7.5867170e-02   2.5857194e-03   1.6437612e+00   1.1220243e+02
   5.9309948e-02   1.7605359e-02   7.4340186e-02   2.5727948e-03   1.6470824e+00   1.1216816e+02
   6.5294366e-02   1.7906883e-02   7.2378480e-02   2.5705924e-03   1.6508259e+00   1.1218949e+02
   7.0849034e-02   1.8138437e-02   7.0048468e-02   2.5778778e-03   1.6565809e+00   1.1249656e+02
   7.5691802e-02   1.8245209e-02   6.7470162e-02   2.5946962e-03   1.6583921e+00   1.1266939e+02
   7.9535130e-02   1.8200197e-02   6.4791900e-02   2.6209018e-03   1.6523250e+00   1.1249888e+02
   8.2190042e-02   1.8002466e-02   6.2146860e-02   2.6549106e-03   1.6600376e+00   1.1236046e+02
   8.3664608e-02   1.7674025e-02   5.9656826e-02   2.6933254e-03   1.6547987e+00   1.1229358e+02
   8.4090790e-02   1.7262033e-02   5.7440670e-02   2.7310890e-03   1.6395118e+00   1.1195039e+02
   8.3648058e-02   1.6819063e-02   5.5585646e-02   2.7639868e-03   1.6661457e+00   1.1154404e+02
   8.2534074e-02   1.6389022e-02   5.4149470e-02   2.7907658e-03   1.6728086e+00   1.1116396e+02
   8.0912692e-02   1.6003997e-02   5.3183200e-02   2.8126166e-03   1.6550203e+00   1.1066820e+02
   7.8895202e-02   1.5681350e-02   5.2723176e-02   2.8308858e-03   1.6709499e+00   1.1009431e+02
   7.6530054e-02   1.5429856e-02   5.2776184e-02   2.8460102e-03   1.6737929e+00   1.0941910e+02
   7.3838382e-02   1.5251691e-02   5.3328774e-02   2.8586644e-03   1.6583906e+00   1.0881833e+02
   7.0876328e-02   1.5142680e-02   5.4377254e-02   2.8693858e-03   1.6670783e+00   1.0810984e+02
   6.7702318e-02   1.5093504e-02   5.5928632e-02   2.8778384e-03   1.6757513e+00   1.0731726e+02
   6.4347614e-02   1.5091723e-02   5.7957382e-02   2.8836112e-03   1.6697107e+00   1.0661080e+02
   6.0873322e-02   1.5123208e-02   6.0401628e-02   2.8870138e-03   1.6629220e+00   1.0586919e+02
   5.7381730e-02   1.5172721e-02   6.3227612e-02   2.8880708e-03   1.6644800e+00   1.0507199e+02
   5.3975260e-02   1.5238334e-02   6.6434502e-02   2.8852804e-03   1.6669383e+00   1.0384011e+02
   5.0760722e-02   1.5333662e-02   7.0025984e-02   2.8777182e-03   1.6604983e+00   1.0249618e+02
   4.7848198e-02   1.5473293e-02   7.4048882e-02   2.8663848e-03   1.6649507e+00   1.0127292e+02
   4.5317474e-02   1.5667347e-02   7.8564808e-02   2.8535438e-03   1.6651535e+00   9.9922635e+01
   4.3223752e-02   1.5925493e-02   8.3564198e-02   2.8421024e-03   1.6579595e+00   9.8251247e+01
   4.1619850e-02   1.6260588e-02   8.8969178e-02   2.8328836e-03   1.6572815e+00   9.6135180e+01
   4.0536626e-02   1.6683686e-02   9.4661298e-02   2.8237560e-03   1.6600619e+00   9.4207545e+01
   3.9963552e-02   1.7202964e-02   1.0051543e-01   2.8104454e-03   1.6706006e+00   9.2192057e+01
   3.9853476e-02   1.7823861e-02   1.0645538e-01   2.7868804e-03   1.6650505e+00   9.0019046e+01
   4.0128804e-02   1.8545068e-02   1.1240089e-01   2.7482538e-03   1.6682856e+00   8.7804666e+01
   4.0695906e-02   1.9354701e-02   1.1818318e-01   2.6917328e-03   1.6686065e+00   8.5470540e+01
   4.1437664e-02   2.0227984e-02   1.2356397e-01   2.6140802e-03   1.6519709e+00   8.3121666e+01
   4.2224144e-02   2.1132216e-02   1.2833675e-01   2.5117786e-03   1.6665345e+00   7.9949370e+01
   4.2971080e-02   2.2034294e-02   1.3245945e-01   2.3834500e-03   1.6779891e+00   7.6958754e+01
   4.3633632e-02   2.2896108e-02   1.3601147e-01   2.2324188e-03   1.6785079e+00   7.4696762e+01
   4.4179238e-02   2.3664956e-02   1.3904650e-01   2.0661636e-03   1.6597966e+00   7.1598957e+01
   4.4601018e-02   2.4283734e-02   1.4153916e-01   1.8939243e-03   1.6505284e+00   6.7641244e+01
   4.4910002e-02   2.4702782e-02   1.4334445e-01   1.7266454e-03   1.6680776e+00   6.4004793e+01
   4.5130856e-02   2.4882390e-02   1.4421348e-01   1.5770575e-03   1.6518863e+00   6.0680962e+01
   4.5291472e-02   2.4794692e-02   1.4387808e-01   1.4580676e-03   1.6623743e+00   5.7043088e+01
   4.5408456e-02   2.4434992e-02   1.4213659e-01   1.3832393e-03   1.6836793e+00   5.3837224e+01
   4.5505046e-02   2.3822780e-02   1.3885150e-01   1.3679946e-03   1.6684380e+00   5.0796448e+01
   4.5600450e-02   2.2972420e-02   1.3396575e-01   1.4302827e-03   1.6698024e+00   4.7166763e+01
   4.5693306e-02   2.1905208e-02   1.2765388e-01   1.5920186e-03   1.6683775e+00   4.4330645e+01
   4.5784782e-02   2.0668976e-02   1.2028183e-01   1.8776245e-03   1.6604323e+00   4.2620149e+01
   4.5880956e-02   1.9312477e-02   1.1224866e-01   2.3125288e-03   1.6656478e+00   4.0916200e+01
   4.5985224e-02   1.7884938e-02   1.0391665e-01   2.9238228e-03   1.6686452e+00   3.9309362e+01
   4.6093792e-02   1.6441143e-02   9.5570180e-02   3.7402802e-03   1.6588473e+00   3.7205910e+01
   4.6172224e-02   1.5026968e-02   8.7425122e-02   4.7903778e-03   1.6579376e+00   3.4545629e+01
   4.6191158e-02   1.3674413e-02   7.9629640e-02   6.0988258e-03   1.6708367e+00   3.3207422e+01
   4.6187886e-02   1.2404102e-02   7.2274712e-02   7.6865686e-03   1.6631223e+00   3.2376908e+01
   4.6232922e-02   1.1232502e-02   6.5401656e-02   9.5706986e-03   1.6643178e+00   3.0843777e+01
   4.6371998e-02   1.0177232e-02   5.9021070e-02   1.1764381e-02   1.6719265e+00   2.8521413e+01
   4.6617782e-02   9.2535044e-03   5.3153664e-02   1.4274618e-02   1.6614624e+00   2.5300741e+01
   4.6974230e-02   8.4691994e-03   4.7834418e-02   1.7096237e-02   1.6587277e+00   2.3077738e+01
   4.7455148e-02   7.8278660e-03   4.3115466e-02   2.0210794e-02   1.6590147e+00   2.1396507e+01
   4.8062760e-02   7.3300148e-03   3.9038366e-02   2.3582320e-02   1.6647064e+00   1.9334660e+01
   4.8785330e-02   6.9702724e-03   3.5618558e-02   2.7153346e-02   1.6765432e+00   1.7750466e+01
   4.9615056e-02   6.7410088e-03   3.2855330e-02   3.0840912e-02   1.6707453e+00   1.6381610e+01
   5.0541486e-02   6.6365342e-03   3.0730430e-02   3.4545544e-02   1.6488721e+00   1.5599311e+01
   5.1553424e-02   6.6502852e-03   2.9220880e-02   3.8169810e-02   1.6573621e+00   1.3917476e+01
   5.2636412e-02   6.7716088e-03   2.8298674e-02   4.1609946e-02   1.6720627e+00   1.1525573e+01
   5.3747904e-02   6.9877330e-03   2.7933640e-02   4.4770614e-02   1.6612407e+00   1.0062885e+01
   5.4813160e-02   7.2861160e-03   2.8100362e-02   4.7588794e-02   1.6562196e+00   8.4693518e+00
   5.5784844e-02   7.6604756e-03   2.8783180e-02   5.0016522e-02   1.6568078e+00   6.7161431e+00
   5.6711440e-02   8.1162644e-03   2.9979582e-02   5.2002868e-02   1.6768540e+00   4.9858849e+00
   5.7707294e-02   8.6672868e-03   3.1679366e-02   5.3500936e-02   1.6624801e+00   4.1744430e+00
   5.8886774e-02   9.3294260e-03   3.3852136e-02   5.4495372e-02   1.6672723e+00   3.7890661e+00
   6.0338500e-02   1.0113509e-02   3.6459640e-02   5.4974648e-02   1.6604723e+00   3.0213434e+00
   6.2107392e-02   1.1023200e-02   3.9483046e-02   5.4898182e-02   1.6383083e+00   2.7523429e+00
   6.4221250e-02   1.2055590e-02   4.2926268e-02   5.4240204e-02   1.6884237e+00   2.1988119e+00
   6.6745638e-02   1.3202008e-02   4.6798512e-02   5.3011248e-02   1.6347680e+00   2.0508193e+00
   6.9778874e-02   1.4450019e-02   5.1118524e-02   5.1244056e-02   1.6639291e+00   2.3248854e+00
   7.3425158e-02   1.5781357e-02   5.5906220e-02   4.8990920e-02   1.6582931e+00   1.8047101e+00
   7.7788388e-02   1.7180644e-02   6.1169262e-02   4.6345876e-02   1.6339934e+00   1.5000203e+00
   8.2980974e-02   1.8643397e-02   6.6894722e-02   4.3439350e-02   1.6945692e+00   1.5762638e+00
   8.9103446e-02   2.0164426e-02   7.3025544e-02   4.0383108e-02   1.6040690e+00   1.5531422e+00
   9.6194770e-02   2.1730926e-02   7.9451926e-02   3.7273208e-02   1.7211693e+00   1.4493525e+00
   1.0422380e-01   2.3320084e-02   8.6010918e-02   3.4215254e-02   1.6227001e+00   1.3631637e+00
   1.1309045e-01   2.4892428e-02   9.2504462e-02   3.1299944e-02   1.6554612e+00   1.4302593e+00
   1.2263747e-01   2.6394234e-02   9.8694218e-02   2.8583144e-02   1.6965926e+00   1.3596197e+00
   1.3262386e-01   2.7761494e-02   1.0428481e-01   2.6097056e-02   1.5949091e+00   1.2055579e+00
   1.4272921e-01   2.8933854e-02   1.0899234e-01   2.3868566e-02   1.7816031e+00   6.4354548e-01
   1.5265689e-01   2.9878056e-02   1.1254289e-01   2.1915226e-02   1.4078583e+00   1.3264203e-01
   1.6210763e-01   3.0575360e-02   1.1467783e-01   2.0233448e-02   1.7225895e+00   2.4155596e-01
   1.7077585e-01   3.1002954e-02   1.1526956e-01   1.8805516e-02   1.3011866e+00   2.0662052e-01
   1.7841462e-01   3.1139568e-02   1.1429279e-01   1.7613972e-02   1.4986577e+00   2.2471181e-01
   1.8473388e-01   3.0961454e-02   1.1178906e-01   1.6639356e-02   1.3898601e+00   3.1418101e-01
   1.8932524e-01   3.0460410e-02   1.0790784e-01   1.5854757e-02   1.8701949e+00   2.8764096e-01
   1.9178414e-01   2.9672878e-02   1.0286698e-01   1.5240309e-02   1.8719394e+01   3.1523900e-01
   1.9189333e-01   2.8661142e-02   9.6940584e-02   1.4784944e-02   4.3221733e+01   2.1455783e-01
   1.8966721e-01   2.7492698e-02   9.0466654e-02   1.4472320e-02   6.1388972e+01   1.7534672e-01
   1.8528528e-01   2.6239892e-02   8.3785872e-02   1.4283397e-02   8.0526018e+01   1.8966704e-01
   1.7892718e-01   2.4958230e-02   7.7172736e-02   1.4205907e-02   9.6276714e+01   1.9068867e-01
   1.7069989e-01   2.3676214e-02   7.0819712e-02   1.4232596e-02   1.0565165e+02   1.9645997e-01
   1.6085422e-01   2.2417844e-02   6.4848304e-02   1.4355342e-02   1.1190216e+02   1.7312861e-01
   1.4983456e-01   2.1214446e-02   5.9323074e-02   1.4569538e-02   1.1551925e+02   1.9561790e-01
   1.3813025e-01   2.0096590e-02   5.4275218e-02   1.4874879e-02   1.1832938e+02   1.7822027e-01
   1.2620504e-01   1.9087854e-02   4.9719652e-02   1.5278185e-02   1.1996369e+02   1.8365579e-01
   1.1441912e-01   1.8204763e-02   4.5674408e-02   1.5797932e-02   1.2088881e+02   1.9650862e-01
   1.0301139e-01   1.7456219e-02   4.2166928e-02   1.6452671e-02   1.2136894e+02   1.7877184e-01
   9.2164544e-02   1.6845721e-02   3.9225702e-02   1.7264839e-02   1.2142000e+02   1.8772539e-01
   8.2047312e-02   1.6376022e-02   3.6885540e-02   1.8262822e-02   1.2144535e+02   1.8330414e-01
   7.2804350e-02   1.6049004e-02   3.5174926e-02   1.9464180e-02   1.2104776e+02   1.9001707e-01
   6.4547490e-02   1.5862984e-02   3.4113172e-02   2.0871584e-02   1.2035258e+02   1.7764694e-01
   5.7352358e-02   1.5812764e-02   3.3729230e-02   2.2469350e-02   1.1953226e+02   1.8802196e-01
   5.1236788e-02   1.5891508e-02   3.4043082e-02   2.4218440e-02   1.1900052e+02   1.8994666e-01
   4.6168164e-02   1.6092351e-02   3.5055866e-02   2.6059596e-02   1.1846726e+02   1.9818153e-01
   4.2071976e-02   1.6409115e-02   3.6779006e-02   2.7919996e-02   1.1783513e+02   2.0460449e-01
   3.8851510e-02   1.6834935e-02   3.9242228e-02   2.9717764e-02   1.1748287e+02   1.8214902e-01
   3.6444856e-02   1.7359700e-02   4.2472772e-02   3.1361026e-02   1.1708638e+02   2.2263838e-01
   3.4832552e-02   1.7966186e-02   4.6489144e-02   3.2773570e-02   1.1663906e+02   1.4990335e-01
   3.4002016e-02   1.8627704e-02   5.1329916e-02   3.3919698e-02   1.1602847e+02   2.3813474e-01
   3.3924142e-02   1.9312011e-02   5.7049318e-02   3.4760450e-02   1.1533093e+02   1.5203246e-01
   3.4539376e-02   1.9992223e-02   6.3681998e-02   3.5230620e-02   1.1464003e+02   4.1981633e-01
   3.5767710e-02   2.0648966e-02   7.1233614e-02   3.5301148e-02   1.1383417e+02   2.1753223e+00
   3.7525000e-02   2.1258234e-02   7.9665378e-02   3.4987250e-02   1.1308986e+02   3.3883728e+00
   3.9731498e-02   2.1803834e-02   8.8916822e-02   3.4296820e-02   1.1225866e+02   3.6326124e+00
   4.2318154e-02   2.2301314e-02   9.8910256e-02   3.3255284e-02   1.1139762e+02   3.8596136e+00
   4.5207220e-02   2.2784092e-02   1.0950197e-01   3.1931710e-02   1.1053923e+02   3.5736023e+00
   4.8281882e-02   2.3274602e-02   1.2046259e-01   3.0392752e-02   1.0965418e+02   3.4158818e+00
   5.1392118e-02   2.3776316e-02   1.3149362e-01   2.8692850e-02   1.0883168e+02   3.4837221e+00
   5.4392390e-02   2.4280936e-02   1.4229584e-01   2.6896476e-02   1.0795557e+02   3.6378414e+00
   5.7187118e-02   2.4778830e-02   1.5251927e-01   2.5065718e-02   1.0707357e+02   3.7505801e+00
   5.9763610e-02   2.5281614e-02   1.6176802e-01   2.3245136e-02   1.0607131e+02   3.4924311e+00
   6.2149158e-02   2.5826002e-02   1.6967648e-01   2.1461404e-02   1.0490380e+02   3.6096725e+00
   6.4333622e-02   2.6442388e-02   1.7579833e-01   1.9735365e-02   1.0367542e+02   4.2190541e+00
   6.6277800e-02   2.7141698e-02   1.7964060e-01   1.8090231e-02   1.0196017e+02   4.7803926e+00
   6.7955574e-02   2.7917494e-02   1.8069470e-01   1.6542835e-02   9.9730541e+01   4.9002780e+00
   6.9340488e-02   2.8743234e-02   1.7861154e-01   1.5099507e-02   9.7521019e+01   4.7699313e+00
   7.0390814e-02   2.9570040e-02   1.7352440e-01   1.3760335e-02   9.5207405e+01   4.8088193e+00
   7.1044212e-02   3.0334162e-02   1.6588567e-01   1.2527182e-02   9.2728588e+01   4.8177318e+00
   7.1190944e-02   3.0971574e-02   1.5628288e-01   1.1403361e-02   8.9676773e+01   4.8254854e+00
   7.0743972e-02   3.1400030e-02   1.4534706e-01   1.0383469e-02   8.5941533e+01   4.8984358e+00
   6.9735528e-02   3.1528782e-02   1.3358794e-01   9.4574944e-03   8.2898937e+01   4.9721363e+00
   6.8255770e-02   3.1319628e-02   1.2140470e-01   8.6237412e-03   7.9980564e+01   5.0043416e+00
   6.6377810e-02   3.0806986e-02   1.0912426e-01   7.8886650e-03   7.6385640e+01   5.0146851e+00
   6.4137384e-02   3.0077124e-02   9.7022654e-02   7.2571592e-03   7.2495026e+01   5.0660839e+00
   6.1538102e-02   2.9223290e-02   8.5338552e-02   6.7282088e-03   6.8399506e+01   5.1454290e+00
   5.8609552e-02   2.8316386e-02   7.4268230e-02   6.2993180e-03   6.4910413e+01   5.2985880e+00
   5.5419490e-02   2.7407494e-02   6.3979710e-02   5.9688994e-03   6.0679215e+01   5.6444949e+00
   5.2058508e-02   2.6526234e-02   5.4622568e-02   5.7343304e-03   5.6354840e+01   6.2391182e+00
   4.8634428e-02   2.5691138e-02   4.6321008e-02   5.5923896e-03   5.3166184e+01   6.4780601e+00
   4.5234804e-02   2.4909284e-02   3.9155514e-02   5.5391702e-03   4.8804754e+01   6.3550537e+00
   4.1911554e-02   2.4167484e-02   3.3181500e-02   5.5696770e-03   4.4207636e+01   6.4075093e+00
   3.8701810e-02   2.3440648e-02   2.8457822e-02   5.6777448e-03   4.0423995e+01   6.4383302e+00
   3.5647192e-02   2.2719610e-02   2.5042034e-02   5.8551062e-03   3.8193862e+01   6.4516975e+00
   3.2795570e-02   2.2036032e-02   2.2979750e-02   6.0921428e-03   3.6562027e+01   6.4313821e+00
   3.0192734e-02   2.1438250e-02   2.2312510e-02   6.3762452e-03   3.4043885e+01   6.3912884e+00
   2.7867898e-02   2.0965666e-02   2.3084240e-02   6.6917230e-03   3.3276011e+01   6.4321872e+00
   2.5817830e-02   2.0653546e-02   2.5322460e-02   7.0210212e-03   3.1454928e+01   6.4159118e+00
   2.4024236e-02   2.0529822e-02   2.9043430e-02   7.3404022e-03   2.7637920e+01   6.3960383e+00
   2.2482856e-02   2.0618298e-02   3.4272644e-02   7.6256364e-03   2.6136844e+01   6.3615088e+00
   2.1195870e-02   2.0944922e-02   4.1028020e-02   7.8638874e-03   2.5044408e+01   6.4036291e+00
   2.0150808e-02   2.1526638e-02   4.9305744e-02   8.0537780e-03   2.3072741e+01   6.3311645e+00
   1.9328243e-02   2.2375278e-02   5.9088886e-02   8.1990468e-03   2.1795037e+01   6.1718730e+00
   1.8717400e-02   2.3507022e-02   7.0353818e-02   8.3016768e-03   2.0803809e+01   6.2121858e+00
   1.8311591e-02   2.4933210e-02   8.3037166e-02   8.3648920e-03   1.9602316e+01   6.1301368e+00
   1.8105411e-02   2.6658342e-02   9.7006552e-02   8.3971058e-03   1.8236613e+01   6.1643586e+00
   1.8094440e-02   2.8687428e-02   1.1206474e-01   8.4041430e-03   1.7204078e+01   6.1842833e+00
   1.8271534e-02   3.1017192e-02   1.2794092e-01   8.3883868e-03   1.5675423e+01   6.1275274e+00
   1.8624306e-02   3.3633622e-02   1.4430265e-01   8.3507208e-03   1.3918884e+01   6.2933411e+00
   1.9132113e-02   3.6547210e-02   1.6071076e-01   8.2852220e-03   1.2228007e+01   6.2088897e+00
   1.9776770e-02   3.9803886e-02   1.7658438e-01   8.1815280e-03   1.0125996e+01   6.2138397e+00
   2.0547076e-02   4.3447178e-02   1.9121173e-01   8.0356964e-03   9.6316272e+00   5.8983359e+00
   2.1426908e-02   4.7493862e-02   2.0379706e-01   7.8574950e-03   8.3454854e+00   5.1638144e+00
   2.2394592e-02   5.1927754e-02   2.1355716e-01   7.6661208e-03   5.6007678e+00   5.0684529e+00
   2.3432062e-02   5.6695876e-02   2.1960630e-01   7.4788234e-03   4.7330100e+00   5.0063442e+00
   2.4520110e-02   6.1719664e-02   2.2120092e-01   7.3080236e-03   3.8162976e+00   4.7781211e+00
   2.5625260e-02   6.6898018e-02   2.1823378e-01   7.1649214e-03   2.9553637e+00   4.7649626e+00
   2.6704748e-02   7.2102898e-02   2.1119314e-01   7.0584392e-03   2.9717587e+00   4.7286879e+00
   2.7718808e-02   7.7202300e-02   2.0097722e-01   6.9948558e-03   2.5673002e+00   4.6163139e+00
   2.8647978e-02   8.2064286e-02   1.8856224e-01   6.9800710e-03   2.1056751e+00   4.5284865e+00
   2.9499904e-02   8.6543304e-02   1.7476814e-01   7.0175744e-03   1.6547253e+00   4.5389062e+00
   3.0276614e-02   9.0496714e-02   1.6032392e-01   7.1072194e-03   1.6303848e+00   4.4575809e+00
   3.0956742e-02   9.3826450e-02   1.4585483e-01   7.2456920e-03   1.7084388e+00   4.1384814e+00
   3.1516812e-02   9.6506868e-02   1.3188791e-01   7.4249774e-03   1.6134295e+00   3.7556330e+00
   3.1941264e-02   9.8536794e-02   1.1884056e-01   7.6343976e-03   1.6829455e+00   3.5261779e+00
   3.2211002e-02   9.9883396e-02   1.0702750e-01   7.8622056e-03   1.6508206e+00   3.4568029e+00
   3.2293788e-02   1.0046947e-01   9.6684382e-02   8.0959024e-03   1.6543657e+00   3.4568521e+00
   3.2149254e-02   1.0016496e-01   8.7948624e-02   8.3234384e-03   1.6698496e+00   3.4179622e+00
   3.1740778e-02   9.8829638e-02   8.0874332e-02   8.5308672e-03   1.6608927e+00   3.4116520e+00
   3.1052814e-02   9.6444550e-02   7.5423544e-02   8.7052138e-03   1.6715528e+00   3.4323799e+00
   3.0114026e-02   9.3153304e-02   7.1472598e-02   8.8357444e-03   1.6582270e+00   3.4085366e+00
   2.8988084e-02   8.9125960e-02   6.8820954e-02   8.9093960e-03   1.6676166e+00   3.4614675e+00
   2.7730814e-02   8.4485486e-02   6.7207662e-02   8.9117356e-03   1.6581396e+00   3.4701246e+00
   2.6381356e-02   7.9349498e-02   6.6350584e-02   8.8287388e-03   1.6526643e+00   3.7938089e+00
   2.4982528e-02   7.3871192e-02   6.5927186e-02   8.6547000e-03   1.6505357e+00   3.8781127e+00
   2.3579168e-02   6.8232452e-02   6.5596110e-02   8.3997386e-03   1.6627642e+00   3.6996710e+00
   2.2202676e-02   6.2588600e-02   6.5111030e-02   8.0867854e-03   1.6623635e+00   3.9183318e+00
   2.0865356e-02   5.7040280e-02   6.4349090e-02   7.7430756e-03   1.6637272e+00   3.5359100e+00
   1.9577113e-02   5.1647216e-02   6.3250302e-02   7.3905874e-03   1.6737221e+00   3.7132542e+00
   1.8367230e-02   4.6454850e-02   6.1818702e-02   7.0451374e-03   1.6394536e+00   3.4688641e+00
   1.7287558e-02   4.1496870e-02   6.0109022e-02   6.7179432e-03   1.6465110e+00   3.5767666e+00
   1.6403666e-02   3.6795422e-02   5.8170326e-02   6.4162476e-03   1.6625591e+00   4.7911931e+00
   1.5784607e-02   3.2399596e-02   5.6040298e-02   6.1440546e-03   1.6551948e+00   4.0689748e+00
   1.5498996e-02   2.8382666e-02   5.3742172e-02   5.9010002e-03   1.6574612e+00   1.3737014e+01
   1.5613451e-02   2.4803338e-02   5.1315550e-02   5.6836192e-03   1.6483310e+00   3.7019998e+01
   1.6187302e-02   2.1700072e-02   4.8873920e-02   5.4854648e-03   1.6491494e+00   5.7253690e+01
   1.7268126e-02   1.9092333e-02   4.6579264e-02   5.2989168e-03   1.6414433e+00   7.1588202e+01
   1.8888354e-02   1.6978820e-02   4.4578446e-02   5.1166616e-03   1.6489480e+00   8.3990615e+01
   2.1064114e-02   1.5343223e-02   4.2975460e-02   4.9300744e-03   1.6551774e+00   9.3254182e+01
   2.3792374e-02   1.4157911e-02   4.1851928e-02   4.7329148e-03   1.6362648e+00   9.9180542e+01
   2.7050526e-02   1.3382544e-02   4.1274882e-02   4.5239478e-03   1.6499082e+00   1.0373729e+02
   3.0797188e-02   1.2964601e-02   4.1278114e-02   4.3057884e-03   1.6528105e+00   1.0772845e+02
   3.4961796e-02   1.2843008e-02   4.1862872e-02   4.0835268e-03   1.6429016e+00   1.1069460e+02
   3.9440888e-02   1.2949148e-02   4.2996592e-02   3.8626146e-03   1.6396297e+00   1.1311804e+02
   4.4091160e-02   1.3213218e-02   4.4615046e-02   3.6484518e-03   1.6317278e+00   1.1493292e+02
   4.8728430e-02   1.3575817e-02   4.6615834e-02   3.4463408e-03   1.6514544e+00   1.1599149e+02
   5.3134250e-02   1.3981705e-02   4.8854468e-02   3.2604962e-03   1.6564362e+00   1.1642215e+02
   5.7059252e-02   1.4380277e-02   5.1168248e-02   3.0924544e-03   1.6461644e+00   1.1650774e+02
   6.0303984e-02   1.4743852e-02   5.3414126e-02   2.9424974e-03   1.6577513e+00   1.1656198e+02
   6.2784458e-02   1.5052969e-02   5.5523438e-02   2.8109274e-03   1.6504985e+00   1.1674475e+02
   6.4511784e-02   1.5292168e-02   5.7487132e-02   2.6967886e-03   1.6423845e+00   1.1715892e+02
   6.5584086e-02   1.5473880e-02   5.9316856e-02   2.5988100e-03   1.6534435e+00   1.1743277e+02
   6.6138936e-02   1.5626986e-02   6.1052288e-02   2.5150336e-03   1.6537429e+00   1.1745091e+02
   6.6306902e-02   1.5779148e-02   6.2733688e-02   2.4439682e-03   1.6610416e+00   1.1735390e+02
   6.6205342e-02   1.5954934e-02   6.4411678e-02   2.3856486e-03   1.6615032e+00   1.1722217e+02
   6.5901516e-02   1.6174944e-02   6.6166038e-02   2.3392726e-03   1.6589969e+00   1.1684612e+02
   6.5424714e-02   1.6455949e-02   6.8070466e-02   2.3038840e-03   1.6642565e+00   1.1622241e+02
   6.4809448e-02   1.6808943e-02   7.0205628e-02   2.2786792e-03   1.6650364e+00   1.1572511e+02
   6.4088010e-02   1.7237072e-02   7.2641632e-02   2.2621908e-03   1.6821692e+00   1.1528483e+02
   6.3279820e-02   1.7732013e-02   7.5403996e-02   2.2530254e-03   1.6731683e+00   1.1482622e+02
   6.2383654e-02   1.8274133e-02   7.8514888e-02   2.2513112e-03   1.6700225e+00   1.1444622e+02
   6.1358972e-02   1.8830504e-02   8.1981822e-02   2.2585236e-03   1.6829409e+00   1.1401603e+02
   6.0139842e-02   1.9358890e-02   8.5778928e-02   2.2750668e-03   1.6616949e+00   1.1346298e+02
   5.8722844e-02   1.9819822e-02   8.9882792e-02   2.3007374e-03   1.6663736e+00   1.1314496e+02
   5.7192728e-02   2.0177382e-02   9.4277630e-02   2.3357628e-03   1.6772184e+00   1.1277543e+02
   5.5632320e-02   2.0416712e-02   9.8962044e-02   2.3797462e-03   1.6753086e+00   1.1217816e+02
   5.4092438e-02   2.0560412e-02   1.0394131e-01   2.4314962e-03   1.6814963e+00   1.1171802e+02
   5.2595128e-02   2.0642996e-02   1.0919235e-01   2.4884388e-03   1.6718864e+00   1.1087995e+02
   5.1146344e-02   2.0687284e-02   1.1461386e-01   2.5466340e-03   1.6716231e+00   1.0994837e+02
   4.9775940e-02   2.0713912e-02   1.2001438e-01   2.6027308e-03   1.6720964e+00   1.0915546e+02
   4.8513548e-02   2.0758400e-02   1.2518903e-01   2.6545636e-03   1.6616651e+00   1.0787808e+02
   4.7368688e-02   2.0863720e-02   1.2992745e-01   2.7000054e-03   1.6658095e+00   1.0660902e+02
   4.6338724e-02   2.1061254e-02   1.3406552e-01   2.7371292e-03   1.6690810e+00   1.0567350e+02
   4.5424636e-02   2.1372794e-02   1.3753992e-01   2.7657304e-03   1.6673048e+00   1.0448300e+02
   4.4666834e-02   2.1825522e-02   1.4021925e-01   2.7865000e-03   1.6709582e+00   1.0274247e+02
   4.4118602e-02   2.2446578e-02   1.4188090e-01   2.7994766e-03   1.6652385e+00   1.0103697e+02
   4.3803766e-02   2.3244114e-02   1.4228991e-01   2.8039542e-03   1.6639076e+00   9.9528701e+01
   4.3719662e-02   2.4205010e-02   1.4121891e-01   2.7994454e-03   1.6774120e+00   9.7907164e+01
   4.3851840e-02   2.5303372e-02   1.3862885e-01   2.7882402e-03   1.6778225e+00   9.6205090e+01
   4.4176818e-02   2.6502096e-02   1.3469730e-01   2.7752500e-03   1.6735590e+00   9.4227052e+01
   4.4637504e-02   2.7750092e-02   1.2966307e-01   2.7648956e-03   1.6687548e+00   9.2025823e+01
   4.5136058e-02   2.8977256e-02   1.2373247e-01   2.7603878e-03   1.6652089e+00   8.9650501e+01
   4.5543360e-02   3.0087682e-02   1.1699627e-01   2.7658038e-03   1.6726156e+00   8.7694355e+01
   4.5739198e-02   3.0983108e-02   1.0952758e-01   2.7868284e-03   1.6684222e+00   8.6133569e+01
   4.5666708e-02   3.1581618e-02   1.0153020e-01   2.8297592e-03   1.6666300e+00   8.3633133e+01
   4.5308298e-02   3.1801228e-02   9.3280974e-02   2.9009262e-03   1.6696821e+00   8.0814184e+01
   4.4678376e-02   3.1593478e-02   8.5058212e-02   3.0058058e-03   1.6611719e+00   7.8383136e+01
   4.3866866e-02   3.0988956e-02   7.7111454e-02   3.1508050e-03   1.6658803e+00   7.6001507e+01
   4.3009756e-02   3.0066584e-02   6.9632256e-02   3.3457856e-03   1.6736278e+00   7.3975921e+01
   4.2218710e-02   2.8906858e-02   6.2749422e-02   3.6019560e-03   1.6667870e+00   7.1650588e+01
   4.1567946e-02   2.7582614e-02   5.6538422e-02   3.9289598e-03   1.6702791e+00   6.8239570e+01
   4.1107100e-02   2.6158368e-02   5.1048742e-02   4.3339280e-03   1.6764428e+00   6.4857831e+01
   4.0866652e-02   2.4682378e-02   4.6307168e-02   4.8250502e-03   1.6700365e+00   6.2498054e+01
   4.0885280e-02   2.3192898e-02   4.2298290e-02   5.4153592e-03   1.6694987e+00   6.0214889e+01
   4.1205430e-02   2.1723684e-02   3.8969606e-02   6.1196052e-03   1.6696809e+00   5.7225596e+01
   4.1841446e-02   2.0305594e-02   3.6247054e-02   6.9563322e-03   1.6551614e+00   5.4373495e+01
   4.2772238e-02   1.8967554e-02   3.4038508e-02   7.9495098e-03   1.6637347e+00   5.2106926e+01
   4.3932236e-02   1.7728326e-02   3.2251026e-02   9.1214252e-03   1.6785016e+00   4.9753367e+01
   4.5224128e-02   1.6597910e-02   3.0793054e-02   1.0491442e-02   1.6646029e+00   4.7050700e+01
   4.6549684e-02   1.5582054e-02   2.9580102e-02   1.2073812e-02   1.6750203e+00   4.4223655e+01
   4.7822368e-02   1.4686222e-02   2.8567242e-02   1.3874426e-02   1.6724925e+00   4.2812605e+01
   4.8984160e-02   1.3918737e-02   2.7729272e-02   1.5891324e-02   1.6594016e+00   4.1559868e+01
   5.0008814e-02   1.3282620e-02   2.7044728e-02   1.8111386e-02   1.6721420e+00   3.9190970e+01
   5.0867036e-02   1.2770962e-02   2.6519108e-02   2.0506990e-02   1.6608396e+00   3.7615622e+01
   5.1509110e-02   1.2374201e-02   2.6176964e-02   2.3035530e-02   1.6590722e+00   3.5300847e+01
   5.1898606e-02   1.2080354e-02   2.6052880e-02   2.5646202e-02   1.6600960e+00   3.2927839e+01
   5.2061622e-02   1.1873868e-02   2.6196598e-02   2.8281142e-02   1.6574791e+00   3.1887845e+01
   5.2093678e-02   1.1749390e-02   2.6658818e-02   3.0870998e-02   1.6592301e+00   3.0147325e+01
   5.2107820e-02   1.1711541e-02   2.7469454e-02   3.3340972e-02   1.6520700e+00   2.7478369e+01
   5.2203920e-02   1.1764160e-02   2.8640490e-02   3.5611224e-02   1.6717391e+00   2.4422500e+01
   5.2459408e-02   1.1907917e-02   3.0180874e-02   3.7597464e-02   1.6569726e+00   2.1861320e+01
   5.2910198e-02   1.2135016e-02   3.2098576e-02   3.9217330e-02   1.6489938e+00   1.9574798e+01
   5.3562438e-02   1.2429247e-02   3.4399386e-02   4.0396886e-02   1.6766398e+00   1.7104646e+01
   5.4418396e-02   1.2773929e-02   3.7096814e-02   4.1083384e-02   1.6481823e+00   1.6099728e+01
   5.5506106e-02   1.3161618e-02   4.0230638e-02   4.1253892e-02   1.6635088e+00   1.5150518e+01
   5.6882228e-02   1.3595216e-02   4.3852036e-02   4.0928320e-02   1.6652606e+00   1.2629699e+01
   5.8601596e-02   1.4076471e-02   4.7991466e-02   4.0177220e-02   1.6550233e+00   1.0327357e+01
   6.0694916e-02   1.4605250e-02   5.2657164e-02   3.9101758e-02   1.6806781e+00   8.2462078e+00
   6.3155568e-02   1.5185917e-02   5.7855914e-02   3.7805670e-02   1.6403262e+00   6.0289655e+00
   6.5935970e-02   1.5820128e-02   6.3611858e-02   3.6376350e-02   1.6854475e+00   4.6204719e+00
   6.8942986e-02   1.6497723e-02   6.9930048e-02   3.4872478e-02   1.6362276e+00   4.0293600e+00
   7.2057572e-02   1.7194667e-02   7.6750644e-02   3.3328158e-02   1.6443508e+00   3.0643303e+00
   7.5188812e-02   1.7886903e-02   8.3970354e-02   3.1782630e-02   1.6984794e+00   2.2419625e+00
   7.8323068e-02   1.8565521e-02   9.1479650e-02   3.0284566e-02   1.6103579e+00   2.5025672e+00
   8.1513226e-02   1.9224301e-02   9.9161876e-02   2.8870546e-02   1.7300610e+00   2.1837465e+00
   8.4820264e-02   1.9854426e-02   1.0684852e-01   2.7568224e-02   1.6155652e+00   1.5215921e+00
   8.8263232e-02   2.0445044e-02   1.1431163e-01   2.6395576e-02   1.6885736e+00   1.5461020e+00
   9.1776612e-02   2.0973526e-02   1.2129395e-01   2.5362500e-02   1.6824234e+00   1.5286451e+00
   9.5242196e-02   2.1414438e-02   1.2754193e-01   2.4489344e-02   1.6007359e+00   1.4270243e+00
   9.8566168e-02   2.1748948e-02   1.3280145e-01   2.3803698e-02   1.7483899e+00   1.4322908e+00
   1.0170286e-01   2.1967838e-02   1.3674323e-01   2.3322398e-02   1.4115540e+00   1.3613137e+00
   1.0462917e-01   2.2069678e-02   1.3910508e-01   2.3047670e-02   1.7556127e+00   1.2205596e+00
   1.0730787e-01   2.2053570e-02   1.3982024e-01   2.2977014e-02   1.2749669e+00   1.1743341e+00
   1.0967121e-01   2.1918658e-02   1.3885050e-01   2.3102342e-02   1.5845612e+00   7.3734365e-01
   1.1158498e-01   2.1657288e-02   1.3619480e-01   2.3401102e-02   1.3368497e+00   2.9482785e-01
   1.1283777e-01   2.1267224e-02   1.3199092e-01   2.3834470e-02   2.1961602e+00   3.2313280e-01
   1.1319642e-01   2.0765216e-02   1.2648214e-01   2.4357770e-02   1.8769236e+01   1.9759876e-01
   1.1247843e-01   2.0167572e-02   1.1996473e-01   2.4940502e-02   4.1892511e+01   1.8241618e-01
   1.1056775e-01   1.9478957e-02   1.1272688e-01   2.5562614e-02   5.8747541e+01   2.3794036e-01
   1.0739759e-01   1.8697510e-02   1.0506426e-01   2.6203392e-02   7.5355767e+01   1.7263676e-01
   1.0296306e-01   1.7827893e-02   9.7253416e-02   2.6843090e-02   8.9935021e+01   1.9901529e-01
   9.7324412e-02   1.6893186e-02   8.9482156e-02   2.7464168e-02   1.0002159e+02   1.7043502e-01
   9.0640998e-02   1.5930993e-02   8.1883638e-02   2.8049288e-02   1.0653552e+02   1.7111275e-01
   8.3169740e-02   1.4981859e-02   7.4580678e-02   2.8574110e-02   1.1082026e+02   1.8862513e-01
   7.5229832e-02   1.4083318e-02   6.7691948e-02   2.9028944e-02   1.1413370e+02   1.7284681e-01
   6.7167304e-02   1.3269262e-02   6.1300574e-02   2.9434110e-02   1.1608328e+02   1.8932677e-01
   5.9275848e-02   1.2568385e-02   5.5461736e-02   2.9813948e-02   1.1746275e+02   1.8623088e-01
   5.1780416e-02   1.2010191e-02   5.0253316e-02   3.0177018e-02   1.1808539e+02   1.8051251e-01
   4.4844830e-02   1.1627306e-02   4.5754420e-02   3.0508632e-02   1.1816613e+02   1.8075326e-01
   3.8572364e-02   1.1446275e-02   4.2012696e-02   3.0788818e-02   1.1808046e+02   1.9214336e-01
   3.3021290e-02   1.1484837e-02   3.9059732e-02   3.1012936e-02   1.1742118e+02   1.9825287e-01
   2.8210212e-02   1.1757096e-02   3.6918764e-02   3.1176096e-02   1.1644510e+02   1.7706621e-01
   2.4135840e-02   1.2277603e-02   3.5585794e-02   3.1258418e-02   1.1564381e+02   1.8703586e-01
   2.0773916e-02   1.3056765e-02   3.5017814e-02   3.1235048e-02   1.1501084e+02   1.8465818e-01
   1.8076698e-02   1.4093568e-02   3.5136504e-02   3.1082712e-02   1.1403919e+02   1.8198469e-01
   1.5978052e-02   1.5375032e-02   3.5841530e-02   3.0770420e-02   1.1315110e+02   2.0781960e-01
   1.4397192e-02   1.6875204e-02   3.7030462e-02   3.0268294e-02   1.1271176e+02   1.8301595e-01
   1.3250364e-02   1.8559958e-02   3.8609190e-02   2.9552228e-02   1.1219901e+02   1.9959787e-01
   1.2447417e-02   2.0389576e-02   4.0488876e-02   2.8605144e-02   1.1146027e+02   1.9956285e-01
   1.1899269e-02   2.2314036e-02   4.2598888e-02   2.7454058e-02   1.1087548e+02   1.9444351e-01
   1.1544087e-02   2.4277412e-02   4.4898980e-02   2.6164270e-02   1.1072798e+02   1.9950926e-01
   1.1346226e-02   2.6210934e-02   4.7348432e-02   2.4795494e-02   1.1056920e+02   1.9018296e-01
   1.1275090e-02   2.8034806e-02   4.9880654e-02   2.3402114e-02   1.1029233e+02   1.7077002e-01
   1.1292758e-02   2.9666342e-02   5.2400338e-02   2.2037178e-02   1.0999283e+02   3.0481627e-01
   1.1358594e-02   3.1039734e-02   5.4800048e-02   2.0741160e-02   1.0940536e+02   1.9553648e+00
   1.1445773e-02   3.2173116e-02   5.7013120e-02   1.9537563e-02   1.0870102e+02   3.9956908e+00
   1.1544720e-02   3.3153174e-02   5.9038150e-02   1.8436684e-02   1.0791097e+02   4.1768854e+00
   1.1650908e-02   3.4053404e-02   6.0894754e-02   1.7441796e-02   1.0703123e+02   4.2414193e+00
   1.1754040e-02   3.4911900e-02   6.2587500e-02   1.6545084e-02   1.0605636e+02   4.5196664e+00
   1.1836948e-02   3.5741110e-02   6.4124744e-02   1.5735463e-02   1.0490944e+02   4.2607296e+00
   1.1883497e-02   3.6548142e-02   6.5495966e-02   1.5007869e-02   1.0381920e+02   4.1890451e+00
   1.1880179e-02   3.7331734e-02   6.6623682e-02   1.4354026e-02   1.0265129e+02   3.7290113e+00
   1.1817489e-02   3.8101702e-02   6.7399674e-02   1.3763470e-02   1.0137849e+02   3.5687244e+00
   1.1695760e-02   3.8906022e-02   6.7688028e-02   1.3220665e-02   9.9889437e+01   3.9568461e+00
   1.1521950e-02   3.9793728e-02   6.7340592e-02   1.2699182e-02   9.8050547e+01   4.0965212e+00
   1.1304771e-02   4.0794296e-02   6.6303652e-02   1.2171490e-02   9.6144925e+01   4.3930940e+00
   1.1049541e-02   4.1917258e-02   6.4600386e-02   1.1613228e-02   9.3891222e+01   4.7145384e+00
   1.0758104e-02   4.3144768e-02   6.2296360e-02   1.1010978e-02   9.1610812e+01   5.1318967e+00
   1.0438618e-02   4.4428456e-02   5.9501524e-02   1.0363529e-02   8.9106204e+01   5.1211131e+00
   1.0102553e-02   4.5695294e-02   5.6321668e-02   9.6731970e-03   8.6091317e+01   4.8201250e+00
   9.7593578e-03   4.6862604e-02   5.2878314e-02   8.9514162e-03   8.3023575e+01   4.8875251e+00
   9.4230562e-03   4.7842950e-02   4.9307288e-02   8.2170502e-03   7.9634611e+01   4.6685644e+00
   9.1102328e-03   4.8548462e-02   4.5734060e-02   7.4890268e-03   7.6256812e+01   4.8278952e+00
   8.8363152e-03   4.8889426e-02   4.2272374e-02   6.7865550e-03   7.2070414e+01   5.1448015e+00
   8.6211746e-03   4.8798838e-02   3.8998240e-02   6.1278658e-03   6.8004480e+01   5.0670048e+00
   8.4898660e-03   4.8262392e-02   3.5947098e-02   5.5282646e-03   6.4909222e+01   5.0993509e+00
   8.4669026e-03   4.7321032e-02   3.3127968e-02   4.9971836e-03   6.0589850e+01   5.1295702e+00
   8.5725144e-03   4.6087008e-02   3.0545892e-02   4.5383716e-03   5.6549710e+01   5.4272380e+00
   8.8208628e-03   4.4706354e-02   2.8206192e-02   4.1526920e-03   5.3192249e+01   5.5243329e+00
   9.2207302e-03   4.3302246e-02   2.6108364e-02   3.8399962e-03   4.9747370e+01   5.5259084e+00
   9.7795574e-03   4.1985978e-02   2.4246430e-02   3.6004418e-03   4.6935253e+01   5.7466987e+00
   1.0503866e-02   4.0861034e-02   2.2604074e-02   3.4335504e-03   4.4185943e+01   5.7237897e+00
   1.1397314e-02   4.0012096e-02   2.1165682e-02   3.3378218e-03   4.2105503e+01   5.7635340e+00
   1.2458522e-02   3.9499370e-02   1.9913317e-02   3.3116486e-03   3.9912094e+01   5.5291765e+00
   1.3677284e-02   3.9354396e-02   1.8823804e-02   3.3536708e-03   3.7450914e+01   5.3205812e+00
   1.5037409e-02   3.9588940e-02   1.7879978e-02   3.4620184e-03   3.5481264e+01   5.5047751e+00
   1.6518591e-02   4.0194778e-02   1.7067215e-02   3.6346092e-03   3.3529535e+01   5.4308597e+00
   1.8098512e-02   4.1151156e-02   1.6372632e-02   3.8698518e-03   3.1339751e+01   5.5202979e+00
   1.9758904e-02   4.2439156e-02   1.5791716e-02   4.1650842e-03   2.8771001e+01   5.8122183e+00
   2.1480656e-02   4.4043860e-02   1.5321209e-02   4.5149214e-03   2.6851243e+01   5.9243994e+00
   2.3245840e-02   4.5954014e-02   1.4948071e-02   4.9116982e-03   2.5355415e+01   5.9350202e+00
   2.5045046e-02   4.8155700e-02   1.4664793e-02   5.3460730e-03   2.3786906e+01   5.9029839e+00
   2.6871246e-02   5.0627906e-02   1.4479908e-02   5.8052618e-03   2.2375450e+01   6.0059647e+00
   2.8713364e-02   5.3320772e-02   1.4404805e-02   6.2743284e-03   2.1290903e+01   5.8215410e+00
   3.0552466e-02   5.6147102e-02   1.4449525e-02   6.7355446e-03   2.0021342e+01   5.4781717e+00
   3.2364372e-02   5.8996966e-02   1.4624519e-02   7.1672190e-03   1.8022622e+01   5.4772900e+00
   3.4121342e-02   6.1735288e-02   1.4940659e-02   7.5532756e-03   1.5816152e+01   5.5005069e+00
   3.5787130e-02   6.4239014e-02   1.5406890e-02   7.8880398e-03   1.3298942e+01   5.4879761e+00
   3.7317890e-02   6.6413848e-02   1.6029293e-02   8.1723004e-03   1.1631345e+01   5.4623171e+00
   3.8661260e-02   6.8184698e-02   1.6807522e-02   8.4074806e-03   1.0497096e+01   5.4395276e+00
   3.9765080e-02   6.9553566e-02   1.7736164e-02   8.5901294e-03   8.5028887e+00   5.4249704e+00
   4.0582788e-02   7.0600954e-02   1.8819575e-02   8.7128184e-03   6.6312960e+00   5.4126257e+00
   4.1062110e-02   7.1406750e-02   2.0066766e-02   8.7726074e-03   5.3838964e+00   5.3955094e+00
   4.1178064e-02   7.2029130e-02   2.1485414e-02   8.7804608e-03   4.5544129e+00   5.2559077e+00
   4.0964056e-02   7.2533156e-02   2.3089048e-02   8.7520344e-03   3.6380426e+00   5.1923823e+00
   4.0471920e-02   7.2958608e-02   2.4889752e-02   8.6947720e-03   2.9983627e+00   5.0239803e+00
   3.9736598e-02   7.3292108e-02   2.6892534e-02   8.6104482e-03   2.3616599e+00   4.8328644e+00
   3.8778182e-02   7.3488898e-02   2.9092904e-02   8.4990382e-03   1.6423934e+00   4.8361054e+00
   3.7622418e-02   7.3474886e-02   3.1473524e-02   8.3575958e-03   1.6682810e+00   4.7276855e+00
   3.6317004e-02   7.3224944e-02   3.4008132e-02   8.1765868e-03   1.6774869e+00   4.6578742e+00
   3.4914684e-02   7.2787624e-02   3.6656616e-02   7.9427110e-03   1.6411696e+00   4.6076183e+00
   3.3456430e-02   7.2193134e-02   3.9362354e-02   7.6489354e-03   1.6828718e+00   4.4892226e+00
   3.1973402e-02   7.1434162e-02   4.2050264e-02   7.3021918e-03   1.6235225e+00   4.4006550e+00
   3.0477908e-02   7.0468212e-02   4.4608408e-02   6.9207808e-03   1.6901468e+00   4.3228456e+00
   2.8960168e-02   6.9229484e-02   4.6906062e-02   6.5235416e-03   1.6728223e+00   4.1047154e+00
   2.7404434e-02   6.7610130e-02   4.8820066e-02   6.1246722e-03   1.6579818e+00   3.7777093e+00
   2.5794076e-02   6.5471108e-02   5.0275626e-02   5.7341906e-03   1.6691872e+00   3.7634750e+00
   2.4127216e-02   6.2775686e-02   5.1347056e-02   5.3595246e-03   1.6486581e+00   3.7834276e+00
   2.2426758e-02   5.9603636e-02   5.2217284e-02   5.0067058e-03   1.6623172e+00   3.8296634e+00
   2.0714222e-02   5.6070100e-02   5.3051812e-02   4.6795822e-03   1.6623659e+00   3.9583084e+00
   1.9003761e-02   5.2294946e-02   5.3998786e-02   4.3813070e-03   1.6592245e+00   4.2424674e+00
   1.7308059e-02   4.8375502e-02   5.5207582e-02   4.1152368e-03   1.6444958e+00   4.8563079e+00
   1.5634374e-02   4.4390748e-02   5.6808634e-02   3.8836130e-03   1.6547395e+00   4.7586723e+00
   1.3998999e-02   4.0421018e-02   5.8880998e-02   3.6866910e-03   1.6574386e+00   4.4568384e+00
   1.2435077e-02   3.6534910e-02   6.1449106e-02   3.5222980e-03   1.6522532e+00   4.3480370e+00
   1.0978188e-02   3.2774708e-02   6.4483490e-02   3.3874366e-03   1.6632872e+00   4.2128589e+00
   9.6573554e-03   2.9175404e-02   6.7884466e-02   3.2806562e-03   1.6487324e+00   4.2239066e+00
   8.4986666e-03   2.5789056e-02   7.1490676e-02   3.2010712e-03   1.6573058e+00   4.1749147e+00
   7.5269242e-03   2.2677940e-02   7.5077214e-02   3.1461848e-03   1.6551232e+00   4.5563485e+00
   6.7630784e-03   1.9893354e-02   7.8386974e-02   3.1129066e-03   1.6471827e+00   4.0080921e+00
   6.2254962e-03   1.7467261e-02   8.1112996e-02   3.0984442e-03   1.6575365e+00   1.0807708e+01
   5.9322408e-03   1.5414891e-02   8.2935614e-02   3.0994744e-03   1.6433177e+00   3.2193654e+01
   5.9030188e-03   1.3736723e-02   8.3698676e-02   3.1126570e-03   1.6514474e+00   5.4218677e+01
   6.1584938e-03   1.2422970e-02   8.3417572e-02   3.1341728e-03   1.6558378e+00   6.9277645e+01
   6.7180948e-03   1.1457022e-02   8.2244894e-02   3.1580244e-03   1.6419852e+00   8.1753311e+01
   7.5996828e-03   1.0819520e-02   8.0423650e-02   3.1785326e-03   1.6573025e+00   9.1057950e+01
   8.8185240e-03   1.0491238e-02   7.8164880e-02   3.1925888e-03   1.6586657e+00   9.7225318e+01
   1.0388808e-02   1.0448201e-02   7.5653640e-02   3.1969978e-03   1.6494827e+00   1.0187760e+02
   1.2324773e-02   1.0659617e-02   7.3056972e-02   3.1895776e-03   1.6437882e+00   1.0564814e+02
   1.4640616e-02   1.1085488e-02   7.0498122e-02   3.1712740e-03   1.6410339e+00   1.0867051e+02
   1.7348618e-02   1.1678342e-02   6.8055454e-02   3.1431328e-03   1.6565934e+00   1.1079576e+02
   2.0454240e-02   1.2389347e-02   6.5743386e-02   3.1055042e-03   1.6474022e+00   1.1218768e+02
   2.3952998e-02   1.3170951e-02   6.3523808e-02   3.0599200e-03   1.6489815e+00   1.1308664e+02
   2.7826472e-02   1.3986837e-02   6.1355600e-02   3.0096430e-03   1.6604285e+00   1.1363246e+02
   3.2045990e-02   1.4811932e-02   5.9215462e-02   2.9582276e-03   1.6444480e+00   1.1371317e+02
   3.6579454e-02   1.5615863e-02   5.7080502e-02   2.9078016e-03   1.6511395e+00   1.1359624e+02
   4.1378722e-02   1.6360203e-02   5.4925414e-02   2.8600380e-03   1.6545905e+00   1.1358314e+02
   4.6370802e-02   1.7020886e-02   5.2722566e-02   2.8163960e-03   1.6491416e+00   1.1359691e+02
   5.1456642e-02   1.7592617e-02   5.0467316e-02   2.7760430e-03   1.6601751e+00   1.1349131e+02
   5.6492658e-02   1.8061576e-02   4.8196360e-02   2.7367278e-03   1.6541244e+00   1.1320963e+02
   6.1311116e-02   1.8409209e-02   4.5945838e-02   2.6975796e-03   1.6449827e+00   1.1307588e+02
   6.5734886e-02   1.8631858e-02   4.3736606e-02   2.6598330e-03   1.6499420e+00   1.1290016e+02
   6.9562172e-02   1.8738958e-02   4.1582472e-02   2.6264142e-03   1.6595019e+00   1.1244777e+02
   7.2665532e-02   1.8743739e-02   3.9511068e-02   2.6000026e-03   1.6646028e+00   1.1212945e+02
   7.5059630e-02   1.8654871e-02   3.7589282e-02   2.5821538e-03   1.6570997e+00   1.1192884e+02
   7.6814798e-02   1.8480316e-02   3.5893890e-02   2.5741800e-03   1.6604598e+00   1.1167335e+02
   7.8002476e-02   1.8221692e-02   3.4490822e-02   2.5767858e-03   1.6709435e+00   1.1151548e+02
   7.8673854e-02   1.7882630e-02   3.3429060e-02   2.5899824e-03   1.6659191e+00   1.1139622e+02
   7.8845398e-02   1.7489269e-02   3.2726034e-02   2.6126358e-03   1.6664651e+00   1.1104654e+02
   7.8540262e-02   1.7076440e-02   3.2367656e-02   2.6424688e-03   1.6713728e+00   1.1055975e+02
   7.7798800e-02   1.6675872e-02   3.2315030e-02   2.6761902e-03   1.6624655e+00   1.1006746e+02
   7.6633670e-02   1.6311449e-02   3.2515584e-02   2.7091114e-03   1.6644837e+00   1.0963425e+02
   7.5022058e-02   1.5993987e-02   3.2905708e-02   2.7373282e-03   1.6703116e+00   1.0925267e+02
   7.2970850e-02   1.5729402e-02   3.3438174e-02   2.7582274e-03   1.6612023e+00   1.0874728e+02
   7.0537732e-02   1.5519130e-02   3.4099576e-02   2.7699208e-03   1.6656588e+00   1.0813558e+02
   6.7776310e-02   1.5361728e-02   3.4871334e-02   2.7727684e-03   1.6769635e+00   1.0727033e+02
   6.4756358e-02   1.5267429e-02   3.5738226e-02   2.7682536e-03   1.6744579e+00   1.0637484e+02
   6.1600758e-02   1.5255028e-02   3.6719058e-02   2.7577478e-03   1.6664422e+00   1.0548025e+02
   5.8441844e-02   1.5335344e-02   3.7834148e-02   2.7430494e-03   1.6639787e+00   1.0409820e+02
   5.5388018e-02   1.5508977e-02   3.9077148e-02   2.7255568e-03   1.6684442e+00   1.0265763e+02
   5.2514988e-02   1.5771305e-02   4.0418026e-02   2.7058136e-03   1.6698989e+00   1.0154969e+02
   4.9882246e-02   1.6111827e-02   4.1818158e-02   2.6837518e-03   1.6646266e+00   1.0036483e+02
   4.7548528e-02   1.6510185e-02   4.3228134e-02   2.6590136e-03   1.6548258e+00   9.8732222e+01
   4.5547550e-02   1.6933428e-02   4.4570112e-02   2.6310452e-03   1.6591142e+00   9.6955265e+01
   4.3893002e-02   1.7339281e-02   4.5727300e-02   2.5988692e-03   1.6749530e+00   9.5147003e+01
   4.2588660e-02   1.7688584e-02   4.6542246e-02   2.5611056e-03   1.6722700e+00   9.3044668e+01
   4.1623830e-02   1.7952550e-02   4.6892552e-02   2.5161296e-03   1.6598685e+00   9.0929440e+01
   4.0977996e-02   1.8106617e-02   4.6719302e-02   2.4618406e-03   1.6737716e+00   8.8822898e+01
   4.0622358e-02   1.8132141e-02   4.5971948e-02   2.3951316e-03   1.6843236e+00   8.6672029e+01
   4.0535886e-02   1.8027897e-02   4.4664574e-02   2.3136350e-03   1.6579072e+00   8.4223801e+01
   4.0694120e-02   1.7797992e-02   4.2891528e-02   2.2173320e-03   1.6719732e+00   8.1388806e+01
   4.1059938e-02   1.7440055e-02   4.0753764e-02   2.1084012e-03   1.6809873e+00   7.8886842e+01
   4.1602578e-02   1.6961738e-02   3.8375804e-02   1.9904088e-03   1.6597393e+00   7.6259369e+01
   4.2284822e-02   1.6378084e-02   3.5907662e-02   1.8677071e-03   1.6944181e+00   7.3342999e+01
   4.3061126e-02   1.5701539e-02   3.3475324e-02   1.7475229e-03   1.7052487e+00   7.0039890e+01
   4.3904892e-02   1.4952708e-02   3.1171974e-02   1.6411107e-03   1.7242662e+00   6.6248415e+01
   4.4811970e-02   1.4158335e-02   2.9059506e-02   1.5639172e-03   1.7757640e+00   6.3217508e+01
   4.5773476e-02   1.3340652e-02   2.7171858e-02   1.5344676e-03   1.8139548e+00   5.9510947e+01
   4.6779792e-02   1.2516424e-02   2.5531850e-02   1.5712339e-03   1.8373852e+00   5.5568620e+01
   4.7836796e-02   1.1698093e-02   2.4155280e-02   1.6928053e-03   1.7963861e+00   5.2829006e+01
   4.8945370e-02   1.0896346e-02   2.3036534e-02   1.9192083e-03   1.8203788e+00   4.9142575e+01
   5.0088514e-02   1.0122632e-02   2.2146278e-02   2.2714494e-03   1.8836432e+00   4.5710033e+01
   5.1208456e-02   9.3864236e-03   2.1437530e-02   2.7702664e-03   1.8686109e+00   4.3274033e+01
   5.2213744e-02   8.6922920e-03   2.0845100e-02   3.4353650e-03   1.8415582e+00   4.1108051e+01
   5.3049338e-02   8.0459566e-03   2.0312540e-02   4.2848416e-03   1.8080310e+00   3.9966355e+01
   5.3727552e-02   7.4609908e-03   1.9808968e-02   5.3370782e-03   1.8258003e+00   3.7391999e+01
   5.4303022e-02   6.9517808e-03   1.9311183e-02   6.6131588e-03   1.8349798e+00   3.3770513e+01
   5.4829718e-02   6.5283418e-03   1.8800248e-02   8.1332746e-03   1.8020619e+00   3.2424416e+01
   5.5329218e-02   6.1993912e-03   1.8252697e-02   9.9145152e-03   1.8346759e+00   3.1463875e+01
   5.5805108e-02   5.9707284e-03   1.7632790e-02   1.1969190e-02   1.8338932e+00   2.9488437e+01
   5.6284786e-02   5.8450284e-03   1.6903479e-02   1.4301612e-02   1.7949392e+00   2.7123487e+01
   5.6832426e-02   5.8245550e-03   1.6038017e-02   1.6907421e-02   1.7894431e+00   2.3971798e+01
   5.7519366e-02   5.9101956e-03   1.5047586e-02   1.9769449e-02   1.7688285e+00   2.1701446e+01
   5.8384584e-02   6.0988888e-03   1.3984643e-02   2.2852016e-02   1.7036211e+00   1.9881815e+01
   5.9429042e-02   6.3838556e-03   1.2908850e-02   2.6097434e-02   1.6594006e+00   1.7610317e+01
   6.0652264e-02   6.7564454e-03   1.1875476e-02   2.9430070e-02   1.6670504e+00   1.6566568e+01
   6.2072274e-02   7.2042854e-03   1.0937256e-02   3.2762376e-02   1.6553245e+00   1.5160469e+01
   6.3698032e-02   7.7120022e-03   1.0140378e-02   3.5995872e-02   1.6554765e+00   1.2950295e+01
   6.5501730e-02   8.2635600e-03   9.5232888e-03   3.9020784e-02   1.6543058e+00   1.1128409e+01
   6.7453268e-02   8.8422948e-03   9.1179568e-03   4.1710444e-02   1.6431335e+00   8.8194439e+00
   6.9552754e-02   9.4407568e-03   8.9546204e-03   4.3932854e-02   1.6702997e+00   7.1504362e+00
   7.1819774e-02   1.0062957e-02   9.0627708e-03   4.5593296e-02   1.6586558e+00   5.7747395e+00
   7.4283140e-02   1.0712482e-02   9.4715126e-03   4.6681682e-02   1.6730183e+00   4.5510896e+00
   7.6942464e-02   1.1393344e-02   1.0213725e-02   4.7265040e-02   1.6691696e+00   4.1795231e+00
   7.9769284e-02   1.2111582e-02   1.1321160e-02   4.7418148e-02   1.6488713e+00   3.4249013e+00
   8.2756482e-02   1.2867740e-02   1.2817244e-02   4.7195990e-02   1.6786065e+00   3.2879241e+00
   8.5930718e-02   1.3657674e-02   1.4717742e-02   4.6641594e-02   1.6434262e+00   2.7858786e+00
   8.9317974e-02   1.4477277e-02   1.7033748e-02   4.5777254e-02   1.6771950e+00   1.9202275e+00
   9.2908062e-02   1.5321620e-02   1.9776473e-02   4.4625166e-02   1.6496124e+00   2.5292703e+00
   9.6704506e-02   1.6182836e-02   2.2952610e-02   4.3209412e-02   1.6605364e+00   2.6483270e+00
   1.0074774e-01   1.7049168e-02   2.6554422e-02   4.1551302e-02   1.6792643e+00   2.0433708e+00
   1.0507681e-01   1.7913516e-02   3.0559220e-02   3.9711600e-02   1.6129657e+00   1.8150014e+00
   1.0972412e-01   1.8782747e-02   3.4931386e-02   3.7785128e-02   1.7211918e+00   1.6809447e+00
   1.1469727e-01   1.9666868e-02   3.9619614e-02   3.5865682e-02   1.6043571e+00   1.6572690e+00
   1.1997034e-01   2.0566922e-02   4.4541302e-02   3.4038232e-02   1.6911518e+00   1.6529003e+00
   1.2549205e-01   2.1471668e-02   4.9580628e-02   3.2370902e-02   1.6605493e+00   1.3938678e+00
   1.3117604e-01   2.2358464e-02   5.4588366e-02   3.0909208e-02   1.6257560e+00   1.2104283e+00
   1.3685742e-01   2.3192560e-02   5.9370452e-02   2.9670968e-02   1.7403778e+00   1.3360868e+00
   1.4226263e-01   2.3920636e-02   6.3698748e-02   2.8648858e-02   1.4162438e+00   7.6411019e-01
   1.4707962e-01   2.4492320e-02   6.7295488e-02   2.7828780e-02   1.7189836e+00   1.6250927e-01
   1.5099925e-01   2.4881512e-02   6.9859118e-02   2.7199510e-02   1.2367430e+00   3.2740150e-01
   1.5369659e-01   2.5068868e-02   7.1181818e-02   2.6746040e-02   1.5917223e+00   2.3352969e-01
   1.5486483e-01   2.5031868e-02   7.1241132e-02   2.6454880e-02   1.2199271e+00   1.5882420e-01
   1.5419656e-01   2.4756880e-02   7.0196892e-02   2.6320770e-02   3.4631027e+00   2.1258490e-01
   1.5140778e-01   2.4245034e-02   6.8258970e-02   2.6331536e-02   2.2229761e+01   1.6693989e-01
   1.4642621e-01   2.3509322e-02   6.5599480e-02   2.6452894e-02   4.6625299e+01   2.1014599e-01
   1.3946654e-01   2.2586686e-02   6.2406456e-02   2.6642904e-02   6.5440558e+01   1.8316567e-01
   1.3090973e-01   2.1538496e-02   5.8884152e-02   2.6883292e-02   8.4019811e+01   1.8549504e-01
   1.2115689e-01   2.0420658e-02   5.5199838e-02   2.7182038e-02   9.8469596e+01   1.8306450e-01
   1.1057399e-01   1.9279977e-02   5.1480674e-02   2.7569192e-02   1.0754990e+02   1.6877632e-01
   9.9542898e-02   1.8163921e-02   4.7823264e-02   2.8087226e-02   1.1328410e+02   1.9496772e-01
   8.8463916e-02   1.7113867e-02   4.4295716e-02   2.8764396e-02   1.1667827e+02   1.9049241e-01
   7.7685246e-02   1.6170304e-02   4.0937322e-02   2.9613286e-02   1.1922479e+02   1.9396965e-01
   6.7479504e-02   1.5373358e-02   3.7762326e-02   3.0631812e-02   1.2063874e+02   1.7189820e-01
   5.8048780e-02   1.4752511e-02   3.4771086e-02   3.1800156e-02   1.2154318e+02   1.6232189e-01
   4.9529912e-02   1.4330470e-02   3.1967448e-02   3.3075822e-02   1.2176193e+02   1.9870092e-01
   4.1999906e-02   1.4126456e-02   2.9390602e-02   3.4386966e-02   1.2166696e+02   1.8155372e-01
   3.5478260e-02   1.4151255e-02   2.7110428e-02   3.5658256e-02   1.2150293e+02   1.6162126e-01
   2.9943730e-02   1.4401888e-02   2.5196326e-02   3.6819856e-02   1.2089944e+02   1.9701319e-01
   2.5350006e-02   1.4865293e-02   2.3712372e-02   3.7795860e-02   1.2010044e+02   1.9305265e-01
   2.1632048e-02   1.5526453e-02   2.2706710e-02   3.8504298e-02   1.1908645e+02   1.9314189e-01
   1.8709564e-02   1.6364431e-02   2.2206504e-02   3.8869058e-02   1.1818892e+02   1.9505487e-01
   1.6490585e-02   1.7347356e-02   2.2229098e-02   3.8839976e-02   1.1745235e+02   1.9072797e-01
   1.4873175e-02   1.8428827e-02   2.2786556e-02   3.8372806e-02   1.1692406e+02   1.9769092e-01
   1.3748410e-02   1.9548975e-02   2.3894918e-02   3.7447932e-02   1.1661429e+02   1.7041118e-01
   1.3001003e-02   2.0637612e-02   2.5573270e-02   3.6122780e-02   1.1616292e+02   2.1224009e-01
   1.2511649e-02   2.1615224e-02   2.7842582e-02   3.4498438e-02   1.1561214e+02   1.6562427e-01
   1.2181196e-02   2.2398946e-02   3.0729744e-02   3.2676076e-02   1.1494835e+02   1.9525292e-01
   1.1933276e-02   2.2911028e-02   3.4264322e-02   3.0753432e-02   1.1422106e+02   1.9986453e-01
   1.1711388e-02   2.3109254e-02   3.8490878e-02   2.8821882e-02   1.1354924e+02   1.3955873e-01
   1.1495642e-02   2.3001320e-02   4.3460150e-02   2.6955534e-02   1.1267549e+02   1.1881903e+00
   1.1283648e-02   2.2619652e-02   4.9199716e-02   2.5203342e-02   1.1162789e+02   2.7070715e+00
   1.1077926e-02   2.2009236e-02   5.5716396e-02   2.3595462e-02   1.1055854e+02   3.6094990e+00
   1.0892834e-02   2.1227176e-02   6.2996864e-02   2.2141402e-02   1.0931091e+02   4.4338678e+00
   1.0747063e-02   2.0344306e-02   7.0992754e-02   2.0826286e-02   1.0798910e+02   4.9048679e+00
[truncated: 13,900,392 more chars]
