# Supplementary material for: Reflex Control of Robotic Gait Using Human Walking Data
Source: PLoS One. 2014 Oct 27;9(10):e109959. doi: 10.1371/journal.pone.0109959 (PMC4210155; doi:10.1371/journal.pone.0109959)
Supplement: Data S5 — Subject D. (GZ) [file pone.0109959.s022.gz › Data_S5.dat]

   2.5341906e-02   1.8401800e-04   5.3540018e-03   1.0020320e-03   3.8026695e+00   6.5711658e-01
   2.7787496e-02   1.9236418e-03   6.1415634e-03   2.0195712e-03   2.8933552e+00   6.8948824e-01
   2.9980008e-02   3.4996546e-03   6.9035170e-03   3.0792828e-03   2.3738750e+00   6.5318378e-01
   3.1895946e-02   4.8820412e-03   7.6198278e-03   4.1737000e-03   1.4735631e+00   6.6412652e-01
   3.3642082e-02   6.1106266e-03   8.2985600e-03   5.3297064e-03   1.3187030e+00   6.6080240e-01
   3.5249364e-02   7.1822538e-03   8.9320140e-03   6.5452178e-03   1.4014354e+00   6.5392427e-01
   3.6764734e-02   8.1211614e-03   9.5240892e-03   7.8309578e-03   1.2217298e+00   6.8654973e-01
   3.8243488e-02   8.9529338e-03   1.0074260e-02   9.1955246e-03   1.1444278e+00   6.7343043e-01
   3.9724442e-02   9.6945970e-03   1.0574839e-02   1.0635464e-02   8.9820253e-01   6.6291637e-01
   4.1271008e-02   1.0385648e-02   1.1039835e-02   1.2154135e-02   8.4331079e-01   6.7918789e-01
   4.2897660e-02   1.1036286e-02   1.1481807e-02   1.3734301e-02   8.4692653e-01   6.6090900e-01
   4.4627942e-02   1.1669741e-02   1.1920749e-02   1.5357002e-02   8.1587869e-01   6.4959515e-01
   4.6441010e-02   1.2293649e-02   1.2371244e-02   1.6992588e-02   8.6215139e-01   6.7312363e-01
   4.8279548e-02   1.2908445e-02   1.2843399e-02   1.8602973e-02   8.5541229e-01   6.8780175e-01
   5.0073452e-02   1.3517925e-02   1.3342200e-02   2.0146006e-02   8.6219991e-01   6.7037637e-01
   5.1725322e-02   1.4127213e-02   1.3862528e-02   2.1604082e-02   8.3615274e-01   6.5124813e-01
   5.3131986e-02   1.4764613e-02   1.4400349e-02   2.2987620e-02   8.5587515e-01   6.6287277e-01
   5.4187542e-02   1.5454827e-02   1.4944759e-02   2.4284624e-02   8.6950560e-01   6.6787373e-01
   5.4828998e-02   1.6217191e-02   1.5485186e-02   2.5464392e-02   8.3623743e-01   6.7069198e-01
   5.5006966e-02   1.7073923e-02   1.6013959e-02   2.6515994e-02   8.7269215e-01   6.6053399e-01
   5.4689588e-02   1.8048871e-02   1.6524401e-02   2.7455624e-02   8.5546452e-01   6.5658893e-01
   5.3923620e-02   1.9164021e-02   1.7027530e-02   2.8311638e-02   8.4430835e-01   6.7571163e-01
   5.2806930e-02   2.0440796e-02   1.7543277e-02   2.9131364e-02   8.7742902e-01   6.6609498e-01
   5.1467900e-02   2.1899416e-02   1.8080028e-02   2.9968184e-02   8.4447507e-01   6.5668081e-01
   5.0044150e-02   2.3539618e-02   1.8639807e-02   3.0860366e-02   8.4732860e-01   6.4348301e-01
   4.8643570e-02   2.5348356e-02   1.9229546e-02   3.1841016e-02   8.3720891e-01   6.5156155e-01
   4.7337828e-02   2.7315680e-02   1.9850869e-02   3.2941312e-02   8.0887351e-01   6.8003530e-01
   4.6166650e-02   2.9426906e-02   2.0481768e-02   3.4180828e-02   8.2299577e-01   6.7190586e-01
   4.5138326e-02   3.1667640e-02   2.1083950e-02   3.5555906e-02   8.0742186e-01   6.6955508e-01
   4.4240674e-02   3.4029820e-02   2.1615908e-02   3.7045082e-02   8.5365817e-01   6.6475984e-01
   4.3455244e-02   3.6505006e-02   2.2031868e-02   3.8624126e-02   8.8487620e-01   6.4930151e-01
   4.2747306e-02   3.9087576e-02   2.2267104e-02   4.0258966e-02   8.4365440e-01   6.8764673e-01
   4.2066516e-02   4.1764644e-02   2.2240066e-02   4.1893028e-02   8.5601681e-01   6.9320800e-01
   4.1370260e-02   4.4498640e-02   2.1910716e-02   4.3462090e-02   8.4594559e-01   6.4339049e-01
   4.0628172e-02   4.7232956e-02   2.1295722e-02   4.4903786e-02   8.4470103e-01   6.4630395e-01
   3.9832036e-02   4.9911000e-02   2.0439976e-02   4.6152042e-02   8.5432447e-01   6.5341134e-01
   3.9005228e-02   5.2480698e-02   1.9419216e-02   4.7123142e-02   8.3174771e-01   6.4433156e-01
   3.8166164e-02   5.4881932e-02   1.8312541e-02   4.7702466e-02   8.4369288e-01   6.5930536e-01
   3.7307684e-02   5.7049592e-02   1.7181190e-02   4.7811258e-02   8.4166806e-01   6.5760433e-01
   3.6413622e-02   5.8925066e-02   1.6076859e-02   4.7445902e-02   8.4247034e-01   6.4351868e-01
   3.5455882e-02   6.0439734e-02   1.5038839e-02   4.6626784e-02   8.2401512e-01   6.7510558e-01
   3.4383478e-02   6.1494348e-02   1.4097380e-02   4.5396186e-02   8.2133120e-01   6.5255123e-01
   3.3142548e-02   6.1985444e-02   1.3271632e-02   4.3822062e-02   8.3449770e-01   6.6288362e-01
   3.1718756e-02   6.1836858e-02   1.2565543e-02   4.1963574e-02   8.1146184e-01   6.9194496e-01
   3.0133822e-02   6.1030520e-02   1.1971735e-02   3.9853670e-02   8.3227138e-01   6.2841510e-01
   2.8423730e-02   5.9638084e-02   1.1481157e-02   3.7519432e-02   8.2078417e-01   6.9639258e-01
   2.6641212e-02   5.7785702e-02   1.1087986e-02   3.5013230e-02   8.4054773e-01   6.1194930e-01
   2.4830686e-02   5.5616666e-02   1.0783834e-02   3.2395734e-02   8.5826421e-01   6.4569268e-01
   2.3017516e-02   5.3276168e-02   1.0569047e-02   2.9725898e-02   8.2702246e-01   7.1496003e-01
   2.1232118e-02   5.0886794e-02   1.0454224e-02   2.7081398e-02   8.6152240e-01   5.7877931e-01
   1.9511522e-02   4.8555666e-02   1.0442498e-02   2.4542918e-02   8.2840449e-01   7.4028734e-01
   1.7890700e-02   4.6379884e-02   1.0524723e-02   2.2170534e-02   8.2175838e-01   5.9846740e-01
   1.6397253e-02   4.4432142e-02   1.0683228e-02   1.9999293e-02   8.6223530e-01   7.2281820e-01
   1.5045246e-02   4.2764122e-02   1.0903319e-02   1.8044827e-02   8.3055101e-01   5.7911913e-01
   1.3837760e-02   4.1409818e-02   1.1172223e-02   1.6319990e-02   8.1942318e-01   4.2077288e-01
   1.2769268e-02   4.0370564e-02   1.1479217e-02   1.4834752e-02   8.1321861e-01   5.7327133e-01
   1.1831602e-02   3.9617346e-02   1.1826901e-02   1.3583572e-02   8.3562262e-01   1.7624934e-01
   1.1027661e-02   3.9099342e-02   1.2223072e-02   1.2544351e-02   8.8071522e-01   7.2441218e-01
   1.0370436e-02   3.8740444e-02   1.2675657e-02   1.1682976e-02   8.7211859e-01   3.8958981e-01
   9.8743572e-03   3.8442128e-02   1.3189890e-02   1.0963265e-02   8.2374256e-01   1.2297888e+01
   9.5598768e-03   3.8093546e-02   1.3766439e-02   1.0357260e-02   8.1089668e-01   4.3681263e+01
   9.4586976e-03   3.7574632e-02   1.4406204e-02   9.8423766e-03   8.4326639e-01   7.0989984e+01
   9.6062110e-03   3.6750858e-02   1.5100620e-02   9.3960674e-03   8.1751491e-01   8.6140414e+01
   1.0033917e-02   3.5528668e-02   1.5834442e-02   9.0002522e-03   7.9944485e-01   9.4799308e+01
   1.0772892e-02   3.3909104e-02   1.6596117e-02   8.6452834e-03   8.2236373e-01   9.9169398e+01
   1.1857784e-02   3.1942956e-02   1.7369175e-02   8.3233546e-03   8.2231802e-01   1.0245509e+02
   1.3324377e-02   2.9704024e-02   1.8135206e-02   8.0243570e-03   8.2163083e-01   1.0379311e+02
   1.5203836e-02   2.7294354e-02   1.8882625e-02   7.7468496e-03   8.1350156e-01   1.0445804e+02
   1.7519725e-02   2.4815130e-02   1.9594669e-02   7.5011590e-03   8.1968299e-01   1.0483867e+02
   2.0288718e-02   2.2349820e-02   2.0238984e-02   7.2976416e-03   8.1887611e-01   1.0484308e+02
   2.3518428e-02   1.9971633e-02   2.0782592e-02   7.1468620e-03   8.0120500e-01   1.0490101e+02
   2.7201238e-02   1.7749057e-02   2.1205950e-02   7.0622220e-03   8.0617946e-01   1.0424621e+02
   3.1316782e-02   1.5736431e-02   2.1484894e-02   7.0531186e-03   7.9887189e-01   1.0347009e+02
   3.5825356e-02   1.3967261e-02   2.1595416e-02   7.1236800e-03   8.1055235e-01   1.0257153e+02
   4.0655794e-02   1.2459727e-02   2.1552188e-02   7.2744858e-03   8.2063521e-01   1.0205493e+02
   4.5737804e-02   1.1219495e-02   2.1405802e-02   7.5043246e-03   8.0373422e-01   1.0196800e+02
   5.1017166e-02   1.0244464e-02   2.1213682e-02   7.8104230e-03   8.4292153e-01   1.0190404e+02
   5.6419310e-02   9.5242894e-03   2.1020960e-02   8.1851300e-03   8.4990623e-01   1.0221444e+02
   6.1840114e-02   9.0352928e-03   2.0852732e-02   8.6175026e-03   8.3185875e-01   1.0265886e+02
   6.7166032e-02   8.7432264e-03   2.0718396e-02   9.1002010e-03   8.6239165e-01   1.0314753e+02
   7.2255990e-02   8.6090752e-03   2.0614874e-02   9.6354644e-03   8.7430620e-01   1.0343351e+02
   7.6928864e-02   8.5944192e-03   2.0535282e-02   1.0231062e-02   8.5403633e-01   1.0353500e+02
   8.1044772e-02   8.6627798e-03   2.0465850e-02   1.0898974e-02   8.3844292e-01   1.0360820e+02
   8.4573696e-02   8.7882492e-03   2.0376126e-02   1.1659569e-02   8.5028620e-01   1.0333204e+02
   8.7581318e-02   8.9646256e-03   2.0236802e-02   1.2532772e-02   8.2267094e-01   1.0291089e+02
   9.0166108e-02   9.1906292e-03   2.0038032e-02   1.3532412e-02   8.4489325e-01   1.0230939e+02
   9.2407628e-02   9.4613452e-03   1.9794650e-02   1.4667520e-02   8.7506882e-01   1.0133530e+02
   9.4390934e-02   9.7731628e-03   1.9536434e-02   1.5940755e-02   8.3165394e-01   1.0042286e+02
   9.6205584e-02   1.0120163e-02   1.9292626e-02   1.7346617e-02   8.6108675e-01   9.9514518e+01
   9.7894184e-02   1.0494525e-02   1.9095576e-02   1.8868963e-02   8.5024449e-01   9.8389384e+01
   9.9421466e-02   1.0883557e-02   1.8978083e-02   2.0488210e-02   8.2381091e-01   9.7334475e+01
   1.0069160e-01   1.1263799e-02   1.8960042e-02   2.2189324e-02   8.5202781e-01   9.6225625e+01
   1.0158455e-01   1.1608167e-02   1.9043161e-02   2.3953162e-02   8.5318698e-01   9.4997183e+01
   1.0196875e-01   1.1893013e-02   1.9208116e-02   2.5744608e-02   8.5599540e-01   9.3586429e+01
   1.0172701e-01   1.2095323e-02   1.9419579e-02   2.7514400e-02   8.3473543e-01   9.1851246e+01
   1.0076519e-01   1.2188967e-02   1.9643064e-02   2.9208644e-02   8.4920265e-01   9.0202784e+01
   9.9045178e-02   1.2157871e-02   1.9849689e-02   3.0772250e-02   8.4675459e-01   8.8333104e+01
   9.6638530e-02   1.2010027e-02   2.0013172e-02   3.2141130e-02   8.1838502e-01   8.5953285e+01
   9.3700324e-02   1.1763029e-02   2.0119488e-02   3.3239246e-02   8.6218081e-01   8.3417076e+01
   9.0415912e-02   1.1429399e-02   2.0167912e-02   3.4008074e-02   8.6188063e-01   8.0745133e+01
   8.6952734e-02   1.1019875e-02   2.0153628e-02   3.4416320e-02   8.5626574e-01   7.8087711e+01
   8.3416914e-02   1.0548293e-02   2.0061350e-02   3.4432298e-02   8.6569154e-01   7.5194158e+01
   7.9859974e-02   1.0031929e-02   1.9890052e-02   3.4058274e-02   8.5111558e-01   7.1243170e+01
   7.6303274e-02   9.4824052e-03   1.9663792e-02   3.3363734e-02   8.4093535e-01   6.7052999e+01
   7.2752438e-02   8.9064572e-03   1.9406547e-02   3.2439344e-02   8.2832980e-01   6.3984157e+01
   6.9253062e-02   8.3196318e-03   1.9138283e-02   3.1369900e-02   8.5015182e-01   6.1103927e+01
   6.5907230e-02   7.7437084e-03   1.8883841e-02   3.0226258e-02   8.4881596e-01   5.8141702e+01
   6.2800578e-02   7.1974212e-03   1.8662032e-02   2.9048126e-02   8.6376125e-01   5.4382313e+01
   5.9973700e-02   6.6941678e-03   1.8480748e-02   2.7866748e-02   8.7609639e-01   4.9433654e+01
   5.7437612e-02   6.2417330e-03   1.8334054e-02   2.6722412e-02   8.5746864e-01   4.4504461e+01
   5.5162578e-02   5.8416162e-03   1.8202527e-02   2.5649756e-02   8.6697430e-01   3.9002895e+01
   5.3087032e-02   5.4890842e-03   1.8067300e-02   2.4694414e-02   8.3487778e-01   3.5230758e+01
   5.1136130e-02   5.1759732e-03   1.7914476e-02   2.3928184e-02   8.3365796e-01   3.2924048e+01
   4.9215672e-02   4.8925704e-03   1.7729907e-02   2.3430942e-02   8.4495569e-01   2.9033645e+01
   4.7247542e-02   4.6318490e-03   1.7492657e-02   2.3279276e-02   8.3661209e-01   2.5189134e+01
   4.5187396e-02   4.3886792e-03   1.7182728e-02   2.3542930e-02   8.6138305e-01   2.2213707e+01
   4.2990460e-02   4.1561094e-03   1.6796912e-02   2.4290360e-02   8.6071343e-01   2.0152279e+01
   4.0647160e-02   3.9296892e-03   1.6337582e-02   2.5596604e-02   8.7337786e-01   1.8292112e+01
   3.8194028e-02   3.7076666e-03   1.5796282e-02   2.7530568e-02   8.6670402e-01   1.6522949e+01
   3.5683230e-02   3.4905440e-03   1.5160761e-02   3.0138188e-02   8.3301066e-01   1.5109088e+01
   3.3194674e-02   3.2816566e-03   1.4432292e-02   3.3451318e-02   8.4670893e-01   1.3370345e+01
   3.0804920e-02   3.0838202e-03   1.3624174e-02   3.7498502e-02   8.6373562e-01   1.2038513e+01
   2.8573916e-02   2.8994490e-03   1.2751822e-02   4.2296052e-02   8.5941682e-01   1.0410498e+01
   2.6566724e-02   2.7306920e-03   1.1840346e-02   4.7839508e-02   8.6089981e-01   8.7513487e+00
   2.4836306e-02   2.5799030e-03   1.0920937e-02   5.4089926e-02   8.5358638e-01   8.0725445e+00
   2.3414348e-02   2.4509762e-03   1.0015689e-02   6.0974406e-02   8.4258286e-01   6.9917633e+00
   2.2320446e-02   2.3499410e-03   9.1405624e-03   6.8394034e-02   8.4541786e-01   5.2156978e+00
   2.1567964e-02   2.2846728e-03   8.3209482e-03   7.6196202e-02   8.4020499e-01   4.0003772e+00
   2.1164276e-02   2.2608638e-03   7.5945266e-03   8.4194404e-02   8.5251764e-01   3.3597962e+00
   2.1108824e-02   2.2810374e-03   7.0002998e-03   9.2226756e-02   8.5398156e-01   2.8400210e+00
   2.1394586e-02   2.3478220e-03   6.5762114e-03   1.0015861e-01   8.2870409e-01   2.1656704e+00
   2.2010082e-02   2.4645896e-03   6.3590892e-03   1.0785031e-01   8.3482658e-01   1.4789486e+00
   2.2936448e-02   2.6331936e-03   6.3816504e-03   1.1509658e-01   8.6149709e-01   1.2387286e+00
   2.4143416e-02   2.8538404e-03   6.6748070e-03   1.2159296e-01   8.4542048e-01   9.3839899e-01
   2.5600542e-02   3.1264558e-03   7.2691204e-03   1.2699105e-01   8.2627131e-01   6.8027198e-01
   2.7291326e-02   3.4492456e-03   8.1928088e-03   1.3098516e-01   8.6769563e-01   7.0350572e-01
   2.9202966e-02   3.8183076e-03   9.4685634e-03   1.3324229e-01   8.7109747e-01   6.3682488e-01
   3.1314112e-02   4.2284660e-03   1.1111351e-02   1.3341970e-01   8.4613879e-01   6.4869683e-01
   3.3597754e-02   4.6741024e-03   1.3133008e-02   1.3147798e-01   8.5093746e-01   6.7305754e-01
   3.6024680e-02   5.1509676e-03   1.5543502e-02   1.2767561e-01   8.3814673e-01   6.6330301e-01
   3.8570318e-02   5.6541270e-03   1.8346150e-02   1.2237003e-01   8.3035039e-01   6.9609808e-01
   4.1210840e-02   6.1753354e-03   2.1537808e-02   1.1599086e-01   8.1747036e-01   6.5931102e-01
   4.3916438e-02   6.7070028e-03   2.5106402e-02   1.0893498e-01   8.2961609e-01   6.5721219e-01
   4.6665538e-02   7.2445320e-03   2.9024112e-02   1.0152805e-01   8.5174297e-01   6.6632543e-01
   4.9448206e-02   7.7831844e-03   3.3247140e-02   9.4040778e-02   8.3910437e-01   6.2954622e-01
   5.2238636e-02   8.3198088e-03   3.7724384e-02   8.6678272e-02   8.6809514e-01   6.4289570e-01
   5.4960572e-02   8.8502914e-03   4.2387846e-02   7.9610060e-02   8.3821017e-01   6.5992268e-01
   5.7504050e-02   9.3641160e-03   4.7138776e-02   7.2952618e-02   8.1873764e-01   6.4816179e-01
   5.9802850e-02   9.8530738e-03   5.1857514e-02   6.6761218e-02   8.5756782e-01   6.4960820e-01
   6.1873222e-02   1.0318558e-02   5.6418576e-02   6.1057086e-02   8.3964933e-01   6.5106782e-01
   6.3769872e-02   1.0769032e-02   6.0680302e-02   5.5843586e-02   8.6232576e-01   6.6363905e-01
   6.5524406e-02   1.1214831e-02   6.4454050e-02   5.1124314e-02   8.3816314e-01   6.4392882e-01
   6.7127056e-02   1.1670755e-02   6.7580660e-02   4.6916440e-02   8.5534751e-01   6.0826716e-01
   6.8528568e-02   1.2161335e-02   7.0011208e-02   4.3237052e-02   8.6758909e-01   6.5352918e-01
   6.9639330e-02   1.2710717e-02   7.1783630e-02   4.0084856e-02   8.2349661e-01   6.8618668e-01
   7.0369802e-02   1.3334913e-02   7.3043714e-02   3.7449220e-02   8.9541124e-01   6.3544404e-01
   7.0687636e-02   1.4044255e-02   7.3987658e-02   3.5329666e-02   8.0698644e-01   6.5178650e-01
   7.0605794e-02   1.4847307e-02   7.4805254e-02   3.3739810e-02   8.4354679e-01   6.6501892e-01
   7.0139036e-02   1.5749543e-02   7.5732954e-02   3.2685502e-02   8.5438388e-01   6.3837315e-01
   6.9295716e-02   1.6748983e-02   7.6997556e-02   3.2153502e-02   7.9445976e-01   6.6126775e-01
   6.8078554e-02   1.7837953e-02   7.8771826e-02   3.2123894e-02   8.1762098e-01   6.4089299e-01
   6.6520882e-02   1.9005803e-02   8.1190614e-02   3.2580694e-02   5.8417815e-01   6.6786717e-01
   6.4694580e-02   2.0244124e-02   8.4332602e-02   3.3506014e-02   7.2591386e-01   6.8300490e-01
   6.2660956e-02   2.1545126e-02   8.8218942e-02   3.4866470e-02   4.4979196e-01   6.5393805e-01
   6.0500030e-02   2.2908236e-02   9.2801444e-02   3.6631692e-02   7.8097965e-01   6.7831191e-01
   5.8325146e-02   2.4346088e-02   9.8007920e-02   3.8784456e-02   3.6991669e+00   6.4634211e-01
   5.6234104e-02   2.5865068e-02   1.0380235e-01   4.1296376e-02   1.6065278e+01   6.5695410e-01
   5.4297006e-02   2.7458552e-02   1.1013744e-01   4.4127102e-02   4.5123462e+01   6.6772843e-01
   5.2544918e-02   2.9097852e-02   1.1692666e-01   4.7237880e-02   7.4712956e+01   6.5271126e-01
   5.0954398e-02   3.0731240e-02   1.2409533e-01   5.0606618e-02   9.1425429e+01   6.5060932e-01
   4.9458878e-02   3.2294138e-02   1.3159984e-01   5.4233212e-02   1.0094597e+02   6.3539445e-01
   4.7971524e-02   3.3707858e-02   1.3936668e-01   5.8116320e-02   1.0516242e+02   6.8086021e-01
   4.6417560e-02   3.4917076e-02   1.4728226e-01   6.2238934e-02   1.0670377e+02   6.4008626e-01
   4.4766118e-02   3.5909586e-02   1.5526803e-01   6.6568014e-02   1.0755932e+02   6.2399066e-01
   4.3010610e-02   3.6715386e-02   1.6327786e-01   7.1063164e-02   1.0692394e+02   6.6401295e-01
   4.1167624e-02   3.7399742e-02   1.7120399e-01   7.5677664e-02   1.0575196e+02   6.2796351e-01
   3.9311886e-02   3.8006110e-02   1.7882511e-01   8.0345036e-02   1.0389302e+02   6.4641653e-01
   3.7527440e-02   3.8535802e-02   1.8593799e-01   8.4993632e-02   1.0219702e+02   6.3954714e-01
   3.5865508e-02   3.8950460e-02   1.9244497e-01   8.9556778e-02   1.0124998e+02   6.3457818e-01
   3.4359230e-02   3.9199700e-02   1.9819265e-01   9.3957410e-02   1.0033388e+02   6.5723928e-01
   3.3024264e-02   3.9275158e-02   2.0289374e-01   9.8108172e-02   9.9528409e+01   6.3602613e-01
   3.1860996e-02   3.9186382e-02   2.0613742e-01   1.0192475e-01   9.8782085e+01   6.3298129e-01
   3.0859724e-02   3.8945990e-02   2.0749386e-01   1.0531279e-01   9.7611104e+01   6.2279446e-01
   3.0020246e-02   3.8586638e-02   2.0673094e-01   1.0813650e-01   9.6466807e+01   6.1869926e-01
   2.9355454e-02   3.8142956e-02   2.0377334e-01   1.1018021e-01   9.5350339e+01   6.4064845e-01
   2.8878182e-02   3.7638082e-02   1.9869774e-01   1.1112497e-01   9.3611047e+01   6.6971073e-01
   2.8617424e-02   3.7090206e-02   1.9179824e-01   1.1071036e-01   9.1782084e+01   6.5463819e-01
   2.8611404e-02   3.6533094e-02   1.8341762e-01   1.0887909e-01   9.0563973e+01   6.4401255e-01
   2.8886462e-02   3.6008554e-02   1.7391885e-01   1.0569910e-01   8.9630142e+01   6.8725469e-01
   2.9454970e-02   3.5532764e-02   1.6375633e-01   1.0134909e-01   8.7991559e+01   6.5449942e-01
   3.0317024e-02   3.5087920e-02   1.5338930e-01   9.6074234e-02   8.5768327e+01   6.2859666e-01
   3.1469256e-02   3.4637922e-02   1.4318173e-01   9.0077852e-02   8.3695712e+01   6.6981805e-01
   3.2900480e-02   3.4149924e-02   1.3339127e-01   8.3557620e-02   8.1748592e+01   6.7201869e-01
   3.4597408e-02   3.3595964e-02   1.2419038e-01   7.6730722e-02   7.9462533e+01   6.6062596e-01
   3.6555170e-02   3.2936362e-02   1.1570103e-01   6.9784680e-02   7.7348323e+01   6.7396013e-01
   3.8759548e-02   3.2142236e-02   1.0804049e-01   6.2869332e-02   7.5720445e+01   6.9893454e-01
   4.1179940e-02   3.1222438e-02   1.0127693e-01   5.6127368e-02   7.3878729e+01   6.7047416e-01
   4.3782126e-02   3.0187264e-02   9.5403004e-02   4.9682296e-02   7.2292493e+01   6.4428475e-01
   4.6522940e-02   2.9049352e-02   9.0337198e-02   4.3617608e-02   7.0349472e+01   6.6919890e-01
   4.9329070e-02   2.7861060e-02   8.5913982e-02   3.7990608e-02   6.8240723e+01   6.6729658e-01
   5.2093428e-02   2.6680076e-02   8.1963926e-02   3.2835204e-02   6.7153589e+01   6.6475605e-01
   5.4679648e-02   2.5533434e-02   7.8334112e-02   2.8161488e-02   6.5246098e+01   6.8148731e-01
   5.6951220e-02   2.4428416e-02   7.4853938e-02   2.3963330e-02   6.2930603e+01   6.6962977e-01
   5.8777378e-02   2.3360094e-02   7.1393350e-02   2.0234538e-02   6.1034174e+01   6.5560298e-01
   6.0011070e-02   2.2315912e-02   6.7905748e-02   1.6966886e-02   5.7630299e+01   6.5673128e-01
   6.0549654e-02   2.1285404e-02   6.4373976e-02   1.4135584e-02   5.4115689e+01   6.5871855e-01
   6.0334952e-02   2.0253264e-02   6.0769610e-02   1.1713949e-02   5.0212423e+01   6.8732146e-01
   5.9331714e-02   1.9208965e-02   5.7096600e-02   9.6846776e-03   4.4891540e+01   6.8647454e-01
   5.7621946e-02   1.8170115e-02   5.3408282e-02   8.0310196e-03   3.9894404e+01   6.9904084e-01
   5.5371140e-02   1.7164767e-02   4.9754496e-02   6.7349480e-03   3.5171394e+01   6.9672813e-01
   5.2732552e-02   1.6215283e-02   4.6151208e-02   5.7814476e-03   3.0939662e+01   6.4565757e-01
   4.9853584e-02   1.5340539e-02   4.2596694e-02   5.1548168e-03   2.6586038e+01   6.8085021e-01
   4.6865068e-02   1.4552611e-02   3.9103082e-02   4.8346638e-03   2.2833943e+01   6.8236166e-01
   4.3858746e-02   1.3855313e-02   3.5704402e-02   4.7967864e-03   2.0263126e+01   6.6801484e-01
   4.0885424e-02   1.3246479e-02   3.2432596e-02   5.0143508e-03   1.7376209e+01   6.8927445e-01
   3.7983062e-02   1.2729863e-02   2.9311946e-02   5.4598156e-03   1.5086893e+01   6.6076326e-01
   3.5202614e-02   1.2315921e-02   2.6369976e-02   6.1039632e-03   1.3501645e+01   6.5982246e-01
   3.2604514e-02   1.2011117e-02   2.3636938e-02   6.9194440e-03   1.2279119e+01   6.6076988e-01
   3.0256080e-02   1.1811921e-02   2.1136874e-02   7.8887630e-03   1.1018434e+01   6.6628155e-01
   2.8208000e-02   1.1706041e-02   1.8877501e-02   8.9996748e-03   9.4610507e+00   6.6664798e-01
   2.6488096e-02   1.1685897e-02   1.6862882e-02   1.0238253e-02   8.2556142e+00   6.7336616e-01
   2.5111300e-02   1.1749373e-02   1.5106914e-02   1.1587408e-02   7.2472934e+00   7.0718799e-01
   2.4071712e-02   1.1895007e-02   1.3620101e-02   1.3020126e-02   6.7442750e+00   6.5877297e-01
   2.3349012e-02   1.2123405e-02   1.2399122e-02   1.4501453e-02   6.3016641e+00   6.4768869e-01
   2.2909370e-02   1.2435759e-02   1.1433466e-02   1.5988470e-02   5.8673830e+00   6.9353339e-01
   2.2705320e-02   1.2840725e-02   1.0720693e-02   1.7425319e-02   5.6394865e+00   6.7786818e-01
   2.2696520e-02   1.3355495e-02   1.0270376e-02   1.8743659e-02   5.3139988e+00   6.8244262e-01
   2.2852996e-02   1.3995401e-02   1.0093521e-02   1.9854857e-02   4.8906942e+00   6.8198809e-01
   2.3136840e-02   1.4768069e-02   1.0199312e-02   2.0673988e-02   3.9688552e+00   6.4522151e-01
   2.3507848e-02   1.5679729e-02   1.0591559e-02   2.1142496e-02   3.2779756e+00   6.7197935e-01
   2.3941960e-02   1.6740825e-02   1.1262623e-02   2.1236098e-02   3.0049178e+00   6.9325191e-01
   2.4434094e-02   1.7958007e-02   1.2194412e-02   2.0990134e-02   2.6863054e+00   6.4537729e-01
   2.5002912e-02   1.9333783e-02   1.3361556e-02   2.0467654e-02   2.5789755e+00   6.3075408e-01
   2.5681076e-02   2.0877332e-02   1.4731979e-02   1.9728387e-02   2.4057648e+00   6.7277809e-01
   2.6492010e-02   2.2611548e-02   1.6259182e-02   1.8837579e-02   2.2322308e+00   6.9165734e-01
   2.7441786e-02   2.4568402e-02   1.7887153e-02   1.7855413e-02   1.8849071e+00   6.7537263e-01
   2.8515920e-02   2.6775802e-02   1.9561392e-02   1.6831708e-02   1.4679328e+00   6.6952432e-01
   2.9684852e-02   2.9250738e-02   2.1224900e-02   1.5806218e-02   1.6973542e+00   6.6262614e-01
   3.0918986e-02   3.1995102e-02   2.2825058e-02   1.4810132e-02   1.5360639e+00   6.5692532e-01
   3.2184372e-02   3.4989156e-02   2.4313270e-02   1.3867373e-02   9.5283105e-01   6.6706922e-01
   3.3439732e-02   3.8193150e-02   2.5626856e-02   1.2989039e-02   9.0158327e-01   6.6291590e-01
   3.4640014e-02   4.1561044e-02   2.6682644e-02   1.2172432e-02   8.6051372e-01   6.5790804e-01
   3.5732490e-02   4.5057382e-02   2.7392190e-02   1.1407293e-02   8.2461613e-01   6.6692066e-01
   3.6662384e-02   4.8654366e-02   2.7672208e-02   1.0682352e-02   8.4295934e-01   6.5732435e-01
   3.7366184e-02   5.2312792e-02   2.7454224e-02   9.9910870e-03   8.1530234e-01   6.5426432e-01
   3.7793568e-02   5.5993970e-02   2.6736826e-02   9.3407546e-03   8.4438829e-01   6.7776942e-01
   3.7940984e-02   5.9659186e-02   2.5584822e-02   8.7474290e-03   8.3460952e-01   6.7702246e-01
   3.7820200e-02   6.3242028e-02   2.4079090e-02   8.2244166e-03   8.3391157e-01   6.6956682e-01
   3.7429438e-02   6.6651644e-02   2.2316790e-02   7.7781164e-03   8.0028222e-01   6.7331248e-01
   3.6764042e-02   6.9789038e-02   2.0396934e-02   7.4065736e-03   8.2029548e-01   6.4429012e-01
   3.5845806e-02   7.2589636e-02   1.8400208e-02   7.1032456e-03   8.3534731e-01   6.4464030e-01
   3.4742140e-02   7.5047898e-02   1.6397240e-02   6.8575964e-03   8.1020052e-01   6.8034773e-01
   3.3541240e-02   7.7207576e-02   1.4449396e-02   6.6551944e-03   8.5675191e-01   6.5900443e-01
   3.2312904e-02   7.9144128e-02   1.2605354e-02   6.4828114e-03   8.3775895e-01   6.5371176e-01
   3.1093768e-02   8.0912196e-02   1.0898594e-02   6.3294916e-03   8.2370820e-01   6.4831978e-01
   2.9895828e-02   8.2516656e-02   9.3484970e-03   6.1854214e-03   8.4963135e-01   6.2538216e-01
   2.8719874e-02   8.3894742e-02   7.9634124e-03   6.0443308e-03   8.4649565e-01   6.5427242e-01
   2.7565782e-02   8.4944940e-02   6.7450662e-03   5.9024176e-03   8.3648165e-01   6.5265410e-01
   2.6428314e-02   8.5597866e-02   5.6933614e-03   5.7570418e-03   8.2964710e-01   6.5379137e-01
   2.5305268e-02   8.5804880e-02   4.8074102e-03   5.6103734e-03   8.4344980e-01   6.4850136e-01
   2.4224014e-02   8.5538716e-02   4.0860250e-03   5.4653952e-03   8.3347905e-01   6.7911726e-01
   2.3223530e-02   8.4816290e-02   3.5247042e-03   5.3228246e-03   8.4575061e-01   6.8759255e-01
   2.2322208e-02   8.3685118e-02   3.1146086e-03   5.1852420e-03   8.4637099e-01   6.2983752e-01
   2.1524322e-02   8.2225838e-02   2.8472050e-03   5.0568286e-03   8.1996080e-01   6.6846481e-01
   2.0830736e-02   8.0525012e-02   2.7143862e-03   4.9422996e-03   8.4049544e-01   6.3606844e-01
   2.0234190e-02   7.8630668e-02   2.7069834e-03   4.8463178e-03   8.6386541e-01   6.5131069e-01
   1.9715558e-02   7.6559432e-02   2.8152150e-03   4.7731384e-03   8.6510753e-01   6.6132215e-01
   1.9245320e-02   7.4296896e-02   3.0310068e-03   4.7268538e-03   8.3469647e-01   6.5874347e-01
   1.8792912e-02   7.1767316e-02   3.3524578e-03   4.7099196e-03   8.3738780e-01   6.5392359e-01
   1.8347646e-02   6.8878080e-02   3.7797262e-03   4.7230954e-03   8.5004837e-01   5.2299951e-01
   1.7922584e-02   6.5608314e-02   4.3115410e-03   4.7666090e-03   8.2871698e-01   5.7050858e-01
   1.7539988e-02   6.2008714e-02   4.9487108e-03   4.8414020e-03   8.3352834e-01   3.3628835e-01
   1.7226182e-02   5.8165968e-02   5.6944192e-03   4.9510128e-03   8.2899563e-01   4.8616196e-01
   1.7005934e-02   5.4176586e-02   6.5556414e-03   5.1010614e-03   8.3205089e-01   3.9113989e-01
   1.6901878e-02   5.0113294e-02   7.5392046e-03   5.2950798e-03   8.3184376e-01   4.9756415e+00
   1.6941655e-02   4.6036658e-02   8.6448282e-03   5.5330926e-03   8.1552346e-01   2.4576637e+01
   1.7149334e-02   4.1999736e-02   9.8660490e-03   5.8133376e-03   8.2110703e-01   5.0793852e+01
   1.7539067e-02   3.8032212e-02   1.1189742e-02   6.1312470e-03   8.1286828e-01   7.0445265e+01
   1.8115834e-02   3.4169278e-02   1.2594777e-02   6.4788054e-03   8.2127148e-01   8.3418062e+01
   1.8871694e-02   3.0459232e-02   1.4053666e-02   6.8488698e-03   8.3866143e-01   9.0585086e+01
   1.9792617e-02   2.6939536e-02   1.5536172e-02   7.2391092e-03   8.2560794e-01   9.4444659e+01
   2.0861848e-02   2.3636084e-02   1.7017690e-02   7.6502812e-03   8.0249737e-01   9.6941595e+01
   2.2055766e-02   2.0565678e-02   1.8481507e-02   8.0867096e-03   7.9525443e-01   9.8288017e+01
   2.3348854e-02   1.7742251e-02   1.9910320e-02   8.5561416e-03   8.2536208e-01   9.9136495e+01
   2.4724010e-02   1.5185701e-02   2.1291470e-02   9.0628058e-03   8.2149323e-01   9.9263668e+01
   2.6184146e-02   1.2913777e-02   2.2629138e-02   9.6094444e-03   7.9339794e-01   9.9410380e+01
   2.7743146e-02   1.0937030e-02   2.3929698e-02   1.0201571e-02   8.1926274e-01   9.9364586e+01
   2.9400138e-02   9.2613724e-03   2.5179606e-02   1.0840086e-02   8.2372853e-01   9.9044919e+01
   3.1144200e-02   7.8842366e-03   2.6342908e-02   1.1517464e-02   8.1622892e-01   9.9131334e+01
   3.2968828e-02   6.7928662e-03   2.7378340e-02   1.2221100e-02   8.3785979e-01   9.9455902e+01
   3.4860296e-02   5.9678412e-03   2.8260278e-02   1.2934923e-02   8.3340783e-01   9.9991599e+01
   3.6791556e-02   5.3838644e-03   2.8977148e-02   1.3639414e-02   8.3482338e-01   1.0035211e+02
   3.8719240e-02   5.0089792e-03   2.9521258e-02   1.4316122e-02   8.3496620e-01   1.0067043e+02
   4.0599322e-02   4.8076036e-03   2.9884070e-02   1.4947946e-02   8.3064211e-01   1.0126056e+02
   4.2411760e-02   4.7447586e-03   3.0060678e-02   1.5520512e-02   8.2983766e-01   1.0187736e+02
   4.4135904e-02   4.7876702e-03   3.0075928e-02   1.6035283e-02   8.4024935e-01   1.0249941e+02
   4.5744272e-02   4.9078778e-03   2.9970506e-02   1.6510693e-02   8.4193774e-01   1.0277836e+02
   4.7230688e-02   5.0781030e-03   2.9757804e-02   1.6980259e-02   8.2164185e-01   1.0296457e+02
   4.8606064e-02   5.2711544e-03   2.9453074e-02   1.7489545e-02   8.5194737e-01   1.0310880e+02
   4.9872538e-02   5.4687056e-03   2.9105744e-02   1.8079277e-02   8.5650405e-01   1.0291483e+02
   5.1029422e-02   5.6599918e-03   2.8775488e-02   1.8777939e-02   8.3216938e-01   1.0279429e+02
   5.2093550e-02   5.8410802e-03   2.8507326e-02   1.9605983e-02   8.5219843e-01   1.0244194e+02
   5.3083112e-02   6.0157930e-03   2.8320648e-02   2.0580638e-02   8.5756615e-01   1.0180035e+02
   5.4003818e-02   6.1851052e-03   2.8231400e-02   2.1710368e-02   8.5785789e-01   1.0114210e+02
   5.4837942e-02   6.3445586e-03   2.8262058e-02   2.2989090e-02   8.6599315e-01   1.0037493e+02
   5.5541416e-02   6.4886756e-03   2.8416168e-02   2.4400490e-02   8.7024885e-01   9.9617485e+01
   5.6058530e-02   6.6180876e-03   2.8678226e-02   2.5922350e-02   8.7324869e-01   9.8800109e+01
   5.6339778e-02   6.7380050e-03   2.9019644e-02   2.7525752e-02   8.3852558e-01   9.7954543e+01
   5.6381564e-02   6.8495560e-03   2.9402908e-02   2.9159360e-02   8.3441887e-01   9.6977143e+01
   5.6240016e-02   6.9518914e-03   2.9788706e-02   3.0751136e-02   8.7211536e-01   9.6018005e+01
   5.5984808e-02   7.0409986e-03   3.0127996e-02   3.2230018e-02   8.6362723e-01   9.5179325e+01
   5.5645322e-02   7.1093186e-03   3.0364136e-02   3.3528142e-02   8.5306719e-01   9.4070003e+01
   5.5198090e-02   7.1495180e-03   3.0450654e-02   3.4566644e-02   8.4332679e-01   9.2965794e+01
   5.4572672e-02   7.1534356e-03   3.0358632e-02   3.5248508e-02   8.2546548e-01   9.1513698e+01
   5.3678940e-02   7.1070928e-03   3.0062480e-02   3.5503760e-02   8.3236121e-01   8.9573364e+01
   5.2467084e-02   6.9931198e-03   2.9543682e-02   3.5308100e-02   8.2723278e-01   8.7932248e+01
   5.0969106e-02   6.8063554e-03   2.8813062e-02   3.4645782e-02   8.3049962e-01   8.5753320e+01
   4.9282720e-02   6.5550202e-03   2.7897240e-02   3.3550060e-02   8.6412094e-01   8.2887430e+01
   4.7509620e-02   6.2538846e-03   2.6811204e-02   3.2117456e-02   8.6579507e-01   8.0432979e+01
   4.5727498e-02   5.9216826e-03   2.5564142e-02   3.0448254e-02   8.3012870e-01   7.8192728e+01
   4.3983330e-02   5.5739368e-03   2.4182164e-02   2.8637760e-02   8.3394813e-01   7.6188000e+01
   4.2278314e-02   5.2218264e-03   2.2704316e-02   2.6775334e-02   8.4578925e-01   7.4086993e+01
   4.0597768e-02   4.8730378e-03   2.1162774e-02   2.4941844e-02   8.1679528e-01   7.1263808e+01
   3.8933842e-02   4.5340242e-03   1.9589274e-02   2.3212064e-02   8.2814105e-01   6.8002123e+01
   3.7280680e-02   4.2115144e-03   1.8026838e-02   2.1643162e-02   8.5418295e-01   6.4524740e+01
   3.5638384e-02   3.9084952e-03   1.6519492e-02   2.0281712e-02   8.5988193e-01   6.0917868e+01
   3.4010180e-02   3.6252654e-03   1.5101306e-02   1.9179927e-02   8.7483694e-01   5.8043647e+01
   3.2402996e-02   3.3634864e-03   1.3792770e-02   1.8400075e-02   8.4493309e-01   5.5405659e+01
   3.0826762e-02   3.1276628e-03   1.2599865e-02   1.8002843e-02   8.1657415e-01   5.2000612e+01
   2.9295224e-02   2.9233512e-03   1.1522827e-02   1.8049305e-02   8.5501189e-01   4.9191605e+01
   2.7843148e-02   2.7546784e-03   1.0560693e-02   1.8617175e-02   8.7342422e-01   4.5509309e+01
   2.6526338e-02   2.6242756e-03   9.7063444e-03   1.9784549e-02   8.5531809e-01   4.1469516e+01
   2.5398796e-02   2.5349910e-03   8.9446952e-03   2.1613812e-02   8.6995816e-01   3.8168496e+01
   2.4500700e-02   2.4902362e-03   8.2553266e-03   2.4159802e-02   8.6355961e-01   3.4170409e+01
   2.3859238e-02   2.4915910e-03   7.6245922e-03   2.7467842e-02   8.3465870e-01   3.0577927e+01
   2.3484974e-02   2.5392546e-03   7.0487518e-03   3.1571272e-02   8.4800242e-01   2.6758352e+01
   2.3369830e-02   2.6332392e-03   6.5263608e-03   3.6484604e-02   8.4475976e-01   2.4213216e+01
   2.3491074e-02   2.7716072e-03   6.0639606e-03   4.2199134e-02   8.4876935e-01   2.2130807e+01
   2.3812760e-02   2.9506968e-03   5.6764090e-03   4.8691136e-02   8.4077021e-01   1.8711084e+01
   2.4300370e-02   3.1661776e-03   5.3788298e-03   5.5913164e-02   8.2374056e-01   1.6454260e+01
   2.4931698e-02   3.4125746e-03   5.1846248e-03   6.3775056e-02   8.7428166e-01   1.4619614e+01
   2.5698338e-02   3.6844040e-03   5.1050942e-03   7.2129808e-02   8.5108600e-01   1.3094817e+01
   2.6609902e-02   3.9755020e-03   5.1535284e-03   8.0779804e-02   8.2181596e-01   1.1017225e+01
   2.7677084e-02   4.2784064e-03   5.3493632e-03   8.9473926e-02   8.7542851e-01   8.8101431e+00
   2.8905024e-02   4.5895152e-03   5.7145754e-03   9.7917892e-02   8.6415754e-01   7.7255812e+00
   3.0297638e-02   4.9076814e-03   6.2675244e-03   1.0577384e-01   8.2965938e-01   5.7447897e+00
   3.1846004e-02   5.2289946e-03   7.0232488e-03   1.1262835e-01   8.2769988e-01   3.9380945e+00
   3.3524258e-02   5.5491050e-03   8.0018164e-03   1.1807829e-01   8.4430418e-01   3.0995337e+00
   3.5285994e-02   5.8620962e-03   9.2351454e-03   1.2176670e-01   8.6811560e-01   2.2634353e+00
   3.7067812e-02   6.1580394e-03   1.0760902e-02   1.2345224e-01   8.7491073e-01   1.4602896e+00
   3.8791588e-02   6.4234212e-03   1.2616413e-02   1.2320589e-01   8.5742604e-01   9.1992742e-01
   4.0360212e-02   6.6421114e-03   1.4838912e-02   1.2134072e-01   8.4135402e-01   7.4266827e-01
   4.1691058e-02   6.8005404e-03   1.7458575e-02   1.1827404e-01   8.6600761e-01   6.9787198e-01
   4.2755020e-02   6.8927830e-03   2.0497270e-02   1.1443169e-01   8.6970159e-01   6.8351973e-01
   4.3578810e-02   6.9255338e-03   2.3967556e-02   1.1013876e-01   8.6333991e-01   6.8538428e-01
   4.4214166e-02   6.9155558e-03   2.7870602e-02   1.0564021e-01   8.6563772e-01   8.2151766e-01
   4.4721836e-02   6.8826728e-03   3.2209576e-02   1.0110057e-01   8.4844578e-01   8.2142021e-01
   4.5191584e-02   6.8497248e-03   3.6987998e-02   9.6610392e-02   8.6372725e-01   6.5863942e-01
   4.5714350e-02   6.8373178e-03   4.2181790e-02   9.2243276e-02   8.4734730e-01   6.6924816e-01
   4.6340936e-02   6.8595342e-03   4.7722786e-02   8.8066032e-02   8.2519109e-01   6.5052064e-01
   4.7085232e-02   6.9251360e-03   5.3505802e-02   8.4079726e-02   8.4598289e-01   6.2534644e-01
   4.7942506e-02   7.0391724e-03   5.9391550e-02   8.0213122e-02   8.2443061e-01   6.3441067e-01
   4.8913510e-02   7.2058878e-03   6.5225552e-02   7.6437586e-02   8.4644554e-01   6.3050698e-01
   4.9991990e-02   7.4257096e-03   7.0831706e-02   7.2763972e-02   8.6747999e-01   6.3636873e-01
   5.1163782e-02   7.6995110e-03   7.6010316e-02   6.9183570e-02   8.5841342e-01   6.1915644e-01
   5.2430234e-02   8.0368492e-03   8.0631000e-02   6.5701650e-02   8.5369381e-01   6.4506153e-01
   5.3778526e-02   8.4551582e-03   8.4630490e-02   6.2328956e-02   8.2379319e-01   6.4972642e-01
   5.5147002e-02   8.9789734e-03   8.7991726e-02   5.9063272e-02   8.7589809e-01   6.5247705e-01
   5.6443314e-02   9.6343498e-03   9.0807594e-02   5.5920376e-02   8.3137849e-01   6.6085314e-01
   5.7609078e-02   1.0444841e-02   9.3204082e-02   5.2949358e-02   8.2298001e-01   6.3344504e-01
   5.8648590e-02   1.1432847e-02   9.5291382e-02   5.0199958e-02   8.2230258e-01   6.6240690e-01
   5.9581658e-02   1.2616851e-02   9.7220140e-02   4.7705054e-02   7.7968098e-01   6.5833083e-01
   6.0410560e-02   1.4007883e-02   9.9137312e-02   4.5474652e-02   8.0714029e-01   6.4064139e-01
   6.1138464e-02   1.5608073e-02   1.0113086e-01   4.3507550e-02   6.0895921e-01   6.6958162e-01
   6.1769298e-02   1.7408221e-02   1.0326334e-01   4.1822754e-02   7.0051733e-01   6.5444622e-01
   6.2304852e-02   1.9386197e-02   1.0562035e-01   4.0431430e-02   5.1104913e-01   6.3772725e-01
   6.2770488e-02   2.1514980e-02   1.0828428e-01   3.9361216e-02   8.4461602e-01   6.5299460e-01
   6.3183522e-02   2.3762112e-02   1.1131757e-01   3.8692466e-02   3.9467835e+00   6.5205774e-01
   6.3542188e-02   2.6080112e-02   1.1483641e-01   3.8495810e-02   1.5415153e+01   6.3658705e-01
   6.3854610e-02   2.8416418e-02   1.1896890e-01   3.8812782e-02   4.2221077e+01   6.4662733e-01
   6.4107868e-02   3.0730346e-02   1.2374614e-01   3.9664138e-02   7.1756868e+01   6.4868534e-01
   6.4239722e-02   3.2989546e-02   1.2913798e-01   4.1053060e-02   8.9495421e+01   6.1468907e-01
   6.4150242e-02   3.5143336e-02   1.3510675e-01   4.2988020e-02   9.9804977e+01   6.1912072e-01
   6.3740274e-02   3.7127436e-02   1.4161081e-01   4.5465846e-02   1.0571260e+02   6.3369917e-01
   6.2906058e-02   3.8908206e-02   1.4854544e-01   4.8461516e-02   1.0807318e+02   6.1305541e-01
   6.1563988e-02   4.0482970e-02   1.5572431e-01   5.1933214e-02   1.0919128e+02   6.3402979e-01
   5.9708552e-02   4.1868390e-02   1.6301234e-01   5.5826294e-02   1.0929923e+02   6.6317481e-01
   5.7379844e-02   4.3108364e-02   1.7035115e-01   6.0083250e-02   1.0890270e+02   6.5295438e-01
   5.4687680e-02   4.4237062e-02   1.7761645e-01   6.4647294e-02   1.0776252e+02   6.3328376e-01
   5.1796812e-02   4.5248852e-02   1.8457808e-01   6.9488606e-02   1.0587111e+02   6.3025739e-01
   4.8832126e-02   4.6099910e-02   1.9107241e-01   7.4599670e-02   1.0378546e+02   6.4107213e-01
   4.5871336e-02   4.6714808e-02   1.9703879e-01   7.9970634e-02   1.0235079e+02   6.3295695e-01
   4.2954798e-02   4.7045452e-02   2.0232442e-01   8.5565836e-02   1.0115879e+02   6.3629528e-01
   4.0092456e-02   4.7090786e-02   2.0662962e-01   9.1310494e-02   1.0000251e+02   6.4026061e-01
   3.7283430e-02   4.6848904e-02   2.0956318e-01   9.7103112e-02   9.9370450e+01   6.3177288e-01
   3.4539540e-02   4.6338476e-02   2.1079710e-01   1.0275482e-01   9.8407617e+01   6.5576424e-01
   3.1886248e-02   4.5610150e-02   2.1017764e-01   1.0800321e-01   9.7740367e+01   6.5714264e-01
   2.9366494e-02   4.4697702e-02   2.0763982e-01   1.1256388e-01   9.7505274e+01   6.4583260e-01
   2.7039330e-02   4.3622190e-02   2.0327716e-01   1.1611654e-01   9.7255643e+01   6.5370362e-01
   2.4942904e-02   4.2416224e-02   1.9736084e-01   1.1836506e-01   9.7317790e+01   6.3928099e-01
   2.3112336e-02   4.1132224e-02   1.9016302e-01   1.1898302e-01   9.6769708e+01   6.5206807e-01
   2.1589810e-02   3.9832518e-02   1.8196550e-01   1.1769647e-01   9.6064665e+01   6.6821085e-01
   2.0396364e-02   3.8548250e-02   1.7312889e-01   1.1452579e-01   9.5470292e+01   6.6071743e-01
   1.9532430e-02   3.7285294e-02   1.6402231e-01   1.0971306e-01   9.4177620e+01   6.6063139e-01
   1.8978747e-02   3.6045336e-02   1.5492529e-01   1.0360890e-01   9.3102146e+01   6.6811043e-01
   1.8715678e-02   3.4818370e-02   1.4598129e-01   9.6597674e-02   9.2134511e+01   6.9348324e-01
   1.8734539e-02   3.3582100e-02   1.3725760e-01   8.9015688e-02   9.0689923e+01   6.7956221e-01
   1.9021074e-02   3.2296694e-02   1.2886224e-01   8.1160138e-02   8.9577306e+01   6.5077775e-01
   1.9555136e-02   3.0936006e-02   1.2092702e-01   7.3289022e-02   8.8361669e+01   6.7331959e-01
   2.0307268e-02   2.9503246e-02   1.1351305e-01   6.5634900e-02   8.7055522e+01   6.7963232e-01
   2.1238290e-02   2.8003816e-02   1.0659915e-01   5.8377404e-02   8.6366125e+01   6.6074121e-01
   2.2303486e-02   2.6452688e-02   1.0010265e-01   5.1623888e-02   8.5510623e+01   6.6988390e-01
   2.3453772e-02   2.4877808e-02   9.3933736e-02   4.5426662e-02   8.4216062e+01   6.7743466e-01
   2.4627240e-02   2.3314748e-02   8.8021344e-02   3.9787412e-02   8.2537864e+01   6.6900145e-01
   2.5740588e-02   2.1801194e-02   8.2277160e-02   3.4697436e-02   8.0872163e+01   6.6655758e-01
   2.6733010e-02   2.0365414e-02   7.6634610e-02   3.0141514e-02   7.9473445e+01   6.7392865e-01
   2.7578472e-02   1.9034693e-02   7.1100908e-02   2.6083118e-02   7.7867823e+01   6.7995578e-01
   2.8245860e-02   1.7837455e-02   6.5707574e-02   2.2485684e-02   7.5734455e+01   6.6169284e-01
   2.8706534e-02   1.6793245e-02   6.0446262e-02   1.9321113e-02   7.3193225e+01   6.6153453e-01
   2.8940484e-02   1.5905873e-02   5.5310384e-02   1.6560761e-02   7.0776889e+01   6.8283784e-01
   2.8941140e-02   1.5165297e-02   5.0355346e-02   1.4166675e-02   6.7612511e+01   6.5295377e-01
   2.8741110e-02   1.4565389e-02   4.5651692e-02   1.2107531e-02   6.4024648e+01   6.4537933e-01
   2.8392730e-02   1.4113583e-02   4.1234678e-02   1.0370291e-02   6.0718773e+01   6.7605144e-01
   2.7946276e-02   1.3820005e-02   3.7127520e-02   8.9437736e-03   5.6877325e+01   6.7861290e-01
   2.7441842e-02   1.3688157e-02   3.3362062e-02   7.8110340e-03   5.2713364e+01   6.9776040e-01
   2.6900698e-02   1.3711827e-02   2.9969976e-02   6.9542982e-03   4.8362936e+01   6.8540261e-01
   2.6355894e-02   1.3876497e-02   2.6970146e-02   6.3601058e-03   4.3841998e+01   6.6048291e-01
   2.5855782e-02   1.4167813e-02   2.4357556e-02   6.0179382e-03   3.9175555e+01   6.8262916e-01
   2.5442392e-02   1.4575373e-02   2.2116146e-02   5.9148378e-03   3.5055457e+01   6.8804949e-01
   2.5164028e-02   1.5090339e-02   2.0243584e-02   6.0343368e-03   3.1653402e+01   6.7303335e-01
   2.5066512e-02   1.5704707e-02   1.8742356e-02   6.3614140e-03   2.8590882e+01   6.5812101e-01
   2.5174692e-02   1.6411065e-02   1.7598194e-02   6.8861268e-03   2.6075217e+01   6.7334451e-01
   2.5499268e-02   1.7197425e-02   1.6776713e-02   7.5967582e-03   2.2899605e+01   6.7690764e-01
   2.6037114e-02   1.8047413e-02   1.6239254e-02   8.4757936e-03   1.9491767e+01   6.5143942e-01
   2.6762832e-02   1.8949087e-02   1.5964148e-02   9.5035732e-03   1.7082991e+01   6.6827673e-01
   2.7642112e-02   1.9896755e-02   1.5936324e-02   1.0659866e-02   1.4897766e+01   6.6213841e-01
   2.8648928e-02   2.0888014e-02   1.6129510e-02   1.1920618e-02   1.3151861e+01   6.6804279e-01
   2.9754266e-02   2.1917154e-02   1.6519189e-02   1.3252271e-02   1.1778776e+01   7.0729096e-01
   3.0918676e-02   2.2975228e-02   1.7095287e-02   1.4611718e-02   1.0107490e+01   6.6533733e-01
   3.2084780e-02   2.4051364e-02   1.7852033e-02   1.5950145e-02   8.8491318e+00   6.6806054e-01
   3.3193020e-02   2.5133280e-02   1.8770518e-02   1.7219635e-02   7.7293029e+00   7.0833643e-01
   3.4213186e-02   2.6217708e-02   1.9827721e-02   1.8384441e-02   6.1590662e+00   6.8517483e-01
   3.5131484e-02   2.7302532e-02   2.1007888e-02   1.9418711e-02   5.1825991e+00   6.5871249e-01
   3.5952466e-02   2.8389800e-02   2.2291522e-02   2.0284276e-02   4.6210130e+00   6.4860900e-01
   3.6700502e-02   2.9496084e-02   2.3649504e-02   2.0930134e-02   4.1350461e+00   6.6917407e-01
   3.7390178e-02   3.0639894e-02   2.5043192e-02   2.1308562e-02   3.7509430e+00   6.6960095e-01
   3.8027326e-02   3.1838524e-02   2.6442736e-02   2.1371552e-02   2.8374853e+00   6.9225797e-01
   3.8636390e-02   3.3112502e-02   2.7836360e-02   2.1105222e-02   2.3413459e+00   7.0340015e-01
   3.9261140e-02   3.4488080e-02   2.9205652e-02   2.0557904e-02   2.2814748e+00   6.3702427e-01
   3.9923004e-02   3.5985632e-02   3.0521152e-02   1.9802391e-02   1.7244779e+00   6.4991915e-01
   4.0606248e-02   3.7620640e-02   3.1760926e-02   1.8917053e-02   1.3089515e+00   6.6428156e-01
   4.1286798e-02   3.9413138e-02   3.2897740e-02   1.7972089e-02   1.4094355e+00   6.3559841e-01
   4.1933594e-02   4.1379712e-02   3.3878894e-02   1.7014914e-02   1.7979615e+00   6.7719741e-01
   4.2488762e-02   4.3528498e-02   3.4632058e-02   1.6076371e-02   1.6901069e+00   6.7633006e-01
   4.2859146e-02   4.5843340e-02   3.5076500e-02   1.5170339e-02   1.1276527e+00   6.6505866e-01
   4.2932650e-02   4.8291960e-02   3.5142036e-02   1.4297596e-02   8.7596923e-01   6.7485455e-01
   4.2624446e-02   5.0846200e-02   3.4754588e-02   1.3444816e-02   8.1487762e-01   6.3883495e-01
   4.1916124e-02   5.3483218e-02   3.3863618e-02   1.2598119e-02   8.4460185e-01   6.4290482e-01
   4.0871908e-02   5.6187236e-02   3.2512978e-02   1.1767070e-02   8.4296188e-01   6.7177420e-01
   3.9590062e-02   5.8931328e-02   3.0789568e-02   1.0973545e-02   8.2779376e-01   6.8876874e-01
   3.8141554e-02   6.1648082e-02   2.8780222e-02   1.0232275e-02   8.5453657e-01   6.6797061e-01
   3.6593042e-02   6.4222800e-02   2.6589538e-02   9.5484518e-03   8.2031446e-01   6.6257992e-01
   3.5015118e-02   6.6523464e-02   2.4315926e-02   8.9262744e-03   8.1177164e-01   6.8837982e-01
   3.3451104e-02   6.8409156e-02   2.2034508e-02   8.3731252e-03   8.0704233e-01   6.4801447e-01
   3.1918512e-02   6.9742482e-02   1.9797093e-02   7.8963632e-03   8.4096956e-01   6.4360559e-01
   3.0423566e-02   7.0437974e-02   1.7645742e-02   7.5014998e-03   8.5106829e-01   6.4124965e-01
   2.8962606e-02   7.0462290e-02   1.5621827e-02   7.1867540e-03   8.2802331e-01   6.5209338e-01
   2.7526252e-02   6.9827794e-02   1.3755892e-02   6.9449974e-03   8.5356428e-01   6.8792353e-01
   2.6119894e-02   6.8602146e-02   1.2062866e-02   6.7689328e-03   8.3585516e-01   6.4072999e-01
   2.4765338e-02   6.6898104e-02   1.0547267e-02   6.6490538e-03   8.2979089e-01   6.4961751e-01
   2.3484176e-02   6.4853736e-02   9.2152028e-03   6.5773908e-03   8.2698747e-01   6.5127914e-01
   2.2290838e-02   6.2598018e-02   8.0718314e-03   6.5513242e-03   8.1779500e-01   6.7027070e-01
   2.1194260e-02   6.0237198e-02   7.1149956e-03   6.5708126e-03   8.3397164e-01   6.5230954e-01
   2.0194890e-02   5.7848956e-02   6.3427658e-03   6.6376992e-03   8.2191386e-01   6.0633431e-01
   1.9285577e-02   5.5471796e-02   5.7580212e-03   6.7549416e-03   8.4019126e-01   6.6914089e-01
   1.8465031e-02   5.3109646e-02   5.3636910e-03   6.9222912e-03   8.0617146e-01   6.3318435e-01
   1.7731394e-02   5.0743658e-02   5.1569890e-03   7.1388976e-03   7.9313729e-01   6.8728716e-01
   1.7081632e-02   4.8381322e-02   5.1305698e-03   7.4070112e-03   8.4791070e-01   6.1739395e-01
   1.6519658e-02   4.6074038e-02   5.2739616e-03   7.7265586e-03   7.9791586e-01   6.2457301e-01
   1.6044207e-02   4.3887400e-02   5.5714796e-03   8.0937206e-03   7.9851141e-01   6.8364736e-01
   1.5649733e-02   4.1889198e-02   6.0052592e-03   8.5013390e-03   8.4146349e-01   5.9191350e-01
   1.5323952e-02   4.0121184e-02   6.5608596e-03   8.9368716e-03   8.2283627e-01   7.5356764e-01
   1.5043648e-02   3.8583296e-02   7.2249562e-03   9.3810336e-03   8.1500655e-01   4.4820653e-01
   1.4784970e-02   3.7248750e-02   7.9836568e-03   9.8090374e-03   8.2686644e-01   6.0548145e-01
   1.4530099e-02   3.6083364e-02   8.8268306e-03   1.0194170e-02   8.4215089e-01   4.0392811e-01
   1.4285271e-02   3.5049224e-02   9.7459236e-03   1.0510499e-02   8.2546821e-01   3.3039707e-01
   1.4075708e-02   3.4085128e-02   1.0727257e-02   1.0749636e-02   8.4800288e-01   5.8363455e-01
   1.3919865e-02   3.3115842e-02   1.1753534e-02   1.0925810e-02   8.6668452e-01   1.7502974e+00
   1.3836491e-02   3.2072152e-02   1.2807411e-02   1.1054381e-02   8.3170964e-01   1.8595090e+01
   1.3851181e-02   3.0894590e-02   1.3863581e-02   1.1147775e-02   8.2781652e-01   4.8850166e+01
   1.3989178e-02   2.9548762e-02   1.4893217e-02   1.1219335e-02   8.2857093e-01   7.2580966e+01
   1.4279754e-02   2.8022518e-02   1.5878379e-02   1.1277724e-02   8.3730230e-01   8.6211895e+01
   1.4752864e-02   2.6306062e-02   1.6811733e-02   1.1328658e-02   8.3168783e-01   9.2440379e+01
   1.5428119e-02   2.4407860e-02   1.7693497e-02   1.1377233e-02   8.1310401e-01   9.5872518e+01
   1.6320931e-02   2.2377856e-02   1.8524353e-02   1.1428236e-02   8.2221928e-01   9.8783603e+01
   1.7446518e-02   2.0291132e-02   1.9305915e-02   1.1491004e-02   8.0894263e-01   1.0019905e+02
   1.8819839e-02   1.8221851e-02   2.0042258e-02   1.1579102e-02   7.9140304e-01   1.0125915e+02
   2.0462148e-02   1.6233845e-02   2.0736832e-02   1.1703368e-02   8.1057239e-01   1.0138202e+02
   2.2391356e-02   1.4377535e-02   2.1394170e-02   1.1874001e-02   8.4394242e-01   1.0121048e+02
   2.4609270e-02   1.2689309e-02   2.2005940e-02   1.2106326e-02   8.4504883e-01   1.0098123e+02
   2.7103454e-02   1.1193526e-02   2.2557752e-02   1.2413604e-02   8.1528837e-01   1.0049590e+02
   2.9862824e-02   9.9045728e-03   2.3044088e-02   1.2801779e-02   8.1022987e-01   1.0033690e+02
   3.2878232e-02   8.8274184e-03   2.3451270e-02   1.3275389e-02   8.2516920e-01   1.0024744e+02
   3.6132704e-02   7.9590776e-03   2.3760676e-02   1.3834325e-02   8.2721350e-01   1.0040150e+02
   3.9614442e-02   7.2900660e-03   2.3960002e-02   1.4469292e-02   8.2573995e-01   1.0068689e+02
   4.3294952e-02   6.8036774e-03   2.4051430e-02   1.5164401e-02   8.0955861e-01   1.0092041e+02
   4.7110860e-02   6.4774156e-03   2.4072448e-02   1.5892354e-02   8.1790401e-01   1.0115501e+02
   5.0988286e-02   6.2871202e-03   2.4080100e-02   1.6625502e-02   8.4720298e-01   1.0144820e+02
   5.4854196e-02   6.2094690e-03   2.4117048e-02   1.7353509e-02   8.4939580e-01   1.0183476e+02
   5.8634676e-02   6.2215682e-03   2.4200934e-02   1.8082841e-02   8.6322373e-01   1.0208770e+02
   6.2229258e-02   6.2988128e-03   2.4322804e-02   1.8846315e-02   8.7048835e-01   1.0227729e+02
   6.5527092e-02   6.4158408e-03   2.4452490e-02   1.9694611e-02   8.5724528e-01   1.0237465e+02
   6.8422742e-02   6.5516076e-03   2.4553164e-02   2.0669520e-02   8.4485963e-01   1.0224727e+02
   7.0798956e-02   6.6909494e-03   2.4593804e-02   2.1811758e-02   8.5018904e-01   1.0189808e+02
   7.2587656e-02   6.8240474e-03   2.4547892e-02   2.3169148e-02   8.4816994e-01   1.0138498e+02
   7.3786620e-02   6.9483290e-03   2.4393450e-02   2.4786752e-02   8.2851227e-01   1.0071320e+02
   7.4434802e-02   7.0665306e-03   2.4123920e-02   2.6697764e-02   8.2983959e-01   9.9975681e+01
   7.4625820e-02   7.1816728e-03   2.3752060e-02   2.8920898e-02   8.7839403e-01   9.9298330e+01
   7.4493778e-02   7.2945846e-03   2.3305048e-02   3.1466998e-02   8.8049596e-01   9.8459627e+01
   7.4199804e-02   7.4043394e-03   2.2808038e-02   3.4331070e-02   8.1227803e-01   9.7642467e+01
   7.3879092e-02   7.5122446e-03   2.2272722e-02   3.7478194e-02   8.2250896e-01   9.7005310e+01
   7.3601910e-02   7.6201196e-03   2.1708046e-02   4.0841000e-02   8.4074548e-01   9.6370576e+01
   7.3405908e-02   7.7250904e-03   2.1126304e-02   4.4329502e-02   8.3815254e-01   9.5310824e+01
   7.3295168e-02   7.8188506e-03   2.0532694e-02   4.7837146e-02   8.4847199e-01   9.3903126e+01
   7.3230652e-02   7.8875508e-03   1.9915993e-02   5.1231012e-02   8.5200310e-01   9.2924733e+01
   7.3141940e-02   7.9217364e-03   1.9264304e-02   5.4340766e-02   8.4894498e-01   9.1727673e+01
   7.2937920e-02   7.9206302e-03   1.8582211e-02   5.6966910e-02   8.2771068e-01   8.9951647e+01
   7.2518994e-02   7.8831730e-03   1.7874679e-02   5.8934000e-02   8.5311371e-01   8.8112868e+01
   7.1766726e-02   7.8112670e-03   1.7142110e-02   6.0084096e-02   8.4738064e-01   8.6433966e+01
   7.0589762e-02   7.7121064e-03   1.6398433e-02   6.0284574e-02   8.2331420e-01   8.5157489e+01
   6.9015390e-02   7.5944626e-03   1.5663681e-02   5.9528420e-02   8.3788666e-01   8.3012626e+01
   6.7168284e-02   7.4678156e-03   1.4947644e-02   5.7891964e-02   8.4351599e-01   8.0149494e+01
   6.5172758e-02   7.3377178e-03   1.4252352e-02   5.5491358e-02   8.4032671e-01   7.7963076e+01
   6.3093314e-02   7.2065414e-03   1.3579135e-02   5.2498182e-02   8.4816404e-01   7.5008307e+01
   6.0945710e-02   7.0770800e-03   1.2929643e-02   4.9067470e-02   8.7264485e-01   7.1369493e+01
   5.8726774e-02   6.9515586e-03   1.2298253e-02   4.5342326e-02   8.3016684e-01   6.8528620e+01
   5.6404392e-02   6.8303928e-03   1.1679138e-02   4.1468854e-02   8.4090234e-01   6.5805914e+01
   5.3926692e-02   6.7112920e-03   1.1076803e-02   3.7578524e-02   8.7349809e-01   6.2780458e+01
   5.1265972e-02   6.5895246e-03   1.0495866e-02   3.3802464e-02   8.3766147e-01   5.9798495e+01
   4.8446072e-02   6.4600998e-03   9.9402874e-03   3.0250594e-02   8.6413204e-01   5.6557111e+01
   4.5526938e-02   6.3203308e-03   9.4140416e-03   2.7017100e-02   8.4979178e-01   5.3071079e+01
   4.2559992e-02   6.1652948e-03   8.9144588e-03   2.4193838e-02   8.2692903e-01   5.0164416e+01
   3.9591320e-02   5.9864208e-03   8.4349692e-03   2.1853304e-02   8.5234451e-01   4.6705816e+01
   3.6690222e-02   5.7827446e-03   7.9689940e-03   2.0048000e-02   8.6486152e-01   4.2410956e+01
   3.3934264e-02   5.5609686e-03   7.5102402e-03   1.8820417e-02   8.7047820e-01   3.9030577e+01
   3.1385588e-02   5.3271830e-03   7.0487702e-03   1.8210973e-02   8.5139440e-01   3.6262997e+01
   2.9085358e-02   5.0876916e-03   6.5726448e-03   1.8255667e-02   8.5780062e-01   3.3562250e+01
   2.7053530e-02   4.8472868e-03   6.0731032e-03   1.8983657e-02   8.5532743e-01   3.1345638e+01
   2.5291808e-02   4.6065286e-03   5.5457108e-03   2.0422902e-02   8.5200301e-01   2.8920135e+01
   2.3794508e-02   4.3646336e-03   4.9946660e-03   2.2609850e-02   8.6187902e-01   2.6093799e+01
   2.2555292e-02   4.1231676e-03   4.4318212e-03   2.5581878e-02   8.4278869e-01   2.4488329e+01
   2.1568046e-02   3.8875804e-03   3.8760484e-03   2.9361046e-02   8.5642168e-01   2.2901341e+01
   2.0831306e-02   3.6645630e-03   3.3539216e-03   3.3949352e-02   8.5180637e-01   2.1189535e+01
   2.0347420e-02   3.4590518e-03   2.8924020e-03   3.9330326e-02   8.2797952e-01   2.0715160e+01
   2.0118106e-02   3.2720010e-03   2.5185988e-03   4.5473710e-02   8.5323728e-01   1.8961138e+01
   2.0137210e-02   3.1014854e-03   2.2606000e-03   5.2323504e-02   8.4005231e-01   1.7250043e+01
   2.0388824e-02   2.9470280e-03   2.1452014e-03   5.9787810e-02   8.2743661e-01   1.6256013e+01
   2.0861194e-02   2.8100874e-03   2.2012544e-03   6.7744606e-02   8.5562506e-01   1.4380372e+01
   2.1545288e-02   2.6938512e-03   2.4588788e-03   7.6064440e-02   8.6332904e-01   1.2541769e+01
   2.2432428e-02   2.6017632e-03   2.9465334e-03   8.4597658e-02   8.6160085e-01   1.0845630e+01
   2.3533420e-02   2.5350416e-03   3.6906936e-03   9.3133488e-02   8.4728006e-01   9.9114475e+00
   2.4871630e-02   2.4943270e-03   4.7172724e-03   1.0138821e-01   8.4720601e-01   8.6850849e+00
   2.6463636e-02   2.4801646e-03   6.0506698e-03   1.0899188e-01   8.3583457e-01   6.5220196e+00
   2.8309222e-02   2.4918266e-03   7.7095312e-03   1.1557681e-01   8.1318368e-01   4.5142696e+00
   3.0393384e-02   2.5277380e-03   9.7065038e-03   1.2081708e-01   8.2676104e-01   3.0976920e+00
   3.2692678e-02   2.5854526e-03   1.2048162e-02   1.2441856e-01   8.5141256e-01   2.3274347e+00
   3.5158330e-02   2.6621336e-03   1.4741671e-02   1.2628461e-01   8.6614118e-01   1.7542635e+00
   3.7754158e-02   2.7557040e-03   1.7801722e-02   1.2650885e-01   8.4622467e-01   1.3196640e+00
   4.0490892e-02   2.8646184e-03   2.1244140e-02   1.2527098e-01   8.3225809e-01   9.0582025e-01
   4.3378588e-02   2.9878436e-03   2.5077402e-02   1.2282831e-01   8.4065361e-01   7.0017865e-01
   4.6423240e-02   3.1237932e-03   2.9299088e-02   1.1944097e-01   8.4614090e-01   6.9632327e-01
   4.9643132e-02   3.2696058e-03   3.3904716e-02   1.1534861e-01   8.5070953e-01   6.2424500e-01
   5.3059942e-02   3.4258408e-03   3.8886192e-02   1.1074275e-01   8.7060588e-01   6.7416463e-01
   5.6692774e-02   3.5982222e-03   4.4205754e-02   1.0576331e-01   8.6301716e-01   6.8401167e-01
   6.0522220e-02   3.7944732e-03   4.9781898e-02   1.0055285e-01   8.4276235e-01   6.4291618e-01
   6.4468258e-02   4.0237466e-03   5.5500612e-02   9.5248214e-02   8.5989352e-01   6.2731264e-01
   6.8413780e-02   4.2973164e-03   6.1242054e-02   8.9981806e-02   8.4428719e-01   6.3782968e-01
   7.2240044e-02   4.6266924e-03   6.6873678e-02   8.4856820e-02   8.4228297e-01   6.8270953e-01
   7.5876656e-02   5.0212314e-03   7.2214538e-02   7.9914552e-02   8.3719784e-01   6.5859987e-01
   7.9316870e-02   5.4894332e-03   7.7096388e-02   7.5143988e-02   8.5829099e-01   6.5490938e-01
   8.2566362e-02   6.0374340e-03   8.1435712e-02   7.0519702e-02   8.5216786e-01   6.5617665e-01
   8.5616856e-02   6.6698612e-03   8.5196204e-02   6.6027092e-02   8.1507330e-01   6.4495293e-01
   8.8432422e-02   7.3932208e-03   8.8404810e-02   6.1626744e-02   8.7974779e-01   6.5086249e-01
   9.0956590e-02   8.2124564e-03   9.1161480e-02   5.7302264e-02   8.5471969e-01   6.3875234e-01
   9.3144504e-02   9.1299086e-03   9.3541350e-02   5.3095252e-02   8.8568611e-01   6.5190608e-01
   9.4908474e-02   1.0144492e-02   9.5608550e-02   4.9062334e-02   8.2867589e-01   6.6121795e-01
   9.6102376e-02   1.1252905e-02   9.7490494e-02   4.5280278e-02   8.0645141e-01   6.6700832e-01
   9.6589948e-02   1.2451375e-02   9.9323528e-02   4.1815478e-02   7.8989691e-01   6.5441063e-01
   9.6295704e-02   1.3734113e-02   1.0119585e-01   3.8718306e-02   6.0631186e-01   6.2289359e-01
   9.5224428e-02   1.5093119e-02   1.0318074e-01   3.6045236e-02   7.2434886e-01   6.2502155e-01
   9.3429182e-02   1.6512589e-02   1.0536792e-01   3.3836294e-02   4.1101407e-01   6.1921969e-01
   9.1043880e-02   1.7977815e-02   1.0784033e-01   3.2119924e-02   1.2980557e+00   6.4892813e-01
   8.8286838e-02   1.9477501e-02   1.1068123e-01   3.0908374e-02   4.9541363e+00   6.6568718e-01
   8.5352454e-02   2.0987328e-02   1.1401290e-01   3.0193660e-02   1.6297343e+01   6.3987269e-01
   8.2384988e-02   2.2484666e-02   1.1794800e-01   2.9970246e-02   4.1974024e+01   6.5518348e-01
   7.9483472e-02   2.3959870e-02   1.2251959e-01   3.0233344e-02   7.0536585e+01   6.4314336e-01
   7.6674448e-02   2.5398142e-02   1.2768257e-01   3.0969296e-02   8.8750426e+01   6.1997830e-01
   7.3914526e-02   2.6773344e-02   1.3336607e-01   3.2171182e-02   9.8628586e+01   6.5370530e-01
   7.1134106e-02   2.8066438e-02   1.3951064e-01   3.3849424e-02   1.0421027e+02   6.6404545e-01
   6.8278872e-02   2.9275052e-02   1.4601081e-01   3.6003026e-02   1.0738521e+02   6.3720902e-01
   6.5309470e-02   3.0394398e-02   1.5269973e-01   3.8607452e-02   1.0857542e+02   6.3448053e-01
   6.2242706e-02   3.1429268e-02   1.5944083e-01   4.1647434e-02   1.0876605e+02   6.2008033e-01
   5.9178260e-02   3.2411240e-02   1.6615218e-01   4.5122294e-02   1.0834201e+02   6.1798743e-01
   5.6233998e-02   3.3360176e-02   1.7270412e-01   4.9015870e-02   1.0716286e+02   6.5966921e-01
   5.3519820e-02   3.4260640e-02   1.7886159e-01   5.3278120e-02   1.0610537e+02   6.5218920e-01
   5.1124842e-02   3.5068096e-02   1.8443359e-01   5.7837104e-02   1.0434261e+02   6.3638730e-01
   4.9079444e-02   3.5712094e-02   1.8932900e-01   6.2623732e-02   1.0256577e+02   6.6141728e-01
   4.7374012e-02   3.6132606e-02   1.9339129e-01   6.7563314e-02   1.0122194e+02   6.3439297e-01
   4.5972302e-02   3.6305664e-02   1.9630068e-01   7.2584680e-02   9.9816852e+01   6.2819419e-01
   4.4815034e-02   3.6224412e-02   1.9768853e-01   7.7609130e-02   9.8783824e+01   6.5626790e-01
   4.3850216e-02   3.5914764e-02   1.9740154e-01   8.2496540e-02   9.7446170e+01   6.2910528e-01
   4.3047696e-02   3.5437814e-02   1.9551228e-01   8.7055082e-02   9.6158273e+01   6.2838669e-01
   4.2404050e-02   3.4845808e-02   1.9218691e-01   9.1035556e-02   9.5362948e+01   6.4873716e-01
   4.1914610e-02   3.4175572e-02   1.8772617e-01   9.4161528e-02   9.4637917e+01   6.5963367e-01
   4.1554194e-02   3.3457084e-02   1.8249344e-01   9.6140982e-02   9.3486750e+01   6.6228553e-01
   4.1303378e-02   3.2714538e-02   1.7673791e-01   9.6672632e-02   9.1984570e+01   6.4499288e-01
   4.1150634e-02   3.1969604e-02   1.7053756e-01   9.5635336e-02   9.1075319e+01   6.5533282e-01
   4.1065578e-02   3.1234040e-02   1.6394587e-01   9.3117086e-02   9.0204625e+01   6.8962447e-01
   4.0998478e-02   3.0509380e-02   1.5711579e-01   8.9326330e-02   8.9141076e+01   6.9789275e-01
   4.0933326e-02   2.9798404e-02   1.5017141e-01   8.4556384e-02   8.7933809e+01   6.6312582e-01
   4.0912222e-02   2.9103704e-02   1.4311445e-01   7.9082040e-02   8.6543651e+01   6.7626460e-01
   4.0996266e-02   2.8409836e-02   1.3588198e-01   7.3155484e-02   8.5326849e+01   7.1021184e-01
   4.1233024e-02   2.7694768e-02   1.2845601e-01   6.7012958e-02   8.3701822e+01   6.6122271e-01
   4.1644674e-02   2.6960256e-02   1.2088920e-01   6.0842092e-02   8.2305003e+01   6.4335702e-01
   4.2215750e-02   2.6226530e-02   1.1320039e-01   5.4797178e-02   8.0973730e+01   6.8633416e-01
   4.2898388e-02   2.5509164e-02   1.0538441e-01   4.8995248e-02   7.9244889e+01   6.9830023e-01
   4.3625010e-02   2.4808240e-02   9.7491586e-02   4.3508930e-02   7.7835290e+01   6.5581528e-01
   4.4311442e-02   2.4122978e-02   8.9608178e-02   3.8377526e-02   7.6053151e+01   6.4271405e-01
   4.4896076e-02   2.3458192e-02   8.1795146e-02   3.3623078e-02   7.4183788e+01   6.9387341e-01
   4.5344982e-02   2.2803178e-02   7.4090802e-02   2.9255344e-02   7.2558101e+01   6.8291706e-01
   4.5622700e-02   2.2134898e-02   6.6577258e-02   2.5279482e-02   7.0837676e+01   6.6912251e-01
   4.5720628e-02   2.1423246e-02   5.9365290e-02   2.1690724e-02   6.9202259e+01   6.6754276e-01
   4.5670384e-02   2.0631658e-02   5.2530858e-02   1.8470493e-02   6.6540187e+01   6.3685343e-01
   4.5510396e-02   1.9747889e-02   4.6111292e-02   1.5606646e-02   6.2966150e+01   6.4814828e-01
   4.5260816e-02   1.8795711e-02   4.0131720e-02   1.3087289e-02   6.0111325e+01   6.6180775e-01
   4.4944376e-02   1.7815261e-02   3.4626876e-02   1.0900380e-02   5.6789634e+01   6.6123636e-01
   4.4596222e-02   1.6845265e-02   2.9625112e-02   9.0424224e-03   5.2201859e+01   6.5413539e-01
   4.4222794e-02   1.5915707e-02   2.5132742e-02   7.5069592e-03   4.8056254e+01   6.7784969e-01
   4.3803336e-02   1.5050811e-02   2.1156764e-02   6.2816258e-03   4.2569142e+01   6.9038173e-01
   4.3305928e-02   1.4265639e-02   1.7709852e-02   5.3491954e-03   3.7085166e+01   6.7201648e-01
   4.2684406e-02   1.3565171e-02   1.4795017e-02   4.6888438e-03   3.4014176e+01   6.6390260e-01
   4.1918754e-02   1.2953979e-02   1.2401702e-02   4.2796540e-03   2.9774206e+01   6.5183904e-01
   4.1025428e-02   1.2436687e-02   1.0507088e-02   4.1036938e-03   2.5838024e+01   6.6211355e-01
   4.0019530e-02   1.2018947e-02   9.0775852e-03   4.1460502e-03   2.2737917e+01   6.6136252e-01
   3.8914852e-02   1.1712675e-02   8.0695376e-03   4.3908352e-03   1.8725789e+01   6.6509077e-01
   3.7730780e-02   1.1531822e-02   7.4370076e-03   4.8247350e-03   1.5469942e+01   6.9278669e-01
   3.6476724e-02   1.1486215e-02   7.1388818e-03   5.4392648e-03   1.2719590e+01   6.9727402e-01
   3.5164054e-02   1.1577419e-02   7.1334802e-03   6.2273156e-03   1.1019179e+01   6.8419991e-01
   3.3847580e-02   1.1797747e-02   7.3748012e-03   7.1789622e-03   8.9843277e+00   6.7506458e-01
   3.2625784e-02   1.2131843e-02   7.8124580e-03   8.2793660e-03   6.7519207e+00   6.6674675e-01
   3.1598656e-02   1.2556089e-02   8.3893676e-03   9.5159146e-03   6.1155058e+00   6.6119406e-01
   3.0847032e-02   1.3041137e-02   9.0473106e-03   1.0877407e-02   5.2014874e+00   6.7719150e-01
   3.0424602e-02   1.3552613e-02   9.7381994e-03   1.2347128e-02   4.3965126e+00   6.5905572e-01
   3.0355836e-02   1.4058305e-02   1.0419318e-02   1.3901627e-02   3.5469624e+00   6.4728852e-01
   3.0650294e-02   1.4547485e-02   1.1056975e-02   1.5508623e-02   2.6496056e+00   6.7512287e-01
   3.1300708e-02   1.5027929e-02   1.1640716e-02   1.7130273e-02   2.5117329e+00   6.4957576e-01
   3.2269010e-02   1.5512963e-02   1.2167847e-02   1.8718853e-02   2.0972200e+00   6.4025911e-01
   3.3493304e-02   1.6018277e-02   1.2629366e-02   2.0212942e-02   1.7190905e+00   6.7269770e-01
   3.4900190e-02   1.6555989e-02   1.3015794e-02   2.1539714e-02   1.3494850e+00   6.9032788e-01
   3.6404404e-02   1.7133369e-02   1.3319625e-02   2.2623370e-02   1.2477361e+00   6.8314425e-01
   3.7931172e-02   1.7755203e-02   1.3539015e-02   2.3395678e-02   1.6831117e+00   6.7427553e-01
   3.9438196e-02   1.8430851e-02   1.3682691e-02   2.3789330e-02   1.8719197e+00   6.7699220e-01
   4.0918238e-02   1.9177187e-02   1.3763275e-02   2.3780866e-02   1.8166198e+00   6.6287410e-01
   4.2404096e-02   2.0016896e-02   1.3797982e-02   2.3415434e-02   1.3279222e+00   6.7450151e-01
   4.3935716e-02   2.0982920e-02   1.3816991e-02   2.2753510e-02   1.0361939e+00   6.7471955e-01
   4.5528846e-02   2.2115804e-02   1.3851820e-02   2.1860308e-02   1.0809066e+00   6.6914597e-01
   4.7184520e-02   2.3454760e-02   1.3930485e-02   2.0809826e-02   1.0056209e+00   6.8775201e-01
   4.8894208e-02   2.5034358e-02   1.4083729e-02   1.9666113e-02   1.2007110e+00   6.5930229e-01
   5.0624004e-02   2.6882972e-02   1.4337319e-02   1.8477205e-02   1.1049706e+00   6.5651715e-01
   5.2314672e-02   2.9017360e-02   1.4707816e-02   1.7284303e-02   8.4130447e-01   6.8679957e-01
   5.3916586e-02   3.1438082e-02   1.5205693e-02   1.6130465e-02   8.4733145e-01   6.5211849e-01
   5.5402398e-02   3.4131990e-02   1.5832033e-02   1.5048554e-02   8.2039980e-01   6.6276601e-01
   5.6744718e-02   3.7080234e-02   1.6570707e-02   1.4056671e-02   8.6884197e-01   6.9300086e-01
   5.7896476e-02   4.0259134e-02   1.7387016e-02   1.3161884e-02   8.5830078e-01   6.3042827e-01
   5.8790576e-02   4.3654226e-02   1.8234022e-02   1.2361063e-02   8.2966423e-01   6.4445936e-01
   5.9338462e-02   4.7261682e-02   1.9057322e-02   1.1645278e-02   8.6056509e-01   6.8157262e-01
   5.9467824e-02   5.1055628e-02   1.9793965e-02   1.0999554e-02   8.3547785e-01   6.5964975e-01
   5.9156572e-02   5.4991598e-02   2.0367594e-02   1.0401079e-02   8.4466115e-01   6.7043250e-01
   5.8387006e-02   5.9004294e-02   2.0696730e-02   9.8256434e-03   8.2250199e-01   6.6028548e-01
   5.7158960e-02   6.2998102e-02   2.0699056e-02   9.2517636e-03   8.3009279e-01   6.4898327e-01
   5.5502192e-02   6.6884356e-02   2.0304358e-02   8.6587570e-03   8.6076506e-01   6.5485428e-01
   5.3435002e-02   7.0593218e-02   1.9510734e-02   8.0400052e-03   8.2959479e-01   6.9402320e-01
   5.0978560e-02   7.4061484e-02   1.8388840e-02   7.4089422e-03   8.3437570e-01   6.7127058e-01
   4.8170352e-02   7.7218956e-02   1.7034555e-02   6.7861268e-03   8.4191169e-01   6.3697145e-01
   4.5080300e-02   7.9994124e-02   1.5547939e-02   6.1913586e-03   8.0971487e-01   6.7727958e-01
   4.1812622e-02   8.2312062e-02   1.4014828e-02   5.6386100e-03   8.0917656e-01   6.4155137e-01
   3.8466978e-02   8.4054070e-02   1.2503201e-02   5.1368776e-03   8.3728511e-01   6.6695883e-01
   3.5125744e-02   8.5119454e-02   1.1066263e-02   4.6941244e-03   8.3118456e-01   6.4657249e-01
   3.1863914e-02   8.5467342e-02   9.7407476e-03   4.3182862e-03   8.1511386e-01   6.3320527e-01
   2.8752096e-02   8.5075622e-02   8.5520416e-03   4.0167684e-03   8.5179614e-01   6.6173517e-01
   2.5846574e-02   8.4019120e-02   7.5152672e-03   3.7948184e-03   8.5343335e-01   6.1636508e-01
   2.3182426e-02   8.2459600e-02   6.6392958e-03   3.6572372e-03   8.2263570e-01   7.2291374e-01
   2.0777500e-02   8.0537180e-02   5.9269260e-03   3.6077036e-03   8.4359975e-01   6.3337556e-01
   1.8638944e-02   7.8400562e-02   5.3746382e-03   3.6460432e-03   8.5506920e-01   6.5904105e-01
   1.6762135e-02   7.6208372e-02   4.9763492e-03   3.7680646e-03   8.6245206e-01   6.8734665e-01
   1.5130818e-02   7.4084352e-02   4.7231916e-03   3.9674600e-03   8.3722024e-01   6.0621269e-01
   1.3728920e-02   7.2116548e-02   4.6056736e-03   4.2382148e-03   8.2001280e-01   7.0905605e-01
   1.2543190e-02   7.0346786e-02   4.6133996e-03   4.5739544e-03   8.4333937e-01   4.6754952e-01
   1.1561311e-02   6.8747240e-02   4.7386038e-03   4.9692176e-03   8.1348229e-01   5.8074388e-01
   1.0767815e-02   6.7227760e-02   4.9814150e-03   5.4195350e-03   8.0343804e-01   3.0832721e-01
   1.0140722e-02   6.5712492e-02   5.3420044e-03   5.9171376e-03   8.1629941e-01   4.5462183e-01
   9.6668024e-03   6.4169120e-02   5.8226422e-03   6.4508926e-03   8.2297614e-01   4.2007825e-01
   9.3467550e-03   6.2604764e-02   6.4322034e-03   7.0065808e-03   8.2910723e-01   3.4870207e+00
   9.1903996e-03   6.1061936e-02   7.1777694e-03   7.5659836e-03   8.2759597e-01   2.2974266e+01
   9.2166440e-03   5.9545936e-02   8.0664688e-03   8.1071830e-03   8.4065660e-01   5.2002817e+01
   9.4448016e-03   5.8009948e-02   9.1029138e-03   8.6055470e-03   8.1262260e-01   7.3942191e+01
   9.8910484e-03   5.6400770e-02   1.0288270e-02   9.0334870e-03   8.1212216e-01   8.7338408e+01
   1.0573941e-02   5.4671158e-02   1.1627785e-02   9.3608226e-03   8.4584842e-01   9.3769578e+01
   1.1523200e-02   5.2766542e-02   1.3125988e-02   9.5734782e-03   8.2636419e-01   9.7231475e+01
   1.2780922e-02   5.0619538e-02   1.4788811e-02   9.6864274e-03   8.0364340e-01   9.9889195e+01
   1.4393171e-02   4.8160352e-02   1.6622312e-02   9.7275354e-03   8.1042786e-01   1.0136198e+02
   1.6405328e-02   4.5342414e-02   1.8619944e-02   9.7231870e-03   8.3518629e-01   1.0229265e+02
   1.8858822e-02   4.2210440e-02   2.0762428e-02   9.6937276e-03   8.1039586e-01   1.0254027e+02
   2.1789886e-02   3.8888472e-02   2.3034766e-02   9.6557272e-03   8.0390065e-01   1.0259980e+02
   2.5224564e-02   3.5497074e-02   2.5435174e-02   9.6252548e-03   8.2478862e-01   1.0224745e+02
   2.9170206e-02   3.2147530e-02   2.7953476e-02   9.6153674e-03   7.9171772e-01   1.0181422e+02
   3.3608516e-02   2.8938408e-02   3.0552450e-02   9.6389860e-03   8.1154871e-01   1.0137831e+02
   3.8489878e-02   2.5938796e-02   3.3178234e-02   9.7100518e-03   8.3940373e-01   1.0093978e+02
   4.3726076e-02   2.3193656e-02   3.5782658e-02   9.8378364e-03   8.1345986e-01   1.0097312e+02
   4.9194790e-02   2.0726542e-02   3.8313610e-02   1.0023680e-02   8.1898171e-01   1.0103913e+02
   5.4762988e-02   1.8549065e-02   4.0702132e-02   1.0266660e-02   8.2227436e-01   1.0123761e+02
   6.0286776e-02   1.6658011e-02   4.2882484e-02   1.0569542e-02   8.1369551e-01   1.0150052e+02
   6.5617782e-02   1.5041181e-02   4.4788214e-02   1.0935622e-02   8.2783669e-01   1.0184513e+02
   7.0628122e-02   1.3689469e-02   4.6343722e-02   1.1376958e-02   8.1320396e-01   1.0238521e+02
   7.5224976e-02   1.2588027e-02   4.7469036e-02   1.1925783e-02   7.9694160e-01   1.0274170e+02
   7.9368954e-02   1.1714991e-02   4.8111880e-02   1.2621644e-02   8.2972209e-01   1.0298514e+02
   8.3022540e-02   1.1044581e-02   4.8271862e-02   1.3496382e-02   8.6614553e-01   1.0315447e+02
   8.6114450e-02   1.0553185e-02   4.7972126e-02   1.4573912e-02   8.6148061e-01   1.0324168e+02
   8.8590866e-02   1.0220660e-02   4.7290726e-02   1.5877469e-02   8.4965703e-01   1.0328945e+02
   9.0419892e-02   1.0027067e-02   4.6356120e-02   1.7432439e-02   8.5587800e-01   1.0329843e+02
   9.1586162e-02   9.9586898e-03   4.5276916e-02   1.9257681e-02   8.4936636e-01   1.0314412e+02
   9.2110580e-02   1.0002305e-02   4.4143190e-02   2.1361860e-02   8.4868413e-01   1.0284325e+02
   9.2084006e-02   1.0141666e-02   4.3025002e-02   2.3745996e-02   8.5041075e-01   1.0262688e+02
   9.1679180e-02   1.0358798e-02   4.1972126e-02   2.6403994e-02   8.5211628e-01   1.0229162e+02
   9.1068886e-02   1.0633676e-02   4.1029800e-02   2.9317050e-02   8.4496238e-01   1.0180029e+02
   9.0359878e-02   1.0948186e-02   4.0233004e-02   3.2446448e-02   8.4413030e-01   1.0118719e+02
   8.9603806e-02   1.1280858e-02   3.9597744e-02   3.5732772e-02   8.6759061e-01   1.0039504e+02
   8.8795606e-02   1.1602383e-02   3.9110942e-02   3.9097544e-02   8.4404567e-01   9.9540819e+01
   8.7863244e-02   1.1873871e-02   3.8742510e-02   4.2446766e-02   8.1966250e-01   9.8406519e+01
   8.6696594e-02   1.2053779e-02   3.8449480e-02   4.5669224e-02   8.6229337e-01   9.7084464e+01
   8.5196546e-02   1.2115555e-02   3.8163354e-02   4.8623780e-02   8.6033554e-01   9.5962370e+01
   8.3339352e-02   1.2056365e-02   3.7814268e-02   5.1143878e-02   8.2743970e-01   9.4667446e+01
   8.1186352e-02   1.1889075e-02   3.7360126e-02   5.3087060e-02   8.6163185e-01   9.2844176e+01
   7.8801344e-02   1.1624187e-02   3.6769972e-02   5.4329068e-02   8.5442931e-01   9.0778596e+01
   7.6211442e-02   1.1269962e-02   3.6018370e-02   5.4749878e-02   8.3613303e-01   8.8764494e+01
   7.3435884e-02   1.0839763e-02   3.5114306e-02   5.4324174e-02   8.3060364e-01   8.6991865e+01
   7.0494952e-02   1.0353914e-02   3.4087736e-02   5.3117960e-02   8.0535445e-01   8.5234707e+01
   6.7413406e-02   9.8423432e-03   3.2956340e-02   5.1246162e-02   8.3788429e-01   8.3116747e+01
   6.4224632e-02   9.3322216e-03   3.1733398e-02   4.8880134e-02   8.4420124e-01   8.0408470e+01
   6.0923882e-02   8.8382130e-03   3.0437446e-02   4.6181916e-02   8.3709005e-01   7.7635545e+01
   5.7476734e-02   8.3652536e-03   2.9085808e-02   4.3296086e-02   8.4231126e-01   7.5023137e+01
   5.3892964e-02   7.9101166e-03   2.7692042e-02   4.0373902e-02   8.5278627e-01   7.1823441e+01
   5.0226714e-02   7.4671934e-03   2.6271796e-02   3.7554238e-02   8.6250624e-01   6.8297421e+01
   4.6576382e-02   7.0343676e-03   2.4856916e-02   3.4965410e-02   8.4134239e-01   6.4803473e+01
   4.3056974e-02   6.6083812e-03   2.3488720e-02   3.2708886e-02   8.5039488e-01   6.1880529e+01
   3.9743788e-02   6.1826416e-03   2.2192400e-02   3.0859644e-02   8.5904701e-01   5.9059588e+01
   3.6684514e-02   5.7557962e-03   2.0967748e-02   2.9489646e-02   8.4012592e-01   5.5962568e+01
   3.3904764e-02   5.3338650e-03   1.9796915e-02   2.8660720e-02   8.2185507e-01   5.2559591e+01
   3.1410592e-02   4.9224108e-03   1.8664770e-02   2.8416064e-02   8.3554900e-01   4.8213948e+01
   2.9198424e-02   4.5239166e-03   1.7568896e-02   2.8793884e-02   8.4539676e-01   4.4051689e+01
   2.7259546e-02   4.1430874e-03   1.6503906e-02   2.9828868e-02   8.4879510e-01   3.9799265e+01
   2.5583372e-02   3.7877442e-03   1.5461986e-02   3.1535666e-02   8.4707388e-01   3.5985387e+01
   2.4142504e-02   3.4643072e-03   1.4452263e-02   3.3921218e-02   8.3219307e-01   3.2894472e+01
   2.2896902e-02   3.1775906e-03   1.3496359e-02   3.7000906e-02   8.6545205e-01   2.9428323e+01
   2.1807944e-02   2.9315644e-03   1.2609559e-02   4.0784522e-02   8.5747830e-01   2.6732571e+01
   2.0845712e-02   2.7278452e-03   1.1803402e-02   4.5256898e-02   8.4941338e-01   2.4464644e+01
   1.9998011e-02   2.5658128e-03   1.1103591e-02   5.0378158e-02   8.5570382e-01   2.2651709e+01
   1.9272294e-02   2.4440682e-03   1.0546210e-02   5.6090642e-02   8.3296220e-01   2.0723454e+01
   1.8694062e-02   2.3619048e-03   1.0163353e-02   6.2303258e-02   8.6536142e-01   1.8587045e+01
   1.8297391e-02   2.3204860e-03   9.9874232e-03   6.8874930e-02   8.4791819e-01   1.7679875e+01
   1.8117431e-02   2.3211430e-03   1.0052791e-02   7.5632200e-02   8.3581036e-01   1.6043693e+01
   1.8191953e-02   2.3636256e-03   1.0389234e-02   8.2430242e-02   8.5676276e-01   1.3074454e+01
   1.8558011e-02   2.4475572e-03   1.1018939e-02   8.9141480e-02   8.3660932e-01   1.0610134e+01
   1.9246492e-02   2.5717030e-03   1.1956898e-02   9.5585330e-02   8.5381542e-01   9.1813073e+00
   2.0279644e-02   2.7327634e-03   1.3210619e-02   1.0149986e-01   8.5323671e-01   7.6758229e+00
   2.1672264e-02   2.9276380e-03   1.4781999e-02   1.0654219e-01   8.2433526e-01   5.5783269e+00
   2.3426232e-02   3.1542236e-03   1.6686486e-02   1.1040592e-01   8.3651493e-01   3.8440831e+00
   2.5523118e-02   3.4094750e-03   1.8954338e-02   1.1281515e-01   8.7756177e-01   2.6016649e+00
   2.7931596e-02   3.6887430e-03   2.1615266e-02   1.1351513e-01   8.5567065e-01   1.6936371e+00
   3.0611730e-02   3.9857110e-03   2.4709410e-02   1.1253778e-01   8.1377989e-01   1.1719052e+00
   3.3519348e-02   4.2921298e-03   2.8286104e-02   1.1018155e-01   8.4188513e-01   1.0140467e+00
   3.6619390e-02   4.6008336e-03   3.2379034e-02   1.0679975e-01   8.4372564e-01   1.2714682e+00
   3.9906712e-02   4.9098204e-03   3.6990082e-02   1.0272407e-01   8.2219954e-01   1.1614618e+00
   4.3411290e-02   5.2218308e-03   4.2088960e-02   9.8206124e-02   8.3701117e-01   6.7175394e-01
   4.7166062e-02   5.5425950e-03   4.7625218e-02   9.3467670e-02   8.2512310e-01   6.4689488e-01
   5.1183696e-02   5.8797268e-03   5.3539844e-02   8.8715336e-02   8.1451407e-01   7.0141113e-01
   5.5448166e-02   6.2387532e-03   5.9756462e-02   8.4111166e-02   8.4012521e-01   6.5081110e-01
   5.9943838e-02   6.6255814e-03   6.6145114e-02   7.9790064e-02   8.4282503e-01   6.8046502e-01
   6.4688184e-02   7.0500708e-03   7.2532148e-02   7.5849088e-02   8.6227038e-01   6.3375243e-01
   6.9691780e-02   7.5206136e-03   7.8749416e-02   7.2360818e-02   8.4614484e-01   6.3654751e-01
   7.4925126e-02   8.0418072e-03   8.4626578e-02   6.9387480e-02   8.2783771e-01   6.6244919e-01
   8.0300754e-02   8.6109218e-03   8.9943818e-02   6.6967918e-02   8.3452370e-01   6.4370596e-01
   8.5668198e-02   9.2190938e-03   9.4419104e-02   6.5098398e-02   8.1756358e-01   6.4475135e-01
   9.0841802e-02   9.8599462e-03   9.7821368e-02   6.3739016e-02   8.7466755e-01   6.4424864e-01
   9.5638980e-02   1.0529251e-02   1.0005393e-01   6.2844474e-02   8.2462054e-01   6.4484508e-01
   9.9961746e-02   1.1227246e-02   1.0109146e-01   6.2359762e-02   8.4287181e-01   6.5927199e-01
   1.0380488e-01   1.1963581e-02   1.0101741e-01   6.2213830e-02   8.5964426e-01   6.3766098e-01
   1.0717019e-01   1.2754137e-02   1.0004171e-01   6.2318190e-02   7.8342082e-01   5.9717240e-01
   1.1002365e-01   1.3611011e-02   9.8385490e-02   6.2566756e-02   8.8084731e-01   6.3293631e-01
   1.1227914e-01   1.4540397e-02   9.6303070e-02   6.2848000e-02   7.6938181e-01   6.5298352e-01
   1.1380301e-01   1.5555635e-02   9.4123160e-02   6.3052250e-02   8.2688999e-01   6.4081412e-01
   1.1442744e-01   1.6673907e-02   9.2159704e-02   6.3041978e-02   6.9484707e-01   6.4206457e-01
   1.1402289e-01   1.7905873e-02   9.0671592e-02   6.2645058e-02   6.2256534e-01   6.6348769e-01
   1.1258235e-01   1.9259571e-02   8.9879138e-02   6.1763066e-02   6.8709679e-01   6.8134837e-01
   1.1014279e-01   2.0738886e-02   8.9944094e-02   6.0438012e-02   3.2925381e-01   6.2935660e-01
   1.0673953e-01   2.2342728e-02   9.0971156e-02   5.8822266e-02   1.3220834e+00   6.3558765e-01
   1.0247229e-01   2.4063386e-02   9.3045666e-02   5.7112734e-02   5.8822692e+00   6.4746042e-01
   9.7533880e-02   2.5879270e-02   9.6211046e-02   5.5468418e-02   2.5609348e+01   6.1962456e-01
   9.2169546e-02   2.7755706e-02   1.0042873e-01   5.4001818e-02   6.0335569e+01   6.2740004e-01
   8.6604606e-02   2.9654614e-02   1.0563476e-01   5.2801184e-02   8.6995574e+01   6.3402071e-01
   8.1039642e-02   3.1535634e-02   1.1176908e-01   5.1963838e-02   1.0042543e+02   6.3569781e-01
   7.5628166e-02   3.3336760e-02   1.1870102e-01   5.1603178e-02   1.0780830e+02   6.1828706e-01
   7.0442732e-02   3.4996376e-02   1.2624035e-01   5.1803926e-02   1.1125450e+02   6.2586704e-01
   6.5500296e-02   3.6488422e-02   1.3422407e-01   5.2632662e-02   1.1351562e+02   6.3796229e-01
   6.0773886e-02   3.7810032e-02   1.4250150e-01   5.4148102e-02   1.1440370e+02   6.6106782e-01
   5.6214982e-02   3.8996572e-02   1.5084947e-01   5.6383998e-02   1.1459946e+02   6.6928053e-01
   5.1815190e-02   4.0100744e-02   1.5899168e-01   5.9347942e-02   1.1460083e+02   6.2573289e-01
   4.7647312e-02   4.1132686e-02   1.6663772e-01   6.3020072e-02   1.1400004e+02   6.4176575e-01
   4.3810226e-02   4.2060356e-02   1.7348611e-01   6.7353594e-02   1.1286009e+02   6.3365912e-01
   4.0370644e-02   4.2805062e-02   1.7922804e-01   7.2242254e-02   1.1101865e+02   6.1090819e-01
   3.7379418e-02   4.3282634e-02   1.8341274e-01   7.7517308e-02   1.0925778e+02   6.2902011e-01
   3.4872966e-02   4.3464014e-02   1.8564496e-01   8.3006292e-02   1.0726866e+02   6.3508343e-01
   3.2856708e-02   4.3351714e-02   1.8589198e-01   8.8532986e-02   1.0533988e+02   6.4832996e-01
   3.1304114e-02   4.2983112e-02   1.8422636e-01   9.3885356e-02   1.0393937e+02   6.4118696e-01
   3.0163814e-02   4.2436588e-02   1.8071267e-01   9.8844168e-02   1.0268037e+02   6.3980634e-01
   2.9384646e-02   4.1784928e-02   1.7553964e-01   1.0316693e-01   1.0150562e+02   6.4597549e-01
   2.8922958e-02   4.1073470e-02   1.6895757e-01   1.0656337e-01   1.0010149e+02   6.6604718e-01
   2.8726160e-02   4.0341298e-02   1.6118584e-01   1.0877694e-01   9.9174821e+01   6.4844199e-01
   2.8740116e-02   3.9632016e-02   1.5245637e-01   1.0957078e-01   9.8029424e+01   6.1570879e-01
   2.8918124e-02   3.8970978e-02   1.4312478e-01   1.0879146e-01   9.6145261e+01   6.6571408e-01
   2.9217756e-02   3.8358766e-02   1.3357270e-01   1.0654294e-01   9.5073580e+01   6.7550825e-01
   2.9592924e-02   3.7780468e-02   1.2410005e-01   1.0308772e-01   9.3843075e+01   6.4771176e-01
   3.0010310e-02   3.7217024e-02   1.1496197e-01   9.8742614e-02   9.2442901e+01   6.4332285e-01
   3.0476768e-02   3.6648020e-02   1.0637089e-01   9.3840320e-02   9.1530977e+01   6.7972912e-01
   3.1010532e-02   3.6036968e-02   9.8468002e-02   8.8645558e-02   9.0278330e+01   6.8543207e-01
   3.1613796e-02   3.5326988e-02   9.1309150e-02   8.3368412e-02   8.9052539e+01   6.4602321e-01
   3.2278744e-02   3.4474810e-02   8.4907766e-02   7.8174122e-02   8.7652752e+01   6.6324281e-01
   3.2982644e-02   3.3483380e-02   7.9245668e-02   7.3176384e-02   8.6547906e+01   6.6725501e-01
   3.3689828e-02   3.2372700e-02   7.4246358e-02   6.8427574e-02   8.5694508e+01   6.7048573e-01
   3.4358406e-02   3.1154686e-02   6.9758170e-02   6.3922284e-02   8.4640057e+01   6.7422226e-01
   3.4958016e-02   2.9838144e-02   6.5576162e-02   5.9641342e-02   8.3950894e+01   6.7319667e-01
   3.5476774e-02   2.8426228e-02   6.1549290e-02   5.5557534e-02   8.2633446e+01   6.6633362e-01
   3.5880108e-02   2.6918670e-02   5.7603192e-02   5.1636536e-02   8.0698141e+01   6.2294230e-01
   3.6124458e-02   2.5329614e-02   5.3720118e-02   4.7860538e-02   7.8850151e+01   6.6036959e-01
   3.6198704e-02   2.3706230e-02   4.9945760e-02   4.4229606e-02   7.6747369e+01   7.0257237e-01
   3.6105364e-02   2.2107718e-02   4.6332696e-02   4.0735792e-02   7.4841455e+01   6.7106800e-01
   3.5834006e-02   2.0581286e-02   4.2899626e-02   3.7368676e-02   7.3194443e+01   6.5697647e-01
   3.5348924e-02   1.9170273e-02   3.9630472e-02   3.4146622e-02   7.1015558e+01   6.4096993e-01
   3.4611174e-02   1.7908375e-02   3.6513438e-02   3.1097970e-02   6.8384342e+01   6.6453554e-01
   3.3617610e-02   1.6810701e-02   3.3573928e-02   2.8235114e-02   6.5103174e+01   7.1175123e-01
   3.2422316e-02   1.5876237e-02   3.0843332e-02   2.5571382e-02   6.1750950e+01   6.9289451e-01
   3.1111858e-02   1.5094495e-02   2.8340632e-02   2.3133876e-02   5.8718271e+01   6.7354401e-01
   2.9769026e-02   1.4455909e-02   2.6079780e-02   2.0949982e-02   5.4852465e+01   6.6923958e-01
   2.8473360e-02   1.3947871e-02   2.4071552e-02   1.9033419e-02   5.1145757e+01   6.6688535e-01
   2.7283202e-02   1.3559585e-02   2.2316542e-02   1.7386343e-02   4.6835937e+01   6.5830521e-01
   2.6225378e-02   1.3290011e-02   2.0802174e-02   1.6009332e-02   4.1751088e+01   6.5458252e-01
   2.5312460e-02   1.3135375e-02   1.9508859e-02   1.4905694e-02   3.8128666e+01   6.7568442e-01
   2.4546678e-02   1.3084859e-02   1.8412233e-02   1.4075304e-02   3.5042540e+01   6.8576534e-01
   2.3927464e-02   1.3122221e-02   1.7494516e-02   1.3508630e-02   3.2345457e+01   6.9211054e-01
   2.3459120e-02   1.3229585e-02   1.6749615e-02   1.3192090e-02   2.9748735e+01   6.8305832e-01
   2.3150902e-02   1.3397197e-02   1.6168600e-02   1.3111710e-02   2.7106150e+01   6.7263046e-01
   2.3015550e-02   1.3618787e-02   1.5727749e-02   1.3249458e-02   2.5141086e+01   6.7655836e-01
   2.3056898e-02   1.3888479e-02   1.5393828e-02   1.3579171e-02   2.3233367e+01   6.8038518e-01
   2.3256828e-02   1.4203161e-02   1.5150004e-02   1.4061540e-02   2.1562463e+01   6.7141942e-01
   2.3584728e-02   1.4554015e-02   1.5000628e-02   1.4647253e-02   2.0127546e+01   6.5429056e-01
   2.4023046e-02   1.4927351e-02   1.4952348e-02   1.5279283e-02   1.8065946e+01   6.7566411e-01
   2.4564222e-02   1.5324259e-02   1.5019081e-02   1.5896512e-02   1.5892293e+01   6.8931143e-01
   2.5199676e-02   1.5771795e-02   1.5222639e-02   1.6432723e-02   1.4409366e+01   6.7021968e-01
   2.5921876e-02   1.6304845e-02   1.5576571e-02   1.6808909e-02   1.3017906e+01   6.4294141e-01
   2.6705926e-02   1.6952597e-02   1.6082032e-02   1.6985707e-02   1.1926942e+01   6.6127024e-01
   2.7514664e-02   1.7741751e-02   1.6724112e-02   1.6993935e-02   1.1049330e+01   6.8277856e-01
   2.8334242e-02   1.8691981e-02   1.7472847e-02   1.6877738e-02   1.0308384e+01   6.5253506e-01
   2.9171648e-02   1.9819993e-02   1.8301643e-02   1.6674688e-02   9.2520447e+00   6.8025690e-01
   3.0031066e-02   2.1137678e-02   1.9188935e-02   1.6419828e-02   7.4360999e+00   6.8756212e-01
   3.0912348e-02   2.2638640e-02   2.0106436e-02   1.6135047e-02   6.3716745e+00   6.6468903e-01
   3.1821256e-02   2.4305834e-02   2.1031750e-02   1.5830183e-02   6.0844437e+00   6.6926376e-01
   3.2778558e-02   2.6112466e-02   2.1949508e-02   1.5505580e-02   5.8154502e+00   6.6959025e-01
   3.3809426e-02   2.8025150e-02   2.2834288e-02   1.5163766e-02   5.0291073e+00   7.0312083e-01
   3.4921988e-02   3.0024420e-02   2.3647686e-02   1.4810064e-02   3.9539641e+00   6.9104544e-01
   3.6107604e-02   3.2094960e-02   2.4343928e-02   1.4444925e-02   3.0527520e+00   6.6809241e-01
   3.7332692e-02   3.4199168e-02   2.4870516e-02   1.4061779e-02   2.4723201e+00   6.9466347e-01
   3.8534204e-02   3.6291668e-02   2.5152338e-02   1.3647021e-02   2.1414830e+00   6.8451841e-01
   3.9636258e-02   3.8355250e-02   2.5105872e-02   1.3192167e-02   1.3982080e+00   6.5822533e-01
   4.0541854e-02   4.0383824e-02   2.4667278e-02   1.2686703e-02   1.4304588e+00   6.8014719e-01
   4.1162522e-02   4.2357890e-02   2.3810730e-02   1.2118831e-02   1.7481490e+00   6.7575807e-01
   4.1473660e-02   4.4250156e-02   2.2590686e-02   1.1502616e-02   1.1270860e+00   6.6740357e-01
   4.1489712e-02   4.6031032e-02   2.1116612e-02   1.0865352e-02   8.4768511e-01   6.9866107e-01
   4.1233912e-02   4.7681378e-02   1.9491357e-02   1.0230734e-02   8.5741856e-01   6.7724762e-01
   4.0738156e-02   4.9183968e-02   1.7809870e-02   9.6246644e-03   8.1068064e-01   6.8018722e-01
   4.0031922e-02   5.0514784e-02   1.6161078e-02   9.0686478e-03   8.4786899e-01   6.7346586e-01
   3.9143978e-02   5.1653394e-02   1.4618863e-02   8.5764122e-03   8.1947333e-01   6.3918564e-01
   3.8097762e-02   5.2594002e-02   1.3237702e-02   8.1544576e-03   8.2865957e-01   6.3677053e-01
   3.6902228e-02   5.3349480e-02   1.2054415e-02   7.8041408e-03   8.1956255e-01   6.2847338e-01
   3.5554978e-02   5.3931126e-02   1.1093961e-02   7.5273802e-03   8.5051476e-01   6.7029028e-01
   3.4042912e-02   5.4322700e-02   1.0370991e-02   7.3235258e-03   8.6211405e-01   6.6595131e-01
   3.2366604e-02   5.4481558e-02   9.8916960e-03   7.1873910e-03   8.3581370e-01   6.4211704e-01
   3.0560586e-02   5.4362974e-02   9.6512756e-03   7.1120354e-03   8.3616007e-01   6.7276552e-01
   2.8673894e-02   5.3921938e-02   9.6364418e-03   7.0867002e-03   8.2257787e-01   7.0010223e-01
   2.6751648e-02   5.3120740e-02   9.8294518e-03   7.1007070e-03   8.2470512e-01   6.8713463e-01
   2.4832234e-02   5.1951410e-02   1.0205797e-02   7.1494424e-03   8.3074425e-01   6.6859924e-01
   2.2947778e-02   5.0443076e-02   1.0734762e-02   7.2311148e-03   8.2716135e-01   6.7269767e-01
   2.1119924e-02   4.8660948e-02   1.1378326e-02   7.3482808e-03   8.1979485e-01   6.1842224e-01
   1.9367432e-02   4.6695578e-02   1.2096339e-02   7.5084828e-03   8.3980181e-01   6.5592649e-01
   1.7715555e-02   4.4655572e-02   1.2850894e-02   7.7160678e-03   8.5021297e-01   6.2714446e-01
   1.6188007e-02   4.2644982e-02   1.3599975e-02   7.9700472e-03   8.2974781e-01   6.7118638e-01
   1.4801168e-02   4.0753408e-02   1.4298313e-02   8.2685388e-03   8.1195327e-01   6.7972199e-01
   1.3558247e-02   3.9057568e-02   1.4905350e-02   8.6100288e-03   8.2980313e-01   5.8209795e-01
   1.2451992e-02   3.7604584e-02   1.5390019e-02   8.9907750e-03   8.5632122e-01   7.1457673e-01
   1.1473122e-02   3.6409090e-02   1.5722637e-02   9.4010246e-03   8.1978389e-01   5.0622859e-01
   1.0618234e-02   3.5453918e-02   1.5884160e-02   9.8285972e-03   8.1175435e-01   5.4724482e-01
   9.8981646e-03   3.4696834e-02   1.5893637e-02   1.0267230e-02   8.0925426e-01   3.6731264e-01
   9.3259232e-03   3.4072566e-02   1.5792997e-02   1.0709602e-02   7.9730083e-01   4.1555695e-01
   8.9136258e-03   3.3485594e-02   1.5629501e-02   1.1142828e-02   8.3419775e-01   3.3788031e-01
   8.6795490e-03   3.2844174e-02   1.5464411e-02   1.1554598e-02   8.4203520e-01   2.0354819e+00
   8.6390096e-03   3.2089658e-02   1.5361743e-02   1.1935277e-02   8.3157359e-01   1.8955997e+01
   8.8050294e-03   3.1181806e-02   1.5372517e-02   1.2288021e-02   8.2504741e-01   4.9074007e+01
   9.1956108e-03   3.0102698e-02   1.5533759e-02   1.2625290e-02   8.4786786e-01   7.4233603e+01
   9.8308200e-03   2.8869430e-02   1.5872553e-02   1.2956913e-02   8.3586114e-01   8.8972167e+01
   1.0727270e-02   2.7516132e-02   1.6406182e-02   1.3295259e-02   8.1068529e-01   9.5854746e+01
   1.1902018e-02   2.6068206e-02   1.7143102e-02   1.3650121e-02   8.3233917e-01   9.9529087e+01
   1.3379364e-02   2.4540000e-02   1.8082814e-02   1.4022542e-02   8.1727008e-01   1.0224354e+02
   1.5182460e-02   2.2946844e-02   1.9207474e-02   1.4413084e-02   8.3265140e-01   1.0335378e+02
   1.7331864e-02   2.1301810e-02   2.0484036e-02   1.4822929e-02   8.2918731e-01   1.0391915e+02
   1.9850596e-02   1.9622067e-02   2.1867862e-02   1.5249268e-02   8.1618832e-01   1.0399487e+02
   2.2753438e-02   1.7949447e-02   2.3308152e-02   1.5692589e-02   8.3127852e-01   1.0371252e+02
   2.6045236e-02   1.6337101e-02   2.4755816e-02   1.6161741e-02   8.2728793e-01   1.0321652e+02
   2.9717728e-02   1.4827169e-02   2.6154820e-02   1.6660048e-02   8.4943637e-01   1.0250656e+02
   3.3743586e-02   1.3454331e-02   2.7471240e-02   1.7175193e-02   8.3340838e-01   1.0193909e+02
   3.8090644e-02   1.2245999e-02   2.8717928e-02   1.7687461e-02   8.1606886e-01   1.0153136e+02
   4.2711916e-02   1.1216861e-02   2.9915856e-02   1.8186043e-02   8.1617555e-01   1.0123246e+02
   4.7529150e-02   1.0371971e-02   3.1079216e-02   1.8666585e-02   8.0232272e-01   1.0109239e+02
   5.2439196e-02   9.7094122e-03   3.2214348e-02   1.9120547e-02   8.2165433e-01   1.0131224e+02
   5.7304196e-02   9.2198964e-03   3.3308196e-02   1.9558229e-02   8.2945995e-01   1.0154581e+02
   6.1941866e-02   8.8853226e-03   3.4320774e-02   2.0015170e-02   8.2667166e-01   1.0185267e+02
   6.6146114e-02   8.6763978e-03   3.5187062e-02   2.0528982e-02   8.1189797e-01   1.0241691e+02
   6.9726452e-02   8.5597714e-03   3.5830624e-02   2.1153086e-02   8.1199799e-01   1.0282913e+02
   7.2554950e-02   8.5090490e-03   3.6160952e-02   2.1965482e-02   8.3855420e-01   1.0306162e+02
   7.4605202e-02   8.5082242e-03   3.6111078e-02   2.3040282e-02   8.4813779e-01   1.0314853e+02
   7.5916444e-02   8.5488110e-03   3.5688488e-02   2.4438732e-02   8.5158786e-01   1.0304218e+02
   7.6556044e-02   8.6214724e-03   3.4977466e-02   2.6223456e-02   8.3215788e-01   1.0287405e+02
   7.6631474e-02   8.7139072e-03   3.4101884e-02   2.8458144e-02   8.4635599e-01   1.0249629e+02
   7.6250068e-02   8.8109648e-03   3.3173410e-02   3.1193466e-02   8.6331945e-01   1.0182822e+02
   7.5518356e-02   8.9006912e-03   3.2283664e-02   3.4456586e-02   8.6231791e-01   1.0117248e+02
   7.4577794e-02   8.9822254e-03   3.1508480e-02   3.8252726e-02   8.6108887e-01   1.0050098e+02
   7.3578884e-02   9.0569290e-03   3.0905150e-02   4.2570414e-02   8.3555421e-01   9.9820251e+01
   7.2657304e-02   9.1303054e-03   3.0507930e-02   4.7375834e-02   8.5190028e-01   9.9191315e+01
   7.1909378e-02   9.2146572e-03   3.0319276e-02   5.2605540e-02   8.3984370e-01   9.8378265e+01
   7.1377728e-02   9.3157896e-03   3.0317002e-02   5.8159570e-02   8.3862060e-01   9.7449449e+01
   7.1072198e-02   9.4290124e-03   3.0464884e-02   6.3911990e-02   8.6378682e-01   9.6455589e+01
   7.0963084e-02   9.5378454e-03   3.0716962e-02   6.9712032e-02   8.4287206e-01   9.5279122e+01
   7.0981286e-02   9.6144902e-03   3.1007498e-02   7.5361548e-02   8.4077239e-01   9.3848596e+01
   7.1063582e-02   9.6306488e-03   3.1257780e-02   8.0606594e-02   8.4228962e-01   9.2082227e+01
   7.1173134e-02   9.5685064e-03   3.1410594e-02   8.5140162e-02   8.4614421e-01   9.0378775e+01
   7.1297284e-02   9.4245430e-03   3.1427954e-02   8.8665942e-02   8.4923226e-01   8.8627045e+01
   7.1434534e-02   9.2058430e-03   3.1271588e-02   9.0907830e-02   8.6405456e-01   8.6495976e+01
   7.1574780e-02   8.9205790e-03   3.0931456e-02   9.1626296e-02   8.5544113e-01   8.4082313e+01
   7.1682112e-02   8.5744502e-03   3.0436116e-02   9.0784966e-02   8.1998502e-01   8.1122209e+01
   7.1696696e-02   8.1795522e-03   2.9811266e-02   8.8538388e-02   8.5948137e-01   7.7975948e+01
   7.1558652e-02   7.7539770e-03   2.9069564e-02   8.5128114e-02   8.8999979e-01   7.4262952e+01
   7.1176998e-02   7.3121778e-03   2.8226140e-02   8.0844456e-02   8.3594066e-01   7.0281772e+01
   7.0446680e-02   6.8635974e-03   2.7304346e-02   7.5929786e-02   8.0943002e-01   6.6815686e+01
   6.9330486e-02   6.4162946e-03   2.6325618e-02   7.0590942e-02   8.5501520e-01   6.3184126e+01
   6.7866866e-02   5.9824224e-03   2.5290640e-02   6.5036706e-02   8.2901778e-01   5.9950159e+01
   6.6132742e-02   5.5758852e-03   2.4203680e-02   5.9462254e-02   8.1629967e-01   5.6851006e+01
   6.4173234e-02   5.2031274e-03   2.3091286e-02   5.4066114e-02   8.7765289e-01   5.2977165e+01
   6.1997556e-02   4.8644318e-03   2.1975770e-02   4.9026670e-02   8.6452468e-01   4.8825722e+01
   5.9658660e-02   4.5614036e-03   2.0867892e-02   4.4488800e-02   8.5048135e-01   4.4348958e+01
   5.7244738e-02   4.2973662e-03   1.9768767e-02   4.0574770e-02   8.4859580e-01   3.9787928e+01
   5.4811804e-02   4.0742348e-03   1.8676583e-02   3.7377974e-02   8.3654439e-01   3.6555149e+01
   5.2365600e-02   3.8913288e-03   1.7602193e-02   3.4964734e-02   8.3742882e-01   3.3621359e+01
   4.9893572e-02   3.7462610e-03   1.6559632e-02   3.3380778e-02   8.3237447e-01   2.9768240e+01
   4.7397962e-02   3.6357710e-03   1.5556369e-02   3.2664728e-02   8.5572975e-01   2.6745577e+01
   4.4900974e-02   3.5554390e-03   1.4594632e-02   3.2851256e-02   8.5262826e-01   2.4432540e+01
   4.2444804e-02   3.5047220e-03   1.3672447e-02   3.3954722e-02   8.3668544e-01   2.1824959e+01
   4.0100018e-02   3.4908420e-03   1.2781578e-02   3.5963900e-02   8.4260307e-01   1.9688004e+01
   3.7942498e-02   3.5246264e-03   1.1905600e-02   3.8856290e-02   8.3118923e-01   1.8656954e+01
   3.6030642e-02   3.6164100e-03   1.1034271e-02   4.2605918e-02   8.5135927e-01   1.8554015e+01
   3.4417108e-02   3.7739280e-03   1.0171541e-02   4.7170384e-02   8.6625238e-01   1.7158018e+01
   3.3135052e-02   4.0027456e-03   9.3233460e-03   5.2472104e-02   8.4280520e-01   1.5337759e+01
   3.2193040e-02   4.3080188e-03   8.4968268e-03   5.8404512e-02   8.3959834e-01   1.4337345e+01
   3.1586244e-02   4.6920622e-03   7.7129364e-03   6.4854062e-02   8.4861001e-01   1.2362082e+01
   3.1286598e-02   5.1539870e-03   7.0009520e-03   7.1710382e-02   8.4881237e-01   1.0949572e+01
   3.1250666e-02   5.6929090e-03   6.3907264e-03   7.8865904e-02   8.4971089e-01   9.7925931e+00
   3.1439202e-02   6.3061076e-03   5.9185546e-03   8.6185488e-02   8.3347121e-01   8.4921817e+00
   3.1817236e-02   6.9879180e-03   5.6231820e-03   9.3501342e-02   8.3091575e-01   7.4125860e+00
   3.2343118e-02   7.7300948e-03   5.5428994e-03   1.0062951e-01   8.6793054e-01   5.4319671e+00
   3.2974702e-02   8.5216462e-03   5.7179014e-03   1.0735993e-01   8.3790648e-01   4.4745466e+00
   3.3665316e-02   9.3494928e-03   6.1873322e-03   1.1347286e-01   8.3275788e-01   3.3803462e+00
   3.4364396e-02   1.0193904e-02   6.9872116e-03   1.1871419e-01   8.7908660e-01   1.9658205e+00
   3.5055464e-02   1.1026288e-02   8.1518204e-03   1.2280308e-01   8.4063106e-01   1.9051084e+00
   3.5751696e-02   1.1813811e-02   9.7159542e-03   1.2542516e-01   8.4067618e-01   1.3450141e+00
   3.6465380e-02   1.2531779e-02   1.1713572e-02   1.2620919e-01   8.6049942e-01   8.8071711e-01
   3.7204770e-02   1.3171599e-02   1.4179552e-02   1.2498927e-01   8.4437328e-01   8.1037104e-01
   3.7978406e-02   1.3726617e-02   1.7147487e-02   1.2193623e-01   8.4883401e-01   6.4047213e-01
   3.8813868e-02   1.4180953e-02   2.0644242e-02   1.1739972e-01   8.3187402e-01   7.1298885e-01
   3.9766100e-02   1.4517651e-02   2.4692032e-02   1.1181741e-01   8.2155569e-01   6.1463667e-01
   4.0898608e-02   1.4735453e-02   2.9307244e-02   1.0560882e-01   8.2000747e-01   6.3947213e-01
   4.2260516e-02   1.4852011e-02   3.4494114e-02   9.9128900e-02   8.3278896e-01   6.7761519e-01
   4.3875360e-02   1.4896127e-02   4.0240794e-02   9.2670272e-02   8.5854978e-01   6.3475171e-01
   4.5743470e-02   1.4908375e-02   4.6516308e-02   8.6446132e-02   8.3610103e-01   6.6200054e-01
   4.7835042e-02   1.4930515e-02   5.3260228e-02   8.0613790e-02   8.3238746e-01   6.6077110e-01
   5.0089346e-02   1.4995925e-02   6.0374338e-02   7.5285168e-02   8.5820526e-01   6.7407062e-01
   5.2438758e-02   1.5135191e-02   6.7727456e-02   7.0552390e-02   8.2661306e-01   6.4298083e-01
   5.4816574e-02   1.5379735e-02   7.5162622e-02   6.6492792e-02   8.1722694e-01   6.5048105e-01
   5.7144164e-02   1.5756813e-02   8.2463418e-02   6.3133108e-02   8.2589952e-01   6.4174761e-01
   5.9318658e-02   1.6281811e-02   8.9353580e-02   6.0451070e-02   8.1155064e-01   6.2589671e-01
   6.1218458e-02   1.6958747e-02   9.5615158e-02   5.8396632e-02   8.0838627e-01   6.5324967e-01
   6.2760182e-02   1.7777367e-02   1.0113411e-01   5.6900946e-02   7.8214306e-01   6.2129885e-01
   6.3957446e-02   1.8719691e-02   1.0587341e-01   5.5915966e-02   8.4545873e-01   6.5075358e-01
   6.4897420e-02   1.9772007e-02   1.0989137e-01   5.5434662e-02   8.4727991e-01   6.6377272e-01
   6.5658022e-02   2.0927144e-02   1.1325782e-01   5.5445498e-02   8.4336020e-01   6.3868622e-01
   6.6264876e-02   2.2188926e-02   1.1600004e-01   5.5917764e-02   8.7200419e-01   6.6337728e-01
   6.6698460e-02   2.3555200e-02   1.1820042e-01   5.6816414e-02   8.0291249e-01   6.3626503e-01
   6.6901196e-02   2.5004346e-02   1.1999015e-01   5.8090142e-02   8.5060610e-01   6.3194166e-01
   6.6837058e-02   2.6502560e-02   1.2146616e-01   5.9662776e-02   6.8241243e-01   6.4706922e-01
   6.6530514e-02   2.8006984e-02   1.2271343e-01   6.1445112e-02   7.2103624e-01   6.4409901e-01
   6.6019234e-02   2.9488814e-02   1.2384995e-01   6.3349602e-02   5.6398494e-01   6.4931055e-01
   6.5351648e-02   3.0942750e-02   1.2499609e-01   6.5296422e-02   5.6818701e-01   6.6126708e-01
   6.4572910e-02   3.2360246e-02   1.2622710e-01   6.7254438e-02   2.0726847e+00   6.8083559e-01
   6.3690506e-02   3.3726890e-02   1.2763557e-01   6.9285554e-02   7.4586284e+00   6.4952086e-01
   6.2724932e-02   3.5031618e-02   1.2937850e-01   7.1494840e-02   2.6332857e+01   6.5945649e-01
   6.1729620e-02   3.6258648e-02   1.3157887e-01   7.3974742e-02   5.5721639e+01   6.6462918e-01
   6.0749062e-02   3.7373804e-02   1.3428104e-01   7.6790728e-02   7.9090687e+01   6.1757059e-01
   5.9808476e-02   3.8322770e-02   1.3750434e-01   7.9980804e-02   9.3134770e+01   6.5151366e-01
   5.8919712e-02   3.9067414e-02   1.4128011e-01   8.3557838e-02   1.0076370e+02   6.4728472e-01
   5.8060120e-02   3.9593766e-02   1.4560606e-01   8.7480358e-02   1.0398367e+02   6.3428182e-01
   5.7191832e-02   3.9889096e-02   1.5036753e-01   9.1674450e-02   1.0544198e+02   6.6207621e-01
   5.6314982e-02   3.9986184e-02   1.5540523e-01   9.6031602e-02   1.0539728e+02   6.3102958e-01
   5.5457028e-02   3.9976172e-02   1.6061420e-01   1.0041544e-01   1.0458136e+02   6.5034261e-01
   5.4649802e-02   3.9947882e-02   1.6588910e-01   1.0476869e-01   1.0295147e+02   6.5947647e-01
   5.3913158e-02   3.9963902e-02   1.7103174e-01   1.0911986e-01   1.0050714e+02   6.0643542e-01
   5.3239384e-02   4.0042634e-02   1.7582728e-01   1.1356545e-01   9.8399791e+01   6.3292514e-01
   5.2586856e-02   4.0166440e-02   1.8018003e-01   1.1824209e-01   9.6936386e+01   6.6238374e-01
   5.1872300e-02   4.0331142e-02   1.8400911e-01   1.2323465e-01   9.6274543e+01   6.4385947e-01
   5.1003366e-02   4.0546878e-02   1.8709868e-01   1.2855685e-01   9.6052629e+01   6.3778531e-01
   4.9931530e-02   4.0819942e-02   1.8912044e-01   1.3414516e-01   9.5684923e+01   6.2120307e-01
   4.8647192e-02   4.1136908e-02   1.8978736e-01   1.3985823e-01   9.4797467e+01   6.3508629e-01
   4.7162498e-02   4.1462618e-02   1.8897030e-01   1.4549180e-01   9.3755417e+01   6.6496505e-01
   4.5554730e-02   4.1776372e-02   1.8658412e-01   1.5076712e-01   9.3179089e+01   6.5520410e-01
   4.3948966e-02   4.2077500e-02   1.8260944e-01   1.5529429e-01   9.2644259e+01   6.2156663e-01
   4.2466404e-02   4.2358936e-02   1.7721682e-01   1.5861456e-01   9.2153706e+01   6.2218779e-01
   4.1226212e-02   4.2612838e-02   1.7063022e-01   1.6024011e-01   9.1793195e+01   6.5610817e-01
   4.0323098e-02   4.2846778e-02   1.6303110e-01   1.5968204e-01   9.1255528e+01   6.4012072e-01
   3.9809934e-02   4.3058156e-02   1.5463662e-01   1.5674818e-01   9.0627360e+01   6.4851197e-01
   3.9702490e-02   4.3216884e-02   1.4574795e-01   1.5163975e-01   8.9883015e+01   6.7910307e-01
   4.0000118e-02   4.3281204e-02   1.3665458e-01   1.4471702e-01   8.9113395e+01   6.6049979e-01
   4.0705082e-02   4.3207370e-02   1.2752557e-01   1.3640569e-01   8.7921595e+01   6.6103047e-01
   4.1811902e-02   4.2954068e-02   1.1844581e-01   1.2710637e-01   8.6453984e+01   6.6782497e-01
   4.3308832e-02   4.2470350e-02   1.0950103e-01   1.1714605e-01   8.5029935e+01   6.7275084e-01
   4.5167362e-02   4.1710798e-02   1.0082029e-01   1.0682651e-01   8.3423908e+01   6.6846951e-01
   4.7331114e-02   4.0670452e-02   9.2535448e-02   9.6434972e-02   8.2381512e+01   6.5576383e-01
   4.9713820e-02   3.9355994e-02   8.4756366e-02   8.6224422e-02   8.1343199e+01   6.6538592e-01
   5.2188740e-02   3.7792300e-02   7.7575662e-02   7.6380530e-02   8.0738153e+01   6.7859267e-01
   5.4605580e-02   3.6064812e-02   7.1029900e-02   6.7051968e-02   8.0224802e+01   7.0383098e-01
   5.6812806e-02   3.4266420e-02   6.5117658e-02   5.8381098e-02   7.8397934e+01   6.8782112e-01
   5.8692568e-02   3.2457850e-02   5.9815962e-02   5.0478610e-02   7.7026706e+01   6.4684793e-01
   6.0173088e-02   3.0687846e-02   5.5050834e-02   4.3413656e-02   7.5426243e+01   6.8027428e-01
   6.1208982e-02   2.8992750e-02   5.0725920e-02   3.7212714e-02   7.3959976e+01   6.8757163e-01
   6.1818404e-02   2.7400418e-02   4.6778858e-02   3.1857680e-02   7.2847184e+01   6.6883676e-01
   6.2082190e-02   2.5934722e-02   4.3174972e-02   2.7299994e-02   7.0433295e+01   7.0078219e-01
   6.2068084e-02   2.4607902e-02   3.9869834e-02   2.3477538e-02   6.8466852e+01   6.7001773e-01
   6.1794926e-02   2.3418584e-02   3.6821944e-02   2.0312184e-02   6.6039735e+01   6.2549662e-01
   6.1264560e-02   2.2364150e-02   3.4015894e-02   1.7712343e-02   6.2729075e+01   6.6203021e-01
   6.0525504e-02   2.1448132e-02   3.1453414e-02   1.5605601e-02   5.9038834e+01   6.6785096e-01
   5.9673316e-02   2.0670828e-02   2.9127342e-02   1.3945271e-02   5.4788358e+01   6.5086484e-01
   5.8809274e-02   2.0036044e-02   2.7007310e-02   1.2687104e-02   5.0833798e+01   6.9621083e-01
   5.8029218e-02   1.9548319e-02   2.5058360e-02   1.1793600e-02   4.6175141e+01   6.7292128e-01
   5.7409186e-02   1.9201259e-02   2.3261608e-02   1.1243444e-02   4.1765923e+01   6.4837770e-01
   5.6982004e-02   1.8983693e-02   2.1611924e-02   1.1021194e-02   3.7117006e+01   6.6868242e-01
   5.6733082e-02   1.8876885e-02   2.0100424e-02   1.1106679e-02   3.2568808e+01   6.4089018e-01
   5.6644224e-02   1.8865083e-02   1.8715460e-02   1.1474220e-02   3.0486569e+01   6.9604919e-01
   5.6727712e-02   1.8949735e-02   1.7458773e-02   1.2101628e-02   2.7891488e+01   6.9151590e-01
   5.6997896e-02   1.9136841e-02   1.6342808e-02   1.2974350e-02   2.5128165e+01   6.7037050e-01
   5.7441514e-02   1.9430417e-02   1.5377111e-02   1.4079450e-02   2.3305349e+01   7.0717675e-01
   5.8009146e-02   1.9828259e-02   1.4559756e-02   1.5399200e-02   2.0497023e+01   6.5507493e-01
   5.8615178e-02   2.0317016e-02   1.3886580e-02   1.6913311e-02   1.8526237e+01   6.7821420e-01
   5.9147694e-02   2.0885368e-02   1.3360924e-02   1.8598463e-02   1.7421730e+01   6.7092342e-01
   5.9483760e-02   2.1526678e-02   1.2984433e-02   2.0417672e-02   1.5489066e+01   6.2366514e-01
   5.9518516e-02   2.2235862e-02   1.2753357e-02   2.2318072e-02   1.3578473e+01   6.7246570e-01
   5.9156782e-02   2.3014436e-02   1.2659754e-02   2.4228054e-02   1.2386522e+01   7.0312804e-01
   5.8322708e-02   2.3871032e-02   1.2693474e-02   2.6066916e-02   1.0915410e+01   7.0179451e-01
   5.7054840e-02   2.4819018e-02   1.2851620e-02   2.7751984e-02   9.3577234e+00   6.6070342e-01
   5.5487738e-02   2.5860058e-02   1.3136957e-02   2.9206720e-02   8.1799766e+00   6.5503520e-01
   5.3754906e-02   2.6998282e-02   1.3551372e-02   3.0397144e-02   6.7920785e+00   6.4516310e-01
   5.1986658e-02   2.8263860e-02   1.4097966e-02   3.1302722e-02   6.0687309e+00   6.3630031e-01
   5.0304554e-02   2.9691908e-02   1.4778546e-02   3.1882832e-02   5.4061683e+00   7.0016466e-01
   4.8794406e-02   3.1321266e-02   1.5591799e-02   3.2086374e-02   4.5157834e+00   6.6880201e-01
   4.7504162e-02   3.3192756e-02   1.6535979e-02   3.1857120e-02   3.7992603e+00   6.5217523e-01
   4.6453248e-02   3.5330952e-02   1.7603054e-02   3.1196466e-02   2.7610611e+00   6.7885139e-01
   4.5642060e-02   3.7744802e-02   1.8777870e-02   3.0165714e-02   2.4561036e+00   6.5087026e-01
   4.5047776e-02   4.0425178e-02   2.0038228e-02   2.8836182e-02   1.9906614e+00   6.6449419e-01
   4.4626674e-02   4.3343794e-02   2.1347730e-02   2.7296396e-02   1.3165839e+00   6.5537783e-01
   4.4330362e-02   4.6448114e-02   2.2664538e-02   2.5630078e-02   1.7866145e+00   6.4602019e-01
   4.4146808e-02   4.9674736e-02   2.3947108e-02   2.3897820e-02   1.7018025e+00   6.7294489e-01
   4.4101482e-02   5.2969334e-02   2.5145652e-02   2.2148556e-02   1.0317309e+00   6.9422508e-01
   4.4202124e-02   5.6271700e-02   2.6199188e-02   2.0418540e-02   9.0067435e-01   6.7623585e-01
   4.4419750e-02   5.9526350e-02   2.7045472e-02   1.8731197e-02   8.3605694e-01   6.2417105e-01
   4.4684366e-02   6.2703780e-02   2.7617968e-02   1.7099027e-02   8.2670914e-01   6.3467304e-01
   4.4904130e-02   6.5775132e-02   2.7837884e-02   1.5533548e-02   8.4693143e-01   6.6441696e-01
   4.5001416e-02   6.8687138e-02   2.7670126e-02   1.4058941e-02   8.2539536e-01   6.6351697e-01
   4.4903960e-02   7.1359748e-02   2.7145904e-02   1.2710397e-02   8.2978654e-01   6.5221153e-01
   4.4543482e-02   7.3687350e-02   2.6312364e-02   1.1519879e-02   7.9807610e-01   6.5116522e-01
   4.3880456e-02   7.5554500e-02   2.5225952e-02   1.0507163e-02   8.2094641e-01   6.7816844e-01
   4.2905646e-02   7.6841214e-02   2.3950900e-02   9.6797536e-03   8.5001922e-01   6.7357580e-01
   4.1618006e-02   7.7413386e-02   2.2541928e-02   9.0376358e-03   8.3669854e-01   6.3366315e-01
   4.0034746e-02   7.7198690e-02   2.1045142e-02   8.5777080e-03   8.4023182e-01   6.5273883e-01
   3.8212812e-02   7.6247618e-02   1.9503158e-02   8.2918364e-03   8.3417558e-01   6.5065267e-01
   3.6214754e-02   7.4644862e-02   1.7956911e-02   8.1650376e-03   8.4120154e-01   6.4232699e-01
   3.4077402e-02   7.2449178e-02   1.6439558e-02   8.1769096e-03   8.7161590e-01   6.6810521e-01
   3.1835822e-02   6.9715862e-02   1.4976447e-02   8.3026814e-03   8.6537290e-01   6.4156787e-01
   2.9540914e-02   6.6505740e-02   1.3591988e-02   8.5129150e-03   8.4633093e-01   6.7509303e-01
   2.7240650e-02   6.2898060e-02   1.2312061e-02   8.7734814e-03   8.2526406e-01   6.6299309e-01
   2.4976194e-02   5.9001890e-02   1.1158621e-02   9.0480938e-03   8.1178369e-01   6.6684029e-01
   2.2794394e-02   5.4950378e-02   1.0145356e-02   9.3048610e-03   8.3811573e-01   6.5551837e-01
   2.0744852e-02   5.0884296e-02   9.2793220e-03   9.5188610e-03   8.5635708e-01   6.2219668e-01
   1.8870730e-02   4.6919202e-02   8.5644876e-03   9.6673044e-03   8.5158982e-01   6.7596315e-01
   1.7204807e-02   4.3138676e-02   8.0054108e-03   9.7391490e-03   8.3251282e-01   6.5206353e-01
   1.5769806e-02   3.9598924e-02   7.6061922e-03   9.7452276e-03   8.3446549e-01   7.2254549e-01
   1.4576287e-02   3.6323936e-02   7.3696000e-03   9.7071130e-03   8.4443918e-01   5.4901716e-01
   1.3625954e-02   3.3327818e-02   7.2954588e-03   9.6509230e-03   8.5376346e-01   5.5001460e-01
   1.2920409e-02   3.0610850e-02   7.3788108e-03   9.6040558e-03   8.4996461e-01   4.3274054e-01
   1.2461832e-02   2.8152692e-02   7.6082184e-03   9.5880040e-03   8.1774089e-01   3.4508607e-01
   1.2250657e-02   2.5939126e-02   7.9707858e-03   9.6173840e-03   8.4659074e-01   4.2032280e-01
   1.2285541e-02   2.3951734e-02   8.4592712e-03   9.7036090e-03   8.4970604e-01   1.6325072e+00
   1.2565378e-02   2.2155336e-02   9.0647454e-03   9.8580944e-03   8.2614249e-01   1.5871849e+01
   1.3101604e-02   2.0519466e-02   9.7779894e-03   1.0086460e-02   8.3096929e-01   4.4454054e+01
   1.3919173e-02   1.9020425e-02   1.0600754e-02   1.0386802e-02   8.3003964e-01   7.0905156e+01
   1.5038129e-02   1.7631921e-02   1.1542733e-02   1.0752684e-02   8.4956870e-01   8.7720443e+01
   1.6475579e-02   1.6333061e-02   1.2616137e-02   1.1177184e-02   8.3465162e-01   9.5961873e+01
   1.8248278e-02   1.5104821e-02   1.3844095e-02   1.1659432e-02   8.2215140e-01   1.0025247e+02
   2.0370740e-02   1.3923915e-02   1.5258495e-02   1.2197983e-02   8.2906547e-01   1.0330109e+02
   2.2866774e-02   1.2782217e-02   1.6880198e-02   1.2783754e-02   8.1634429e-01   1.0444480e+02
   2.5765790e-02   1.1693607e-02   1.8713016e-02   1.3402527e-02   8.2031148e-01   1.0535694e+02
   2.9091848e-02   1.0673481e-02   2.0747932e-02   1.4038947e-02   8.0779336e-01   1.0596028e+02
   3.2853688e-02   9.7325894e-03   2.2968644e-02   1.4675383e-02   7.9506036e-01   1.0614851e+02
   3.7040152e-02   8.8873694e-03   2.5346758e-02   1.5292467e-02   8.1525221e-01   1.0613374e+02
   4.1613066e-02   8.1584998e-03   2.7833550e-02   1.5874798e-02   8.0450285e-01   1.0548916e+02
   4.6510770e-02   7.5624442e-03   3.0372478e-02   1.6403444e-02   8.0913709e-01   1.0488773e+02
   5.1661308e-02   7.1084194e-03   3.2904140e-02   1.6853414e-02   8.3690315e-01   1.0456294e+02
   5.6976016e-02   6.7976822e-03   3.5360560e-02   1.7207059e-02   8.1944721e-01   1.0441004e+02
   6.2379612e-02   6.6237168e-03   3.7666202e-02   1.7459381e-02   8.1106101e-01   1.0435071e+02
   6.7814490e-02   6.5741312e-03   3.9740764e-02   1.7611185e-02   8.0717948e-01   1.0444648e+02
   7.3192134e-02   6.6324906e-03   4.1478566e-02   1.7673947e-02   8.1005664e-01   1.0465582e+02
   7.8375762e-02   6.7799880e-03   4.2751900e-02   1.7679615e-02   8.2354744e-01   1.0485966e+02
   8.3193002e-02   6.9956366e-03   4.3485574e-02   1.7666731e-02   8.2062755e-01   1.0515124e+02
   8.7473148e-02   7.2547932e-03   4.3667508e-02   1.7676513e-02   8.4255287e-01   1.0543627e+02
   9.1037226e-02   7.5322060e-03   4.3321248e-02   1.7759375e-02   8.5775645e-01   1.0569308e+02
   9.3727048e-02   7.8027760e-03   4.2521034e-02   1.7964319e-02   8.5633884e-01   1.0583526e+02
   9.5506236e-02   8.0420518e-03   4.1359100e-02   1.8332557e-02   8.3711121e-01   1.0574611e+02
   9.6462388e-02   8.2341874e-03   3.9912854e-02   1.8899277e-02   8.1793688e-01   1.0556443e+02
   9.6755238e-02   8.3737110e-03   3.8250566e-02   1.9693727e-02   8.3703731e-01   1.0533265e+02
   9.6575870e-02   8.4684572e-03   3.6437012e-02   2.0733642e-02   8.3656220e-01   1.0510880e+02
   9.6125594e-02   8.5395882e-03   3.4545548e-02   2.2021412e-02   8.2959057e-01   1.0481460e+02
   9.5568494e-02   8.6074632e-03   3.2663934e-02   2.3544238e-02   8.4694251e-01   1.0426853e+02
   9.4972480e-02   8.6859406e-03   3.0874680e-02   2.5278638e-02   8.7044171e-01   1.0374399e+02
   9.4338834e-02   8.7828000e-03   2.9229438e-02   2.7197116e-02   8.7209177e-01   1.0320526e+02
   9.3641622e-02   8.8983660e-03   2.7746056e-02   2.9263498e-02   8.4757485e-01   1.0259967e+02
   9.2833290e-02   9.0280600e-03   2.6419792e-02   3.1421296e-02   8.3909442e-01   1.0212389e+02
   9.1824900e-02   9.1618504e-03   2.5240804e-02   3.3590684e-02   8.4799438e-01   1.0144020e+02
   9.0489932e-02   9.2840762e-03   2.4191878e-02   3.5688706e-02   8.3512786e-01   1.0057150e+02
   8.8712790e-02   9.3713370e-03   2.3243142e-02   3.7637536e-02   8.2306197e-01   9.9667101e+01
   8.6422038e-02   9.3926382e-03   2.2373468e-02   3.9347746e-02   8.3832781e-01   9.8582630e+01
   8.3650786e-02   9.3250226e-03   2.1572048e-02   4.0707782e-02   8.6235294e-01   9.7529455e+01
   8.0542616e-02   9.1619396e-03   2.0822746e-02   4.1608528e-02   8.6831524e-01   9.6196382e+01
   7.7279710e-02   8.9120754e-03   2.0108850e-02   4.1980784e-02   8.4522969e-01   9.4370548e+01
   7.4028204e-02   8.5961376e-03   1.9427785e-02   4.1771320e-02   8.6415397e-01   9.2625111e+01
   7.0891318e-02   8.2354816e-03   1.8780732e-02   4.0971106e-02   8.6725819e-01   9.0900558e+01
   6.7908752e-02   7.8494580e-03   1.8153827e-02   3.9670396e-02   8.4249975e-01   8.8800547e+01
   6.5067468e-02   7.4539132e-03   1.7529006e-02   3.7991250e-02   8.5655262e-01   8.6371944e+01
   6.2290512e-02   7.0552790e-03   1.6896328e-02   3.6058844e-02   8.4788137e-01   8.3587061e+01
   5.9466160e-02   6.6530756e-03   1.6248061e-02   3.4010886e-02   8.4625733e-01   8.0492169e+01
   5.6526880e-02   6.2456370e-03   1.5570551e-02   3.1958756e-02   8.4011161e-01   7.7650925e+01
   5.3513078e-02   5.8362894e-03   1.4854335e-02   2.9983644e-02   8.2619025e-01   7.4125503e+01
   5.0539492e-02   5.4365310e-03   1.4108558e-02   2.8149450e-02   8.4405470e-01   6.9754931e+01
   4.7713998e-02   5.0612866e-03   1.3350442e-02   2.6506160e-02   8.6223157e-01   6.6055590e+01
   4.5111772e-02   4.7228102e-03   1.2593349e-02   2.5086824e-02   8.7220754e-01   6.2231936e+01
   4.2781706e-02   4.4293014e-03   1.1850866e-02   2.3917382e-02   8.4656017e-01   5.8989569e+01
   4.0746120e-02   4.1853702e-03   1.1137428e-02   2.3032060e-02   8.5019406e-01   5.5690831e+01
   3.9006420e-02   3.9914182e-03   1.0462423e-02   2.2463016e-02   8.6594197e-01   5.1899226e+01
   3.7552706e-02   3.8445174e-03   9.8295856e-03   2.2240914e-02   8.2550518e-01   4.9428244e+01
   3.6367300e-02   3.7408510e-03   9.2358236e-03   2.2402142e-02   8.3381255e-01   4.5622152e+01
   3.5420304e-02   3.6750894e-03   8.6724586e-03   2.2985326e-02   8.5686500e-01   4.1657426e+01
   3.4678248e-02   3.6405442e-03   8.1358108e-03   2.4017466e-02   8.5316385e-01   3.8240961e+01
   3.4116400e-02   3.6314002e-03   7.6274238e-03   2.5503352e-02   8.4683558e-01   3.4074932e+01
   3.3700456e-02   3.6412114e-03   7.1441720e-03   2.7447820e-02   8.3510490e-01   3.1713711e+01
   3.3370758e-02   3.6595720e-03   6.6829682e-03   2.9865848e-02   8.5967273e-01   3.0034374e+01
   3.3059884e-02   3.6711788e-03   6.2495728e-03   3.2762914e-02   8.3681537e-01   2.8174225e+01
   3.2702788e-02   3.6591750e-03   5.8551052e-03   3.6129042e-02   8.0647414e-01   2.5767359e+01
   3.2252646e-02   3.6123912e-03   5.5152386e-03   3.9938396e-02   8.3397944e-01   2.3118686e+01
   3.1713030e-02   3.5311010e-03   5.2490760e-03   4.4144770e-02   8.6057703e-01   2.2189689e+01
   3.1105788e-02   3.4223370e-03   5.0730026e-03   4.8697344e-02   8.7624129e-01   2.1185866e+01
   3.0451964e-02   3.2952610e-03   5.0014184e-03   5.3549000e-02   8.4756666e-01   1.9680506e+01
   2.9804946e-02   3.1624482e-03   5.0526974e-03   5.8639188e-02   8.3869822e-01   1.8727736e+01
   2.9229118e-02   3.0358446e-03   5.2517096e-03   6.3884460e-02   8.6044484e-01   1.6960471e+01
   2.8783400e-02   2.9259136e-03   5.6224528e-03   6.9177246e-02   8.3817683e-01   1.4678536e+01
   2.8522270e-02   2.8425240e-03   6.1863644e-03   7.4402362e-02   8.3679409e-01   1.2801095e+01
   2.8479998e-02   2.7925252e-03   6.9711310e-03   7.9437016e-02   8.4912457e-01   1.0579588e+01
   2.8670992e-02   2.7794660e-03   8.0128726e-03   8.4114712e-02   8.2768108e-01   8.4462415e+00
   2.9084862e-02   2.8027790e-03   9.3503062e-03   8.8247466e-02   8.2791802e-01   6.6502490e+00
   2.9687500e-02   2.8571404e-03   1.1019144e-02   9.1642624e-02   8.2268746e-01   5.1083731e+00
   3.0443350e-02   2.9343938e-03   1.3063785e-02   9.4066956e-02   8.1624825e-01   4.0818183e+00
   3.1336834e-02   3.0287618e-03   1.5540476e-02   9.5347040e-02   8.3084931e-01   2.8138278e+00
   3.2374500e-02   3.1383714e-03   1.8499307e-02   9.5474674e-02   8.1281201e-01   1.6799405e+00
   3.3573298e-02   3.2640834e-03   2.1984676e-02   9.4529974e-02   8.1172658e-01   1.2487058e+00
   3.4951378e-02   3.4089936e-03   2.6032810e-02   9.2626636e-02   8.2796251e-01   9.3821816e-01
   3.6513722e-02   3.5758000e-03   3.0656526e-02   8.9928026e-02   8.5241124e-01   7.7783814e-01
   3.8252262e-02   3.7691702e-03   3.5842086e-02   8.6619278e-02   8.5691931e-01   7.3973823e-01
   4.0155612e-02   3.9944508e-03   4.1554936e-02   8.2875692e-02   8.3748991e-01   6.4203468e-01
   4.2197164e-02   4.2525882e-03   4.7736830e-02   7.8874010e-02   8.6160462e-01   6.3179865e-01
   4.4323872e-02   4.5413126e-03   5.4283736e-02   7.4788440e-02   8.5728449e-01   6.4487401e-01
   4.6444636e-02   4.8536000e-03   6.1049258e-02   7.0777780e-02   8.4917820e-01   6.4652903e-01
   4.8435966e-02   5.1786898e-03   6.7884098e-02   6.6980022e-02   8.5770127e-01   6.4656103e-01
   5.0204258e-02   5.5112510e-03   7.4640498e-02   6.3479476e-02   8.6701120e-01   6.2519908e-01
   5.1740434e-02   5.8615960e-03   8.1134062e-02   6.0298246e-02   8.5162268e-01   6.6817094e-01
   5.3091154e-02   6.2524934e-03   8.7178228e-02   5.7433274e-02   8.1329435e-01   6.8335071e-01
   5.4298572e-02   6.7079640e-03   9.2656014e-02   5.4884112e-02   8.3823653e-01   6.3276573e-01
   5.5398852e-02   7.2556196e-03   9.7476434e-02   5.2639744e-02   8.1963489e-01   6.4019478e-01
   5.6437546e-02   7.9239244e-03   1.0156804e-01   5.0665500e-02   8.3432037e-01   6.6366282e-01
   5.7448638e-02   8.7374876e-03   1.0494178e-01   4.8938362e-02   8.2934912e-01   6.4917602e-01
   5.8424280e-02   9.7189666e-03   1.0761479e-01   4.7461268e-02   8.1565819e-01   6.5192030e-01
   5.9307006e-02   1.0881921e-02   1.0958269e-01   4.6235328e-02   8.3082535e-01   6.6684558e-01
   6.0026234e-02   1.2230341e-02   1.1093158e-01   4.5262814e-02   7.6292227e-01   6.5720961e-01
   6.0513058e-02   1.3759703e-02   1.1180393e-01   4.4551346e-02   8.6195748e-01   6.4616196e-01
   6.0719002e-02   1.5460757e-02   1.1229441e-01   4.4093908e-02   6.7900796e-01   6.3473665e-01
   6.0668128e-02   1.7326475e-02   1.1250551e-01   4.3867300e-02   6.3866688e-01   6.3079691e-01
   6.0422588e-02   1.9340513e-02   1.1260416e-01   4.3842710e-02   5.7268573e-01   6.3160492e-01
   6.0055086e-02   2.1481634e-02   1.1275701e-01   4.3983442e-02   5.8323756e-01   6.5511465e-01
   5.9664170e-02   2.3732648e-02   1.1311856e-01   4.4258512e-02   2.5735306e+00   6.5463748e-01
   5.9350914e-02   2.6059542e-02   1.1388347e-01   4.4670592e-02   8.6401930e+00   6.4139937e-01
   5.9213322e-02   2.8405202e-02   1.1524963e-01   4.5229818e-02   2.7241382e+01   6.8472427e-01
   5.9334262e-02   3.0713652e-02   1.1733606e-01   4.5941166e-02   5.6550222e+01   6.6792740e-01
   5.9758590e-02   3.2947276e-02   1.2017463e-01   4.6833182e-02   8.0079627e+01   6.3688308e-01
   6.0483698e-02   3.5073480e-02   1.2375458e-01   4.7942464e-02   9.3899396e+01   6.4422910e-01
   6.1463156e-02   3.7062604e-02   1.2805244e-01   4.9311998e-02   1.0158714e+02   6.4650124e-01
   6.2623806e-02   3.8904736e-02   1.3300755e-01   5.0990482e-02   1.0506348e+02   6.6493153e-01
   6.3852474e-02   4.0596924e-02   1.3845938e-01   5.3022076e-02   1.0684377e+02   6.4794254e-01
   6.4977548e-02   4.2140426e-02   1.4419033e-01   5.5459336e-02   1.0675688e+02   6.4193220e-01
   6.5785394e-02   4.3547016e-02   1.5005425e-01   5.8335366e-02   1.0557304e+02   6.5983519e-01
   6.6081496e-02   4.4814498e-02   1.5594998e-01   6.1665080e-02   1.0384368e+02   6.6513751e-01
   6.5774176e-02   4.5906052e-02   1.6170539e-01   6.5462624e-02   1.0103677e+02   6.7437353e-01
   6.4848608e-02   4.6747134e-02   1.6714959e-01   6.9725202e-02   9.8272741e+01   6.6681624e-01
   6.3290904e-02   4.7230998e-02   1.7221177e-01   7.4433476e-02   9.6535665e+01   6.4793148e-01
   6.1122958e-02   4.7233592e-02   1.7679940e-01   7.9562856e-02   9.5618667e+01   6.4662149e-01
   5.8409552e-02   4.6661944e-02   1.8067683e-01   8.5092734e-02   9.4608208e+01   6.6694557e-01
   5.5212146e-02   4.5499052e-02   1.8346676e-01   9.0968044e-02   9.3703466e+01   6.5396014e-01
   5.1624882e-02   4.3821538e-02   1.8480251e-01   9.7103046e-02   9.2930340e+01   6.5647229e-01
   4.7797108e-02   4.1783844e-02   1.8451814e-01   1.0339135e-01   9.1954897e+01   6.7268599e-01
   4.3894678e-02   3.9544288e-02   1.8258687e-01   1.0965035e-01   9.1407501e+01   6.3250234e-01
   4.0078272e-02   3.7229326e-02   1.7909648e-01   1.1561451e-01   9.0785782e+01   6.4680284e-01
   3.6482368e-02   3.4948232e-02   1.7431378e-01   1.2093772e-01   9.0315003e+01   6.8153367e-01
   3.3204058e-02   3.2801620e-02   1.6853153e-01   1.2524827e-01   9.0423769e+01   6.6219655e-01
   3.0316194e-02   3.0876844e-02   1.6191663e-01   1.2814791e-01   9.0327543e+01   6.6994605e-01
   2.7864666e-02   2.9232224e-02   1.5460760e-01   1.2926135e-01   9.0157530e+01   6.6702797e-01
   2.5861488e-02   2.7895568e-02   1.4685537e-01   1.2851943e-01   8.9859009e+01   6.5260274e-01
   2.4287084e-02   2.6867278e-02   1.3892375e-01   1.2614586e-01   8.9502012e+01   6.7407697e-01
   2.3095238e-02   2.6126506e-02   1.3095952e-01   1.2243738e-01   8.9081574e+01   6.7533923e-01
   2.2223288e-02   2.5635532e-02   1.2301556e-01   1.1769295e-01   8.8285925e+01   6.4863317e-01
   2.1599332e-02   2.5344110e-02   1.1513859e-01   1.1213623e-01   8.7757272e+01   6.5570235e-01
   2.1159138e-02   2.5181922e-02   1.0744359e-01   1.0591717e-01   8.7138837e+01   6.7958622e-01
   2.0866490e-02   2.5060294e-02   1.0005407e-01   9.9179002e-02   8.5970896e+01   6.7818579e-01
   2.0705316e-02   2.4924418e-02   9.3051460e-02   9.2064816e-02   8.5292627e+01   6.8452590e-01
   2.0663934e-02   2.4751072e-02   8.6494118e-02   8.4730508e-02   8.5286216e+01   6.7296163e-01
   2.0724910e-02   2.4524142e-02   8.0414210e-02   7.7366320e-02   8.4668561e+01   6.5243538e-01
   2.0853910e-02   2.4261896e-02   7.4827394e-02   7.0141398e-02   8.3371922e+01   6.5117104e-01
   2.1011414e-02   2.3996440e-02   6.9704576e-02   6.3168900e-02   8.2459460e+01   6.5243760e-01
   2.1165400e-02   2.3738422e-02   6.4956984e-02   5.6542284e-02   8.1329929e+01   6.8154640e-01
   2.1302162e-02   2.3476834e-02   6.0503054e-02   5.0328636e-02   7.9543474e+01   6.6786871e-01
   2.1442124e-02   2.3192240e-02   5.6309922e-02   4.4561770e-02   7.7517367e+01   6.5791923e-01
   2.1614944e-02   2.2884602e-02   5.2351052e-02   3.9250466e-02   7.5259572e+01   6.9101829e-01
   2.1843468e-02   2.2568538e-02   4.8572082e-02   3.4374138e-02   7.3373771e+01   6.7384947e-01
   2.2152750e-02   2.2241590e-02   4.4928350e-02   2.9906886e-02   7.0961698e+01   6.6759151e-01
   2.2562392e-02   2.1898108e-02   4.1416280e-02   2.5835902e-02   6.7331796e+01   6.6489214e-01
   2.3094008e-02   2.1550698e-02   3.8046466e-02   2.2163382e-02   6.3987323e+01   6.4620969e-01
   2.3771032e-02   2.1210490e-02   3.4811446e-02   1.8910165e-02   5.9887992e+01   6.4678544e-01
   2.4604652e-02   2.0879984e-02   3.1703128e-02   1.6102072e-02   5.5304767e+01   6.3397210e-01
   2.5609294e-02   2.0562450e-02   2.8741302e-02   1.3756098e-02   5.1201601e+01   6.4730843e-01
   2.6803606e-02   2.0275204e-02   2.5960982e-02   1.1880884e-02   4.6020987e+01   6.4652889e-01
   2.8189532e-02   2.0050660e-02   2.3387550e-02   1.0474665e-02   4.1231958e+01   6.5020559e-01
   2.9759482e-02   1.9915529e-02   2.1037788e-02   9.5231918e-03   3.6380904e+01   6.9615772e-01
   3.1517266e-02   1.9886847e-02   1.8932383e-02   9.0024736e-03   3.1912294e+01   6.6995160e-01
   3.3476350e-02   1.9971083e-02   1.7095498e-02   8.8794102e-03   2.9747221e+01   6.4626603e-01
   3.5633150e-02   2.0161710e-02   1.5547409e-02   9.1129854e-03   2.7314937e+01   6.5230031e-01
   3.7972516e-02   2.0442958e-02   1.4298045e-02   9.6549932e-03   2.4350195e+01   6.5379934e-01
   4.0499940e-02   2.0797640e-02   1.3352315e-02   1.0450910e-02   2.1583810e+01   6.6880911e-01
   4.3224430e-02   2.1216882e-02   1.2720739e-02   1.1441279e-02   1.9559633e+01   6.7502242e-01
   4.6129832e-02   2.1687866e-02   1.2412057e-02   1.2563067e-02   1.7314574e+01   6.7942058e-01
   4.9186634e-02   2.2187454e-02   1.2424957e-02   1.3765238e-02   1.4423233e+01   6.5764993e-01
   5.2354254e-02   2.2689900e-02   1.2751188e-02   1.5020184e-02   1.2589051e+01   6.5354841e-01
   5.5561596e-02   2.3167372e-02   1.3376395e-02   1.6310506e-02   1.0480983e+01   6.5405853e-01
   5.8719668e-02   2.3611210e-02   1.4283469e-02   1.7612169e-02   8.7621148e+00   6.6024426e-01
   6.1741386e-02   2.4054612e-02   1.5452510e-02   1.8889673e-02   7.6731619e+00   7.0343446e-01
   6.4563196e-02   2.4557176e-02   1.6853621e-02   2.0091980e-02   6.2678455e+00   7.0625953e-01
   6.7151358e-02   2.5177538e-02   1.8450858e-02   2.1153284e-02   5.4243706e+00   6.8189341e-01
   6.9439684e-02   2.5965862e-02   2.0215048e-02   2.2016376e-02   5.0488291e+00   6.7807174e-01
   7.1298856e-02   2.6958396e-02   2.2134442e-02   2.2626104e-02   4.9490845e+00   7.0806111e-01
   7.2554278e-02   2.8175074e-02   2.4206430e-02   2.2925102e-02   4.3942619e+00   6.9923602e-01
   7.3068210e-02   2.9645378e-02   2.6417648e-02   2.2906438e-02   3.4709148e+00   6.6348727e-01
   7.2878694e-02   3.1416882e-02   2.8738930e-02   2.2612130e-02   2.8551100e+00   6.7866578e-01
   7.2166542e-02   3.3546348e-02   3.1125148e-02   2.2096580e-02   2.5514357e+00   6.8280967e-01
   7.1117274e-02   3.6089536e-02   3.3502260e-02   2.1420366e-02   2.3170528e+00   6.7267163e-01
   6.9870906e-02   3.9076954e-02   3.5764520e-02   2.0639454e-02   1.7015241e+00   6.5228701e-01
   6.8507972e-02   4.2524310e-02   3.7795134e-02   1.9800495e-02   1.3064993e+00   6.6015637e-01
   6.7062278e-02   4.6436232e-02   3.9455884e-02   1.8930937e-02   1.7529375e+00   6.7475793e-01
   6.5546250e-02   5.0795420e-02   4.0588926e-02   1.8037325e-02   1.8528175e+00   6.4103779e-01
   6.3947816e-02   5.5565790e-02   4.1052164e-02   1.7111345e-02   1.1104317e+00   6.6758223e-01
   6.2238730e-02   6.0673184e-02   4.0746134e-02   1.6135250e-02   8.1302367e-01   6.6196152e-01
   6.0413062e-02   6.6002528e-02   3.9681038e-02   1.5107685e-02   8.6751535e-01   6.2892342e-01
   5.8506318e-02   7.1392610e-02   3.7963242e-02   1.4048987e-02   8.3676073e-01   6.7658764e-01
   5.6565930e-02   7.6656652e-02   3.5710278e-02   1.2988289e-02   8.7480209e-01   6.6133563e-01
   5.4624828e-02   8.1627330e-02   3.3052506e-02   1.1952684e-02   8.2051815e-01   6.5579066e-01
   5.2712258e-02   8.6173048e-02   3.0126338e-02   1.0961348e-02   8.4255404e-01   6.6020683e-01
   5.0858184e-02   9.0239852e-02   2.7047886e-02   1.0031574e-02   8.9578047e-01   6.3442629e-01
   4.9089864e-02   9.3812894e-02   2.3922650e-02   9.1765086e-03   8.4316941e-01   6.6228284e-01
   4.7417214e-02   9.6827936e-02   2.0847650e-02   8.4025646e-03   8.0425845e-01   6.4799591e-01
   4.5805476e-02   9.9176844e-02   1.7901210e-02   7.7102354e-03   8.2352934e-01   6.4164246e-01
   4.4189220e-02   1.0074901e-01   1.5135902e-02   7.0944358e-03   8.4211503e-01   6.5754283e-01
   4.2490830e-02   1.0144315e-01   1.2584831e-02   6.5470320e-03   8.3103608e-01   6.6439908e-01
   4.0648614e-02   1.0117980e-01   1.0271547e-02   6.0567932e-03   8.4248378e-01   6.6146234e-01
   3.8654094e-02   9.9947454e-02   8.2117876e-03   5.6148914e-03   8.3786068e-01   6.7947331e-01
   3.6531544e-02   9.7806096e-02   6.4126972e-03   5.2173398e-03   8.3038634e-01   6.8890489e-01
   3.4323268e-02   9.4877296e-02   4.8732950e-03   4.8644144e-03   8.4585745e-01   6.3403419e-01
   3.2079914e-02   9.1292900e-02   3.5856922e-03   4.5622838e-03   8.2297909e-01   6.5886335e-01
   2.9839528e-02   8.7118932e-02   2.5380172e-03   4.3171614e-03   8.0158337e-01   6.3425872e-01
   2.7640076e-02   8.2422768e-02   1.7182963e-03   4.1326530e-03   8.2338292e-01   6.6649678e-01
   2.5519242e-02   7.7346664e-02   1.1143710e-03   4.0114576e-03   8.2823598e-01   6.7910100e-01
   2.3499932e-02   7.2068706e-02   7.1307872e-04   3.9541954e-03   8.2085308e-01   6.1928055e-01
   2.1589108e-02   6.6765334e-02   5.0070128e-04   3.9599778e-03   8.4409267e-01   7.2049465e-01
   1.9796436e-02   6.1603682e-02   4.6371994e-04   4.0271350e-03   8.4117815e-01   6.3030365e-01
   1.8150258e-02   5.6717492e-02   5.8929922e-04   4.1524762e-03   8.3278512e-01   6.6962196e-01
   1.6679073e-02   5.2186004e-02   8.6495556e-04   4.3303140e-03   8.4218166e-01   6.6118148e-01
   1.5399155e-02   4.8037090e-02   1.2801298e-03   4.5516814e-03   8.2924865e-01   6.6294656e-01
   1.4313752e-02   4.4252694e-02   1.8259001e-03   4.8071046e-03   8.4018589e-01   6.9798206e-01
   1.3418582e-02   4.0771478e-02   2.4926548e-03   5.0895782e-03   8.5038283e-01   4.7790605e-01
   1.2713190e-02   3.7516454e-02   3.2694262e-03   5.3922010e-03   8.4883873e-01   6.4161990e-01
   1.2197557e-02   3.4443244e-02   4.1472334e-03   5.7046938e-03   8.2904414e-01   2.1835044e-01
   1.1871681e-02   3.1531944e-02   5.1242988e-03   6.0143474e-03   8.2674753e-01   5.8786748e-01
   1.1732297e-02   2.8770570e-02   6.2032456e-03   6.3119798e-03   8.5351890e-01   2.3777073e-01
   1.1770610e-02   2.6161846e-02   7.3888050e-03   6.5937638e-03   8.0679973e-01   3.4760734e+00
   1.1986585e-02   2.3695456e-02   8.6884056e-03   6.8589982e-03   8.0325804e-01   2.4304505e+01
   1.2397281e-02   2.1360610e-02   1.0105271e-02   7.1142214e-03   8.2443586e-01   5.4728748e+01
   1.3031707e-02   1.9170295e-02   1.1635476e-02   7.3741390e-03   8.0550926e-01   7.8007990e+01
   1.3922731e-02   1.7141513e-02   1.3266127e-02   7.6539100e-03   8.4872144e-01   9.1023351e+01
   1.5108227e-02   1.5287783e-02   1.4974094e-02   7.9696220e-03   8.3400647e-01   9.7257458e+01
   1.6630984e-02   1.3615773e-02   1.6728343e-02   8.3442316e-03   8.0895176e-01   1.0182690e+02
   1.8532825e-02   1.2125037e-02   1.8485111e-02   8.8004278e-03   8.1809528e-01   1.0445595e+02
   2.0851640e-02   1.0813202e-02   2.0186988e-02   9.3519780e-03   7.9372427e-01   1.0583510e+02
   2.3610558e-02   9.6783892e-03   2.1766474e-02   1.0005235e-02   8.3981795e-01   1.0720388e+02
   2.6818170e-02   8.7233928e-03   2.3162504e-02   1.0758360e-02   8.3696998e-01   1.0748861e+02
   3.0472180e-02   7.9542768e-03   2.4333256e-02   1.1603212e-02   8.0418269e-01   1.0765074e+02
   3.4548710e-02   7.3753736e-03   2.5252340e-02   1.2530206e-02   8.3538584e-01   1.0755410e+02
   3.9009282e-02   6.9824874e-03   2.5922394e-02   1.3523666e-02   8.2055635e-01   1.0692937e+02
   4.3799330e-02   6.7632732e-03   2.6371394e-02   1.4558393e-02   8.0496617e-01   1.0633305e+02
   4.8841338e-02   6.7031458e-03   2.6636832e-02   1.5598763e-02   8.0600567e-01   1.0597871e+02
   5.4042764e-02   6.7890634e-03   2.6767734e-02   1.6603660e-02   8.3501011e-01   1.0581541e+02
   5.9285810e-02   7.0086380e-03   2.6821500e-02   1.7532213e-02   8.4634580e-01   1.0576289e+02
   6.4443466e-02   7.3447572e-03   2.6856598e-02   1.8343675e-02   8.1824210e-01   1.0586711e+02
   6.9401322e-02   7.7812912e-03   2.6916266e-02   1.9016267e-02   8.6123116e-01   1.0587063e+02
   7.4035438e-02   8.3057738e-03   2.7021168e-02   1.9558269e-02   8.6775783e-01   1.0595042e+02
   7.8236676e-02   8.9029548e-03   2.7167240e-02   2.0004056e-02   8.2960892e-01   1.0609521e+02
   8.1949120e-02   9.5510820e-03   2.7328364e-02   2.0412980e-02   8.3198729e-01   1.0617993e+02
   8.5138578e-02   1.0218792e-02   2.7484448e-02   2.0846968e-02   8.2652791e-01   1.0625646e+02
   8.7808976e-02   1.0881707e-02   2.7628098e-02   2.1353974e-02   8.2532019e-01   1.0620039e+02
   9.0014984e-02   1.1528065e-02   2.7764818e-02   2.1973844e-02   8.3231412e-01   1.0608404e+02
   9.1796534e-02   1.2141667e-02   2.7916026e-02   2.2743744e-02   8.5462308e-01   1.0573127e+02
   9.3165656e-02   1.2710745e-02   2.8097422e-02   2.3693102e-02   8.5323318e-01   1.0532022e+02
   9.4101178e-02   1.3232921e-02   2.8319592e-02   2.4833264e-02   8.3932998e-01   1.0470042e+02
   9.4580028e-02   1.3703245e-02   2.8595828e-02   2.6159506e-02   8.5609875e-01   1.0374819e+02
   9.4652016e-02   1.4116843e-02   2.8928108e-02   2.7653750e-02   8.5123189e-01   1.0297052e+02
   9.4444042e-02   1.4479119e-02   2.9293272e-02   2.9286856e-02   8.5968656e-01   1.0201611e+02
   9.4121110e-02   1.4806211e-02   2.9648820e-02   3.1019942e-02   8.6152955e-01   1.0095024e+02
   9.3798142e-02   1.5107397e-02   2.9958928e-02   3.2792830e-02   8.3159398e-01   9.9793995e+01
   9.3488064e-02   1.5373041e-02   3.0196206e-02   3.4532136e-02   8.2759260e-01   9.8638242e+01
   9.3122912e-02   1.5578827e-02   3.0320074e-02   3.6170348e-02   8.2098593e-01   9.7584647e+01
   9.2544626e-02   1.5690565e-02   3.0284234e-02   3.7637146e-02   8.3877911e-01   9.6131602e+01
   9.1541400e-02   1.5672883e-02   3.0068112e-02   3.8843098e-02   8.5288057e-01   9.4348034e+01
   8.9944740e-02   1.5497787e-02   2.9674182e-02   3.9686858e-02   8.3716960e-01   9.1849198e+01
   8.7679602e-02   1.5150787e-02   2.9102204e-02   4.0094598e-02   8.6127795e-01   8.9198208e+01
   8.4770872e-02   1.4643833e-02   2.8362888e-02   4.0020636e-02   8.4787116e-01   8.6577530e+01
   8.1292462e-02   1.4007995e-02   2.7496874e-02   3.9424224e-02   8.3812490e-01   8.3562965e+01
   7.7346488e-02   1.3276655e-02   2.6554076e-02   3.8325624e-02   8.5959221e-01   8.0719862e+01
   7.3087412e-02   1.2491925e-02   2.5572796e-02   3.6815424e-02   8.2593930e-01   7.7579372e+01
   6.8689416e-02   1.1699341e-02   2.4589610e-02   3.4993832e-02   8.2035036e-01   7.3988043e+01
   6.4314550e-02   1.0931939e-02   2.3654198e-02   3.2959890e-02   8.2290639e-01   7.0035473e+01
   6.0094522e-02   1.0209933e-02   2.2819204e-02   3.0796714e-02   8.4580505e-01   6.6280745e+01
   5.6135786e-02   9.5439220e-03   2.2126088e-02   2.8563136e-02   8.8087724e-01   6.3393738e+01
   5.2531362e-02   8.9379628e-03   2.1606858e-02   2.6310952e-02   8.4186839e-01   6.0050142e+01
   4.9349072e-02   8.3926086e-03   2.1285440e-02   2.4089130e-02   8.4693637e-01   5.6121298e+01
   4.6623714e-02   7.9070824e-03   2.1171676e-02   2.1944920e-02   8.5206634e-01   5.2268280e+01
   4.4350238e-02   7.4770864e-03   2.1259368e-02   1.9924549e-02   8.4057747e-01   4.7455855e+01
   4.2495512e-02   7.0913456e-03   2.1533592e-02   1.8076023e-02   8.6802918e-01   4.1976586e+01
   4.1017604e-02   6.7401552e-03   2.1974170e-02   1.6439129e-02   8.4310559e-01   3.7379249e+01
   3.9867806e-02   6.4181578e-03   2.2554852e-02   1.5044284e-02   8.5244954e-01   3.3922764e+01
   3.8982154e-02   6.1163372e-03   2.3243884e-02   1.3926663e-02   8.7248381e-01   2.9836031e+01
   3.8273380e-02   5.8263018e-03   2.4003968e-02   1.3117096e-02   8.3005576e-01   2.5395563e+01
   3.7638868e-02   5.5447070e-03   2.4794516e-02   1.2633592e-02   8.4129193e-01   2.2675236e+01
   3.6991544e-02   5.2706508e-03   2.5561720e-02   1.2482682e-02   8.4198614e-01   2.0164982e+01
   3.6269278e-02   5.0046420e-03   2.6228746e-02   1.2661687e-02   8.2711943e-01   1.7763827e+01
   3.5427104e-02   4.7501454e-03   2.6726848e-02   1.3163282e-02   8.6941918e-01   1.6151091e+01
   3.4462966e-02   4.5139592e-03   2.7021726e-02   1.3971860e-02   8.5742647e-01   1.4656903e+01
   3.3403284e-02   4.3002176e-03   2.7089156e-02   1.5065505e-02   8.3936626e-01   1.3723536e+01
   3.2271274e-02   4.1091836e-03   2.6907778e-02   1.6417191e-02   8.3689219e-01   1.1963051e+01
   3.1120246e-02   3.9400038e-03   2.6484406e-02   1.7991007e-02   8.2128265e-01   9.5233863e+00
   3.0025606e-02   3.7933620e-03   2.5850616e-02   1.9742249e-02   8.6681041e-01   8.2462223e+00
   2.9044132e-02   3.6732272e-03   2.5038838e-02   2.1616324e-02   8.4272079e-01   7.2671433e+00
   2.8217810e-02   3.5846438e-03   2.4090054e-02   2.3559114e-02   8.3533140e-01   5.3100372e+00
   2.7571746e-02   3.5323010e-03   2.3073614e-02   2.5509098e-02   8.9460440e-01   3.8537958e+00
   2.7117670e-02   3.5194018e-03   2.2068236e-02   2.7394388e-02   8.2635191e-01   3.7717807e+00
   2.6867732e-02   3.5473310e-03   2.1138342e-02   2.9180134e-02   8.0853890e-01   3.1275716e+00
   2.6829270e-02   3.6143192e-03   2.0332804e-02   3.0878628e-02   8.4770869e-01   2.1991540e+00
   2.6998146e-02   3.7168784e-03   1.9689904e-02   3.2513920e-02   8.4073863e-01   1.9073163e+00
   2.7348678e-02   3.8520374e-03   1.9250030e-02   3.4103782e-02   8.4730252e-01   1.4011990e+00
   2.7834908e-02   4.0139144e-03   1.9053769e-02   3.5663582e-02   8.2189772e-01   9.0090008e-01
   2.8406454e-02   4.1933918e-03   1.9127086e-02   3.7219168e-02   8.1563082e-01   7.4100696e-01
   2.9035764e-02   4.3825124e-03   1.9480660e-02   3.8793970e-02   8.2928944e-01   6.7926982e-01
   2.9755958e-02   4.5800258e-03   2.0117244e-02   4.0402682e-02   8.5727294e-01   6.5008371e-01
   3.0643012e-02   4.7910708e-03   2.1040394e-02   4.2067316e-02   8.5031314e-01   6.4294038e-01
   3.1764810e-02   5.0210952e-03   2.2253858e-02   4.3803002e-02   8.4821903e-01   6.8268570e-01
   3.3170730e-02   5.2724382e-03   2.3752878e-02   4.5592716e-02   8.7236838e-01   6.5709193e-01
   3.4892778e-02   5.5439340e-03   2.5524424e-02   4.7399062e-02   8.2759715e-01   6.2732479e-01
   3.6942506e-02   5.8337370e-03   2.7542948e-02   4.9199314e-02   8.6014615e-01   6.5351404e-01
   3.9307568e-02   6.1388122e-03   2.9771476e-02   5.0992404e-02   8.8055841e-01   6.6105518e-01
   4.1940504e-02   6.4531572e-03   3.2170492e-02   5.2779970e-02   8.2562191e-01   6.6519770e-01
   4.4772394e-02   6.7699034e-03   3.4676186e-02   5.4558464e-02   8.1737048e-01   6.3082271e-01
   4.7747698e-02   7.0834414e-03   3.7193252e-02   5.6311518e-02   8.1762121e-01   6.2915772e-01
   5.0827002e-02   7.3928900e-03   3.9633234e-02   5.7996290e-02   8.1864366e-01   6.5920152e-01
   5.3953702e-02   7.6999946e-03   4.1936040e-02   5.9542594e-02   8.2638786e-01   6.6012672e-01
   5.7036018e-02   8.0078602e-03   4.4038914e-02   6.0863118e-02   8.3060406e-01   6.7358233e-01
   5.9955100e-02   8.3257886e-03   4.5859350e-02   6.1873798e-02   8.0892702e-01   6.3940906e-01
   6.2586816e-02   8.6732254e-03   4.7369758e-02   6.2518462e-02   8.2831698e-01   6.3031605e-01
   6.4838586e-02   9.0839108e-03   4.8614172e-02   6.2761276e-02   8.3359474e-01   6.9308582e-01
   6.6669460e-02   9.5974774e-03   4.9619340e-02   6.2564810e-02   8.6085869e-01   6.7132919e-01
   6.8075932e-02   1.0248416e-02   5.0398838e-02   6.1911374e-02   8.8614306e-01   6.0130398e-01
   6.9065848e-02   1.1069164e-02   5.1012468e-02   6.0846908e-02   7.9429536e-01   6.4097872e-01
   6.9647062e-02   1.2088909e-02   5.1541800e-02   5.9468502e-02   8.1073971e-01   6.8562004e-01
   6.9812810e-02   1.3329369e-02   5.2029356e-02   5.7855688e-02   7.1298311e-01   6.5800378e-01
   6.9551858e-02   1.4811113e-02   5.2500430e-02   5.6053916e-02   6.7936144e-01   6.5103061e-01
   6.8889814e-02   1.6553361e-02   5.3005298e-02   5.4118414e-02   5.9794818e-01   6.5572076e-01
   6.7846902e-02   1.8563123e-02   5.3602520e-02   5.2120808e-02   6.1426939e-01   6.5329778e-01
   6.6406090e-02   2.0836638e-02   5.4366346e-02   5.0124650e-02   2.1625142e+00   6.2215465e-01
   6.4565116e-02   2.3366290e-02   5.5365834e-02   4.8179882e-02   8.1756546e+00   6.2944125e-01
   6.2345650e-02   2.6135024e-02   5.6635402e-02   4.6323556e-02   2.5645439e+01   6.7307683e-01
   5.9814182e-02   2.9113460e-02   5.8210064e-02   4.4576368e-02   5.2238327e+01   6.4264062e-01
   5.7094006e-02   3.2263242e-02   6.0140916e-02   4.2969522e-02   7.5558088e+01   6.3241592e-01
   5.4308354e-02   3.5531724e-02   6.2479102e-02   4.1592248e-02   9.1571122e+01   6.4089618e-01
   5.1560634e-02   3.8849216e-02   6.5257392e-02   4.0573032e-02   1.0095987e+02   6.4159844e-01
   4.8928878e-02   4.2119192e-02   6.8493958e-02   4.0029818e-02   1.0563876e+02   6.5297746e-01
   4.6449036e-02   4.5228830e-02   7.2179932e-02   4.0067572e-02   1.0827886e+02   6.3545294e-01
   4.4130950e-02   4.8099834e-02   7.6240092e-02   4.0783416e-02   1.0938614e+02   6.4266277e-01
   4.1967762e-02   5.0686614e-02   8.0565252e-02   4.2266808e-02   1.0953961e+02   6.3827038e-01
   3.9922016e-02   5.2974532e-02   8.5080080e-02   4.4599524e-02   1.0853435e+02   6.2915332e-01
   3.7945178e-02   5.5000854e-02   8.9723184e-02   4.7858418e-02   1.0682795e+02   6.3361242e-01
   3.6030432e-02   5.6792042e-02   9.4394954e-02   5.2117566e-02   1.0494640e+02   6.2714369e-01
   3.4215318e-02   5.8313222e-02   9.9006726e-02   5.7426580e-02   1.0291017e+02   6.5472216e-01
   3.2536200e-02   5.9478480e-02   1.0351676e-01   6.3799596e-02   1.0093683e+02   6.5540204e-01
   3.1009798e-02   6.0174668e-02   1.0785362e-01   7.1209728e-02   9.9196992e+01   6.5755499e-01
   2.9636674e-02   6.0298552e-02   1.1185503e-01   7.9585960e-02   9.7889729e+01   6.6838156e-01
   2.8413790e-02   5.9784952e-02   1.1526831e-01   8.8813820e-02   9.6375941e+01   6.4773735e-01
   2.7350642e-02   5.8632708e-02   1.1783761e-01   9.8724744e-02   9.4979074e+01   6.5998374e-01
   2.6455078e-02   5.6907126e-02   1.1940731e-01   1.0911158e-01   9.3894317e+01   6.3482092e-01
   2.5720656e-02   5.4725006e-02   1.1987203e-01   1.1969973e-01   9.3031010e+01   6.4090101e-01
   2.5134192e-02   5.2246792e-02   1.1918733e-01   1.3010844e-01   9.2653024e+01   6.7030597e-01
   2.4681938e-02   4.9641522e-02   1.1748900e-01   1.3984834e-01   9.1608237e+01   6.1579912e-01
   2.4359074e-02   4.7054364e-02   1.1498647e-01   1.4835958e-01   9.0300154e+01   6.3890984e-01
   2.4167926e-02   4.4595944e-02   1.1182959e-01   1.5509983e-01   8.9453165e+01   6.7093830e-01
   2.4098520e-02   4.2333960e-02   1.0816298e-01   1.5950506e-01   8.8070327e+01   6.4356700e-01
   2.4121422e-02   4.0300772e-02   1.0414561e-01   1.6118406e-01   8.5967154e+01   6.8910165e-01
   2.4213938e-02   3.8506680e-02   9.9917368e-02   1.6021380e-01   8.3965779e+01   6.9315834e-01
   2.4364940e-02   3.6946168e-02   9.5570120e-02   1.5692447e-01   8.2334714e+01   6.5480589e-01
   2.4555438e-02   3.5598780e-02   9.1145668e-02   1.5170183e-01   8.0233479e+01   6.7241941e-01
   2.4787360e-02   3.4419002e-02   8.6695268e-02   1.4497460e-01   7.8046684e+01   6.7862550e-01
   2.5094456e-02   3.3349388e-02   8.2295090e-02   1.3709595e-01   7.6229695e+01   6.5587359e-01
   2.5506492e-02   3.2359160e-02   7.7990906e-02   1.2830122e-01   7.4408974e+01   6.3841076e-01
   2.6036560e-02   3.1428680e-02   7.3757882e-02   1.1882124e-01   7.3315980e+01   6.7499969e-01
   2.6678018e-02   3.0534542e-02   6.9520742e-02   1.0894156e-01   7.1793146e+01   6.6767510e-01
   2.7413372e-02   2.9686166e-02   6.5225830e-02   9.8928860e-02   6.9183145e+01   6.5943227e-01
   2.8231174e-02   2.8906736e-02   6.0861722e-02   8.9016078e-02   6.6919117e+01   6.9432318e-01
   2.9104586e-02   2.8197620e-02   5.6414682e-02   7.9393074e-02   6.3772298e+01   6.4753246e-01
   2.9989590e-02   2.7537810e-02   5.1887942e-02   7.0202548e-02   6.0605005e+01   6.5042406e-01
   3.0874000e-02   2.6892486e-02   4.7344498e-02   6.1560928e-02   5.8342010e+01   6.7225842e-01
   3.1761958e-02   2.6243742e-02   4.2869290e-02   5.3532422e-02   5.4426864e+01   6.6445546e-01
   3.2631652e-02   2.5589162e-02   3.8527780e-02   4.6152526e-02   4.9698513e+01   6.7105917e-01
   3.3447298e-02   2.4921784e-02   3.4379812e-02   3.9451390e-02   4.5104788e+01   6.5575930e-01
   3.4169544e-02   2.4221252e-02   3.0496478e-02   3.3440308e-02   3.9915741e+01   6.6501085e-01
   3.4756834e-02   2.3462786e-02   2.6946574e-02   2.8111766e-02   3.5189890e+01   6.6138510e-01
   3.5142058e-02   2.2639072e-02   2.3772868e-02   2.3450604e-02   3.1098572e+01   6.6622118e-01
   3.5255108e-02   2.1744622e-02   2.0987204e-02   1.9444353e-02   2.7135897e+01   6.7009949e-01
   3.5098416e-02   2.0780508e-02   1.8585798e-02   1.6075721e-02   2.4042252e+01   6.6483240e-01
   3.4737988e-02   1.9757513e-02   1.6571217e-02   1.3315825e-02   2.1155108e+01   6.9517020e-01
   3.4266936e-02   1.8675023e-02   1.4955977e-02   1.1132352e-02   1.7382937e+01   6.9213454e-01
   3.3779164e-02   1.7546027e-02   1.3750245e-02   9.5035394e-03   1.4340231e+01   6.7002365e-01
   3.3339828e-02   1.6408075e-02   1.2960427e-02   8.4126196e-03   1.2334853e+01   6.5739135e-01
   3.2990866e-02   1.5305935e-02   1.2587280e-02   7.8355944e-03   1.0212657e+01   6.5106313e-01
   3.2771754e-02   1.4283439e-02   1.2621937e-02   7.7467492e-03   8.3279013e+00   6.6272142e-01
   3.2733790e-02   1.3376199e-02   1.3049168e-02   8.1221744e-03   6.5497128e+00   6.6731682e-01
   3.2921528e-02   1.2609387e-02   1.3844139e-02   8.9358092e-03   5.3383505e+00   6.7654470e-01
   3.3348550e-02   1.1997243e-02   1.4968821e-02   1.0153998e-02   4.8515442e+00   6.8913402e-01
   3.4006852e-02   1.1549496e-02   1.6375947e-02   1.1735994e-02   3.6912360e+00   6.6565811e-01
   3.4873592e-02   1.1273764e-02   1.8012661e-02   1.3631584e-02   2.4612595e+00   6.6572853e-01
   3.5896504e-02   1.1178155e-02   1.9822647e-02   1.5778001e-02   2.2022806e+00   6.8344400e-01
   3.7014142e-02   1.1274619e-02   2.1747028e-02   1.8103215e-02   1.9801805e+00   6.6200969e-01
   3.8180922e-02   1.1571921e-02   2.3731914e-02   2.0519230e-02   1.5077749e+00   6.7898314e-01
   3.9342642e-02   1.2078085e-02   2.5735778e-02   2.2920908e-02   1.3899300e+00   6.7455336e-01
   4.0448346e-02   1.2803245e-02   2.7726074e-02   2.5178528e-02   1.5241525e+00   6.5319127e-01
   4.1466384e-02   1.3764055e-02   2.9663584e-02   2.7142392e-02   1.4966825e+00   6.6833388e-01
   4.2361172e-02   1.4988493e-02   3.1485062e-02   2.8677268e-02   1.2172923e+00   6.3688960e-01
   4.3108936e-02   1.6503805e-02   3.3125836e-02   2.9689836e-02   1.0212658e+00   6.5122200e-01
   4.3699106e-02   1.8326727e-02   3.4540304e-02   3.0160148e-02   9.3759505e-01   6.8226953e-01
   4.4106710e-02   2.0464622e-02   3.5677474e-02   3.0124708e-02   9.0207594e-01   6.6264997e-01
   4.4280638e-02   2.2921132e-02   3.6466234e-02   2.9636760e-02   8.8439877e-01   6.7747222e-01
   4.4157766e-02   2.5697200e-02   3.6834972e-02   2.8767158e-02   8.3460810e-01   6.6924089e-01
   4.3717746e-02   2.8795558e-02   3.6729076e-02   2.7581762e-02   8.6909258e-01   6.4915650e-01
   4.2980968e-02   3.2234650e-02   3.6102574e-02   2.6130714e-02   8.5300651e-01   6.6424579e-01
   4.1991976e-02   3.6039908e-02   3.4960324e-02   2.4481434e-02   8.4894657e-01   6.6162758e-01
   4.0839794e-02   4.0225734e-02   3.3386982e-02   2.2718574e-02   8.5173207e-01   6.5459858e-01
   3.9623950e-02   4.4793028e-02   3.1481758e-02   2.0915584e-02   8.1709956e-01   6.6596094e-01
   3.8427372e-02   4.9721292e-02   2.9340874e-02   1.9130579e-02   8.5167721e-01   6.7156560e-01
   3.7312670e-02   5.4965998e-02   2.7069124e-02   1.7410399e-02   8.3682527e-01   6.7999888e-01
   3.6311042e-02   6.0462014e-02   2.4758302e-02   1.5789059e-02   8.3561920e-01   6.8347225e-01
   3.5431426e-02   6.6104376e-02   2.2478264e-02   1.4286741e-02   8.3713754e-01   6.4575564e-01
   3.4668698e-02   7.1731894e-02   2.0276008e-02   1.2908095e-02   8.2032008e-01   6.5013523e-01
   3.4004074e-02   7.7130904e-02   1.8189608e-02   1.1650431e-02   8.6935476e-01   6.7788491e-01
   3.3420240e-02   8.2058018e-02   1.6255141e-02   1.0512382e-02   8.5477367e-01   6.7108109e-01
   3.2920050e-02   8.6287018e-02   1.4494524e-02   9.4930798e-03   8.3192683e-01   6.8131872e-01
   3.2514962e-02   8.9658014e-02   1.2913467e-02   8.5906210e-03   8.5628656e-01   6.5089812e-01
   3.2208330e-02   9.2122664e-02   1.1509609e-02   7.8030504e-03   8.2868992e-01   6.3731591e-01
   3.1999130e-02   9.3734962e-02   1.0279744e-02   7.1289430e-03   8.2389086e-01   6.6316971e-01
   3.1876982e-02   9.4583678e-02   9.2195632e-03   6.5633212e-03   8.5681956e-01   6.6488231e-01
   3.1814132e-02   9.4751396e-02   8.3219802e-03   6.0983426e-03   8.5349107e-01   6.7979189e-01
   3.1776984e-02   9.4311406e-02   7.5792846e-03   5.7269392e-03   8.3107364e-01   6.7635296e-01
   3.1721310e-02   9.3342754e-02   6.9838342e-03   5.4399612e-03   8.4003430e-01   6.6623820e-01
   3.1594314e-02   9.1942068e-02   6.5259984e-03   5.2246112e-03   8.5250427e-01   6.3003910e-01
   3.1371814e-02   9.0212686e-02   6.1915538e-03   5.0651146e-03   8.5894766e-01   6.5225380e-01
   3.1056952e-02   8.8233164e-02   5.9635620e-03   4.9463960e-03   8.5638622e-01   6.7836130e-01
   3.0650736e-02   8.6030048e-02   5.8309462e-03   4.8590544e-03   8.2041210e-01   6.5036266e-01
   3.0140456e-02   8.3606256e-02   5.7887600e-03   4.7973724e-03   8.4289261e-01   6.7730333e-01
   2.9500706e-02   8.1009070e-02   5.8326178e-03   4.7584566e-03   8.6061202e-01   6.1985783e-01
   2.8701240e-02   7.8343878e-02   5.9621350e-03   4.7445156e-03   8.4787689e-01   6.7510983e-01
   2.7719478e-02   7.5717018e-02   6.1775004e-03   4.7593280e-03   8.3529882e-01   6.5334282e-01
   2.6558936e-02   7.3216438e-02   6.4721598e-03   4.8049042e-03   8.1698117e-01   6.3160300e-01
   2.5253386e-02   7.0918952e-02   6.8338888e-03   4.8802838e-03   8.3407847e-01   7.0626296e-01
   2.3856968e-02   6.8860962e-02   7.2482852e-03   4.9812512e-03   8.1588641e-01   5.9322104e-01
   2.2432974e-02   6.7035634e-02   7.7052534e-03   5.1044564e-03   8.2170337e-01   7.0529551e-01
   2.1047304e-02   6.5392152e-02   8.1979196e-03   5.2485356e-03   8.3084704e-01   5.0133833e-01
   1.9760521e-02   6.3827884e-02   8.7164258e-03   5.4124600e-03   8.2412362e-01   5.6317700e-01
   1.8623576e-02   6.2189734e-02   9.2524824e-03   5.5968560e-03   8.6035129e-01   4.5071069e-01
   1.7685791e-02   6.0273958e-02   9.8025804e-03   5.8032024e-03   8.5432885e-01   3.5519638e-01
   1.6989041e-02   5.7894202e-02   1.0358623e-02   6.0325576e-03   8.3455977e-01   5.1682163e-01
   1.6561741e-02   5.4971048e-02   1.0909900e-02   6.2851186e-03   8.2102864e-01   9.6174090e-01
   1.6421607e-02   5.1555742e-02   1.1458230e-02   6.5596144e-03   8.2067938e-01   1.5618119e+01
   1.6574717e-02   4.7749666e-02   1.2012252e-02   6.8536914e-03   8.1051241e-01   4.5195837e+01
   1.7029233e-02   4.3627594e-02   1.2578979e-02   7.1621700e-03   7.9646071e-01   6.9635492e+01
   1.7801027e-02   3.9288612e-02   1.3169518e-02   7.4766258e-03   8.1178829e-01   8.4556659e+01
   1.8907029e-02   3.4870558e-02   1.3796206e-02   7.7874120e-03   7.9507750e-01   9.3030839e+01
   2.0366386e-02   3.0509370e-02   1.4463529e-02   8.0887648e-03   8.0134378e-01   9.7368299e+01
   2.2200292e-02   2.6327078e-02   1.5162373e-02   8.3802660e-03   8.1381934e-01   1.0010424e+02
   2.4431976e-02   2.2415294e-02   1.5876411e-02   8.6630470e-03   8.2617921e-01   1.0067727e+02
   2.7075374e-02   1.8840191e-02   1.6591077e-02   8.9444844e-03   8.5033231e-01   1.0065826e+02
   3.0138264e-02   1.5649015e-02   1.7294409e-02   9.2341394e-03   8.2354148e-01   9.9796909e+01
   3.3635708e-02   1.2867581e-02   1.7970289e-02   9.5353296e-03   8.2035072e-01   9.7939498e+01
   3.7574844e-02   1.0505085e-02   1.8601736e-02   9.8504306e-03   8.1260532e-01   9.6554956e+01
   4.1935822e-02   8.5561524e-03   1.9195571e-02   1.0178729e-02   8.1218642e-01   9.5754516e+01
   4.6660244e-02   7.0057450e-03   1.9768911e-02   1.0515309e-02   8.1959079e-01   9.5841469e+01
   5.1658120e-02   5.8321892e-03   2.0332484e-02   1.0855863e-02   7.9904333e-01   9.6500652e+01
   5.6814728e-02   5.0068624e-03   2.0917330e-02   1.1197087e-02   8.2572501e-01   9.7151528e+01
   6.1995158e-02   4.4937804e-03   2.1568334e-02   1.1540586e-02   8.1084918e-01   9.7638891e+01
   6.7054196e-02   4.2515388e-03   2.2323258e-02   1.1891049e-02   8.3055552e-01   9.7982145e+01
   7.1846936e-02   4.2352766e-03   2.3206694e-02   1.2253604e-02   8.5298166e-01   9.8231155e+01
   7.6285724e-02   4.4033890e-03   2.4220322e-02   1.2632718e-02   8.0933378e-01   9.8277720e+01
   8.0364864e-02   4.7264506e-03   2.5341652e-02   1.3032017e-02   8.3240145e-01   9.8468959e+01
   8.4130938e-02   5.1807414e-03   2.6517908e-02   1.3462988e-02   8.2820960e-01   9.8386131e+01
   8.7645572e-02   5.7404226e-03   2.7670278e-02   1.3950816e-02   8.4194194e-01   9.7791830e+01
   9.0939162e-02   6.3794106e-03   2.8709466e-02   1.4539298e-02   8.6113380e-01   9.7160182e+01
   9.3998722e-02   7.0716976e-03   2.9557672e-02   1.5281654e-02   8.2546409e-01   9.6312982e+01
   9.6752356e-02   7.7904852e-03   3.0180418e-02   1.6223620e-02   8.3723854e-01   9.5359979e+01
   9.9054884e-02   8.5061670e-03   3.0570876e-02   1.7404511e-02   8.6676484e-01   9.4088258e+01
   1.0069607e-01   9.1838600e-03   3.0727748e-02   1.8855133e-02   8.6238365e-01   9.2585850e+01
   1.0150743e-01   9.7938872e-03   3.0666728e-02   2.0591056e-02   8.4645085e-01   9.1127863e+01
   1.0151442e-01   1.0323397e-02   3.0417628e-02   2.2613766e-02   8.4608841e-01   8.9366969e+01
   1.0090751e-01   1.0774884e-02   3.0021960e-02   2.4913816e-02   8.3597925e-01   8.7744599e+01
   9.9948576e-02   1.1161406e-02   2.9517482e-02   2.7471176e-02   8.5557770e-01   8.6266395e+01
   9.8891308e-02   1.1496545e-02   2.8927596e-02   3.0248922e-02   8.5531689e-01   8.4895621e+01
   9.7920934e-02   1.1791385e-02   2.8280698e-02   3.3183632e-02   8.2476657e-01   8.3728385e+01
   9.7167288e-02   1.2055357e-02   2.7604938e-02   3.6191180e-02   8.4946143e-01   8.2255423e+01
   9.6679506e-02   1.2288597e-02   2.6908430e-02   3.9182406e-02   8.5858609e-01   8.0369798e+01
   9.6400220e-02   1.2485751e-02   2.6183060e-02   4.2059220e-02   8.3859137e-01   7.8691576e+01
   9.6162018e-02   1.2639527e-02   2.5431142e-02   4.4698264e-02   8.3234607e-01   7.7491172e+01
   9.5757488e-02   1.2737825e-02   2.4668802e-02   4.6963924e-02   8.2771847e-01   7.5132128e+01
   9.5063502e-02   1.2767491e-02   2.3903626e-02   4.8745894e-02   8.3913993e-01   7.2376678e+01
   9.4054320e-02   1.2720649e-02   2.3147122e-02   4.9942718e-02   8.6609567e-01   7.0193114e+01
   9.2781802e-02   1.2600301e-02   2.2427234e-02   5.0470820e-02   8.4928340e-01   6.7163564e+01
   9.1310408e-02   1.2413143e-02   2.1766752e-02   5.0324626e-02   8.0410507e-01   6.4169201e+01
   8.9642414e-02   1.2163639e-02   2.1166862e-02   4.9539448e-02   8.2337522e-01   6.1295869e+01
   8.7706618e-02   1.1851707e-02   2.0613162e-02   4.8177066e-02   8.5142796e-01   5.8175712e+01
   8.5354640e-02   1.1464081e-02   2.0092508e-02   4.6347000e-02   8.2192982e-01   5.4644244e+01
   8.2440404e-02   1.0984343e-02   1.9594629e-02   4.4163696e-02   8.3966009e-01   5.0982832e+01
   7.8919958e-02   1.0412293e-02   1.9099577e-02   4.1745502e-02   8.5280481e-01   4.7211849e+01
   7.4874566e-02   9.7695694e-03   1.8569994e-02   3.9213340e-02   8.3365829e-01   4.2233459e+01
   7.0447144e-02   9.0882350e-03   1.7967106e-02   3.6676148e-02   8.3822898e-01   3.8278535e+01
   6.5776202e-02   8.3947244e-03   1.7272675e-02   3.4237836e-02   8.1386070e-01   3.5478488e+01
   6.1026818e-02   7.7087846e-03   1.6474868e-02   3.1984192e-02   8.3477036e-01   3.2338335e+01
   5.6383812e-02   7.0458580e-03   1.5566172e-02   2.9988256e-02   8.5767430e-01   2.9098524e+01
   5.1997678e-02   6.4170170e-03   1.4566281e-02   2.8323580e-02   8.3941666e-01   2.5869152e+01
   4.7972052e-02   5.8305972e-03   1.3512752e-02   2.7048142e-02   8.5177015e-01   2.3984419e+01
   4.4367916e-02   5.2916500e-03   1.2440195e-02   2.6188280e-02   8.7072631e-01   2.1641596e+01
   4.1197910e-02   4.8014346e-03   1.1372213e-02   2.5757856e-02   8.7624522e-01   1.8964036e+01
   3.8425562e-02   4.3592424e-03   1.0321301e-02   2.5775790e-02   8.5220366e-01   1.8759482e+01
   3.5995878e-02   3.9641806e-03   9.2946660e-03   2.6258502e-02   8.6656928e-01   1.8196217e+01
   3.3851142e-02   3.6143438e-03   8.2961298e-03   2.7225792e-02   8.6173201e-01   1.6695583e+01
   3.1957450e-02   3.3092362e-03   7.3261004e-03   2.8710204e-02   8.1414428e-01   1.5852726e+01
   3.0330664e-02   3.0523330e-03   6.3841708e-03   3.0752104e-02   8.4606378e-01   1.4335117e+01
   2.9008484e-02   2.8489772e-03   5.4786864e-03   3.3381250e-02   8.6194183e-01   1.3338419e+01
   2.8022214e-02   2.7039844e-03   4.6286438e-03   3.6601460e-02   8.4711986e-01   1.2441494e+01
   2.7379610e-02   2.6191394e-03   3.8549326e-03   4.0386348e-02   8.6656037e-01   1.0291992e+01
   2.7071130e-02   2.5938666e-03   3.1828180e-03   4.4692738e-02   8.4486702e-01   9.3386224e+00
   2.7077752e-02   2.6262868e-03   2.6441500e-03   4.9478468e-02   8.2659414e-01   8.6679208e+00
   2.7361636e-02   2.7111770e-03   2.2726852e-03   5.4680552e-02   8.3075009e-01   7.5675014e+00
   2.7867076e-02   2.8403412e-03   2.1032190e-03   6.0195784e-02   8.2933065e-01   6.9667026e+00
   2.8523618e-02   3.0036514e-03   2.1732880e-03   6.5890626e-02   8.6566372e-01   5.3032074e+00
   2.9269236e-02   3.1892180e-03   2.5241302e-03   7.1629990e-02   8.4975222e-01   3.8698468e+00
   3.0062886e-02   3.3868996e-03   3.1987718e-03   7.7289252e-02   8.2301793e-01   3.5434341e+00
   3.0863796e-02   3.5890942e-03   4.2397142e-03   8.2714158e-02   8.3675099e-01   2.9089258e+00
   3.1611340e-02   3.7858968e-03   5.6869434e-03   8.7698904e-02   8.3301807e-01   2.3316541e+00
   3.2221082e-02   3.9642582e-03   7.5797620e-03   9.2018114e-02   8.5552660e-01   1.7148175e+00
   3.2628786e-02   4.1135450e-03   9.9570958e-03   9.5475892e-02   8.5999608e-01   1.1363098e+00
   3.2831584e-02   4.2324744e-03   1.2854984e-02   9.7856012e-02   8.4594645e-01   9.8507555e-01
   3.2875010e-02   4.3292346e-03   1.6306816e-02   9.8915160e-02   8.2977309e-01   7.5575206e-01
   3.2824470e-02   4.4137428e-03   2.0339964e-02   9.8599926e-02   8.0300553e-01   6.5159677e-01
   3.2732372e-02   4.4933370e-03   2.4971766e-02   9.7114472e-02   8.4848708e-01   6.8647950e-01
   3.2633688e-02   4.5739338e-03   3.0202992e-02   9.4781952e-02   8.6051897e-01   6.4402133e-01
   3.2571880e-02   4.6641262e-03   3.6016480e-02   9.1935916e-02   8.0313908e-01   6.4665054e-01
   3.2603130e-02   4.7775686e-03   4.2373444e-02   8.8830108e-02   8.2767150e-01   6.5317742e-01
   3.2778948e-02   4.9273032e-03   4.9206474e-02   8.5629906e-02   8.3857257e-01   6.5351112e-01
   3.3131488e-02   5.1234894e-03   5.6427692e-02   8.2421316e-02   8.3432360e-01   6.3004493e-01
   3.3675758e-02   5.3767278e-03   6.3915624e-02   7.9227234e-02   8.4205034e-01   6.5750064e-01
   3.4415806e-02   5.6966764e-03   7.1498612e-02   7.6058850e-02   8.0050005e-01   6.6541032e-01
   3.5334898e-02   6.0906584e-03   7.8979510e-02   7.2921344e-02   8.0802212e-01   6.4980152e-01
   3.6380770e-02   6.5623018e-03   8.6170114e-02   6.9829846e-02   7.9594834e-01   6.6970867e-01
   3.7489240e-02   7.1108608e-03   9.2861476e-02   6.6792760e-02   8.0818845e-01   6.3070573e-01
   3.8627896e-02   7.7364204e-03   9.8803952e-02   6.3767882e-02   8.2141534e-01   6.5445823e-01
   3.9804638e-02   8.4420202e-03   1.0382452e-01   6.0708914e-02   8.1782277e-01   6.7131966e-01
   4.1060974e-02   9.2275666e-03   1.0785574e-01   5.7619998e-02   8.5873435e-01   6.5482301e-01
   4.2445926e-02   1.0089915e-02   1.1084263e-01   5.4544668e-02   8.0172769e-01   6.7049376e-01
   4.3986662e-02   1.1029709e-02   1.1279562e-01   5.1523316e-02   8.4082610e-01   6.4872399e-01
   4.5679580e-02   1.2045417e-02   1.1381753e-01   4.8549606e-02   8.1691964e-01   6.5509518e-01
   4.7490722e-02   1.3125179e-02   1.1400032e-01   4.5593312e-02   7.9513477e-01   6.3215282e-01
   4.9371208e-02   1.4249061e-02   1.1346508e-01   4.2656468e-02   8.3080094e-01   6.1827915e-01
   5.1265768e-02   1.5399879e-02   1.1243835e-01   3.9761950e-02   7.7853594e-01   6.4170563e-01
   5.3120030e-02   1.6568039e-02   1.1115281e-01   3.6947820e-02   8.5004790e-01   6.5375350e-01
   5.4863488e-02   1.7739349e-02   1.0979860e-01   3.4281290e-02   6.2753046e-01   6.8753497e-01
   5.6393156e-02   1.8903799e-02   1.0859343e-01   3.1833274e-02   6.7797685e-01   6.5665936e-01
   5.7614202e-02   2.0065852e-02   1.0777320e-01   2.9665966e-02   5.4744231e-01   6.3971030e-01
   5.8484404e-02   2.1227460e-02   1.0750821e-01   2.7846578e-02   7.7198787e-01   6.3938237e-01
   5.9044804e-02   2.2378684e-02   1.0790697e-01   2.6460826e-02   3.3218759e+00   6.3859551e-01
   5.9396910e-02   2.3496022e-02   1.0910140e-01   2.5596928e-02   1.1494009e+01   6.8792386e-01
   5.9631960e-02   2.4561962e-02   1.1121564e-01   2.5320804e-02   3.3444718e+01   6.3900613e-01
   5.9808874e-02   2.5579638e-02   1.1427619e-01   2.5674390e-02   6.2597889e+01   6.3945831e-01
   5.9944520e-02   2.6544722e-02   1.1821932e-01   2.6676932e-02   8.3497549e+01   6.6849540e-01
   5.9990910e-02   2.7438870e-02   1.2293712e-01   2.8335676e-02   9.5957594e+01   6.0095907e-01
   5.9841696e-02   2.8255710e-02   1.2832265e-01   3.0659376e-02   1.0336095e+02   6.4002277e-01
   5.9356984e-02   2.9006592e-02   1.3424330e-01   3.3651282e-02   1.0711291e+02   6.6150147e-01
   5.8430742e-02   2.9710622e-02   1.4050753e-01   3.7293358e-02   1.0901054e+02   6.4411485e-01
   5.7058012e-02   3.0400612e-02   1.4696732e-01   4.1559278e-02   1.0974425e+02   6.6645136e-01
   5.5317956e-02   3.1124474e-02   1.5355775e-01   4.6440872e-02   1.0987379e+02   6.4798203e-01
   5.3338378e-02   3.1915696e-02   1.6017395e-01   5.1936156e-02   1.0886887e+02   6.5370907e-01
   5.1265346e-02   3.2772938e-02   1.6661599e-01   5.8020424e-02   1.0734808e+02   6.4638019e-01
   4.9217698e-02   3.3662098e-02   1.7269795e-01   6.4642638e-02   1.0529674e+02   6.3147683e-01
   4.7268090e-02   3.4517750e-02   1.7829636e-01   7.1732336e-02   1.0286944e+02   6.6040339e-01
   4.5451726e-02   3.5277744e-02   1.8324367e-01   7.9184758e-02   1.0104931e+02   6.5562776e-01
   4.3768860e-02   3.5914280e-02   1.8724171e-01   8.6846238e-02   9.9437297e+01   6.2995059e-01
   4.2197394e-02   3.6411230e-02   1.8990433e-01   9.4508790e-02   9.8198185e+01   6.5402900e-01
   4.0739916e-02   3.6774108e-02   1.9096932e-01   1.0191712e-01   9.7303622e+01   6.5497282e-01
   3.9433812e-02   3.7039634e-02   1.9039225e-01   1.0875967e-01   9.6515005e+01   6.1861880e-01
   3.8338176e-02   3.7231186e-02   1.8823840e-01   1.1467941e-01   9.5880941e+01   6.5580638e-01
   3.7526618e-02   3.7356608e-02   1.8470975e-01   1.1933699e-01   9.5469299e+01   6.8263689e-01
   3.7051688e-02   3.7435078e-02   1.8012375e-01   1.2234933e-01   9.5576539e+01   6.5554045e-01
   3.6938936e-02   3.7497374e-02   1.7473694e-01   1.2338094e-01   9.5929334e+01   6.6080825e-01
   3.7205540e-02   3.7573350e-02   1.6870326e-01   1.2240215e-01   9.5812160e+01   6.8426349e-01
   3.7855008e-02   3.7677162e-02   1.6217729e-01   1.1962024e-01   9.5402107e+01   6.8124009e-01
   3.8868584e-02   3.7809584e-02   1.5537127e-01   1.1536457e-01   9.5347514e+01   6.5111678e-01
   4.0218188e-02   3.7965136e-02   1.4845842e-01   1.1001282e-01   9.5310960e+01   6.5462913e-01
   4.1882862e-02   3.8133710e-02   1.4147914e-01   1.0386546e-01   9.4915008e+01   6.5728375e-01
   4.3834836e-02   3.8288228e-02   1.3440014e-01   9.7190826e-02   9.4309356e+01   6.7581873e-01
   4.6016848e-02   3.8363788e-02   1.2723562e-01   9.0249540e-02   9.3887338e+01   7.0212446e-01
   4.8341538e-02   3.8292680e-02   1.2004951e-01   8.3255146e-02   9.3590252e+01   6.4855909e-01
   5.0703242e-02   3.8042428e-02   1.1285259e-01   7.6388298e-02   9.3202216e+01   6.3283599e-01
   5.3003194e-02   3.7574074e-02   1.0561282e-01   6.9800670e-02   9.2869863e+01   6.5241331e-01
   5.5165626e-02   3.6819836e-02   9.8338752e-02   6.3602052e-02   9.2725060e+01   6.4266881e-01
   5.7104792e-02   3.5748664e-02   9.1073960e-02   5.7849068e-02   9.2508953e+01   6.6295565e-01
   5.8719326e-02   3.4408728e-02   8.3839920e-02   5.2551666e-02   9.1995018e+01   6.7054164e-01
   5.9903018e-02   3.2889914e-02   7.6651380e-02   4.7680130e-02   9.1702181e+01   6.6086851e-01
   6.0555538e-02   3.1277868e-02   6.9579126e-02   4.3185438e-02   9.1344160e+01   6.6721934e-01
   6.0642808e-02   2.9636940e-02   6.2717024e-02   3.9032160e-02   9.0926681e+01   6.5500017e-01
   6.0169640e-02   2.8015946e-02   5.6122310e-02   3.5198084e-02   9.0620393e+01   6.2230661e-01
   5.9146920e-02   2.6456918e-02   4.9827158e-02   3.1666910e-02   8.9740997e+01   6.4610316e-01
   5.7659782e-02   2.4994860e-02   4.3870250e-02   2.8433508e-02   8.9118952e+01   6.8665145e-01
   5.5851748e-02   2.3650450e-02   3.8301062e-02   2.5504064e-02   8.8760724e+01   6.5112665e-01
   5.3852492e-02   2.2424432e-02   3.3153758e-02   2.2884268e-02   8.7716132e+01   6.4327881e-01
   5.1769188e-02   2.1304630e-02   2.8450796e-02   2.0579290e-02   8.6379959e+01   6.7722145e-01
   4.9710826e-02   2.0276084e-02   2.4219230e-02   1.8595655e-02   8.4995822e+01   6.8142302e-01
   4.7793778e-02   1.9337085e-02   2.0477448e-02   1.6929810e-02   8.3522204e+01   6.8670983e-01
   4.6115506e-02   1.8503069e-02   1.7227809e-02   1.5567369e-02   8.1888560e+01   6.8455405e-01
   4.4753758e-02   1.7785907e-02   1.4456741e-02   1.4481687e-02   8.0319413e+01   6.6779818e-01
   4.3792902e-02   1.7188215e-02   1.2145001e-02   1.3630663e-02   7.8279150e+01   6.8172701e-01
   4.3310952e-02   1.6704019e-02   1.0277752e-02   1.2961610e-02   7.5731725e+01   6.8883811e-01
   4.3353266e-02   1.6315161e-02   8.8343636e-03   1.2420711e-02   7.3712204e+01   6.8075839e-01
   4.3945210e-02   1.6001587e-02   7.7830976e-03   1.1962373e-02   7.1451007e+01   6.8563050e-01
   4.5104542e-02   1.5746413e-02   7.0853904e-03   1.1562815e-02   6.9093494e+01   6.8319052e-01
   4.6824154e-02   1.5540915e-02   6.6970118e-03   1.1230562e-02   6.6626454e+01   6.9413047e-01
   4.9054558e-02   1.5384389e-02   6.5733754e-03   1.0987575e-02   6.3582003e+01   6.7375425e-01
   5.1702712e-02   1.5278685e-02   6.6728824e-03   1.0849564e-02   6.0795267e+01   6.5587223e-01
   5.4641308e-02   1.5242049e-02   6.9552510e-03   1.0826369e-02   5.7911260e+01   6.9004405e-01
   5.7727726e-02   1.5304227e-02   7.3842048e-03   1.0925930e-02   5.5031911e+01   6.6951680e-01
   6.0801244e-02   1.5493669e-02   7.9248516e-03   1.1154663e-02   5.1592041e+01   6.6514309e-01
   6.3669078e-02   1.5835437e-02   8.5391168e-03   1.1513345e-02   4.8004644e+01   6.9838103e-01
   6.6163668e-02   1.6344007e-02   9.1845252e-03   1.1996733e-02   4.5511869e+01   6.6340438e-01
   6.8167028e-02   1.7035223e-02   9.8183816e-03   1.2589589e-02   4.2880295e+01   6.3452415e-01
   6.9541740e-02   1.7930337e-02   1.0409825e-02   1.3272672e-02   3.9602058e+01   6.4451747e-01
   7.0165412e-02   1.9046527e-02   1.0943905e-02   1.4033926e-02   3.6793953e+01   6.5514775e-01
   7.0039816e-02   2.0395902e-02   1.1416268e-02   1.4858755e-02   3.4745394e+01   6.4507873e-01
   6.9292442e-02   2.1988856e-02   1.1818664e-02   1.5724797e-02   3.2531677e+01   6.5595466e-01
   6.8111768e-02   2.3841290e-02   1.2135497e-02   1.6595860e-02   3.0180306e+01   6.8816220e-01
   6.6694116e-02   2.5967250e-02   1.2358709e-02   1.7423959e-02   2.7006497e+01   6.7691967e-01
   6.5199974e-02   2.8369856e-02   1.2485808e-02   1.8160229e-02   2.3390818e+01   6.4823069e-01
   6.3725340e-02   3.1045724e-02   1.2509669e-02   1.8749013e-02   2.0713752e+01   6.3550834e-01
   6.2320804e-02   3.3998848e-02   1.2416086e-02   1.9157429e-02   1.7332890e+01   6.5888282e-01
   6.1040230e-02   3.7235488e-02   1.2191210e-02   1.9396975e-02   1.3850142e+01   6.7396140e-01
   5.9936216e-02   4.0754732e-02   1.1827923e-02   1.9500071e-02   1.1466663e+01   6.6399243e-01
   5.9025888e-02   4.4559550e-02   1.1327655e-02   1.9510457e-02   9.0516658e+00   6.7166026e-01
   5.8293628e-02   4.8643692e-02   1.0711022e-02   1.9466879e-02   6.8616431e+00   6.6503428e-01
   5.7721862e-02   5.2997552e-02   1.0009787e-02   1.9394081e-02   5.0469230e+00   6.5742611e-01
   5.7300616e-02   5.7614582e-02   9.2533888e-03   1.9313353e-02   3.4103566e+00   6.7001025e-01
   5.7014938e-02   6.2458142e-02   8.4716446e-03   1.9244357e-02   2.0952310e+00   6.5781546e-01
   5.6839982e-02   6.7454678e-02   7.6934852e-03   1.9201037e-02   1.3466200e+00   6.5357278e-01
   5.6726208e-02   7.2530350e-02   6.9424600e-03   1.9182859e-02   1.2368067e+00   6.6512729e-01
   5.6619866e-02   7.7641356e-02   6.2328220e-03   1.9178769e-02   1.0999854e+00   6.4335615e-01
   5.6491546e-02   8.2721106e-02   5.5708108e-03   1.9173465e-02   8.7064461e-01   6.4791256e-01
   5.6301178e-02   8.7660302e-02   4.9606704e-03   1.9141645e-02   8.4418934e-01   6.8166011e-01
   5.5983860e-02   9.2359120e-02   4.4080138e-03   1.9049367e-02   8.3849615e-01   6.6895961e-01
   5.5481092e-02   9.6717690e-02   3.9183962e-03   1.8867591e-02   8.3800963e-01   6.5114012e-01
   5.4747250e-02   1.0061378e-01   3.4945486e-03   1.8577357e-02   8.2545917e-01   6.6274564e-01
   5.3740940e-02   1.0393902e-01   3.1367316e-03   1.8157763e-02   8.5014910e-01   6.5377230e-01
   5.2452544e-02   1.0664976e-01   2.8440228e-03   1.7593899e-02   8.8820619e-01   6.5102627e-01
   5.0905784e-02   1.0870652e-01   2.6147582e-03   1.6889457e-02   8.2106418e-01   6.6519586e-01
   4.9113328e-02   1.0998840e-01   2.4454642e-03   1.6059806e-02   8.1424376e-01   6.6741946e-01
   4.7094350e-02   1.1033237e-01   2.3321544e-03   1.5132876e-02   8.5248589e-01   6.2903753e-01
   4.4895314e-02   1.0957236e-01   2.2718470e-03   1.4140712e-02   8.5923713e-01   6.1569610e-01
   4.2563154e-02   1.0762243e-01   2.2609056e-03   1.3112138e-02   8.5066635e-01   6.6038615e-01
   4.0138010e-02   1.0461524e-01   2.2951800e-03   1.2074638e-02   8.1552544e-01   6.4937123e-01
   3.7655670e-02   1.0083144e-01   2.3705436e-03   1.1048794e-02   8.2411040e-01   6.7530701e-01
   3.5155588e-02   9.6525138e-02   2.4830320e-03   1.0052993e-02   8.2459821e-01   6.7435376e-01
   3.2674694e-02   9.1881980e-02   2.6295636e-03   9.1058218e-03   8.1927809e-01   6.6627814e-01
   3.0233078e-02   8.7044076e-02   2.8070022e-03   8.2256436e-03   8.4117423e-01   6.6817543e-01
   2.7846934e-02   8.2111230e-02   3.0128228e-03   7.4292426e-03   8.3793703e-01   6.4310864e-01
   2.5540162e-02   7.7148034e-02   3.2476752e-03   6.7251558e-03   8.4643362e-01   7.0144628e-01
   2.3340188e-02   7.2224052e-02   3.5163814e-03   6.1178084e-03   8.2291718e-01   6.2414395e-01
   2.1282964e-02   6.7427744e-02   3.8280108e-03   5.6122422e-03   8.1279674e-01   6.8135779e-01
   1.9422509e-02   6.2844632e-02   4.1926272e-03   5.2120048e-03   8.1576879e-01   6.7696087e-01
   1.7809623e-02   5.8522224e-02   4.6225568e-03   4.9176818e-03   8.1064251e-01   6.5803989e-01
   1.6472741e-02   5.4453342e-02   5.1365292e-03   4.7294580e-03   8.4580851e-01   6.7704394e-01
   1.5426678e-02   5.0590322e-02   5.7546520e-03   4.6481552e-03   7.9686405e-01   4.3394010e-01
   1.4680877e-02   4.6869394e-02   6.4964910e-03   4.6716416e-03   8.1539024e-01   6.0323416e-01
   1.4241193e-02   4.3265700e-02   7.3812206e-03   4.7958114e-03   8.6372518e-01   3.4492762e-01
   1.4112793e-02   3.9807228e-02   8.4245044e-03   5.0160600e-03   8.1134694e-01   5.4335184e-01
   1.4306371e-02   3.6526530e-02   9.6360240e-03   5.3278990e-03   8.4821515e-01   2.8794258e-01
   1.4834253e-02   3.3446840e-02   1.1015546e-02   5.7280026e-03   8.5278382e-01   4.7379046e+00
   1.5699678e-02   3.0575870e-02   1.2552777e-02   6.2103416e-03   8.3572190e-01   2.6928457e+01
   1.6894493e-02   2.7896396e-02   1.4227509e-02   6.7662176e-03   8.4929593e-01   5.5932675e+01
   1.8404845e-02   2.5386222e-02   1.6007166e-02   7.3847608e-03   7.9742952e-01   7.4863713e+01
   2.0212422e-02   2.3036564e-02   1.7848299e-02   8.0528570e-03   8.2325239e-01   8.5502072e+01
   2.2288692e-02   2.0852780e-02   1.9706378e-02   8.7605498e-03   8.5921027e-01   9.1043012e+01
   2.4593974e-02   1.8836737e-02   2.1534590e-02   9.4973522e-03   8.1484684e-01   9.4349413e+01
   2.7091784e-02   1.6981461e-02   2.3287694e-02   1.0252535e-02   8.1480232e-01   9.6976834e+01
   2.9778930e-02   1.5287043e-02   2.4946170e-02   1.1025373e-02   8.4412421e-01   9.8842183e+01
   3.2672760e-02   1.3764131e-02   2.6505768e-02   1.1817361e-02   8.2887091e-01   1.0018556e+02
   3.5777108e-02   1.2419181e-02   2.7969402e-02   1.2625097e-02   8.1704202e-01   1.0072237e+02
   3.9091222e-02   1.1251146e-02   2.9350828e-02   1.3450500e-02   8.5244295e-01   1.0124186e+02
   4.2590130e-02   1.0261919e-02   3.0647860e-02   1.4298417e-02   8.3058322e-01   1.0152276e+02
   4.6212560e-02   9.4519320e-03   3.1834600e-02   1.5166260e-02   8.0774840e-01   1.0152365e+02
   4.9881560e-02   8.8138322e-03   3.2858662e-02   1.6041996e-02   8.3307735e-01   1.0174571e+02
   5.3497304e-02   8.3332162e-03   3.3661546e-02   1.6905840e-02   8.1466878e-01   1.0177217e+02
   5.6970976e-02   7.9928600e-03   3.4224926e-02   1.7741473e-02   8.2924690e-01   1.0165166e+02
   6.0240498e-02   7.7770966e-03   3.4575662e-02   1.8531237e-02   8.3149714e-01   1.0165537e+02
   6.3249210e-02   7.6678334e-03   3.4779308e-02   1.9248359e-02   8.0867052e-01   1.0163407e+02
   6.5942886e-02   7.6429236e-03   3.4912950e-02   1.9885547e-02   8.3846458e-01   1.0170400e+02
   6.8256812e-02   7.6805922e-03   3.5026434e-02   2.0458816e-02   8.3812233e-01   1.0183463e+02
   7.0140064e-02   7.7652006e-03   3.5131602e-02   2.0996114e-02   8.3748940e-01   1.0170277e+02
   7.1545712e-02   7.8820194e-03   3.5205814e-02   2.1551808e-02   8.3486698e-01   1.0148362e+02
   7.2427562e-02   8.0126940e-03   3.5217534e-02   2.2189862e-02   8.2098309e-01   1.0125296e+02
   7.2784876e-02   8.1414752e-03   3.5152312e-02   2.2959582e-02   8.5629631e-01   1.0095512e+02
   7.2640416e-02   8.2534492e-03   3.5023070e-02   2.3905296e-02   8.5610825e-01   1.0071258e+02
   7.2045398e-02   8.3344346e-03   3.4852048e-02   2.5074804e-02   8.2957168e-01   1.0030647e+02
   7.1093706e-02   8.3798150e-03   3.4642016e-02   2.6511696e-02   8.3734609e-01   9.9808437e+01
   6.9885104e-02   8.4015548e-03   3.4384654e-02   2.8244112e-02   8.3443274e-01   9.9308337e+01
   6.8512692e-02   8.4200954e-03   3.4081400e-02   3.0281842e-02   8.3350764e-01   9.8538041e+01
   6.7070908e-02   8.4515556e-03   3.3745280e-02   3.2620808e-02   8.5423094e-01   9.7734519e+01
   6.5667630e-02   8.5071688e-03   3.3383298e-02   3.5243408e-02   8.3783240e-01   9.6624950e+01
   6.4403042e-02   8.5917424e-03   3.2996962e-02   3.8112700e-02   8.2000028e-01   9.5280101e+01
   6.3341004e-02   8.7019078e-03   3.2594550e-02   4.1165626e-02   8.3840718e-01   9.4429334e+01
   6.2520568e-02   8.8292008e-03   3.2176118e-02   4.4318748e-02   8.4440733e-01   9.3179464e+01
   6.1955474e-02   8.9591934e-03   3.1713402e-02   4.7476006e-02   8.4357002e-01   9.1543210e+01
   6.1610670e-02   9.0691398e-03   3.1157372e-02   5.0520464e-02   8.3541096e-01   9.0431957e+01
   6.1390102e-02   9.1357238e-03   3.0475986e-02   5.3301948e-02   8.3642153e-01   8.9052206e+01
   6.1157396e-02   9.1421828e-03   2.9660350e-02   5.5638122e-02   8.5562675e-01   8.7294993e+01
   6.0788652e-02   9.0714022e-03   2.8702200e-02   5.7369530e-02   8.5316818e-01   8.5670237e+01
   6.0228914e-02   8.9075234e-03   2.7604400e-02   5.8369548e-02   8.5626516e-01   8.3648468e+01
   5.9501156e-02   8.6507456e-03   2.6391766e-02   5.8515628e-02   8.4688187e-01   8.1242448e+01
   5.8646690e-02   8.3151274e-03   2.5093996e-02   5.7782874e-02   8.2326602e-01   7.8964394e+01
   5.7674338e-02   7.9128486e-03   2.3728254e-02   5.6250786e-02   8.3172259e-01   7.6500551e+01
   5.6571038e-02   7.4554398e-03   2.2308898e-02   5.4030942e-02   8.3346641e-01   7.3353908e+01
   5.5345710e-02   6.9632434e-03   2.0863982e-02   5.1289692e-02   8.3258769e-01   6.9348809e+01
   5.4026456e-02   6.4587826e-03   1.9422624e-02   4.8205892e-02   8.2697430e-01   6.4918273e+01
   5.2631414e-02   5.9588368e-03   1.8002678e-02   4.4934740e-02   8.3747641e-01   6.0936956e+01
   5.1177198e-02   5.4775600e-03   1.6620507e-02   4.1623346e-02   8.6161089e-01   5.7094094e+01
   4.9660854e-02   5.0266986e-03   1.5295828e-02   3.8400732e-02   8.7845775e-01   5.2382663e+01
   4.8052792e-02   4.6137716e-03   1.4045556e-02   3.5378376e-02   8.7895431e-01   4.7247325e+01
   4.6317132e-02   4.2430252e-03   1.2881068e-02   3.2640122e-02   8.4682431e-01   4.2562615e+01
   4.4420066e-02   3.9149114e-03   1.1809402e-02   3.0257596e-02   8.6046237e-01   3.7837806e+01
   4.2380190e-02   3.6270102e-03   1.0834719e-02   2.8304612e-02   8.3710412e-01   3.3846536e+01
   4.0288628e-02   3.3751018e-03   9.9586990e-03   2.6836644e-02   8.2541250e-01   3.0064938e+01
   3.8251776e-02   3.1556094e-03   9.1775456e-03   2.5891596e-02   8.7134279e-01   2.5671006e+01
   3.6351940e-02   2.9683788e-03   8.4828184e-03   2.5498282e-02   8.4136593e-01   2.2836854e+01
   3.4648666e-02   2.8134294e-03   7.8650286e-03   2.5676020e-02   8.3988589e-01   2.0175153e+01
   3.3187282e-02   2.6912512e-03   7.3138126e-03   2.6426512e-02   8.4217104e-01   1.7098268e+01
   3.1994396e-02   2.6039382e-03   6.8243404e-03   2.7731998e-02   8.3271733e-01   1.5922957e+01
   3.1071146e-02   2.5513368e-03   6.3996770e-03   2.9564384e-02   8.5315920e-01   1.5635110e+01
   3.0403982e-02   2.5323550e-03   6.0429884e-03   3.1891754e-02   8.2908130e-01   1.4194301e+01
   2.9970788e-02   2.5477318e-03   5.7535128e-03   3.4677512e-02   8.1810785e-01   1.2090914e+01
   2.9739560e-02   2.5986940e-03   5.5280504e-03   3.7862946e-02   8.4332087e-01   1.0580990e+01
   2.9676424e-02   2.6844064e-03   5.3711904e-03   4.1368906e-02   8.7843539e-01   9.2586612e+00
   2.9749062e-02   2.8006642e-03   5.2990362e-03   4.5106714e-02   8.6091036e-01   8.7358086e+00
   2.9916622e-02   2.9407350e-03   5.3344926e-03   4.8975616e-02   8.4712132e-01   8.5561205e+00
   3.0121862e-02   3.0945216e-03   5.5076754e-03   5.2899346e-02   8.7665067e-01   6.9867440e+00
   3.0317492e-02   3.2513824e-03   5.8486954e-03   5.6829940e-02   8.4026896e-01   5.1993035e+00
   3.0502148e-02   3.4053302e-03   6.3832518e-03   6.0705508e-02   8.3920080e-01   4.0013893e+00
   3.0704054e-02   3.5529772e-03   7.1373004e-03   6.4477130e-02   8.6087055e-01   3.4390277e+00
   3.0942198e-02   3.6917014e-03   8.1340842e-03   6.8111994e-02   8.1742318e-01   2.8191575e+00
   3.1211776e-02   3.8177064e-03   9.3934938e-03   7.1552590e-02   8.3164073e-01   1.7110682e+00
   3.1488012e-02   3.9258894e-03   1.0933776e-02   7.4719930e-02   8.6267491e-01   1.3008025e+00
   3.1753436e-02   4.0162408e-03   1.2771508e-02   7.7519722e-02   8.3310870e-01   1.1576848e+00
   3.2015704e-02   4.0933172e-03   1.4925729e-02   7.9872328e-02   8.4588376e-01   1.0468392e+00
   3.2288154e-02   4.1616084e-03   1.7411549e-02   8.1691306e-02   8.4635152e-01   1.0264220e+00
   3.2572670e-02   4.2238148e-03   2.0239260e-02   8.2878504e-02   8.3417625e-01   8.1017246e-01
   3.2858950e-02   4.2814912e-03   2.3423670e-02   8.3428374e-02   8.3484051e-01   7.3206978e-01
   3.3145412e-02   4.3382390e-03   2.6983916e-02   8.3410686e-02   8.2148389e-01   6.6825949e-01
   3.3462720e-02   4.4006946e-03   3.0929462e-02   8.2928918e-02   8.6635245e-01   6.3934280e-01
   3.3872330e-02   4.4773404e-03   3.5242622e-02   8.2109006e-02   8.4060069e-01   6.5387197e-01
   3.4465796e-02   4.5748892e-03   3.9898210e-02   8.1030824e-02   8.4150059e-01   6.5546204e-01
   3.5353258e-02   4.6970242e-03   4.4876802e-02   7.9746082e-02   8.7712810e-01   6.6651804e-01
   3.6634936e-02   4.8488690e-03   5.0137404e-02   7.8292484e-02   8.1692636e-01   6.4589547e-01
   3.8382872e-02   5.0410372e-03   5.5591714e-02   7.6669392e-02   8.4398085e-01   6.5765230e-01
   4.0645066e-02   5.2881922e-03   6.1098814e-02   7.4862710e-02   8.2815738e-01   6.4530810e-01
   4.3453322e-02   5.6030184e-03   6.6483040e-02   7.2854598e-02   8.1928268e-01   6.5749246e-01
   4.6808346e-02   5.9967274e-03   7.1559744e-02   7.0624280e-02   8.3443602e-01   6.7284703e-01
   5.0670284e-02   6.4834190e-03   7.6142784e-02   6.8158252e-02   8.3991771e-01   6.5246630e-01
   5.4964336e-02   7.0757278e-03   7.9996868e-02   6.5449086e-02   8.9742701e-01   6.2601172e-01
   5.9584902e-02   7.7832514e-03   8.2895964e-02   6.2510498e-02   8.3357607e-01   6.2117047e-01
   6.4395294e-02   8.6189280e-03   8.4756584e-02   5.9398022e-02   8.6513031e-01   6.6186739e-01
   6.9251810e-02   9.5998284e-03   8.5586172e-02   5.6193654e-02   8.2187454e-01   6.4430285e-01
   7.4018120e-02   1.0743553e-02   8.5458374e-02   5.2965224e-02   8.4762136e-01   6.2003140e-01
   7.8526536e-02   1.2063565e-02   8.4541674e-02   4.9740666e-02   8.9108246e-01   6.4682205e-01
   8.2564216e-02   1.3562985e-02   8.3004206e-02   4.6541694e-02   7.6837314e-01   6.5838462e-01
   8.5883874e-02   1.5234905e-02   8.1015664e-02   4.3425608e-02   8.4623488e-01   6.7313512e-01
   8.8270840e-02   1.7067677e-02   7.8802030e-02   4.0467010e-02   6.0523283e-01   6.4428079e-01
   8.9648700e-02   1.9046923e-02   7.6576090e-02   3.7744072e-02   7.2644653e-01   6.3169086e-01
   9.0035606e-02   2.1157414e-02   7.4518216e-02   3.5323234e-02   5.2751528e-01   6.7896377e-01
   8.9477942e-02   2.3388828e-02   7.2822488e-02   3.3242242e-02   6.6488493e-01   6.4515582e-01
   8.8057710e-02   2.5740944e-02   7.1668564e-02   3.1525722e-02   3.6895690e+00   6.3253088e-01
   8.5845714e-02   2.8211134e-02   7.1213142e-02   3.0196454e-02   1.3750896e+01   6.6119461e-01
   8.2958246e-02   3.0777228e-02   7.1610930e-02   2.9284538e-02   3.9257123e+01   6.4304270e-01
   7.9627774e-02   3.3401436e-02   7.2974042e-02   2.8827198e-02   6.9414304e+01   6.5963338e-01
   7.6097892e-02   3.6039700e-02   7.5345504e-02   2.8872920e-02   8.7991011e+01   6.7436368e-01
   7.2552910e-02   3.8640026e-02   7.8719352e-02   2.9476918e-02   9.9282212e+01   6.3048115e-01
   6.9108746e-02   4.1127988e-02   8.3069386e-02   3.0677862e-02   1.0629865e+02   6.0412914e-01
   6.5810418e-02   4.3431478e-02   8.8341410e-02   3.2510496e-02   1.0942208e+02   6.0844318e-01
   6.2656096e-02   4.5520148e-02   9.4418038e-02   3.5007960e-02   1.1104691e+02   6.1421854e-01
   5.9610982e-02   4.7390814e-02   1.0112759e-01   3.8186534e-02   1.1140518e+02   6.4075368e-01
   5.6613496e-02   4.9072906e-02   1.0828714e-01   4.2051116e-02   1.1113990e+02   6.1885061e-01
   5.3607506e-02   5.0609814e-02   1.1572933e-01   4.6598100e-02   1.0970826e+02   6.1382090e-01
   5.0605302e-02   5.2002746e-02   1.2324382e-01   5.1832104e-02   1.0753080e+02   6.5727276e-01
   4.7672454e-02   5.3208904e-02   1.3055657e-01   5.7759676e-02   1.0487427e+02   6.2513352e-01
   4.4862314e-02   5.4134476e-02   1.3744053e-01   6.4355432e-02   1.0204781e+02   6.2468630e-01
   4.2209434e-02   5.4672548e-02   1.4372857e-01   7.1570614e-02   1.0011866e+02   6.3842172e-01
   3.9735258e-02   5.4774274e-02   1.4919867e-01   7.9353066e-02   9.8458337e+01   6.1369942e-01
   3.7448316e-02   5.4432684e-02   1.5352729e-01   8.7624244e-02   9.7254244e+01   6.2712303e-01
   3.5349986e-02   5.3672648e-02   1.5643312e-01   9.6265650e-02   9.6244971e+01   6.2871830e-01
   3.3434564e-02   5.2568522e-02   1.5781365e-01   1.0513657e-01   9.4863017e+01   6.1624688e-01
   3.1705634e-02   5.1218478e-02   1.5764262e-01   1.1403669e-01   9.4371077e+01   6.3269903e-01
   3.0186012e-02   4.9707660e-02   1.5594329e-01   1.2268202e-01   9.4260516e+01   6.7347666e-01
   2.8898102e-02   4.8100152e-02   1.5289548e-01   1.3068325e-01   9.3977929e+01   6.5681282e-01
   2.7856058e-02   4.6458126e-02   1.4875429e-01   1.3757225e-01   9.3727463e+01   6.4458432e-01
   2.7071392e-02   4.4850346e-02   1.4372256e-01   1.4289908e-01   9.3150446e+01   6.7437205e-01
   2.6553842e-02   4.3325644e-02   1.3796965e-01   1.4617172e-01   9.2709493e+01   6.4851450e-01
   2.6311456e-02   4.1891346e-02   1.3168725e-01   1.4704762e-01   9.1794867e+01   6.7267366e-01
   2.6352582e-02   4.0541548e-02   1.2509543e-01   1.4559254e-01   9.0909312e+01   6.9981822e-01
   2.6680288e-02   3.9277418e-02   1.1836819e-01   1.4207750e-01   9.0717197e+01   6.3916806e-01
   2.7276728e-02   3.8087210e-02   1.1162059e-01   1.3684949e-01   8.9795471e+01   6.2984773e-01
   2.8107048e-02   3.6932248e-02   1.0502417e-01   1.3027439e-01   8.8868171e+01   6.5524363e-01
   2.9128392e-02   3.5753006e-02   9.8778508e-02   1.2262231e-01   8.8024254e+01   6.6701328e-01
   3.0287704e-02   3.4506798e-02   9.2986756e-02   1.1412540e-01   8.6872396e+01   6.7535365e-01
   3.1529564e-02   3.3181964e-02   8.7640974e-02   1.0504836e-01   8.6259505e+01   6.8321041e-01
   3.2798224e-02   3.1761330e-02   8.2660646e-02   9.5656960e-02   8.5401422e+01   6.8808135e-01
   3.4034684e-02   3.0233278e-02   7.7964304e-02   8.6174994e-02   8.4748166e+01   6.8379909e-01
   3.5165478e-02   2.8625276e-02   7.3498174e-02   7.6828380e-02   8.4016669e+01   6.7380077e-01
   3.6090394e-02   2.6973506e-02   6.9185304e-02   6.7844972e-02   8.2803374e+01   6.6115221e-01
   3.6749654e-02   2.5293488e-02   6.4919192e-02   5.9391114e-02   8.2056259e+01   6.9632630e-01
   3.7165712e-02   2.3602882e-02   6.0642164e-02   5.1580808e-02   8.0858941e+01   6.7428060e-01
   3.7376040e-02   2.1935076e-02   5.6369896e-02   4.4491702e-02   7.9483672e+01   6.4326527e-01
   3.7424256e-02   2.0320480e-02   5.2119220e-02   3.8161072e-02   7.7829620e+01   6.9676147e-01
   3.7378624e-02   1.8785469e-02   4.7895228e-02   3.2591424e-02   7.5975113e+01   6.8718573e-01
   3.7301042e-02   1.7367443e-02   4.3727522e-02   2.7758112e-02   7.4225282e+01   6.7449647e-01
   3.7215868e-02   1.6107763e-02   3.9668106e-02   2.3617026e-02   7.1507490e+01   6.9184972e-01
   3.7120686e-02   1.5040005e-02   3.5766924e-02   2.0113186e-02   6.8895925e+01   6.6637693e-01
   3.7053736e-02   1.4186875e-02   3.2063992e-02   1.7188771e-02   6.5894096e+01   6.3405495e-01
   3.7083538e-02   1.3555743e-02   2.8613520e-02   1.4785447e-02   6.2335434e+01   6.2347025e-01
   3.7268488e-02   1.3145321e-02   2.5481282e-02   1.2847170e-02   5.9817486e+01   6.6792118e-01
   3.7673020e-02   1.2955605e-02   2.2718940e-02   1.1323286e-02   5.7212902e+01   6.8915038e-01
   3.8354330e-02   1.2986665e-02   2.0363404e-02   1.0173665e-02   5.4177915e+01   6.4021435e-01
   3.9356524e-02   1.3235853e-02   1.8440744e-02   9.3663842e-03   5.1312641e+01   6.3653664e-01
   4.0697892e-02   1.3693567e-02   1.6960164e-02   8.8672594e-03   4.8398884e+01   6.7434973e-01
   4.2359042e-02   1.4342311e-02   1.5910932e-02   8.6463382e-03   4.4886572e+01   6.7424049e-01
   4.4313606e-02   1.5159143e-02   1.5264564e-02   8.6854312e-03   4.1788922e+01   6.7095236e-01
   4.6531902e-02   1.6116177e-02   1.4980356e-02   8.9690462e-03   4.0224763e+01   6.7098646e-01
   4.8977736e-02   1.7187627e-02   1.5007308e-02   9.4785856e-03   3.7690988e+01   6.6468725e-01
   5.1622684e-02   1.8357833e-02   1.5278767e-02   1.0194860e-02   3.4309427e+01   6.7350973e-01
   5.4445174e-02   1.9613381e-02   1.5716737e-02   1.1101270e-02   3.2178329e+01   6.6249986e-01
   5.7406152e-02   2.0929342e-02   1.6241097e-02   1.2178794e-02   3.0531300e+01   6.7546455e-01
   6.0425430e-02   2.2279572e-02   1.6778259e-02   1.3400856e-02   2.9182373e+01   6.7675979e-01
   6.3379866e-02   2.3644404e-02   1.7265551e-02   1.4736411e-02   2.7843893e+01   6.4846644e-01
   6.6103670e-02   2.4995748e-02   1.7649907e-02   1.6150292e-02   2.6164524e+01   6.8439672e-01
   6.8426674e-02   2.6301732e-02   1.7898390e-02   1.7599681e-02   2.4028807e+01   6.7449940e-01
   7.0256996e-02   2.7547578e-02   1.7995282e-02   1.9028071e-02   2.2144653e+01   6.5613302e-01
   7.1591358e-02   2.8731628e-02   1.7929067e-02   2.0371038e-02   2.1111322e+01   6.9351134e-01
   7.2457030e-02   2.9847488e-02   1.7690900e-02   2.1555594e-02   1.9349317e+01   6.6960569e-01
   7.2895276e-02   3.0886214e-02   1.7282044e-02   2.2497020e-02   1.7435652e+01   6.5383536e-01
   7.2933414e-02   3.1852870e-02   1.6720526e-02   2.3113876e-02   1.6057302e+01   6.8060058e-01
   7.2578552e-02   3.2785586e-02   1.6024375e-02   2.3331644e-02   1.4983645e+01   6.7276588e-01
   7.1887162e-02   3.3747242e-02   1.5215521e-02   2.3120458e-02   1.3941120e+01   6.6438678e-01
   7.0939336e-02   3.4795154e-02   1.4332717e-02   2.2513810e-02   1.1805889e+01   6.6584993e-01
   6.9762106e-02   3.5969802e-02   1.3409632e-02   2.1564942e-02   9.9207147e+00   6.5727973e-01
   6.8350010e-02   3.7284592e-02   1.2463399e-02   2.0344458e-02   8.4885264e+00   6.5989098e-01
   6.6723130e-02   3.8748450e-02   1.1502493e-02   1.8935125e-02   6.5268745e+00   6.6968610e-01
   6.4917998e-02   4.0399996e-02   1.0535694e-02   1.7408615e-02   4.7187098e+00   6.8013877e-01
   6.2940720e-02   4.2274840e-02   9.5764444e-03   1.5829151e-02   3.2273296e+00   6.8250160e-01
   6.0798196e-02   4.4376060e-02   8.6414486e-03   1.4254691e-02   2.2295279e+00   6.8149545e-01
   5.8536228e-02   4.6679104e-02   7.7443444e-03   1.2735105e-02   2.0018795e+00   6.8132675e-01
   5.6188150e-02   4.9133930e-02   6.8927834e-03   1.1308418e-02   1.6703509e+00   6.7816495e-01
   5.3742902e-02   5.1675662e-02   6.0936022e-03   9.9989110e-03   1.2399218e+00   6.5274206e-01
   5.1213394e-02   5.4248914e-02   5.3511886e-03   8.8211160e-03   1.4072218e+00   6.6350719e-01
   4.8660844e-02   5.6817788e-02   4.6697744e-03   7.7838804e-03   1.2202837e+00   7.1025400e-01
   4.6148588e-02   5.9336206e-02   4.0562430e-03   6.8913262e-03   8.0923306e-01   6.6693245e-01
   4.3740806e-02   6.1731112e-02   3.5139724e-03   6.1395388e-03   8.6060104e-01   6.3806655e-01
   4.1486694e-02   6.3914152e-02   3.0431536e-03   5.5192408e-03   8.6519265e-01   6.8267277e-01
   3.9396036e-02   6.5793528e-02   2.6422028e-03   5.0203762e-03   8.5858026e-01   6.7125578e-01
   3.7449894e-02   6.7305124e-02   2.3069566e-03   4.6330146e-03   8.4580343e-01   6.5769430e-01
   3.5612862e-02   6.8429728e-02   2.0335706e-03   4.3484494e-03   8.2559440e-01   6.9151261e-01
   3.3833302e-02   6.9155110e-02   1.8200234e-03   4.1580750e-03   8.4708067e-01   6.6890682e-01
   3.2048366e-02   6.9445824e-02   1.6648128e-03   4.0517872e-03   8.1420637e-01   6.4791569e-01
   3.0229886e-02   6.9277604e-02   1.5662166e-03   4.0189986e-03   8.1933904e-01   6.5291336e-01
   2.8380852e-02   6.8647492e-02   1.5225685e-03   4.0477220e-03   8.2944873e-01   6.5950236e-01
   2.6492188e-02   6.7548528e-02   1.5319076e-03   4.1251526e-03   8.4135564e-01   6.7942802e-01
   2.4565952e-02   6.5996982e-02   1.5930961e-03   4.2423296e-03   8.5054474e-01   6.6584039e-01
   2.2626034e-02   6.4033998e-02   1.7087387e-03   4.3924534e-03   8.5903764e-01   6.9217570e-01
   2.0703082e-02   6.1701452e-02   1.8836983e-03   4.5699310e-03   8.3801035e-01   6.3569787e-01
   1.8837294e-02   5.9060782e-02   2.1221886e-03   4.7725380e-03   8.2505195e-01   6.4143175e-01
   1.7069081e-02   5.6204680e-02   2.4281980e-03   4.9977468e-03   8.4598843e-01   6.7193301e-01
   1.5431925e-02   5.3252296e-02   2.8043890e-03   5.2431080e-03   8.0646255e-01   6.1585542e-01
   1.3950579e-02   5.0332252e-02   3.2517428e-03   5.5070858e-03   8.3132407e-01   7.0040503e-01
   1.2638376e-02   4.7560764e-02   3.7700226e-03   5.7870638e-03   8.5849908e-01   6.0450578e-01
   1.1497550e-02   4.5026824e-02   4.3578124e-03   6.0808780e-03   8.3294946e-01   6.9708865e-01
   1.0519804e-02   4.2789328e-02   5.0138646e-03   6.3846712e-03   8.5647476e-01   6.0033815e-01
   9.6969682e-03   4.0884446e-02   5.7366258e-03   6.6914268e-03   8.5050395e-01   4.8544098e-01
   9.0274984e-03   3.9321678e-02   6.5302180e-03   6.9938814e-03   8.2224111e-01   5.7065873e-01
   8.5118422e-03   3.8074220e-02   7.4073176e-03   7.2877386e-03   8.1704515e-01   3.1965601e-01
   8.1521356e-03   3.7086758e-02   8.3833592e-03   7.5755334e-03   8.3017388e-01   6.0144775e-01
   7.9542186e-03   3.6297662e-02   9.4772946e-03   7.8638378e-03   8.4317048e-01   5.3112053e-01
   7.9277088e-03   3.5634718e-02   1.0709979e-02   8.1571054e-03   8.4069016e-01   9.6080899e+00
   8.0847044e-03   3.5008396e-02   1.2101259e-02   8.4559204e-03   8.4746678e-01   3.3961446e+01
   8.4395752e-03   3.4331022e-02   1.3667268e-02   8.7555154e-03   8.2737369e-01   5.8519972e+01
   9.0091016e-03   3.3526588e-02   1.5412856e-02   9.0470876e-03   8.1552663e-01   7.6193411e+01
   9.8153812e-03   3.2527912e-02   1.7327927e-02   9.3239310e-03   8.3957488e-01   8.7604650e+01
   1.0889962e-02   3.1270926e-02   1.9386625e-02   9.5825966e-03   8.2206373e-01   9.2700187e+01
   1.2272825e-02   2.9713578e-02   2.1546486e-02   9.8192744e-03   8.0699106e-01   9.5471899e+01
   1.4016234e-02   2.7871602e-02   2.3749544e-02   1.0033766e-02   8.1514872e-01   9.6935085e+01
   1.6182487e-02   2.5819910e-02   2.5924174e-02   1.0234407e-02   8.3067417e-01   9.8137897e+01
   1.8834871e-02   2.3657896e-02   2.7985276e-02   1.0433028e-02   8.1425018e-01   9.8763990e+01
   2.2030316e-02   2.1478576e-02   2.9845412e-02   1.0637612e-02   8.0769607e-01   9.8419210e+01
   2.5805930e-02   1.9367091e-02   3.1418702e-02   1.0853207e-02   8.6327336e-01   9.8024769e+01
   3.0179832e-02   1.7397735e-02   3.2620992e-02   1.1087370e-02   8.3136797e-01   9.7261048e+01
   3.5156824e-02   1.5628003e-02   3.3416346e-02   1.1346040e-02   8.0667183e-01   9.6904985e+01
   4.0723968e-02   1.4100897e-02   3.3842300e-02   1.1627732e-02   8.0773883e-01   9.7007112e+01
   4.6835160e-02   1.2842847e-02   3.3976366e-02   1.1925464e-02   7.8786331e-01   9.7453926e+01
   5.3400066e-02   1.1867835e-02   3.3905662e-02   1.2232584e-02   8.1991659e-01   9.7924676e+01
   6.0313054e-02   1.1177399e-02   3.3704932e-02   1.2549038e-02   7.8302581e-01   9.8123088e+01
   6.7453120e-02   1.0758008e-02   3.3438450e-02   1.2883111e-02   8.0094996e-01   9.8618062e+01
   7.4662290e-02   1.0585997e-02   3.3166312e-02   1.3257715e-02   8.5800697e-01   9.9101962e+01
   8.1765588e-02   1.0626468e-02   3.2931424e-02   1.3707764e-02   8.2378213e-01   9.9661961e+01
   8.8569430e-02   1.0836157e-02   3.2766608e-02   1.4267884e-02   8.3442728e-01   1.0031302e+02
   9.4862534e-02   1.1171873e-02   3.2696316e-02   1.4972510e-02   8.4297682e-01   1.0069309e+02
   1.0042798e-01   1.1595653e-02   3.2728412e-02   1.5853827e-02   8.3886511e-01   1.0104135e+02
   1.0504228e-01   1.2073769e-02   3.2856652e-02   1.6940290e-02   8.5138428e-01   1.0124752e+02
   1.0853842e-01   1.2568355e-02   3.3065664e-02   1.8259077e-02   8.5588098e-01   1.0128844e+02
   1.1087721e-01   1.3037791e-02   3.3343550e-02   1.9838975e-02   8.4518682e-01   1.0146254e+02
   1.1213236e-01   1.3437021e-02   3.3673958e-02   2.1712280e-02   8.3800302e-01   1.0148064e+02
   1.1245290e-01   1.3729419e-02   3.4031970e-02   2.3901428e-02   8.5251076e-01   1.0121109e+02
   1.1203724e-01   1.3905571e-02   3.4397164e-02   2.6408768e-02   8.1272999e-01   1.0085304e+02
   1.1109791e-01   1.3973031e-02   3.4758806e-02   2.9218588e-02   8.2427675e-01   1.0048876e+02
   1.0980922e-01   1.3948559e-02   3.5113306e-02   3.2302960e-02   8.5017716e-01   1.0007296e+02
   1.0827186e-01   1.3852885e-02   3.5441646e-02   3.5630542e-02   8.2414613e-01   9.9476039e+01
   1.0656437e-01   1.3701687e-02   3.5709508e-02   3.9155314e-02   8.6037174e-01   9.8978493e+01
   1.0480484e-01   1.3510299e-02   3.5885798e-02   4.2801144e-02   8.6282984e-01   9.8152651e+01
   1.0312802e-01   1.3291495e-02   3.5932760e-02   4.6475494e-02   8.5934255e-01   9.6828157e+01
   1.0161732e-01   1.3047107e-02   3.5788144e-02   5.0072108e-02   8.7276482e-01   9.5850744e+01
   1.0027525e-01   1.2773329e-02   3.5389016e-02   5.3461224e-02   8.2940811e-01   9.4904389e+01
   9.9031750e-02   1.2471489e-02   3.4713566e-02   5.6475070e-02   8.2028107e-01   9.3800106e+01
   9.7773002e-02   1.2140427e-02   3.3760146e-02   5.8922006e-02   8.2387141e-01   9.2580678e+01
   9.6415554e-02   1.1777381e-02   3.2538220e-02   6.0648544e-02   8.2512156e-01   9.1367493e+01
   9.4916444e-02   1.1393380e-02   3.1097122e-02   6.1521378e-02   8.4149672e-01   9.0614220e+01
   9.3237306e-02   1.1005938e-02   2.9499530e-02   6.1455580e-02   8.3494906e-01   8.9367107e+01
   9.1340474e-02   1.0627219e-02   2.7789354e-02   6.0496890e-02   8.1283092e-01   8.7392981e+01
   8.9173112e-02   1.0259910e-02   2.5999592e-02   5.8764170e-02   8.1648689e-01   8.5609635e+01
   8.6647848e-02   9.8926648e-03   2.4169848e-02   5.6419596e-02   8.4213364e-01   8.3490659e+01
   8.3611460e-02   9.5021672e-03   2.2343470e-02   5.3647926e-02   8.3278168e-01   8.0743035e+01
   7.9915746e-02   9.0668366e-03   2.0548620e-02   5.0602942e-02   8.1975769e-01   7.8296417e+01
   7.5551334e-02   8.5803468e-03   1.8794438e-02   4.7413716e-02   8.0931134e-01   7.5659872e+01
   7.0661100e-02   8.0530916e-03   1.7078877e-02   4.4188404e-02   8.1524877e-01   7.2834064e+01
   6.5479790e-02   7.5065188e-03   1.5407224e-02   4.1021000e-02   8.4795040e-01   7.0052290e+01
   6.0239692e-02   6.9614874e-03   1.3794823e-02   3.7990572e-02   8.3383928e-01   6.6786874e+01
   5.5112368e-02   6.4314560e-03   1.2252550e-02   3.5174012e-02   8.3907127e-01   6.3426686e+01
   5.0215362e-02   5.9237676e-03   1.0791918e-02   3.2656846e-02   8.6998963e-01   5.9920934e+01
   4.5637830e-02   5.4446218e-03   9.4289994e-03   3.0515682e-02   8.4300156e-01   5.6793934e+01
   4.1463096e-02   5.0033362e-03   8.1779190e-03   2.8821516e-02   8.5507235e-01   5.3516284e+01
   3.7751414e-02   4.6059604e-03   7.0491942e-03   2.7646604e-02   8.6585331e-01   4.9381715e+01
   3.4534978e-02   4.2550078e-03   6.0499980e-03   2.7067168e-02   8.2460169e-01   4.5000868e+01
   3.1823302e-02   3.9543722e-03   5.1807614e-03   2.7153242e-02   8.4540168e-01   4.1048820e+01
   2.9596994e-02   3.7059684e-03   4.4360298e-03   2.7954798e-02   8.6508050e-01   3.7439280e+01
   2.7826828e-02   3.5101718e-03   3.8119884e-03   2.9507556e-02   8.3858890e-01   3.2283059e+01
   2.6478574e-02   3.3658702e-03   3.3051396e-03   3.1844696e-02   8.3231586e-01   2.8257735e+01
   2.5499968e-02   3.2682606e-03   2.9087848e-03   3.4991074e-02   8.3948420e-01   2.5366820e+01
   2.4830714e-02   3.2115092e-03   2.6136744e-03   3.8942756e-02   8.3545046e-01   2.1395261e+01
   2.4419750e-02   3.1909414e-03   2.4117298e-03   4.3660388e-02   8.4562068e-01   2.0148651e+01
   2.4226508e-02   3.2027240e-03   2.3036004e-03   4.9073102e-02   8.6265496e-01   1.9328925e+01
   2.4220028e-02   3.2427574e-03   2.2977414e-03   5.5091654e-02   8.2779515e-01   1.7056924e+01
   2.4385708e-02   3.3063126e-03   2.4061382e-03   6.1612310e-02   8.2089828e-01   1.5159221e+01
   2.4724336e-02   3.3891762e-03   2.6455332e-03   6.8500706e-02   8.6207103e-01   1.1838350e+01
   2.5260514e-02   3.4905638e-03   3.0374858e-03   7.5583104e-02   8.5686779e-01   9.2449153e+00
   2.6036488e-02   3.6126428e-03   3.6048648e-03   8.2661052e-02   8.5773377e-01   8.3087150e+00
   2.7080582e-02   3.7554006e-03   4.3697248e-03   8.9527848e-02   8.4362556e-01   6.6038932e+00
   2.8396896e-02   3.9152478e-03   5.3561536e-03   9.5966018e-02   8.0611547e-01   5.0213451e+00
   2.9965278e-02   4.0868456e-03   6.5915570e-03   1.0173194e-01   8.2200001e-01   3.8886859e+00
   3.1749050e-02   4.2650806e-03   8.0985208e-03   1.0654380e-01   8.3853760e-01   2.7099854e+00
   3.3696890e-02   4.4446324e-03   9.8970022e-03   1.1011800e-01   8.3720200e-01   1.9905692e+00
   3.5747854e-02   4.6197500e-03   1.2013406e-02   1.1215661e-01   8.5953288e-01   1.3339821e+00
   3.7835430e-02   4.7849954e-03   1.4471364e-02   1.1242205e-01   8.4872563e-01   8.1415921e-01
   3.9876242e-02   4.9320488e-03   1.7297561e-02   1.1098402e-01   8.3113779e-01   7.3824263e-01
   4.1818316e-02   5.0547122e-03   2.0535074e-02   1.0818190e-01   8.3401626e-01   7.3388950e-01
   4.3683236e-02   5.1562362e-03   2.4227950e-02   1.0438973e-01   8.1080038e-01   7.1913619e-01
   4.5545062e-02   5.2461648e-03   2.8400644e-02   9.9918544e-02   8.4264264e-01   6.7332303e-01
   4.7496050e-02   5.3362324e-03   3.3051038e-02   9.5002830e-02   8.3569466e-01   6.5131310e-01
   4.9599456e-02   5.4378374e-03   3.8162950e-02   8.9846398e-02   8.0954435e-01   6.3777285e-01
   5.1870926e-02   5.5638150e-03   4.3712984e-02   8.4617168e-02   8.6944778e-01   6.2857696e-01
   5.4289946e-02   5.7288684e-03   4.9646600e-02   7.9419636e-02   8.5417853e-01   6.8627099e-01
   5.6815194e-02   5.9462694e-03   5.5856466e-02   7.4328916e-02   8.5311568e-01   6.7333146e-01
   5.9408314e-02   6.2289316e-03   6.2180864e-02   6.9396790e-02   8.6630504e-01   6.5588549e-01
   6.2040590e-02   6.5896630e-03   6.8422334e-02   6.4643468e-02   8.3230264e-01   6.6885035e-01
   6.4654946e-02   7.0380644e-03   7.4385070e-02   6.0093218e-02   7.9733591e-01   6.5374589e-01
   6.7164294e-02   7.5791372e-03   7.9847034e-02   5.5795976e-02   8.0173010e-01   6.7121683e-01
   6.9511186e-02   8.2178540e-03   8.4551574e-02   5.1776350e-02   8.3899740e-01   6.4855070e-01
   7.1680080e-02   8.9583872e-03   8.8332780e-02   4.8032678e-02   8.1663263e-01   6.3792407e-01
   7.3670410e-02   9.7989308e-03   9.1146686e-02   4.4583494e-02   8.5133580e-01   6.4597784e-01
   7.5465742e-02   1.0734255e-02   9.3042310e-02   4.1447960e-02   7.7561163e-01   6.2007679e-01
   7.7045370e-02   1.1755305e-02   9.4174782e-02   3.8633834e-02   8.6612275e-01   6.4895880e-01
   7.8399336e-02   1.2846157e-02   9.4702066e-02   3.6149060e-02   8.6927764e-01   6.5860028e-01
   7.9475332e-02   1.3984659e-02   9.4749270e-02   3.4004342e-02   7.6296334e-01   6.4906234e-01
   8.0169182e-02   1.5149397e-02   9.4485180e-02   3.2214310e-02   8.7725288e-01   6.4263662e-01
   8.0334552e-02   1.6320963e-02   9.4093742e-02   3.0791856e-02   5.5910837e-01   6.5024213e-01
   7.9809118e-02   1.7486061e-02   9.3749056e-02   2.9740330e-02   7.4628034e-01   6.7165683e-01
   7.8493124e-02   1.8654791e-02   9.3644164e-02   2.9052720e-02   4.8067069e-01   6.4239834e-01
   7.6368514e-02   1.9844795e-02   9.3953344e-02   2.8733962e-02   7.8095845e-01   6.3884389e-01
   7.3513596e-02   2.1061592e-02   9.4793344e-02   2.8810276e-02   3.5903485e+00   6.4351113e-01
   7.0134574e-02   2.2305482e-02   9.6255318e-02   2.9306992e-02   1.3343403e+01   6.5137912e-01
   6.6485366e-02   2.3567912e-02   9.8414804e-02   3.0233552e-02   4.0111598e+01   6.3899275e-01
   6.2772094e-02   2.4833366e-02   1.0128382e-01   3.1595068e-02   7.0929323e+01   6.2961749e-01
   5.9162398e-02   2.6081998e-02   1.0479365e-01   3.3406194e-02   8.8835987e+01   6.6428962e-01
   5.5787346e-02   2.7289526e-02   1.0882975e-01   3.5686580e-02   9.9627152e+01   6.4557621e-01
   5.2720730e-02   2.8444242e-02   1.1327580e-01   3.8461434e-02   1.0614642e+02   6.3112237e-01
   4.9977444e-02   2.9547936e-02   1.1800438e-01   4.1749984e-02   1.0915710e+02   6.3621388e-01
   4.7517196e-02   3.0607128e-02   1.2284516e-01   4.5548786e-02   1.1083595e+02   6.3305255e-01
   4.5279982e-02   3.1648220e-02   1.2765010e-01   4.9830306e-02   1.1112500e+02   6.1989303e-01
   4.3191122e-02   3.2709064e-02   1.3235198e-01   5.4545082e-02   1.1116963e+02   6.2071381e-01
   4.1186334e-02   3.3801574e-02   1.3689595e-01   5.9648930e-02   1.1022486e+02   6.3380646e-01
   3.9274064e-02   3.4905706e-02   1.4116696e-01   6.5104984e-02   1.0866999e+02   6.1765708e-01
   3.7500562e-02   3.5974040e-02   1.4506976e-01   7.0875264e-02   1.0660458e+02   6.2756294e-01
   3.5918388e-02   3.6950582e-02   1.4860682e-01   7.6926122e-02   1.0408018e+02   6.3072003e-01
   3.4580282e-02   3.7808238e-02   1.5174922e-01   8.3204562e-02   1.0233785e+02   6.4845903e-01
   3.3505218e-02   3.8529138e-02   1.5433216e-01   8.9639988e-02   1.0096672e+02   6.5955385e-01
   3.2680222e-02   3.9075480e-02   1.5609418e-01   9.6126976e-02   9.9945032e+01   6.4235452e-01
   3.2072310e-02   3.9417190e-02   1.5677782e-01   1.0248927e-01   9.9091061e+01   6.5435985e-01
   3.1651558e-02   3.9563722e-02   1.5623298e-01   1.0851210e-01   9.8428008e+01   6.3987730e-01
   3.1399360e-02   3.9560564e-02   1.5440661e-01   1.1394317e-01   9.8168087e+01   6.4700509e-01
   3.1285548e-02   3.9455920e-02   1.5133329e-01   1.1845239e-01   9.7873265e+01   6.4758427e-01
   3.1261348e-02   3.9279100e-02   1.4717377e-01   1.2169571e-01   9.7460571e+01   6.4831841e-01
   3.1265714e-02   3.9048028e-02   1.4213232e-01   1.2333624e-01   9.6653832e+01   6.8680117e-01
   3.1232468e-02   3.8772538e-02   1.3632856e-01   1.2304420e-01   9.5948867e+01   6.6324010e-01
   3.1085438e-02   3.8444882e-02   1.2986038e-01   1.2072767e-01   9.5512742e+01   6.8983994e-01
   3.0778154e-02   3.8041848e-02   1.2292664e-01   1.1660680e-01   9.4963264e+01   6.9255280e-01
   3.0348052e-02   3.7534202e-02   1.1575329e-01   1.1103585e-01   9.4198068e+01   6.3671432e-01
   2.9886912e-02   3.6892108e-02   1.0846876e-01   1.0441338e-01   9.3141997e+01   6.8547051e-01
   2.9484364e-02   3.6078146e-02   1.0113309e-01   9.7096268e-02   9.2008769e+01   6.8124169e-01
   2.9203980e-02   3.5054116e-02   9.3862522e-02   8.9353768e-02   9.0876810e+01   6.7245098e-01
   2.9079686e-02   3.3821972e-02   8.6824048e-02   8.1418994e-02   8.9966036e+01   6.8164460e-01
   2.9114242e-02   3.2418476e-02   8.0130882e-02   7.3519170e-02   8.9081328e+01   6.4634994e-01
   2.9288098e-02   3.0876096e-02   7.3834306e-02   6.5846366e-02   8.8124788e+01   6.6428212e-01
   2.9570028e-02   2.9219004e-02   6.7931764e-02   5.8520794e-02   8.6966354e+01   6.2837826e-01
   2.9914932e-02   2.7477146e-02   6.2388630e-02   5.1625442e-02   8.5867836e+01   6.3372818e-01
   3.0271950e-02   2.5689944e-02   5.7183496e-02   4.5245516e-02   8.4880835e+01   6.7965850e-01
   3.0612288e-02   2.3898970e-02   5.2275674e-02   3.9446920e-02   8.3416627e+01   6.4187819e-01
   3.0956084e-02   2.2147556e-02   4.7599250e-02   3.4258360e-02   8.2035037e+01   6.3466269e-01
   3.1348498e-02   2.0471860e-02   4.3123206e-02   2.9677694e-02   8.0280934e+01   6.4310162e-01
   3.1825706e-02   1.8892269e-02   3.8859804e-02   2.5688114e-02   7.8229777e+01   6.6435700e-01
   3.2418198e-02   1.7412331e-02   3.4819080e-02   2.2275388e-02   7.6259873e+01   6.7726089e-01
   3.3143738e-02   1.6019511e-02   3.0995724e-02   1.9424079e-02   7.3843493e+01   6.6389869e-01
   3.3989488e-02   1.4707665e-02   2.7403404e-02   1.7106545e-02   7.1386414e+01   6.7147239e-01
   3.4923598e-02   1.3484867e-02   2.4080326e-02   1.5282617e-02   6.8417312e+01   6.5870720e-01
   3.5931362e-02   1.2355059e-02   2.1054968e-02   1.3912566e-02   6.4874274e+01   6.5993949e-01
   3.7002774e-02   1.1310913e-02   1.8334069e-02   1.2967201e-02   6.0791544e+01   6.8369364e-01
   3.8098554e-02   1.0348761e-02   1.5920603e-02   1.2414014e-02   5.6824191e+01   6.8372193e-01
   3.9175336e-02   9.4846212e-03   1.3821240e-02   1.2214065e-02   5.3324352e+01   6.9333984e-01
   4.0199234e-02   8.7411784e-03   1.2036028e-02   1.2334309e-02   4.8869282e+01   6.8725988e-01
   4.1119060e-02   8.1332044e-03   1.0555833e-02   1.2745829e-02   4.4466474e+01   6.5068349e-01
   4.1883310e-02   7.6671830e-03   9.3637216e-03   1.3418772e-02   4.0629241e+01   6.7088982e-01
   4.2488336e-02   7.3427088e-03   8.4387738e-03   1.4316081e-02   3.7355591e+01   6.8315527e-01
   4.2977722e-02   7.1567702e-03   7.7667804e-03   1.5393844e-02   3.4614381e+01   6.7136319e-01
   4.3418722e-02   7.1024788e-03   7.3355676e-03   1.6615250e-02   3.1281497e+01   6.8818037e-01
   4.3885756e-02   7.1693498e-03   7.1257102e-03   1.7954385e-02   2.8437613e+01   6.6609647e-01
   4.4420926e-02   7.3444932e-03   7.1118324e-03   1.9388033e-02   2.6209942e+01   6.5634185e-01
   4.5019032e-02   7.6178552e-03   7.2628326e-03   2.0894524e-02   2.4133336e+01   6.7130256e-01
   4.5648426e-02   7.9892738e-03   7.5435904e-03   2.2455004e-02   2.1696237e+01   6.9365376e-01
   4.6260214e-02   8.4621618e-03   7.9158672e-03   2.4042938e-02   1.9732322e+01   7.1249466e-01
   4.6790926e-02   9.0380564e-03   8.3434578e-03   2.5613900e-02   1.8265351e+01   6.7708984e-01
   4.7157986e-02   9.7174214e-03   8.7951688e-03   2.7103502e-02   1.5287734e+01   6.5855664e-01
   4.7270984e-02   1.0501773e-02   9.2352294e-03   2.8442238e-02   1.3277495e+01   6.5918219e-01
   4.7028840e-02   1.1392180e-02   9.6317408e-03   2.9582068e-02   1.2204109e+01   6.7316351e-01
   4.6316600e-02   1.2388575e-02   9.9688472e-03   3.0491742e-02   1.0653873e+01   6.5757186e-01
   4.5083318e-02   1.3489575e-02   1.0233986e-02   3.1144356e-02   9.3009099e+00   6.5122392e-01
   4.3379780e-02   1.4689243e-02   1.0407327e-02   3.1520894e-02   7.7826812e+00   6.9415115e-01
   4.1314642e-02   1.5987603e-02   1.0471726e-02   3.1597388e-02   6.9512662e+00   6.7327712e-01
   3.9014654e-02   1.7393869e-02   1.0426083e-02   3.1322400e-02   6.4682593e+00   6.9098708e-01
   3.6594680e-02   1.8924277e-02   1.0274727e-02   3.0646240e-02   6.1795194e+00   6.9096302e-01
   3.4140378e-02   2.0614762e-02   1.0019694e-02   2.9582630e-02   5.3174015e+00   6.2887294e-01
   3.1717202e-02   2.2517858e-02   9.6733132e-03   2.8187816e-02   3.9744400e+00   6.5242726e-01
   2.9401120e-02   2.4690712e-02   9.2572148e-03   2.6527500e-02   3.3761362e+00   6.5700605e-01
   2.7273102e-02   2.7189362e-02   8.7975834e-03   2.4686432e-02   2.6530514e+00   6.3498738e-01
   2.5401240e-02   3.0062430e-02   8.3208708e-03   2.2744384e-02   2.3766950e+00   6.5697924e-01
   2.3840720e-02   3.3353142e-02   7.8464328e-03   2.0759542e-02   2.0863387e+00   6.4716211e-01
   2.2628306e-02   3.7099772e-02   7.3881034e-03   1.8779317e-02   1.5561491e+00   6.5242676e-01
   2.1783324e-02   4.1316330e-02   6.9532204e-03   1.6851124e-02   1.3836860e+00   6.8200072e-01
   2.1303014e-02   4.5982388e-02   6.5406452e-03   1.5019943e-02   1.4327849e+00   6.6424745e-01
   2.1165040e-02   5.1061442e-02   6.1437974e-03   1.3317065e-02   1.5565080e+00   6.6017670e-01
   2.1338930e-02   5.6506508e-02   5.7588094e-03   1.1763170e-02   1.0066315e+00   6.6521834e-01
   2.1784694e-02   6.2241248e-02   5.3868646e-03   1.0371153e-02   8.0745414e-01   6.6246312e-01
   2.2452444e-02   6.8133352e-02   5.0287114e-03   9.1466200e-03   9.0619018e-01   6.4946193e-01
   2.3285028e-02   7.4000152e-02   4.6884920e-03   8.0884650e-03   7.7847031e-01   6.4138729e-01
   2.4219106e-02   7.9640424e-02   4.3744116e-03   7.1882332e-03   8.9706006e-01   6.6522751e-01
   2.5182330e-02   8.4846026e-02   4.0939260e-03   6.4335114e-03   8.1772865e-01   6.7782844e-01
   2.6089846e-02   8.9442266e-02   3.8539604e-03   5.8085992e-03   7.9556347e-01   6.6631904e-01
   2.6854584e-02   9.3326528e-02   3.6597368e-03   5.2969260e-03   8.5196411e-01   6.3202178e-01
   2.7420336e-02   9.6422604e-02   3.5141980e-03   4.8810794e-03   8.1695508e-01   6.7064556e-01
   2.7775602e-02   9.8642480e-02   3.4177850e-03   4.5437698e-03   8.6232438e-01   6.8958793e-01
   2.7925454e-02   9.9936210e-02   3.3685652e-03   4.2741544e-03   8.3897021e-01   6.3965958e-01
   2.7884194e-02   1.0033346e-01   3.3629624e-03   4.0657512e-03   8.1723913e-01   6.4753600e-01
   2.7682946e-02   9.9917996e-02   3.3957228e-03   3.9130690e-03   8.1831600e-01   6.4888295e-01
   2.7348650e-02   9.8746220e-02   3.4631088e-03   3.8107258e-03   8.4112209e-01   6.5999024e-01
   2.6888726e-02   9.6790172e-02   3.5612092e-03   3.7534464e-03   8.5261801e-01   6.4665529e-01
   2.6306556e-02   9.4031138e-02   3.6829044e-03   3.7387812e-03   8.3409093e-01   6.5647555e-01
   2.5610858e-02   9.0546278e-02   3.8216412e-03   3.7654794e-03   8.3007211e-01   6.5729666e-01
   2.4809464e-02   8.6454758e-02   3.9715862e-03   3.8319090e-03   8.2535893e-01   6.3117458e-01
   2.3915952e-02   8.1881580e-02   4.1263610e-03   3.9364036e-03   8.4804358e-01   6.6088400e-01
   2.2942342e-02   7.6956084e-02   4.2797998e-03   4.0762122e-03   8.3529306e-01   6.1883303e-01
   2.1898690e-02   7.1773768e-02   4.4290842e-03   4.2476520e-03   8.3714400e-01   6.6161309e-01
   2.0817150e-02   6.6416596e-02   4.5775938e-03   4.4464488e-03   8.4097225e-01   6.5359825e-01
   1.9734324e-02   6.1018686e-02   4.7303114e-03   4.6677044e-03   8.2307292e-01   6.4860240e-01
   1.8673739e-02   5.5733102e-02   4.8884172e-03   4.9054848e-03   8.4577358e-01   5.9585950e-01
   1.7661029e-02   5.0698256e-02   5.0497810e-03   5.1518704e-03   8.5056113e-01   5.5378322e-01
   1.6719081e-02   4.6053196e-02   5.2181478e-03   5.3963794e-03   8.7640021e-01   5.4464265e-01
   1.5860185e-02   4.1905828e-02   5.4046950e-03   5.6273602e-03   8.5520353e-01   3.6886166e-01
   1.5093303e-02   3.8314278e-02   5.6226022e-03   5.8353508e-03   8.0058574e-01   5.0898792e-01
   1.4427558e-02   3.5291426e-02   5.8904270e-03   6.0122918e-03   8.1754205e-01   3.0284088e-01
   1.3870475e-02   3.2805810e-02   6.2296308e-03   6.1515054e-03   8.2017792e-01   7.4145122e+00
   1.3428245e-02   3.0794258e-02   6.6617888e-03   6.2531484e-03   8.3066533e-01   2.9296893e+01
   1.3110659e-02   2.9169922e-02   7.2092664e-03   6.3216342e-03   8.2384524e-01   5.4486278e+01
   1.2938290e-02   2.7835106e-02   7.8898732e-03   6.3610250e-03   8.0853994e-01   7.3043963e+01
   1.2941383e-02   2.6693524e-02   8.7150872e-03   6.3776882e-03   8.0890155e-01   8.5431991e+01
   1.3153464e-02   2.5644366e-02   9.6906546e-03   6.3799398e-03   8.0717624e-01   9.2322076e+01
   1.3607623e-02   2.4584258e-02   1.0813985e-02   6.3765028e-03   8.2275977e-01   9.6100442e+01
   1.4332914e-02   2.3415948e-02   1.2074725e-02   6.3756112e-03   8.0067053e-01   9.8433329e+01
   1.5357209e-02   2.2083164e-02   1.3459573e-02   6.3833610e-03   8.1747483e-01   9.9916068e+01
   1.6708179e-02   2.0616752e-02   1.4951945e-02   6.4027274e-03   8.0678473e-01   1.0086789e+02
   1.8405596e-02   1.9092037e-02   1.6528652e-02   6.4356478e-03   7.9000437e-01   1.0113299e+02
   2.0458080e-02   1.7572473e-02   1.8159953e-02   6.4883342e-03   8.3338194e-01   1.0109888e+02
   2.2865202e-02   1.6113633e-02   1.9809037e-02   6.5683652e-03   8.1215848e-01   1.0066779e+02
   2.5610476e-02   1.4764473e-02   2.1425912e-02   6.6791244e-03   8.1458350e-01   9.9843951e+01
   2.8656004e-02   1.3563911e-02   2.2945790e-02   6.8186310e-03   8.0208724e-01   9.9200200e+01
   3.1937894e-02   1.2536279e-02   2.4313460e-02   6.9827984e-03   8.1127202e-01   9.8825904e+01
   3.5359260e-02   1.1693575e-02   2.5511886e-02   7.1725992e-03   8.4786580e-01   9.8845029e+01
   3.8824002e-02   1.1044691e-02   2.6558514e-02   7.3928184e-03   8.0589246e-01   9.9365114e+01
   4.2256868e-02   1.0591252e-02   2.7482616e-02   7.6514960e-03   8.2531509e-01   9.9891702e+01
   4.5596516e-02   1.0322955e-02   2.8300624e-02   7.9639798e-03   8.1997511e-01   1.0038515e+02
   4.8801794e-02   1.0215568e-02   2.9009960e-02   8.3540436e-03   8.2606851e-01   1.0090825e+02
   5.1835556e-02   1.0235234e-02   2.9602056e-02   8.8555408e-03   8.6041994e-01   1.0156202e+02
   5.4666532e-02   1.0349826e-02   3.0068900e-02   9.5179996e-03   8.2923962e-01   1.0223507e+02
   5.7253542e-02   1.0526195e-02   3.0430860e-02   1.0409375e-02   8.5331382e-01   1.0265647e+02
   5.9526256e-02   1.0722796e-02   3.0738520e-02   1.1600667e-02   8.4106955e-01   1.0302419e+02
   6.1410432e-02   1.0897642e-02   3.1037928e-02   1.3153241e-02   8.1146180e-01   1.0303790e+02
   6.2816608e-02   1.1017529e-02   3.1380314e-02   1.5117873e-02   8.3300669e-01   1.0305243e+02
   6.3651722e-02   1.1051217e-02   3.1812956e-02   1.7532445e-02   8.3239050e-01   1.0312904e+02
   6.3861500e-02   1.0968301e-02   3.2358536e-02   2.0420478e-02   8.4401430e-01   1.0269368e+02
   6.3462742e-02   1.0761028e-02   3.3027698e-02   2.3789128e-02   8.4407539e-01   1.0223077e+02
   6.2556226e-02   1.0447568e-02   3.3821326e-02   2.7637348e-02   8.3561907e-01   1.0150196e+02
   6.1275824e-02   1.0055882e-02   3.4737162e-02   3.1954542e-02   8.6124965e-01   1.0043255e+02
   5.9747244e-02   9.6185270e-03   3.5762444e-02   3.6706866e-02   8.4946718e-01   9.9350922e+01
   5.8074838e-02   9.1650206e-03   3.6855988e-02   4.1833282e-02   8.3352568e-01   9.8143594e+01
   5.6334288e-02   8.7169178e-03   3.7958620e-02   4.7245950e-02   8.4728466e-01   9.6905976e+01
   5.4579840e-02   8.2884944e-03   3.9012766e-02   5.2838684e-02   8.5638909e-01   9.5192839e+01
   5.2851888e-02   7.8856806e-03   3.9965012e-02   5.8472154e-02   8.6590204e-01   9.3214902e+01
   5.1185646e-02   7.5094640e-03   4.0746728e-02   6.3956074e-02   8.4900536e-01   9.1671917e+01
   4.9606502e-02   7.1586048e-03   4.1276512e-02   6.9048462e-02   8.6440216e-01   9.0586082e+01
   4.8127320e-02   6.8310204e-03   4.1503498e-02   7.3483726e-02   8.6458148e-01   8.8947463e+01
   4.6747032e-02   6.5209656e-03   4.1414070e-02   7.7013908e-02   8.3229621e-01   8.6464820e+01
   4.5440596e-02   6.2187960e-03   4.0992984e-02   7.9378054e-02   8.6022205e-01   8.4303293e+01
   4.4167814e-02   5.9222036e-03   4.0233770e-02   8.0381988e-02   8.5485996e-01   8.1938441e+01
   4.2882272e-02   5.6348610e-03   3.9169834e-02   8.0008152e-02   8.4788311e-01   7.9013422e+01
   4.1545546e-02   5.3577298e-03   3.7849484e-02   7.8348696e-02   8.5913296e-01   7.5305809e+01
   4.0163724e-02   5.0920006e-03   3.6312390e-02   7.5587040e-02   8.3717343e-01   7.1068899e+01
   3.8781868e-02   4.8421818e-03   3.4608076e-02   7.1951160e-02   8.5311673e-01   6.7476435e+01
   3.7435694e-02   4.6143598e-03   3.2806070e-02   6.7627220e-02   8.4355275e-01   6.3381344e+01
   3.6126516e-02   4.4106662e-03   3.0969184e-02   6.2803318e-02   8.3288969e-01   5.9132264e+01
   3.4826442e-02   4.2276568e-03   2.9134410e-02   5.7677838e-02   8.5802299e-01   5.5039301e+01
   3.3500486e-02   4.0599400e-03   2.7330698e-02   5.2430712e-02   8.3131915e-01   5.0028812e+01
   3.2117936e-02   3.8999662e-03   2.5590300e-02   4.7233526e-02   8.4065982e-01   4.4704873e+01
   3.0653142e-02   3.7378254e-03   2.3940344e-02   4.2237820e-02   8.5392948e-01   3.9639853e+01
   2.9104152e-02   3.5640648e-03   2.2391534e-02   3.7572358e-02   8.1241672e-01   3.5082563e+01
   2.7502272e-02   3.3742010e-03   2.0938882e-02   3.3351878e-02   8.3761234e-01   3.1106018e+01
   2.5900374e-02   3.1696788e-03   1.9577574e-02   2.9667366e-02   8.7009835e-01   2.7354744e+01
   2.4358046e-02   2.9534732e-03   1.8306148e-02   2.6587058e-02   8.2691562e-01   2.2898159e+01
   2.2934952e-02   2.7299018e-03   1.7118831e-02   2.4165252e-02   8.3248899e-01   1.9824828e+01
   2.1691404e-02   2.5059904e-03   1.6001799e-02   2.2446080e-02   8.6634316e-01   1.9024619e+01
   2.0680408e-02   2.2906300e-03   1.4944403e-02   2.1462348e-02   8.4961019e-01   1.7342218e+01
   1.9938841e-02   2.0934016e-03   1.3951813e-02   2.1230896e-02   8.4828953e-01   1.4867297e+01
   1.9483663e-02   1.9218942e-03   1.3032719e-02   2.1753722e-02   8.2813377e-01   1.2273262e+01
   1.9310522e-02   1.7807648e-03   1.2188895e-02   2.3022040e-02   8.3220543e-01   9.7613212e+00
   1.9394609e-02   1.6721502e-03   1.1419447e-02   2.5022834e-02   8.6646625e-01   8.4313626e+00
   1.9695586e-02   1.5967650e-03   1.0729200e-02   2.7736838e-02   8.5002295e-01   8.1333379e+00
   2.0162704e-02   1.5550820e-03   1.0126709e-02   3.1140078e-02   8.4489256e-01   7.7345668e+00
   2.0732902e-02   1.5463374e-03   9.6176334e-03   3.5207896e-02   8.3769110e-01   6.2398981e+00
   2.1336380e-02   1.5680578e-03   9.2184780e-03   3.9902944e-02   8.3091278e-01   4.9125063e+00
   2.1905984e-02   1.6168654e-03   8.9572902e-03   4.5165950e-02   8.7410166e-01   4.2403198e+00
   2.2386298e-02   1.6882900e-03   8.8638828e-03   5.0907044e-02   8.6385555e-01   3.5352933e+00
   2.2749478e-02   1.7768270e-03   8.9723634e-03   5.7002024e-02   8.3868218e-01   2.5303761e+00
   2.3002360e-02   1.8777258e-03   9.3145668e-03   6.3290390e-02   8.6177999e-01   1.4644467e+00
   2.3176960e-02   1.9861580e-03   9.9203996e-03   6.9608932e-02   8.2607996e-01   1.1231315e+00
   2.3309446e-02   2.0976282e-03   1.0822435e-02   7.5815532e-02   8.2734274e-01   1.0209420e+00
   2.3424922e-02   2.2112692e-03   1.2047851e-02   8.1751516e-02   8.4414655e-01   9.4564609e-01
   2.3549980e-02   2.3282942e-03   1.3622040e-02   8.7235790e-02   8.1379792e-01   8.4116684e-01
   2.3733356e-02   2.4522214e-03   1.5582657e-02   9.2065990e-02   8.3439573e-01   6.8007390e-01
   2.4037842e-02   2.5895200e-03   1.7973663e-02   9.6041946e-02   8.4328687e-01   6.9893660e-01
   2.4521700e-02   2.7462272e-03   2.0833478e-02   9.8952370e-02   8.3278549e-01   6.7127432e-01
   2.5230532e-02   2.9266240e-03   2.4203374e-02   1.0058771e-01   8.1038481e-01   6.7529375e-01
   2.6198118e-02   3.1331772e-03   2.8131510e-02   1.0091619e-01   8.0421702e-01   6.7122086e-01
   2.7454198e-02   3.3686036e-03   3.2654088e-02   1.0009247e-01   8.4800538e-01   6.6276820e-01
   2.9023156e-02   3.6363794e-03   3.7774012e-02   9.8322556e-02   8.5067244e-01   6.6051716e-01
   3.0930894e-02   3.9398678e-03   4.3459728e-02   9.5786248e-02   8.4430971e-01   6.0848010e-01
   3.3215354e-02   4.2846020e-03   4.9659018e-02   9.2613152e-02   8.4434025e-01   6.3402420e-01
   3.5907116e-02   4.6789500e-03   5.6310780e-02   8.8936966e-02   8.4160228e-01   6.4230146e-01
   3.9009276e-02   5.1319132e-03   6.3326016e-02   8.4868382e-02   8.2947531e-01   6.4389034e-01
   4.2495542e-02   5.6501016e-03   7.0560980e-02   8.0482440e-02   8.0499820e-01   6.8409796e-01
   4.6317954e-02   6.2369552e-03   7.7832080e-02   7.5871940e-02   8.5647817e-01   6.7428949e-01
   5.0425824e-02   6.8915614e-03   8.4930718e-02   7.1134280e-02   8.4527582e-01   6.2498835e-01
   5.4761116e-02   7.6069856e-03   9.1635286e-02   6.6387680e-02   8.1227102e-01   6.4154081e-01
   5.9239900e-02   8.3693614e-03   9.7677696e-02   6.1782384e-02   8.2320295e-01   6.8157568e-01
   6.3773674e-02   9.1600726e-03   1.0274689e-01   5.7442712e-02   8.0408317e-01   6.5331749e-01
   6.8284420e-02   9.9636538e-03   1.0664492e-01   5.3437258e-02   8.5121699e-01   6.5414454e-01
   7.2669624e-02   1.0766594e-02   1.0928183e-01   4.9806312e-02   7.9595541e-01   6.6353807e-01
   7.6769648e-02   1.1557819e-02   1.1060522e-01   4.6586880e-02   8.2360377e-01   6.3869613e-01
   8.0367806e-02   1.2342889e-02   1.1070234e-01   4.3800136e-02   8.4726510e-01   6.3552280e-01
   8.3259166e-02   1.3145007e-02   1.0973871e-01   4.1441906e-02   8.2226311e-01   6.3699192e-01
   8.5332780e-02   1.3990335e-02   1.0785908e-01   3.9511436e-02   8.8767254e-01   6.3420437e-01
   8.6541612e-02   1.4902415e-02   1.0527806e-01   3.8028458e-02   7.6364218e-01   6.4791891e-01
   8.6841354e-02   1.5901631e-02   1.0227602e-01   3.7004620e-02   8.6501228e-01   6.5645759e-01
   8.6168620e-02   1.6998929e-02   9.9091684e-02   3.6427408e-02   6.4954959e-01   6.3857457e-01
   8.4504098e-02   1.8193563e-02   9.5917028e-02   3.6272858e-02   6.2365672e-01   6.6535945e-01
   8.1998216e-02   1.9474685e-02   9.2948224e-02   3.6512244e-02   6.3134319e-01   6.6067419e-01
   7.8934316e-02   2.0826096e-02   9.0363174e-02   3.7111150e-02   3.9630553e-01   6.1510393e-01
   7.5587908e-02   2.2224830e-02   8.8273272e-02   3.8022286e-02   2.2923249e+00   6.6505293e-01
   7.2169288e-02   2.3632618e-02   8.6760996e-02   3.9186070e-02   9.2685835e+00   6.6812062e-01
   6.8822782e-02   2.5008130e-02   8.5916874e-02   4.0562420e-02   3.1144957e+01   6.2535835e-01
   6.5636728e-02   2.6333088e-02   8.5798938e-02   4.2166910e-02   6.3012055e+01   6.5059012e-01
   6.2654222e-02   2.7606482e-02   8.6390856e-02   4.4055814e-02   8.4958292e+01   6.4689163e-01
   5.9892262e-02   2.8810364e-02   8.7608848e-02   4.6276022e-02   9.6932311e+01   6.5059339e-01
   5.7370490e-02   2.9921536e-02   8.9366236e-02   4.8851010e-02   1.0409626e+02   6.7683211e-01
   5.5116360e-02   3.0939740e-02   9.1600280e-02   5.1782518e-02   1.0701806e+02   6.4107771e-01
   5.3134544e-02   3.1880104e-02   9.4204808e-02   5.5054710e-02   1.0852806e+02   5.9355230e-01
   5.1400082e-02   3.2777376e-02   9.7029178e-02   5.8671138e-02   1.0830728e+02   6.2919171e-01
   4.9860610e-02   3.3661938e-02   9.9973490e-02   6.2659166e-02   1.0724550e+02   6.8220170e-01
   4.8449022e-02   3.4526150e-02   1.0298698e-01   6.7049764e-02   1.0563601e+02   6.6866754e-01
   4.7125640e-02   3.5332968e-02   1.0598368e-01   7.1861834e-02   1.0282969e+02   6.5778589e-01
   4.5844010e-02   3.6009882e-02   1.0886920e-01   7.7077476e-02   1.0008199e+02   6.4235244e-01
   4.4522812e-02   3.6474872e-02   1.1161782e-01   8.2672748e-02   9.8105501e+01   6.2710437e-01
   4.3080854e-02   3.6677298e-02   1.1422213e-01   8.8639582e-02   9.7163213e+01   6.2456435e-01
   4.1458512e-02   3.6599126e-02   1.1660711e-01   9.4950592e-02   9.6467604e+01   6.2613862e-01
   3.9659378e-02   3.6275942e-02   1.1864647e-01   1.0154987e-01   9.5679321e+01   6.5190326e-01
   3.7742688e-02   3.5776508e-02   1.2021403e-01   1.0835772e-01   9.5113618e+01   6.4053590e-01
   3.5788038e-02   3.5149698e-02   1.2120652e-01   1.1523950e-01   9.4504723e+01   6.4437857e-01
   3.3895546e-02   3.4427642e-02   1.2151812e-01   1.2195627e-01   9.4087679e+01   6.7186714e-01
   3.2160780e-02   3.3645526e-02   1.2101726e-01   1.2816670e-01   9.3663520e+01   6.5249226e-01
   3.0676524e-02   3.2836614e-02   1.1962376e-01   1.3346538e-01   9.2924413e+01   6.5123026e-01
   2.9539354e-02   3.2027552e-02   1.1734302e-01   1.3743742e-01   9.2170277e+01   6.6389396e-01
   2.8828502e-02   3.1260802e-02   1.1417744e-01   1.3964941e-01   9.1896175e+01   6.6409283e-01
   2.8601290e-02   3.0582990e-02   1.1016116e-01   1.3973833e-01   9.1942945e+01   6.5945913e-01
   2.8887198e-02   3.0013296e-02   1.0546696e-01   1.3769960e-01   9.1348489e+01   6.4589446e-01
   2.9696402e-02   2.9560440e-02   1.0032177e-01   1.3382653e-01   9.0616018e+01   6.5877107e-01
   3.1030462e-02   2.9238408e-02   9.4868248e-02   1.2847357e-01   9.0094211e+01   6.6420603e-01
   3.2876718e-02   2.9049152e-02   8.9187898e-02   1.2205349e-01   8.9426412e+01   6.4322406e-01
   3.5206188e-02   2.8970586e-02   8.3418280e-02   1.1496780e-01   8.9000171e+01   6.6730364e-01
   3.7971986e-02   2.8972774e-02   7.7756454e-02   1.0753251e-01   8.8290778e+01   6.8103817e-01
   4.1113940e-02   2.9026194e-02   7.2375778e-02   1.0002894e-01   8.7531844e+01   6.4688599e-01
   4.4554900e-02   2.9085886e-02   6.7403678e-02   9.2732900e-02   8.7390013e+01   6.4772453e-01
   4.8200228e-02   2.9104468e-02   6.2898998e-02   8.5874170e-02   8.7206137e+01   6.6458008e-01
   5.1935196e-02   2.9065900e-02   5.8844350e-02   7.9595182e-02   8.6392743e+01   6.7980580e-01
   5.5607354e-02   2.8979886e-02   5.5198554e-02   7.3955082e-02   8.5358522e+01   6.7494639e-01
   5.9086358e-02   2.8852390e-02   5.1919410e-02   6.8934060e-02   8.4724578e+01   6.3752104e-01
   6.2298438e-02   2.8683460e-02   4.8941258e-02   6.4435214e-02   8.3906996e+01   6.5141123e-01
   6.5156082e-02   2.8479028e-02   4.6183572e-02   6.0311522e-02   8.2854031e+01   6.6291774e-01
   6.7573012e-02   2.8242278e-02   4.3596136e-02   5.6423264e-02   8.1607209e+01   6.6793370e-01
   6.9499896e-02   2.7973228e-02   4.1161516e-02   5.2661206e-02   7.9989604e+01   6.9086889e-01
   7.0870900e-02   2.7677462e-02   3.8855326e-02   4.8945578e-02   7.8344119e+01   6.5392120e-01
   7.1605718e-02   2.7357372e-02   3.6650164e-02   4.5252172e-02   7.6065079e+01   6.5640242e-01
   7.1710486e-02   2.7017228e-02   3.4550214e-02   4.1581578e-02   7.3285809e+01   6.6002504e-01
   7.1321858e-02   2.6671736e-02   3.2581562e-02   3.7933822e-02   7.0461722e+01   6.5281114e-01
   7.0632008e-02   2.6332018e-02   3.0758390e-02   3.4354784e-02   6.7660847e+01   6.8018451e-01
   6.9806444e-02   2.5991810e-02   2.9071626e-02   3.0922760e-02   6.4330159e+01   6.5375983e-01
   6.8935530e-02   2.5623940e-02   2.7504208e-02   2.7698744e-02   6.0316473e+01   6.5010758e-01
   6.8042674e-02   2.5190568e-02   2.6051098e-02   2.4729114e-02   5.6844611e+01   6.4578407e-01
   6.7136666e-02   2.4660714e-02   2.4715998e-02   2.2064024e-02   5.3292448e+01   6.4868560e-01
   6.6210164e-02   2.4015526e-02   2.3492312e-02   1.9755101e-02   4.9532486e+01   6.8270389e-01
   6.5232752e-02   2.3254908e-02   2.2362570e-02   1.7839243e-02   4.5365365e+01   6.3979406e-01
   6.4164324e-02   2.2400168e-02   2.1320850e-02   1.6334879e-02   4.1035696e+01   6.4159303e-01
   6.2962580e-02   2.1475492e-02   2.0378510e-02   1.5249705e-02   3.6981530e+01   6.8308865e-01
   6.1623586e-02   2.0505916e-02   1.9543441e-02   1.4585676e-02   3.2328196e+01   6.6618985e-01
   6.0188306e-02   1.9528747e-02   1.8810376e-02   1.4336028e-02   2.9546495e+01   6.7367410e-01
   5.8712820e-02   1.8592897e-02   1.8172216e-02   1.4480134e-02   2.7468306e+01   6.7423670e-01
   5.7232014e-02   1.7748615e-02   1.7632921e-02   1.4984793e-02   2.4457652e+01   6.7871238e-01
   5.5733988e-02   1.7031523e-02   1.7204050e-02   1.5811643e-02   2.2429695e+01   6.9025969e-01
   5.4185322e-02   1.6463585e-02   1.6887279e-02   1.6918272e-02   2.0366285e+01   6.6606733e-01
   5.2544736e-02   1.6063437e-02   1.6679681e-02   1.8250073e-02   1.8427498e+01   6.8164975e-01
   5.0786326e-02   1.5844719e-02   1.6593455e-02   1.9741697e-02   1.6710708e+01   6.6371350e-01
   4.8938862e-02   1.5809741e-02   1.6647914e-02   2.1316286e-02   1.4896647e+01   6.3772604e-01
   4.7066632e-02   1.5954211e-02   1.6853078e-02   2.2889024e-02   1.3472495e+01   6.7747285e-01
   4.5218038e-02   1.6283181e-02   1.7214966e-02   2.4370140e-02   1.2040598e+01   6.7681026e-01
   4.3426576e-02   1.6815485e-02   1.7746146e-02   2.5663922e-02   1.0507501e+01   6.7832528e-01
   4.1747520e-02   1.7574953e-02   1.8455386e-02   2.6674504e-02   9.1771196e+00   6.7735194e-01
   4.0240036e-02   1.8583483e-02   1.9335579e-02   2.7306748e-02   8.0514159e+00   6.7860090e-01
   3.8932662e-02   1.9860497e-02   2.0370996e-02   2.7520712e-02   6.8601945e+00   7.0227973e-01
   3.7813956e-02   2.1419696e-02   2.1542908e-02   2.7354726e-02   6.3884175e+00   6.6021304e-01
   3.6860726e-02   2.3267376e-02   2.2822380e-02   2.6871122e-02   5.9201715e+00   6.5323470e-01
   3.6076012e-02   2.5415860e-02   2.4164210e-02   2.6146740e-02   4.8184257e+00   6.6785332e-01
   3.5465254e-02   2.7880894e-02   2.5508862e-02   2.5259556e-02   4.2408656e+00   6.5620321e-01
   3.5022932e-02   3.0661698e-02   2.6785938e-02   2.4264594e-02   3.3039487e+00   6.6885769e-01
   3.4749416e-02   3.3735074e-02   2.7916718e-02   2.3200552e-02   2.5262023e+00   6.7575916e-01
   3.4634062e-02   3.7055830e-02   2.8807784e-02   2.2094338e-02   2.5996215e+00   6.8154206e-01
   3.4633954e-02   4.0563926e-02   2.9361152e-02   2.0962898e-02   1.9359486e+00   6.3944245e-01
   3.4676956e-02   4.4196696e-02   2.9495694e-02   1.9810703e-02   1.1723669e+00   6.3035814e-01
   3.4668102e-02   4.7874202e-02   2.9152300e-02   1.8635641e-02   1.4026529e+00   6.7297612e-01
   3.4521200e-02   5.1485328e-02   2.8326584e-02   1.7446767e-02   2.0119442e+00   6.5943557e-01
   3.4204398e-02   5.4925694e-02   2.7077998e-02   1.6266614e-02   1.5796362e+00   6.5093723e-01
   3.3723594e-02   5.8123604e-02   2.5488744e-02   1.5117536e-02   8.2461409e-01   6.4373338e-01
   3.3097764e-02   6.1012102e-02   2.3652780e-02   1.4020911e-02   9.0189386e-01   6.3501184e-01
   3.2355842e-02   6.3516876e-02   2.1672668e-02   1.3000250e-02   8.3456082e-01   6.4574612e-01
   3.1522338e-02   6.5579388e-02   1.9640170e-02   1.2075771e-02   8.1947207e-01   6.5504759e-01
   3.0620830e-02   6.7165272e-02   1.7629531e-02   1.1262226e-02   9.0853777e-01   6.5206345e-01
   2.9665800e-02   6.8267132e-02   1.5698872e-02   1.0565972e-02   7.9286814e-01   6.3670564e-01
   2.8645232e-02   6.8894374e-02   1.3891111e-02   9.9856522e-03   8.3795474e-01   6.6952481e-01
   2.7528908e-02   6.9045968e-02   1.2238801e-02   9.5143004e-03   8.3739174e-01   6.5871555e-01
   2.6294922e-02   6.8740490e-02   1.0768254e-02   9.1436634e-03   8.1002198e-01   6.2257775e-01
   2.4961960e-02   6.8050598e-02   9.4972374e-03   8.8707702e-03   8.2325823e-01   6.6872943e-01
   2.3584620e-02   6.7094094e-02   8.4309914e-03   8.6927462e-03   8.2295971e-01   6.6527905e-01
   2.2222718e-02   6.5993980e-02   7.5647534e-03   8.6041204e-03   8.4188167e-01   6.6130741e-01
   2.0925692e-02   6.4819992e-02   6.8895132e-03   8.6000854e-03   8.1954583e-01   6.8177476e-01
   1.9725606e-02   6.3584016e-02   6.3968642e-03   8.6730738e-03   8.3039362e-01   6.4567840e-01
   1.8640685e-02   6.2243144e-02   6.0798786e-03   8.8155776e-03   8.5902070e-01   6.5739161e-01
   1.7675196e-02   6.0703382e-02   5.9296938e-03   9.0242902e-03   8.4701227e-01   6.4578164e-01
   1.6819550e-02   5.8852002e-02   5.9403882e-03   9.2938028e-03   8.2427124e-01   6.3338144e-01
   1.6067847e-02   5.6574514e-02   6.1098056e-03   9.6153330e-03   8.4064660e-01   6.5120051e-01
   1.5425699e-02   5.3851118e-02   6.4315460e-03   9.9756614e-03   8.5589597e-01   6.7104774e-01
   1.4911915e-02   5.0818126e-02   6.8933294e-03   1.0354202e-02   8.4374604e-01   6.5600977e-01
   1.4549870e-02   4.7649228e-02   7.4755508e-03   1.0722748e-02   8.5391977e-01   5.3051963e-01
   1.4351694e-02   4.4481750e-02   8.1519288e-03   1.1046320e-02   8.2617437e-01   5.3736162e-01
   1.4318004e-02   4.1427814e-02   8.8925682e-03   1.1293130e-02   8.1571473e-01   4.1633338e-01
   1.4438534e-02   3.8570266e-02   9.6699504e-03   1.1436619e-02   8.3984578e-01   4.6594695e-01
   1.4690344e-02   3.5964910e-02   1.0466979e-02   1.1464368e-02   8.3580741e-01   3.3464012e-01
   1.5038011e-02   3.3633492e-02   1.1272984e-02   1.1390113e-02   8.5438633e-01   3.3295512e+00
   1.5452606e-02   3.1558940e-02   1.2082636e-02   1.1233390e-02   8.2780766e-01   1.9464117e+01
   1.5937335e-02   2.9696384e-02   1.2899437e-02   1.1006743e-02   7.8981596e-01   4.5006827e+01
   1.6519439e-02   2.7997484e-02   1.3728857e-02   1.0718832e-02   8.2675399e-01   6.6216680e+01
   1.7221536e-02   2.6420462e-02   1.4573807e-02   1.0376566e-02   8.2883372e-01   8.1397518e+01
   1.8064408e-02   2.4919972e-02   1.5436436e-02   9.9882800e-03   8.1746051e-01   9.0881312e+01
   1.9090492e-02   2.3463426e-02   1.6320707e-02   9.5617530e-03   8.4050896e-01   9.5067699e+01
   2.0351236e-02   2.2031504e-02   1.7227202e-02   9.1086572e-03   8.1034676e-01   9.7805703e+01
   2.1893696e-02   2.0596680e-02   1.8150008e-02   8.6427046e-03   7.9355387e-01   9.9453907e+01
   2.3765848e-02   1.9142593e-02   1.9082738e-02   8.1750752e-03   8.3058764e-01   1.0035943e+02
   2.6007816e-02   1.7682411e-02   2.0017974e-02   7.7184268e-03   8.2548613e-01   1.0083450e+02
   2.8646620e-02   1.6242193e-02   2.0943968e-02   7.2840700e-03   8.0893423e-01   1.0058466e+02
   3.1707394e-02   1.4853303e-02   2.1839186e-02   6.8821338e-03   8.1609065e-01   1.0009250e+02
   3.5210382e-02   1.3549495e-02   2.2683514e-02   6.5263822e-03   8.2417873e-01   9.9226237e+01
   3.9149836e-02   1.2357369e-02   2.3472154e-02   6.2336392e-03   8.5654670e-01   9.8285588e+01
   4.3489920e-02   1.1295469e-02   2.4200728e-02   6.0216084e-03   8.3948049e-01   9.7683654e+01
   4.8162652e-02   1.0373418e-02   2.4859492e-02   5.9104034e-03   8.0061420e-01   9.7536343e+01
   5.3077976e-02   9.5941898e-03   2.5440214e-02   5.9248508e-03   8.2987144e-01   9.7563706e+01
   5.8121684e-02   8.9574002e-03   2.5941594e-02   6.0921148e-03   8.3054104e-01   9.7503011e+01
   6.3134468e-02   8.4572856e-03   2.6373068e-02   6.4389288e-03   8.3714030e-01   9.7569202e+01
   6.7922398e-02   8.0827268e-03   2.6738768e-02   6.9900492e-03   8.5999840e-01   9.7750268e+01
   7.2245660e-02   7.8146274e-03   2.7023848e-02   7.7678318e-03   8.4061873e-01   9.7975654e+01
   7.5866832e-02   7.6335514e-03   2.7207828e-02   8.7903064e-03   8.3904830e-01   9.7996297e+01
   7.8624948e-02   7.5330174e-03   2.7274114e-02   1.0067858e-02   8.4124162e-01   9.7892606e+01
   8.0449314e-02   7.5145286e-03   2.7196376e-02   1.1607240e-02   8.3971083e-01   9.7778988e+01
   8.1372638e-02   7.5795930e-03   2.6937094e-02   1.3413765e-02   8.5977741e-01   9.7392603e+01
   8.1455956e-02   7.7254974e-03   2.6468328e-02   1.5485845e-02   8.4620283e-01   9.6881523e+01
   8.0790340e-02   7.9424276e-03   2.5791238e-02   1.7818035e-02   8.2174425e-01   9.6158748e+01
   7.9568664e-02   8.2181822e-03   2.4941428e-02   2.0404642e-02   8.3339604e-01   9.5475968e+01
   7.8007350e-02   8.5402644e-03   2.3967536e-02   2.3234322e-02   8.5255403e-01   9.4719705e+01
   7.6307400e-02   8.8970348e-03   2.2912814e-02   2.6288122e-02   8.6127051e-01   9.3220041e+01
   7.4660448e-02   9.2852484e-03   2.1818708e-02   2.9549534e-02   8.4463053e-01   9.1875513e+01
   7.3204114e-02   9.7045376e-03   2.0732756e-02   3.3020464e-02   8.6137234e-01   9.1009381e+01
   7.2010550e-02   1.0145302e-02   1.9704626e-02   3.6711214e-02   8.5873056e-01   8.9976892e+01
   7.1099984e-02   1.0593094e-02   1.8766747e-02   4.0619298e-02   8.3857107e-01   8.8979446e+01
   7.0469478e-02   1.1034833e-02   1.7939817e-02   4.4719668e-02   8.6024112e-01   8.7901405e+01
   7.0096874e-02   1.1456683e-02   1.7241800e-02   4.8949998e-02   8.3009571e-01   8.6348614e+01
   6.9927296e-02   1.1837147e-02   1.6677504e-02   5.3225814e-02   8.1299733e-01   8.4831233e+01
   6.9880168e-02   1.2142335e-02   1.6235771e-02   5.7446018e-02   8.3557493e-01   8.3199665e+01
   6.9835970e-02   1.2336499e-02   1.5892112e-02   6.1468584e-02   8.4688041e-01   8.1049122e+01
   6.9675946e-02   1.2396989e-02   1.5629763e-02   6.5105546e-02   8.5821084e-01   7.8708522e+01
   6.9346562e-02   1.2314697e-02   1.5445113e-02   6.8129676e-02   8.5412094e-01   7.5876376e+01
   6.8857104e-02   1.2093453e-02   1.5330680e-02   7.0336322e-02   8.5423774e-01   7.2958997e+01
   6.8255692e-02   1.1756567e-02   1.5274705e-02   7.1540430e-02   8.6256207e-01   6.9046325e+01
   6.7592160e-02   1.1337064e-02   1.5261388e-02   7.1579360e-02   8.5579523e-01   6.5145632e+01
   6.6900136e-02   1.0864744e-02   1.5280369e-02   7.0440716e-02   8.5871152e-01   6.3356703e+01
   6.6175920e-02   1.0367810e-02   1.5332940e-02   6.8229504e-02   8.5705430e-01   6.0276863e+01
   6.5370614e-02   9.8680150e-03   1.5421469e-02   6.5112110e-02   8.3091424e-01   5.6166133e+01
   6.4398914e-02   9.3760016e-03   1.5542740e-02   6.1317388e-02   8.3542835e-01   5.2470593e+01
   6.3120148e-02   8.8945248e-03   1.5693474e-02   5.7054404e-02   8.4961598e-01   4.8085458e+01
   6.1412292e-02   8.4190830e-03   1.5883062e-02   5.2516426e-02   8.3214800e-01   4.3766378e+01
   5.9237420e-02   7.9427866e-03   1.6122846e-02   4.7895514e-02   8.4173965e-01   3.9164008e+01
   5.6624418e-02   7.4639392e-03   1.6410077e-02   4.3366358e-02   8.4824057e-01   3.5717537e+01
   5.3654914e-02   6.9851850e-03   1.6729571e-02   3.9095046e-02   8.5265682e-01   3.2596836e+01
   5.0409062e-02   6.5082302e-03   1.7063462e-02   3.5219108e-02   8.6928076e-01   2.8404843e+01
   4.6970834e-02   6.0363202e-03   1.7400302e-02   3.1845246e-02   8.4014849e-01   2.5032223e+01
   4.3471162e-02   5.5787636e-03   1.7726432e-02   2.9061898e-02   8.3829591e-01   2.2119545e+01
   4.0065478e-02   5.1469994e-03   1.8019951e-02   2.6938422e-02   8.5237211e-01   1.9889235e+01
   3.6903298e-02   4.7501160e-03   1.8257395e-02   2.5523832e-02   8.4320971e-01   1.8090342e+01
   3.4105336e-02   4.3950682e-03   1.8422673e-02   2.4855494e-02   8.5671644e-01   1.5907535e+01
   3.1756942e-02   4.0885914e-03   1.8508285e-02   2.4962744e-02   8.6174435e-01   1.3989902e+01
   2.9911316e-02   3.8374876e-03   1.8504132e-02   2.5857976e-02   8.4134110e-01   1.2785027e+01
   2.8592732e-02   3.6469252e-03   1.8402721e-02   2.7539934e-02   8.4712225e-01   1.1261879e+01
   2.7798412e-02   3.5194442e-03   1.8210523e-02   2.9994054e-02   8.5224119e-01   9.4790981e+00
   2.7500134e-02   3.4541300e-03   1.7940142e-02   3.3185416e-02   8.4527784e-01   8.9097845e+00
   2.7652002e-02   3.4468198e-03   1.7597230e-02   3.7071956e-02   8.6323197e-01   7.9232626e+00
   2.8200108e-02   3.4912536e-03   1.7181437e-02   4.1611092e-02   8.4562375e-01   6.4310979e+00
   2.9089952e-02   3.5772446e-03   1.6702532e-02   4.6740832e-02   8.2853489e-01   5.0979097e+00
   3.0267438e-02   3.6930610e-03   1.6182073e-02   5.2366948e-02   8.3729308e-01   3.7459798e+00
   3.1695522e-02   3.8329268e-03   1.5640170e-02   5.8362940e-02   8.3616345e-01   3.5583438e+00
   3.3352916e-02   3.9954154e-03   1.5099301e-02   6.4597586e-02   8.3770436e-01   3.0556775e+00
   3.5212410e-02   4.1812330e-03   1.4594725e-02   7.0975818e-02   8.4111817e-01   2.2701970e+00
   3.7237364e-02   4.3937718e-03   1.4169254e-02   7.7415630e-02   8.4742824e-01   1.8922266e+00
   3.9375688e-02   4.6326730e-03   1.3862892e-02   8.3801124e-02   8.2779546e-01   1.0738490e+00
   4.1561388e-02   4.8932764e-03   1.3709261e-02   9.0023088e-02   8.3343395e-01   8.7537512e-01
   4.3713344e-02   5.1691242e-03   1.3738268e-02   9.5987038e-02   8.5519426e-01   8.0910268e-01
   4.5729340e-02   5.4493494e-03   1.3986545e-02   1.0155859e-01   8.4100287e-01   6.2200856e-01
   4.7497464e-02   5.7197030e-03   1.4501020e-02   1.0657704e-01   8.2740324e-01   7.2751067e-01
   4.8886680e-02   5.9628004e-03   1.5327601e-02   1.1084828e-01   8.3722332e-01   6.5424252e-01
   4.9790346e-02   6.1652756e-03   1.6506097e-02   1.1417425e-01   8.6385831e-01   6.5398699e-01
   5.0226288e-02   6.3296902e-03   1.8077363e-02   1.1633643e-01   8.5104360e-01   6.5508052e-01
   5.0316486e-02   6.4700810e-03   2.0090568e-02   1.1707601e-01   8.3539999e-01   6.4905427e-01
   5.0211608e-02   6.6035752e-03   2.2592594e-02   1.1634063e-01   8.4378551e-01   6.5135312e-01
   5.0071690e-02   6.7472706e-03   2.5610310e-02   1.1433421e-01   8.3811551e-01   6.3180945e-01
   5.0052594e-02   6.9137310e-03   2.9145882e-02   1.1132079e-01   8.2119226e-01   6.6405783e-01
   5.0276904e-02   7.1069920e-03   3.3176878e-02   1.0753453e-01   8.2063026e-01   6.4754101e-01
   5.0810224e-02   7.3253756e-03   3.7663068e-02   1.0314642e-01   8.3790618e-01   6.7645178e-01
   5.1676478e-02   7.5655314e-03   4.2551034e-02   9.8300870e-02   8.2282860e-01   6.6240857e-01
   5.2860882e-02   7.8184826e-03   4.7757128e-02   9.3111076e-02   8.4444655e-01   6.4762358e-01
   5.4297736e-02   8.0720426e-03   5.3149320e-02   8.7681784e-02   8.4738839e-01   6.8351714e-01
   5.5876532e-02   8.3149394e-03   5.8555154e-02   8.2158566e-02   8.4444728e-01   6.3379738e-01
   5.7441216e-02   8.5331722e-03   6.3792242e-02   7.6685186e-02   8.7103375e-01   6.6115232e-01
   5.8839316e-02   8.7142522e-03   6.8688882e-02   7.1393102e-02   8.1865578e-01   6.8545996e-01
   5.9988840e-02   8.8583102e-03   7.3045254e-02   6.6388432e-02   8.5328701e-01   6.1067645e-01
   6.0878370e-02   8.9808816e-03   7.6635578e-02   6.1733312e-02   8.2873389e-01   6.1653800e-01
   6.1514672e-02   9.1030878e-03   7.9317534e-02   5.7451250e-02   8.1778405e-01   6.4659324e-01
   6.1889546e-02   9.2448752e-03   8.1052972e-02   5.3544562e-02   8.4075319e-01   6.5215471e-01
   6.1997426e-02   9.4252288e-03   8.1855238e-02   5.0020926e-02   7.7526809e-01   6.6821827e-01
   6.1833734e-02   9.6610096e-03   8.1803122e-02   4.6888458e-02   8.8883710e-01   6.7049126e-01
   6.1401960e-02   9.9679030e-03   8.1009848e-02   4.4156792e-02   8.1274155e-01   6.5155296e-01
   6.0729510e-02   1.0360123e-02   7.9569866e-02   4.1819162e-02   8.1421991e-01   6.4049879e-01
   5.9825994e-02   1.0848330e-02   7.7616754e-02   3.9841402e-02   7.5041450e-01   6.5815083e-01
   5.8667078e-02   1.1440296e-02   7.5340742e-02   3.8204826e-02   6.3555418e-01   6.5138623e-01
   5.7237982e-02   1.2140871e-02   7.2916844e-02   3.6912290e-02   6.9442928e-01   6.2740508e-01
   5.5552600e-02   1.2945277e-02   7.0526342e-02   3.5962128e-02   4.3538134e-01   6.3459123e-01
   5.3660878e-02   1.3842141e-02   6.8374284e-02   3.5348016e-02   1.7656559e+00   6.4428504e-01
   5.1654110e-02   1.4829279e-02   6.6633788e-02   3.5070102e-02   6.7738486e+00   6.6749060e-01
   4.9628654e-02   1.5909429e-02   6.5447988e-02   3.5136960e-02   2.2671904e+01   6.5899753e-01
   4.7654506e-02   1.7081757e-02   6.4940178e-02   3.5567112e-02   5.0837448e+01   6.1928906e-01
   4.5784980e-02   1.8345835e-02   6.5184708e-02   3.6386660e-02   7.5716196e+01   6.4833541e-01
   4.4070086e-02   1.9695019e-02   6.6190548e-02   3.7610232e-02   9.0913793e+01   6.6464782e-01
   4.2542714e-02   2.1110624e-02   6.7921336e-02   3.9242840e-02   1.0026899e+02   6.3814892e-01
   4.1200122e-02   2.2575796e-02   7.0332778e-02   4.1305648e-02   1.0499713e+02   6.4242805e-01
   4.0006348e-02   2.4089936e-02   7.3376242e-02   4.3835898e-02   1.0738271e+02   6.3407930e-01
   3.8907390e-02   2.5662206e-02   7.6961648e-02   4.6869744e-02   1.0820284e+02   6.1951124e-01
   3.7851670e-02   2.7307148e-02   8.0957812e-02   5.0433024e-02   1.0778124e+02   6.4689857e-01
   3.6823094e-02   2.9043428e-02   8.5255780e-02   5.4558176e-02   1.0669581e+02   6.5673815e-01
   3.5851128e-02   3.0868604e-02   8.9774842e-02   5.9295882e-02   1.0469279e+02   6.2060460e-01
   3.4976212e-02   3.2748432e-02   9.4397752e-02   6.4678240e-02   1.0225783e+02   6.1734038e-01
   3.4226238e-02   3.4626556e-02   9.8973214e-02   7.0729216e-02   9.9794232e+01   6.4120595e-01
   3.3614710e-02   3.6429770e-02   1.0339437e-01   7.7482374e-02   9.7321766e+01   6.4622202e-01
   3.3133768e-02   3.8098328e-02   1.0759875e-01   8.4933464e-02   9.5097212e+01   6.4654335e-01
   3.2753356e-02   3.9601396e-02   1.1147859e-01   9.3032010e-02   9.3333750e+01   6.2422901e-01
   3.2434926e-02   4.0922606e-02   1.1486944e-01   1.0167224e-01   9.2307145e+01   6.2770426e-01
   3.2144896e-02   4.2059036e-02   1.1762428e-01   1.1070226e-01   9.1538610e+01   6.4553769e-01
   3.1881272e-02   4.3005298e-02   1.1966026e-01   1.1992176e-01   9.0810923e+01   6.5238749e-01
   3.1685390e-02   4.3745614e-02   1.2091651e-01   1.2903334e-01   9.0830870e+01   6.6669647e-01
   3.1596482e-02   4.4271182e-02   1.2133301e-01   1.3768409e-01   9.0392726e+01   6.7258037e-01
   3.1622722e-02   4.4570640e-02   1.2095000e-01   1.4546993e-01   8.9999174e+01   6.7349641e-01
   3.1770678e-02   4.4645606e-02   1.1989477e-01   1.5191667e-01   9.0842902e+01   6.4741525e-01
   3.2067162e-02   4.4555248e-02   1.1825080e-01   1.5647120e-01   9.0787311e+01   6.4968591e-01
   3.2533734e-02   4.4378366e-02   1.1606440e-01   1.5865156e-01   9.0213161e+01   6.5954049e-01
   3.3175318e-02   4.4158028e-02   1.1338063e-01   1.5839051e-01   9.0111081e+01   6.4430599e-01
   3.4008542e-02   4.3908820e-02   1.1022961e-01   1.5593298e-01   8.9729888e+01   6.6027578e-01
   3.5064882e-02   4.3627026e-02   1.0662316e-01   1.5158609e-01   8.9408316e+01   6.5683123e-01
   3.6369356e-02   4.3293234e-02   1.0254170e-01   1.4575072e-01   8.9021928e+01   6.5245260e-01
   3.7926278e-02   4.2865006e-02   9.8012750e-02   1.3882557e-01   8.8705279e+01   6.5333127e-01
   3.9709646e-02   4.2281512e-02   9.3160260e-02   1.3111311e-01   8.8369616e+01   6.6519155e-01
   4.1666194e-02   4.1512760e-02   8.8099142e-02   1.2287604e-01   8.7828020e+01   6.7458003e-01
   4.3725204e-02   4.0555682e-02   8.2883906e-02   1.1437381e-01   8.7377601e+01   6.3824080e-01
   4.5807110e-02   3.9398320e-02   7.7543416e-02   1.0582494e-01   8.6809379e+01   6.6983796e-01
   4.7824304e-02   3.8067368e-02   7.2119374e-02   9.7362854e-02   8.6560683e+01   6.7290231e-01
   4.9674364e-02   3.6632122e-02   6.6667796e-02   8.9098172e-02   8.6275525e+01   6.3117332e-01
   5.1251122e-02   3.5143976e-02   6.1218554e-02   8.1145396e-02   8.5788112e+01   6.6023106e-01
   5.2480254e-02   3.3637978e-02   5.5786312e-02   7.3573118e-02   8.5389642e+01   6.6639477e-01
   5.3343176e-02   3.2152806e-02   5.0419476e-02   6.6416936e-02   8.4524362e+01   6.6788505e-01
   5.3852522e-02   3.0733852e-02   4.5190850e-02   5.9693884e-02   8.3652612e+01   6.9566577e-01
   5.4028364e-02   2.9418172e-02   4.0151056e-02   5.3422112e-02   8.2560053e+01   6.7844261e-01
   5.3884534e-02   2.8220482e-02   3.5338132e-02   4.7642766e-02   8.1047271e+01   6.4474875e-01
   5.3408846e-02   2.7145524e-02   3.0811446e-02   4.2375162e-02   7.9409789e+01   6.4521914e-01
   5.2584878e-02   2.6194874e-02   2.6633642e-02   3.7598082e-02   7.7138266e+01   6.4795784e-01
   5.1426492e-02   2.5367628e-02   2.2851428e-02   3.3286078e-02   7.4820884e+01   6.9225695e-01
   5.0020208e-02   2.4661078e-02   1.9502849e-02   2.9434636e-02   7.2860479e+01   6.9267195e-01
   4.8536170e-02   2.4067732e-02   1.6610591e-02   2.6043830e-02   7.0768309e+01   6.4219630e-01
   4.7163818e-02   2.3572292e-02   1.4175142e-02   2.3097166e-02   6.8460522e+01   6.7064011e-01
   4.6064708e-02   2.3145152e-02   1.2178878e-02   2.0579528e-02   6.6155943e+01   6.5570708e-01
   4.5359556e-02   2.2747124e-02   1.0592851e-02   1.8488785e-02   6.3117295e+01   6.5317647e-01
   4.5130408e-02   2.2351782e-02   9.3868952e-03   1.6822929e-02   5.9929139e+01   6.7219457e-01
   4.5424306e-02   2.1946218e-02   8.5263988e-03   1.5569132e-02   5.7943886e+01   6.4661753e-01
   4.6250092e-02   2.1516192e-02   7.9700730e-03   1.4709331e-02   5.5135550e+01   6.8225528e-01
   4.7588196e-02   2.1059310e-02   7.6788500e-03   1.4232993e-02   5.1494832e+01   6.6363316e-01
   4.9395772e-02   2.0591972e-02   7.6151382e-03   1.4133037e-02   4.8414377e+01   6.4348482e-01
   5.1623864e-02   2.0135658e-02   7.7388362e-03   1.4396271e-02   4.5086019e+01   6.9300833e-01
   5.4226406e-02   1.9717385e-02   8.0041352e-03   1.5000597e-02   4.2190938e+01   6.5950203e-01
   5.7148690e-02   1.9371711e-02   8.3621768e-03   1.5921245e-02   3.9169165e+01   6.4263099e-01
   6.0312394e-02   1.9127051e-02   8.7677346e-03   1.7130021e-02   3.5661619e+01   6.6014320e-01
   6.3603402e-02   1.9000759e-02   9.1780416e-03   1.8586149e-02   3.3264940e+01   6.4756043e-01
   6.6887308e-02   1.9012383e-02   9.5552414e-03   2.0236190e-02   3.0916010e+01   6.6685721e-01
   6.9990626e-02   1.9184207e-02   9.8666516e-03   2.2011628e-02   2.8559511e+01   6.7853263e-01
   7.2732230e-02   1.9533213e-02   1.0085863e-02   2.3837634e-02   2.5965016e+01   6.8556751e-01
   7.5007684e-02   2.0071140e-02   1.0196929e-02   2.5634792e-02   2.2568525e+01   6.8849172e-01
   7.6726828e-02   2.0805062e-02   1.0193373e-02   2.7325908e-02   2.0821674e+01   6.5856919e-01
   7.7774246e-02   2.1740034e-02   1.0079338e-02   2.8846160e-02   1.9332716e+01   6.3490795e-01
   7.8094360e-02   2.2881964e-02   9.8621886e-03   3.0115766e-02   1.6895355e+01   6.4650933e-01
   7.7687356e-02   2.4232536e-02   9.5510446e-03   3.1048582e-02   1.4897970e+01   6.8775197e-01
   7.6561328e-02   2.5783922e-02   9.1616424e-03   3.1557958e-02   1.2803450e+01   7.0425346e-01
   7.4799316e-02   2.7527014e-02   8.7129120e-03   3.1577088e-02   1.0858186e+01   6.6789362e-01
   7.2587394e-02   2.9460766e-02   8.2303192e-03   3.1118296e-02   9.2071004e+00   6.6597828e-01
   7.0103788e-02   3.1589298e-02   7.7403174e-03   3.0236724e-02   7.6123625e+00   6.8016458e-01
   6.7476134e-02   3.3914580e-02   7.2622788e-03   2.8997530e-02   6.1618850e+00   6.5406104e-01
   6.4825498e-02   3.6453434e-02   6.8111226e-03   2.7485272e-02   5.1596453e+00   6.6318669e-01
   6.2270326e-02   3.9247408e-02   6.3966684e-03   2.5780498e-02   4.1972780e+00   6.7658628e-01
   5.9903576e-02   4.2326212e-02   6.0221760e-03   2.3952062e-02   3.0165720e+00   6.5663601e-01
   5.7771748e-02   4.5687114e-02   5.6851378e-03   2.2063830e-02   2.5368862e+00   6.4404116e-01
   5.5868350e-02   4.9292388e-02   5.3814496e-03   2.0176780e-02   1.7133633e+00   6.7298764e-01
   5.4139818e-02   5.3066448e-02   5.1061516e-03   1.8339051e-02   1.0807360e+00   6.7562588e-01
   5.2502610e-02   5.6903560e-02   4.8526356e-03   1.6585374e-02   1.2791088e+00   6.5572597e-01
   5.0861764e-02   6.0666078e-02   4.6146232e-03   1.4945181e-02   9.8336017e-01   6.7845932e-01
   4.9118606e-02   6.4208096e-02   4.3878226e-03   1.3435764e-02   8.3453041e-01   6.5076611e-01
   4.7207702e-02   6.7424346e-02   4.1719432e-03   1.2064110e-02   8.5937450e-01   6.3097518e-01
   4.5115698e-02   7.0240522e-02   3.9683954e-03   1.0829337e-02   8.1002697e-01   6.5556316e-01
   4.2837470e-02   7.2548148e-02   3.7799544e-03   9.7239434e-03   8.5898961e-01   6.7341009e-01
   4.0367092e-02   7.4205536e-02   3.6117462e-03   8.7413366e-03   7.8323671e-01   6.5690181e-01
   3.7732444e-02   7.5084204e-02   3.4702636e-03   7.8744668e-03   8.1887884e-01   6.4374437e-01
   3.4990236e-02   7.5108148e-02   3.3643480e-03   7.1141820e-03   8.3229867e-01   6.6255606e-01
   3.2202592e-02   7.4315586e-02   3.3024424e-03   6.4504866e-03   8.0971811e-01   6.3685225e-01
   2.9439430e-02   7.2813156e-02   3.2903854e-03   5.8722462e-03   8.5391772e-01   6.6779441e-01
   2.6776268e-02   7.0691496e-02   3.3318700e-03   5.3719008e-03   8.3160081e-01   6.5165247e-01
   2.4278440e-02   6.8042316e-02   3.4283366e-03   4.9471016e-03   8.0969373e-01   6.2859812e-01
   2.1988802e-02   6.4957480e-02   3.5801056e-03   4.5948880e-03   8.2207278e-01   6.7707474e-01
   1.9925232e-02   6.1524928e-02   3.7862822e-03   4.3116730e-03   8.2332626e-01   6.5133567e-01
   1.8086555e-02   5.7856588e-02   4.0437174e-03   4.0960868e-03   8.1644582e-01   6.5838684e-01
   1.6460796e-02   5.4083964e-02   4.3476614e-03   3.9469344e-03   8.2186705e-01   6.5656188e-01
   1.5037249e-02   5.0329186e-02   4.6927884e-03   3.8610904e-03   8.3000831e-01   6.8384292e-01
   1.3809566e-02   4.6689600e-02   5.0730114e-03   3.8338348e-03   8.3468344e-01   6.7545136e-01
   1.2767647e-02   4.3243180e-02   5.4817034e-03   3.8607096e-03   8.4224298e-01   6.8642944e-01
   1.1898571e-02   4.0052264e-02   5.9095126e-03   3.9375666e-03   8.0869690e-01   6.7059551e-01
   1.1189964e-02   3.7161088e-02   6.3432134e-03   4.0589674e-03   7.9554378e-01   6.5320414e-01
   1.0626763e-02   3.4592632e-02   6.7663374e-03   4.2177646e-03   8.3420751e-01   6.8392635e-01
   1.0192547e-02   3.2344532e-02   7.1612364e-03   4.4039262e-03   8.4662460e-01   5.2256076e-01
   9.8733136e-03   3.0398886e-02   7.5184228e-03   4.6045294e-03   8.5581736e-01   5.7825440e-01
   9.6636436e-03   2.8743906e-02   7.8346764e-03   4.8060640e-03   8.3220530e-01   3.8867640e-01
   9.5700732e-03   2.7376996e-02   8.1090722e-03   4.9962082e-03   8.0791387e-01   5.3397600e-01
   9.6017604e-03   2.6290016e-02   8.3526766e-03   5.1668546e-03   8.3032043e-01   2.6944502e-01
   9.7637280e-03   2.5463766e-02   8.5825392e-03   5.3159556e-03   8.3780874e-01   3.2023930e+00
   1.0056497e-02   2.4869918e-02   8.8088478e-03   5.4451370e-03   8.3611257e-01   1.9951101e+01
   1.0474170e-02   2.4466252e-02   9.0373026e-03   5.5575358e-03   8.2963218e-01   4.5153671e+01
   1.1004845e-02   2.4196038e-02   9.2767940e-03   5.6566366e-03   8.2037932e-01   6.6929049e+01
   1.1633321e-02   2.3989672e-02   9.5401666e-03   5.7472020e-03   8.1786812e-01   8.2754701e+01
   1.2346029e-02   2.3778822e-02   9.8341880e-03   5.8386450e-03   8.3129363e-01   9.1245907e+01
   1.3132266e-02   2.3513462e-02   1.0158861e-02   5.9423280e-03   8.2739898e-01   9.5610622e+01
   1.3988253e-02   2.3147776e-02   1.0510651e-02   6.0679054e-03   8.0578914e-01   9.8237102e+01
   1.4924401e-02   2.2624708e-02   1.0879004e-02   6.2262846e-03   8.3198599e-01   9.9172897e+01
   1.5948318e-02   2.1878284e-02   1.1254381e-02   6.4278698e-03   8.5440847e-01   9.9767975e+01
   1.7067453e-02   2.0872860e-02   1.1636627e-02   6.6779528e-03   8.2306778e-01   9.9766514e+01
   1.8323291e-02   1.9646979e-02   1.2041743e-02   6.9792750e-03   8.0844430e-01   9.9399840e+01
   1.9777975e-02   1.8288201e-02   1.2501044e-02   7.3323218e-03   8.1990016e-01   9.8613857e+01
   2.1484924e-02   1.6887395e-02   1.3042784e-02   7.7336074e-03   8.0159531e-01   9.7630242e+01
   2.3486854e-02   1.5522683e-02   1.3687040e-02   8.1780146e-03   8.0256567e-01   9.6841865e+01
   2.5807180e-02   1.4256113e-02   1.4450915e-02   8.6576484e-03   8.2777509e-01   9.6203821e+01
   2.8447886e-02   1.3132149e-02   1.5345332e-02   9.1641918e-03   8.2997008e-01   9.6046554e+01
   3.1394288e-02   1.2178099e-02   1.6367073e-02   9.6903088e-03   8.4838225e-01   9.6104510e+01
   3.4618080e-02   1.1407308e-02   1.7496801e-02   1.0226588e-02   8.5993831e-01   9.6422945e+01
   3.8086894e-02   1.0819959e-02   1.8701983e-02   1.0772983e-02   8.3937336e-01   9.7016131e+01
   4.1755724e-02   1.0403296e-02   1.9933496e-02   1.1345103e-02   8.4040509e-01   9.7556773e+01
   4.5557470e-02   1.0139077e-02   2.1128148e-02   1.1965148e-02   8.4015796e-01   9.8003648e+01
   4.9395564e-02   1.0010476e-02   2.2213294e-02   1.2657902e-02   8.3051172e-01   9.8386644e+01
   5.3133658e-02   9.9956706e-03   2.3108378e-02   1.3444393e-02   8.4982355e-01   9.8664909e+01
   5.6605278e-02   1.0062404e-02   2.3734920e-02   1.4337403e-02   8.2912312e-01   9.8623677e+01
   5.9637624e-02   1.0173837e-02   2.4034886e-02   1.5354414e-02   8.2110220e-01   9.8496136e+01
   6.2103484e-02   1.0296780e-02   2.3981310e-02   1.6521875e-02   8.6681103e-01   9.8379982e+01
   6.3944886e-02   1.0404816e-02   2.3574878e-02   1.7861285e-02   8.7407406e-01   9.7972520e+01
   6.5160788e-02   1.0475292e-02   2.2846212e-02   1.9390225e-02   8.7042344e-01   9.7219871e+01
   6.5788720e-02   1.0489403e-02   2.1845880e-02   2.1130132e-02   8.4672251e-01   9.6098981e+01
   6.5891612e-02   1.0439898e-02   2.0636056e-02   2.3100560e-02   8.3704083e-01   9.4969274e+01
   6.5613164e-02   1.0339111e-02   1.9297111e-02   2.5311870e-02   8.4391636e-01   9.3756939e+01
   6.5149526e-02   1.0214051e-02   1.7913760e-02   2.7761728e-02   8.2772558e-01   9.2308242e+01
   6.4642810e-02   1.0092045e-02   1.6559300e-02   3.0432922e-02   8.7198745e-01   9.1094871e+01
   6.4198024e-02   9.9943232e-03   1.5288010e-02   3.3287286e-02   8.7925375e-01   9.0264418e+01
   6.3906522e-02   9.9330262e-03   1.4135152e-02   3.6260556e-02   8.3961259e-01   8.9457310e+01
   6.3809536e-02   9.9105998e-03   1.3123425e-02   3.9271108e-02   8.5963479e-01   8.8404810e+01
   6.3901114e-02   9.9222136e-03   1.2262135e-02   4.2225176e-02   8.6845610e-01   8.7385246e+01
   6.4164522e-02   9.9566816e-03   1.1546331e-02   4.5009484e-02   8.5177321e-01   8.5811358e+01
   6.4563736e-02   1.0001169e-02   1.0963108e-02   4.7476448e-02   8.4888023e-01   8.3659025e+01
   6.5013118e-02   1.0042687e-02   1.0502134e-02   4.9460180e-02   8.6401342e-01   8.1703878e+01
   6.5424746e-02   1.0066217e-02   1.0153420e-02   5.0828654e-02   8.7223258e-01   7.9432439e+01
   6.5749200e-02   1.0055010e-02   9.9006442e-03   5.1464692e-02   8.6366044e-01   7.6703526e+01
   6.5974838e-02   9.9979694e-03   9.7225260e-03   5.1286084e-02   8.5527262e-01   7.3861882e+01
   6.6118260e-02   9.8921414e-03   9.5968376e-03   5.0324818e-02   8.5548153e-01   7.0747304e+01
   6.6174670e-02   9.7327040e-03   9.5052008e-03   4.8669400e-02   8.5337200e-01   6.7091370e+01
   6.6091396e-02   9.5146714e-03   9.4273194e-03   4.6437010e-02   8.3272640e-01   6.3608083e+01
   6.5778636e-02   9.2372236e-03   9.3410200e-03   4.3788270e-02   8.5231117e-01   6.0715586e+01
   6.5171780e-02   8.9072580e-03   9.2340402e-03   4.0871354e-02   8.7853289e-01   5.6987406e+01
   6.4258644e-02   8.5430536e-03   9.1005888e-03   3.7823416e-02   8.6713016e-01   5.2788208e+01
   6.3027256e-02   8.1625484e-03   8.9310866e-03   3.4773276e-02   8.5320042e-01   4.8980964e+01
   6.1475066e-02   7.7772256e-03   8.7194852e-03   3.1827432e-02   8.2318071e-01   4.4974274e+01
   5.9611596e-02   7.3939300e-03   8.4709320e-03   2.9080480e-02   8.4668090e-01   4.1027222e+01
   5.7464804e-02   7.0171962e-03   8.1926364e-03   2.6608314e-02   8.6928070e-01   3.6876661e+01
   5.5090980e-02   6.6506790e-03   7.8887404e-03   2.4478894e-02   8.4142994e-01   3.3223492e+01
   5.2521372e-02   6.2939794e-03   7.5585130e-03   2.2754630e-02   8.4723597e-01   3.0768972e+01
   4.9771582e-02   5.9447218e-03   7.1960636e-03   2.1480442e-02   8.3957874e-01   2.7384055e+01
   4.6859424e-02   5.5979390e-03   6.8008476e-03   2.0693404e-02   8.4997463e-01   2.3074289e+01
   4.3813380e-02   5.2457590e-03   6.3792662e-03   2.0423564e-02   8.6510467e-01   2.0311742e+01
   4.0714138e-02   4.8848598e-03   5.9367472e-03   2.0699908e-02   8.3177972e-01   1.9037188e+01
   3.7677260e-02   4.5221342e-03   5.4799514e-03   2.1554678e-02   8.4158124e-01   1.8089654e+01
   3.4813462e-02   4.1698608e-03   5.0245736e-03   2.3014400e-02   8.5122501e-01   1.6337201e+01
   3.2205404e-02   3.8371822e-03   4.5920192e-03   2.5108598e-02   8.4738437e-01   1.4442567e+01
   2.9899248e-02   3.5309454e-03   4.2005584e-03   2.7866866e-02   8.6997220e-01   1.3943828e+01
   2.7922280e-02   3.2570770e-03   3.8666054e-03   3.1306270e-02   8.5619455e-01   1.2806215e+01
   2.6296886e-02   3.0199530e-03   3.6074300e-03   3.5421954e-02   8.4519707e-01   1.0975059e+01
   2.5032924e-02   2.8226706e-03   3.4383330e-03   4.0186020e-02   8.1812958e-01   9.8066147e+00
   2.4119522e-02   2.6665674e-03   3.3733342e-03   4.5567118e-02   8.2117633e-01   8.6400035e+00
   2.3548272e-02   2.5509430e-03   3.4285676e-03   5.1514218e-02   8.7885671e-01   7.8071207e+00
   2.3333676e-02   2.4737302e-03   3.6218856e-03   5.7935528e-02   8.4977254e-01   6.1620701e+00
   2.3510572e-02   2.4359444e-03   3.9741460e-03   6.4696278e-02   8.5313271e-01   4.3399599e+00
   2.4123680e-02   2.4416564e-03   4.5124214e-03   7.1613210e-02   8.5759326e-01   3.8319940e+00
   2.5205408e-02   2.4937356e-03   5.2660802e-03   7.8487492e-02   8.3399362e-01   2.9408301e+00
   2.6770892e-02   2.5939598e-03   6.2614468e-03   8.5134424e-02   8.6024730e-01   2.2199408e+00
   2.8818146e-02   2.7441262e-03   7.5199046e-03   9.1368514e-02   8.2170225e-01   1.8048940e+00
   3.1317734e-02   2.9453892e-03   9.0595318e-03   9.6963578e-02   8.1103134e-01   1.0177182e+00
   3.4210494e-02   3.1969226e-03   1.0903356e-02   1.0169052e-01   8.1877887e-01   7.8588955e-01
   3.7407172e-02   3.4960350e-03   1.3078038e-02   1.0534684e-01   8.0867354e-01   7.2412673e-01
   4.0821702e-02   3.8393386e-03   1.5600551e-02   1.0768889e-01   8.3121698e-01   6.4035798e-01
   4.4386920e-02   4.2235878e-03   1.8476452e-02   1.0857005e-01   8.2625617e-01   6.5659470e-01
   4.8032308e-02   4.6460708e-03   2.1702276e-02   1.0808679e-01   8.3034704e-01   6.4549422e-01
   5.1721514e-02   5.1050526e-03   2.5271438e-02   1.0645322e-01   8.2117429e-01   6.6684003e-01
   5.5472468e-02   5.6020290e-03   2.9185260e-02   1.0388655e-01   8.3396884e-01   6.2711353e-01
   5.9324670e-02   6.1451242e-03   3.3440104e-02   1.0057717e-01   8.3633482e-01   6.3377734e-01
   6.3311172e-02   6.7458164e-03   3.8010444e-02   9.6714644e-02   8.3790433e-01   6.3611293e-01
   6.7421866e-02   7.4093390e-03   4.2843968e-02   9.2471420e-02   8.7691284e-01   6.4906661e-01
   7.1611730e-02   8.1334346e-03   4.7873744e-02   8.7961996e-02   8.0792625e-01   6.8535545e-01
   7.5828056e-02   8.9119360e-03   5.3026684e-02   8.3302212e-02   8.2286684e-01   6.6248119e-01
   8.0002774e-02   9.7324064e-03   5.8194888e-02   7.8606322e-02   8.4109364e-01   6.6661799e-01
   8.4054030e-02   1.0576566e-02   6.3241348e-02   7.3969308e-02   8.2371475e-01   6.3863584e-01
   8.7885746e-02   1.1422699e-02   6.8015184e-02   6.9490698e-02   8.7853176e-01   6.1444019e-01
   9.1407378e-02   1.2247271e-02   7.2350800e-02   6.5259710e-02   8.2489280e-01   6.6413810e-01
   9.4592406e-02   1.3035001e-02   7.6068106e-02   6.1340506e-02   8.4739707e-01   6.6011718e-01
   9.7477568e-02   1.3783019e-02   7.8970056e-02   5.7763204e-02   8.2900864e-01   6.5146042e-01
   1.0010836e-01   1.4494117e-02   8.0949606e-02   5.4547034e-02   8.2400986e-01   6.8284367e-01
   1.0252916e-01   1.5176061e-02   8.2045398e-02   5.1697410e-02   8.3779064e-01   6.5361585e-01
   1.0477554e-01   1.5835179e-02   8.2375082e-02   4.9182534e-02   8.0748819e-01   6.3675610e-01
   1.0685284e-01   1.6473105e-02   8.2139406e-02   4.6951370e-02   8.5383072e-01   6.4362399e-01
   1.0872874e-01   1.7098253e-02   8.1572350e-02   4.4945012e-02   7.7479257e-01   6.7352795e-01
   1.1027887e-01   1.7715825e-02   8.0866020e-02   4.3109960e-02   8.6831710e-01   6.7264093e-01
   1.1131522e-01   1.8325393e-02   8.0223506e-02   4.1403092e-02   7.6610596e-01   6.2464804e-01
   1.1168853e-01   1.8939649e-02   7.9877656e-02   3.9798108e-02   8.3207680e-01   6.6522168e-01
   1.1126682e-01   1.9569271e-02   8.0051122e-02   3.8295696e-02   8.3052745e-01   6.5821103e-01
   1.0991337e-01   2.0215424e-02   8.0955634e-02   3.6907046e-02   5.6251866e-01   6.3847660e-01
   1.0749204e-01   2.0887936e-02   8.2781806e-02   3.5649042e-02   7.5524997e-01   6.6775301e-01
   1.0391718e-01   2.1602886e-02   8.5662644e-02   3.4564084e-02   2.8506916e-01   6.4537159e-01
   9.9304744e-02   2.2374636e-02   8.9652726e-02   3.3713798e-02   1.1154879e+00   6.3657095e-01
   9.3956360e-02   2.3207538e-02   9.4764510e-02   3.3149262e-02   3.8925125e+00   6.3189967e-01
   8.8194296e-02   2.4092322e-02   1.0099410e-01   3.2924168e-02   1.7475014e+01   6.5815366e-01
   8.2282954e-02   2.5022466e-02   1.0828384e-01   3.3105326e-02   4.9441509e+01   6.5985461e-01
   7.6416362e-02   2.5989798e-02   1.1649772e-01   3.3757150e-02   7.8924683e+01   6.4167396e-01
   7.0740018e-02   2.6965022e-02   1.2546431e-01   3.4937094e-02   9.4060470e+01   6.6155142e-01
   6.5370988e-02   2.7924784e-02   1.3503276e-01   3.6688618e-02   1.0264425e+02   6.3709933e-01
   6.0370834e-02   2.8869532e-02   1.4501854e-01   3.9052788e-02   1.0682719e+02   6.3555028e-01
   5.5743164e-02   2.9799458e-02   1.5520257e-01   4.2083528e-02   1.0869948e+02   6.2478434e-01
   5.1469488e-02   3.0723386e-02   1.6542539e-01   4.5827618e-02   1.0962929e+02   6.2389405e-01
   4.7525632e-02   3.1660372e-02   1.7556809e-01   5.0305836e-02   1.0955076e+02   6.3773942e-01
   4.3900844e-02   3.2607830e-02   1.8543942e-01   5.5510744e-02   1.0881936e+02   6.1920827e-01
   4.0627124e-02   3.3539984e-02   1.9472203e-01   6.1391634e-02   1.0749383e+02   6.5604774e-01
   3.7751854e-02   3.4407936e-02   2.0314008e-01   6.7860884e-02   1.0570507e+02   6.6058415e-01
   3.5289058e-02   3.5134566e-02   2.1052380e-01   7.4788084e-02   1.0378279e+02   6.3953861e-01
   3.3223698e-02   3.5662572e-02   2.1663734e-01   8.2003764e-02   1.0247233e+02   6.2839851e-01
   3.1521806e-02   3.5983452e-02   2.2107400e-01   8.9369346e-02   1.0152649e+02   6.0688909e-01
   3.0138008e-02   3.6104552e-02   2.2335868e-01   9.6742178e-02   1.0074768e+02   6.4726349e-01
   2.9032278e-02   3.6057480e-02   2.2328154e-01   1.0394653e-01   1.0003950e+02   6.5795923e-01
   2.8175822e-02   3.5911702e-02   2.2092716e-01   1.1083357e-01   9.9464812e+01   6.2548195e-01
   2.7566446e-02   3.5732468e-02   2.1648618e-01   1.1722430e-01   9.9098021e+01   6.7371727e-01
   2.7220636e-02   3.5550638e-02   2.1028716e-01   1.2286021e-01   9.8886436e+01   6.8136990e-01
   2.7152222e-02   3.5374124e-02   2.0272768e-01   1.2742353e-01   9.8681568e+01   6.2603151e-01
   2.7375048e-02   3.5218144e-02   1.9410782e-01   1.3060541e-01   9.8665578e+01   6.8519217e-01
   2.7894896e-02   3.5103492e-02   1.8462668e-01   1.3211387e-01   9.9135142e+01   6.9011316e-01
   2.8692164e-02   3.5025468e-02   1.7456807e-01   1.3166086e-01   9.9214470e+01   6.3824233e-01
   2.9721680e-02   3.4957756e-02   1.6431318e-01   1.2922258e-01   9.8909913e+01   6.7280461e-01
   3.0951276e-02   3.4873530e-02   1.5414032e-01   1.2508573e-01   9.8802632e+01   6.5542575e-01
   3.2386260e-02   3.4742130e-02   1.4419642e-01   1.1962184e-01   9.8574109e+01   6.4298621e-01
   3.4051326e-02   3.4531944e-02   1.3457150e-01   1.1324048e-01   9.8204570e+01   6.5178395e-01
   3.5972112e-02   3.4218394e-02   1.2538324e-01   1.0632041e-01   9.7721978e+01   6.7022446e-01
   3.8156316e-02   3.3789034e-02   1.1676770e-01   9.9148324e-02   9.7095787e+01   6.9787725e-01
   4.0586050e-02   3.3253618e-02   1.0879581e-01   9.1930308e-02   9.6444006e+01   6.6022917e-01
   4.3206544e-02   3.2624066e-02   1.0148933e-01   8.4814252e-02   9.5716915e+01   6.6508770e-01
   4.5921156e-02   3.1887912e-02   9.4806426e-02   7.7924090e-02   9.5331331e+01   6.7737325e-01
   4.8598764e-02   3.1027372e-02   8.8644896e-02   7.1349502e-02   9.4916115e+01   6.5484818e-01
   5.1081940e-02   3.0047590e-02   8.2899772e-02   6.5145040e-02   9.4074364e+01   6.6385560e-01
   5.3226696e-02   2.8959466e-02   7.7465030e-02   5.9346748e-02   9.3466167e+01   6.5793125e-01
   5.4916038e-02   2.7766854e-02   7.2263558e-02   5.3993410e-02   9.2756765e+01   6.3941604e-01
   5.6026294e-02   2.6480424e-02   6.7284880e-02   4.9124466e-02   9.1967154e+01   6.4920044e-01
   5.6399942e-02   2.5108918e-02   6.2551656e-02   4.4743488e-02   9.1075349e+01   6.8670136e-01
   5.5901810e-02   2.3664696e-02   5.8060056e-02   4.0818388e-02   8.9657422e+01   6.7588561e-01
   5.4532964e-02   2.2188180e-02   5.3778874e-02   3.7324010e-02   8.8113273e+01   6.4439741e-01
   5.2419350e-02   2.0740692e-02   4.9698994e-02   3.4254328e-02   8.6341531e+01   6.6001204e-01
   4.9732284e-02   1.9381241e-02   4.5839784e-02   3.1589806e-02   8.4704392e+01   6.6066814e-01
   4.6663594e-02   1.8154059e-02   4.2215816e-02   2.9284784e-02   8.3082058e+01   6.6275721e-01
   4.3407860e-02   1.7085645e-02   3.8818174e-02   2.7288880e-02   8.0921428e+01   6.6741923e-01
   4.0151742e-02   1.6181739e-02   3.5637828e-02   2.5572240e-02   7.8566799e+01   6.6689342e-01
   3.7061662e-02   1.5433915e-02   3.2693864e-02   2.4124328e-02   7.6219765e+01   6.7455880e-01
   3.4268810e-02   1.4829771e-02   3.0014292e-02   2.2939576e-02   7.4512702e+01   6.5373384e-01
   3.1877258e-02   1.4363835e-02   2.7609882e-02   2.2020968e-02   7.2351184e+01   6.4585102e-01
   2.9975032e-02   1.4054697e-02   2.5480116e-02   2.1373826e-02   6.9686030e+01   6.6687575e-01
   2.8627096e-02   1.3932849e-02   2.3622810e-02   2.0991956e-02   6.8180166e+01   6.7276613e-01
   2.7864436e-02   1.4018063e-02   2.2036428e-02   2.0850196e-02   6.6471613e+01   6.6809843e-01
   2.7687336e-02   1.4319187e-02   2.0720316e-02   2.0905230e-02   6.4263356e+01   6.6183265e-01
   2.8070520e-02   1.4837263e-02   1.9661796e-02   2.1123580e-02   6.2232371e+01   6.5454213e-01
   2.8963576e-02   1.5567591e-02   1.8840255e-02   2.1500136e-02   6.0406907e+01   6.7021471e-01
   3.0290032e-02   1.6499739e-02   1.8243287e-02   2.2046724e-02   5.8366354e+01   6.9559362e-01
   3.1956994e-02   1.7616695e-02   1.7857952e-02   2.2774096e-02   5.5683292e+01   6.8326135e-01
   3.3863284e-02   1.8893485e-02   1.7661659e-02   2.3678064e-02   5.3810624e+01   6.8517448e-01
   3.5898070e-02   2.0306812e-02   1.7621500e-02   2.4736722e-02   5.1813208e+01   6.9185565e-01
   3.7929830e-02   2.1850422e-02   1.7698861e-02   2.5909420e-02   4.9186030e+01   6.6188885e-01
   3.9815158e-02   2.3521292e-02   1.7856435e-02   2.7141366e-02   4.6949773e+01   6.5621951e-01
   4.1464932e-02   2.5309210e-02   1.8056411e-02   2.8362926e-02   4.4390402e+01   6.6167681e-01
   4.2857066e-02   2.7213246e-02   1.8253753e-02   2.9489844e-02   4.1830279e+01   6.8241632e-01
   4.4000374e-02   2.9237336e-02   1.8398754e-02   3.0440706e-02   3.8973934e+01   6.8667391e-01
   4.4931362e-02   3.1376882e-02   1.8461776e-02   3.1140462e-02   3.6458200e+01   6.6220133e-01
   4.5697540e-02   3.3626740e-02   1.8434381e-02   3.1511562e-02   3.4239551e+01   6.7496795e-01
   4.6350656e-02   3.5978072e-02   1.8305498e-02   3.1466762e-02   3.1391687e+01   6.7201140e-01
   4.6949714e-02   3.8423554e-02   1.8067085e-02   3.0954986e-02   2.8339174e+01   6.8284722e-01
   4.7543762e-02   4.0982912e-02   1.7725162e-02   3.0003890e-02   2.4464149e+01   6.7325593e-01
   4.8176074e-02   4.3685902e-02   1.7291611e-02   2.8675632e-02   2.1212566e+01   6.3338805e-01
   4.8897260e-02   4.6544312e-02   1.6768224e-02   2.7050692e-02   1.8043651e+01   6.5750902e-01
   4.9752596e-02   4.9569906e-02   1.6150648e-02   2.5223842e-02   1.4540547e+01   6.8183211e-01
   5.0767070e-02   5.2765096e-02   1.5450832e-02   2.3276244e-02   1.2115738e+01   6.8257674e-01
   5.1938238e-02   5.6107976e-02   1.4687434e-02   2.1278554e-02   9.1903155e+00   6.6574207e-01
   5.3242352e-02   5.9604656e-02   1.3875195e-02   1.9290825e-02   6.6054168e+00   6.7560220e-01
   5.4629150e-02   6.3290096e-02   1.3037367e-02   1.7362293e-02   4.9598684e+00   6.8840791e-01
   5.5999124e-02   6.7183002e-02   1.2198983e-02   1.5533337e-02   3.4454201e+00   6.5019902e-01
   5.7217044e-02   7.1264588e-02   1.1376891e-02   1.3831432e-02   2.3860448e+00   6.6097864e-01
   5.8157746e-02   7.5451912e-02   1.0579109e-02   1.2272899e-02   1.4796935e+00   6.7930531e-01
   5.8722908e-02   7.9636030e-02   9.8096362e-03   1.0865120e-02   1.2108029e+00   6.7252443e-01
   5.8836184e-02   8.3701240e-02   9.0772790e-03   9.6089190e-03   1.1666236e+00   6.6822554e-01
   5.8466856e-02   8.7498820e-02   8.3877722e-03   8.4984052e-03   8.6711211e-01   6.5072091e-01
   5.7602214e-02   9.0874814e-02   7.7387882e-03   7.5266486e-03   8.3585189e-01   6.6531824e-01
   5.6210418e-02   9.3692540e-02   7.1317200e-03   6.6893106e-03   8.3289155e-01   6.8460006e-01
   5.4312440e-02   9.5870102e-02   6.5744862e-03   5.9799344e-03   8.2668161e-01   6.7375891e-01
   5.2000004e-02   9.7371632e-02   6.0735702e-03   5.3902860e-03   8.4764739e-01   6.6436928e-01
   4.9376108e-02   9.8200788e-02   5.6304286e-03   4.9125618e-03   8.3659523e-01   6.4867633e-01
   4.6533742e-02   9.8423800e-02   5.2430640e-03   4.5403866e-03   8.6095289e-01   6.6404183e-01
   4.3540730e-02   9.8075822e-02   4.9081848e-03   4.2683046e-03   8.7116048e-01   6.8440648e-01
   4.0451614e-02   9.7111804e-02   4.6214718e-03   4.0931904e-03   8.4257944e-01   6.3880235e-01
   3.7319934e-02   9.5452654e-02   4.3748796e-03   4.0145938e-03   8.2864482e-01   6.7647455e-01
   3.4195276e-02   9.3052002e-02   4.1597952e-03   4.0311236e-03   8.3430833e-01   6.7658269e-01
   3.1133060e-02   8.9918630e-02   3.9757290e-03   4.1411540e-03   8.3201053e-01   6.5788960e-01
   2.8186964e-02   8.6088610e-02   3.8273072e-03   4.3433926e-03   8.3091980e-01   6.8348224e-01
   2.5408494e-02   8.1670348e-02   3.7173622e-03   4.6346504e-03   8.2467654e-01   6.1361750e-01
   2.2846106e-02   7.6856902e-02   3.6492420e-03   5.0091756e-03   8.5086893e-01   6.8142762e-01
   2.0531338e-02   7.1837416e-02   3.6272624e-03   5.4576416e-03   8.5995986e-01   6.1811030e-01
   1.8479350e-02   6.6746646e-02   3.6547298e-03   5.9668400e-03   8.4644259e-01   6.5375393e-01
   1.6692303e-02   6.1697480e-02   3.7339398e-03   6.5228444e-03   8.2832444e-01   6.7460686e-01
   1.5160017e-02   5.6793284e-02   3.8665692e-03   7.1109436e-03   8.2383331e-01   5.8992867e-01
   1.3864458e-02   5.2096932e-02   4.0573022e-03   7.7124534e-03   8.5546331e-01   7.6906810e-01
   1.2784875e-02   4.7659764e-02   4.3133692e-03   8.3020908e-03   8.3350838e-01   4.7786140e-01
   1.1898377e-02   4.3560040e-02   4.6407002e-03   8.8486978e-03   8.0516645e-01   5.7537350e-01
   1.1187136e-02   3.9862930e-02   5.0459732e-03   9.3234412e-03   7.9859905e-01   3.5351015e-01
   1.0642318e-02   3.6590778e-02   5.5400228e-03   9.7015194e-03   8.2898294e-01   4.3179190e-01
   1.0257597e-02   3.3734166e-02   6.1360854e-03   9.9697786e-03   8.7494598e-01   3.9728251e-01
   1.0030652e-02   3.1254584e-02   6.8438936e-03   1.0140545e-02   8.2875738e-01   2.1744181e+00
   9.9597698e-03   2.9101076e-02   7.6719330e-03   1.0238817e-02   8.1512008e-01   2.0918508e+01
   1.0045488e-02   2.7222234e-02   8.6287164e-03   1.0287019e-02   8.4007239e-01   5.1960636e+01
   1.0295931e-02   2.5550370e-02   9.7153152e-03   1.0307277e-02   8.0676257e-01   7.5200989e+01
   1.0722501e-02   2.4000404e-02   1.0925242e-02   1.0321153e-02   8.2101329e-01   8.8502378e+01
   1.1342892e-02   2.2484422e-02   1.2243418e-02   1.0343874e-02   8.4655721e-01   9.4910036e+01
   1.2183198e-02   2.0933734e-02   1.3643868e-02   1.0383142e-02   8.2239073e-01   9.8463507e+01
   1.3278987e-02   1.9317135e-02   1.5089887e-02   1.0442357e-02   8.1611299e-01   1.0141163e+02
   1.4671533e-02   1.7645411e-02   1.6537207e-02   1.0522694e-02   8.1675387e-01   1.0292201e+02
   1.6398136e-02   1.5967023e-02   1.7939199e-02   1.0624835e-02   8.1903657e-01   1.0411406e+02
   1.8485849e-02   1.4339317e-02   1.9248789e-02   1.0748824e-02   8.2553116e-01   1.0453935e+02
   2.0945638e-02   1.2809443e-02   2.0432198e-02   1.0895110e-02   8.0953272e-01   1.0463383e+02
   2.3778130e-02   1.1417175e-02   2.1467532e-02   1.1067434e-02   8.0905225e-01   1.0450100e+02
   2.6978544e-02   1.0189446e-02   2.2336596e-02   1.1268907e-02   8.3446865e-01   1.0389261e+02
   3.0532756e-02   9.1401542e-03   2.3037796e-02   1.1497138e-02   8.2747269e-01   1.0344254e+02
   3.4401376e-02   8.2730662e-03   2.3581556e-02   1.1745425e-02   8.2117021e-01   1.0309253e+02
   3.8517650e-02   7.5845276e-03   2.3977952e-02   1.2003210e-02   8.2997764e-01   1.0292166e+02
   4.2829112e-02   7.0680046e-03   2.4233132e-02   1.2257530e-02   8.0086717e-01   1.0283072e+02
   4.7298360e-02   6.7107380e-03   2.4358982e-02   1.2495871e-02   7.9515603e-01   1.0283543e+02
   5.1860308e-02   6.4943802e-03   2.4389568e-02   1.2714265e-02   8.3929172e-01   1.0307528e+02
   5.6422646e-02   6.3983054e-03   2.4363352e-02   1.2926408e-02   8.4562533e-01   1.0344983e+02
   6.0888560e-02   6.3994646e-03   2.4293644e-02   1.3156964e-02   8.1490102e-01   1.0371884e+02
   6.5136702e-02   6.4768606e-03   2.4170894e-02   1.3433057e-02   8.3215214e-01   1.0389589e+02
   6.8997618e-02   6.6125724e-03   2.3984096e-02   1.3782388e-02   8.5349563e-01   1.0393523e+02
   7.2321480e-02   6.7862342e-03   2.3720646e-02   1.4232405e-02   8.3650256e-01   1.0381525e+02
   7.5031950e-02   6.9776860e-03   2.3363160e-02   1.4806230e-02   8.4591009e-01   1.0384607e+02
   7.7077370e-02   7.1693816e-03   2.2914666e-02   1.5517539e-02   8.5409541e-01   1.0374082e+02
   7.8401254e-02   7.3376486e-03   2.2402090e-02   1.6379031e-02   8.6834708e-01   1.0352004e+02
   7.8984152e-02   7.4574498e-03   2.1854424e-02   1.7406373e-02   8.6507651e-01   1.0321545e+02
   7.8875100e-02   7.5180764e-03   2.1295074e-02   1.8607263e-02   8.4209876e-01   1.0248776e+02
   7.8161022e-02   7.5222954e-03   2.0748654e-02   1.9979035e-02   8.4463192e-01   1.0157352e+02
   7.6915320e-02   7.4769392e-03   2.0242850e-02   2.1514284e-02   8.2673916e-01   1.0072407e+02
   7.5177374e-02   7.3879390e-03   1.9791842e-02   2.3199468e-02   8.5982757e-01   9.9909798e+01
   7.2995874e-02   7.2603736e-03   1.9388262e-02   2.5012500e-02   8.6954578e-01   9.8783759e+01
   7.0481542e-02   7.1018824e-03   1.9021548e-02   2.6918718e-02   8.3298962e-01   9.7588457e+01
   6.7793882e-02   6.9231972e-03   1.8691256e-02   2.8861144e-02   8.7944298e-01   9.6600175e+01
   6.5084246e-02   6.7329868e-03   1.8391222e-02   3.0770148e-02   8.6913509e-01   9.5488183e+01
   6.2451086e-02   6.5375018e-03   1.8102425e-02   3.2576814e-02   8.4584411e-01   9.4424338e+01
   5.9951174e-02   6.3451078e-03   1.7815124e-02   3.4203114e-02   8.7274230e-01   9.3392959e+01
   5.7615940e-02   6.1626616e-03   1.7536583e-02   3.5552012e-02   8.6048494e-01   9.1656534e+01
   5.5443546e-02   5.9913980e-03   1.7272604e-02   3.6517078e-02   8.6583985e-01   8.9379972e+01
   5.3436408e-02   5.8282218e-03   1.7025880e-02   3.7019458e-02   8.5980139e-01   8.7440482e+01
   5.1614414e-02   5.6696250e-03   1.6811422e-02   3.7008604e-02   8.6273929e-01   8.5131846e+01
   4.9970112e-02   5.5159078e-03   1.6648059e-02   3.6452212e-02   8.7210396e-01   8.2457296e+01
   4.8482284e-02   5.3667920e-03   1.6543103e-02   3.5390138e-02   8.3737896e-01   7.9506380e+01
   4.7143434e-02   5.2165416e-03   1.6488886e-02   3.3918964e-02   8.3659282e-01   7.5772692e+01
   4.5941430e-02   5.0583728e-03   1.6466477e-02   3.2139454e-02   8.4690752e-01   7.2420160e+01
   4.4852790e-02   4.8870868e-03   1.6454157e-02   3.0167000e-02   8.2873053e-01   6.9328063e+01
   4.3851342e-02   4.6961300e-03   1.6426581e-02   2.8107810e-02   8.1463187e-01   6.5526742e+01
   4.2897400e-02   4.4789924e-03   1.6357556e-02   2.6036352e-02   8.3323850e-01   6.1103854e+01
   4.1931594e-02   4.2342532e-03   1.6218913e-02   2.4013084e-02   8.6130575e-01   5.7443398e+01
   4.0898052e-02   3.9653310e-03   1.5987989e-02   2.2088474e-02   8.4532077e-01   5.3930090e+01
   3.9763324e-02   3.6786700e-03   1.5666746e-02   2.0296680e-02   8.3555752e-01   4.9304365e+01
   3.8538596e-02   3.3842180e-03   1.5268848e-02   1.8662505e-02   8.4413418e-01   4.4017396e+01
   3.7288170e-02   3.0936078e-03   1.4814092e-02   1.7218399e-02   8.4373607e-01   3.8729577e+01
   3.6089000e-02   2.8186402e-03   1.4328804e-02   1.5998289e-02   8.4944944e-01   3.5796906e+01
   3.4998484e-02   2.5702648e-03   1.3830418e-02   1.5022927e-02   8.4518639e-01   3.2708545e+01
   3.4050978e-02   2.3562480e-03   1.3329229e-02   1.4308703e-02   8.7041797e-01   2.8627426e+01
   3.3262804e-02   2.1812550e-03   1.2828455e-02   1.3877112e-02   8.7777380e-01   2.6423363e+01
   3.2641858e-02   2.0481656e-03   1.2324569e-02   1.3749730e-02   8.5596008e-01   2.3463052e+01
   3.2180796e-02   1.9574182e-03   1.1818583e-02   1.3947472e-02   8.3929152e-01   1.9974605e+01
   3.1842844e-02   1.9066790e-03   1.1318934e-02   1.4487396e-02   8.2474377e-01   1.8509966e+01
   3.1573282e-02   1.8914178e-03   1.0834109e-02   1.5373447e-02   8.5570421e-01   1.8347074e+01
   3.1325580e-02   1.9043916e-03   1.0365022e-02   1.6599463e-02   8.4242041e-01   1.7532220e+01
   3.1045682e-02   1.9368744e-03   9.9057752e-03   1.8157435e-02   8.3589313e-01   1.6057980e+01
   3.0672512e-02   1.9805838e-03   9.4562550e-03   2.0042672e-02   8.6173668e-01   1.4478657e+01
   3.0187268e-02   2.0287682e-03   9.0319054e-03   2.2251792e-02   8.5152537e-01   1.2054909e+01
   2.9613228e-02   2.0793644e-03   8.6518548e-03   2.4772486e-02   8.5650983e-01   1.0731483e+01
   2.9001780e-02   2.1366122e-03   8.3381766e-03   2.7583060e-02   8.4255054e-01   1.0321294e+01
   2.8416088e-02   2.2089746e-03   8.1297804e-03   3.0662964e-02   8.5284178e-01   8.9429401e+00
   2.7909216e-02   2.3063110e-03   8.0727646e-03   3.3990720e-02   8.7026872e-01   7.8705576e+00
   2.7537788e-02   2.4375996e-03   8.2082942e-03   3.7528110e-02   8.5527423e-01   6.5654823e+00
   2.7352678e-02   2.6105220e-03   8.5709652e-03   4.1205164e-02   8.5721607e-01   4.9696835e+00
   2.7385560e-02   2.8313246e-03   9.1907362e-03   4.4923612e-02   8.4644421e-01   3.6627167e+00
   2.7650126e-02   3.1042994e-03   1.0100543e-02   4.8578654e-02   8.3703668e-01   2.6319209e+00
   2.8148816e-02   3.4318200e-03   1.1334015e-02   5.2065890e-02   8.4101662e-01   2.0769217e+00
   2.8879060e-02   3.8119490e-03   1.2920651e-02   5.5299930e-02   8.4892043e-01   1.1133027e+00
   2.9830604e-02   4.2398594e-03   1.4881442e-02   5.8241780e-02   8.6910088e-01   7.2666085e-01
   3.1012262e-02   4.7129366e-03   1.7222222e-02   6.0842052e-02   8.7507782e-01   9.0418496e-01
   3.2461492e-02   5.2302634e-03   1.9939429e-02   6.2997602e-02   8.4096082e-01   6.7266645e-01
   3.4246026e-02   5.7925764e-03   2.3025846e-02   6.4615058e-02   8.5941660e-01   6.6910028e-01
   3.6461678e-02   6.4029952e-03   2.6473054e-02   6.5624618e-02   8.7986284e-01   6.7705471e-01
   3.9198806e-02   7.0650436e-03   3.0262074e-02   6.5999454e-02   8.3636471e-01   6.2473113e-01
   4.2532848e-02   7.7792814e-03   3.4353728e-02   6.5806416e-02   8.3257173e-01   6.4969746e-01
   4.6505496e-02   8.5429028e-03   3.8695194e-02   6.5139290e-02   8.3058459e-01   6.4440819e-01
   5.1107342e-02   9.3541774e-03   4.3213334e-02   6.4052768e-02   8.4406030e-01   6.6682836e-01
   5.6279784e-02   1.0209228e-02   4.7821546e-02   6.2549638e-02   8.3105290e-01   6.4637136e-01
   6.1914356e-02   1.1093625e-02   5.2419820e-02   6.0621364e-02   8.2776792e-01   6.7034422e-01
   6.7869526e-02   1.1982845e-02   5.6881074e-02   5.8319908e-02   8.4707094e-01   6.6701866e-01
   7.3966744e-02   1.2849199e-02   6.1073788e-02   5.5744764e-02   8.4606913e-01   6.4939945e-01
   7.9992412e-02   1.3663609e-02   6.4887640e-02   5.2990028e-02   8.6638536e-01   6.5904890e-01
   8.5711498e-02   1.4391951e-02   6.8220924e-02   5.0124488e-02   7.9122986e-01   6.3377018e-01
   9.0865100e-02   1.5000175e-02   7.0957344e-02   4.7204172e-02   8.3464158e-01   6.4692422e-01
   9.5217390e-02   1.5467675e-02   7.3051354e-02   4.4255578e-02   8.3875087e-01   6.6746521e-01
   9.8568400e-02   1.5787041e-02   7.4571622e-02   4.1281906e-02   8.1253089e-01   6.4645699e-01
   1.0073830e-01   1.5963351e-02   7.5589762e-02   3.8309620e-02   8.7071775e-01   6.3525642e-01
   1.0164902e-01   1.6029727e-02   7.6182470e-02   3.5385444e-02   7.7357054e-01   6.6300877e-01
   1.0131571e-01   1.6040559e-02   7.6482728e-02   3.2568942e-02   8.8967392e-01   6.6756278e-01
   9.9751148e-02   1.6046277e-02   7.6621332e-02   2.9915250e-02   8.0168878e-01   6.3807655e-01
   9.7020630e-02   1.6092985e-02   7.6712742e-02   2.7460974e-02   8.1853143e-01   6.2392218e-01
   9.3306764e-02   1.6229495e-02   7.6912328e-02   2.5234104e-02   7.9928579e-01   6.4694749e-01
   8.8842248e-02   1.6497235e-02   7.7406370e-02   2.3259436e-02   5.9006901e-01   6.6013244e-01
   8.3835094e-02   1.6920931e-02   7.8369050e-02   2.1572450e-02   7.5891711e-01   6.5187408e-01
   7.8472790e-02   1.7514557e-02   7.9963902e-02   2.0213974e-02   3.3374943e-01   6.7050537e-01
   7.2948282e-02   1.8288291e-02   8.2321294e-02   1.9222835e-02   1.2855586e+00   6.6347962e-01
   6.7454832e-02   1.9243965e-02   8.5536358e-02   1.8636117e-02   4.8648981e+00   6.4790726e-01
   6.2176734e-02   2.0368870e-02   8.9699190e-02   1.8490403e-02   1.9461577e+01   6.5115912e-01
   5.7271594e-02   2.1640994e-02   9.4849670e-02   1.8826853e-02   5.0387049e+01   6.5377078e-01
   5.2854406e-02   2.3036516e-02   1.0095358e-01   1.9687631e-02   7.8299522e+01   6.4137744e-01
   4.8988984e-02   2.4520206e-02   1.0793572e-01   2.1123770e-02   9.3555746e+01   6.1879321e-01
   4.5694868e-02   2.6043120e-02   1.1568365e-01   2.3192060e-02   1.0273117e+02   6.5351742e-01
   4.2950938e-02   2.7564682e-02   1.2405562e-01   2.5941832e-02   1.0722070e+02   6.5994683e-01
   4.0687196e-02   2.9057194e-02   1.3284534e-01   2.9406520e-02   1.0916435e+02   6.4390777e-01
   3.8821974e-02   3.0494566e-02   1.4180874e-01   3.3601716e-02   1.0956715e+02   6.5293270e-01
   3.7265964e-02   3.1865412e-02   1.5080141e-01   3.8534302e-02   1.0875675e+02   6.5563182e-01
   3.5923082e-02   3.3169714e-02   1.5972868e-01   4.4188066e-02   1.0716169e+02   6.3337187e-01
   3.4728820e-02   3.4382688e-02   1.6838284e-01   5.0523838e-02   1.0398744e+02   6.0479907e-01
   3.3623662e-02   3.5448740e-02   1.7652868e-01   5.7512940e-02   1.0078405e+02   6.6057990e-01
   3.2533162e-02   3.6280206e-02   1.8405355e-01   6.5141608e-02   9.8523632e+01   6.5998698e-01
   3.1388012e-02   3.6774958e-02   1.9083764e-01   7.3378590e-02   9.6880166e+01   6.4418255e-01
   3.0137984e-02   3.6878816e-02   1.9661771e-01   8.2146002e-02   9.5951041e+01   6.7857384e-01
   2.8769534e-02   3.6579284e-02   2.0097958e-01   9.1346104e-02   9.5496562e+01   6.2276982e-01
   2.7317768e-02   3.5898672e-02   2.0348028e-01   1.0087927e-01   9.5172363e+01   6.3421865e-01
   2.5842866e-02   3.4926300e-02   2.0391602e-01   1.1060434e-01   9.4636700e+01   6.5281779e-01
   2.4404648e-02   3.3772654e-02   2.0230374e-01   1.2036397e-01   9.4085303e+01   5.9057663e-01
   2.3063514e-02   3.2528314e-02   1.9877546e-01   1.2997444e-01   9.3893950e+01   6.5239798e-01
   2.1866092e-02   3.1267874e-02   1.9362791e-01   1.3915490e-01   9.3602203e+01   6.9094112e-01
   2.0846450e-02   3.0052236e-02   1.8719863e-01   1.4753470e-01   9.3447237e+01   6.3733141e-01
   2.0031708e-02   2.8931590e-02   1.7968095e-01   1.5466760e-01   9.3764047e+01   6.5510042e-01
   1.9434045e-02   2.7936752e-02   1.7119763e-01   1.6010399e-01   9.3975137e+01   6.5237229e-01
   1.9056616e-02   2.7077346e-02   1.6201028e-01   1.6336937e-01   9.3990968e+01   6.6320367e-01
   1.8893803e-02   2.6343962e-02   1.5243842e-01   1.6406841e-01   9.3642558e+01   6.9953573e-01
   1.8937148e-02   2.5705976e-02   1.4269521e-01   1.6221382e-01   9.3278100e+01   6.6064043e-01
   1.9170560e-02   2.5119628e-02   1.3291586e-01   1.5808178e-01   9.2906399e+01   6.7644291e-01
   1.9569894e-02   2.4537832e-02   1.2320525e-01   1.5203235e-01   9.2234775e+01   6.7370503e-01
   2.0124584e-02   2.3922868e-02   1.1370192e-01   1.4454110e-01   9.1872543e+01   6.3646475e-01
   2.0826434e-02   2.3267042e-02   1.0455527e-01   1.3603162e-01   9.1251089e+01   6.7485797e-01
   2.1652072e-02   2.2585242e-02   9.5869676e-02   1.2683236e-01   9.0507841e+01   6.7052440e-01
   2.2564664e-02   2.1878924e-02   8.7705752e-02   1.1723388e-01   9.0019029e+01   6.6722441e-01
   2.3509344e-02   2.1128880e-02   8.0057098e-02   1.0751300e-01   8.9491493e+01   6.7763725e-01
   2.4412942e-02   2.0322498e-02   7.2892508e-02   9.7907896e-02   8.9266903e+01   6.5100842e-01
   2.5188824e-02   1.9462825e-02   6.6180860e-02   8.8575262e-02   8.8564246e+01   6.6516772e-01
   2.5751444e-02   1.8560841e-02   5.9879260e-02   7.9645790e-02   8.7628389e+01   6.7665671e-01
   2.6056116e-02   1.7633951e-02   5.3987942e-02   7.1230654e-02   8.6807871e+01   6.6831750e-01
   2.6109842e-02   1.6697317e-02   4.8562674e-02   6.3403418e-02   8.5707947e+01   6.8129796e-01
   2.5942594e-02   1.5763719e-02   4.3652402e-02   5.6186588e-02   8.4374648e+01   6.6614537e-01
   2.5593044e-02   1.4849973e-02   3.9262614e-02   4.9558502e-02   8.2212298e+01   6.4833785e-01
   2.5097730e-02   1.3979229e-02   3.5389334e-02   4.3520520e-02   8.0012018e+01   6.6447614e-01
   2.4492412e-02   1.3176273e-02   3.2052098e-02   3.8090296e-02   7.7323440e+01   6.8626911e-01
   2.3824798e-02   1.2454633e-02   2.9271002e-02   3.3258530e-02   7.4242338e+01   7.0704785e-01
   2.3151510e-02   1.1822769e-02   2.7039228e-02   2.8989938e-02   7.2133084e+01   6.7463727e-01
   2.2533882e-02   1.1288786e-02   2.5319500e-02   2.5257768e-02   6.9483857e+01   6.2686651e-01
   2.2028354e-02   1.0849961e-02   2.4053850e-02   2.2057012e-02   6.6447044e+01   6.5814679e-01
   2.1672232e-02   1.0492091e-02   2.3167848e-02   1.9371727e-02   6.2948812e+01   6.7388319e-01
   2.1486234e-02   1.0194956e-02   2.2580150e-02   1.7178613e-02   5.9453979e+01   6.5144887e-01
   2.1484958e-02   9.9356652e-03   2.2225306e-02   1.5465253e-02   5.7516508e+01   6.7075077e-01
   2.1672606e-02   9.6881862e-03   2.2046278e-02   1.4222790e-02   5.5018802e+01   6.7759368e-01
   2.2047680e-02   9.4297492e-03   2.1986740e-02   1.3435468e-02   5.1752875e+01   6.6902699e-01
   2.2613616e-02   9.1479586e-03   2.2015206e-02   1.3078444e-02   4.8776400e+01   6.7873025e-01
   2.3369154e-02   8.8415884e-03   2.2122578e-02   1.3125497e-02   4.5830460e+01   6.6618983e-01
   2.4308062e-02   8.5280972e-03   2.2293332e-02   1.3547726e-02   4.2852879e+01   6.5365325e-01
   2.5415920e-02   8.2382394e-03   2.2494424e-02   1.4308362e-02   3.9891838e+01   6.4798671e-01
   2.6667484e-02   8.0042862e-03   2.2690042e-02   1.5359635e-02   3.6555824e+01   6.4104790e-01
   2.8046836e-02   7.8592132e-03   2.2863652e-02   1.6644535e-02   3.3046552e+01   6.5779686e-01
   2.9547700e-02   7.8336480e-03   2.3009716e-02   1.8098615e-02   3.1352134e+01   6.6835827e-01
   3.1153610e-02   7.9569640e-03   2.3109766e-02   1.9644241e-02   2.9515142e+01   6.9093082e-01
   3.2826770e-02   8.2591404e-03   2.3139706e-02   2.1192398e-02   2.7353713e+01   6.9311765e-01
   3.4505848e-02   8.7706840e-03   2.3089308e-02   2.2654590e-02   2.5851416e+01   6.4636457e-01
   3.6106236e-02   9.5185864e-03   2.2960234e-02   2.3977994e-02   2.2953757e+01   6.4013674e-01
   3.7528856e-02   1.0524714e-02   2.2742126e-02   2.5153708e-02   2.1371418e+01   6.4457895e-01
   3.8680878e-02   1.1817573e-02   2.2408088e-02   2.6177398e-02   2.0209939e+01   6.6482123e-01
   3.9499728e-02   1.3432117e-02   2.1955322e-02   2.7035794e-02   1.7894030e+01   6.7086111e-01
   3.9985702e-02   1.5403699e-02   2.1409798e-02   2.7698300e-02   1.6126341e+01   6.5205850e-01
   4.0190802e-02   1.7765943e-02   2.0793712e-02   2.8116854e-02   1.4037000e+01   6.7471144e-01
   4.0154104e-02   2.0542736e-02   2.0139110e-02   2.8232034e-02   1.2567686e+01   6.6046707e-01
   3.9889252e-02   2.3750330e-02   1.9494473e-02   2.7975904e-02   1.0898035e+01   6.5521201e-01
   3.9419290e-02   2.7403734e-02   1.8895907e-02   2.7328046e-02   8.7262081e+00   6.6015248e-01
   3.8793462e-02   3.1508926e-02   1.8361470e-02   2.6330846e-02   7.4344003e+00   6.6218302e-01
   3.8078832e-02   3.6068174e-02   1.7905275e-02   2.5056192e-02   6.3136673e+00   6.7290669e-01
   3.7334808e-02   4.1099828e-02   1.7543988e-02   2.3596186e-02   5.3118700e+00   6.5675186e-01
   3.6601350e-02   4.6628706e-02   1.7287932e-02   2.2035600e-02   4.2051232e+00   6.9517867e-01
   3.5910342e-02   5.2659742e-02   1.7142479e-02   2.0441224e-02   3.1816122e+00   6.7827264e-01
   3.5288544e-02   5.9152726e-02   1.7119543e-02   1.8870897e-02   2.4435601e+00   6.6009050e-01
   3.4743564e-02   6.6012200e-02   1.7227334e-02   1.7373653e-02   1.5648267e+00   6.9154217e-01
   3.4274050e-02   7.3094706e-02   1.7462006e-02   1.5989214e-02   1.2160477e+00   6.4649465e-01
   3.3886906e-02   8.0207858e-02   1.7814639e-02   1.4740045e-02   1.2937805e+00   6.8844924e-01
   3.3582916e-02   8.7102022e-02   1.8275238e-02   1.3634724e-02   1.0486145e+00   7.0067126e-01
   3.3354788e-02   9.3477968e-02   1.8823626e-02   1.2676682e-02   8.5700427e-01   6.5128056e-01
   3.3191192e-02   9.9078204e-02   1.9418806e-02   1.1864167e-02   8.2916027e-01   6.7445480e-01
   3.3070514e-02   1.0374452e-01   2.0003938e-02   1.1186617e-02   8.0525346e-01   6.4746209e-01
   3.2959978e-02   1.0736758e-01   2.0517328e-02   1.0623421e-02   8.4747494e-01   6.6835920e-01
   3.2798672e-02   1.0988532e-01   2.0899562e-02   1.0146502e-02   8.3528879e-01   7.0267899e-01
   3.2516678e-02   1.1130103e-01   2.1087276e-02   9.7232580e-03   8.3368931e-01   6.6831251e-01
   3.2064042e-02   1.1168299e-01   2.1033294e-02   9.3285398e-03   8.3272258e-01   6.4762008e-01
   3.1396270e-02   1.1113225e-01   2.0737494e-02   8.9473580e-03   8.1146195e-01   6.5537190e-01
   3.0503802e-02   1.0972739e-01   2.0218802e-02   8.5661872e-03   8.3967472e-01   6.5566001e-01
   2.9416244e-02   1.0753360e-01   1.9503072e-02   8.1791546e-03   8.5036776e-01   6.4827737e-01
   2.8154250e-02   1.0460060e-01   1.8639627e-02   7.7909002e-03   8.4128751e-01   6.7375720e-01
   2.6741852e-02   1.0092622e-01   1.7682029e-02   7.4076074e-03   8.3534013e-01   6.3279096e-01
   2.5224120e-02   9.6528202e-02   1.6671872e-02   7.0335780e-03   8.3905362e-01   6.3881155e-01
   2.3660992e-02   9.1550678e-02   1.5643429e-02   6.6726018e-03   8.4814892e-01   6.7026158e-01
   2.2120596e-02   8.6202694e-02   1.4630750e-02   6.3293412e-03   8.5382552e-01   6.6593627e-01
   2.0660402e-02   8.0682856e-02   1.3665663e-02   6.0083694e-03   8.2359888e-01   6.7606649e-01
   1.9324990e-02   7.5186920e-02   1.2767469e-02   5.7120058e-03   8.0606164e-01   6.1419082e-01
   1.8150981e-02   6.9865102e-02   1.1944980e-02   5.4419674e-03   8.4530251e-01   6.8700561e-01
   1.7162665e-02   6.4777340e-02   1.1204419e-02   5.2017720e-03   8.5288129e-01   6.5665189e-01
   1.6373052e-02   5.9920608e-02   1.0550163e-02   4.9952526e-03   8.4593495e-01   6.6473825e-01
   1.5784390e-02   5.5292520e-02   9.9818588e-03   4.8225520e-03   8.3613243e-01   6.5416299e-01
   1.5385037e-02   5.0918182e-02   9.4919468e-03   4.6803584e-03   8.2074441e-01   4.9631680e-01
   1.5156368e-02   4.6847768e-02   9.0738490e-03   4.5687042e-03   8.1860523e-01   5.9452072e-01
   1.5082075e-02   4.3133934e-02   8.7316876e-03   4.4914160e-03   8.4644636e-01   3.6609125e-01
   1.5144413e-02   3.9796654e-02   8.4743304e-03   4.4497950e-03   8.7370540e-01   5.2494720e-01
   1.5326865e-02   3.6818748e-02   8.3068884e-03   4.4418406e-03   8.1340134e-01   3.4629611e-01
   1.5625320e-02   3.4158550e-02   8.2353946e-03   4.4668762e-03   8.1779972e-01   5.8269867e+00
   1.6042170e-02   3.1781016e-02   8.2730898e-03   4.5279502e-03   8.5949005e-01   2.6557600e+01
   1.6578802e-02   2.9655380e-02   8.4331844e-03   4.6281224e-03   8.0950342e-01   5.2379735e+01
   1.7237752e-02   2.7731752e-02   8.7239960e-03   4.7684012e-03   8.3542800e-01   7.1619082e+01
   1.8021515e-02   2.5961302e-02   9.1529196e-03   4.9488666e-03   8.5020900e-01   8.4134412e+01
   1.8949406e-02   2.4308396e-02   9.7242206e-03   5.1679872e-03   8.0338980e-01   9.0369957e+01
   2.0066570e-02   2.2744014e-02   1.0433225e-02   5.4220288e-03   8.2066730e-01   9.3600219e+01
   2.1411316e-02   2.1237962e-02   1.1265517e-02   5.7045106e-03   8.1829244e-01   9.5401069e+01
   2.3005300e-02   1.9749167e-02   1.2198775e-02   6.0074876e-03   8.1831994e-01   9.6196899e+01
   2.4870734e-02   1.8238297e-02   1.3204781e-02   6.3232810e-03   8.3726305e-01   9.6419062e+01
   2.7026736e-02   1.6698799e-02   1.4256216e-02   6.6481472e-03   8.3041688e-01   9.5693912e+01
   2.9486574e-02   1.5165891e-02   1.5331520e-02   6.9855206e-03   8.3584746e-01   9.5018621e+01
   3.2254422e-02   1.3689905e-02   1.6410753e-02   7.3393710e-03   8.2454985e-01   9.4262999e+01
   3.5312362e-02   1.2312529e-02   1.7475538e-02   7.7171996e-03   8.2254410e-01   9.3655749e+01
   3.8621528e-02   1.1064293e-02   1.8516007e-02   8.1369034e-03   8.3829345e-01   9.3651249e+01
   4.2138084e-02   9.9653932e-03   1.9532894e-02   8.6156674e-03   8.3028945e-01   9.3802482e+01
   4.5822948e-02   9.0273602e-03   2.0539578e-02   9.1646824e-03   8.1244928e-01   9.3974698e+01
   4.9629444e-02   8.2554984e-03   2.1556824e-02   9.7898110e-03   8.1495311e-01   9.4380842e+01
   5.3495738e-02   7.6500380e-03   2.2595014e-02   1.0490484e-02   8.1389950e-01   9.4949169e+01
   5.7342506e-02   7.2036138e-03   2.3657308e-02   1.1265289e-02   8.1268419e-01   9.5407938e+01
   6.1070094e-02   6.8991254e-03   2.4745024e-02   1.2114622e-02   8.4286507e-01   9.6076970e+01
   6.4560090e-02   6.7170742e-03   2.5843444e-02   1.3040013e-02   8.2057279e-01   9.6698244e+01
   6.7662488e-02   6.6394006e-03   2.6913954e-02   1.4037513e-02   7.8813476e-01   9.6996838e+01
   7.0238332e-02   6.6469322e-03   2.7894866e-02   1.5097753e-02   8.2308202e-01   9.7287278e+01
   7.2198336e-02   6.7175028e-03   2.8726954e-02   1.6224648e-02   8.3635262e-01   9.7480604e+01
   7.3496398e-02   6.8292670e-03   2.9363214e-02   1.7434255e-02   8.4576122e-01   9.7411289e+01
   7.4143382e-02   6.9673744e-03   2.9767948e-02   1.8739669e-02   8.5621565e-01   9.7131810e+01
   7.4145250e-02   7.1163094e-03   2.9941950e-02   2.0155566e-02   8.1491465e-01   9.6845919e+01
   7.3493854e-02   7.2591328e-03   2.9898998e-02   2.1703224e-02   8.1854324e-01   9.6301113e+01
   7.2257996e-02   7.3909508e-03   2.9652304e-02   2.3407452e-02   8.3785569e-01   9.5330037e+01
   7.0570026e-02   7.5161900e-03   2.9235986e-02   2.5289890e-02   8.4678103e-01   9.4277991e+01
   6.8562698e-02   7.6408420e-03   2.8692610e-02   2.7361894e-02   8.6452249e-01   9.3418776e+01
   6.6352306e-02   7.7687184e-03   2.8062090e-02   2.9625366e-02   8.3760275e-01   9.2706015e+01
   6.4054958e-02   7.9024522e-03   2.7372204e-02   3.2070518e-02   8.5315475e-01   9.1686815e+01
   6.1806136e-02   8.0482026e-03   2.6632500e-02   3.4662368e-02   8.5843602e-01   9.0793758e+01
   5.9740416e-02   8.2090680e-03   2.5842772e-02   3.7337468e-02   8.2491123e-01   9.0328236e+01
   5.7954992e-02   8.3813460e-03   2.4998888e-02   4.0023592e-02   8.2613882e-01   8.9415828e+01
   5.6500798e-02   8.5552354e-03   2.4089884e-02   4.2640862e-02   8.3223600e-01   8.8439122e+01
   5.5390720e-02   8.7139756e-03   2.3113926e-02   4.5082258e-02   8.6732752e-01   8.7742512e+01
   5.4607756e-02   8.8425464e-03   2.2092520e-02   4.7204412e-02   8.4973137e-01   8.6702886e+01
   5.4111302e-02   8.9325740e-03   2.1043476e-02   4.8850504e-02   8.1561221e-01   8.5299088e+01
   5.3842860e-02   8.9742382e-03   1.9978433e-02   4.9893696e-02   8.6589212e-01   8.3355043e+01
   5.3727090e-02   8.9520452e-03   1.8920659e-02   5.0217604e-02   8.4483646e-01   8.1003874e+01
   5.3701030e-02   8.8562688e-03   1.7893559e-02   4.9746506e-02   8.1386544e-01   7.8944939e+01
   5.3732302e-02   8.6889298e-03   1.6906693e-02   4.8520572e-02   8.4807290e-01   7.6548655e+01
   5.3792052e-02   8.4576336e-03   1.5961282e-02   4.6641700e-02   8.3647949e-01   7.3559907e+01
   5.3869706e-02   8.1747610e-03   1.5061110e-02   4.4250676e-02   8.3787850e-01   7.0913380e+01
   5.3963462e-02   7.8551024e-03   1.4208079e-02   4.1527326e-02   8.6494012e-01   6.7785327e+01
   5.4026132e-02   7.5125598e-03   1.3397000e-02   3.8631950e-02   8.7083490e-01   6.3935514e+01
   5.3973978e-02   7.1573354e-03   1.2614126e-02   3.5709614e-02   8.5314111e-01   6.0687942e+01
   5.3720620e-02   6.7952436e-03   1.1843779e-02   3.2892686e-02   8.4927985e-01   5.7337298e+01
   5.3187272e-02   6.4318984e-03   1.1082724e-02   3.0286784e-02   8.6500938e-01   5.2619705e+01
   5.2279688e-02   6.0692724e-03   1.0334782e-02   2.7980058e-02   8.5698625e-01   4.7377733e+01
   5.0897918e-02   5.7054574e-03   9.6054250e-03   2.6044118e-02   8.6208358e-01   4.2935253e+01
   4.9017346e-02   5.3448486e-03   8.9038224e-03   2.4541656e-02   8.6829090e-01   3.8962806e+01
   4.6714528e-02   5.0000130e-03   8.2367584e-03   2.3522910e-02   8.5835816e-01   3.4547786e+01
   4.4134860e-02   4.6845648e-03   7.6091812e-03   2.3019906e-02   8.5987351e-01   3.0396870e+01
   4.1441828e-02   4.4100416e-03   7.0288340e-03   2.3063070e-02   8.6555315e-01   2.6776005e+01
   3.8758934e-02   4.1862320e-03   6.5070636e-03   2.3684442e-02   8.5202134e-01   2.3895021e+01
   3.6181934e-02   4.0202186e-03   6.0570472e-03   2.4906742e-02   8.4404317e-01   2.1377334e+01
   3.3806278e-02   3.9154584e-03   5.6883806e-03   2.6737188e-02   8.5453950e-01   1.9127542e+01
   3.1711204e-02   3.8714952e-03   5.4025872e-03   2.9170932e-02   8.4382494e-01   1.8246060e+01
   2.9949644e-02   3.8845846e-03   5.1976550e-03   3.2205002e-02   8.5942378e-01   1.6413958e+01
   2.8549516e-02   3.9486886e-03   5.0749894e-03   3.5838082e-02   8.8257235e-01   1.4254206e+01
   2.7513354e-02   4.0549776e-03   5.0368424e-03   4.0054080e-02   8.5059167e-01   1.3228818e+01
   2.6822162e-02   4.1922934e-03   5.0910220e-03   4.4810248e-02   8.4583469e-01   1.1730238e+01
   2.6433602e-02   4.3469374e-03   5.2565666e-03   5.0045576e-02   8.6259870e-01   1.0263544e+01
   2.6292620e-02   4.5046094e-03   5.5540880e-03   5.5689380e-02   8.5136151e-01   8.9826864e+00
   2.6339966e-02   4.6538874e-03   5.9988654e-03   6.1659764e-02   8.3516348e-01   8.0992055e+00
   2.6500356e-02   4.7832918e-03   6.6002818e-03   6.7875788e-02   8.4170813e-01   6.4975351e+00
   2.6720896e-02   4.8871416e-03   7.3672328e-03   7.4252746e-02   8.3797223e-01   4.3322349e+00
   2.6991940e-02   4.9716374e-03   8.3155532e-03   8.0681394e-02   8.1903271e-01   3.6919924e+00
   2.7320780e-02   5.0463148e-03   9.4649234e-03   8.7014994e-02   8.5388360e-01   3.0647475e+00
   2.7744804e-02   5.1219100e-03   1.0830956e-02   9.3076378e-02   8.7296223e-01   2.2127070e+00
   2.8316176e-02   5.2098598e-03   1.2424326e-02   9.8657488e-02   8.5109728e-01   1.7548690e+00
   2.9069934e-02   5.3180626e-03   1.4259299e-02   1.0352133e-01   8.4028619e-01   1.1328943e+00
   3.0020748e-02   5.4504222e-03   1.6359309e-02   1.0746281e-01   8.3074223e-01   8.6644178e-01
   3.1173680e-02   5.6080586e-03   1.8748326e-02   1.1026042e-01   8.2740715e-01   7.4090221e-01
   3.2537368e-02   5.7919582e-03   2.1444942e-02   1.1169761e-01   8.3545597e-01   6.4728182e-01
   3.4099866e-02   5.9992190e-03   2.4475298e-02   1.1177873e-01   8.4957080e-01   6.8905721e-01
   3.5832134e-02   6.2230352e-03   2.7877078e-02   1.1069789e-01   8.4470730e-01   6.5195582e-01
   3.7710030e-02   6.4595562e-03   3.1683564e-02   1.0869740e-01   8.2273818e-01   6.7329084e-01
   3.9695762e-02   6.7042408e-03   3.5910696e-02   1.0600873e-01   8.4403372e-01   6.6102001e-01
   4.1723044e-02   6.9488942e-03   4.0552932e-02   1.0279717e-01   8.5425673e-01   6.3968707e-01
   4.3702604e-02   7.1862048e-03   4.5590638e-02   9.9208846e-02   8.3463235e-01   6.3370091e-01
   4.5558990e-02   7.4152120e-03   5.1001402e-02   9.5382834e-02   8.4368517e-01   6.2831514e-01
   4.7254272e-02   7.6461180e-03   5.6740182e-02   9.1417974e-02   8.2127970e-01   6.6556286e-01
   4.8762906e-02   7.8975016e-03   6.2705360e-02   8.7378538e-02   8.3874041e-01   6.3701032e-01
   5.0038926e-02   8.1872820e-03   6.8745602e-02   8.3303042e-02   8.2189319e-01   6.4755008e-01
   5.1019232e-02   8.5270474e-03   7.4684716e-02   7.9231514e-02   8.0510100e-01   6.6834448e-01
   5.1678152e-02   8.9318300e-03   8.0344436e-02   7.5207406e-02   8.3772907e-01   6.4344813e-01
   5.2073618e-02   9.4331286e-03   8.5519458e-02   7.1251650e-02   7.9877722e-01   6.5203114e-01
   5.2332674e-02   1.0073099e-02   8.9953516e-02   6.7340346e-02   8.3184790e-01   6.5597535e-01
   5.2581930e-02   1.0890180e-02   9.3467142e-02   6.3434634e-02   7.9303856e-01   6.6878631e-01
   5.2896208e-02   1.1910515e-02   9.6019390e-02   5.9539880e-02   8.0080635e-01   6.5786953e-01
   5.3304264e-02   1.3151495e-02   9.7641518e-02   5.5701254e-02   8.4264599e-01   6.3340068e-01
   5.3797270e-02   1.4627577e-02   9.8458564e-02   5.1994670e-02   8.6001513e-01   6.3860059e-01
   5.4331596e-02   1.6347421e-02   9.8643244e-02   4.8509054e-02   8.7231537e-01   6.3011939e-01
   5.4852300e-02   1.8309857e-02   9.8343822e-02   4.5315892e-02   7.8042652e-01   6.4703610e-01
   5.5291012e-02   2.0502378e-02   9.7740314e-02   4.2477814e-02   8.5640694e-01   6.5693968e-01
   5.5549404e-02   2.2905736e-02   9.7033090e-02   4.0043802e-02   6.3640937e-01   6.4735786e-01
   5.5533040e-02   2.5490004e-02   9.6381414e-02   3.8039518e-02   7.1710103e-01   6.6185762e-01
   5.5150972e-02   2.8206918e-02   9.5943120e-02   3.6473116e-02   5.7705411e-01   6.4651156e-01
   5.4329964e-02   3.1007212e-02   9.5891212e-02   3.5339254e-02   5.7251797e-01   6.4372421e-01
   5.3078462e-02   3.3851972e-02   9.6368984e-02   3.4613746e-02   2.3062450e+00   6.4983484e-01
   5.1477986e-02   3.6685890e-02   9.7530576e-02   3.4252318e-02   8.5390395e+00   6.3850593e-01
   4.9671470e-02   3.9440222e-02   9.9550846e-02   3.4201670e-02   2.9372917e+01   6.5181505e-01
   4.7824728e-02   4.2078726e-02   1.0254243e-01   3.4416024e-02   5.8862763e+01   6.7573018e-01
   4.6066606e-02   4.4581866e-02   1.0655100e-01   3.4900346e-02   7.9777328e+01   6.6146782e-01
   4.4487420e-02   4.6914436e-02   1.1158504e-01   3.5701920e-02   9.2359981e+01   6.1847695e-01
   4.3129694e-02   4.9051470e-02   1.1762811e-01   3.6870372e-02   9.9796061e+01   6.2348068e-01
   4.1986404e-02   5.0994178e-02   1.2460808e-01   3.8453554e-02   1.0318848e+02   6.4339761e-01
   4.1008710e-02   5.2748842e-02   1.3233734e-01   4.0475818e-02   1.0468368e+02   6.5205779e-01
   4.0124784e-02   5.4329256e-02   1.4057781e-01   4.2955618e-02   1.0449134e+02   6.4274786e-01
   3.9269026e-02   5.5774674e-02   1.4914936e-01   4.5929494e-02   1.0342141e+02   6.2625876e-01
   3.8405124e-02   5.7103210e-02   1.5788442e-01   4.9436712e-02   1.0076685e+02   6.3982045e-01
   3.7532560e-02   5.8275910e-02   1.6652931e-01   5.3510210e-02   9.7662261e+01   6.4965843e-01
   3.6653216e-02   5.9193350e-02   1.7484296e-01   5.8156694e-02   9.5526388e+01   6.6065569e-01
   3.5756106e-02   5.9703072e-02   1.8268075e-01   6.3366242e-02   9.3950589e+01   6.4482712e-01
   3.4822740e-02   5.9692894e-02   1.8985263e-01   6.9130152e-02   9.3200301e+01   6.2551904e-01
   3.3828520e-02   5.9119566e-02   1.9600789e-01   7.5409296e-02   9.2828003e+01   6.4933540e-01
   3.2749318e-02   5.7970986e-02   2.0065520e-01   8.2107024e-02   9.2411384e+01   6.5144722e-01
   3.1573094e-02   5.6311940e-02   2.0341186e-01   8.9111424e-02   9.1325010e+01   6.6053419e-01
   3.0311718e-02   5.4281688e-02   2.0417060e-01   9.6288418e-02   9.0191985e+01   6.7196299e-01
   2.9004098e-02   5.2026460e-02   2.0295324e-01   1.0341602e-01   8.9501131e+01   6.4369666e-01
   2.7704804e-02   4.9659508e-02   1.9993237e-01   1.1018979e-01   8.8668305e+01   6.5563090e-01
   2.6465758e-02   4.7249994e-02   1.9544353e-01   1.1623085e-01   8.8446468e+01   6.7090229e-01
   2.5340264e-02   4.4856866e-02   1.8979816e-01   1.2115326e-01   8.8171701e+01   6.6465596e-01
   2.4376950e-02   4.2542164e-02   1.8322411e-01   1.2454589e-01   8.7466726e+01   6.6636704e-01
   2.3602312e-02   4.0341036e-02   1.7596092e-01   1.2600311e-01   8.6844449e+01   6.5527246e-01
   2.3021762e-02   3.8271112e-02   1.6833239e-01   1.2543741e-01   8.6011498e+01   6.6631959e-01
   2.2617628e-02   3.6344546e-02   1.6063090e-01   1.2306357e-01   8.4916812e+01   6.8872378e-01
   2.2362294e-02   3.4558996e-02   1.5299428e-01   1.1920095e-01   8.3855818e+01   6.6497872e-01
   2.2239484e-02   3.2895266e-02   1.4544643e-01   1.1422437e-01   8.3427280e+01   6.3751433e-01
   2.2248992e-02   3.1315338e-02   1.3803755e-01   1.0842624e-01   8.2702252e+01   6.4467022e-01
   2.2397078e-02   2.9795538e-02   1.3088000e-01   1.0199118e-01   8.1543076e+01   6.4262012e-01
   2.2680904e-02   2.8342682e-02   1.2402275e-01   9.5069812e-02   8.1100181e+01   6.6239613e-01
   2.3084764e-02   2.6954330e-02   1.1744339e-01   8.7811766e-02   8.0303963e+01   6.8221497e-01
   2.3572680e-02   2.5602446e-02   1.1108801e-01   8.0376556e-02   7.9131260e+01   6.6166657e-01
   2.4093590e-02   2.4268080e-02   1.0488858e-01   7.2927296e-02   7.8419979e+01   6.5774054e-01
   2.4584212e-02   2.2952750e-02   9.8797174e-02   6.5623636e-02   7.7635024e+01   6.5769493e-01
   2.4975082e-02   2.1651596e-02   9.2752822e-02   5.8587144e-02   7.6847550e+01   6.5455844e-01
   2.5228142e-02   2.0359674e-02   8.6718312e-02   5.1892156e-02   7.5980917e+01   6.7263586e-01
   2.5327478e-02   1.9081229e-02   8.0736642e-02   4.5580556e-02   7.4807566e+01   6.8813266e-01
   2.5274296e-02   1.7829593e-02   7.4873348e-02   3.9684912e-02   7.3107550e+01   6.8004602e-01
   2.5088652e-02   1.6635517e-02   6.9147612e-02   3.4251124e-02   7.1179423e+01   6.6598303e-01
   2.4773388e-02   1.5538109e-02   6.3553724e-02   2.9318938e-02   6.9291133e+01   6.6555237e-01
   2.4338832e-02   1.4572439e-02   5.8134680e-02   2.4904992e-02   6.6141493e+01   6.6486813e-01
   2.3817816e-02   1.3760763e-02   5.2967268e-02   2.1011534e-02   6.2368951e+01   6.7078840e-01
   2.3241746e-02   1.3113865e-02   4.8097068e-02   1.7636879e-02   5.9452325e+01   6.4456273e-01
   2.2647856e-02   1.2633025e-02   4.3544002e-02   1.4770512e-02   5.6620483e+01   6.2049583e-01
   2.2078616e-02   1.2310327e-02   3.9342588e-02   1.2385593e-02   5.2970891e+01   6.7268554e-01
   2.1579230e-02   1.2138909e-02   3.5538692e-02   1.0448546e-02   4.8856030e+01   6.9995805e-01
   2.1200738e-02   1.2112879e-02   3.2153342e-02   8.9283390e-03   4.5201311e+01   6.7341970e-01
   2.0994794e-02   1.2223417e-02   2.9171872e-02   7.7972160e-03   4.1760142e+01   6.5615722e-01
   2.1003540e-02   1.2456325e-02   2.6560576e-02   7.0250856e-03   3.8021406e+01   6.8447453e-01
   2.1252318e-02   1.2789545e-02   2.4291706e-02   6.5823084e-03   3.4064165e+01   7.0449082e-01
   2.1758916e-02   1.3204229e-02   2.2347014e-02   6.4481398e-03   3.0185227e+01   6.8464858e-01
   2.2535926e-02   1.3690855e-02   2.0697044e-02   6.6040442e-03   2.6814497e+01   6.8007570e-01
   2.3589792e-02   1.4240531e-02   1.9300265e-02   7.0278988e-03   2.4304089e+01   6.5190383e-01
   2.4928930e-02   1.4839871e-02   1.8113039e-02   7.6957112e-03   2.2600003e+01   6.3790826e-01
   2.6563084e-02   1.5469121e-02   1.7096920e-02   8.5828264e-03   2.0029590e+01   6.5239043e-01
   2.8501342e-02   1.6108211e-02   1.6218769e-02   9.6633904e-03   1.7437761e+01   6.6708397e-01
   3.0740582e-02   1.6743425e-02   1.5445930e-02   1.0906570e-02   1.5480792e+01   6.8088736e-01
   3.3251252e-02   1.7359125e-02   1.4759193e-02   1.2272925e-02   1.3626380e+01   6.6206954e-01
   3.5985564e-02   1.7939911e-02   1.4154816e-02   1.3717877e-02   1.2969519e+01   6.5969951e-01
   3.8883000e-02   1.8482957e-02   1.3625803e-02   1.5199089e-02   1.1380570e+01   6.6884057e-01
   4.1856012e-02   1.8996699e-02   1.3159791e-02   1.6668463e-02   9.8303131e+00   6.8604071e-01
   4.4783066e-02   1.9490271e-02   1.2748706e-02   1.8064149e-02   9.7522601e+00   6.7059925e-01
   4.7523296e-02   1.9970459e-02   1.2380888e-02   1.9311367e-02   8.6628655e+00   6.3913214e-01
   4.9928146e-02   2.0445780e-02   1.2038010e-02   2.0331530e-02   7.2928866e+00   6.7435056e-01
   5.1861872e-02   2.0922816e-02   1.1704012e-02   2.1051622e-02   6.5614938e+00   6.7305517e-01
   5.3222046e-02   2.1409276e-02   1.1360901e-02   2.1393018e-02   6.2229844e+00   6.5871375e-01
   5.3950062e-02   2.1923716e-02   1.0991061e-02   2.1313044e-02   5.6533249e+00   6.8190345e-01
   5.4076404e-02   2.2493866e-02   1.0582486e-02   2.0846824e-02   4.4048300e+00   6.9410371e-01
   5.3714216e-02   2.3144062e-02   1.0132427e-02   2.0061068e-02   3.8467231e+00   6.6761028e-01
   5.2991050e-02   2.3891068e-02   9.6483470e-03   1.9032913e-02   3.3840414e+00   6.5236301e-01
   5.2034486e-02   2.4757712e-02   9.1384308e-03   1.7849963e-02   2.4379820e+00   6.7145888e-01
   5.0960502e-02   2.5764266e-02   8.6156784e-03   1.6587513e-02   2.3561580e+00   6.7591833e-01
   4.9846020e-02   2.6924250e-02   8.0981654e-03   1.5304764e-02   2.1449781e+00   6.9507247e-01
   4.8729090e-02   2.8261122e-02   7.6031518e-03   1.4047577e-02   1.3719656e+00   6.7693020e-01
   4.7614472e-02   2.9796994e-02   7.1473444e-03   1.2851790e-02   1.3826263e+00   6.6232862e-01
   4.6504298e-02   3.1550288e-02   6.7418112e-03   1.1746807e-02   1.4463643e+00   6.5155770e-01
   4.5433210e-02   3.3542756e-02   6.3916546e-03   1.0753386e-02   1.0451798e+00   6.4629184e-01
   4.4440324e-02   3.5783402e-02   6.0969504e-03   9.8812922e-03   8.6648152e-01   6.7114086e-01
   4.3530092e-02   3.8265378e-02   5.8536226e-03   9.1328296e-03   8.2349466e-01   6.3182760e-01
   4.2684174e-02   4.0980290e-02   5.6569518e-03   8.5065960e-03   8.0044969e-01   6.5544700e-01
   4.1886498e-02   4.3919132e-02   5.4999808e-03   7.9956886e-03   8.5672532e-01   6.8297993e-01
   4.1135518e-02   4.7057592e-02   5.3708040e-03   7.5877654e-03   8.3526071e-01   6.6429743e-01
   4.0439638e-02   5.0353980e-02   5.2552832e-03   7.2679470e-03   8.2688187e-01   6.8470371e-01
   3.9803590e-02   5.3749130e-02   5.1451074e-03   7.0237876e-03   8.4970844e-01   6.6244590e-01
   3.9215034e-02   5.7169554e-02   5.0379056e-03   6.8468836e-03   8.2303708e-01   6.4697100e-01
   3.8638350e-02   6.0540100e-02   4.9298768e-03   6.7287820e-03   8.4231138e-01   6.5121186e-01
   3.8020598e-02   6.3781332e-02   4.8152954e-03   6.6589078e-03   8.3965397e-01   6.5862539e-01
   3.7287164e-02   6.6809616e-02   4.6912770e-03   6.6246628e-03   8.5204126e-01   6.4508967e-01
   3.6367946e-02   6.9498322e-02   4.5576522e-03   6.6082884e-03   8.6924974e-01   6.5945903e-01
   3.5242928e-02   7.1684978e-02   4.4136302e-03   6.5926876e-03   8.2202380e-01   6.5917487e-01
   3.3925662e-02   7.3266478e-02   4.2630086e-03   6.5736576e-03   8.2764420e-01   6.2631182e-01
   3.2442928e-02   7.4193360e-02   4.1158824e-03   6.5535674e-03   8.3454532e-01   6.8626446e-01
   3.0837262e-02   7.4444668e-02   3.9818728e-03   6.5335284e-03   8.2730128e-01   6.5149407e-01
   2.9150624e-02   7.4030318e-02   3.8669860e-03   6.5144326e-03   8.1784290e-01   6.5716014e-01
   2.7403374e-02   7.2930118e-02   3.7737578e-03   6.4940900e-03   8.0735927e-01   6.7960421e-01
   2.5591568e-02   7.1073616e-02   3.7063174e-03   6.4688136e-03   8.2392352e-01   6.1970870e-01
   2.3721704e-02   6.8415796e-02   3.6710348e-03   6.4364050e-03   8.1840847e-01   6.6451065e-01
   2.1826154e-02   6.5004288e-02   3.6732780e-03   6.3955008e-03   8.2814020e-01   6.3657514e-01
   1.9949574e-02   6.0971984e-02   3.7179974e-03   6.3447088e-03   8.3933555e-01   6.7894339e-01
   1.8145868e-02   5.6518998e-02   3.8067464e-03   6.2803606e-03   8.0931519e-01   6.4467595e-01
   1.6462783e-02   5.1853354e-02   3.9396004e-03   6.1968560e-03   8.1522726e-01   6.5509645e-01
   1.4937201e-02   4.7139496e-02   4.1185346e-03   6.0915148e-03   8.5301635e-01   6.6862067e-01
   1.3600614e-02   4.2531246e-02   4.3456262e-03   5.9651410e-03   8.2272757e-01   4.9437243e-01
   1.2475955e-02   3.8170570e-02   4.6282150e-03   5.8158728e-03   8.0577178e-01   5.3888617e-01
   1.1581025e-02   3.4159246e-02   4.9803304e-03   5.6421562e-03   8.3663364e-01   3.4670986e-01
   1.0926530e-02   3.0553630e-02   5.4166814e-03   5.4501644e-03   8.4371439e-01   5.0025168e-01
   1.0514069e-02   2.7369326e-02   5.9503988e-03   5.2472496e-03   8.3522604e-01   2.8963435e-01
   1.0342422e-02   2.4593136e-02   6.5926244e-03   5.0386126e-03   8.2932769e-01   5.1521227e+00
   1.0408556e-02   2.2185932e-02   7.3526766e-03   4.8319194e-03   8.5203033e-01   2.5278635e+01
   1.0705445e-02   2.0092502e-02   8.2368312e-03   4.6351358e-03   8.4333148e-01   5.2742126e+01
   1.1222147e-02   1.8256941e-02   9.2459798e-03   4.4551062e-03   8.2190702e-01   7.3889897e+01
   1.1952440e-02   1.6630895e-02   1.0376151e-02   4.2977742e-03   8.2820361e-01   8.6720954e+01
   1.2905256e-02   1.5164821e-02   1.1622716e-02   4.1658498e-03   8.2690389e-01   9.3239662e+01
   1.4093990e-02   1.3806355e-02   1.2981776e-02   4.0594016e-03   8.2595236e-01   9.6384170e+01
   1.5530751e-02   1.2524695e-02   1.4441591e-02   3.9776300e-03   8.1164362e-01   9.8249847e+01
   1.7238029e-02   1.1311012e-02   1.5979861e-02   3.9199822e-03   8.3271462e-01   9.9723424e+01
   1.9239402e-02   1.0168526e-02   1.7580297e-02   3.8890426e-03   8.2796831e-01   1.0044640e+02
   2.1542354e-02   9.1120716e-03   1.9229348e-02   3.8906600e-03   7.9153381e-01   1.0038168e+02
   2.4135746e-02   8.1551094e-03   2.0897604e-02   3.9321238e-03   8.1821085e-01   1.0041764e+02
   2.6991246e-02   7.3028294e-03   2.2553970e-02   4.0221276e-03   8.2168842e-01   1.0013852e+02
   3.0066604e-02   6.5562500e-03   2.4165766e-02   4.1687646e-03   8.1326121e-01   9.9556483e+01
   3.3309418e-02   5.9172444e-03   2.5678990e-02   4.3773662e-03   8.0677122e-01   9.9477138e+01
   3.6654888e-02   5.3893502e-03   2.7019128e-02   4.6526312e-03   8.2673583e-01   9.9633417e+01
   4.0024830e-02   4.9748072e-03   2.8095084e-02   4.9987148e-03   8.2879963e-01   9.9531007e+01
   4.3339238e-02   4.6739192e-03   2.8827616e-02   5.4163938e-03   8.0749616e-01   9.9599078e+01
   4.6513922e-02   4.4824910e-03   2.9187802e-02   5.9046914e-03   8.5705897e-01   9.9892437e+01
   4.9456902e-02   4.3911822e-03   2.9208188e-02   6.4639112e-03   8.2425675e-01   1.0021439e+02
   5.2102280e-02   4.3878724e-03   2.8960948e-02   7.0983520e-03   8.0019681e-01   1.0075553e+02
   5.4402590e-02   4.4595226e-03   2.8522586e-02   7.8148994e-03   8.5173075e-01   1.0120837e+02
   5.6286322e-02   4.5940814e-03   2.7969644e-02   8.6232464e-03   8.4392382e-01   1.0154573e+02
   5.7678654e-02   4.7783880e-03   2.7371836e-02   9.5403298e-03   8.3207710e-01   1.0194298e+02
   5.8526116e-02   4.9953162e-03   2.6779264e-02   1.0581825e-02   8.4522850e-01   1.0206652e+02
   5.8803206e-02   5.2231126e-03   2.6225218e-02   1.1756008e-02   8.7667832e-01   1.0204031e+02
   5.8537196e-02   5.4405012e-03   2.5723306e-02   1.3065074e-02   8.7337387e-01   1.0186101e+02
   5.7818278e-02   5.6340874e-03   2.5261340e-02   1.4502203e-02   8.5868416e-01   1.0136201e+02
   5.6747248e-02   5.7935792e-03   2.4811520e-02   1.6050480e-02   8.5488558e-01   1.0061621e+02
   5.5393612e-02   5.9106166e-03   2.4352254e-02   1.7683473e-02   8.5120885e-01   9.9446284e+01
   5.3848804e-02   5.9841388e-03   2.3866644e-02   1.9373665e-02   8.5679455e-01   9.8078683e+01
   5.2234536e-02   6.0194728e-03   2.3353780e-02   2.1088640e-02   8.5140960e-01   9.6573778e+01
   5.0658518e-02   6.0292338e-03   2.2836234e-02   2.2789440e-02   8.5877333e-01   9.4929912e+01
   4.9204866e-02   6.0259514e-03   2.2326384e-02   2.4456864e-02   8.5870021e-01   9.3531719e+01
   4.7919344e-02   6.0143428e-03   2.1823594e-02   2.6090840e-02   8.3351716e-01   9.2255577e+01
   4.6802192e-02   5.9939800e-03   2.1328326e-02   2.7687646e-02   8.0728489e-01   9.1052950e+01
   4.5825212e-02   5.9604068e-03   2.0833304e-02   2.9232952e-02   8.2019199e-01   8.9773501e+01
   4.4941836e-02   5.9065484e-03   2.0321292e-02   3.0706640e-02   8.4364044e-01   8.8412371e+01
   4.4065588e-02   5.8205590e-03   1.9773787e-02   3.2088998e-02   8.3992456e-01   8.6783414e+01
   4.3100034e-02   5.6894046e-03   1.9171921e-02   3.3344298e-02   8.3141272e-01   8.4632442e+01
   4.1998024e-02   5.5083720e-03   1.8502327e-02   3.4415616e-02   8.1145153e-01   8.2700506e+01
   4.0754098e-02   5.2817776e-03   1.7767884e-02   3.5256878e-02   8.2288803e-01   8.0189772e+01
   3.9398186e-02   5.0230558e-03   1.6974381e-02   3.5843120e-02   8.4827523e-01   7.6507058e+01
   3.7975870e-02   4.7488310e-03   1.6128716e-02   3.6145372e-02   8.5283435e-01   7.2482473e+01
   3.6513550e-02   4.4721884e-03   1.5252083e-02   3.6125920e-02   8.4927373e-01   6.8497274e+01
   3.5023864e-02   4.2057950e-03   1.4369453e-02   3.5765410e-02   8.4426007e-01   6.4803471e+01
   3.3514152e-02   3.9621092e-03   1.3501680e-02   3.5070938e-02   8.6099117e-01   6.0639469e+01
   3.1997482e-02   3.7506278e-03   1.2667090e-02   3.4052238e-02   8.3198549e-01   5.6342147e+01
   3.0498486e-02   3.5775626e-03   1.1879554e-02   3.2722848e-02   8.5383397e-01   5.1917057e+01
   2.9042052e-02   3.4459924e-03   1.1147995e-02   3.1128088e-02   9.1067292e-01   4.5953634e+01
   2.7655230e-02   3.3548308e-03   1.0473327e-02   2.9336014e-02   8.5127391e-01   4.0438841e+01
   2.6371468e-02   3.2996308e-03   9.8458558e-03   2.7411258e-02   8.6690439e-01   3.6347522e+01
   2.5215008e-02   3.2747848e-03   9.2530084e-03   2.5421302e-02   8.8040054e-01   3.1529158e+01
   2.4193118e-02   3.2724292e-03   8.6891478e-03   2.3442912e-02   8.3392261e-01   2.7290895e+01
   2.3313426e-02   3.2834276e-03   8.1526640e-03   2.1552122e-02   8.7147404e-01   2.4132341e+01
   2.2590326e-02   3.3010568e-03   7.6416676e-03   1.9818871e-02   8.5787353e-01   2.0354463e+01
   2.2043596e-02   3.3223694e-03   7.1563366e-03   1.8311609e-02   8.5467505e-01   1.8046002e+01
   2.1704130e-02   3.3481054e-03   6.6976354e-03   1.7096139e-02   8.4382116e-01   1.7312988e+01
   2.1600604e-02   3.3798966e-03   6.2629522e-03   1.6220865e-02   8.1956940e-01   1.5498190e+01
   2.1741600e-02   3.4171048e-03   5.8449632e-03   1.5716078e-02   8.7806915e-01   1.3423738e+01
   2.2117944e-02   3.4587552e-03   5.4390714e-03   1.5602540e-02   8.5278136e-01   1.1643062e+01
   2.2710712e-02   3.5068582e-03   5.0503138e-03   1.5895794e-02   8.4683167e-01   1.0003192e+01
   2.3494354e-02   3.5660158e-03   4.6875496e-03   1.6618899e-02   8.9180733e-01   8.6519241e+00
   2.4450680e-02   3.6414834e-03   4.3587378e-03   1.7802989e-02   8.6511494e-01   7.6524961e+00
   2.5577540e-02   3.7370884e-03   4.0721878e-03   1.9476033e-02   8.5359571e-01   7.3336827e+00
   2.6879842e-02   3.8556344e-03   3.8355920e-03   2.1658264e-02   8.4849130e-01   6.2918839e+00
   2.8366058e-02   4.0011546e-03   3.6580794e-03   2.4357396e-02   8.2712878e-01   5.2569672e+00
   3.0035324e-02   4.1767852e-03   3.5515688e-03   2.7571826e-02   8.3468588e-01   4.5233732e+00
   3.1874172e-02   4.3840882e-03   3.5296710e-03   3.1286194e-02   8.6625413e-01   3.6104317e+00
   3.3882808e-02   4.6259798e-03   3.6110318e-03   3.5468098e-02   8.5621313e-01   3.1479595e+00
   3.6064574e-02   4.9029678e-03   3.8175876e-03   4.0067962e-02   8.3240831e-01   2.2773464e+00
   3.8391700e-02   5.2100994e-03   4.1709148e-03   4.5008640e-02   8.5331374e-01   1.5503121e+00
   4.0830758e-02   5.5425082e-03   4.6940908e-03   5.0227994e-02   8.5446112e-01   1.2091203e+00
   4.3373552e-02   5.8966442e-03   5.4095694e-03   5.5708792e-02   8.3489874e-01   1.0907196e+00
   4.6012132e-02   6.2693790e-03   6.3373826e-03   6.1433806e-02   8.2929635e-01   1.1017660e+00
   4.8718670e-02   6.6593534e-03   7.4950360e-03   6.7354448e-02   8.5192837e-01   7.6781411e-01
   5.1435114e-02   7.0609470e-03   8.8961936e-03   7.3397290e-02   8.6888912e-01   6.9458505e-01
   5.4064544e-02   7.4607688e-03   1.0554712e-02   7.9467360e-02   8.3944062e-01   6.8870132e-01
   5.6483660e-02   7.8396890e-03   1.2482490e-02   8.5422306e-02   8.3081453e-01   6.8206760e-01
   5.8574718e-02   8.1758818e-03   1.4680244e-02   9.1064284e-02   8.6721940e-01   7.2416857e-01
   6.0277792e-02   8.4548848e-03   1.7139142e-02   9.6143864e-02   8.4913431e-01   6.3363956e-01
   6.1583046e-02   8.6700766e-03   1.9850125e-02   1.0040427e-01   8.1074439e-01   6.6810243e-01
   6.2501364e-02   8.8167620e-03   2.2804326e-02   1.0360122e-01   8.4593855e-01   6.4654436e-01
   6.3085150e-02   8.8975870e-03   2.5978382e-02   1.0545428e-01   8.3817245e-01   6.3401942e-01
   6.3395516e-02   8.9221890e-03   2.9339672e-02   1.0577774e-01   8.2344707e-01   6.6274172e-01
   6.3450382e-02   8.8987006e-03   3.2868978e-02   1.0457748e-01   8.3884782e-01   6.3850973e-01
   6.3216336e-02   8.8266876e-03   3.6551136e-02   1.0194946e-01   8.0695619e-01   6.6431190e-01
   6.2633482e-02   8.7006666e-03   4.0352026e-02   9.8061866e-02   8.1571721e-01   6.8118824e-01
   6.1705786e-02   8.5251336e-03   4.4212052e-02   9.3158540e-02   8.3244385e-01   6.5317798e-01
   6.0540320e-02   8.3145566e-03   4.8055718e-02   8.7534474e-02   8.4104996e-01   6.3145219e-01
   5.9276084e-02   8.0830906e-03   5.1808162e-02   8.1505786e-02   8.3768527e-01   6.6024699e-01
   5.8034940e-02   7.8405846e-03   5.5406134e-02   7.5351780e-02   8.3463892e-01   6.6838603e-01
   5.6904806e-02   7.5916902e-03   5.8777158e-02   6.9294592e-02   8.7600505e-01   6.6393567e-01
   5.5933288e-02   7.3431048e-03   6.1861860e-02   6.3496230e-02   8.4492705e-01   6.8833976e-01
   5.5145032e-02   7.1093244e-03   6.4689316e-02   5.8082856e-02   8.4127099e-01   6.7521776e-01
   5.4538308e-02   6.9088254e-03   6.7324506e-02   5.3173494e-02   8.2230462e-01   6.5637907e-01
   5.4092914e-02   6.7605982e-03   6.9775266e-02   4.8865480e-02   8.0143288e-01   6.3681346e-01
   5.3784594e-02   6.6814276e-03   7.1986018e-02   4.5221724e-02   8.5050073e-01   6.3189375e-01
   5.3576254e-02   6.6823378e-03   7.3890246e-02   4.2269586e-02   8.4086317e-01   6.6415458e-01
   5.3436888e-02   6.7698052e-03   7.5471080e-02   4.0001998e-02   8.8769274e-01   6.3124658e-01
   5.3360030e-02   6.9479070e-03   7.6704310e-02   3.8368832e-02   8.3928229e-01   6.2048721e-01
   5.3339368e-02   7.2161112e-03   7.7562934e-02   3.7283248e-02   8.4847203e-01   6.4922049e-01
   5.3362442e-02   7.5745884e-03   7.8124596e-02   3.6650504e-02   8.2459297e-01   6.4610427e-01
   5.3427882e-02   8.0303122e-03   7.8518230e-02   3.6362294e-02   7.8341135e-01   6.4487360e-01
   5.3539446e-02   8.5924124e-03   7.8872684e-02   3.6297844e-02   8.2830136e-01   6.3107927e-01
   5.3718302e-02   9.2711858e-03   7.9346486e-02   3.6378816e-02   5.8142416e-01   6.3507859e-01
   5.4010784e-02   1.0078369e-02   8.0081384e-02   3.6606466e-02   7.0565457e-01   6.2554186e-01
   5.4470572e-02   1.1022782e-02   8.1170226e-02   3.7013246e-02   4.8891593e-01   6.3439382e-01
   5.5162662e-02   1.2109669e-02   8.2671730e-02   3.7618768e-02   8.7780044e-01   6.7518631e-01
   5.6147896e-02   1.3339857e-02   8.4654956e-02   3.8438242e-02   4.2599518e+00   6.6043593e-01
   5.7460276e-02   1.4705487e-02   8.7216792e-02   3.9476234e-02   1.5947804e+01   6.5064965e-01
   5.9106910e-02   1.6196249e-02   9.0412470e-02   4.0728272e-02   4.1229406e+01   6.6003899e-01
   6.1045880e-02   1.7810201e-02   9.4231970e-02   4.2180176e-02   6.7100177e+01   6.4127285e-01
   6.3176658e-02   1.9553997e-02   9.8645962e-02   4.3804044e-02   8.2219041e+01   6.3212822e-01
   6.5357372e-02   2.1437416e-02   1.0363168e-01   4.5554740e-02   9.0782613e+01   6.4976288e-01
   6.7441160e-02   2.3469848e-02   1.0914295e-01   4.7390394e-02   9.5232452e+01   6.3805409e-01
   6.9323748e-02   2.5660160e-02   1.1505032e-01   4.9321134e-02   9.7451392e+01   6.1278111e-01
   7.0943758e-02   2.8007834e-02   1.2116294e-01   5.1390400e-02   9.8254240e+01   6.4407768e-01
   7.2300872e-02   3.0499312e-02   1.2733814e-01   5.3670944e-02   9.7973244e+01   6.6444674e-01
   7.3475524e-02   3.3109210e-02   1.3347721e-01   5.6259992e-02   9.7331121e+01   6.4234060e-01
   7.4569456e-02   3.5791924e-02   1.3942367e-01   5.9230568e-02   9.6020098e+01   6.5851215e-01
   7.5661926e-02   3.8484434e-02   1.4501112e-01   6.2660456e-02   9.5045298e+01   6.6110471e-01
   7.6814414e-02   4.1113842e-02   1.5012516e-01   6.6644380e-02   9.4293154e+01   6.3360127e-01
   7.8071608e-02   4.3611408e-02   1.5464239e-01   7.1260372e-02   9.3731335e+01   6.3870759e-01
   7.9471760e-02   4.5918158e-02   1.5834988e-01   7.6560596e-02   9.3413312e+01   6.3191721e-01
   8.1083692e-02   4.7958718e-02   1.6092221e-01   8.2555794e-02   9.3179789e+01   6.4133874e-01
   8.2987412e-02   4.9648928e-02   1.6212723e-01   8.9219176e-02   9.3461966e+01   6.5213565e-01
   8.5224444e-02   5.0938246e-02   1.6197391e-01   9.6502590e-02   9.3819385e+01   6.2324032e-01
   8.7798154e-02   5.1811540e-02   1.6055965e-01   1.0433426e-01   9.4005040e+01   6.3201468e-01
   9.0667252e-02   5.2275354e-02   1.5800238e-01   1.1256495e-01   9.4247101e+01   6.6335810e-01
   9.3741596e-02   5.2370682e-02   1.5447416e-01   1.2093214e-01   9.4876566e+01   6.6218163e-01
   9.6890954e-02   5.2168044e-02   1.5015379e-01   1.2908295e-01   9.5667134e+01   6.5087471e-01
   9.9964490e-02   5.1729230e-02   1.4514091e-01   1.3660401e-01   9.6232378e+01   6.4514281e-01
   1.0285826e-01   5.1102838e-02   1.3948738e-01   1.4308427e-01   9.7097787e+01   6.5195630e-01
   1.0558938e-01   5.0337230e-02   1.3334926e-01   1.4806626e-01   9.8102079e+01   6.8083951e-01
   1.0825483e-01   4.9471006e-02   1.2695882e-01   1.5112239e-01   9.8879924e+01   6.6724796e-01
   1.1089955e-01   4.8524780e-02   1.2046445e-01   1.5212208e-01   9.9516359e+01   6.4821985e-01
   1.1350368e-01   4.7483730e-02   1.1392010e-01   1.5116782e-01   9.9906845e+01   6.7063911e-01
   1.1600522e-01   4.6316190e-02   1.0743426e-01   1.4849390e-01   1.0024775e+02   6.7513067e-01
   1.1828322e-01   4.5002480e-02   1.0120205e-01   1.4446071e-01   1.0057538e+02   6.7721815e-01
   1.2026587e-01   4.3529390e-02   9.5352208e-02   1.3938993e-01   1.0095799e+02   6.7881275e-01
   1.2201042e-01   4.1912420e-02   8.9915832e-02   1.3351990e-01   1.0140980e+02   6.8428250e-01
   1.2364368e-01   4.0196686e-02   8.4898930e-02   1.2704991e-01   1.0164382e+02   6.8161807e-01
   1.2527498e-01   3.8432678e-02   8.0279662e-02   1.2015017e-01   1.0184476e+02   6.5636086e-01
   1.2691486e-01   3.6680878e-02   7.6005932e-02   1.1295835e-01   1.0214541e+02   6.5689417e-01
   1.2849519e-01   3.5001946e-02   7.2010018e-02   1.0554432e-01   1.0244080e+02   6.7784761e-01
   1.2992985e-01   3.3428466e-02   6.8186916e-02   9.7976494e-02   1.0265331e+02   6.7342313e-01
   1.3109175e-01   3.1968098e-02   6.4431438e-02   9.0384398e-02   1.0264124e+02   6.7663560e-01
   1.3176487e-01   3.0616404e-02   6.0719240e-02   8.2880948e-02   1.0263868e+02   6.8683260e-01
   1.3166666e-01   2.9350058e-02   5.7069050e-02   7.5522000e-02   1.0270086e+02   6.6797001e-01
   1.3061314e-01   2.8142208e-02   5.3477384e-02   6.8362506e-02   1.0257642e+02   6.5514282e-01
   1.2851785e-01   2.6962418e-02   4.9946584e-02   6.1481638e-02   1.0235767e+02   6.5645469e-01
   1.2530040e-01   2.5777710e-02   4.6510032e-02   5.4946922e-02   1.0202226e+02   6.8088447e-01
   1.2106448e-01   2.4595216e-02   4.3213146e-02   4.8795840e-02   1.0163901e+02   6.8378889e-01
   1.1610927e-01   2.3461140e-02   4.0078912e-02   4.3056944e-02   1.0133578e+02   6.6015762e-01
   1.1076429e-01   2.2426236e-02   3.7092574e-02   3.7766528e-02   1.0101716e+02   6.5940173e-01
   1.0532844e-01   2.1525822e-02   3.4239664e-02   3.2960502e-02   1.0063456e+02   6.7082835e-01
   1.0001093e-01   2.0779086e-02   3.1537922e-02   2.8655180e-02   1.0008400e+02   6.6474741e-01
   9.4936444e-02   2.0193294e-02   2.9010918e-02   2.4855560e-02   9.9505341e+01   6.2994377e-01
   9.0168260e-02   1.9761529e-02   2.6659134e-02   2.1574388e-02   9.8821538e+01   6.4124575e-01
   8.5717904e-02   1.9472417e-02   2.4470788e-02   1.8823399e-02   9.7849033e+01   6.4225953e-01
   8.1518620e-02   1.9311155e-02   2.2445372e-02   1.6600106e-02   9.6744274e+01   6.5975331e-01
   7.7457970e-02   1.9263833e-02   2.0597064e-02   1.4889090e-02   9.5390644e+01   7.0916229e-01
   7.3495826e-02   1.9325845e-02   1.8934026e-02   1.3671365e-02   9.4134959e+01   6.5352036e-01
   6.9639112e-02   1.9502655e-02   1.7457781e-02   1.2927832e-02   9.2908166e+01   6.5683057e-01
   6.5930896e-02   1.9815685e-02   1.6183162e-02   1.2629961e-02   9.1289047e+01   6.8987632e-01
   6.2467662e-02   2.0293918e-02   1.5127842e-02   1.2735973e-02   8.9887485e+01   6.6293760e-01
   5.9329180e-02   2.0970270e-02   1.4297581e-02   1.3196401e-02   8.8306364e+01   6.7948309e-01
   5.6551624e-02   2.1880986e-02   1.3688170e-02   1.3955493e-02   8.6289786e+01   6.6282881e-01
   5.4130636e-02   2.3049214e-02   1.3280171e-02   1.4949154e-02   8.4380892e+01   6.7249913e-01
   5.2037154e-02   2.4480330e-02   1.3039773e-02   1.6102106e-02   8.2015124e+01   6.9308737e-01
   5.0222876e-02   2.6177306e-02   1.2930699e-02   1.7329173e-02   7.9090257e+01   6.5694717e-01
   4.8628728e-02   2.8150376e-02   1.2915905e-02   1.8530699e-02   7.6078896e+01   6.5080772e-01
   4.7227064e-02   3.0410058e-02   1.2948206e-02   1.9595285e-02   7.2613548e+01   6.5977817e-01
   4.6006906e-02   3.2954986e-02   1.2969022e-02   2.0414900e-02   6.8630305e+01   6.7534028e-01
   4.4949640e-02   3.5765818e-02   1.2920037e-02   2.0896868e-02   6.4681647e+01   6.6540738e-01
   4.4065626e-02   3.8822196e-02   1.2754219e-02   2.1011728e-02   6.0057503e+01   6.4657328e-01
   4.3393904e-02   4.2111918e-02   1.2446418e-02   2.0798564e-02   5.5338425e+01   6.5542591e-01
   4.2956282e-02   4.5629706e-02   1.2000653e-02   2.0304196e-02   5.0572698e+01   6.6326075e-01
   4.2754906e-02   4.9384498e-02   1.1438881e-02   1.9581043e-02   4.4553796e+01   6.8671694e-01
   4.2785536e-02   5.3379496e-02   1.0791955e-02   1.8694923e-02   3.9106622e+01   6.8290719e-01
   4.3021664e-02   5.7589824e-02   1.0097988e-02   1.7700491e-02   3.3535882e+01   6.6093117e-01
   4.3422478e-02   6.1966162e-02   9.3915492e-03   1.6640358e-02   2.8272558e+01   6.8082494e-01
   4.3942008e-02   6.6433912e-02   8.7007260e-03   1.5553260e-02   2.3750594e+01   6.8761748e-01
   4.4509546e-02   7.0893670e-02   8.0460952e-03   1.4472256e-02   1.7950514e+01   6.6698038e-01
   4.5039394e-02   7.5237862e-02   7.4363602e-03   1.3422494e-02   1.2688691e+01   6.6734589e-01
   4.5454738e-02   7.9321382e-02   6.8706536e-03   1.2421570e-02   8.3816230e+00   6.6460876e-01
   4.5707502e-02   8.2929748e-02   6.3411694e-03   1.1481429e-02   5.7716467e+00   6.6215764e-01
   4.5784658e-02   8.5830090e-02   5.8400854e-03   1.0613351e-02   4.5399602e+00   7.0397912e-01
   4.5680824e-02   8.7810110e-02   5.3666708e-03   9.8279030e-03   3.2720598e+00   6.9178542e-01
   4.5361124e-02   8.8706728e-02   4.9250842e-03   9.1304906e-03   2.4073354e+00   6.5411949e-01
   4.4757466e-02   8.8428090e-02   4.5187598e-03   8.5208416e-03   1.3967256e+00   6.6284269e-01
   4.3814130e-02   8.6964406e-02   4.1502004e-03   7.9951038e-03   1.0743915e+00   6.5666126e-01
   4.2523862e-02   8.4461700e-02   3.8245524e-03   7.5494280e-03   1.0090502e+00   6.8265515e-01
   4.0931752e-02   8.1166086e-02   3.5498670e-03   7.1797834e-03   7.7210351e-01   6.6745946e-01
   3.9101602e-02   7.7274032e-02   3.3344974e-03   6.8828472e-03   8.9594088e-01   6.5950747e-01
   3.7068286e-02   7.2926478e-02   3.1853100e-03   6.6566708e-03   8.0640974e-01   6.7608068e-01
   3.4863386e-02   6.8235868e-02   3.1078816e-03   6.4968462e-03   8.2159044e-01   6.4814904e-01
   3.2557782e-02   6.3299356e-02   3.1055016e-03   6.3976696e-03   8.5750118e-01   6.7756961e-01
   3.0241266e-02   5.8224892e-02   3.1792592e-03   6.3538360e-03   8.2612516e-01   6.4660363e-01
   2.7991708e-02   5.3122962e-02   3.3306746e-03   6.3599970e-03   8.3618036e-01   6.4782669e-01
   2.5864078e-02   4.8078616e-02   3.5616538e-03   6.4110782e-03   8.2259863e-01   6.5085434e-01
   2.3895722e-02   4.3146224e-02   3.8735108e-03   6.5015026e-03   8.7371309e-01   6.6654840e-01
   2.2110350e-02   3.8368690e-02   4.2672116e-03   6.6257692e-03   8.2782497e-01   6.7923674e-01
   2.0518516e-02   3.3779116e-02   4.7412124e-03   6.7781934e-03   8.4762310e-01   5.9453907e-01
   1.9136058e-02   2.9418502e-02   5.2914848e-03   6.9523396e-03   8.4854041e-01   6.8476943e-01
   1.7984799e-02   2.5348394e-02   5.9159194e-03   7.1449672e-03   7.9865891e-01   6.2544147e-01
   1.7071771e-02   2.1622562e-02   6.6143892e-03   7.3569200e-03   8.4524879e-01   6.7537897e-01
   1.6388288e-02   1.8280911e-02   7.3874756e-03   7.5876790e-03   8.1733040e-01   6.0512119e-01
   1.5912513e-02   1.5350663e-02   8.2363522e-03   7.8330246e-03   8.0644406e-01   5.1884133e-01
   1.5617379e-02   1.2840117e-02   9.1618764e-03   8.0855538e-03   8.2282478e-01   5.5605365e-01
   1.5479661e-02   1.0741248e-02   1.0162299e-02   8.3349870e-03   8.2700225e-01   2.7044567e-01
   1.5472034e-02   9.0292396e-03   1.1234965e-02   8.5705714e-03   8.3525727e-01   5.4909539e-01
   1.5578905e-02   7.6695710e-03   1.2380882e-02   8.7837722e-03   8.1039155e-01   4.6474560e-01
   1.5805517e-02   6.6234224e-03   1.3596452e-02   8.9715572e-03   8.3511195e-01   9.7200664e+00
   1.6157983e-02   5.8485946e-03   1.4873199e-02   9.1334618e-03   8.5025185e-01   3.6905841e+01
   1.6636840e-02   5.3005084e-03   1.6209241e-02   9.2630490e-03   8.3915500e-01   6.6450278e+01
   1.7233600e-02   4.9288766e-03   1.7599800e-02   9.3485486e-03   8.2182731e-01   8.5221329e+01
   1.7927029e-02   4.6787394e-03   1.9027038e-02   9.3805026e-03   8.2042121e-01   9.4566580e+01
   1.8692108e-02   4.4986014e-03   2.0469662e-02   9.3580544e-03   8.2898946e-01   9.9230133e+01
   1.9516543e-02   4.3549676e-03   2.1908384e-02   9.2877372e-03   8.2091195e-01   1.0212660e+02
   2.0402324e-02   4.2292566e-03   2.3313310e-02   9.1776480e-03   8.1980814e-01   1.0319766e+02
   2.1363532e-02   4.1046782e-03   2.4638514e-02   9.0331862e-03   8.0600104e-01   1.0367935e+02
   2.2427344e-02   3.9720574e-03   2.5844270e-02   8.8560966e-03   8.4509744e-01   1.0361578e+02
   2.3613612e-02   3.8300050e-03   2.6904530e-02   8.6521840e-03   8.4471332e-01   1.0312647e+02
   2.4919290e-02   3.6797898e-03   2.7803064e-02   8.4379400e-03   8.0753617e-01   1.0257669e+02
   2.6321990e-02   3.5265742e-03   2.8544344e-02   8.2368534e-03   8.1959385e-01   1.0158197e+02
   2.7787324e-02   3.3777642e-03   2.9146010e-02   8.0730702e-03   8.2140465e-01   1.0068994e+02
   2.9273602e-02   3.2433464e-03   2.9622716e-02   7.9727284e-03   8.3334896e-01   9.9829008e+01
   3.0739410e-02   3.1334784e-03   2.9979380e-02   7.9648610e-03   8.2525539e-01   9.8832717e+01
   3.2159494e-02   3.0558786e-03   3.0220272e-02   8.0773622e-03   8.2844816e-01   9.7987988e+01
   3.3523942e-02   3.0161586e-03   3.0352708e-02   8.3367060e-03   8.4501726e-01   9.7529600e+01
   3.4813936e-02   3.0160520e-03   3.0368550e-02   8.7633236e-03   8.4141641e-01   9.7018535e+01
   3.6004542e-02   3.0538430e-03   3.0246354e-02   9.3721692e-03   8.3390536e-01   9.6083258e+01
   3.7084894e-02   3.1259706e-03   2.9968134e-02   1.0177779e-02   8.2765951e-01   9.4917160e+01
   3.8050156e-02   3.2269048e-03   2.9521850e-02   1.1191045e-02   8.4796901e-01   9.3494357e+01
   3.8913092e-02   3.3492782e-03   2.8898140e-02   1.2421887e-02   8.4603583e-01   9.2172794e+01
   3.9712964e-02   3.4875052e-03   2.8091208e-02   1.3879727e-02   8.3952603e-01   9.1028038e+01
   4.0489952e-02   3.6380896e-03   2.7102802e-02   1.5572698e-02   8.5000774e-01   8.9507779e+01
   4.1274754e-02   3.7966874e-03   2.5955846e-02   1.7513143e-02   8.5430422e-01   8.7537070e+01
   4.2079802e-02   3.9607482e-03   2.4691440e-02   1.9712317e-02   8.5524382e-01   8.5042873e+01
   4.2897772e-02   4.1295388e-03   2.3337122e-02   2.2173992e-02   8.1046622e-01   8.2481479e+01
   4.3709012e-02   4.2991586e-03   2.1912924e-02   2.4895018e-02   8.0289042e-01   7.9838730e+01
   4.4489622e-02   4.4613402e-03   2.0452894e-02   2.7862822e-02   8.5740229e-01   7.6948657e+01
   4.5213816e-02   4.6066590e-03   1.8993421e-02   3.1053370e-02   8.5658501e-01   7.4791033e+01
   4.5828202e-02   4.7257836e-03   1.7573410e-02   3.4432104e-02   8.3860897e-01   7.2158543e+01
   4.6275438e-02   4.8103834e-03   1.6237250e-02   3.7946070e-02   8.5279295e-01   6.9077213e+01
   4.6528990e-02   4.8554576e-03   1.5021525e-02   4.1514828e-02   8.5785158e-01   6.6813166e+01
   4.6575142e-02   4.8590788e-03   1.3949716e-02   4.5051270e-02   8.2554238e-01   6.4901070e+01
   4.6429968e-02   4.8244610e-03   1.3036389e-02   4.8470636e-02   8.2363527e-01   6.3022076e+01
   4.6143428e-02   4.7585204e-03   1.2288925e-02   5.1659780e-02   8.7475247e-01   6.0475554e+01
   4.5768258e-02   4.6657182e-03   1.1706383e-02   5.4462072e-02   8.5845494e-01   5.8039457e+01
   4.5342140e-02   4.5492644e-03   1.1280165e-02   5.6703434e-02   8.0626157e-01   5.5445449e+01
   4.4866156e-02   4.4145768e-03   1.0992327e-02   5.8249136e-02   8.3793740e-01   5.2270974e+01
   4.4325252e-02   4.2687900e-03   1.0812859e-02   5.8989044e-02   8.4717239e-01   4.9245172e+01
   4.3721562e-02   4.1195706e-03   1.0705897e-02   5.8828766e-02   8.0929748e-01   4.6147912e+01
   4.3058662e-02   3.9732364e-03   1.0647794e-02   5.7801120e-02   8.4806209e-01   4.2888883e+01
   4.2333544e-02   3.8332094e-03   1.0626981e-02   5.6042512e-02   8.5325428e-01   3.8416982e+01
   4.1551264e-02   3.7025984e-03   1.0627916e-02   5.3691506e-02   8.1128700e-01   3.4295781e+01
   4.0730140e-02   3.5862056e-03   1.0638688e-02   5.0900462e-02   8.4756006e-01   3.0741796e+01
   3.9903200e-02   3.4871924e-03   1.0659180e-02   4.7825532e-02   8.6638423e-01   2.6373439e+01
   3.9105322e-02   3.4052134e-03   1.0691399e-02   4.4602674e-02   8.5406358e-01   2.3392810e+01
   3.8354594e-02   3.3378288e-03   1.0732374e-02   4.1335560e-02   8.5919533e-01   2.1211539e+01
   3.7654402e-02   3.2807248e-03   1.0768858e-02   3.8096234e-02   8.5249712e-01   1.8571258e+01
   3.7000278e-02   3.2279542e-03   1.0786284e-02   3.4955002e-02   8.6939809e-01   1.6067370e+01
   3.6375392e-02   3.1734678e-03   1.0787864e-02   3.1983994e-02   8.7818200e-01   1.4101942e+01
   3.5749966e-02   3.1137636e-03   1.0789655e-02   2.9240416e-02   8.7096518e-01   1.2864795e+01
   3.5099968e-02   3.0488848e-03   1.0807942e-02   2.6763174e-02   8.5732253e-01   1.1545324e+01
   3.4412266e-02   2.9804892e-03   1.0858740e-02   2.4589914e-02   8.3472485e-01   9.8399331e+00
   3.3685616e-02   2.9102134e-03   1.0952386e-02   2.2757242e-02   8.6787872e-01   8.6713279e+00
   3.2945160e-02   2.8393130e-03   1.1088463e-02   2.1287756e-02   8.8670239e-01   8.0716440e+00
   3.2231974e-02   2.7699354e-03   1.1259626e-02   2.0194704e-02   8.7529192e-01   6.7458142e+00
   3.1585810e-02   2.7064450e-03   1.1451265e-02   1.9482573e-02   8.8120474e-01   5.3240016e+00
   3.1038364e-02   2.6553610e-03   1.1642650e-02   1.9150041e-02   8.4975547e-01   4.6586967e+00
   3.0617066e-02   2.6240806e-03   1.1816662e-02   1.9194633e-02   8.3012095e-01   4.1616825e+00
   3.0342510e-02   2.6190496e-03   1.1964494e-02   1.9606839e-02   8.3522983e-01   3.7703573e+00
   3.0221926e-02   2.6447026e-03   1.2080289e-02   2.0369516e-02   8.3014627e-01   3.0198494e+00
   3.0256788e-02   2.7039042e-03   1.2162132e-02   2.1463548e-02   8.5418956e-01   2.1501463e+00
   3.0441126e-02   2.7991200e-03   1.2225776e-02   2.2868172e-02   8.6485781e-01   1.6500927e+00
   3.0759072e-02   2.9310718e-03   1.2303526e-02   2.4555634e-02   8.4240394e-01   1.1912208e+00
   3.1178130e-02   3.0976704e-03   1.2425664e-02   2.6484752e-02   8.3683249e-01   9.3511704e-01
   3.1659050e-02   3.2955650e-03   1.2618592e-02   2.8598832e-02   8.3154184e-01   9.1917592e-01
   3.2178002e-02   3.5211606e-03   1.2919119e-02   3.0828828e-02   8.4004834e-01   8.9771413e-01
   3.2724986e-02   3.7689494e-03   1.3376073e-02   3.3104264e-02   8.4673251e-01   7.5509940e-01
   3.3306692e-02   4.0313384e-03   1.4037192e-02   3.5379400e-02   8.2212758e-01   6.5264802e-01
   3.3935926e-02   4.3009512e-03   1.4939612e-02   3.7623552e-02   8.3136321e-01   6.8349071e-01
   3.4609240e-02   4.5677572e-03   1.6113026e-02   3.9795188e-02   8.4322845e-01   6.5911369e-01
   3.5314640e-02   4.8210356e-03   1.7586252e-02   4.1853716e-02   8.3285360e-01   6.3745377e-01
   3.6070158e-02   5.0582372e-03   1.9390637e-02   4.3753000e-02   8.4265808e-01   6.5238894e-01
   3.6941440e-02   5.2849960e-03   2.1556598e-02   4.5438246e-02   8.4536094e-01   6.6607512e-01
   3.7997152e-02   5.5080252e-03   2.4098984e-02   4.6862494e-02   8.4810737e-01   6.7275921e-01
   3.9269682e-02   5.7287926e-03   2.7016748e-02   4.7984320e-02   8.6249816e-01   6.5383360e-01
   4.0757628e-02   5.9450806e-03   3.0312394e-02   4.8767834e-02   8.3331223e-01   6.6278732e-01
   4.2434996e-02   6.1579650e-03   3.3993426e-02   4.9187416e-02   8.1118794e-01   6.7431886e-01
   4.4265204e-02   6.3733738e-03   3.8049866e-02   4.9225172e-02   8.4899527e-01   6.6495341e-01
   4.6215784e-02   6.5976832e-03   4.2442178e-02   4.8896618e-02   8.5020929e-01   6.5432530e-01
   4.8261264e-02   6.8330488e-03   4.7107822e-02   4.8278862e-02   8.1495463e-01   6.5474793e-01
   5.0387520e-02   7.0808494e-03   5.1973764e-02   4.7461676e-02   8.4521099e-01   6.3819451e-01
   5.2591380e-02   7.3463522e-03   5.6964114e-02   4.6521766e-02   8.6540539e-01   6.3024069e-01
   5.4862336e-02   7.6351520e-03   6.1983650e-02   4.5546100e-02   8.4490432e-01   6.5792773e-01
   5.7161030e-02   7.9489506e-03   6.6907268e-02   4.4623060e-02   8.4972607e-01   6.4450112e-01
   5.9409340e-02   8.2858870e-03   7.1595672e-02   4.3833314e-02   8.2521842e-01   6.4044563e-01
   6.1525616e-02   8.6418426e-03   7.5935324e-02   4.3235046e-02   8.4998407e-01   6.3566331e-01
   6.3458568e-02   9.0133102e-03   7.9846666e-02   4.2852288e-02   8.3847150e-01   6.5084685e-01
   6.5160684e-02   9.3996482e-03   8.3234800e-02   4.2671566e-02   8.0551451e-01   6.6794494e-01
   6.6584400e-02   9.7944138e-03   8.6066140e-02   4.2653868e-02   8.4320390e-01   6.1706801e-01
   6.7731268e-02   1.0188505e-02   8.8430214e-02   4.2753346e-02   8.0314583e-01   6.5329828e-01
   6.8662296e-02   1.0579502e-02   9.0402052e-02   4.2925178e-02   8.4880803e-01   6.6014891e-01
   6.9437398e-02   1.0965183e-02   9.1965868e-02   4.3150690e-02   8.2878880e-01   6.4378598e-01
   7.0083670e-02   1.1348610e-02   9.3078342e-02   4.3420048e-02   8.2179583e-01   6.7481252e-01
   7.0619128e-02   1.1739931e-02   9.3767586e-02   4.3717686e-02   8.4735965e-01   6.1538947e-01
   7.1057622e-02   1.2146327e-02   9.4119930e-02   4.4027886e-02   7.8636801e-01   6.4096617e-01
   7.1397292e-02   1.2567865e-02   9.4226738e-02   4.4316164e-02   8.8510259e-01   6.6647307e-01
   7.1600010e-02   1.2997127e-02   9.4263752e-02   4.4553242e-02   8.0603337e-01   6.4349171e-01
   7.1588524e-02   1.3424503e-02   9.4466750e-02   4.4712578e-02   8.7361293e-01   6.8288997e-01
   7.1296538e-02   1.3847423e-02   9.5029934e-02   4.4770460e-02   7.0951532e-01   6.6009230e-01
   7.0719214e-02   1.4277687e-02   9.6131562e-02   4.4748270e-02   5.9455324e-01   6.6261396e-01
   6.9945422e-02   1.4726615e-02   9.7949316e-02   4.4684410e-02   6.8200607e-01   6.4931884e-01
   6.9143962e-02   1.5195859e-02   1.0061042e-01   4.4596060e-02   3.9969865e-01   6.1622945e-01
   6.8470976e-02   1.5691759e-02   1.0416392e-01   4.4488430e-02   1.5925682e+00   6.5924332e-01
   6.8008174e-02   1.6231483e-02   1.0862322e-01   4.4376622e-02   4.9782764e+00   6.3699642e-01
   6.7766778e-02   1.6842873e-02   1.1400369e-01   4.4297846e-02   1.9911180e+01   6.1076915e-01
   6.7690850e-02   1.7556351e-02   1.2026468e-01   4.4311996e-02   4.9558588e+01   6.5155820e-01
   6.7673274e-02   1.8391649e-02   1.2728590e-01   4.4483024e-02   7.5347495e+01   6.7938521e-01
   6.7569620e-02   1.9350947e-02   1.3493078e-01   4.4860062e-02   9.0448068e+01   6.3055300e-01
   6.7203512e-02   2.0431038e-02   1.4305649e-01   4.5495928e-02   9.9425982e+01   5.8648388e-01
   6.6375326e-02   2.1634024e-02   1.5145515e-01   4.6435772e-02   1.0351660e+02   6.4167699e-01
   6.4889664e-02   2.2961620e-02   1.5982535e-01   4.7701234e-02   1.0570882e+02   6.5198279e-01
   6.2685652e-02   2.4422544e-02   1.6788981e-01   4.9317644e-02   1.0646197e+02   6.5397091e-01
   5.9914390e-02   2.6025560e-02   1.7546540e-01   5.1309924e-02   1.0627989e+02   6.6903074e-01
   5.6818156e-02   2.7762596e-02   1.8231013e-01   5.3679960e-02   1.0548860e+02   6.3178094e-01
   5.3631306e-02   2.9607698e-02   1.8813705e-01   5.6437768e-02   1.0386901e+02   6.3077198e-01
   5.0565938e-02   3.1514014e-02   1.9276788e-01   5.9639986e-02   1.0266599e+02   6.3791778e-01
   4.7796412e-02   3.3407954e-02   1.9610292e-01   6.3332994e-02   1.0168126e+02   6.4716120e-01
   4.5457662e-02   3.5210440e-02   1.9796901e-01   6.7524556e-02   1.0093749e+02   6.5530562e-01
   4.3644644e-02   3.6877434e-02   1.9811075e-01   7.2241630e-02   1.0026349e+02   6.3367845e-01
   4.2419160e-02   3.8386748e-02   1.9650584e-01   7.7502652e-02   9.9242649e+01   6.3889993e-01
   4.1814592e-02   3.9732544e-02   1.9338940e-01   8.3259912e-02   9.8438321e+01   6.4390618e-01
   4.1829848e-02   4.0941628e-02   1.8897188e-01   8.9405078e-02   9.7720022e+01   6.2956298e-01
   4.2425754e-02   4.2044176e-02   1.8349336e-01   9.5804410e-02   9.7462385e+01   6.2640567e-01
   4.3530176e-02   4.3064282e-02   1.7729841e-01   1.0229779e-01   9.7725297e+01   6.3721902e-01
   4.5068864e-02   4.4015984e-02   1.7072684e-01   1.0865824e-01   9.7747418e+01   6.8261568e-01
   4.6982636e-02   4.4909800e-02   1.6400090e-01   1.1458060e-01   9.7971829e+01   6.7284600e-01
   4.9230438e-02   4.5779168e-02   1.5724537e-01   1.1970474e-01   9.8469318e+01   6.4857842e-01
   5.1785552e-02   4.6649672e-02   1.5063284e-01   1.2371926e-01   9.8621739e+01   6.6866024e-01
   5.4601810e-02   4.7512320e-02   1.4437390e-01   1.2632579e-01   9.8516659e+01   6.4542148e-01
   5.7634210e-02   4.8346168e-02   1.3859659e-01   1.2725241e-01   9.8676094e+01   6.6523506e-01
   6.0863232e-02   4.9129558e-02   1.3330158e-01   1.2651475e-01   9.9065380e+01   6.7419488e-01
   6.4247668e-02   4.9830670e-02   1.2839629e-01   1.2432405e-01   9.9241602e+01   6.5535593e-01
   6.7719166e-02   5.0399594e-02   1.2381367e-01   1.2094475e-01   9.9237740e+01   6.5632264e-01
   7.1202424e-02   5.0775710e-02   1.1956080e-01   1.1674601e-01   9.9334096e+01   6.5573005e-01
   7.4624038e-02   5.0929960e-02   1.1562769e-01   1.1206875e-01   9.9502216e+01   6.9238813e-01
   7.7887028e-02   5.0859136e-02   1.1195539e-01   1.0717975e-01   9.9443223e+01   6.7167129e-01
   8.0822380e-02   5.0537392e-02   1.0843009e-01   1.0230754e-01   9.9346322e+01   6.7218457e-01
   8.3275042e-02   4.9968602e-02   1.0489781e-01   9.7622340e-02   9.9479583e+01   6.9629384e-01
   8.5172098e-02   4.9208638e-02   1.0123798e-01   9.3229304e-02   9.9520651e+01   6.5255996e-01
   8.6482206e-02   4.8300924e-02   9.7358502e-02   8.9151436e-02   9.9467217e+01   6.4578055e-01
   8.7253320e-02   4.7270214e-02   9.3204598e-02   8.5338224e-02   9.9490103e+01   6.5399804e-01
   8.7591626e-02   4.6128890e-02   8.8814536e-02   8.1660130e-02   9.9214621e+01   6.5073791e-01
   8.7573384e-02   4.4882662e-02   8.4283774e-02   7.7973090e-02   9.8797026e+01   6.7305737e-01
   8.7232334e-02   4.3545788e-02   7.9682776e-02   7.4220802e-02   9.8458300e+01   6.8190985e-01
   8.6590958e-02   4.2134034e-02   7.5056172e-02   7.0384078e-02   9.7714132e+01   6.7214702e-01
   8.5725696e-02   4.0651382e-02   7.0470312e-02   6.6445890e-02   9.6681220e+01   6.6962523e-01
   8.4752676e-02   3.9091928e-02   6.6009716e-02   6.2448172e-02   9.5753360e+01   6.7003341e-01
   8.3758880e-02   3.7468472e-02   6.1744210e-02   5.8468468e-02   9.4805578e+01   6.5277459e-01
   8.2800416e-02   3.5810724e-02   5.7702554e-02   5.4563578e-02   9.3643545e+01   6.4910305e-01
   8.1917166e-02   3.4155994e-02   5.3881920e-02   5.0785538e-02   9.2204431e+01   6.6430279e-01
   8.1130390e-02   3.2556036e-02   5.0296474e-02   4.7210070e-02   9.0841911e+01   6.4312514e-01
   8.0423572e-02   3.1053310e-02   4.6986756e-02   4.3914486e-02   8.9721855e+01   6.6236318e-01
   7.9722600e-02   2.9665336e-02   4.3975036e-02   4.0947952e-02   8.8633078e+01   6.8962801e-01
   7.8950924e-02   2.8396504e-02   4.1252062e-02   3.8344058e-02   8.7614103e+01   6.4671930e-01
   7.8122194e-02   2.7253082e-02   3.8809706e-02   3.6138104e-02   8.6233667e+01   6.4123158e-01
   7.7313682e-02   2.6242366e-02   3.6656144e-02   3.4354610e-02   8.4604854e+01   6.8545853e-01
   7.6588120e-02   2.5364470e-02   3.4797116e-02   3.2990702e-02   8.2850706e+01   6.8274451e-01
   7.5981858e-02   2.4621856e-02   3.3211502e-02   3.2010806e-02   8.0806637e+01   6.4143683e-01
   7.5508698e-02   2.4020974e-02   3.1850922e-02   3.1358946e-02   7.9428373e+01   6.4870661e-01
   7.5170290e-02   2.3558716e-02   3.0666502e-02   3.0971820e-02   7.8070330e+01   6.6600488e-01
   7.4960186e-02   2.3227814e-02   2.9630578e-02   3.0773958e-02   7.6243117e+01   6.5640785e-01
   7.4850176e-02   2.3021594e-02   2.8716702e-02   3.0669350e-02   7.4271695e+01   6.5115962e-01
   7.4765790e-02   2.2925804e-02   2.7884198e-02   3.0546860e-02   7.2117306e+01   6.6526621e-01
   7.4581054e-02   2.2929420e-02   2.7094472e-02   3.0304180e-02   7.0571506e+01   6.6616317e-01
   7.4204572e-02   2.3032858e-02   2.6307400e-02   2.9842602e-02   6.8617328e+01   6.5246348e-01
   7.3619182e-02   2.3242580e-02   2.5479930e-02   2.9086532e-02   6.6366082e+01   6.5811610e-01
   7.2818138e-02   2.3565164e-02   2.4563484e-02   2.8034682e-02   6.4224347e+01   6.7303967e-01
   7.1794830e-02   2.4001116e-02   2.3503096e-02   2.6719084e-02   6.1072080e+01   7.0640305e-01
   7.0541398e-02   2.4547508e-02   2.2283814e-02   2.5175136e-02   5.8122662e+01   6.8694334e-01
   6.9056864e-02   2.5188622e-02   2.0948708e-02   2.3456908e-02   5.5574927e+01   6.4529815e-01
   6.7391994e-02   2.5896404e-02   1.9562163e-02   2.1619208e-02   5.2902824e+01   6.6077950e-01
   6.5614270e-02   2.6651022e-02   1.8181266e-02   1.9720447e-02   4.9473768e+01   6.4710375e-01
   6.3759898e-02   2.7431140e-02   1.6843089e-02   1.7822811e-02   4.4756442e+01   6.5899806e-01
   6.1844446e-02   2.8217256e-02   1.5565964e-02   1.5979418e-02   4.0175292e+01   6.8310803e-01
   5.9891016e-02   2.9016484e-02   1.4355104e-02   1.4236482e-02   3.5310524e+01   6.6372510e-01
   5.7942212e-02   2.9848378e-02   1.3207204e-02   1.2631060e-02   3.0032302e+01   6.7976117e-01
   5.6032936e-02   3.0727406e-02   1.2125302e-02   1.1188271e-02   2.4528501e+01   6.4848564e-01
   5.4196878e-02   3.1666360e-02   1.1119249e-02   9.9215636e-03   1.8653364e+01   6.3811579e-01
   5.2474682e-02   3.2675794e-02   1.0192621e-02   8.8338992e-03   1.3830837e+01   7.0097931e-01
   5.0885286e-02   3.3763032e-02   9.3505038e-03   7.9191360e-03   1.0246463e+01   6.9229568e-01
   4.9420578e-02   3.4936122e-02   8.6045060e-03   7.1652528e-03   7.7147204e+00   6.7385169e-01
   4.8049294e-02   3.6197544e-02   7.9610574e-03   6.5588532e-03   5.7287494e+00   6.7321623e-01
   4.6730014e-02   3.7529776e-02   7.4169708e-03   6.0868762e-03   4.2328941e+00   6.6240131e-01
   4.5432836e-02   3.8882244e-02   6.9640422e-03   5.7360458e-03   3.1950029e+00   6.6944013e-01
   4.4156648e-02   4.0190522e-02   6.5994634e-03   5.4917544e-03   1.8466666e+00   6.6471172e-01
   4.2908664e-02   4.1435254e-02   6.3256492e-03   5.3396646e-03   1.2556219e+00   6.5156511e-01
   4.1683062e-02   4.2640914e-02   6.1399234e-03   5.2665000e-03   1.3235941e+00   6.2335400e-01
   4.0472204e-02   4.3819160e-02   6.0395714e-03   5.2592976e-03   1.0222789e+00   6.2601409e-01
   3.9258756e-02   4.4956082e-02   6.0299122e-03   5.3047462e-03   8.5936873e-01   6.7686446e-01
   3.8013806e-02   4.6001692e-02   6.1188264e-03   5.3873594e-03   8.5375403e-01   6.4462823e-01
   3.6687840e-02   4.6861898e-02   6.3120268e-03   5.4907322e-03   8.2440582e-01   6.4768247e-01
   3.5227308e-02   4.7461152e-02   6.6161716e-03   5.5985606e-03   8.4259755e-01   6.9146957e-01
   3.3613746e-02   4.7778536e-02   7.0385008e-03   5.6941034e-03   8.1525286e-01   6.3551076e-01
   3.1854442e-02   4.7838248e-02   7.5813602e-03   5.7649242e-03   8.2848504e-01   6.7393190e-01
   2.9990306e-02   4.7713586e-02   8.2388754e-03   5.8066488e-03   8.5665331e-01   6.5080828e-01
   2.8084284e-02   4.7474468e-02   8.9973628e-03   5.8232680e-03   8.2472894e-01   6.1477438e-01
   2.6193232e-02   4.7149556e-02   9.8442970e-03   5.8240406e-03   8.1600775e-01   6.8855857e-01
   2.4372584e-02   4.6757518e-02   1.0773541e-02   5.8153828e-03   8.4448684e-01   6.1751553e-01
   2.2663280e-02   4.6300708e-02   1.1776230e-02   5.8013622e-03   8.5360290e-01   6.3848660e-01
   2.1098526e-02   4.5756478e-02   1.2838623e-02   5.7878756e-03   8.3821192e-01   6.4103094e-01
   1.9711220e-02   4.5108940e-02   1.3948229e-02   5.7796340e-03   8.3071549e-01   6.6786091e-01
   1.8518979e-02   4.4357718e-02   1.5091487e-02   5.7793630e-03   8.2071435e-01   6.6462493e-01
   1.7526469e-02   4.3507486e-02   1.6243977e-02   5.7887620e-03   8.0288641e-01   5.1754493e-01
   1.6727536e-02   4.2552086e-02   1.7365823e-02   5.8077134e-03   8.1554909e-01   5.2420827e-01
   1.6111256e-02   4.1457692e-02   1.8416431e-02   5.8338940e-03   8.4610468e-01   3.7064526e-01
   1.5672277e-02   4.0170394e-02   1.9374931e-02   5.8646906e-03   8.3635466e-01   3.9967725e-01
   1.5407442e-02   3.8642768e-02   2.0240656e-02   5.8968744e-03   8.2502474e-01   5.9135048e-01
   1.5316989e-02   3.6843966e-02   2.1026722e-02   5.9244870e-03   8.3818941e-01   6.5393996e+00
   1.5407876e-02   3.4764954e-02   2.1758312e-02   5.9421648e-03   8.1315054e-01   2.6295064e+01
   1.5682892e-02   3.2450020e-02   2.2456926e-02   5.9455432e-03   8.0530071e-01   5.3675153e+01
   1.6138453e-02   2.9982856e-02   2.3130636e-02   5.9309288e-03   8.0844603e-01   7.6714067e+01
   1.6770202e-02   2.7437188e-02   2.3788534e-02   5.8965206e-03   7.9928479e-01   9.0347878e+01
   1.7571463e-02   2.4864152e-02   2.4439276e-02   5.8386494e-03   8.0400131e-01   9.6391681e+01
   1.8529021e-02   2.2304396e-02   2.5075556e-02   5.7502316e-03   8.0721708e-01   9.9432275e+01
   1.9621951e-02   1.9806765e-02   2.5674484e-02   5.6243116e-03   8.2463188e-01   1.0077953e+02
   2.0819962e-02   1.7418691e-02   2.6205324e-02   5.4632232e-03   8.0917009e-01   1.0102344e+02
   2.2081874e-02   1.5173697e-02   2.6637136e-02   5.2814658e-03   8.0672551e-01   1.0050040e+02
   2.3391872e-02   1.3101409e-02   2.6944010e-02   5.0980698e-03   8.3736778e-01   9.9246777e+01
   2.4785276e-02   1.1229768e-02   2.7110164e-02   4.9362892e-03   8.3528958e-01   9.7772943e+01
   2.6317222e-02   9.5820772e-03   2.7143254e-02   4.8252524e-03   8.2578763e-01   9.5881711e+01
   2.8033322e-02   8.1734610e-03   2.7074226e-02   4.7958950e-03   8.2512013e-01   9.4110828e+01
   2.9955176e-02   7.0109084e-03   2.6932976e-02   4.8803082e-03   8.4023494e-01   9.2483502e+01
   3.2082454e-02   6.0950094e-03   2.6740738e-02   5.1120980e-03   8.3042382e-01   9.0913737e+01
   3.4404794e-02   5.4189674e-03   2.6520930e-02   5.5247042e-03   8.1616263e-01   8.9707110e+01
   3.6899936e-02   4.9688712e-03   2.6290366e-02   6.1528496e-03   8.3960695e-01   8.8614843e+01
   3.9518734e-02   4.7235722e-03   2.6042926e-02   7.0316622e-03   8.1972184e-01   8.7866693e+01
   4.2191400e-02   4.6570236e-03   2.5757748e-02   8.1932974e-03   8.2175021e-01   8.7037202e+01
   4.4847082e-02   4.7403482e-03   2.5412782e-02   9.6672970e-03   8.3938697e-01   8.5635083e+01
   4.7388034e-02   4.9410638e-03   2.4990044e-02   1.1483039e-02   8.0094851e-01   8.3902599e+01
   4.9699574e-02   5.2260666e-03   2.4488392e-02   1.3672091e-02   8.3519715e-01   8.2069974e+01
   5.1692928e-02   5.5657484e-03   2.3919098e-02   1.6263075e-02   8.4744640e-01   8.0563291e+01
   5.3318680e-02   5.9369926e-03   2.3300174e-02   1.9272825e-02   8.0871736e-01   7.8760741e+01
   5.4581344e-02   6.3276556e-03   2.2669590e-02   2.2706974e-02   8.4198528e-01   7.6677754e+01
   5.5516454e-02   6.7324546e-03   2.2067936e-02   2.6573952e-02   8.4628448e-01   7.4827961e+01
   5.6181402e-02   7.1451284e-03   2.1512440e-02   3.0888900e-02   8.5381643e-01   7.2230422e+01
   5.6657794e-02   7.5555624e-03   2.1007502e-02   3.5655782e-02   8.4108757e-01   6.9370580e+01
   5.7023392e-02   7.9521198e-03   2.0566964e-02   4.0883068e-02   8.1350976e-01   6.6953761e+01
   5.7340684e-02   8.3316254e-03   2.0221170e-02   4.6599378e-02   8.6023373e-01   6.4695614e+01
   5.7643880e-02   8.6938172e-03   2.0017280e-02   5.2817188e-02   8.6046463e-01   6.2237245e+01
   5.7925848e-02   9.0300220e-03   2.0008524e-02   5.9520990e-02   8.4649694e-01   5.9035489e+01
   5.8130414e-02   9.3341898e-03   2.0230640e-02   6.6659388e-02   8.4767305e-01   5.6276065e+01
   5.8175764e-02   9.6071160e-03   2.0695708e-02   7.4125012e-02   8.6195082e-01   5.3473469e+01
   5.8025854e-02   9.8464602e-03   2.1394832e-02   8.1754724e-02   8.6277262e-01   4.9867059e+01
   5.7726032e-02   1.0044952e-02   2.2294274e-02   8.9323910e-02   8.2412063e-01   4.6042288e+01
   5.7344898e-02   1.0193119e-02   2.3338292e-02   9.6536710e-02   8.5204960e-01   4.1524988e+01
   5.6924260e-02   1.0285609e-02   2.4462952e-02   1.0301521e-01   8.3682345e-01   3.7759911e+01
   5.6510902e-02   1.0321757e-02   2.5605104e-02   1.0837855e-01   7.9128684e-01   3.3397945e+01
   5.6153538e-02   1.0294912e-02   2.6695556e-02   1.1227257e-01   8.4224932e-01   2.7979677e+01
   5.5857386e-02   1.0198244e-02   2.7665744e-02   1.1435433e-01   8.6573008e-01   2.3946628e+01
   5.5592868e-02   1.0037283e-02   2.8473474e-02   1.1450354e-01   8.2807119e-01   2.0413351e+01
   5.5320942e-02   9.8185976e-03   2.9095526e-02   1.1287169e-01   8.3999824e-01   1.7481020e+01
   5.4989598e-02   9.5394848e-03   2.9504728e-02   1.0970155e-01   8.4976149e-01   1.4501730e+01
   5.4537526e-02   9.1980852e-03   2.9692112e-02   1.0528071e-01   8.2041189e-01   1.2630572e+01
   5.3900976e-02   8.8032580e-03   2.9683496e-02   9.9893410e-02   8.3319323e-01   1.1456927e+01
   5.3036308e-02   8.3714074e-03   2.9514208e-02   9.3743542e-02   8.3812146e-01   9.0598269e+00
   5.1937048e-02   7.9216478e-03   2.9201168e-02   8.6988906e-02   8.3902239e-01   7.7864336e+00
   5.0599906e-02   7.4745106e-03   2.8731600e-02   7.9826260e-02   8.5956117e-01   6.3424737e+00
   4.9037878e-02   7.0459536e-03   2.8089818e-02   7.2471710e-02   8.5319255e-01   4.8201135e+00
   4.7301604e-02   6.6455678e-03   2.7277276e-02   6.5130640e-02   8.3736312e-01   4.3396221e+00
   4.5456930e-02   6.2789964e-03   2.6299448e-02   5.8014800e-02   8.2799524e-01   3.1520247e+00
   4.3569220e-02   5.9476810e-03   2.5181912e-02   5.1294706e-02   8.2893514e-01   2.4055737e+00
   4.1672848e-02   5.6505968e-03   2.3978702e-02   4.5085384e-02   8.3178988e-01   1.9758653e+00
   3.9776244e-02   5.3841340e-03   2.2741206e-02   3.9473342e-02   8.6482560e-01   1.1123315e+00
   3.7886666e-02   5.1422824e-03   2.1501554e-02   3.4515118e-02   8.6999959e-01   9.2133303e-01
   3.6029398e-02   4.9166820e-03   2.0276720e-02   3.0236088e-02   8.3665597e-01   8.8442070e-01
   3.4277784e-02   4.7016332e-03   1.9082185e-02   2.6631974e-02   8.5505226e-01   8.3714081e-01
   3.2735210e-02   4.5014214e-03   1.7940159e-02   2.3681846e-02   8.5077746e-01   8.5652465e-01
   3.1491158e-02   4.3232140e-03   1.6870048e-02   2.1356712e-02   8.3488808e-01   6.8645956e-01
   3.0601924e-02   4.1739986e-03   1.5884105e-02   1.9616533e-02   8.2878103e-01   6.6181987e-01
   3.0091878e-02   4.0647912e-03   1.5001149e-02   1.8411227e-02   8.3290773e-01   6.5718282e-01
   2.9961408e-02   4.0064494e-03   1.4254167e-02   1.7684117e-02   8.5408989e-01   6.4537662e-01
   3.0191540e-02   4.0067688e-03   1.3675759e-02   1.7377491e-02   8.4291455e-01   6.8245391e-01
   3.0742988e-02   4.0710242e-03   1.3293070e-02   1.7437363e-02   8.5503313e-01   6.6240771e-01
   3.1549488e-02   4.2034138e-03   1.3139890e-02   1.7819617e-02   8.4445095e-01   6.4993732e-01
   3.2512688e-02   4.4084924e-03   1.3254227e-02   1.8481137e-02   8.1412501e-01   6.5009825e-01
   3.3532452e-02   4.6885288e-03   1.3666714e-02   1.9364737e-02   8.3032245e-01   6.4986891e-01
   3.4556326e-02   5.0419072e-03   1.4394848e-02   2.0407442e-02   8.3094835e-01   6.6100447e-01
   3.5565208e-02   5.4645858e-03   1.5442998e-02   2.1552412e-02   8.2174583e-01   6.6788875e-01
   3.6554456e-02   5.9533120e-03   1.6811575e-02   2.2758700e-02   8.4267087e-01   6.7725064e-01
   3.7547694e-02   6.5074012e-03   1.8504317e-02   2.4006706e-02   8.5752834e-01   6.7590133e-01
   3.8577808e-02   7.1238292e-03   2.0523890e-02   2.5287450e-02   8.5240371e-01   6.4758243e-01
   3.9671004e-02   7.7968640e-03   2.2868538e-02   2.6595578e-02   8.5219256e-01   6.4565274e-01
   4.0840548e-02   8.5230580e-03   2.5540992e-02   2.7927346e-02   8.1127739e-01   6.4605118e-01
   4.2086314e-02   9.3013644e-03   2.8558476e-02   2.9278320e-02   8.1238113e-01   6.3180694e-01
   4.3393674e-02   1.0129363e-02   3.1942036e-02   3.0644082e-02   8.7007559e-01   6.4995714e-01
   4.4738360e-02   1.0997365e-02   3.5694122e-02   3.2026978e-02   8.3874292e-01   6.5276586e-01
   4.6121196e-02   1.1891027e-02   3.9794564e-02   3.3446522e-02   8.2976384e-01   6.7165241e-01
   4.7555274e-02   1.2798081e-02   4.4222680e-02   3.4933670e-02   8.5788298e-01   6.9471306e-01
   4.9046034e-02   1.3707761e-02   4.8969408e-02   3.6517040e-02   8.3119156e-01   6.6181768e-01
   5.0616064e-02   1.4605597e-02   5.4011006e-02   3.8221194e-02   8.2657009e-01   6.6613063e-01
   5.2317154e-02   1.5473327e-02   5.9294224e-02   4.0076370e-02   8.4778127e-01   6.7201298e-01
   5.4254336e-02   1.6296821e-02   6.4748132e-02   4.2121624e-02   8.5348046e-01   6.4801562e-01
   5.6570564e-02   1.7069309e-02   7.0299008e-02   4.4379234e-02   8.1264675e-01   6.6659750e-01
   5.9384708e-02   1.7802897e-02   7.5868604e-02   4.6837812e-02   8.2010428e-01   6.5254956e-01
   6.2785110e-02   1.8526671e-02   8.1339144e-02   4.9458476e-02   8.5222645e-01   6.3575839e-01
   6.6839058e-02   1.9261587e-02   8.6545420e-02   5.2171472e-02   8.5102896e-01   6.7397952e-01
   7.1592054e-02   2.0020196e-02   9.1324786e-02   5.4894804e-02   8.5536919e-01   6.6252352e-01
   7.7050586e-02   2.0810886e-02   9.5571190e-02   5.7547566e-02   8.0806823e-01   6.4787900e-01
   8.3170368e-02   2.1633342e-02   9.9176502e-02   6.0047348e-02   8.6897461e-01   6.5361418e-01
   8.9863696e-02   2.2483150e-02   1.0201511e-01   6.2322990e-02   8.5292187e-01   6.3354770e-01
   9.6973762e-02   2.3366714e-02   1.0408816e-01   6.4298028e-02   8.1551103e-01   6.4446438e-01
   1.0429427e-01   2.4305818e-02   1.0547005e-01   6.5920572e-02   8.7591326e-01   6.5763309e-01
   1.1158576e-01   2.5317202e-02   1.0615015e-01   6.7210878e-02   7.9578327e-01   6.5405223e-01
   1.1857923e-01   2.6407154e-02   1.0606397e-01   6.8201618e-02   8.8888131e-01   6.7413353e-01
   1.2499342e-01   2.7568596e-02   1.0521870e-01   6.8874684e-02   7.9132125e-01   6.7425254e-01
   1.3051189e-01   2.8773164e-02   1.0373163e-01   6.9171400e-02   7.9474221e-01   6.5371237e-01
   1.3483518e-01   2.9974436e-02   1.0174361e-01   6.9043854e-02   8.8434423e-01   6.5364192e-01
   1.3764017e-01   3.1097280e-02   9.9487954e-02   6.8468204e-02   7.4759960e-01   6.4539540e-01
   1.3860039e-01   3.2048752e-02   9.7347300e-02   6.7442436e-02   9.0443899e-01   6.3602443e-01
   1.3762597e-01   3.2766970e-02   9.5721570e-02   6.6019702e-02   6.0364423e-01   6.5256436e-01
   1.3491070e-01   3.3256616e-02   9.4994430e-02   6.4288314e-02   7.3230488e-01   6.7320185e-01
   1.3083241e-01   3.3567336e-02   9.5502302e-02   6.2337520e-02   5.0714449e-01   6.6222677e-01
   1.2579192e-01   3.3753646e-02   9.7478586e-02   6.0261038e-02   5.2148664e-01   6.4304000e-01
   1.2010217e-01   3.3878654e-02   1.0106447e-01   5.8167380e-02   1.8041159e+00   6.5020645e-01
   1.1401480e-01   3.4005746e-02   1.0630458e-01   5.6151240e-02   8.4008424e+00   6.4905469e-01
   1.0773947e-01   3.4180358e-02   1.1315241e-01   5.4260106e-02   3.3840591e+01   6.4259717e-01
   1.0145428e-01   3.4427726e-02   1.2147669e-01   5.2536318e-02   6.7631064e+01   6.5083385e-01
   9.5261014e-02   3.4751154e-02   1.3105982e-01   5.1028846e-02   8.9788483e+01   6.4089554e-01
   8.9206986e-02   3.5154902e-02   1.4162193e-01   4.9805202e-02   1.0236196e+02   6.3994790e-01
   8.3320138e-02   3.5642064e-02   1.5282011e-01   4.8993720e-02   1.0830563e+02   6.5237807e-01
   7.7626074e-02   3.6210878e-02   1.6428002e-01   4.8759300e-02   1.1085453e+02   6.4006344e-01
   7.2239448e-02   3.6878382e-02   1.7571128e-01   4.9277284e-02   1.1250616e+02   6.4834963e-01
   6.7342236e-02   3.7670050e-02   1.8685620e-01   5.0708950e-02   1.1284143e+02   6.4654549e-01
   6.3122464e-02   3.8602612e-02   1.9734841e-01   5.3172858e-02   1.1298507e+02   6.3141009e-01
   5.9742740e-02   3.9668168e-02   2.0676280e-01   5.6740862e-02   1.1250959e+02   6.5407967e-01
   5.7303098e-02   4.0830298e-02   2.1473730e-01   6.1446918e-02   1.1179399e+02   6.3078350e-01
   5.5845796e-02   4.2022672e-02   2.2100190e-01   6.7281964e-02   1.1090360e+02   6.2387603e-01
   5.5368620e-02   4.3145810e-02   2.2518022e-01   7.4179386e-02   1.0996151e+02   6.4421536e-01
   5.5850136e-02   4.4112138e-02   2.2684394e-01   8.2034686e-02   1.0904167e+02   6.3510850e-01
   5.7249426e-02   4.4865734e-02   2.2595112e-01   9.0723008e-02   1.0764587e+02   6.4347451e-01
   5.9487216e-02   4.5377490e-02   2.2272596e-01   1.0005903e-01   1.0601738e+02   6.2736979e-01
   6.2449102e-02   4.5657058e-02   2.1740942e-01   1.0975651e-01   1.0447315e+02   6.5582107e-01
   6.5984594e-02   4.5729286e-02   2.1041022e-01   1.1950841e-01   1.0309088e+02   6.6514287e-01
   6.9902598e-02   4.5613314e-02   2.0222972e-01   1.2901464e-01   1.0193164e+02   6.2919677e-01
   7.3997220e-02   4.5334016e-02   1.9330278e-01   1.3791855e-01   1.0105782e+02   6.7888296e-01
   7.8066702e-02   4.4919494e-02   1.8397561e-01   1.4579485e-01   1.0014421e+02   6.8018862e-01
   8.1891564e-02   4.4377982e-02   1.7456184e-01   1.5216753e-01   9.9344088e+01   6.5463505e-01
   8.5311804e-02   4.3712258e-02   1.6541165e-01   1.5656298e-01   9.8596637e+01   6.7104004e-01
   8.8332072e-02   4.2957566e-02   1.5681917e-01   1.5844794e-01   9.7715839e+01   6.5160450e-01
   9.1094604e-02   4.2167686e-02   1.4894968e-01   1.5742942e-01   9.6806811e+01   6.5604555e-01
   9.3780796e-02   4.1377942e-02   1.4186985e-01   1.5359159e-01   9.5868844e+01   6.7205884e-01
   9.6498590e-02   4.0601256e-02   1.3560409e-01   1.4732033e-01   9.5026423e+01   6.5160193e-01
   9.9258006e-02   3.9830974e-02   1.3016856e-01   1.3912096e-01   9.4319918e+01   6.5742613e-01
   1.0198163e-01   3.9046062e-02   1.2552044e-01   1.2952264e-01   9.3659826e+01   6.7437832e-01
   1.0451173e-01   3.8252528e-02   1.2156436e-01   1.1895454e-01   9.2834457e+01   6.5167625e-01
   1.0669798e-01   3.7486544e-02   1.1817193e-01   1.0781586e-01   9.1996539e+01   6.3691527e-01
   1.0845842e-01   3.6768038e-02   1.1515631e-01   9.6492970e-02   9.1167166e+01   6.5466634e-01
   1.0981087e-01   3.6101304e-02   1.1228966e-01   8.5314602e-02   9.0577996e+01   6.6243966e-01
   1.1084705e-01   3.5495858e-02   1.0933326e-01   7.4525530e-02   9.0092361e+01   6.5894138e-01
   1.1164438e-01   3.4958390e-02   1.0612005e-01   6.4289148e-02   8.9179715e+01   6.7545232e-01
   1.1226192e-01   3.4490738e-02   1.0256520e-01   5.4740160e-02   8.8218507e+01   6.6817035e-01
   1.1273010e-01   3.4100102e-02   9.8637868e-02   4.5984562e-02   8.7193969e+01   6.6633248e-01
   1.1305619e-01   3.3795276e-02   9.4410616e-02   3.8084212e-02   8.5921050e+01   6.8895478e-01
   1.1327800e-01   3.3587690e-02   8.9981366e-02   3.1065752e-02   8.3960159e+01   6.6686184e-01
   1.1344250e-01   3.3497478e-02   8.5383104e-02   2.4928136e-02   8.1421310e+01   6.5517604e-01
   1.1357228e-01   3.3535666e-02   8.0643576e-02   1.9649991e-02   7.8806828e+01   6.7573447e-01
   1.1362107e-01   3.3687158e-02   7.5829538e-02   1.5192222e-02   7.5951969e+01   6.6212547e-01
   1.1343919e-01   3.3911642e-02   7.1012900e-02   1.1501034e-02   7.2580982e+01   6.5268525e-01
   1.1278312e-01   3.4134084e-02   6.6236068e-02   8.5109082e-03   6.8425067e+01   6.9088526e-01
   1.1137964e-01   3.4256034e-02   6.1527060e-02   6.1539054e-03   6.5291101e+01   6.8621330e-01
   1.0910699e-01   3.4199462e-02   5.6940036e-02   4.3688908e-03   6.2353276e+01   6.5420560e-01
   1.0609608e-01   3.3928888e-02   5.2551828e-02   3.0984234e-03   5.8479525e+01   6.6573477e-01
   1.0263159e-01   3.3452556e-02   4.8413674e-02   2.2938072e-03   5.5488210e+01   6.6284620e-01
   9.9015064e-02   3.2805932e-02   4.4543610e-02   1.9223636e-03   5.2842936e+01   6.5743671e-01
   9.5494824e-02   3.2037144e-02   4.0955632e-02   1.9596948e-03   5.0676894e+01   6.5175473e-01
   9.2263608e-02   3.1202750e-02   3.7663680e-02   2.3851100e-03   4.8058780e+01   6.4357293e-01
   8.9444768e-02   3.0345792e-02   3.4665030e-02   3.1837356e-03   4.5076246e+01   6.7120511e-01
   8.7078116e-02   2.9486010e-02   3.1930248e-02   4.3473226e-03   4.2979790e+01   6.8046330e-01
   8.5161720e-02   2.8636638e-02   2.9428308e-02   5.8711856e-03   4.0960820e+01   6.5533305e-01
   8.3658516e-02   2.7817830e-02   2.7160348e-02   7.7496472e-03   3.9298792e+01   6.7285857e-01
   8.2487224e-02   2.7055662e-02   2.5147792e-02   9.9783564e-03   3.7192291e+01   6.8986895e-01
   8.1548424e-02   2.6378520e-02   2.3395388e-02   1.2556573e-02   3.4848466e+01   6.7183748e-01
   8.0742460e-02   2.5806482e-02   2.1887114e-02   1.5481914e-02   3.2653761e+01   6.7914273e-01
   7.9940598e-02   2.5347736e-02   2.0603884e-02   1.8740393e-02   3.1057067e+01   6.6268081e-01
   7.8948774e-02   2.5011624e-02   1.9520804e-02   2.2303206e-02   2.9987163e+01   6.8101267e-01
   7.7601498e-02   2.4809394e-02   1.8602866e-02   2.6126862e-02   2.8130652e+01   6.8543716e-01
   7.5837100e-02   2.4758064e-02   1.7803403e-02   3.0155564e-02   2.7255146e+01   6.3941193e-01
   7.3651684e-02   2.4881914e-02   1.7067220e-02   3.4327230e-02   2.6511916e+01   6.8507045e-01
   7.1086478e-02   2.5203016e-02   1.6355070e-02   3.8565142e-02   2.3663845e+01   6.8784319e-01
   6.8221816e-02   2.5741420e-02   1.5646378e-02   4.2770964e-02   2.0939990e+01   6.7759526e-01
   6.5166956e-02   2.6510736e-02   1.4920576e-02   4.6825756e-02   1.8774417e+01   6.8931141e-01
   6.2051136e-02   2.7517602e-02   1.4162161e-02   5.0623316e-02   1.6072558e+01   6.6054458e-01
   5.8992080e-02   2.8762620e-02   1.3372072e-02   5.4110432e-02   1.3836181e+01   6.6168289e-01
   5.6085792e-02   3.0240726e-02   1.2563196e-02   5.7256554e-02   1.1472277e+01   6.4844296e-01
   5.3411544e-02   3.1953826e-02   1.1756136e-02   6.0029674e-02   8.9515681e+00   6.5905451e-01
   5.1036170e-02   3.3905730e-02   1.0974163e-02   6.2387350e-02   7.0415063e+00   6.5677039e-01
   4.8993974e-02   3.6083510e-02   1.0234667e-02   6.4243850e-02   5.6373223e+00   6.3568859e-01
   4.7272822e-02   3.8465252e-02   9.5494174e-03   6.5502864e-02   4.9643691e+00   6.4622663e-01
   4.5831852e-02   4.1036356e-02   8.9249994e-03   6.6080708e-02   3.8857784e+00   6.5003850e-01
   4.4612154e-02   4.3774780e-02   8.3664202e-03   6.5872182e-02   2.9290918e+00   6.6613064e-01
   4.3562520e-02   4.6637622e-02   7.8796402e-03   6.4816552e-02   2.1577990e+00   6.5110892e-01
   4.2638370e-02   4.9563460e-02   7.4642736e-03   6.2950384e-02   1.3540200e+00   6.4458141e-01
   4.1775312e-02   5.2482534e-02   7.1173390e-03   6.0359762e-02   1.7561799e+00   6.4919525e-01
   4.0940104e-02   5.5338414e-02   6.8365562e-03   5.7177206e-02   1.6597064e+00   6.5041012e-01
   4.0151090e-02   5.8085198e-02   6.6143630e-03   5.3551830e-02   1.0856311e+00   6.8999476e-01
   3.9418276e-02   6.0699756e-02   6.4398982e-03   4.9597518e-02   1.0784932e+00   6.6120837e-01
   3.8736668e-02   6.3203780e-02   6.3005156e-03   4.5420614e-02   8.9192843e-01   6.3033307e-01
   3.8082526e-02   6.5631978e-02   6.1826318e-03   4.1143482e-02   8.3982980e-01   6.6063504e-01
   3.7404328e-02   6.7983834e-02   6.0777012e-03   3.6879310e-02   8.4082179e-01   6.8347610e-01
   3.6668516e-02   7.0207734e-02   5.9804338e-03   3.2721882e-02   8.1509567e-01   6.7863484e-01
   3.5873526e-02   7.2248274e-02   5.8839096e-03   2.8764090e-02   8.5382777e-01   6.5020935e-01
   3.5036956e-02   7.4071264e-02   5.7870038e-03   2.5089346e-02   8.0209917e-01   6.3315787e-01
   3.4189456e-02   7.5626008e-02   5.6982274e-03   2.1754466e-02   8.2528676e-01   6.3869954e-01
   3.3362288e-02   7.6850388e-02   5.6261490e-03   1.8798007e-02   8.3879343e-01   6.5788340e-01
   3.2584212e-02   7.7694250e-02   5.5748632e-03   1.6241554e-02   8.2214732e-01   6.3528637e-01
   3.1872778e-02   7.8126602e-02   5.5471466e-03   1.4086850e-02   8.4221737e-01   6.3312402e-01
   3.1229954e-02   7.8125432e-02   5.5468704e-03   1.2318383e-02   8.4499765e-01   6.5171716e-01
   3.0636208e-02   7.7664428e-02   5.5778106e-03   1.0906215e-02   8.4473336e-01   6.4217712e-01
   3.0047568e-02   7.6708610e-02   5.6424692e-03   9.8101086e-03   8.5804560e-01   6.3872862e-01
   2.9431060e-02   7.5221270e-02   5.7438434e-03   8.9841398e-03   8.3964516e-01   6.2835758e-01
   2.8775424e-02   7.3227904e-02   5.8835362e-03   8.3883252e-03   8.2484618e-01   6.6168218e-01
   2.8078698e-02   7.0812396e-02   6.0590236e-03   7.9908774e-03   8.2824019e-01   6.4386809e-01
   2.7367844e-02   6.8064330e-02   6.2648682e-03   7.7583682e-03   8.3219153e-01   6.3740081e-01
   2.6683480e-02   6.5062362e-02   6.4986382e-03   7.6583846e-03   8.4712111e-01   6.7176219e-01
   2.6058008e-02   6.1842066e-02   6.7650940e-03   7.6691402e-03   8.2235182e-01   6.2759525e-01
   2.5530756e-02   5.8411940e-02   7.0680746e-03   7.7760336e-03   8.2548849e-01   6.3638856e-01
   2.5139764e-02   5.4783852e-02   7.4084376e-03   7.9645910e-03   8.5621681e-01   5.5403369e-01
   2.4914038e-02   5.0980256e-02   7.7906940e-03   8.2242148e-03   8.3995104e-01   4.9298018e-01
   2.4879840e-02   4.7031508e-02   8.2214290e-03   8.5444512e-03   8.3893084e-01   5.0360920e-01
   2.5067698e-02   4.2980244e-02   8.7080538e-03   8.9084714e-03   8.3131411e-01   2.9912606e-01
   2.5515260e-02   3.8891728e-02   9.2598486e-03   9.2969330e-03   8.1184316e-01   1.2616816e+00
   2.6252188e-02   3.4826558e-02   9.8876048e-03   9.6904260e-03   8.1865207e-01   8.6649547e+00
   2.7295654e-02   3.0846396e-02   1.0598637e-02   1.0074317e-02   8.1450971e-01   2.5893847e+01
   2.8647876e-02   2.7026516e-02   1.1391829e-02   1.0437430e-02   8.2957349e-01   4.6715529e+01
   3.0290952e-02   2.3435838e-02   1.2259889e-02   1.0765275e-02   8.4858654e-01   6.4725934e+01
   3.2190298e-02   2.0129954e-02   1.3189742e-02   1.1046164e-02   8.2216899e-01   7.7750875e+01
   3.4285380e-02   1.7141713e-02   1.4166827e-02   1.1278577e-02   8.1660204e-01   8.4649110e+01
   3.6496328e-02   1.4480593e-02   1.5171425e-02   1.1464439e-02   8.0917310e-01   8.8051907e+01
   3.8749944e-02   1.2140955e-02   1.6178819e-02   1.1602644e-02   7.9059632e-01   9.0239043e+01
   4.0978578e-02   1.0106265e-02   1.7184610e-02   1.1693228e-02   8.4642200e-01   9.1705014e+01
   4.3107028e-02   8.3530998e-03   1.8198588e-02   1.1732042e-02   8.5580851e-01   9.2603745e+01
   4.5043584e-02   6.8548964e-03   1.9223464e-02   1.1712040e-02   8.0283728e-01   9.3100298e+01
   4.6694076e-02   5.5884630e-03   2.0262546e-02   1.1639103e-02   8.1933454e-01   9.3420289e+01
   4.7996660e-02   4.5336926e-03   2.1320940e-02   1.1530081e-02   8.4794910e-01   9.3385126e+01
   4.8944016e-02   3.6715532e-03   2.2395640e-02   1.1407358e-02   8.3121466e-01   9.3416424e+01
   4.9598226e-02   2.9858250e-03   2.3471108e-02   1.1296066e-02   8.3517633e-01   9.3443063e+01
   5.0056248e-02   2.4608210e-03   2.4526272e-02   1.1216477e-02   8.5932547e-01   9.3338383e+01
   5.0397954e-02   2.0793288e-03   2.5530984e-02   1.1182586e-02   8.0992468e-01   9.3317358e+01
   5.0671046e-02   1.8242380e-03   2.6437870e-02   1.1201470e-02   8.1119180e-01   9.3167855e+01
   5.0909182e-02   1.6807410e-03   2.7202320e-02   1.1270280e-02   8.4731949e-01   9.2992575e+01
   5.1159686e-02   1.6354204e-03   2.7798456e-02   1.1378400e-02   8.1546279e-01   9.2895465e+01
   5.1452906e-02   1.6728362e-03   2.8222826e-02   1.1522088e-02   8.2670703e-01   9.2548353e+01
   5.1793406e-02   1.7759764e-03   2.8484936e-02   1.1711652e-02   8.4788285e-01   9.1830951e+01
   5.2170944e-02   1.9284556e-03   2.8583472e-02   1.1965099e-02   8.4195844e-01   9.0953378e+01
   5.2559906e-02   2.1163092e-03   2.8504818e-02   1.2305908e-02   8.0936458e-01   9.0084592e+01
   5.2952936e-02   2.3297356e-03   2.8229606e-02   1.2759837e-02   8.1371792e-01   8.9230759e+01
   5.3319928e-02   2.5597688e-03   2.7738908e-02   1.3352340e-02   8.2303574e-01   8.7990622e+01
   5.3600982e-02   2.7968914e-03   2.7022334e-02   1.4104506e-02   8.3185750e-01   8.6282042e+01
   5.3792612e-02   3.0361476e-03   2.6078996e-02   1.5034519e-02   8.7614830e-01   8.4750042e+01
   5.3953156e-02   3.2783212e-03   2.4929228e-02   1.6167428e-02   8.4316765e-01   8.3402084e+01
   5.4169228e-02   3.5267260e-03   2.3617194e-02   1.7527487e-02   8.6371722e-01   8.1738933e+01
   5.4513708e-02   3.7856684e-03   2.2199712e-02   1.9126017e-02   8.7424072e-01   8.0161206e+01
   5.5018066e-02   4.0593976e-03   2.0749016e-02   2.0958930e-02   8.2451902e-01   7.9000239e+01
   5.5672402e-02   4.3496542e-03   1.9341882e-02   2.3009512e-02   8.5333440e-01   7.7933345e+01
   5.6407756e-02   4.6532118e-03   1.8041213e-02   2.5257310e-02   8.6033911e-01   7.6837728e+01
   5.7127748e-02   4.9630276e-03   1.6898524e-02   2.7675488e-02   8.5475336e-01   7.5597689e+01
   5.7746612e-02   5.2709344e-03   1.5950268e-02   3.0219482e-02   8.4517233e-01   7.4448214e+01
   5.8190906e-02   5.5680112e-03   1.5213828e-02   3.2820340e-02   8.5310895e-01   7.3247449e+01
   5.8410080e-02   5.8427408e-03   1.4689833e-02   3.5388954e-02   8.4155448e-01   7.1932604e+01
   5.8381718e-02   6.0768860e-03   1.4362782e-02   3.7830512e-02   8.1960890e-01   7.0765898e+01
   5.8101798e-02   6.2512302e-03   1.4205602e-02   4.0045556e-02   8.5969938e-01   6.8677553e+01
   5.7561050e-02   6.3562534e-03   1.4178555e-02   4.1912610e-02   8.2961912e-01   6.5894666e+01
   5.6750424e-02   6.3917914e-03   1.4241927e-02   4.3301320e-02   8.2884939e-01   6.2987096e+01
   5.5669414e-02   6.3657328e-03   1.4363514e-02   4.4116340e-02   8.4743445e-01   5.9745350e+01
   5.4317464e-02   6.2891330e-03   1.4507702e-02   4.4285944e-02   8.1929558e-01   5.6723354e+01
   5.2719340e-02   6.1673684e-03   1.4645038e-02   4.3769454e-02   8.5149111e-01   5.2826044e+01
   5.0916200e-02   5.9992902e-03   1.4755481e-02   4.2621986e-02   8.3398622e-01   4.8185455e+01
   4.8932888e-02   5.7827160e-03   1.4819475e-02   4.0966332e-02   8.4070829e-01   4.4063662e+01
   4.6802818e-02   5.5224308e-03   1.4819013e-02   3.8937942e-02   8.8133729e-01   3.9309477e+01
   4.4599822e-02   5.2328556e-03   1.4748856e-02   3.6684044e-02   8.3613782e-01   3.5199851e+01
   4.2410870e-02   4.9322954e-03   1.4621773e-02   3.4349664e-02   8.6479387e-01   3.2913323e+01
   4.0296268e-02   4.6366142e-03   1.4448783e-02   3.2059992e-02   8.8632545e-01   2.9476523e+01
   3.8306422e-02   4.3582378e-03   1.4233795e-02   2.9912906e-02   8.3602678e-01   2.5925757e+01
   3.6486052e-02   4.1063428e-03   1.3978525e-02   2.7977340e-02   8.5806384e-01   2.3058404e+01
   3.4854370e-02   3.8870592e-03   1.3680905e-02   2.6303478e-02   8.7100361e-01   1.9014765e+01
   3.3431672e-02   3.7054598e-03   1.3344377e-02   2.4935336e-02   8.3837108e-01   1.7080370e+01
   3.2254402e-02   3.5646934e-03   1.2975328e-02   2.3907962e-02   8.3396767e-01   1.6739727e+01
   3.1358014e-02   3.4645320e-03   1.2579737e-02   2.3241126e-02   8.4027478e-01   1.5480429e+01
   3.0767208e-02   3.4026332e-03   1.2172136e-02   2.2940088e-02   8.2451766e-01   1.4388238e+01
   3.0483666e-02   3.3754844e-03   1.1773921e-02   2.2999440e-02   8.2879872e-01   1.2634191e+01
   3.0477678e-02   3.3791646e-03   1.1405941e-02   2.3419188e-02   8.6086708e-01   1.1141774e+01
   3.0701348e-02   3.4104604e-03   1.1084330e-02   2.4213158e-02   8.6275128e-01   1.0428068e+01
   3.1108158e-02   3.4665180e-03   1.0820212e-02   2.5402244e-02   8.6609422e-01   9.5247220e+00
   3.1645360e-02   3.5435718e-03   1.0625057e-02   2.7010334e-02   8.7313597e-01   9.0118169e+00
   3.2240834e-02   3.6352864e-03   1.0509780e-02   2.9064842e-02   8.5015478e-01   8.3737648e+00
   3.2818794e-02   3.7321324e-03   1.0479642e-02   3.1598396e-02   8.5098647e-01   7.3821915e+00
   3.3330976e-02   3.8231584e-03   1.0537687e-02   3.4634050e-02   8.5457004e-01   6.3449454e+00
   3.3777282e-02   3.9008338e-03   1.0688419e-02   3.8162132e-02   8.4052879e-01   5.0095873e+00
   3.4189510e-02   3.9663710e-03   1.0938346e-02   4.2144818e-02   8.4699625e-01   4.6020516e+00
   3.4599320e-02   4.0270934e-03   1.1294051e-02   4.6529680e-02   8.4209702e-01   4.5837940e+00
   3.5023576e-02   4.0912484e-03   1.1763930e-02   5.1256198e-02   8.4873285e-01   3.4403797e+00
   3.5455554e-02   4.1660292e-03   1.2369989e-02   5.6258322e-02   8.6201938e-01   2.4408720e+00
   3.5874398e-02   4.2560814e-03   1.3144088e-02   6.1447110e-02   8.3321176e-01   1.8297791e+00
   3.6260270e-02   4.3639480e-03   1.4111849e-02   6.6701038e-02   8.3862014e-01   1.2420223e+00
   3.6599826e-02   4.4896026e-03   1.5290934e-02   7.1882346e-02   8.6263860e-01   1.0419532e+00
   3.6919470e-02   4.6345194e-03   1.6699448e-02   7.6858954e-02   8.3852414e-01   1.0519663e+00
   3.7296782e-02   4.8048548e-03   1.8366986e-02   8.1492948e-02   8.4555890e-01   9.5093025e-01
   3.7814960e-02   5.0055986e-03   2.0328746e-02   8.5627142e-02   8.5946495e-01   6.7443294e-01
   3.8523648e-02   5.2381936e-03   2.2611598e-02   8.9111310e-02   8.3455945e-01   6.4562214e-01
   3.9446768e-02   5.5009860e-03   2.5239102e-02   9.1824084e-02   8.3801287e-01   6.8557783e-01
   4.0613798e-02   5.7922748e-03   2.8241372e-02   9.3644228e-02   8.5635400e-01   6.6598871e-01
   4.2058954e-02   6.1127024e-03   3.1646794e-02   9.4378722e-02   8.4963300e-01   6.8651605e-01
   4.3805824e-02   6.4622632e-03   3.5456890e-02   9.3877454e-02   8.3052971e-01   6.5473723e-01
   4.5864432e-02   6.8388894e-03   3.9639776e-02   9.2198604e-02   8.1773097e-01   6.7751050e-01
   4.8216798e-02   7.2369710e-03   4.4137558e-02   8.9503876e-02   8.2813271e-01   6.8351246e-01
   5.0809322e-02   7.6475284e-03   4.8885150e-02   8.5990018e-02   8.4320977e-01   6.8591910e-01
   5.3587598e-02   8.0595816e-03   5.3814784e-02   8.1909554e-02   8.3589126e-01   6.5644543e-01
   5.6517332e-02   8.4619334e-03   5.8817612e-02   7.7491350e-02   8.6547197e-01   6.3441996e-01
   5.9568710e-02   8.8442286e-03   6.3749624e-02   7.2893582e-02   8.5635651e-01   6.7175165e-01
   6.2716818e-02   9.1958118e-03   6.8453028e-02   6.8253456e-02   8.2003275e-01   6.6028381e-01
   6.5913690e-02   9.5060588e-03   7.2767324e-02   6.3731520e-02   8.3705966e-01   6.6890017e-01
   6.9054574e-02   9.7617070e-03   7.6529144e-02   5.9474298e-02   8.2084614e-01   6.7693092e-01
   7.2018808e-02   9.9520738e-03   7.9565218e-02   5.5593606e-02   8.5010722e-01   6.6037661e-01
   7.4706510e-02   1.0074997e-02   8.1795974e-02   5.2162962e-02   8.3899386e-01   6.6652572e-01
   7.7034994e-02   1.0133292e-02   8.3240574e-02   4.9209706e-02   8.2581822e-01   6.5520761e-01
   7.8981512e-02   1.0142282e-02   8.3884690e-02   4.6750728e-02   8.7228988e-01   6.5577403e-01
   8.0609356e-02   1.0128676e-02   8.3706038e-02   4.4799122e-02   8.1800977e-01   6.6169294e-01
   8.1999574e-02   1.0115673e-02   8.2773950e-02   4.3370492e-02   8.6180216e-01   6.4216036e-01
   8.3198632e-02   1.0119200e-02   8.1224124e-02   4.2491528e-02   8.4117846e-01   6.5914728e-01
   8.4206702e-02   1.0149042e-02   7.9179144e-02   4.2167820e-02   8.4347663e-01   6.6342358e-01
   8.4969444e-02   1.0209664e-02   7.6802918e-02   4.2378232e-02   8.8011183e-01   6.5584356e-01
   8.5384118e-02   1.0301768e-02   7.4349958e-02   4.3083652e-02   7.9970140e-01   6.6520787e-01
   8.5335790e-02   1.0423839e-02   7.2065724e-02   4.4219872e-02   8.6892610e-01   6.5972950e-01
   8.4731314e-02   1.0572076e-02   7.0147536e-02   4.5685150e-02   8.0225027e-01   6.7232718e-01
   8.3483982e-02   1.0737195e-02   6.8781816e-02   4.7358186e-02   8.6647399e-01   6.7036255e-01
   8.1598668e-02   1.0907115e-02   6.8138734e-02   4.9151206e-02   8.3573963e-01   6.6032716e-01
   7.9224956e-02   1.1077962e-02   6.8357674e-02   5.1002548e-02   8.1223385e-01   6.5929883e-01
   7.6531966e-02   1.1252371e-02   6.9540258e-02   5.2837652e-02   8.1799237e-01   6.6472756e-01
   7.3691838e-02   1.1434738e-02   7.1746224e-02   5.4597638e-02   5.7390168e-01   6.6592625e-01
   7.0925018e-02   1.1637193e-02   7.5012246e-02   5.6275118e-02   7.7005188e-01   6.5262125e-01
   6.8448618e-02   1.1873149e-02   7.9352940e-02   5.7876948e-02   3.6477361e-01   6.4031014e-01
   6.6417528e-02   1.2153077e-02   8.4749064e-02   5.9382468e-02   1.2626323e+00   6.2603165e-01
   6.4914250e-02   1.2494893e-02   9.1141500e-02   6.0774140e-02   5.0020668e+00   6.4135094e-01
   6.3989948e-02   1.2924797e-02   9.8408476e-02   6.2056730e-02   1.8360568e+01   6.5244944e-01
   6.3679416e-02   1.3468719e-02   1.0638767e-01   6.3227578e-02   4.7541281e+01   6.5629212e-01
   6.3976638e-02   1.4143365e-02   1.1493700e-01   6.4274804e-02   7.4633568e+01   6.6454156e-01
   6.4838632e-02   1.4959949e-02   1.2395209e-01   6.5169746e-02   8.9114285e+01   6.5967586e-01
   6.6186242e-02   1.5931689e-02   1.3329722e-01   6.5833552e-02   9.7797640e+01   6.6235435e-01
   6.7902910e-02   1.7066129e-02   1.4280201e-01   6.6160064e-02   1.0189294e+02   6.5595829e-01
   6.9881652e-02   1.8365161e-02   1.5237209e-01   6.6044336e-02   1.0409147e+02   6.1515400e-01
   7.2055448e-02   1.9826399e-02   1.6195261e-01   6.5391152e-02   1.0565385e+02   5.9964636e-01
   7.4437466e-02   2.1437808e-02   1.7138604e-01   6.4191826e-02   1.0591833e+02   6.4195203e-01
   7.7135646e-02   2.3173882e-02   1.8038190e-01   6.2544114e-02   1.0569887e+02   6.3501094e-01
   8.0255538e-02   2.4989078e-02   1.8863736e-01   6.0584438e-02   1.0487945e+02   6.3973571e-01
   8.3848050e-02   2.6822574e-02   1.9591823e-01   5.8464942e-02   1.0384604e+02   6.5538471e-01
   8.7920232e-02   2.8594952e-02   2.0194152e-01   5.6325976e-02   1.0256639e+02   6.3648874e-01
   9.2429548e-02   3.0223554e-02   2.0622514e-01   5.4281942e-02   1.0158057e+02   6.7510294e-01
   9.7276362e-02   3.1664162e-02   2.0818480e-01   5.2438786e-02   1.0108508e+02   6.5644477e-01
   1.0232534e-01   3.2896210e-02   2.0751732e-01   5.0876572e-02   1.0060108e+02   6.2933538e-01
   1.0741135e-01   3.3903366e-02   2.0427894e-01   4.9651512e-02   1.0008914e+02   6.4404594e-01
   1.1229605e-01   3.4701096e-02   1.9867325e-01   4.8806424e-02   9.9613920e+01   6.5233337e-01
   1.1667832e-01   3.5328240e-02   1.9107825e-01   4.8345222e-02   9.9550808e+01   6.7472881e-01
   1.2025847e-01   3.5810720e-02   1.8198934e-01   4.8234428e-02   9.9801790e+01   6.5169989e-01
   1.2286947e-01   3.6176704e-02   1.7186252e-01   4.8408954e-02   1.0007884e+02   6.7176522e-01
   1.2450372e-01   3.6471574e-02   1.6110814e-01   4.8774166e-02   1.0042294e+02   6.8540040e-01
   1.2515164e-01   3.6733924e-02   1.5006621e-01   4.9238356e-02   1.0097997e+02   6.6875450e-01
   1.2484258e-01   3.6992322e-02   1.3899380e-01   4.9700448e-02   1.0176792e+02   6.9676927e-01
   1.2377782e-01   3.7259688e-02   1.2808170e-01   5.0056020e-02   1.0263127e+02   6.8485490e-01
   1.2227228e-01   3.7524140e-02   1.1743256e-01   5.0249260e-02   1.0344405e+02   6.7859172e-01
   1.2063516e-01   3.7773504e-02   1.0710023e-01   5.0241748e-02   1.0426212e+02   6.9033082e-01
   1.1906873e-01   3.8007108e-02   9.7186630e-02   4.9974286e-02   1.0502526e+02   6.5465136e-01
   1.1764404e-01   3.8202088e-02   8.7821628e-02   4.9403648e-02   1.0560067e+02   6.2807588e-01
   1.1635960e-01   3.8300410e-02   7.9081412e-02   4.8528180e-02   1.0620276e+02   6.5332040e-01
   1.1520697e-01   3.8259196e-02   7.1031028e-02   4.7358008e-02   1.0675401e+02   6.7007952e-01
   1.1418068e-01   3.8061284e-02   6.3771052e-02   4.5889206e-02   1.0717954e+02   6.7406238e-01
   1.1323404e-01   3.7699000e-02   5.7379532e-02   4.4132306e-02   1.0754298e+02   6.9297645e-01
   1.1223834e-01   3.7189294e-02   5.1863398e-02   4.2135130e-02   1.0787152e+02   6.7780000e-01
   1.1098589e-01   3.6549430e-02   4.7164716e-02   3.9947200e-02   1.0814453e+02   6.4714391e-01
   1.0924626e-01   3.5772160e-02   4.3170196e-02   3.7603124e-02   1.0821268e+02   6.6876037e-01
   1.0686695e-01   3.4831616e-02   3.9737112e-02   3.5157750e-02   1.0833299e+02   6.7617442e-01
   1.0386015e-01   3.3716404e-02   3.6766600e-02   3.2687274e-02   1.0826600e+02   6.7063205e-01
   1.0035279e-01   3.2457630e-02   3.4206900e-02   3.0255024e-02   1.0800809e+02   6.7674497e-01
   9.6474558e-02   3.1102224e-02   3.2004590e-02   2.7894154e-02   1.0776224e+02   6.6587739e-01
   9.2353090e-02   2.9698742e-02   3.0123424e-02   2.5620526e-02   1.0716614e+02   6.8176397e-01
   8.8151462e-02   2.8296124e-02   2.8550034e-02   2.3466724e-02   1.0651285e+02   6.6112260e-01
   8.4048070e-02   2.6932106e-02   2.7275090e-02   2.1479518e-02   1.0569418e+02   6.4650900e-01
   8.0202038e-02   2.5639622e-02   2.6283472e-02   1.9688027e-02   1.0457021e+02   6.8002320e-01
   7.6751396e-02   2.4453266e-02   2.5544792e-02   1.8105329e-02   1.0338253e+02   6.7105958e-01
   7.3811862e-02   2.3403216e-02   2.5028386e-02   1.6749124e-02   1.0191166e+02   6.7334363e-01
   7.1458426e-02   2.2518318e-02   2.4713270e-02   1.5645365e-02   1.0015209e+02   6.8526118e-01
   6.9723006e-02   2.1828534e-02   2.4578586e-02   1.4815269e-02   9.8377931e+01   6.6881467e-01
   6.8598052e-02   2.1359992e-02   2.4587058e-02   1.4265147e-02   9.7014651e+01   6.6376251e-01
   6.8013082e-02   2.1134952e-02   2.4684206e-02   1.3991748e-02   9.5711065e+01   6.6689082e-01
   6.7857756e-02   2.1162210e-02   2.4823322e-02   1.3992671e-02   9.3974596e+01   6.6268233e-01
   6.8010518e-02   2.1435248e-02   2.4971194e-02   1.4267280e-02   9.2480981e+01   6.7200580e-01
   6.8325124e-02   2.1942978e-02   2.5090762e-02   1.4806769e-02   9.1235036e+01   6.9454903e-01
   6.8665920e-02   2.2677278e-02   2.5130570e-02   1.5588917e-02   8.9765742e+01   6.6385129e-01
   6.8922958e-02   2.3627392e-02   2.5039548e-02   1.6582806e-02   8.7930456e+01   6.3656871e-01
   6.8986176e-02   2.4770588e-02   2.4793032e-02   1.7746135e-02   8.5686600e+01   6.6145922e-01
   6.8735514e-02   2.6085700e-02   2.4383166e-02   1.9021767e-02   8.3726384e+01   6.5997815e-01
   6.8072498e-02   2.7564712e-02   2.3814970e-02   2.0336108e-02   8.1412093e+01   6.5640704e-01
   6.6942516e-02   2.9222616e-02   2.3119412e-02   2.1604870e-02   7.8025816e+01   6.7309697e-01
   6.5329142e-02   3.1090026e-02   2.2328366e-02   2.2747536e-02   7.4301891e+01   6.7955691e-01
   6.3285886e-02   3.3185356e-02   2.1456462e-02   2.3682566e-02   7.0557942e+01   6.6961617e-01
   6.0906330e-02   3.5512690e-02   2.0511450e-02   2.4344202e-02   6.6752156e+01   6.7985088e-01
   5.8301764e-02   3.8067738e-02   1.9504081e-02   2.4686820e-02   6.2518967e+01   6.6431343e-01
   5.5606702e-02   4.0839182e-02   1.8448874e-02   2.4666496e-02   5.8103087e+01   6.2307990e-01
   5.2940620e-02   4.3809624e-02   1.7358746e-02   2.4290770e-02   5.3416249e+01   6.5835672e-01
   5.0413192e-02   4.6952904e-02   1.6251995e-02   2.3621580e-02   4.8499090e+01   6.6793177e-01
   4.8111164e-02   5.0233010e-02   1.5152467e-02   2.2713232e-02   4.2859834e+01   6.8001750e-01
   4.6084348e-02   5.3603364e-02   1.4078128e-02   2.1613310e-02   3.5996323e+01   7.0513942e-01
   4.4358978e-02   5.6984506e-02   1.3042242e-02   2.0380218e-02   3.0083220e+01   6.3915186e-01
   4.2942620e-02   6.0263186e-02   1.2059329e-02   1.9072345e-02   2.4125427e+01   6.4163906e-01
   4.1845156e-02   6.3369936e-02   1.1142243e-02   1.7738283e-02   1.7783351e+01   6.7871469e-01
   4.1057902e-02   6.6338392e-02   1.0299374e-02   1.6423402e-02   1.3099127e+01   6.6646309e-01
   4.0539626e-02   6.9265902e-02   9.5421280e-03   1.5170461e-02   9.0738362e+00   6.8814593e-01
   4.0236436e-02   7.2231356e-02   8.8843038e-03   1.4008646e-02   6.5897700e+00   6.8179172e-01
   4.0085734e-02   7.5257220e-02   8.3308160e-03   1.2954766e-02   5.2313001e+00   6.7674473e-01
   4.0023314e-02   7.8322332e-02   7.8783626e-03   1.2019075e-02   3.7654501e+00   6.8813459e-01
   3.9963950e-02   8.1382818e-02   7.5195234e-03   1.1205942e-02   2.7564090e+00   6.5179741e-01
   3.9812606e-02   8.4382782e-02   7.2410456e-03   1.0515197e-02   1.6021453e+00   6.4442221e-01
   3.9492646e-02   8.7259840e-02   7.0270490e-03   9.9419034e-03   1.2505165e+00   6.4775550e-01
   3.8927888e-02   8.9918100e-02   6.8614016e-03   9.4733682e-03   1.3089833e+00   6.4514172e-01
   3.8067090e-02   9.2195794e-02   6.7330190e-03   9.0937732e-03   1.0842837e+00   6.7494011e-01
   3.6911000e-02   9.3938382e-02   6.6397196e-03   8.7903150e-03   1.0262964e+00   6.9237253e-01
   3.5509738e-02   9.5058466e-02   6.5784086e-03   8.5489706e-03   8.1835824e-01   6.5981757e-01
   3.3944060e-02   9.5517852e-02   6.5396072e-03   8.3521698e-03   8.3318029e-01   6.4641153e-01
   3.2284486e-02   9.5301424e-02   6.5079576e-03   8.1851472e-03   8.5480617e-01   6.7971810e-01
   3.0585398e-02   9.4334592e-02   6.4680392e-03   8.0397578e-03   7.9353713e-01   6.6646503e-01
   2.8882382e-02   9.2500736e-02   6.4088196e-03   7.9090984e-03   8.5514621e-01   6.6692458e-01
   2.7192642e-02   8.9772152e-02   6.3213252e-03   7.7866072e-03   8.1501116e-01   6.6887546e-01
   2.5538998e-02   8.6269180e-02   6.2058328e-03   7.6728600e-03   8.3002737e-01   6.4576817e-01
   2.3951930e-02   8.2237562e-02   6.0716844e-03   7.5720766e-03   8.6998041e-01   6.5192238e-01
   2.2457578e-02   7.7927296e-02   5.9268134e-03   7.4846644e-03   8.3754913e-01   6.4182659e-01
   2.1072630e-02   7.3505362e-02   5.7753754e-03   7.4067688e-03   8.3263349e-01   6.3886646e-01
   1.9802958e-02   6.9067452e-02   5.6227010e-03   7.3346298e-03   8.2987915e-01   6.1765013e-01
   1.8649535e-02   6.4663166e-02   5.4808686e-03   7.2692148e-03   8.0286992e-01   6.6106704e-01
   1.7613984e-02   6.0332484e-02   5.3641880e-03   7.2122710e-03   8.3572647e-01   6.7720345e-01
   1.6692023e-02   5.6099380e-02   5.2858144e-03   7.1619744e-03   8.5693363e-01   6.2528518e-01
   1.5875170e-02   5.1989236e-02   5.2591338e-03   7.1150696e-03   8.2352315e-01   6.8517917e-01
   1.5152292e-02   4.8056072e-02   5.2939012e-03   7.0687842e-03   8.1941211e-01   6.8235378e-01
   1.4504287e-02   4.4349164e-02   5.3943818e-03   7.0210912e-03   8.2817100e-01   6.8910001e-01
   1.3908029e-02   4.0907996e-02   5.5602654e-03   6.9694992e-03   8.3588381e-01   5.8620100e-01
   1.3338661e-02   3.7743144e-02   5.7857350e-03   6.9126100e-03   8.1815656e-01   5.3141340e-01
   1.2780432e-02   3.4829788e-02   6.0613014e-03   6.8533900e-03   8.1154938e-01   4.8106361e-01
   1.2237610e-02   3.2148646e-02   6.3812118e-03   6.7953980e-03   8.3435433e-01   3.6212469e-01
   1.1731396e-02   2.9679330e-02   6.7449810e-03   6.7383248e-03   8.3365256e-01   4.5687972e-01
   1.1291300e-02   2.7396218e-02   7.1551002e-03   6.6796560e-03   8.2012643e-01   5.6145665e-01
   1.0947296e-02   2.5277840e-02   7.6178254e-03   6.6173636e-03   8.3009582e-01   8.7713768e+00
   1.0732811e-02   2.3292918e-02   8.1442470e-03   6.5513250e-03   8.4739655e-01   3.2737737e+01
   1.0681815e-02   2.1407048e-02   8.7520162e-03   6.4830378e-03   8.3373193e-01   6.2091200e+01
   1.0821408e-02   1.9595629e-02   9.4578654e-03   6.4169958e-03   8.2139361e-01   8.3066038e+01
   1.1172307e-02   1.7842609e-02   1.0268908e-02   6.3601926e-03   8.2987163e-01   9.3227717e+01
   1.1752512e-02   1.6140257e-02   1.1187817e-02   6.3182042e-03   8.4675918e-01   9.7543162e+01
   1.2580013e-02   1.4495603e-02   1.2217056e-02   6.2944456e-03   8.2683113e-01   9.9980195e+01
   1.3670694e-02   1.2936617e-02   1.3360745e-02   6.2907870e-03   7.9970928e-01   1.0115546e+02
   1.5040225e-02   1.1500469e-02   1.4630537e-02   6.3088574e-03   8.1261417e-01   1.0180638e+02
   1.6701285e-02   1.0216087e-02   1.6038358e-02   6.3511650e-03   8.3185815e-01   1.0193789e+02
   1.8658474e-02   9.1022172e-03   1.7587225e-02   6.4227940e-03   8.3588193e-01   1.0116720e+02
   2.0909662e-02   8.1714984e-03   1.9270712e-02   6.5317412e-03   8.2488401e-01   1.0044296e+02
   2.3437678e-02   7.4277554e-03   2.1070782e-02   6.6874562e-03   8.4638946e-01   1.0023527e+02
   2.6207336e-02   6.8633938e-03   2.2961298e-02   6.9021778e-03   8.4951903e-01   9.9982011e+01
[truncated: 15,611,569 more chars]
