# Supplementary material for: Reflex Control of Robotic Gait Using Human Walking Data
Source: PLoS One. 2014 Oct 27;9(10):e109959. doi: 10.1371/journal.pone.0109959 (PMC4210155; doi:10.1371/journal.pone.0109959)
Supplement: Data S6 — Subject E. (GZ) [file pone.0109959.s023.gz › Data_S6.dat]

   3.2970380e-03   3.2540068e-02   1.2601286e-02   3.5245072e-02   1.0979678e+02   2.0260616e+00
   8.5407320e-03   3.9632872e-02   1.4869739e-02   3.9094424e-02   1.0997019e+02   2.0397975e+00
   1.2721596e-02   4.6261846e-02   1.6782528e-02   4.2439474e-02   1.0960437e+02   2.0382052e+00
   1.5889042e-02   5.2285438e-02   1.8328339e-02   4.5125740e-02   1.0906132e+02   2.0358829e+00
   1.8253694e-02   5.7782292e-02   1.9578212e-02   4.7166688e-02   1.0883238e+02   2.0424995e+00
   1.9844410e-02   6.2595570e-02   2.0537302e-02   4.8475648e-02   1.0856020e+02   2.0439374e+00
   2.0826418e-02   6.6717394e-02   2.1263606e-02   4.9106236e-02   1.0830047e+02   2.0460880e+00
   2.1284964e-02   7.0066028e-02   2.1771614e-02   4.9156406e-02   1.0773979e+02   2.0540225e+00
   2.1313216e-02   7.2644498e-02   2.2068868e-02   4.8718368e-02   1.0706255e+02   2.0501500e+00
   2.1023890e-02   7.4527996e-02   2.2174382e-02   4.7869974e-02   1.0653754e+02   2.0401963e+00
   2.0468524e-02   7.5694718e-02   2.2087176e-02   4.6630314e-02   1.0605912e+02   2.0398684e+00
   1.9754208e-02   7.6185480e-02   2.1851542e-02   4.5062984e-02   1.0580814e+02   2.0425207e+00
   1.8931530e-02   7.5948748e-02   2.1508978e-02   4.3221332e-02   1.0557107e+02   2.0439661e+00
   1.8070924e-02   7.5005978e-02   2.1122564e-02   4.1186894e-02   1.0542090e+02   2.0378301e+00
   1.7222118e-02   7.3387818e-02   2.0752220e-02   3.9048848e-02   1.0521849e+02   2.0432188e+00
   1.6413560e-02   7.1125238e-02   2.0437210e-02   3.6898414e-02   1.0478927e+02   2.0453172e+00
   1.5686508e-02   6.8363996e-02   2.0211400e-02   3.4831730e-02   1.0447835e+02   2.0284273e+00
   1.5056992e-02   6.5229908e-02   2.0084900e-02   3.2906604e-02   1.0409210e+02   2.0426614e+00
   1.4548426e-02   6.1852844e-02   2.0060964e-02   3.1166810e-02   1.0329617e+02   2.0543315e+00
   1.4164598e-02   5.8343676e-02   2.0132490e-02   2.9627278e-02   1.0230551e+02   2.0400725e+00
   1.3913686e-02   5.4771790e-02   2.0282222e-02   2.8294936e-02   1.0093599e+02   2.0427186e+00
   1.3807352e-02   5.1190848e-02   2.0484480e-02   2.7177538e-02   9.8992204e+01   2.0462201e+00
   1.3846416e-02   4.7663504e-02   2.0716588e-02   2.6265648e-02   9.6834519e+01   2.0453203e+00
   1.4033674e-02   4.4264338e-02   2.0958270e-02   2.5547316e-02   9.4210413e+01   2.0444474e+00
   1.4362678e-02   4.1042518e-02   2.1170946e-02   2.5000158e-02   9.1540268e+01   2.0428831e+00
   1.4830504e-02   3.8065014e-02   2.1308534e-02   2.4586966e-02   8.8743580e+01   2.0488126e+00
   1.5428108e-02   3.5404548e-02   2.1323360e-02   2.4256512e-02   8.5153712e+01   2.0513855e+00
   1.6140596e-02   3.3114894e-02   2.1185900e-02   2.3938860e-02   8.1940109e+01   2.0457865e+00
   1.6949916e-02   3.1245536e-02   2.0896264e-02   2.3579270e-02   7.9542926e+01   2.0368329e+00
   1.7825952e-02   2.9834062e-02   2.0459288e-02   2.3170254e-02   7.7436472e+01   2.0396496e+00
   1.8736990e-02   2.8914940e-02   1.9888473e-02   2.2717390e-02   7.5082594e+01   2.0548133e+00
   1.9650464e-02   2.8508440e-02   1.9204763e-02   2.2215494e-02   7.2485999e+01   2.0463549e+00
   2.0536980e-02   2.8624272e-02   1.8422034e-02   2.1666130e-02   6.9252504e+01   2.0344186e+00
   2.1374000e-02   2.9280450e-02   1.7556888e-02   2.1077120e-02   6.6308399e+01   2.0433824e+00
   2.2142672e-02   3.0487066e-02   1.6629047e-02   2.0450282e-02   6.4711676e+01   2.0492521e+00
   2.2827758e-02   3.2247394e-02   1.5659694e-02   1.9784743e-02   6.1868601e+01   2.0499909e+00
   2.3411172e-02   3.4569004e-02   1.4676253e-02   1.9082876e-02   5.9263493e+01   2.0422339e+00
   2.3872444e-02   3.7456344e-02   1.3706271e-02   1.8342687e-02   5.7325225e+01   2.0480042e+00
   2.4206752e-02   4.0895200e-02   1.2775758e-02   1.7551361e-02   5.5318318e+01   2.0470365e+00
   2.4420922e-02   4.4846274e-02   1.1910241e-02   1.6694160e-02   5.5266487e+01   2.0267328e+00
   2.4519118e-02   4.9276300e-02   1.1130449e-02   1.5769606e-02   5.3254379e+01   2.0410016e+00
   2.4522628e-02   5.4162034e-02   1.0451506e-02   1.4787676e-02   5.0706986e+01   2.0470194e+00
   2.4464566e-02   5.9462230e-02   9.8835996e-03   1.3767898e-02   4.9606297e+01   2.0432130e+00
   2.4365448e-02   6.5124728e-02   9.4296764e-03   1.2744016e-02   4.7142462e+01   2.0549235e+00
   2.4243694e-02   7.1094596e-02   9.0847668e-03   1.1750807e-02   4.5824094e+01   2.0450353e+00
   2.4118410e-02   7.7305692e-02   8.8383840e-03   1.0814257e-02   4.3511193e+01   2.0382876e+00
   2.3997168e-02   8.3660850e-02   8.6754300e-03   9.9510756e-03   4.0543761e+01   2.0445551e+00
   2.3870104e-02   9.0025860e-02   8.5786290e-03   9.1690376e-03   3.9435907e+01   2.0442414e+00
   2.3717632e-02   9.6270580e-02   8.5311046e-03   8.4711318e-03   3.6830286e+01   2.0419859e+00
   2.3519004e-02   1.0225530e-01   8.5157028e-03   7.8554078e-03   3.3941826e+01   2.0386404e+00
   2.3248160e-02   1.0778708e-01   8.5136616e-03   7.3150798e-03   3.1453024e+01   2.0372423e+00
   2.2898016e-02   1.1274419e-01   8.5050674e-03   6.8426740e-03   2.9636794e+01   2.0349601e+00
   2.2497538e-02   1.1712962e-01   8.4731550e-03   6.4319704e-03   2.8870377e+01   2.0319906e+00
   2.2082324e-02   1.2090034e-01   8.4064546e-03   6.0747272e-03   2.7178632e+01   2.0317034e+00
   2.1679622e-02   1.2394613e-01   8.3034194e-03   5.7599216e-03   2.4954717e+01   2.0373211e+00
   2.1308132e-02   1.2617096e-01   8.1705574e-03   5.4797256e-03   2.2632297e+01   2.0433823e+00
   2.0973962e-02   1.2749421e-01   8.0115530e-03   5.2269308e-03   2.0415956e+01   2.0330523e+00
   2.0681138e-02   1.2791292e-01   7.8300092e-03   4.9914192e-03   1.7760364e+01   2.0332939e+00
   2.0436644e-02   1.2754975e-01   7.6306124e-03   4.7696292e-03   1.5008708e+01   2.0342837e+00
   2.0242164e-02   1.2658698e-01   7.4142480e-03   4.5658970e-03   1.3070500e+01   2.0439628e+00
   2.0089726e-02   1.2518271e-01   7.1799346e-03   4.3837124e-03   1.1330911e+01   2.0467482e+00
   1.9963464e-02   1.2342481e-01   6.9261280e-03   4.2235024e-03   9.7485230e+00   2.0257887e+00
   1.9851024e-02   1.2131479e-01   6.6537098e-03   4.0856444e-03   8.8239737e+00   2.0478169e+00
   1.9745074e-02   1.1879099e-01   6.3669658e-03   3.9713006e-03   8.2967282e+00   2.0287544e+00
   1.9635224e-02   1.1575689e-01   6.0705156e-03   3.8795040e-03   6.7563117e+00   2.0328165e+00
   1.9516336e-02   1.1212377e-01   5.7688158e-03   3.8068372e-03   5.1503854e+00   2.0360672e+00
   1.9387950e-02   1.0792430e-01   5.4672740e-03   3.7502420e-03   4.4607864e+00   2.0126246e+00
   1.9244510e-02   1.0333379e-01   5.1729268e-03   3.7084268e-03   3.9057918e+00   2.0546732e+00
   1.9076600e-02   9.8569146e-02   4.8923698e-03   3.6813982e-03   3.5040241e+00   2.0121193e+00
   1.8871088e-02   9.3800492e-02   4.6323362e-03   3.6711372e-03   3.2790388e+00   2.0527619e+00
   1.8613144e-02   8.9114216e-02   4.4000836e-03   3.6813162e-03   3.6187211e+00   2.0251576e+00
   1.8288798e-02   8.4562016e-02   4.2003906e-03   3.7134948e-03   3.7204656e+00   2.0262148e+00
   1.7882964e-02   8.0168166e-02   4.0362430e-03   3.7671684e-03   3.7116768e+00   2.0769517e+00
   1.7384634e-02   7.5909936e-02   3.9096716e-03   3.8425406e-03   4.1353252e+00   1.9766375e+00
   1.6798652e-02   7.1784578e-02   3.8220396e-03   3.9407870e-03   3.9649227e+00   2.1051530e+00
   1.6143212e-02   6.7827480e-02   3.7747546e-03   4.0640850e-03   3.6662262e+00   1.9680667e+00
   1.5439970e-02   6.4071438e-02   3.7700722e-03   4.2136784e-03   3.3715933e+00   2.0473496e+00
   1.4710696e-02   6.0539664e-02   3.8119482e-03   4.3874354e-03   3.0665582e+00   2.0629020e+00
   1.3970174e-02   5.7257396e-02   3.9047264e-03   4.5803386e-03   3.1011838e+00   1.9665516e+00
   1.3226828e-02   5.4269624e-02   4.0523554e-03   4.7855576e-03   3.0694271e+00   2.1451875e+00
   1.2490190e-02   5.1642836e-02   4.2582828e-03   4.9945704e-03   3.0556880e+00   1.7387040e+00
   1.1770890e-02   4.9437832e-02   4.5271802e-03   5.1989150e-03   2.9544843e+00   2.1132016e+00
   1.1079394e-02   4.7692682e-02   4.8652874e-03   5.3938848e-03   2.7974138e+00   1.5944509e+00
   1.0425984e-02   4.6421046e-02   5.2783584e-03   5.5793668e-03   2.6657693e+00   1.9686999e+00
   9.8192440e-03   4.5634302e-02   5.7724986e-03   5.7569188e-03   2.4707048e+00   1.6778349e+00
   9.2643320e-03   4.5375642e-02   6.3535058e-03   5.9276150e-03   2.4198203e+00   2.5037821e+00
   8.7639500e-03   4.5701948e-02   7.0279276e-03   6.0929010e-03   2.2639961e+00   2.2348164e+01
   8.3172700e-03   4.6650996e-02   7.8068608e-03   6.2524438e-03   2.2244162e+00   5.0481177e+01
   7.9266880e-03   4.8242032e-02   8.7058620e-03   6.4028016e-03   2.1816502e+00   6.8461428e+01
   7.6071100e-03   5.0479514e-02   9.7409224e-03   6.5407116e-03   1.7031311e+00   8.0902170e+01
   7.3815160e-03   5.3342788e-02   1.0924047e-02   6.6634716e-03   1.5373614e+00   8.8807199e+01
   7.2793960e-03   5.6786882e-02   1.2261527e-02   6.7722040e-03   1.6565672e+00   9.4438501e+01
   7.3352940e-03   6.0737896e-02   1.3752246e-02   6.8715422e-03   1.3997940e+00   9.8988918e+01
   7.5863060e-03   6.5078856e-02   1.5385870e-02   6.9662416e-03   1.0658955e+00   1.0254190e+02
   8.0737940e-03   6.9664842e-02   1.7141057e-02   7.0682012e-03   1.0255890e+00   1.0590866e+02
   8.8389440e-03   7.4324560e-02   1.8988516e-02   7.1971132e-03   1.0570178e+00   1.0823855e+02
   9.9196440e-03   7.8849964e-02   2.0894750e-02   7.3787666e-03   9.1774267e-01   1.1089556e+02
   1.1351514e-02   8.3006672e-02   2.2827970e-02   7.6463262e-03   7.7462810e-01   1.1279248e+02
   1.3167192e-02   8.6556140e-02   2.4762944e-02   8.0315228e-03   7.6971668e-01   1.1413424e+02
   1.5395892e-02   8.9278386e-02   2.6675932e-02   8.5588088e-03   7.7849075e-01   1.1530989e+02
   1.8062204e-02   9.1028894e-02   2.8561890e-02   9.2454566e-03   7.6667602e-01   1.1569382e+02
   2.1179414e-02   9.1809176e-02   3.0441946e-02   1.0102098e-02   7.5593829e-01   1.1596681e+02
   2.4745352e-02   9.1724762e-02   3.2340586e-02   1.1134084e-02   7.0059945e-01   1.1614702e+02
   2.8740142e-02   9.0920956e-02   3.4264510e-02   1.2340283e-02   6.3128449e-01   1.1620178e+02
   3.3118618e-02   8.9565494e-02   3.6194496e-02   1.3709927e-02   6.1104902e-01   1.1589709e+02
   3.7810358e-02   8.7796160e-02   3.8111926e-02   1.5219985e-02   6.1349961e-01   1.1575925e+02
   4.2728688e-02   8.5679318e-02   3.9991764e-02   1.6834581e-02   6.1999637e-01   1.1600778e+02
   4.7787252e-02   8.3214122e-02   4.1809684e-02   1.8507266e-02   6.1160641e-01   1.1599131e+02
   5.2902168e-02   8.0381538e-02   4.3589260e-02   2.0183624e-02   6.0699192e-01   1.1587408e+02
   5.7966584e-02   7.7170916e-02   4.5371288e-02   2.1811142e-02   6.1577530e-01   1.1579193e+02
   6.2847698e-02   7.3560936e-02   4.7189116e-02   2.3364340e-02   6.0530955e-01   1.1571441e+02
   6.7413890e-02   6.9568000e-02   4.9067380e-02   2.4844792e-02   6.1098522e-01   1.1568695e+02
   7.1536178e-02   6.5298372e-02   5.1003978e-02   2.6248584e-02   6.1522071e-01   1.1560209e+02
   7.5059186e-02   6.0912898e-02   5.2975226e-02   2.7555480e-02   6.1005195e-01   1.1543280e+02
   7.7829034e-02   5.6566338e-02   5.4927142e-02   2.8744960e-02   6.1924109e-01   1.1534980e+02
   7.9771692e-02   5.2379984e-02   5.6748702e-02   2.9804540e-02   6.1639889e-01   1.1534172e+02
   8.0912128e-02   4.8449166e-02   5.8277236e-02   3.0720382e-02   6.1058227e-01   1.1523511e+02
   8.1313630e-02   4.4832328e-02   5.9320536e-02   3.1487028e-02   6.1672677e-01   1.1492893e+02
   8.1014950e-02   4.1551086e-02   5.9687602e-02   3.2125390e-02   6.1213433e-01   1.1458454e+02
   8.0071634e-02   3.8624996e-02   5.9282068e-02   3.2665996e-02   5.9982613e-01   1.1426844e+02
   7.8598060e-02   3.6073224e-02   5.8151312e-02   3.3136134e-02   6.1462203e-01   1.1371689e+02
   7.6731368e-02   3.3903396e-02   5.6438222e-02   3.3569042e-02   6.2785545e-01   1.1324389e+02
   7.4632378e-02   3.2116702e-02   5.4307190e-02   3.4004052e-02   6.2146648e-01   1.1254206e+02
   7.2465642e-02   3.0698440e-02   5.1878130e-02   3.4477498e-02   6.1907294e-01   1.1139041e+02
   7.0359404e-02   2.9614590e-02   4.9225350e-02   3.5011094e-02   6.1682846e-01   1.1035567e+02
   6.8411486e-02   2.8830744e-02   4.6399260e-02   3.5607898e-02   6.2282480e-01   1.0913223e+02
   6.6696776e-02   2.8307542e-02   4.3439870e-02   3.6263256e-02   6.2433299e-01   1.0763908e+02
   6.5263952e-02   2.7993596e-02   4.0381948e-02   3.6971892e-02   6.1908728e-01   1.0555722e+02
   6.4108766e-02   2.7841936e-02   3.7262322e-02   3.7720236e-02   6.2125148e-01   1.0312609e+02
   6.3190382e-02   2.7809756e-02   3.4134962e-02   3.8476406e-02   6.2367918e-01   1.0092586e+02
   6.2463826e-02   2.7867974e-02   3.1055278e-02   3.9209014e-02   6.1860902e-01   9.8532829e+01
   6.1854300e-02   2.8000884e-02   2.8083084e-02   3.9905884e-02   6.0901976e-01   9.6324017e+01
   6.1262816e-02   2.8180090e-02   2.5287262e-02   4.0545842e-02   6.0994121e-01   9.3503613e+01
   6.0594468e-02   2.8357658e-02   2.2719934e-02   4.1082288e-02   6.1801975e-01   9.0144252e+01
   5.9776790e-02   2.8480124e-02   2.0409172e-02   4.1468080e-02   6.2100296e-01   8.7557247e+01
   5.8786136e-02   2.8521410e-02   1.8364928e-02   4.1673850e-02   6.1293209e-01   8.5057280e+01
   5.7617182e-02   2.8477258e-02   1.6586788e-02   4.1674208e-02   6.1272203e-01   8.2810620e+01
   5.6239878e-02   2.8344144e-02   1.5062976e-02   4.1430814e-02   6.3167600e-01   8.0415955e+01
   5.4632900e-02   2.8142752e-02   1.3767900e-02   4.0904542e-02   6.2582354e-01   7.7458329e+01
   5.2821834e-02   2.7912824e-02   1.2666669e-02   4.0078720e-02   6.0956648e-01   7.4165559e+01
   5.0862026e-02   2.7686330e-02   1.1719624e-02   3.8950442e-02   6.2271276e-01   7.0081231e+01
   4.8805440e-02   2.7492842e-02   1.0894552e-02   3.7520890e-02   6.1794710e-01   6.6640615e+01
   4.6675916e-02   2.7356460e-02   1.0167332e-02   3.5844678e-02   6.1370708e-01   6.3725093e+01
   4.4476738e-02   2.7282250e-02   9.5182620e-03   3.4024466e-02   6.2717936e-01   6.0412521e+01
   4.2208850e-02   2.7253664e-02   8.9351132e-03   3.2146972e-02   6.1695096e-01   5.7093210e+01
   3.9861984e-02   2.7240392e-02   8.4066044e-03   3.0293128e-02   6.1216743e-01   5.3162510e+01
   3.7422024e-02   2.7218932e-02   7.9222952e-03   2.8557046e-02   6.1483476e-01   5.0198150e+01
   3.4885006e-02   2.7178216e-02   7.4771460e-03   2.7030032e-02   6.1999276e-01   4.7526419e+01
   3.2267710e-02   2.7120644e-02   7.0666518e-03   2.5791504e-02   6.2363794e-01   4.3620165e+01
   2.9619260e-02   2.7069118e-02   6.6884564e-03   2.4906580e-02   6.1321204e-01   4.0825056e+01
   2.7000866e-02   2.7049020e-02   6.3466268e-03   2.4424116e-02   6.2144155e-01   3.7865720e+01
   2.4469266e-02   2.7074578e-02   6.0468798e-03   2.4376638e-02   6.2235749e-01   3.4402783e+01
   2.2080202e-02   2.7160538e-02   5.7942880e-03   2.4784562e-02   6.1492119e-01   3.1467187e+01
   1.9883150e-02   2.7324720e-02   5.5937538e-03   2.5651548e-02   6.2293311e-01   2.7950563e+01
   1.7913894e-02   2.7577258e-02   5.4487232e-03   2.6957924e-02   6.2251921e-01   2.5483952e+01
   1.6193670e-02   2.7928634e-02   5.3605482e-03   2.8669612e-02   6.1742929e-01   2.2232648e+01
   1.4733094e-02   2.8407658e-02   5.3303600e-03   3.0749458e-02   6.1216822e-01   1.8088527e+01
   1.3535630e-02   2.9042984e-02   5.3604506e-03   3.3151216e-02   6.1425689e-01   1.5501618e+01
   1.2596868e-02   2.9831172e-02   5.4519306e-03   3.5814424e-02   6.1922264e-01   1.2452554e+01
   1.1905842e-02   3.0749328e-02   5.6076182e-03   3.8672860e-02   6.1934497e-01   9.9338505e+00
   1.1444300e-02   3.1787970e-02   5.8330414e-03   4.1667644e-02   6.0708252e-01   7.4472509e+00
   1.1186414e-02   3.2939078e-02   6.1327266e-03   4.4769332e-02   6.1733572e-01   5.2478341e+00
   1.1112376e-02   3.4162020e-02   6.5097960e-03   4.7975776e-02   6.3878280e-01   4.7448652e+00
   1.1217494e-02   3.5399796e-02   6.9635508e-03   5.1281572e-02   6.0995036e-01   3.6014555e+00
   1.1505306e-02   3.6612400e-02   7.4936318e-03   5.4661656e-02   6.1016881e-01   2.4532314e+00
   1.1981608e-02   3.7777034e-02   8.1052478e-03   5.8064950e-02   6.2215437e-01   2.0235079e+00
   1.2652254e-02   3.8879420e-02   8.8037372e-03   6.1404052e-02   6.0464997e-01   1.9678446e+00
   1.3519552e-02   3.9904842e-02   9.5916000e-03   6.4543026e-02   6.1640841e-01   2.0803353e+00
   1.4582720e-02   4.0836954e-02   1.0471157e-02   6.7329268e-02   6.0905593e-01   1.9954776e+00
   1.5841098e-02   4.1656086e-02   1.1447359e-02   6.9659862e-02   5.9539037e-01   2.0511514e+00
   1.7294234e-02   4.2352700e-02   1.2526176e-02   7.1432032e-02   6.1083444e-01   2.0393759e+00
   1.8945990e-02   4.2959770e-02   1.3710554e-02   7.2490102e-02   6.1988126e-01   2.0306448e+00
   2.0803568e-02   4.3529948e-02   1.4997059e-02   7.2756466e-02   6.2440237e-01   2.0572957e+00
   2.2870328e-02   4.4105756e-02   1.6376092e-02   7.2264208e-02   6.1200780e-01   2.0232658e+00
   2.5144402e-02   4.4731450e-02   1.7838128e-02   7.1080980e-02   6.0244278e-01   2.0377948e+00
   2.7620480e-02   4.5448948e-02   1.9372917e-02   6.9352262e-02   6.1071584e-01   2.0290773e+00
   3.0297714e-02   4.6288756e-02   2.0957710e-02   6.7259646e-02   6.0493698e-01   2.0381523e+00
   3.3172320e-02   4.7276786e-02   2.2553592e-02   6.4940618e-02   6.0887864e-01   2.0377669e+00
   3.6219486e-02   4.8432414e-02   2.4123962e-02   6.2497354e-02   6.1161481e-01   2.0286898e+00
   3.9413384e-02   4.9746170e-02   2.5645056e-02   5.9994430e-02   6.1263527e-01   2.0259243e+00
   4.2750306e-02   5.1176204e-02   2.7095796e-02   5.7490754e-02   6.2679947e-01   2.0182990e+00
   4.6238890e-02   5.2670676e-02   2.8449372e-02   5.5052752e-02   5.9419854e-01   2.0268470e+00
   4.9888088e-02   5.4165718e-02   2.9677106e-02   5.2733214e-02   6.0430023e-01   2.0308489e+00
   5.3688202e-02   5.5570236e-02   3.0760032e-02   5.0567828e-02   6.0684527e-01   2.0309911e+00
   5.7612342e-02   5.6774814e-02   3.1679050e-02   4.8558948e-02   5.8132870e-01   2.0282534e+00
   6.1624512e-02   5.7675248e-02   3.2403020e-02   4.6678710e-02   6.2795536e-01   2.0231361e+00
   6.5660724e-02   5.8203918e-02   3.2885752e-02   4.4880228e-02   5.9552236e-01   2.0240860e+00
   6.9666900e-02   5.8349820e-02   3.3077632e-02   4.3106270e-02   5.9137300e-01   2.0379233e+00
   7.3654902e-02   5.8151356e-02   3.2955386e-02   4.1324316e-02   5.3038726e-01   2.0419497e+00
   7.7676412e-02   5.7699222e-02   3.2534862e-02   3.9555540e-02   4.7314314e-01   2.0339884e+00
   8.1763728e-02   5.7114240e-02   3.1877724e-02   3.7850110e-02   4.8584351e-01   2.0350110e+00
   8.5899194e-02   5.6511464e-02   3.1069246e-02   3.6256292e-02   3.8100921e-01   2.0275320e+00
   9.0009738e-02   5.6006098e-02   3.0192186e-02   3.4839124e-02   5.3072413e-01   2.0206038e+00
   9.3970872e-02   5.5685320e-02   2.9319774e-02   3.3681224e-02   4.4448756e+00   2.0234756e+00
   9.7616444e-02   5.5582776e-02   2.8503036e-02   3.2853728e-02   1.8398040e+01   2.0285229e+00
   1.0075348e-01   5.5686656e-02   2.7776100e-02   3.2405572e-02   3.7092290e+01   2.0307902e+00
   1.0320028e-01   5.5934606e-02   2.7160068e-02   3.2372452e-02   5.0661127e+01   2.0246145e+00
   1.0484831e-01   5.6253456e-02   2.6670882e-02   3.2779458e-02   6.1790883e+01   2.0310007e+00
   1.0566832e-01   5.6586424e-02   2.6322038e-02   3.3623930e-02   7.1696880e+01   2.0376711e+00
   1.0565660e-01   5.6874680e-02   2.6119662e-02   3.4867810e-02   7.8777225e+01   2.0281705e+00
   1.0484407e-01   5.7085012e-02   2.6066292e-02   3.6441726e-02   8.4637993e+01   2.0247262e+00
   1.0330252e-01   5.7221306e-02   2.6150206e-02   3.8281268e-02   8.9127806e+01   2.0259776e+00
   1.0110243e-01   5.7277778e-02   2.6351610e-02   4.0347858e-02   9.3051225e+01   2.0194658e+00
   9.8343612e-02   5.7230236e-02   2.6649010e-02   4.2590542e-02   9.6965457e+01   2.0201654e+00
   9.5147716e-02   5.7049386e-02   2.7017706e-02   4.4942910e-02   1.0005393e+02   2.0276196e+00
   9.1591906e-02   5.6698458e-02   2.7449510e-02   4.7353698e-02   1.0246885e+02   2.0328745e+00
   8.7721424e-02   5.6170436e-02   2.7947678e-02   4.9782122e-02   1.0414290e+02   2.0357520e+00
   8.3576554e-02   5.5492110e-02   2.8499898e-02   5.2174306e-02   1.0510549e+02   2.0288699e+00
   7.9198368e-02   5.4677432e-02   2.9076252e-02   5.4480816e-02   1.0609219e+02   2.0356479e+00
   7.4644266e-02   5.3751794e-02   2.9641792e-02   5.6666720e-02   1.0678509e+02   2.0471480e+00
   6.9999390e-02   5.2768784e-02   3.0164340e-02   5.8667414e-02   1.0705121e+02   2.0439505e+00
   6.5349976e-02   5.1768868e-02   3.0618588e-02   6.0370240e-02   1.0716904e+02   2.0449846e+00
   6.0756012e-02   5.0777966e-02   3.0967708e-02   6.1642324e-02   1.0701199e+02   2.0407344e+00
   5.6274664e-02   4.9813242e-02   3.1161176e-02   6.2379460e-02   1.0723624e+02   2.0389724e+00
   5.1971534e-02   4.8867590e-02   3.1178446e-02   6.2486634e-02   1.0738885e+02   2.0411812e+00
   4.7902138e-02   4.7911830e-02   3.1030302e-02   6.1884510e-02   1.0709244e+02   2.0425247e+00
   4.4097900e-02   4.6886956e-02   3.0719266e-02   6.0618176e-02   1.0685818e+02   2.0471499e+00
   4.0572622e-02   4.5734186e-02   3.0243792e-02   5.8807026e-02   1.0635436e+02   2.0481878e+00
   3.7344108e-02   4.4471720e-02   2.9627388e-02   5.6558918e-02   1.0595980e+02   2.0560380e+00
   3.4431754e-02   4.3170636e-02   2.8904324e-02   5.3983010e-02   1.0585358e+02   2.0481390e+00
   3.1837982e-02   4.1879378e-02   2.8100666e-02   5.1171672e-02   1.0574452e+02   2.0435383e+00
   2.9542556e-02   4.0618124e-02   2.7253762e-02   4.8213444e-02   1.0578088e+02   2.0585184e+00
   2.7516064e-02   3.9398622e-02   2.6404768e-02   4.5195228e-02   1.0578023e+02   2.0430995e+00
   2.5733164e-02   3.8223814e-02   2.5584466e-02   4.2189200e-02   1.0575601e+02   2.0410504e+00
   2.4171972e-02   3.7086644e-02   2.4820270e-02   3.9259826e-02   1.0572282e+02   2.0538468e+00
   2.2816262e-02   3.5982726e-02   2.4125860e-02   3.6458140e-02   1.0567824e+02   2.0401874e+00
   2.1655506e-02   3.4907188e-02   2.3501910e-02   3.3824686e-02   1.0559222e+02   2.0419988e+00
   2.0679680e-02   3.3860690e-02   2.2957480e-02   3.1375018e-02   1.0539451e+02   2.0485766e+00
   1.9877188e-02   3.2857950e-02   2.2512726e-02   2.9099902e-02   1.0510938e+02   2.0476356e+00
   1.9236126e-02   3.1906294e-02   2.2182072e-02   2.6997504e-02   1.0455865e+02   2.0492585e+00
   1.8742988e-02   3.1012444e-02   2.1966120e-02   2.5077732e-02   1.0398655e+02   2.0485432e+00
   1.8375666e-02   3.0191310e-02   2.1849764e-02   2.3353270e-02   1.0324652e+02   2.0463367e+00
   1.8104640e-02   2.9441962e-02   2.1802070e-02   2.1835134e-02   1.0234973e+02   2.0395705e+00
   1.7893494e-02   2.8739726e-02   2.1778642e-02   2.0524690e-02   1.0122298e+02   2.0489611e+00
   1.7703896e-02   2.8054576e-02   2.1729476e-02   1.9409277e-02   9.9634843e+01   2.0530993e+00
   1.7509060e-02   2.7374084e-02   2.1613734e-02   1.8459761e-02   9.8002889e+01   2.0413086e+00
   1.7289054e-02   2.6700372e-02   2.1396756e-02   1.7633493e-02   9.5816755e+01   2.0388311e+00
   1.7039292e-02   2.6048680e-02   2.1051836e-02   1.6876393e-02   9.3687951e+01   2.0367442e+00
   1.6779098e-02   2.5458572e-02   2.0569956e-02   1.6134196e-02   9.2077136e+01   2.0340272e+00
   1.6534880e-02   2.4977346e-02   1.9956045e-02   1.5380455e-02   9.0393877e+01   2.0300663e+00
   1.6334204e-02   2.4634272e-02   1.9231182e-02   1.4609855e-02   8.8353978e+01   2.0393479e+00
   1.6199012e-02   2.4447672e-02   1.8423522e-02   1.3816614e-02   8.6003929e+01   2.0484288e+00
   1.6143428e-02   2.4453560e-02   1.7560940e-02   1.3000448e-02   8.4425656e+01   2.0396838e+00
   1.6177898e-02   2.4700440e-02   1.6679075e-02   1.2170723e-02   8.2144829e+01   2.0327823e+00
   1.6302342e-02   2.5242586e-02   1.5813741e-02   1.1347184e-02   7.9021356e+01   2.0440728e+00
   1.6506506e-02   2.6143600e-02   1.4991433e-02   1.0553114e-02   7.6633176e+01   2.0538914e+00
   1.6778714e-02   2.7462054e-02   1.4228128e-02   9.8031966e-03   7.3837626e+01   2.0417499e+00
   1.7114980e-02   2.9245740e-02   1.3533785e-02   9.1055692e-03   7.0938827e+01   2.0451789e+00
   1.7514908e-02   3.1531132e-02   1.2919876e-02   8.4670772e-03   6.8076390e+01   2.0472898e+00
   1.7975352e-02   3.4350778e-02   1.2397045e-02   7.8926668e-03   6.4550002e+01   2.0415283e+00
   1.8496478e-02   3.7724622e-02   1.1968179e-02   7.3806272e-03   6.2095130e+01   2.0470771e+00
   1.9076542e-02   4.1653676e-02   1.1626924e-02   6.9237460e-03   6.0318371e+01   2.0479904e+00
   1.9702678e-02   4.6118068e-02   1.1362050e-02   6.5172092e-03   5.7385609e+01   2.0481010e+00
   2.0354338e-02   5.1068908e-02   1.1156712e-02   6.1584162e-03   5.5705940e+01   2.0413092e+00
   2.1013730e-02   5.6450878e-02   1.0988534e-02   5.8432724e-03   5.3670578e+01   2.0442717e+00
   2.1668586e-02   6.2200460e-02   1.0831818e-02   5.5677830e-03   5.0840120e+01   2.0461016e+00
   2.2302318e-02   6.8237238e-02   1.0657492e-02   5.3280702e-03   5.0410616e+01   2.0345280e+00
   2.2888410e-02   7.4449198e-02   1.0448494e-02   5.1191060e-03   4.8460056e+01   2.0355214e+00
   2.3400560e-02   8.0683374e-02   1.0207205e-02   4.9337108e-03   4.6108147e+01   2.0334857e+00
   2.3825284e-02   8.6804124e-02   9.9451806e-03   4.7636936e-03   4.4517350e+01   2.0307473e+00
   2.4149698e-02   9.2718830e-02   9.6788858e-03   4.6050884e-03   4.1511226e+01   2.0350888e+00
   2.4355538e-02   9.8351700e-02   9.4256364e-03   4.4587654e-03   3.9090023e+01   2.0325175e+00
   2.4440314e-02   1.0362847e-01   9.1984974e-03   4.3269586e-03   3.6929476e+01   2.0463057e+00
   2.4423262e-02   1.0846059e-01   9.0059918e-03   4.2101174e-03   3.5230270e+01   2.0466428e+00
   2.4332676e-02   1.1272528e-01   8.8545742e-03   4.1070542e-03   3.3003315e+01   2.0346649e+00
   2.4191540e-02   1.1630045e-01   8.7465538e-03   4.0174072e-03   2.9451544e+01   2.0481811e+00
   2.4014950e-02   1.1908864e-01   8.6799904e-03   3.9401704e-03   2.5823845e+01   2.0420473e+00
   2.3815168e-02   1.2099252e-01   8.6521680e-03   3.8742738e-03   2.2990952e+01   2.0396949e+00
   2.3600114e-02   1.2197775e-01   8.6561734e-03   3.8205594e-03   2.0144570e+01   2.0382122e+00
   2.3371306e-02   1.2210790e-01   8.6816392e-03   3.7813784e-03   1.5606983e+01   2.0373255e+00
   2.3119312e-02   1.2146886e-01   8.7166808e-03   3.7604004e-03   1.2537407e+01   2.0416534e+00
   2.2825048e-02   1.2012140e-01   8.7459680e-03   3.7608008e-03   1.1191449e+01   2.0391522e+00
   2.2470400e-02   1.1810865e-01   8.7562180e-03   3.7842814e-03   9.7693312e+00   2.0384977e+00
   2.2055512e-02   1.1545838e-01   8.7367468e-03   3.8307250e-03   8.4438853e+00   2.0141694e+00
   2.1603082e-02   1.1219343e-01   8.6751108e-03   3.9000852e-03   6.4131072e+00   2.0487710e+00
   2.1137628e-02   1.0833397e-01   8.5650624e-03   3.9949480e-03   5.3796352e+00   2.0378497e+00
   2.0674036e-02   1.0389307e-01   8.4083392e-03   4.1167152e-03   5.2321329e+00   2.0373776e+00
   2.0217184e-02   9.8951670e-02   8.2056408e-03   4.2638028e-03   4.7248669e+00   2.0462636e+00
   1.9763708e-02   9.3639550e-02   7.9591570e-03   4.4331770e-03   4.4976365e+00   2.0066738e+00
   1.9307624e-02   8.8068552e-02   7.6763292e-03   4.6186676e-03   4.3711295e+00   2.0663996e+00
   1.8841168e-02   8.2383344e-02   7.3693236e-03   4.8114476e-03   4.4879187e+00   1.9902836e+00
   1.8351778e-02   7.6737416e-02   7.0540360e-03   5.0033236e-03   4.6254812e+00   2.0535855e+00
   1.7822152e-02   7.1249050e-02   6.7452648e-03   5.1874806e-03   4.5629545e+00   2.0413164e+00
   1.7234466e-02   6.6006096e-02   6.4573956e-03   5.3592800e-03   4.3528461e+00   2.0080366e+00
   1.6574976e-02   6.1064040e-02   6.2052000e-03   5.5199104e-03   4.1337094e+00   2.1117670e+00
   1.5836328e-02   5.6470070e-02   6.0027798e-03   5.6744282e-03   4.1573270e+00   1.9486510e+00
   1.5017170e-02   5.2268940e-02   5.8643498e-03   5.8264632e-03   4.0522257e+00   2.1291142e+00
   1.4126842e-02   4.8522962e-02   5.8023460e-03   5.9779256e-03   3.7470974e+00   1.9653240e+00
   1.3183384e-02   4.5331728e-02   5.8283826e-03   6.1293134e-03   3.3340041e+00   2.1011541e+00
   1.2205738e-02   4.2785678e-02   5.9536422e-03   6.2806486e-03   3.1360764e+00   2.0313595e+00
   1.1215762e-02   4.0938486e-02   6.1871624e-03   6.4305344e-03   3.1373903e+00   1.7696688e+00
   1.0237384e-02   3.9810982e-02   6.5367960e-03   6.5732708e-03   3.0089427e+00   2.1520629e+00
   9.2935040e-03   3.9388562e-02   7.0081014e-03   6.6997040e-03   2.9197686e+00   1.3963172e+00
   8.4066340e-03   3.9653340e-02   7.6033562e-03   6.8009116e-03   2.6704617e+00   2.3750126e+00
   7.6006060e-03   4.0595954e-02   8.3220504e-03   6.8725532e-03   2.4004663e+00   8.5894120e-01
   6.9011740e-03   4.2190128e-02   9.1604030e-03   6.9107676e-03   2.3704479e+00   6.3387077e+00
   6.3334060e-03   4.4384654e-02   1.0110048e-02   6.9095160e-03   2.4491474e+00   3.3123865e+01
   5.9217680e-03   4.7091162e-02   1.1157484e-02   6.8717424e-03   2.3155293e+00   5.9140071e+01
   5.6925740e-03   5.0187094e-02   1.2287061e-02   6.8121858e-03   1.8613753e+00   7.3761151e+01
   5.6764880e-03   5.3530558e-02   1.3487919e-02   6.7502910e-03   1.7934859e+00   8.4337237e+01
   5.9081800e-03   5.6979912e-02   1.4762993e-02   6.7080394e-03   1.9448187e+00   9.1147170e+01
   6.4238100e-03   6.0406074e-02   1.6120934e-02   6.7080482e-03   1.9682489e+00   9.7231096e+01
   7.2629360e-03   6.3682852e-02   1.7563523e-02   6.7728094e-03   1.9238450e+00   1.0227264e+02
   8.4688660e-03   6.6697598e-02   1.9090006e-02   6.9248592e-03   1.6173847e+00   1.0653763e+02
   1.0087870e-02   6.9335244e-02   2.0701218e-02   7.1848428e-03   1.3879073e+00   1.1026438e+02
   1.2169090e-02   7.1485804e-02   2.2417072e-02   7.5710106e-03   1.3576920e+00   1.1294547e+02
   1.4761314e-02   7.3061652e-02   2.4286726e-02   8.0981280e-03   1.3722846e+00   1.1532236e+02
   1.7910754e-02   7.3976444e-02   2.6361370e-02   8.7749718e-03   1.2550722e+00   1.1691003e+02
   2.1658064e-02   7.4222084e-02   2.8675376e-02   9.6064194e-03   1.0743591e+00   1.1814877e+02
   2.6031724e-02   7.3880962e-02   3.1257504e-02   1.0593160e-02   1.0306997e+00   1.1879082e+02
   3.1041040e-02   7.3060288e-02   3.4133882e-02   1.1727387e-02   9.6672915e-01   1.1912903e+02
   3.6672452e-02   7.1897164e-02   3.7318178e-02   1.2991304e-02   9.0097937e-01   1.1940392e+02
   4.2888832e-02   7.0501820e-02   4.0817184e-02   1.4355074e-02   8.2975429e-01   1.1935163e+02
   4.9628706e-02   6.8932044e-02   4.4618728e-02   1.5781972e-02   7.8034935e-01   1.1930350e+02
   5.6791618e-02   6.7228020e-02   4.8682650e-02   1.7232999e-02   7.7311518e-01   1.1891170e+02
   6.4223102e-02   6.5422930e-02   5.2941154e-02   1.8667910e-02   7.4698283e-01   1.1839881e+02
   7.1737578e-02   6.3560774e-02   5.7303144e-02   2.0052466e-02   7.2240679e-01   1.1799309e+02
   7.9131238e-02   6.1676956e-02   6.1709426e-02   2.1368136e-02   6.4731544e-01   1.1751240e+02
   8.6154650e-02   5.9773106e-02   6.6132666e-02   2.2615354e-02   5.9775517e-01   1.1706875e+02
   9.2526376e-02   5.7809978e-02   7.0538278e-02   2.3795976e-02   6.3583327e-01   1.1672984e+02
   9.8017604e-02   5.5734816e-02   7.4869850e-02   2.4899966e-02   5.7023617e-01   1.1649132e+02
   1.0249485e-01   5.3515628e-02   7.9027382e-02   2.5899114e-02   6.8501410e-01   1.1620416e+02
   1.0584198e-01   5.1150824e-02   8.2859518e-02   2.6759656e-02   1.2158542e+00   1.1578928e+02
   1.0795440e-01   4.8698124e-02   8.6161906e-02   2.7469644e-02   1.3753795e+00   1.1538470e+02
   1.0883362e-01   4.6237210e-02   8.8726530e-02   2.8022528e-02   1.2890787e+00   1.1517270e+02
   1.0854602e-01   4.3806226e-02   9.0359808e-02   2.8416980e-02   1.3742632e+00   1.1500648e+02
   1.0718882e-01   4.1420726e-02   9.0905810e-02   2.8668230e-02   9.7693511e-01   1.1478141e+02
   1.0491523e-01   3.9106902e-02   9.0257980e-02   2.8782494e-02   5.7344771e-01   1.1445823e+02
   1.0186562e-01   3.6892108e-02   8.8299442e-02   2.8756868e-02   6.1791877e-01   1.1403868e+02
   9.8200814e-02   3.4796920e-02   8.5076436e-02   2.8590628e-02   5.9927804e-01   1.1365692e+02
   9.4151950e-02   3.2853174e-02   8.0871774e-02   2.8293332e-02   6.0653968e-01   1.1316373e+02
   8.9926952e-02   3.1088156e-02   7.5957812e-02   2.7885202e-02   6.2511816e-01   1.1246935e+02
   8.5687380e-02   2.9506264e-02   7.0537538e-02   2.7384288e-02   5.9973377e-01   1.1165400e+02
   8.1562054e-02   2.8097714e-02   6.4812612e-02   2.6812666e-02   6.1868245e-01   1.1065257e+02
   7.7634594e-02   2.6841708e-02   5.8971150e-02   2.6194440e-02   6.0923667e-01   1.0931810e+02
   7.3956016e-02   2.5709102e-02   5.3179100e-02   2.5553576e-02   6.0964051e-01   1.0801426e+02
   7.0545374e-02   2.4660276e-02   4.7577656e-02   2.4914958e-02   6.1559893e-01   1.0650752e+02
   6.7394036e-02   2.3660554e-02   4.2279994e-02   2.4286736e-02   6.1497081e-01   1.0446077e+02
   6.4480266e-02   2.2692992e-02   3.7357984e-02   2.3657044e-02   6.0927244e-01   1.0231921e+02
   6.1779052e-02   2.1744026e-02   3.2839132e-02   2.2996640e-02   6.1249043e-01   9.9750333e+01
   5.9265858e-02   2.0798114e-02   2.8739426e-02   2.2263328e-02   6.1271339e-01   9.7397473e+01
   5.6902190e-02   1.9857218e-02   2.5075578e-02   2.1436298e-02   6.0573379e-01   9.4729259e+01
   5.4612906e-02   1.8953484e-02   2.1848850e-02   2.0538092e-02   6.1609076e-01   9.1620981e+01
   5.2298888e-02   1.8127387e-02   1.9048947e-02   1.9610188e-02   6.0858957e-01   8.9674339e+01
   4.9881324e-02   1.7409327e-02   1.6661127e-02   1.8696337e-02   6.1387430e-01   8.6317600e+01
   4.7320032e-02   1.6815589e-02   1.4661979e-02   1.7850128e-02   6.2174409e-01   8.2208941e+01
   4.4582322e-02   1.6352046e-02   1.3020911e-02   1.7125513e-02   6.1324724e-01   7.9171575e+01
   4.1644762e-02   1.6023310e-02   1.1704705e-02   1.6561637e-02   6.1540192e-01   7.5303498e+01
   3.8550350e-02   1.5824616e-02   1.0677036e-02   1.6182625e-02   6.0928707e-01   7.2149604e+01
   3.5397812e-02   1.5738482e-02   9.8953876e-03   1.6001366e-02   6.0882853e-01   6.9817621e+01
   3.2288130e-02   1.5750425e-02   9.3108312e-03   1.6025859e-02   6.1188190e-01   6.6581488e+01
   2.9307400e-02   1.5852315e-02   8.8705806e-03   1.6265159e-02   6.0752312e-01   6.3337651e+01
   2.6514938e-02   1.6024966e-02   8.5225746e-03   1.6726655e-02   6.1272575e-01   6.0356441e+01
   2.3945270e-02   1.6246856e-02   8.2221814e-03   1.7413078e-02   6.2018244e-01   5.7851520e+01
   2.1618372e-02   1.6514650e-02   7.9360586e-03   1.8318586e-02   6.2195453e-01   5.5863953e+01
   1.9543132e-02   1.6824348e-02   7.6449348e-03   1.9423709e-02   6.1440134e-01   5.2493128e+01
   1.7725508e-02   1.7172619e-02   7.3461160e-03   2.0700368e-02   6.0778869e-01   4.9232807e+01
   1.6171588e-02   1.7576733e-02   7.0471502e-03   2.2117104e-02   6.1444640e-01   4.7463205e+01
   1.4891892e-02   1.8061855e-02   6.7583068e-03   2.3646460e-02   6.0865602e-01   4.5062551e+01
   1.3900208e-02   1.8653351e-02   6.4889452e-03   2.5265888e-02   6.0743340e-01   4.1843464e+01
   1.3205216e-02   1.9382269e-02   6.2450722e-03   2.6955548e-02   6.2632579e-01   3.7725509e+01
   1.2810338e-02   2.0291098e-02   6.0328172e-03   2.8712212e-02   6.2255095e-01   3.4470823e+01
   1.2714844e-02   2.1425100e-02   5.8602854e-03   3.0550776e-02   6.1481147e-01   3.1888616e+01
   1.2918356e-02   2.2809252e-02   5.7350318e-03   3.2481366e-02   6.1617226e-01   2.7791984e+01
   1.3424548e-02   2.4442190e-02   5.6634220e-03   3.4491322e-02   6.1304518e-01   2.4426514e+01
   1.4235426e-02   2.6298508e-02   5.6498422e-03   3.6562118e-02   6.1943947e-01   2.1452079e+01
   1.5349788e-02   2.8331748e-02   5.6963370e-03   3.8674282e-02   6.2563220e-01   1.7810376e+01
   1.6768802e-02   3.0478854e-02   5.8025550e-03   4.0795812e-02   6.1663430e-01   1.4784284e+01
   1.8494484e-02   3.2655992e-02   5.9672158e-03   4.2896588e-02   6.0187445e-01   1.2265353e+01
   2.0520794e-02   3.4783416e-02   6.1916344e-03   4.4941234e-02   5.9922884e-01   9.3553550e+00
   2.2833508e-02   3.6818426e-02   6.4779108e-03   4.6873636e-02   6.0404826e-01   6.1888399e+00
   2.5417284e-02   3.8724442e-02   6.8274938e-03   4.8611902e-02   6.0671093e-01   4.2367479e+00
   2.8256798e-02   4.0443996e-02   7.2456132e-03   5.0066334e-02   6.1549378e-01   3.1719230e+00
   3.1331150e-02   4.1912690e-02   7.7405288e-03   5.1175912e-02   6.1580556e-01   2.2953180e+00
   3.4610292e-02   4.3048108e-02   8.3181892e-03   5.1884118e-02   6.0894003e-01   2.0010592e+00
   3.8067328e-02   4.3762016e-02   8.9807038e-03   5.2144252e-02   6.1454437e-01   2.0101006e+00
   4.1682552e-02   4.4031920e-02   9.7281756e-03   5.1969976e-02   6.0073882e-01   2.0258265e+00
   4.5431754e-02   4.3923108e-02   1.0560282e-02   5.1405486e-02   5.9727361e-01   2.0270455e+00
   4.9288786e-02   4.3532860e-02   1.1476441e-02   5.0502046e-02   6.1354005e-01   2.0350551e+00
   5.3242386e-02   4.2950878e-02   1.2477982e-02   4.9323748e-02   6.0276674e-01   2.0373937e+00
   5.7307660e-02   4.2265774e-02   1.3565848e-02   4.7932952e-02   6.1399928e-01   2.0248870e+00
   6.1505760e-02   4.1563294e-02   1.4740254e-02   4.6391874e-02   6.1411917e-01   2.0429258e+00
   6.5845112e-02   4.0905064e-02   1.6008150e-02   4.4748702e-02   6.1668658e-01   2.0309081e+00
   7.0318364e-02   4.0330376e-02   1.7373539e-02   4.3045552e-02   6.1478287e-01   2.0192748e+00
   7.4910258e-02   3.9867066e-02   1.8827553e-02   4.1343136e-02   5.8980036e-01   2.0342435e+00
   7.9606910e-02   3.9528188e-02   2.0351546e-02   3.9696880e-02   6.1992061e-01   2.0254144e+00
   8.4371710e-02   3.9300240e-02   2.1914156e-02   3.8151124e-02   5.9757717e-01   2.0252751e+00
   8.9123972e-02   3.9136936e-02   2.3481354e-02   3.6749566e-02   6.1427278e-01   2.0403897e+00
   9.3743838e-02   3.8994420e-02   2.5026030e-02   3.5529454e-02   6.0527602e-01   2.0304561e+00
   9.8130918e-02   3.8873998e-02   2.6517264e-02   3.4525686e-02   5.9811301e-01   2.0262843e+00
   1.0222574e-01   3.8814942e-02   2.7907164e-02   3.3769258e-02   6.3437846e-01   2.0381294e+00
   1.0598639e-01   3.8868802e-02   2.9127682e-02   3.3288538e-02   5.4474647e-01   2.0275265e+00
   1.0939269e-01   3.9089294e-02   3.0119446e-02   3.3113972e-02   5.9116661e-01   2.0256013e+00
   1.1239845e-01   3.9524526e-02   3.0854424e-02   3.3267348e-02   4.5622022e-01   2.0380306e+00
   1.1492258e-01   4.0211064e-02   3.1317728e-02   3.3758122e-02   4.8045224e-01   2.0267680e+00
   1.1683684e-01   4.1174488e-02   3.1509786e-02   3.4581408e-02   4.8180346e-01   2.0239060e+00
   1.1800199e-01   4.2423698e-02   3.1458924e-02   3.5708958e-02   2.4628994e-01   2.0392473e+00
   1.1841942e-01   4.3947176e-02   3.1209204e-02   3.7099052e-02   2.8956231e+00   2.0316586e+00
   1.1819818e-01   4.5713788e-02   3.0816910e-02   3.8702914e-02   1.3175128e+01   2.0160932e+00
   1.1741401e-01   4.7671314e-02   3.0341164e-02   4.0454822e-02   3.1293960e+01   2.0326232e+00
   1.1606833e-01   4.9750450e-02   2.9829656e-02   4.2271062e-02   4.6436574e+01   2.0417679e+00
   1.1415765e-01   5.1869842e-02   2.9321668e-02   4.4041872e-02   5.4253101e+01   2.0199978e+00
   1.1170571e-01   5.3930540e-02   2.8845704e-02   4.5652330e-02   6.2797433e+01   2.0255907e+00
   1.0870554e-01   5.5826326e-02   2.8411882e-02   4.7003026e-02   7.1872868e+01   2.0333803e+00
   1.0518103e-01   5.7470532e-02   2.8018502e-02   4.7991472e-02   7.7747698e+01   2.0270845e+00
   1.0122381e-01   5.8798464e-02   2.7671370e-02   4.8559622e-02   8.1514513e+01   2.0361160e+00
   9.6938874e-02   5.9807294e-02   2.7383840e-02   4.8727978e-02   8.4647504e+01   2.0261517e+00
   9.2433624e-02   6.0580868e-02   2.7156802e-02   4.8548082e-02   8.7742375e+01   2.0149325e+00
   8.7801594e-02   6.1216830e-02   2.6984592e-02   4.8086720e-02   9.0660733e+01   2.0285399e+00
   8.3127714e-02   6.1793556e-02   2.6870300e-02   4.7421800e-02   9.3094565e+01   2.0407037e+00
   7.8471996e-02   6.2377988e-02   2.6818858e-02   4.6616754e-02   9.4719066e+01   2.0305105e+00
   7.3837642e-02   6.3014454e-02   2.6826846e-02   4.5707942e-02   9.5974290e+01   2.0229506e+00
   6.9172022e-02   6.3714764e-02   2.6874324e-02   4.4717904e-02   9.7204765e+01   2.0326722e+00
   6.4366516e-02   6.4454762e-02   2.6928752e-02   4.3666338e-02   9.8202478e+01   2.0238739e+00
   5.9346242e-02   6.5200402e-02   2.6953212e-02   4.2552922e-02   9.8845450e+01   2.0312444e+00
   5.4166328e-02   6.5927358e-02   2.6910290e-02   4.1369056e-02   9.9308697e+01   2.0538001e+00
   4.8960670e-02   6.6594100e-02   2.6774168e-02   4.0123382e-02   9.9697658e+01   2.0406523e+00
   4.3864308e-02   6.7115702e-02   2.6522378e-02   3.8819152e-02   9.9942580e+01   2.0339208e+00
   3.8983144e-02   6.7433078e-02   2.6137544e-02   3.7455394e-02   1.0025967e+02   2.0395400e+00
   3.4383760e-02   6.7559602e-02   2.5628428e-02   3.6052802e-02   1.0064035e+02   2.0399030e+00
   3.0109724e-02   6.7502872e-02   2.5008744e-02   3.4632646e-02   1.0092250e+02   2.0413038e+00
   2.6194504e-02   6.7257668e-02   2.4280456e-02   3.3192872e-02   1.0104723e+02   2.0397094e+00
   2.2657602e-02   6.6837076e-02   2.3452454e-02   3.1710580e-02   1.0102855e+02   2.0471330e+00
   1.9508852e-02   6.6236962e-02   2.2549216e-02   3.0167062e-02   1.0101278e+02   2.0434936e+00
   1.6751126e-02   6.5418242e-02   2.1599074e-02   2.8567918e-02   1.0111134e+02   2.0309465e+00
   1.4372044e-02   6.4303548e-02   2.0624952e-02   2.6937730e-02   1.0129204e+02   2.0328352e+00
   1.2350562e-02   6.2836152e-02   1.9652567e-02   2.5319056e-02   1.0143805e+02   2.0453053e+00
   1.0663138e-02   6.1024228e-02   1.8710312e-02   2.3760178e-02   1.0162956e+02   2.0473430e+00
   9.2809720e-03   5.8874688e-02   1.7819850e-02   2.2296532e-02   1.0176755e+02   2.0358644e+00
   8.1770580e-03   5.6410312e-02   1.6994225e-02   2.0950002e-02   1.0177224e+02   2.0475729e+00
   7.3271840e-03   5.3721566e-02   1.6239892e-02   1.9727868e-02   1.0185187e+02   2.0491376e+00
   6.7069400e-03   5.0907484e-02   1.5558424e-02   1.8622865e-02   1.0177247e+02   2.0372300e+00
   6.2928180e-03   4.8044738e-02   1.4942785e-02   1.7628069e-02   1.0167155e+02   2.0438671e+00
   6.0622560e-03   4.5213848e-02   1.4380365e-02   1.6740145e-02   1.0139052e+02   2.0406530e+00
   5.9932460e-03   4.2500878e-02   1.3857900e-02   1.5951611e-02   1.0067902e+02   2.0428450e+00
   6.0638420e-03   3.9974276e-02   1.3362030e-02   1.5263286e-02   1.0000354e+02   2.0481524e+00
   6.2556540e-03   3.7672596e-02   1.2887611e-02   1.4687644e-02   9.8911381e+01   2.0385012e+00
   6.5549320e-03   3.5621842e-02   1.2436223e-02   1.4229438e-02   9.7460131e+01   2.0381389e+00
   6.9496760e-03   3.3835168e-02   1.2009649e-02   1.3879690e-02   9.5508626e+01   2.0440438e+00
   7.4274500e-03   3.2298876e-02   1.1613596e-02   1.3624239e-02   9.3113569e+01   2.0420952e+00
   7.9736460e-03   3.1000326e-02   1.1253635e-02   1.3453364e-02   9.0383388e+01   2.0354032e+00
   8.5715200e-03   2.9941162e-02   1.0928332e-02   1.3362321e-02   8.6376416e+01   2.0287043e+00
   9.2034180e-03   2.9115128e-02   1.0629012e-02   1.3340876e-02   8.2641270e+01   2.0400485e+00
   9.8508900e-03   2.8513760e-02   1.0341095e-02   1.3374841e-02   7.8961127e+01   2.0523905e+00
   1.0495592e-02   2.8142748e-02   1.0051147e-02   1.3452784e-02   7.4983562e+01   2.0388857e+00
   1.1120942e-02   2.8023378e-02   9.7532656e-03   1.3563479e-02   7.1820065e+01   2.0388180e+00
   1.1709910e-02   2.8180704e-02   9.4438188e-03   1.3692387e-02   6.8391812e+01   2.0520981e+00
   1.2250258e-02   2.8641462e-02   9.1188014e-03   1.3821505e-02   6.5263384e+01   2.0453071e+00
   1.2735774e-02   2.9447854e-02   8.7828620e-03   1.3937986e-02   6.2167460e+01   2.0440718e+00
   1.3159176e-02   3.0642688e-02   8.4473556e-03   1.4035492e-02   5.9269190e+01   2.0471782e+00
   1.3522634e-02   3.2259226e-02   8.1211666e-03   1.4103993e-02   5.6852663e+01   2.0401344e+00
   1.3837614e-02   3.4329936e-02   7.8138544e-03   1.4129701e-02   5.4156043e+01   2.0401139e+00
   1.4112404e-02   3.6871076e-02   7.5369842e-03   1.4102447e-02   5.2457339e+01   2.0385377e+00
   1.4355744e-02   3.9877934e-02   7.2991228e-03   1.4019236e-02   5.0443009e+01   2.0406406e+00
   1.4574550e-02   4.3327388e-02   7.1046278e-03   1.3877674e-02   4.8055797e+01   2.0481686e+00
   1.4770464e-02   4.7191396e-02   6.9551158e-03   1.3671092e-02   4.6083528e+01   2.0437853e+00
   1.4949132e-02   5.1472854e-02   6.8510336e-03   1.3397757e-02   4.2808335e+01   2.0415383e+00
   1.5124806e-02   5.6183522e-02   6.7932432e-03   1.3063900e-02   4.0317048e+01   2.0343783e+00
   1.5311704e-02   6.1297516e-02   6.7827370e-03   1.2672124e-02   3.8795401e+01   2.0248315e+00
   1.5514334e-02   6.6745614e-02   6.8174672e-03   1.2219274e-02   3.5787594e+01   2.0353714e+00
   1.5729648e-02   7.2415738e-02   6.8941584e-03   1.1711357e-02   3.2535337e+01   2.0419167e+00
   1.5949936e-02   7.8177706e-02   7.0127598e-03   1.1163888e-02   2.9151344e+01   2.0407460e+00
   1.6166032e-02   8.3930984e-02   7.1754172e-03   1.0589536e-02   2.6071216e+01   2.0422658e+00
   1.6375116e-02   8.9565176e-02   7.3845894e-03   9.9992930e-03   2.4404390e+01   2.0438056e+00
   1.6577550e-02   9.4930628e-02   7.6418858e-03   9.4061328e-03   2.2231357e+01   2.0418225e+00
   1.6774274e-02   9.9948682e-02   7.9466100e-03   8.8220310e-03   1.8494719e+01   2.0365577e+00
   1.6967716e-02   1.0460576e-01   8.2933132e-03   8.2545188e-03   1.4489057e+01   2.0525218e+00
   1.7158650e-02   1.0884213e-01   8.6699660e-03   7.7111272e-03   1.2150199e+01   2.0466124e+00
   1.7351024e-02   1.1256929e-01   9.0586876e-03   7.2007136e-03   1.1076564e+01   2.0329647e+00
   1.7549538e-02   1.1568045e-01   9.4360074e-03   6.7265390e-03   1.0036007e+01   2.0510878e+00
   1.7758380e-02   1.1807805e-01   9.7765760e-03   6.2849588e-03   9.0325696e+00   2.0375039e+00
   1.7986268e-02   1.1976905e-01   1.0060969e-02   5.8689570e-03   7.5689722e+00   2.0292750e+00
   1.8237284e-02   1.2083456e-01   1.0277762e-02   5.4750058e-03   6.4556413e+00   2.0396895e+00
   1.8507532e-02   1.2134606e-01   1.0417694e-02   5.1024758e-03   5.5204128e+00   2.0388460e+00
   1.8781948e-02   1.2132005e-01   1.0472621e-02   4.7493168e-03   4.4176982e+00   2.0380452e+00
   1.9040298e-02   1.2069730e-01   1.0438059e-02   4.4159062e-03   4.3286375e+00   2.0254017e+00
   1.9279514e-02   1.1941907e-01   1.0312323e-02   4.1043528e-03   4.1648424e+00   2.0236760e+00
   1.9507766e-02   1.1752091e-01   1.0104504e-02   3.8160264e-03   3.9874390e+00   2.0266035e+00
   1.9732210e-02   1.1514876e-01   9.8346162e-03   3.5540810e-03   4.3711931e+00   2.0355905e+00
   1.9957700e-02   1.1247063e-01   9.5197896e-03   3.3229406e-03   4.3569998e+00   2.0230000e+00
   2.0180372e-02   1.0957410e-01   9.1775098e-03   3.1248102e-03   4.3745121e+00   2.0281251e+00
   2.0383642e-02   1.0646732e-01   8.8304956e-03   2.9591240e-03   4.0165675e+00   2.0448050e+00
   2.0538124e-02   1.0309505e-01   8.4992286e-03   2.8239372e-03   3.5639289e+00   2.0188404e+00
   2.0616188e-02   9.9410982e-02   8.2007136e-03   2.7184182e-03   3.6001335e+00   2.0597961e+00
   2.0598034e-02   9.5453468e-02   7.9480528e-03   2.6432462e-03   3.1215799e+00   2.0225390e+00
   2.0461838e-02   9.1289872e-02   7.7487168e-03   2.5970976e-03   2.8444561e+00   2.0317696e+00
   2.0193042e-02   8.7011124e-02   7.6056094e-03   2.5765262e-03   3.1319960e+00   2.0481688e+00
   1.9791320e-02   8.2741762e-02   7.5178402e-03   2.5768514e-03   3.2059039e+00   1.9990980e+00
   1.9264364e-02   7.8560252e-02   7.4819434e-03   2.5938546e-03   3.0824875e+00   2.0774918e+00
   1.8624304e-02   7.4478740e-02   7.4908970e-03   2.6253478e-03   2.9407360e+00   1.9742359e+00
   1.7882778e-02   7.0474598e-02   7.5367912e-03   2.6678800e-03   2.7327523e+00   2.0658046e+00
   1.7055032e-02   6.6531912e-02   7.6163424e-03   2.7161190e-03   2.6139219e+00   2.0308490e+00
   1.6164174e-02   6.2709812e-02   7.7303100e-03   2.7636732e-03   2.6151670e+00   2.0103736e+00
   1.5234378e-02   5.9146410e-02   7.8809534e-03   2.8043564e-03   2.5069401e+00   2.1194396e+00
   1.4289394e-02   5.5997630e-02   8.0723740e-03   2.8343992e-03   2.3682375e+00   1.9287555e+00
   1.3351190e-02   5.3398478e-02   8.3138824e-03   2.8557908e-03   2.1685045e+00   2.1862141e+00
   1.2432828e-02   5.1445354e-02   8.6191728e-03   2.8801970e-03   2.0283699e+00   1.8042620e+00
   1.1542540e-02   5.0205216e-02   9.0026348e-03   2.9223728e-03   1.8482244e+00   2.0028963e+00
   1.0691646e-02   4.9735392e-02   9.4776490e-03   2.9983146e-03   1.6465328e+00   1.8078584e+00
   9.8969080e-03   5.0072286e-02   1.0055272e-02   3.1317698e-03   1.4807581e+00   1.6760846e+00
   9.1845380e-03   5.1219948e-02   1.0747149e-02   3.3511716e-03   1.1839013e+00   2.1362144e+00
   8.5864320e-03   5.3148500e-02   1.1564181e-02   3.6858630e-03   1.1554314e+00   1.2210383e+00
   8.1348020e-03   5.5789016e-02   1.2511480e-02   4.1643780e-03   1.1779726e+00   1.7509111e+01
   7.8644080e-03   5.9029124e-02   1.3590670e-02   4.8137294e-03   1.0208549e+00   4.8796703e+01
   7.8113120e-03   6.2728200e-02   1.4810102e-02   5.6588370e-03   9.2033662e-01   6.9306295e+01
   8.0124160e-03   6.6731618e-02   1.6190512e-02   6.7221888e-03   7.6123252e-01   8.1771282e+01
   8.5093240e-03   7.0861660e-02   1.7753787e-02   8.0274896e-03   6.1782249e-01   9.0755832e+01
   9.3462560e-03   7.4931472e-02   1.9527443e-02   9.5967596e-03   6.0135431e-01   9.6890513e+01
   1.0564708e-02   7.8737480e-02   2.1550672e-02   1.1445232e-02   6.0626996e-01   1.0371693e+02
   1.2202452e-02   8.2059336e-02   2.3856002e-02   1.3577066e-02   5.9477960e-01   1.0829908e+02
   1.4292266e-02   8.4721208e-02   2.6461902e-02   1.5982046e-02   5.9691372e-01   1.1143776e+02
   1.6861686e-02   8.6581408e-02   2.9373320e-02   1.8636243e-02   6.0076448e-01   1.1397923e+02
   1.9932622e-02   8.7564612e-02   3.2596590e-02   2.1500208e-02   5.9593828e-01   1.1595462e+02
   2.3514400e-02   8.7732682e-02   3.6136318e-02   2.4520722e-02   6.0733003e-01   1.1767839e+02
   2.7596968e-02   8.7199662e-02   3.9970154e-02   2.7627672e-02   6.0210912e-01   1.1873479e+02
   3.2149542e-02   8.6093098e-02   4.4055580e-02   3.0727790e-02   6.0431622e-01   1.1954303e+02
   3.7120440e-02   8.4561326e-02   4.8336828e-02   3.3701480e-02   6.1684296e-01   1.1984559e+02
   4.2427040e-02   8.2708726e-02   5.2766058e-02   3.6402462e-02   6.0555093e-01   1.1995210e+02
   4.7953754e-02   8.0585186e-02   5.7301614e-02   3.8665432e-02   6.1264734e-01   1.1986948e+02
   5.3569560e-02   7.8218468e-02   6.1861556e-02   4.0333704e-02   6.1524522e-01   1.1939223e+02
   5.9133246e-02   7.5628614e-02   6.6338408e-02   4.1340350e-02   6.1130555e-01   1.1883839e+02
   6.4489954e-02   7.2816582e-02   7.0632136e-02   4.1737334e-02   6.1377419e-01   1.1833075e+02
   6.9505226e-02   6.9792556e-02   7.4625178e-02   4.1618994e-02   6.1484343e-01   1.1781705e+02
   7.4103150e-02   6.6617342e-02   7.8180714e-02   4.1081294e-02   6.2716077e-01   1.1718226e+02
   7.8218666e-02   6.3356530e-02   8.1188930e-02   4.0216160e-02   6.1876971e-01   1.1677246e+02
   8.1746764e-02   6.0050296e-02   8.3546336e-02   3.9107116e-02   6.1055546e-01   1.1642945e+02
   8.4589762e-02   5.6728930e-02   8.5105990e-02   3.7838890e-02   6.2180873e-01   1.1582962e+02
   8.6728324e-02   5.3422716e-02   8.5660404e-02   3.6487440e-02   6.2038446e-01   1.1534561e+02
   8.8217698e-02   5.0164564e-02   8.5001736e-02   3.5117118e-02   6.1585773e-01   1.1505005e+02
   8.9093120e-02   4.6974674e-02   8.3107160e-02   3.3779792e-02   6.1456422e-01   1.1479152e+02
   8.9344048e-02   4.3856576e-02   8.0196252e-02   3.2510286e-02   6.1419494e-01   1.1456278e+02
   8.9005808e-02   4.0815142e-02   7.6603628e-02   3.1333296e-02   6.1793429e-01   1.1427250e+02
   8.8191516e-02   3.7872258e-02   7.2660384e-02   3.0253158e-02   6.1217875e-01   1.1386762e+02
   8.7039090e-02   3.5052496e-02   6.8628086e-02   2.9261456e-02   6.1371296e-01   1.1330883e+02
   8.5658508e-02   3.2378698e-02   6.4697456e-02   2.8357956e-02   6.2290774e-01   1.1260871e+02
   8.4133808e-02   2.9877446e-02   6.1005262e-02   2.7538178e-02   6.1871424e-01   1.1182944e+02
   8.2550228e-02   2.7562128e-02   5.7648818e-02   2.6784442e-02   6.1848219e-01   1.1103321e+02
   8.0991612e-02   2.5431890e-02   5.4691488e-02   2.6067794e-02   6.1289271e-01   1.1018561e+02
   7.9529566e-02   2.3470470e-02   5.2144362e-02   2.5354602e-02   6.0563489e-01   1.0916253e+02
   7.8190234e-02   2.1652656e-02   4.9966896e-02   2.4613172e-02   6.1916399e-01   1.0783217e+02
   7.6965266e-02   1.9963052e-02   4.8067984e-02   2.3814660e-02   6.1997101e-01   1.0598364e+02
   7.5855916e-02   1.8385433e-02   4.6333384e-02   2.2953178e-02   6.1259655e-01   1.0404744e+02
   7.4825226e-02   1.6899860e-02   4.4667982e-02   2.2037228e-02   6.2004097e-01   1.0202706e+02
   7.3794618e-02   1.5497744e-02   4.2972586e-02   2.1065686e-02   6.1510156e-01   9.9517380e+01
   7.2705156e-02   1.4174516e-02   4.1139782e-02   2.0046352e-02   6.1279724e-01   9.6949395e+01
   7.1521396e-02   1.2920806e-02   3.9093334e-02   1.8992314e-02   6.1631241e-01   9.4136399e+01
   7.0250218e-02   1.1737853e-02   3.6798906e-02   1.7914441e-02   6.1135720e-01   9.1641942e+01
   6.8927874e-02   1.0645254e-02   3.4268776e-02   1.6841690e-02   6.1662039e-01   8.9488764e+01
   6.7554970e-02   9.6684876e-03   3.1567666e-02   1.5810987e-02   6.1314723e-01   8.5883969e+01
   6.6082206e-02   8.8267102e-03   2.8786854e-02   1.4861560e-02   6.0958389e-01   8.2015715e+01
   6.4418122e-02   8.1306162e-03   2.6005346e-02   1.4039277e-02   6.1645253e-01   7.8987261e+01
   6.2449850e-02   7.5904706e-03   2.3289872e-02   1.3382928e-02   6.1270139e-01   7.5632184e+01
   6.0095396e-02   7.2172770e-03   2.0704680e-02   1.2926190e-02   6.1453990e-01   7.2189842e+01
   5.7332094e-02   7.0140570e-03   1.8299005e-02   1.2701019e-02   6.1496000e-01   6.9520494e+01
   5.4180910e-02   6.9778532e-03   1.6104600e-02   1.2728195e-02   6.1040326e-01   6.7644798e+01
   5.0679370e-02   7.1082542e-03   1.4137969e-02   1.3017134e-02   6.1581265e-01   6.5290622e+01
   4.6882796e-02   7.4051684e-03   1.2403115e-02   1.3574931e-02   6.1086667e-01   6.2512024e+01
   4.2893748e-02   7.8689440e-03   1.0897388e-02   1.4405445e-02   6.1662980e-01   5.9932043e+01
   3.8848890e-02   8.5055212e-03   9.6083434e-03   1.5499827e-02   6.2559948e-01   5.7851546e+01
   3.4875930e-02   9.3254138e-03   8.5160488e-03   1.6838167e-02   6.1075968e-01   5.6732302e+01
   3.1078222e-02   1.0337515e-02   7.6000644e-03   1.8388559e-02   6.0967463e-01   5.4932133e+01
   2.7533400e-02   1.1542755e-02   6.8418778e-03   2.0107652e-02   6.1278452e-01   5.2759297e+01
   2.4307630e-02   1.2938572e-02   6.2273030e-03   2.1947942e-02   6.1372056e-01   5.1050176e+01
   2.1462096e-02   1.4518225e-02   5.7450786e-03   2.3860830e-02   6.1049234e-01   4.8878012e+01
   1.9041020e-02   1.6267582e-02   5.3834484e-03   2.5816186e-02   6.0866531e-01   4.7246593e+01
   1.7071272e-02   1.8170773e-02   5.1293504e-03   2.7802648e-02   6.2021705e-01   4.6187668e+01
   1.5566860e-02   2.0205270e-02   4.9695778e-03   2.9806230e-02   6.0469171e-01   4.4794129e+01
   1.4529164e-02   2.2332612e-02   4.8925624e-03   3.1809648e-02   6.0372867e-01   4.3079405e+01
   1.3947650e-02   2.4493158e-02   4.8881896e-03   3.3787488e-02   6.2163898e-01   4.0721478e+01
   1.3802840e-02   2.6621436e-02   4.9472230e-03   3.5699564e-02   6.1040101e-01   3.7950022e+01
   1.4067494e-02   2.8656258e-02   5.0613198e-03   3.7500810e-02   6.0974201e-01   3.5703058e+01
   1.4706728e-02   3.0543840e-02   5.2220008e-03   3.9165416e-02   6.0972131e-01   3.4073318e+01
   1.5681472e-02   3.2280568e-02   5.4212350e-03   4.0691526e-02   6.0307726e-01   3.2060601e+01
   1.6947000e-02   3.3896950e-02   5.6524594e-03   4.2077926e-02   5.9971441e-01   3.0407509e+01
   1.8445334e-02   3.5398582e-02   5.9093106e-03   4.3309790e-02   5.9851798e-01   2.8790984e+01
   2.0106444e-02   3.6774946e-02   6.1872576e-03   4.4354228e-02   6.0723558e-01   2.5813023e+01
   2.1855296e-02   3.8011238e-02   6.4852958e-03   4.5164980e-02   6.0258032e-01   2.2466041e+01
   2.3624042e-02   3.9081898e-02   6.8017446e-03   4.5707154e-02   6.1019080e-01   1.8780117e+01
   2.5362712e-02   3.9947368e-02   7.1331210e-03   4.5995776e-02   6.0730959e-01   1.5527923e+01
   2.7025724e-02   4.0553982e-02   7.4812776e-03   4.6094218e-02   6.0029340e-01   1.2621845e+01
   2.8587202e-02   4.0856370e-02   7.8554718e-03   4.6061984e-02   6.1530077e-01   8.9908925e+00
   3.0074802e-02   4.0839498e-02   8.2659834e-03   4.5924336e-02   6.0973028e-01   6.0199994e+00
   3.1538426e-02   4.0507594e-02   8.7246112e-03   4.5676364e-02   6.1036222e-01   3.8916595e+00
   3.3028112e-02   3.9886630e-02   9.2456312e-03   4.5309482e-02   6.0393603e-01   2.4612819e+00
   3.4606772e-02   3.9040118e-02   9.8396986e-03   4.4834666e-02   6.0391408e-01   1.9960085e+00
   3.6331508e-02   3.8034644e-02   1.0513800e-02   4.4271032e-02   6.1008851e-01   1.9866527e+00
   3.8252744e-02   3.6940330e-02   1.1272245e-02   4.3637556e-02   6.0771678e-01   2.0163019e+00
   4.0427362e-02   3.5850754e-02   1.2114183e-02   4.2948850e-02   6.1132232e-01   1.9969045e+00
   4.2915546e-02   3.4845290e-02   1.3035153e-02   4.2214080e-02   5.9938709e-01   2.0247212e+00
   4.5778680e-02   3.3975556e-02   1.4028504e-02   4.1454500e-02   6.0883522e-01   2.0198691e+00
   4.9065908e-02   3.3276210e-02   1.5081508e-02   4.0698494e-02   6.0118350e-01   2.0114638e+00
   5.2804966e-02   3.2765264e-02   1.6171902e-02   3.9966044e-02   6.0359188e-01   2.0202615e+00
   5.6991598e-02   3.2442500e-02   1.7277281e-02   3.9272430e-02   6.0704088e-01   2.0246637e+00
   6.1584822e-02   3.2282388e-02   1.8382762e-02   3.8633688e-02   5.8919337e-01   2.0392573e+00
   6.6512644e-02   3.2231326e-02   1.9467830e-02   3.8077582e-02   6.0636634e-01   2.0271613e+00
   7.1674364e-02   3.2228436e-02   2.0505710e-02   3.7637860e-02   5.8980384e-01   2.0303169e+00
   7.6940842e-02   3.2234554e-02   2.1472496e-02   3.7339008e-02   6.1333884e-01   2.0351049e+00
   8.2179682e-02   3.2247130e-02   2.2339032e-02   3.7219532e-02   6.1711702e-01   2.0313570e+00
   8.7322664e-02   3.2290580e-02   2.3081336e-02   3.7340520e-02   6.0710931e-01   2.0316252e+00
   9.2326396e-02   3.2375186e-02   2.3696808e-02   3.7764030e-02   5.9683563e-01   2.0212420e+00
   9.7087508e-02   3.2497724e-02   2.4204458e-02   3.8552436e-02   5.4670556e-01   2.0173466e+00
   1.0147544e-01   3.2677486e-02   2.4639488e-02   3.9756512e-02   5.0823040e-01   2.0250221e+00
   1.0538001e-01   3.2957506e-02   2.5030876e-02   4.1397060e-02   4.5062993e-01   2.0370223e+00
   1.0873074e-01   3.3400294e-02   2.5396680e-02   4.3470460e-02   4.3896015e-01   2.0365124e+00
   1.1146791e-01   3.4068220e-02   2.5751288e-02   4.5960808e-02   4.3789691e-01   2.0242146e+00
   1.1353870e-01   3.4996038e-02   2.6099490e-02   4.8839718e-02   4.7316862e+00   2.0319394e+00
   1.1494749e-01   3.6191354e-02   2.6438532e-02   5.2037230e-02   1.7111917e+01   2.0336213e+00
   1.1572003e-01   3.7627528e-02   2.6762656e-02   5.5441552e-02   3.2373899e+01   2.0252828e+00
   1.1586826e-01   3.9255672e-02   2.7079698e-02   5.8908410e-02   4.6325227e+01   2.0318995e+00
   1.1540528e-01   4.1034042e-02   2.7416598e-02   6.2265276e-02   5.8219580e+01   2.0251048e+00
   1.1432347e-01   4.2919836e-02   2.7797708e-02   6.5324118e-02   6.8143343e+01   2.0247309e+00
   1.1258495e-01   4.4863638e-02   2.8234946e-02   6.7853362e-02   7.6928547e+01   2.0297386e+00
   1.1014732e-01   4.6825452e-02   2.8727522e-02   6.9665064e-02   8.2840600e+01   2.0139934e+00
   1.0698344e-01   4.8773298e-02   2.9269442e-02   7.0699270e-02   8.7714758e+01   2.0148473e+00
   1.0306632e-01   5.0673288e-02   2.9852034e-02   7.0976398e-02   9.2578968e+01   2.0214790e+00
   9.8361082e-02   5.2513944e-02   3.0464834e-02   7.0614318e-02   9.6313398e+01   2.0271792e+00
   9.2901632e-02   5.4289970e-02   3.1107130e-02   6.9787792e-02   9.9633946e+01   2.0336151e+00
   8.6848230e-02   5.5974886e-02   3.1777514e-02   6.8654380e-02   1.0165872e+02   2.0234826e+00
   8.0447484e-02   5.7572002e-02   3.2468112e-02   6.7340054e-02   1.0323406e+02   2.0366716e+00
   7.3950560e-02   5.9102728e-02   3.3170078e-02   6.5916616e-02   1.0457889e+02   2.0406890e+00
   6.7536360e-02   6.0549908e-02   3.3867432e-02   6.4420430e-02   1.0533735e+02   2.0248873e+00
   6.1308400e-02   6.1857698e-02   3.4555812e-02   6.2842570e-02   1.0614857e+02   2.0312280e+00
   5.5347150e-02   6.2962718e-02   3.5248392e-02   6.1130528e-02   1.0640822e+02   2.0339540e+00
   4.9725894e-02   6.3805980e-02   3.5944818e-02   5.9247336e-02   1.0638949e+02   2.0412956e+00
   4.4485760e-02   6.4316100e-02   3.6623322e-02   5.7163440e-02   1.0635658e+02   2.0476700e+00
   3.9633046e-02   6.4458178e-02   3.7257124e-02   5.4854604e-02   1.0638572e+02   2.0471284e+00
   3.5166940e-02   6.4280380e-02   3.7830220e-02   5.2354946e-02   1.0620737e+02   2.0402044e+00
   3.1091122e-02   6.3850976e-02   3.8329000e-02   4.9721368e-02   1.0585611e+02   2.0333022e+00
   2.7396326e-02   6.3212400e-02   3.8723324e-02   4.6985496e-02   1.0574070e+02   2.0468637e+00
   2.4062326e-02   6.2434180e-02   3.8962556e-02   4.4176352e-02   1.0519485e+02   2.0502127e+00
   2.1078212e-02   6.1620076e-02   3.8979582e-02   4.1316584e-02   1.0462827e+02   2.0469850e+00
   1.8439028e-02   6.0848846e-02   3.8712314e-02   3.8428532e-02   1.0433791e+02   2.0432558e+00
   1.6137486e-02   6.0166300e-02   3.8131754e-02   3.5542118e-02   1.0415952e+02   2.0413451e+00
   1.4158576e-02   5.9596734e-02   3.7252364e-02   3.2687588e-02   1.0414734e+02   2.0405566e+00
   1.2475942e-02   5.9142524e-02   3.6117026e-02   2.9916054e-02   1.0409294e+02   2.0281922e+00
   1.1058338e-02   5.8785344e-02   3.4778986e-02   2.7291246e-02   1.0409300e+02   2.0400233e+00
   9.8737640e-03   5.8480776e-02   3.3295740e-02   2.4867490e-02   1.0390884e+02   2.0460166e+00
   8.8907660e-03   5.8159052e-02   3.1725878e-02   2.2683884e-02   1.0376322e+02   2.0375193e+00
   8.0861340e-03   5.7755370e-02   3.0130320e-02   2.0764996e-02   1.0351359e+02   2.0571335e+00
   7.4494400e-03   5.7218292e-02   2.8561660e-02   1.9127291e-02   1.0300867e+02   2.0414516e+00
   6.9740380e-03   5.6486120e-02   2.7051994e-02   1.7774298e-02   1.0229914e+02   2.0241825e+00
   6.6504260e-03   5.5510166e-02   2.5626296e-02   1.6692857e-02   1.0120737e+02   2.0407275e+00
   6.4657620e-03   5.4286394e-02   2.4314072e-02   1.5861531e-02   1.0007697e+02   2.0338794e+00
   6.4047200e-03   5.2843388e-02   2.3135846e-02   1.5262917e-02   9.8182147e+01   2.0373949e+00
   6.4523440e-03   5.1208580e-02   2.2095182e-02   1.4873208e-02   9.5922064e+01   2.0435355e+00
   6.5927360e-03   4.9402778e-02   2.1183458e-02   1.4650951e-02   9.3870522e+01   2.0453851e+00
   6.8093220e-03   4.7466514e-02   2.0378070e-02   1.4541462e-02   9.1593265e+01   2.0475384e+00
   7.0856900e-03   4.5446726e-02   1.9648993e-02   1.4480657e-02   8.8946402e+01   2.0462296e+00
   7.4073780e-03   4.3379084e-02   1.8959865e-02   1.4422131e-02   8.5931204e+01   2.0526619e+00
   7.7667000e-03   4.1313736e-02   1.8273469e-02   1.4347362e-02   8.2742642e+01   2.0410560e+00
   8.1599800e-03   3.9326736e-02   1.7579179e-02   1.4251492e-02   7.9235052e+01   2.0379455e+00
   8.5825540e-03   3.7515170e-02   1.6882763e-02   1.4142760e-02   7.6287933e+01   2.0435436e+00
   9.0319020e-03   3.5997922e-02   1.6185648e-02   1.4034510e-02   7.2896353e+01   2.0474689e+00
   9.5109220e-03   3.4907938e-02   1.5496723e-02   1.3934021e-02   6.9614125e+01   2.0482425e+00
   1.0024998e-02   3.4378372e-02   1.4828400e-02   1.3841235e-02   6.7568098e+01   2.0488641e+00
   1.0579326e-02   3.4530858e-02   1.4186925e-02   1.3753330e-02   6.4641594e+01   2.0557883e+00
   1.1175822e-02   3.5463416e-02   1.3578879e-02   1.3663994e-02   6.1738681e+01   2.0345990e+00
   1.1813280e-02   3.7243428e-02   1.3014184e-02   1.3558794e-02   5.9350331e+01   2.0389871e+00
   1.2490536e-02   3.9909150e-02   1.2502699e-02   1.3414046e-02   5.6738488e+01   2.0487988e+00
   1.3202764e-02   4.3472848e-02   1.2048550e-02   1.3204562e-02   5.4321445e+01   2.0340955e+00
   1.3935774e-02   4.7940712e-02   1.1652468e-02   1.2910912e-02   5.2003700e+01   2.0453815e+00
   1.4666330e-02   5.3310856e-02   1.1314704e-02   1.2516587e-02   5.0104745e+01   2.0400014e+00
   1.5369668e-02   5.9547484e-02   1.1030889e-02   1.2025454e-02   4.8185738e+01   2.0414541e+00
   1.6024520e-02   6.6584942e-02   1.0793191e-02   1.1467853e-02   4.5819261e+01   2.0535639e+00
   1.6617420e-02   7.4331376e-02   1.0589499e-02   1.0875732e-02   4.4332842e+01   2.0461028e+00
   1.7144450e-02   8.2675506e-02   1.0404679e-02   1.0274020e-02   4.3917641e+01   2.0468317e+00
   1.7607176e-02   9.1469742e-02   1.0225762e-02   9.6810906e-03   4.3246033e+01   2.0420001e+00
   1.8019368e-02   1.0052039e-01   1.0043600e-02   9.1082372e-03   4.2206675e+01   2.0507075e+00
   1.8406648e-02   1.0958269e-01   9.8608218e-03   8.5602078e-03   4.0362507e+01   2.0499363e+00
   1.8792270e-02   1.1834307e-01   9.6870238e-03   8.0341190e-03   3.8256128e+01   2.0467467e+00
   1.9191932e-02   1.2648879e-01   9.5254148e-03   7.5274316e-03   3.6939485e+01   2.0577752e+00
   1.9616968e-02   1.3367770e-01   9.3729888e-03   7.0442824e-03   3.5560110e+01   2.0360991e+00
   2.0076244e-02   1.3961031e-01   9.2182398e-03   6.5901002e-03   3.4634514e+01   2.0409609e+00
   2.0570102e-02   1.4423237e-01   9.0479186e-03   6.1679216e-03   3.2829874e+01   2.0482662e+00
   2.1084028e-02   1.4758402e-01   8.8575204e-03   5.7793198e-03   2.9555617e+01   2.0363187e+00
   2.1596890e-02   1.4969102e-01   8.6452946e-03   5.4231792e-03   2.7672566e+01   2.0397111e+00
   2.2091376e-02   1.5061693e-01   8.4102814e-03   5.0952764e-03   2.6335531e+01   2.0380387e+00
   2.2551194e-02   1.5043863e-01   8.1541932e-03   4.7914036e-03   2.4349840e+01   2.0408133e+00
   2.2964546e-02   1.4928889e-01   7.8786144e-03   4.5091278e-03   2.2450925e+01   2.0292447e+00
   2.3332110e-02   1.4736061e-01   7.5845982e-03   4.2460852e-03   2.0280403e+01   2.0314994e+00
   2.3658668e-02   1.4485609e-01   7.2775628e-03   4.0002608e-03   1.7909107e+01   2.0389090e+00
   2.3943964e-02   1.4192505e-01   6.9670516e-03   3.7705162e-03   1.5523578e+01   2.0359079e+00
   2.4185278e-02   1.3867100e-01   6.6606594e-03   3.5539582e-03   1.3091295e+01   2.0407228e+00
   2.4379998e-02   1.3519260e-01   6.3642318e-03   3.3482470e-03   1.1721610e+01   2.0311702e+00
   2.4520532e-02   1.3153648e-01   6.0817762e-03   3.1556386e-03   1.0487193e+01   2.0351471e+00
   2.4592164e-02   1.2770471e-01   5.8133338e-03   2.9798964e-03   8.4367058e+00   2.0215183e+00
   2.4578290e-02   1.2366658e-01   5.5561436e-03   2.8239930e-03   7.1379747e+00   2.0391942e+00
   2.4470350e-02   1.1938322e-01   5.3101932e-03   2.6913112e-03   5.9034374e+00   2.0531255e+00
   2.4276810e-02   1.1489634e-01   5.0793922e-03   2.5848526e-03   4.8013324e+00   2.0304127e+00
   2.4010734e-02   1.1028887e-01   4.8664598e-03   2.5062280e-03   4.4432914e+00   2.0494224e+00
   2.3672554e-02   1.0561239e-01   4.6748528e-03   2.4560332e-03   3.6176924e+00   2.0110424e+00
   2.3257018e-02   1.0090468e-01   4.5099396e-03   2.4343848e-03   3.2061482e+00   2.0473068e+00
   2.2763954e-02   9.6229188e-02   4.3760784e-03   2.4408778e-03   3.5548815e+00   2.0355236e+00
   2.2199150e-02   9.1688296e-02   4.2771568e-03   2.4733512e-03   3.6299905e+00   2.0195668e+00
   2.1576264e-02   8.7365000e-02   4.2166682e-03   2.5270884e-03   3.8566281e+00   2.0690730e+00
   2.0914030e-02   8.3284954e-02   4.1987932e-03   2.5959248e-03   4.2276060e+00   1.9843875e+00
   2.0231284e-02   7.9430162e-02   4.2296010e-03   2.6736710e-03   4.3330388e+00   2.0767937e+00
   1.9543678e-02   7.5732676e-02   4.3145384e-03   2.7553252e-03   4.1017447e+00   2.0030947e+00
   1.8857632e-02   7.2114480e-02   4.4579790e-03   2.8369464e-03   3.7271788e+00   2.0314090e+00
   1.8173132e-02   6.8542230e-02   4.6649354e-03   2.9162996e-03   3.2976628e+00   2.0508847e+00
   1.7487008e-02   6.5016440e-02   4.9397392e-03   2.9949286e-03   2.7652428e+00   1.9861442e+00
   1.6794848e-02   6.1563704e-02   5.2856620e-03   3.0769400e-03   2.6231904e+00   2.1348238e+00
   1.6101892e-02   5.8227426e-02   5.7054716e-03   3.1668040e-03   2.6961624e+00   1.7924041e+00
   1.5418650e-02   5.5062662e-02   6.2028246e-03   3.2678504e-03   2.7733213e+00   2.0496105e+00
   1.4745870e-02   5.2156874e-02   6.7850278e-03   3.3825786e-03   2.9117879e+00   1.6740358e+00
   1.4075956e-02   4.9612614e-02   7.4584382e-03   3.5146710e-03   2.7955136e+00   1.9211449e+00
   1.3397198e-02   4.7528308e-02   8.2235668e-03   3.6683348e-03   2.5155429e+00   1.7298002e+00
   1.2697124e-02   4.5992434e-02   9.0754130e-03   3.8473214e-03   2.2597193e+00   2.4395632e+00
   1.1969438e-02   4.5062220e-02   1.0003441e-02   4.0548916e-03   2.2638938e+00   2.0883257e+01
   1.1212904e-02   4.4755778e-02   1.0994598e-02   4.2937196e-03   2.3889724e+00   4.9174574e+01
   1.0439700e-02   4.5059956e-02   1.2032437e-02   4.5661858e-03   2.2566704e+00   6.7144568e+01
   9.6905000e-03   4.5933396e-02   1.3097568e-02   4.8747568e-03   2.2104335e+00   7.8611907e+01
   9.0251440e-03   4.7295604e-02   1.4178982e-02   5.2231512e-03   2.1013311e+00   8.6198086e+01
   8.5066860e-03   4.9043182e-02   1.5274276e-02   5.6148832e-03   1.8387228e+00   9.1225004e+01
   8.1966740e-03   5.1061564e-02   1.6374418e-02   6.0530342e-03   1.6117746e+00   9.6271150e+01
   8.1553920e-03   5.3207860e-02   1.7459699e-02   6.5451274e-03   1.2440947e+00   1.0001108e+02
   8.4421100e-03   5.5327004e-02   1.8509884e-02   7.1007608e-03   1.0810299e+00   1.0348013e+02
   9.1110720e-03   5.7260356e-02   1.9503289e-02   7.7268564e-03   1.1518293e+00   1.0646264e+02
   1.0212236e-02   5.8864204e-02   2.0410160e-02   8.4296486e-03   1.0478868e+00   1.0899280e+02
   1.1793716e-02   6.0019030e-02   2.1197296e-02   9.2140160e-03   8.7646860e-01   1.1140671e+02
   1.3898194e-02   6.0624788e-02   2.1838580e-02   1.0081909e-02   8.4670989e-01   1.1335168e+02
   1.6560706e-02   6.0652042e-02   2.2321170e-02   1.1029209e-02   8.5494690e-01   1.1499776e+02
   1.9807546e-02   6.0129378e-02   2.2638436e-02   1.2042798e-02   8.6877938e-01   1.1600645e+02
   2.3652104e-02   5.9126644e-02   2.2790798e-02   1.3101934e-02   8.7906373e-01   1.1666362e+02
   2.8090128e-02   5.7777058e-02   2.2790418e-02   1.4178839e-02   8.0491118e-01   1.1727838e+02
   3.3094052e-02   5.6226250e-02   2.2646820e-02   1.5243289e-02   7.4911349e-01   1.1770009e+02
   3.8606782e-02   5.4603250e-02   2.2361368e-02   1.6259028e-02   7.4984588e-01   1.1789577e+02
   4.4538794e-02   5.3027846e-02   2.1950548e-02   1.7192757e-02   7.3581390e-01   1.1805434e+02
   5.0767406e-02   5.1591822e-02   2.1464642e-02   1.8049085e-02   6.6392952e-01   1.1814014e+02
   5.7138500e-02   5.0339898e-02   2.0969560e-02   1.8866791e-02   6.0310963e-01   1.1804143e+02
   6.3474136e-02   4.9291858e-02   2.0520158e-02   1.9684498e-02   6.1153427e-01   1.1806696e+02
   6.9604322e-02   4.8466734e-02   2.0155660e-02   2.0530322e-02   6.1547678e-01   1.1816874e+02
   7.5419576e-02   4.7864186e-02   1.9899971e-02   2.1426786e-02   6.0823901e-01   1.1802370e+02
   8.0865120e-02   4.7469750e-02   1.9763029e-02   2.2385748e-02   6.0738609e-01   1.1772108e+02
   8.5873230e-02   4.7275394e-02   1.9748998e-02   2.3398620e-02   6.1244924e-01   1.1759561e+02
   9.0344786e-02   4.7277600e-02   1.9852877e-02   2.4434652e-02   6.1907580e-01   1.1747958e+02
   9.4174114e-02   4.7454452e-02   2.0070922e-02   2.5452068e-02   6.1095098e-01   1.1724571e+02
   9.7266492e-02   4.7757852e-02   2.0413354e-02   2.6423792e-02   6.1326116e-01   1.1706386e+02
   9.9553562e-02   4.8120278e-02   2.0889234e-02   2.7327768e-02   6.1975369e-01   1.1687326e+02
   1.0100403e-01   4.8444124e-02   2.1507800e-02   2.8128292e-02   6.1144117e-01   1.1679553e+02
   1.0163338e-01   4.8634180e-02   2.2288354e-02   2.8807688e-02   6.0950477e-01   1.1677970e+02
   1.0147346e-01   4.8624990e-02   2.3263298e-02   2.9373176e-02   6.2271222e-01   1.1661116e+02
   1.0055010e-01   4.8372826e-02   2.4468980e-02   2.9831790e-02   6.2328139e-01   1.1635165e+02
   9.8925588e-02   4.7858752e-02   2.5924374e-02   3.0186034e-02   6.0473451e-01   1.1606288e+02
   9.6705712e-02   4.7078552e-02   2.7626616e-02   3.0436082e-02   6.0433245e-01   1.1571315e+02
   9.4016408e-02   4.6029960e-02   2.9554834e-02   3.0579014e-02   6.0688988e-01   1.1525189e+02
   9.0983848e-02   4.4717800e-02   3.1674088e-02   3.0612786e-02   6.1309933e-01   1.1469304e+02
   8.7708932e-02   4.3174068e-02   3.3925414e-02   3.0546564e-02   6.1834689e-01   1.1384485e+02
   8.4288484e-02   4.1446900e-02   3.6226686e-02   3.0388898e-02   6.1047761e-01   1.1270024e+02
   8.0805358e-02   3.9575492e-02   3.8483656e-02   3.0134330e-02   6.1467582e-01   1.1144463e+02
   7.7290988e-02   3.7603688e-02   4.0586726e-02   2.9781604e-02   6.1542444e-01   1.1002133e+02
   7.3731026e-02   3.5592354e-02   4.2422660e-02   2.9339132e-02   6.1755363e-01   1.0837700e+02
   7.0072166e-02   3.3609140e-02   4.3859248e-02   2.8798514e-02   6.0932311e-01   1.0630244e+02
   6.6318006e-02   3.1721104e-02   4.4742514e-02   2.8121786e-02   6.1017349e-01   1.0406508e+02
   6.2592852e-02   3.0001792e-02   4.4939518e-02   2.7268818e-02   6.2265918e-01   1.0170271e+02
   5.9040730e-02   2.8521250e-02   4.4371928e-02   2.6213324e-02   6.1664010e-01   9.9158086e+01
   5.5765080e-02   2.7328748e-02   4.3060766e-02   2.4950262e-02   6.1813959e-01   9.7296466e+01
   5.2831032e-02   2.6451284e-02   4.1124924e-02   2.3523740e-02   6.2130503e-01   9.4915517e+01
   5.0266564e-02   2.5893540e-02   3.8728052e-02   2.2008480e-02   6.2514795e-01   9.1868150e+01
   4.8065238e-02   2.5650320e-02   3.6030520e-02   2.0468688e-02   6.1791308e-01   8.9883312e+01
   4.6177962e-02   2.5710920e-02   3.3160324e-02   1.8958313e-02   6.1185324e-01   8.7108277e+01
   4.4522246e-02   2.6051884e-02   3.0218534e-02   1.7533623e-02   6.2251530e-01   8.3355845e+01
   4.2999966e-02   2.6633256e-02   2.7287696e-02   1.6253226e-02   6.1857915e-01   8.0220814e+01
   4.1510796e-02   2.7403742e-02   2.4434368e-02   1.5167293e-02   6.1533823e-01   7.7177468e+01
   3.9952858e-02   2.8311580e-02   2.1708324e-02   1.4312744e-02   6.2127607e-01   7.4420474e+01
   3.8230910e-02   2.9295690e-02   1.9148297e-02   1.3720427e-02   6.1371423e-01   7.1954045e+01
   3.6289228e-02   3.0294118e-02   1.6787519e-02   1.3418166e-02   6.0883967e-01   6.9437265e+01
   3.4137232e-02   3.1243114e-02   1.4647576e-02   1.3424306e-02   6.1370780e-01   6.6320020e+01
   3.1841286e-02   3.2062240e-02   1.2742173e-02   1.3745608e-02   6.1392795e-01   6.2970235e+01
   2.9483616e-02   3.2712242e-02   1.1078116e-02   1.4380363e-02   6.1999819e-01   6.0312469e+01
   2.7141672e-02   3.3223930e-02   9.6530846e-03   1.5321093e-02   6.1437386e-01   5.7315262e+01
   2.4887250e-02   3.3642086e-02   8.4581590e-03   1.6555651e-02   6.0811711e-01   5.4764352e+01
   2.2773514e-02   3.4007928e-02   7.4778262e-03   1.8066231e-02   6.1221720e-01   5.2630833e+01
   2.0840278e-02   3.4383200e-02   6.6920634e-03   1.9833197e-02   6.0680024e-01   4.9130002e+01
   1.9128288e-02   3.4838638e-02   6.0777296e-03   2.1836880e-02   6.1070345e-01   4.6323380e+01
   1.7672926e-02   3.5428662e-02   5.6088566e-03   2.4061602e-02   6.0407274e-01   4.2868019e+01
   1.6500042e-02   3.6196254e-02   5.2571342e-03   2.6488176e-02   6.0540748e-01   3.8728668e+01
   1.5637404e-02   3.7166726e-02   4.9941628e-03   2.9081380e-02   6.2008429e-01   3.6482674e+01
   1.5115352e-02   3.8326718e-02   4.7992844e-03   3.1812720e-02   6.0046488e-01   3.3416070e+01
   1.4959272e-02   3.9619214e-02   4.6635516e-03   3.4674336e-02   6.0480098e-01   3.0720494e+01
   1.5185480e-02   4.0956022e-02   4.5839644e-03   3.7668998e-02   6.2207361e-01   2.8679013e+01
   1.5796278e-02   4.2240098e-02   4.5588010e-03   4.0806340e-02   6.0753056e-01   2.5037281e+01
   1.6780622e-02   4.3371038e-02   4.5892768e-03   4.4098288e-02   6.1001525e-01   2.1121360e+01
   1.8113638e-02   4.4253026e-02   4.6788212e-03   4.7539202e-02   6.0914002e-01   1.7569854e+01
   1.9757698e-02   4.4806980e-02   4.8292476e-03   5.1087952e-02   6.0364638e-01   1.4900096e+01
   2.1661118e-02   4.4976892e-02   5.0424744e-03   5.4682318e-02   6.1379847e-01   1.1867645e+01
   2.3760650e-02   4.4756312e-02   5.3229060e-03   5.8238632e-02   6.0671658e-01   8.4787995e+00
   2.5996426e-02   4.4186266e-02   5.6773238e-03   6.1643374e-02   6.0724610e-01   6.1751115e+00
   2.8312992e-02   4.3318720e-02   6.1125214e-03   6.4759870e-02   6.0827666e-01   4.0915439e+00
   3.0660732e-02   4.2207254e-02   6.6319162e-03   6.7433744e-02   5.9727198e-01   2.7693253e+00
   3.2999966e-02   4.0918294e-02   7.2410720e-03   6.9486194e-02   6.0795405e-01   2.2114577e+00
   3.5310224e-02   3.9536652e-02   7.9477242e-03   7.0727740e-02   6.1917804e-01   1.9436064e+00
   3.7604232e-02   3.8159126e-02   8.7573990e-03   7.1061192e-02   6.0787897e-01   2.0378544e+00
   3.9933228e-02   3.6887882e-02   9.6765246e-03   7.0507516e-02   6.0435074e-01   2.0042365e+00
   4.2395664e-02   3.5819132e-02   1.0710062e-02   6.9136134e-02   6.0987576e-01   2.0310316e+00
   4.5114630e-02   3.5030274e-02   1.1857900e-02   6.7069246e-02   5.8957799e-01   2.0255973e+00
   4.8209594e-02   3.4576960e-02   1.3113237e-02   6.4468556e-02   6.0090281e-01   2.0044733e+00
   5.1781492e-02   3.4482912e-02   1.4464082e-02   6.1488662e-02   6.1034401e-01   2.0533176e+00
   5.5900664e-02   3.4743596e-02   1.5894900e-02   5.8280708e-02   6.0137770e-01   2.0182286e+00
   6.0616440e-02   3.5337800e-02   1.7386374e-02   5.4991392e-02   6.1483751e-01   2.0362753e+00
   6.5940058e-02   3.6214788e-02   1.8911363e-02   5.1747572e-02   5.8750196e-01   2.0340059e+00
   7.1822262e-02   3.7302520e-02   2.0430632e-02   4.8654418e-02   6.2746368e-01   2.0261087e+00
   7.8157626e-02   3.8519458e-02   2.1907840e-02   4.5787144e-02   6.1745293e-01   2.0395689e+00
   8.4785738e-02   3.9758288e-02   2.3315112e-02   4.3202380e-02   5.7953852e-01   2.0237444e+00
   9.1513038e-02   4.0921448e-02   2.4626544e-02   4.0945440e-02   6.1696575e-01   2.0212511e+00
   9.8155234e-02   4.1952916e-02   2.5822692e-02   3.9031976e-02   5.7059225e-01   2.0207124e+00
   1.0454934e-01   4.2812612e-02   2.6892934e-02   3.7453658e-02   6.3778960e-01   2.0311030e+00
   1.1057135e-01   4.3495762e-02   2.7828926e-02   3.6194592e-02   5.8950336e-01   2.0258567e+00
   1.1618206e-01   4.4035120e-02   2.8623928e-02   3.5243024e-02   5.6393565e-01   2.0202048e+00
   1.2137073e-01   4.4478686e-02   2.9286928e-02   3.4576478e-02   5.4613884e-01   2.0323409e+00
   1.2607637e-01   4.4909422e-02   2.9835440e-02   3.4156742e-02   4.1276239e-01   2.0268724e+00
   1.3021011e-01   4.5418416e-02   3.0286202e-02   3.3961948e-02   5.6936108e-01   2.0273023e+00
   1.3366797e-01   4.6073534e-02   3.0653088e-02   3.3988158e-02   2.1312689e-01   2.0270362e+00
   1.3638452e-01   4.6920468e-02   3.0945374e-02   3.4254324e-02   1.3267638e+00   2.0234365e+00
   1.3835160e-01   4.7974716e-02   3.1186096e-02   3.4800588e-02   8.5733861e+00   2.0235389e+00
   1.3952598e-01   4.9209712e-02   3.1402056e-02   3.5659674e-02   2.3287686e+01   2.0242363e+00
   1.3983102e-01   5.0559094e-02   3.1612442e-02   3.6841222e-02   3.9036245e+01   2.0244726e+00
   1.3916644e-01   5.1942810e-02   3.1834088e-02   3.8323616e-02   5.0761158e+01   2.0196501e+00
   1.3742212e-01   5.3269368e-02   3.2075418e-02   4.0062310e-02   6.1594346e+01   2.0167099e+00
   1.3458851e-01   5.4442236e-02   3.2339254e-02   4.1990656e-02   7.0190563e+01   2.0160227e+00
   1.3077900e-01   5.5356990e-02   3.2622906e-02   4.4006770e-02   7.6168767e+01   2.0260351e+00
   1.2618695e-01   5.5902108e-02   3.2927336e-02   4.5969102e-02   8.1810798e+01   2.0176338e+00
   1.2104393e-01   5.5994344e-02   3.3252084e-02   4.7750512e-02   8.5918974e+01   2.0098445e+00
   1.1553467e-01   5.5613608e-02   3.3584570e-02   4.9295252e-02   8.9826894e+01   2.0259824e+00
   1.0975948e-01   5.4823816e-02   3.3920294e-02   5.0597528e-02   9.3279627e+01   2.0233253e+00
   1.0378680e-01   5.3711338e-02   3.4257060e-02   5.1688542e-02   9.5959259e+01   2.0183195e+00
   9.7706954e-02   5.2381020e-02   3.4585988e-02   5.2608522e-02   9.8450254e+01   2.0196066e+00
   9.1623224e-02   5.0980940e-02   3.4899254e-02   5.3372054e-02   9.9922320e+01   2.0266578e+00
   8.5621298e-02   4.9633730e-02   3.5176392e-02   5.3980944e-02   1.0122163e+02   2.0214977e+00
   7.9789428e-02   4.8422858e-02   3.5368958e-02   5.4417688e-02   1.0221730e+02   2.0171084e+00
   7.4216136e-02   4.7403860e-02   3.5416350e-02   5.4645574e-02   1.0270342e+02   2.0334913e+00
   6.8933718e-02   4.6604820e-02   3.5279546e-02   5.4606000e-02   1.0334108e+02   2.0293893e+00
   6.3919892e-02   4.6018104e-02   3.4940096e-02   5.4225460e-02   1.0369708e+02   2.0367468e+00
   5.9107500e-02   4.5596996e-02   3.4401882e-02   5.3452238e-02   1.0362982e+02   2.0423061e+00
   5.4384480e-02   4.5268752e-02   3.3706276e-02   5.2237134e-02   1.0366904e+02   2.0350698e+00
   4.9690070e-02   4.4939666e-02   3.2902464e-02   5.0567248e-02   1.0380466e+02   2.0364561e+00
   4.5063548e-02   4.4525070e-02   3.2019570e-02   4.8519328e-02   1.0389660e+02   2.0410157e+00
   4.0575970e-02   4.3968278e-02   3.1073552e-02   4.6196462e-02   1.0395532e+02   2.0510445e+00
   3.6303726e-02   4.3270156e-02   3.0087508e-02   4.3689722e-02   1.0386354e+02   2.0425779e+00
   3.2318306e-02   4.2466958e-02   2.9091286e-02   4.1081334e-02   1.0369032e+02   2.0487491e+00
   2.8666704e-02   4.1561278e-02   2.8107558e-02   3.8444378e-02   1.0358717e+02   2.0511927e+00
   2.5382080e-02   4.0550466e-02   2.7171416e-02   3.5836322e-02   1.0370234e+02   2.0372813e+00
   2.2486976e-02   3.9456968e-02   2.6332798e-02   3.3287260e-02   1.0384475e+02   2.0467439e+00
   1.9988728e-02   3.8306966e-02   2.5630472e-02   3.0828920e-02   1.0389917e+02   2.0470295e+00
   1.7877102e-02   3.7126016e-02   2.5085494e-02   2.8499872e-02   1.0397426e+02   2.0424430e+00
   1.6127358e-02   3.5941244e-02   2.4698608e-02   2.6328256e-02   1.0407457e+02   2.0433762e+00
   1.4711526e-02   3.4775934e-02   2.4446662e-02   2.4335328e-02   1.0419683e+02   2.0436628e+00
   1.3605488e-02   3.3653902e-02   2.4295676e-02   2.2536024e-02   1.0417336e+02   2.0472756e+00
   1.2785446e-02   3.2604660e-02   2.4228746e-02   2.0948324e-02   1.0404426e+02   2.0496876e+00
   1.2219672e-02   3.1651384e-02   2.4247732e-02   1.9592206e-02   1.0385772e+02   2.0472186e+00
   1.1870720e-02   3.0816526e-02   2.4353334e-02   1.8473622e-02   1.0355927e+02   2.0403033e+00
   1.1707258e-02   3.0132318e-02   2.4545078e-02   1.7580125e-02   1.0309081e+02   2.0464025e+00
   1.1701540e-02   2.9622808e-02   2.4823548e-02   1.6881002e-02   1.0235571e+02   2.0446597e+00
   1.1820702e-02   2.9287216e-02   2.5176512e-02   1.6334165e-02   1.0133515e+02   2.0402634e+00
   1.2031494e-02   2.9111642e-02   2.5573354e-02   1.5895058e-02   9.9689302e+01   2.0425220e+00
   1.2303328e-02   2.9079710e-02   2.5971132e-02   1.5513403e-02   9.7495163e+01   2.0359638e+00
   1.2606386e-02   2.9161224e-02   2.6310620e-02   1.5125826e-02   9.5055624e+01   2.0372153e+00
   1.2910736e-02   2.9324848e-02   2.6529868e-02   1.4672814e-02   9.2363880e+01   2.0410133e+00
   1.3191246e-02   2.9547664e-02   2.6577214e-02   1.4130527e-02   8.9303146e+01   2.0407141e+00
   1.3436062e-02   2.9794232e-02   2.6402952e-02   1.3504782e-02   8.6336534e+01   2.0396933e+00
   1.3648036e-02   3.0027386e-02   2.5971852e-02   1.2806861e-02   8.4055644e+01   2.0451015e+00
   1.3838984e-02   3.0241718e-02   2.5266236e-02   1.2054800e-02   8.1131906e+01   2.0495950e+00
   1.4020066e-02   3.0459640e-02   2.4298864e-02   1.1276129e-02   7.8504516e+01   2.0465058e+00
   1.4196642e-02   3.0707520e-02   2.3128730e-02   1.0499456e-02   7.6363922e+01   2.0388823e+00
   1.4369024e-02   3.1020410e-02   2.1821356e-02   9.7531970e-03   7.3268270e+01   2.0344812e+00
   1.4532918e-02   3.1439058e-02   2.0425916e-02   9.0652376e-03   7.1376896e+01   2.0311302e+00
   1.4680124e-02   3.1992560e-02   1.8987150e-02   8.4582684e-03   6.9303897e+01   2.0306132e+00
   1.4804080e-02   3.2701838e-02   1.7552853e-02   7.9486226e-03   6.6491747e+01   2.0409048e+00
   1.4897364e-02   3.3577984e-02   1.6169745e-02   7.5464808e-03   6.4545625e+01   2.0358531e+00
   1.4948962e-02   3.4625662e-02   1.4874641e-02   7.2559794e-03   6.2067514e+01   2.0390222e+00
   1.4961718e-02   3.5856288e-02   1.3696072e-02   7.0740456e-03   5.9824737e+01   2.0425974e+00
   1.4954028e-02   3.7289330e-02   1.2652016e-02   6.9910980e-03   5.8123116e+01   2.0395570e+00
   1.4942424e-02   3.8946254e-02   1.1750668e-02   6.9931042e-03   5.6405790e+01   2.0537797e+00
   1.4938996e-02   4.0829658e-02   1.0993665e-02   7.0615272e-03   5.4927514e+01   2.0472984e+00
   1.4951898e-02   4.2925300e-02   1.0373839e-02   7.1747914e-03   5.3779924e+01   2.0430631e+00
   1.4986750e-02   4.5229500e-02   9.8791812e-03   7.3096042e-03   5.2212684e+01   2.0448849e+00
   1.5047880e-02   4.7739816e-02   9.4962074e-03   7.4435236e-03   4.9749587e+01   2.0336429e+00
   1.5136184e-02   5.0447550e-02   9.2087962e-03   7.5547868e-03   4.7734043e+01   2.0406320e+00
   1.5257118e-02   5.3349378e-02   8.9970474e-03   7.6197370e-03   4.5381238e+01   2.0481913e+00
   1.5419424e-02   5.6441250e-02   8.8416786e-03   7.6169434e-03   4.2669404e+01   2.0396323e+00
   1.5626662e-02   5.9716934e-02   8.7282648e-03   7.5317976e-03   3.9985388e+01   2.0401863e+00
   1.5879008e-02   6.3185138e-02   8.6451844e-03   7.3611410e-03   3.7121099e+01   2.0432407e+00
   1.6173752e-02   6.6883188e-02   8.5852088e-03   7.1151114e-03   3.5125095e+01   2.0464786e+00
   1.6506486e-02   7.0857358e-02   8.5450508e-03   6.8095440e-03   3.2075336e+01   2.0445089e+00
   1.6866360e-02   7.5118286e-02   8.5190374e-03   6.4610432e-03   2.8919354e+01   2.0365095e+00
   1.7235420e-02   7.9625600e-02   8.4978022e-03   6.0861288e-03   2.6888902e+01   2.0352538e+00
   1.7600906e-02   8.4313872e-02   8.4728888e-03   5.7006726e-03   2.4002207e+01   2.0288088e+00
   1.7952114e-02   8.9088706e-02   8.4387896e-03   5.3207176e-03   2.0818601e+01   2.0453648e+00
   1.8275500e-02   9.3819670e-02   8.3917394e-03   4.9597934e-03   1.7404511e+01   2.0412521e+00
   1.8564052e-02   9.8376066e-02   8.3294464e-03   4.6282062e-03   1.4826530e+01   2.0322406e+00
   1.8820832e-02   1.0262587e-01   8.2493686e-03   4.3351020e-03   1.2916543e+01   2.0389723e+00
   1.9052906e-02   1.0644256e-01   8.1476544e-03   4.0877354e-03   1.0930871e+01   2.0209482e+00
   1.9265902e-02   1.0974163e-01   8.0185440e-03   3.8904612e-03   1.0073229e+01   2.0501080e+00
   1.9464754e-02   1.1243538e-01   7.8564426e-03   3.7454984e-03   8.6531250e+00   2.0396356e+00
   1.9651820e-02   1.1442132e-01   7.6577756e-03   3.6537188e-03   6.7346475e+00   2.0355502e+00
   1.9821112e-02   1.1567250e-01   7.4213144e-03   3.6145258e-03   5.5169728e+00   2.0388130e+00
   1.9960946e-02   1.1623905e-01   7.1545784e-03   3.6273814e-03   4.5230669e+00   2.0174948e+00
   2.0067394e-02   1.1619140e-01   6.8708520e-03   3.6918178e-03   4.1774877e+00   2.0481027e+00
   2.0149866e-02   1.1560128e-01   6.5809360e-03   3.8053470e-03   3.8920393e+00   2.0126222e+00
   2.0217098e-02   1.1450993e-01   6.2936758e-03   3.9627022e-03   3.5240728e+00   2.0628300e+00
   2.0269532e-02   1.1291889e-01   6.0160306e-03   4.1562260e-03   3.9377729e+00   2.0226282e+00
   2.0307638e-02   1.1080915e-01   5.7540946e-03   4.3774738e-03   4.4253276e+00   2.0161635e+00
   2.0333448e-02   1.0815208e-01   5.5140806e-03   4.6176626e-03   4.3148833e+00   2.0691032e+00
   2.0345006e-02   1.0491103e-01   5.3016840e-03   4.8680070e-03   4.1423272e+00   1.9710985e+00
   2.0333626e-02   1.0107134e-01   5.1214754e-03   5.1189444e-03   4.1052760e+00   2.0950626e+00
   2.0282390e-02   9.6710428e-02   4.9759780e-03   5.3587238e-03   3.8855972e+00   1.9697877e+00
   2.0167008e-02   9.2010368e-02   4.8671272e-03   5.5730392e-03   3.2576252e+00   2.0521667e+00
   1.9959058e-02   8.7175266e-02   4.7952834e-03   5.7498828e-03   2.6302656e+00   2.0547423e+00
   1.9634380e-02   8.2357562e-02   4.7586062e-03   5.8900150e-03   2.6278439e+00   1.9313397e+00
   1.9178856e-02   7.7692628e-02   4.7561416e-03   6.0024032e-03   3.0112230e+00   2.1656263e+00
   1.8586436e-02   7.3340932e-02   4.7892572e-03   6.0940326e-03   3.1562045e+00   1.8755197e+00
   1.7862158e-02   6.9442814e-02   4.8612136e-03   6.1705354e-03   3.0094387e+00   2.2102688e+00
   1.7020308e-02   6.6107062e-02   4.9765302e-03   6.2354758e-03   2.9220371e+00   1.8201909e+00
   1.6074696e-02   6.3414140e-02   5.1403900e-03   6.2899238e-03   2.7403777e+00   1.9223036e+00
   1.5039628e-02   6.1389380e-02   5.3583546e-03   6.3326904e-03   2.5151785e+00   1.9667894e+00
   1.3941226e-02   6.0036558e-02   5.6381240e-03   6.3596966e-03   2.5032338e+00   1.4293036e+00
   1.2817864e-02   5.9359290e-02   5.9899324e-03   6.3645974e-03   2.4309617e+00   2.4979598e+00
   1.1710300e-02   5.9350518e-02   6.4275464e-03   6.3430940e-03   2.4268430e+00   4.4050834e-01
   1.0660382e-02   6.0002154e-02   6.9704180e-03   6.3010736e-03   2.2225269e+00   1.4464946e+01
   9.7106820e-03   6.1299644e-02   7.6392854e-03   6.2512886e-03   1.6996408e+00   4.7146174e+01
   8.9030960e-03   6.3217048e-02   8.4509436e-03   6.2051704e-03   1.6432363e+00   6.7884760e+01
   8.2803240e-03   6.5700976e-02   9.4189132e-03   6.1734204e-03   1.7824280e+00   7.8924016e+01
   7.8881820e-03   6.8647766e-02   1.0555059e-02   6.1651128e-03   1.5087758e+00   8.7688208e+01
   7.7765400e-03   7.1922754e-02   1.1868035e-02   6.1867138e-03   1.1401723e+00   9.3411448e+01
   7.9944560e-03   7.5391122e-02   1.3364553e-02   6.2486574e-03   1.1001552e+00   9.8762466e+01
   8.5895480e-03   7.8907648e-02   1.5054599e-02   6.3678248e-03   1.1198303e+00   1.0216589e+02
   9.6083040e-03   8.2299566e-02   1.6954963e-02   6.5611754e-03   9.5506443e-01   1.0565112e+02
   1.1091060e-02   8.5412120e-02   1.9084722e-02   6.8445830e-03   8.9283048e-01   1.0888309e+02
   1.3071048e-02   8.8139508e-02   2.1463232e-02   7.2341394e-03   9.2316262e-01   1.1177524e+02
   1.5576868e-02   9.0359380e-02   2.4119382e-02   7.7423072e-03   9.0133360e-01   1.1427883e+02
   1.8632958e-02   9.1939798e-02   2.7080982e-02   8.3767188e-03   8.9673348e-01   1.1593229e+02
   2.2254726e-02   9.2867390e-02   3.0360156e-02   9.1407270e-03   8.9564575e-01   1.1744043e+02
   2.6443112e-02   9.3241264e-02   3.3956798e-02   1.0031806e-02   8.2615609e-01   1.1814613e+02
   3.1181426e-02   9.3186312e-02   3.7857860e-02   1.1038792e-02   7.4103421e-01   1.1870370e+02
   3.6432068e-02   9.2849138e-02   4.2035874e-02   1.2140877e-02   7.3347238e-01   1.1904371e+02
   4.2133588e-02   9.2367150e-02   4.6441024e-02   1.3308988e-02   7.0559944e-01   1.1915600e+02
   4.8190526e-02   9.1846278e-02   5.0993232e-02   1.4506367e-02   6.2382762e-01   1.1930261e+02
   5.4469514e-02   9.1380920e-02   5.5577056e-02   1.5690346e-02   6.0823046e-01   1.1922330e+02
   6.0826416e-02   9.1045874e-02   6.0036918e-02   1.6820013e-02   6.1494016e-01   1.1909497e+02
   6.7135354e-02   9.0879296e-02   6.4171476e-02   1.7870739e-02   5.9801963e-01   1.1875366e+02
   7.3264880e-02   9.0863188e-02   6.7756790e-02   1.8837460e-02   6.0877116e-01   1.1860480e+02
   7.9055560e-02   9.0961928e-02   7.0583026e-02   1.9718986e-02   6.2321329e-01   1.1858031e+02
   8.4325600e-02   9.1167064e-02   7.2419084e-02   2.0514986e-02   6.1530265e-01   1.1828590e+02
   8.8868406e-02   9.1444056e-02   7.3078936e-02   2.1234732e-02   6.1034731e-01   1.1812685e+02
   9.2548660e-02   9.1684632e-02   7.2543034e-02   2.1882072e-02   6.1401298e-01   1.1802052e+02
   9.5370788e-02   9.1701314e-02   7.0900020e-02   2.2450128e-02   6.1321743e-01   1.1778895e+02
   9.7380704e-02   9.1319312e-02   6.8310042e-02   2.2942164e-02   6.1686402e-01   1.1756622e+02
   9.8605742e-02   9.0459346e-02   6.4970194e-02   2.3367022e-02   6.1591275e-01   1.1737433e+02
   9.9084940e-02   8.9084182e-02   6.1046024e-02   2.3722960e-02   6.1380401e-01   1.1720216e+02
   9.8930176e-02   8.7216240e-02   5.6722362e-02   2.3998768e-02   6.1607245e-01   1.1701777e+02
   9.8306324e-02   8.4937134e-02   5.2197364e-02   2.4188360e-02   6.1664140e-01   1.1680894e+02
   9.7357756e-02   8.2343132e-02   4.7636446e-02   2.4294376e-02   6.1935305e-01   1.1653618e+02
   9.6198674e-02   7.9557644e-02   4.3190806e-02   2.4309698e-02   6.1263565e-01   1.1624426e+02
   9.4877934e-02   7.6684204e-02   3.8985960e-02   2.4221202e-02   6.0995618e-01   1.1592515e+02
   9.3368686e-02   7.3771358e-02   3.5107888e-02   2.4023710e-02   6.1320959e-01   1.1542975e+02
   9.1607662e-02   7.0799344e-02   3.1612642e-02   2.3717984e-02   6.1928416e-01   1.1483545e+02
   8.9555006e-02   6.7710636e-02   2.8532380e-02   2.3304258e-02   6.1287704e-01   1.1401272e+02
   8.7242616e-02   6.4479496e-02   2.5873020e-02   2.2776316e-02   6.0915096e-01   1.1276636e+02
   8.4732270e-02   6.1113828e-02   2.3611690e-02   2.2129264e-02   6.2307567e-01   1.1140189e+02
   8.2101170e-02   5.7647648e-02   2.1707980e-02   2.1364606e-02   6.1446024e-01   1.0982663e+02
   7.9468582e-02   5.4115448e-02   2.0108774e-02   2.0493136e-02   6.2098574e-01   1.0798369e+02
   7.6950968e-02   5.0555744e-02   1.8751251e-02   1.9539654e-02   6.3343478e-01   1.0591403e+02
   7.4602400e-02   4.7028988e-02   1.7584015e-02   1.8532621e-02   6.1730283e-01   1.0366000e+02
   7.2425844e-02   4.3589246e-02   1.6571440e-02   1.7497638e-02   6.1481177e-01   1.0167474e+02
   7.0416980e-02   4.0295328e-02   1.5682702e-02   1.6456164e-02   6.1833610e-01   9.9426603e+01
   6.8571824e-02   3.7207238e-02   1.4894843e-02   1.5426003e-02   6.1634831e-01   9.7325045e+01
   6.6866740e-02   3.4364708e-02   1.4193214e-02   1.4421597e-02   6.1519104e-01   9.5218764e+01
   6.5236912e-02   3.1797772e-02   1.3569889e-02   1.3455036e-02   6.1803307e-01   9.2628077e+01
   6.3587582e-02   2.9531628e-02   1.3024441e-02   1.2542643e-02   6.1741147e-01   9.0777481e+01
   6.1813200e-02   2.7586664e-02   1.2559386e-02   1.1704468e-02   6.1210380e-01   8.8246333e+01
   5.9796108e-02   2.5967390e-02   1.2172985e-02   1.0967991e-02   6.1718954e-01   8.5013381e+01
   5.7464406e-02   2.4662520e-02   1.1856809e-02   1.0366244e-02   6.1756896e-01   8.2198146e+01
   5.4825184e-02   2.3661410e-02   1.1599924e-02   9.9265250e-03   6.1780489e-01   7.9018582e+01
   5.1926836e-02   2.2950664e-02   1.1391491e-02   9.6718074e-03   6.2033696e-01   7.5793323e+01
   4.8856406e-02   2.2513710e-02   1.1223845e-02   9.6215384e-03   6.1154229e-01   7.3165170e+01
   4.5708812e-02   2.2336890e-02   1.1090817e-02   9.7924650e-03   6.1031855e-01   7.0893935e+01
   4.2540818e-02   2.2400352e-02   1.0981897e-02   1.0202522e-02   6.1947986e-01   6.7832536e+01
   3.9385434e-02   2.2666512e-02   1.0883308e-02   1.0865108e-02   6.1794907e-01   6.4890148e+01
   3.6276508e-02   2.3085158e-02   1.0776886e-02   1.1786950e-02   6.1349417e-01   6.1703424e+01
   3.3256320e-02   2.3613774e-02   1.0638881e-02   1.2971136e-02   6.1379582e-01   5.8761509e+01
   3.0371610e-02   2.4225772e-02   1.0453679e-02   1.4415616e-02   6.1592665e-01   5.6903002e+01
   2.7676382e-02   2.4893574e-02   1.0224420e-02   1.6112110e-02   6.2107063e-01   5.2728089e+01
   2.5234010e-02   2.5583488e-02   9.9638658e-03   1.8044216e-02   6.1248172e-01   4.9462673e+01
   2.3111316e-02   2.6262170e-02   9.6845394e-03   2.0184314e-02   6.0623774e-01   4.7411174e+01
   2.1378838e-02   2.6891990e-02   9.3957156e-03   2.2488506e-02   6.1230540e-01   4.3453505e+01
   2.0103638e-02   2.7445182e-02   9.1026760e-03   2.4904246e-02   6.0160042e-01   4.0335543e+01
   1.9337660e-02   2.7900176e-02   8.8096382e-03   2.7384620e-02   6.0402183e-01   3.6561163e+01
   1.9118746e-02   2.8238340e-02   8.5249956e-03   2.9883230e-02   6.1551143e-01   3.3103779e+01
   1.9474496e-02   2.8460858e-02   8.2687400e-03   3.2358714e-02   6.0509485e-01   3.0790503e+01
   2.0418520e-02   2.8571142e-02   8.0697794e-03   3.4777158e-02   6.1188600e-01   2.6905263e+01
   2.1947242e-02   2.8591226e-02   7.9542480e-03   3.7100124e-02   6.0795815e-01   2.2286531e+01
   2.4038080e-02   2.8576338e-02   7.9446200e-03   3.9300466e-02   6.0134445e-01   1.7725674e+01
   2.6650620e-02   2.8580796e-02   8.0646062e-03   4.1374288e-02   6.1725882e-01   1.4361971e+01
   2.9726136e-02   2.8643834e-02   8.3378442e-03   4.3318760e-02   6.0634041e-01   1.1095636e+01
   3.3182320e-02   2.8783596e-02   8.7831584e-03   4.5109902e-02   6.0409812e-01   7.4721170e+00
   3.6918044e-02   2.8998284e-02   9.4137104e-03   4.6701492e-02   6.0858952e-01   5.2239244e+00
   4.0819384e-02   2.9282622e-02   1.0238240e-02   4.8041388e-02   6.0758207e-01   3.6328435e+00
   4.4784240e-02   2.9638424e-02   1.1261610e-02   4.9102510e-02   6.0697940e-01   2.4804849e+00
   4.8767626e-02   3.0062630e-02   1.2490036e-02   4.9885146e-02   5.9975111e-01   1.9997080e+00
   5.2777046e-02   3.0547326e-02   1.3934002e-02   5.0378668e-02   6.0374513e-01   1.9856543e+00
   5.6845272e-02   3.1117052e-02   1.5603916e-02   5.0548962e-02   6.0284503e-01   2.0434032e+00
   6.1045136e-02   3.1835780e-02   1.7509994e-02   5.0351888e-02   6.1167122e-01   1.9907454e+00
   6.5478226e-02   3.2781528e-02   1.9662217e-02   4.9744182e-02   5.9863446e-01   2.0372142e+00
   7.0223700e-02   3.4029876e-02   2.2065124e-02   4.8704126e-02   5.9457567e-01   2.0191419e+00
   7.5317212e-02   3.5639288e-02   2.4715894e-02   4.7249288e-02   6.0816666e-01   2.0217225e+00
   8.0768018e-02   3.7642542e-02   2.7600680e-02   4.5435648e-02   5.9078883e-01   2.0327339e+00
   8.6599102e-02   4.0042140e-02   3.0684976e-02   4.3349852e-02   5.9769364e-01   2.0185495e+00
   9.2853290e-02   4.2805698e-02   3.3907140e-02   4.1094368e-02   5.9950412e-01   2.0410881e+00
   9.9561576e-02   4.5868338e-02   3.7191180e-02   3.8777508e-02   6.0999166e-01   2.0262045e+00
   1.0672950e-01   4.9133380e-02   4.0455914e-02   3.6503834e-02   6.0546231e-01   2.0284990e+00
   1.1431899e-01   5.2463104e-02   4.3594064e-02   3.4369100e-02   5.9975241e-01   2.0290843e+00
   1.2224897e-01   5.5699324e-02   4.6480094e-02   3.2471376e-02   5.9574694e-01   2.0269555e+00
   1.3042809e-01   5.8696988e-02   4.9003766e-02   3.0904780e-02   5.8711098e-01   2.0249122e+00
   1.3875568e-01   6.1328238e-02   5.1068914e-02   2.9756420e-02   6.2633144e-01   2.0241522e+00
   1.4710754e-01   6.3503054e-02   5.2578974e-02   2.9106520e-02   5.4896059e-01   2.0391943e+00
   1.5533455e-01   6.5176192e-02   5.3451598e-02   2.9018368e-02   5.5461758e-01   2.0341477e+00
   1.6321436e-01   6.6336866e-02   5.3666100e-02   2.9546668e-02   4.6286741e-01   2.0322798e+00
   1.7043940e-01   6.7018524e-02   5.3266846e-02   3.0730496e-02   4.2992980e-01   2.0285934e+00
   1.7667166e-01   6.7256800e-02   5.2336460e-02   3.2587410e-02   4.6110354e-01   2.0276285e+00
   1.8153488e-01   6.7071976e-02   5.0992980e-02   3.5124342e-02   2.2173037e-01   2.0357706e+00
   1.8467696e-01   6.6534908e-02   4.9358312e-02   3.8323514e-02   5.4753984e+00   2.0425650e+00
   1.8588426e-01   6.5752436e-02   4.7532120e-02   4.2138300e-02   2.1345978e+01   2.0272202e+00
   1.8510746e-01   6.4800676e-02   4.5583396e-02   4.6491628e-02   4.0196104e+01   2.0099541e+00
   1.8243004e-01   6.3740882e-02   4.3555484e-02   5.1277744e-02   5.4358514e+01   2.0301910e+00
   1.7800624e-01   6.2640004e-02   4.1501744e-02   5.6367918e-02   6.7023943e+01   2.0285097e+00
   1.7204812e-01   6.1536552e-02   3.9474608e-02   6.1595784e-02   7.8381834e+01   2.0154497e+00
   1.6478630e-01   6.0428030e-02   3.7500956e-02   6.6756668e-02   8.5413949e+01   2.0176237e+00
   1.5645341e-01   5.9291776e-02   3.5608684e-02   7.1576328e-02   9.0618838e+01   2.0104959e+00
   1.4729305e-01   5.8099494e-02   3.3838106e-02   7.5782072e-02   9.4920148e+01   2.0171846e+00
   1.3752004e-01   5.6823684e-02   3.2224426e-02   7.9240664e-02   9.8093402e+01   2.0284247e+00
   1.2733708e-01   5.5426252e-02   3.0787358e-02   8.1941326e-02   1.0112529e+02   2.0239075e+00
   1.1691462e-01   5.3870858e-02   2.9524208e-02   8.3994120e-02   1.0375353e+02   2.0231820e+00
   1.0637909e-01   5.2159126e-02   2.8419000e-02   8.5582324e-02   1.0568714e+02   2.0273449e+00
   9.5825468e-02   5.0324056e-02   2.7457966e-02   8.6862442e-02   1.0676508e+02   2.0136871e+00
   8.5344348e-02   4.8421280e-02   2.6618616e-02   8.7962862e-02   1.0737110e+02   2.0199342e+00
   7.5103206e-02   4.6534748e-02   2.5863206e-02   8.8962480e-02   1.0771239e+02   2.0340972e+00
   6.5305940e-02   4.4751380e-02   2.5166504e-02   8.9893160e-02   1.0786010e+02   2.0269113e+00
   5.6125190e-02   4.3128022e-02   2.4530292e-02   9.0737990e-02   1.0799816e+02   2.0415997e+00
   4.7688330e-02   4.1689460e-02   2.3955646e-02   9.1409754e-02   1.0781247e+02   2.0346847e+00
   4.0064916e-02   4.0454082e-02   2.3431744e-02   9.1778548e-02   1.0739779e+02   2.0272957e+00
   3.3289530e-02   3.9445186e-02   2.2957832e-02   9.1722786e-02   1.0710766e+02   2.0431544e+00
   2.7366240e-02   3.8678902e-02   2.2546920e-02   9.1129760e-02   1.0686837e+02   2.0367430e+00
   2.2267996e-02   3.8162684e-02   2.2211142e-02   8.9864300e-02   1.0646118e+02   2.0411100e+00
   1.7946114e-02   3.7906044e-02   2.1953580e-02   8.7894800e-02   1.0609369e+02   2.0461745e+00
   1.4337108e-02   3.7913950e-02   2.1772470e-02   8.5334870e-02   1.0555807e+02   2.0465623e+00
   1.1370940e-02   3.8157872e-02   2.1663798e-02   8.2279978e-02   1.0487839e+02   2.0507222e+00
   8.9742460e-03   3.8580036e-02   2.1615100e-02   7.8775032e-02   1.0447100e+02   2.0499745e+00
   7.0833600e-03   3.9134090e-02   2.1607206e-02   7.4897012e-02   1.0411941e+02   2.0460824e+00
   5.6415020e-03   3.9780066e-02   2.1619712e-02   7.0753152e-02   1.0390147e+02   2.0506981e+00
   4.5900480e-03   4.0465782e-02   2.1633952e-02   6.6423920e-02   1.0371679e+02   2.0512848e+00
   3.8737840e-03   4.1138032e-02   2.1625724e-02   6.1992342e-02   1.0347968e+02   2.0322380e+00
   3.4412220e-03   4.1742724e-02   2.1567152e-02   5.7563976e-02   1.0331611e+02   2.0403729e+00
   3.2437120e-03   4.2219862e-02   2.1453760e-02   5.3224450e-02   1.0310118e+02   2.0431943e+00
   3.2354040e-03   4.2517054e-02   2.1298270e-02   4.9047822e-02   1.0281230e+02   2.0328351e+00
   3.3749720e-03   4.2609906e-02   2.1099460e-02   4.5110156e-02   1.0215789e+02   2.0336692e+00
   3.6264900e-03   4.2497106e-02   2.0852736e-02   4.1483230e-02   1.0117357e+02   2.0306345e+00
   3.9581200e-03   4.2192172e-02   2.0572382e-02   3.8223854e-02   9.9814632e+01   2.0418328e+00
   4.3432740e-03   4.1714292e-02   2.0276768e-02   3.5359744e-02   9.7768940e+01   2.0410022e+00
   4.7625020e-03   4.1076814e-02   1.9971026e-02   3.2883520e-02   9.5387227e+01   2.0402833e+00
   5.2032140e-03   4.0305256e-02   1.9651731e-02   3.0766340e-02   9.3152983e+01   2.0412766e+00
   5.6565340e-03   3.9439674e-02   1.9312941e-02   2.8977678e-02   9.0671807e+01   2.0387220e+00
   6.1163580e-03   3.8508548e-02   1.8949979e-02   2.7477662e-02   8.7143143e+01   2.0530823e+00
   6.5785940e-03   3.7520246e-02   1.8556229e-02   2.6209640e-02   8.3622154e+01   2.0439011e+00
   7.0382480e-03   3.6483834e-02   1.8119386e-02   2.5092348e-02   8.0835177e+01   2.0393310e+00
   7.4891160e-03   3.5442594e-02   1.7630963e-02   2.4047276e-02   7.8055344e+01   2.0512432e+00
   7.9264000e-03   3.4476976e-02   1.7096491e-02   2.3040916e-02   7.5641969e+01   2.0462639e+00
   8.3489740e-03   3.3669634e-02   1.6531635e-02   2.2049506e-02   7.2983619e+01   2.0511741e+00
   8.7568700e-03   3.3087782e-02   1.5948170e-02   2.1041610e-02   6.9878992e+01   2.0523402e+00
   9.1511800e-03   3.2792246e-02   1.5354248e-02   2.0005368e-02   6.7405886e+01   2.0437271e+00
   9.5365360e-03   3.2847248e-02   1.4761771e-02   1.8945449e-02   6.5026321e+01   2.0410603e+00
   9.9180300e-03   3.3325962e-02   1.4180070e-02   1.7865747e-02   6.2363279e+01   2.0329197e+00
   1.0300002e-02   3.4301254e-02   1.3615898e-02   1.6760806e-02   5.9701850e+01   2.0369680e+00
   1.0685348e-02   3.5825988e-02   1.3077510e-02   1.5631570e-02   5.7340231e+01   2.0453781e+00
   1.1072116e-02   3.7929722e-02   1.2570774e-02   1.4492582e-02   5.5844875e+01   2.0356876e+00
   1.1455260e-02   4.0632660e-02   1.2100854e-02   1.3356219e-02   5.4888646e+01   2.0363708e+00
   1.1830872e-02   4.3938302e-02   1.1672261e-02   1.2233811e-02   5.3069500e+01   2.0446915e+00
   1.2193556e-02   4.7832136e-02   1.1283428e-02   1.1144927e-02   5.0446697e+01   2.0421505e+00
   1.2533832e-02   5.2306958e-02   1.0925800e-02   1.0111521e-02   4.7764402e+01   2.0494139e+00
   1.2845250e-02   5.7355384e-02   1.0581027e-02   9.1497044e-03   4.4804648e+01   2.0535744e+00
   1.3122350e-02   6.2951554e-02   1.0228436e-02   8.2693344e-03   4.2496883e+01   2.0365826e+00
   1.3358180e-02   6.9043568e-02   9.8637326e-03   7.4730976e-03   4.0432904e+01   2.0289311e+00
   1.3558200e-02   7.5546456e-02   9.4976988e-03   6.7568858e-03   3.7720621e+01   2.0444316e+00
   1.3739414e-02   8.2326996e-02   9.1421544e-03   6.1144494e-03   3.5333966e+01   2.0496272e+00
   1.3918054e-02   8.9196064e-02   8.8047690e-03   5.5428350e-03   3.3189697e+01   2.0356370e+00
   1.4108454e-02   9.5903582e-02   8.4894352e-03   5.0440232e-03   3.0702208e+01   2.0393189e+00
   1.4326044e-02   1.0211886e-01   8.1975622e-03   4.6207122e-03   2.8727656e+01   2.0480825e+00
   1.4584120e-02   1.0749420e-01   7.9302750e-03   4.2733502e-03   2.7254360e+01   2.0370673e+00
   1.4886900e-02   1.1169058e-01   7.6887854e-03   3.9988500e-03   2.5038556e+01   2.0407992e+00
   1.5231704e-02   1.1445360e-01   7.4713250e-03   3.7906234e-03   2.2891682e+01   2.0357058e+00
   1.5611768e-02   1.1576778e-01   7.2722606e-03   3.6391874e-03   2.1101069e+01   2.0297211e+00
   1.6011568e-02   1.1573235e-01   7.0852402e-03   3.5332754e-03   1.8502407e+01   2.0472847e+00
   1.6400456e-02   1.1447299e-01   6.9043762e-03   3.4635992e-03   1.6038937e+01   2.0340951e+00
   1.6749822e-02   1.1217393e-01   6.7225570e-03   3.4227006e-03   1.3600625e+01   2.0322287e+00
   1.7058352e-02   1.0905171e-01   6.5337766e-03   3.4023106e-03   1.0877619e+01   2.0451273e+00
   1.7337596e-02   1.0538898e-01   6.3380310e-03   3.3922850e-03   9.9217118e+00   2.0419001e+00
   1.7598236e-02   1.0148002e-01   6.1394460e-03   3.3822388e-03   1.0169674e+01   2.0356919e+00
   1.7853796e-02   9.7572822e-02   5.9412568e-03   3.3670168e-03   8.8249193e+00   2.0277355e+00
   1.8112672e-02   9.3846524e-02   5.7454104e-03   3.3466502e-03   6.6586953e+00   2.0410433e+00
   1.8378278e-02   9.0401888e-02   5.5529530e-03   3.3227280e-03   5.6113312e+00   2.0349213e+00
   1.8655122e-02   8.7312750e-02   5.3641220e-03   3.2995718e-03   4.5804543e+00   2.0406801e+00
   1.8948368e-02   8.4600930e-02   5.1795452e-03   3.2840686e-03   3.9306665e+00   2.0286758e+00
   1.9263762e-02   8.2227980e-02   4.9995442e-03   3.2821234e-03   3.8863139e+00   2.0239092e+00
   1.9602350e-02   8.0155870e-02   4.8239712e-03   3.2974852e-03   3.3361380e+00   2.0475615e+00
   1.9955880e-02   7.8366924e-02   4.6536364e-03   3.3324852e-03   3.3600008e+00   2.0130603e+00
   2.0310262e-02   7.6825816e-02   4.4905762e-03   3.3873476e-03   3.7680089e+00   2.0541553e+00
   2.0647932e-02   7.5458282e-02   4.3371922e-03   3.4602030e-03   4.0266315e+00   2.0238024e+00
   2.0947350e-02   7.4181828e-02   4.1939322e-03   3.5479078e-03   4.1228735e+00   2.0334980e+00
   2.1187538e-02   7.2897154e-02   4.0585770e-03   3.6452884e-03   3.9077003e+00   2.0579281e+00
   2.1354834e-02   7.1487426e-02   3.9281238e-03   3.7469080e-03   3.8985555e+00   1.9899900e+00
   2.1437172e-02   6.9875056e-02   3.8011168e-03   3.8482876e-03   3.3226755e+00   2.0856033e+00
   2.1418196e-02   6.8056208e-02   3.6796376e-03   3.9431488e-03   2.7056072e+00   1.9990097e+00
   2.1281758e-02   6.6100426e-02   3.5684768e-03   4.0239962e-03   2.8027120e+00   2.0607512e+00
   2.1010400e-02   6.4107810e-02   3.4775674e-03   4.0855346e-03   2.8029071e+00   2.0348275e+00
   2.0590124e-02   6.2157344e-02   3.4250746e-03   4.1254228e-03   2.9357686e+00   1.9902271e+00
   2.0014414e-02   6.0298546e-02   3.4326588e-03   4.1417250e-03   3.1276249e+00   2.1230234e+00
   1.9274642e-02   5.8550832e-02   3.5235494e-03   4.1340722e-03   3.0573157e+00   1.9320398e+00
   1.8370770e-02   5.6927594e-02   3.7229662e-03   4.1056898e-03   2.9143486e+00   2.1643480e+00
   1.7324172e-02   5.5475672e-02   4.0560144e-03   4.0614494e-03   2.5754699e+00   1.8297497e+00
   1.6166658e-02   5.4256004e-02   4.5463524e-03   4.0092612e-03   2.4502635e+00   1.9733292e+00
   1.4932064e-02   5.3327436e-02   5.2154810e-03   3.9585610e-03   2.6224269e+00   1.8507034e+00
   1.3655334e-02   5.2745044e-02   6.0851386e-03   3.9175668e-03   2.5854187e+00   1.6161277e+00
   1.2374610e-02   5.2560214e-02   7.1770508e-03   3.8937556e-03   2.6198723e+00   2.2091041e+00
   1.1133550e-02   5.2844204e-02   8.5110146e-03   3.8928762e-03   2.3463010e+00   1.0187198e+00
   9.9766640e-03   5.3652808e-02   1.0104128e-02   3.9202492e-03   1.8285250e+00   1.4993321e+01
   8.9431300e-03   5.5000674e-02   1.1970780e-02   3.9813066e-03   1.8848382e+00   4.5333091e+01
   8.0665000e-03   5.6880126e-02   1.4122594e-02   4.0834174e-03   1.6508695e+00   6.7237414e+01
   7.3775760e-03   5.9255038e-02   1.6562048e-02   4.2373432e-03   1.1741532e+00   8.0035499e+01
   6.9071160e-03   6.2050344e-02   1.9282236e-02   4.4526430e-03   1.1817373e+00   8.8900344e+01
   6.6887500e-03   6.5156714e-02   2.2262686e-02   4.7365854e-03   1.1246334e+00   9.4506367e+01
   6.7594280e-03   6.8454072e-02   2.5469488e-02   5.0994738e-03   9.5747389e-01   9.9983162e+01
   7.1585300e-03   7.1801616e-02   2.8875352e-02   5.5561802e-03   8.8908454e-01   1.0430216e+02
   7.9269880e-03   7.5044202e-02   3.2463918e-02   6.1214692e-03   9.0644474e-01   1.0765855e+02
   9.1062880e-03   7.8010024e-02   3.6236426e-02   6.8098524e-03   9.0697027e-01   1.1048667e+02
   1.0738340e-02   8.0497638e-02   4.0201330e-02   7.6355334e-03   8.3485543e-01   1.1297819e+02
   1.2863618e-02   8.2344360e-02   4.4338636e-02   8.6081626e-03   8.3955087e-01   1.1479113e+02
   1.5518644e-02   8.3415648e-02   4.8594794e-02   9.7329514e-03   8.0576863e-01   1.1618667e+02
   1.8734278e-02   8.3648112e-02   5.2884204e-02   1.1010727e-02   7.6064147e-01   1.1741713e+02
   2.2533112e-02   8.3135012e-02   5.7090166e-02   1.2436360e-02   7.6985515e-01   1.1795934e+02
   2.6924390e-02   8.2021140e-02   6.1052622e-02   1.3998157e-02   7.4731169e-01   1.1844309e+02
   3.1896322e-02   8.0468512e-02   6.4574684e-02   1.5678094e-02   6.8798998e-01   1.1871688e+02
   3.7412756e-02   7.8676056e-02   6.7450062e-02   1.7457360e-02   6.1571575e-01   1.1884465e+02
   4.3415630e-02   7.6816532e-02   6.9500838e-02   1.9324590e-02   6.0801005e-01   1.1903381e+02
   4.9817668e-02   7.5018694e-02   7.0681434e-02   2.1276578e-02   6.1435349e-01   1.1886492e+02
   5.6496538e-02   7.3370196e-02   7.1051236e-02   2.3307230e-02   6.1128429e-01   1.1862757e+02
   6.3304950e-02   7.1932066e-02   7.0667420e-02   2.5400028e-02   6.1672618e-01   1.1844570e+02
   7.0065340e-02   7.0750530e-02   6.9613480e-02   2.7528090e-02   6.1237973e-01   1.1838322e+02
   7.6573266e-02   6.9832876e-02   6.8018768e-02   2.9650668e-02   6.1957473e-01   1.1838550e+02
   8.2642666e-02   6.9137980e-02   6.6026764e-02   3.1713442e-02   6.1472402e-01   1.1818200e+02
   8.8127984e-02   6.8582338e-02   6.3745288e-02   3.3642886e-02   6.1257915e-01   1.1807774e+02
   9.2900956e-02   6.8064268e-02   6.1213966e-02   3.5346472e-02   6.1775567e-01   1.1795654e+02
   9.6825886e-02   6.7464834e-02   5.8427640e-02   3.6740334e-02   6.1602536e-01   1.1768222e+02
   9.9771876e-02   6.6638162e-02   5.5407942e-02   3.7770024e-02   6.1980378e-01   1.1744507e+02
   1.0168309e-01   6.5477276e-02   5.2257776e-02   3.8409160e-02   6.2046091e-01   1.1723659e+02
   1.0262971e-01   6.3944992e-02   4.9095996e-02   3.8643864e-02   6.1778354e-01   1.1718578e+02
   1.0273078e-01   6.2066128e-02   4.6001392e-02   3.8465862e-02   6.0964948e-01   1.1700005e+02
   1.0205638e-01   5.9932724e-02   4.3023546e-02   3.7878736e-02   6.1346538e-01   1.1671696e+02
   1.0064777e-01   5.7648516e-02   4.0186948e-02   3.6914644e-02   6.2361401e-01   1.1650185e+02
   9.8556890e-02   5.5291454e-02   3.7509600e-02   3.5653454e-02   6.0694348e-01   1.1606042e+02
   9.5877942e-02   5.2908370e-02   3.5015790e-02   3.4193070e-02   6.0696013e-01   1.1570387e+02
   9.2769426e-02   5.0526356e-02   3.2731364e-02   3.2624798e-02   6.2158935e-01   1.1522130e+02
   8.9416464e-02   4.8184786e-02   3.0673010e-02   3.1036786e-02   6.0717681e-01   1.1441564e+02
   8.5983380e-02   4.5914126e-02   2.8837424e-02   2.9494686e-02   6.0889691e-01   1.1355082e+02
   8.2561316e-02   4.3711938e-02   2.7201714e-02   2.8039356e-02   6.1958336e-01   1.1235029e+02
   7.9180332e-02   4.1561984e-02   2.5739086e-02   2.6696898e-02   6.1393651e-01   1.1099688e+02
   7.5878386e-02   3.9459088e-02   2.4422818e-02   2.5479628e-02   6.1745840e-01   1.0945326e+02
   7.2678756e-02   3.7406734e-02   2.3213970e-02   2.4388920e-02   6.1480285e-01   1.0776315e+02
   6.9573730e-02   3.5403988e-02   2.2078212e-02   2.3411760e-02   6.1293017e-01   1.0588995e+02
   6.6559180e-02   3.3454646e-02   2.0996400e-02   2.2521742e-02   6.1718455e-01   1.0370656e+02
   6.3635414e-02   3.1584008e-02   1.9956444e-02   2.1686472e-02   6.1711962e-01   1.0171233e+02
   6.0813920e-02   2.9840274e-02   1.8952378e-02   2.0875204e-02   6.2978248e-01   9.9521844e+01
   5.8116168e-02   2.8270666e-02   1.7977625e-02   2.0065398e-02   6.1536661e-01   9.7654397e+01
   5.5581706e-02   2.6909350e-02   1.7028545e-02   1.9241235e-02   5.9781605e-01   9.5746935e+01
   5.3259290e-02   2.5781726e-02   1.6110101e-02   1.8397468e-02   6.1395128e-01   9.2721152e+01
   5.1162986e-02   2.4902738e-02   1.5230490e-02   1.7545538e-02   6.1656428e-01   9.0412808e+01
   4.9279900e-02   2.4273464e-02   1.4396509e-02   1.6708470e-02   6.2132585e-01   8.8726412e+01
   4.7582544e-02   2.3871392e-02   1.3609026e-02   1.5921230e-02   6.1913799e-01   8.5676733e+01
   4.6022530e-02   2.3645244e-02   1.2861604e-02   1.5226209e-02   6.1208788e-01   8.2492477e+01
   4.4536228e-02   2.3531908e-02   1.2148627e-02   1.4662441e-02   6.1294234e-01   8.0023157e+01
   4.3059422e-02   2.3475444e-02   1.1468186e-02   1.4263577e-02   6.1243245e-01   7.6770396e+01
   4.1538128e-02   2.3417690e-02   1.0817090e-02   1.4057441e-02   6.1979559e-01   7.3958264e+01
   3.9920780e-02   2.3317244e-02   1.0187863e-02   1.4069806e-02   6.0595229e-01   7.1895205e+01
   3.8189402e-02   2.3176836e-02   9.5672332e-03   1.4327080e-02   6.1303601e-01   6.9130961e+01
   3.6383830e-02   2.3005734e-02   8.9497120e-03   1.4854072e-02   6.2425251e-01   6.6186226e+01
   3.4554448e-02   2.2803086e-02   8.3419218e-03   1.5671838e-02   6.0385406e-01   6.3572165e+01
   3.2741734e-02   2.2578720e-02   7.7516666e-03   1.6794805e-02   6.0900964e-01   6.1353533e+01
   3.0992664e-02   2.2366978e-02   7.1917846e-03   1.8234038e-02   6.1683296e-01   5.9040326e+01
   2.9359984e-02   2.2232280e-02   6.6767228e-03   1.9998654e-02   6.1110250e-01   5.6894381e+01
   2.7898642e-02   2.2236472e-02   6.2153602e-03   2.2086668e-02   6.0951104e-01   5.4481436e+01
   2.6656760e-02   2.2414402e-02   5.8128974e-03   2.4486376e-02   6.1199248e-01   5.1550703e+01
   2.5665980e-02   2.2781520e-02   5.4724778e-03   2.7178610e-02   6.0845740e-01   4.8988939e+01
   2.4944560e-02   2.3333194e-02   5.1993070e-03   3.0125748e-02   5.9659693e-01   4.6510205e+01
   2.4509956e-02   2.4043978e-02   4.9987000e-03   3.3266144e-02   6.0472844e-01   4.3600108e+01
   2.4385048e-02   2.4860918e-02   4.8735144e-03   3.6518932e-02   6.1389534e-01   4.0554915e+01
   2.4596556e-02   2.5724752e-02   4.8249786e-03   3.9801250e-02   6.1286438e-01   3.7895157e+01
   2.5171790e-02   2.6617084e-02   4.8516378e-03   4.3027278e-02   6.1766514e-01   3.5112997e+01
   2.6121258e-02   2.7538212e-02   4.9523192e-03   4.6108288e-02   6.1565602e-01   3.3019165e+01
   2.7432050e-02   2.8471064e-02   5.1278198e-03   4.9000442e-02   6.1556413e-01   3.0529035e+01
   2.9073152e-02   2.9385728e-02   5.3792548e-03   5.1713118e-02   6.1429301e-01   2.6794186e+01
   3.0991358e-02   3.0240480e-02   5.7079534e-03   5.4251586e-02   6.0748139e-01   2.3203509e+01
   3.3109916e-02   3.1001850e-02   6.1141472e-03   5.6585968e-02   6.0249125e-01   1.8668284e+01
   3.5325912e-02   3.1665744e-02   6.5969134e-03   5.8687228e-02   6.0683228e-01   1.5548996e+01
   3.7518968e-02   3.2246950e-02   7.1524984e-03   6.0574990e-02   6.1002178e-01   1.2995687e+01
   3.9569192e-02   3.2765348e-02   7.7743486e-03   6.2297968e-02   6.0376859e-01   8.7936142e+00
   4.1394820e-02   3.3247398e-02   8.4609556e-03   6.3884638e-02   6.1906915e-01   6.3737661e+00
   4.3001742e-02   3.3738512e-02   9.2152696e-03   6.5329474e-02   6.1281215e-01   4.4546550e+00
   4.4454748e-02   3.4316198e-02   1.0043972e-02   6.6597560e-02   5.9982095e-01   2.5893499e+00
   4.5833384e-02   3.5074140e-02   1.0961073e-02   6.7636196e-02   6.0454416e-01   2.1350419e+00
   4.7249612e-02   3.6088642e-02   1.1979785e-02   6.8392808e-02   5.9315057e-01   1.9451742e+00
   4.8847462e-02   3.7416746e-02   1.3108199e-02   6.8815616e-02   6.0449432e-01   2.0190631e+00
   5.0772374e-02   3.9099174e-02   1.4354803e-02   6.8875424e-02   6.0963627e-01   2.0124945e+00
   5.3142510e-02   4.1148260e-02   1.5734678e-02   6.8564484e-02   6.0778697e-01   2.0031415e+00
   5.6041566e-02   4.3544068e-02   1.7269938e-02   6.7864196e-02   6.0432935e-01   2.0538411e+00
   5.9522000e-02   4.6238562e-02   1.8977137e-02   6.6784564e-02   6.0108464e-01   2.0098625e+00
   6.3596094e-02   4.9158860e-02   2.0862002e-02   6.5357604e-02   6.0448767e-01   2.0603995e+00
   6.8237020e-02   5.2194088e-02   2.2928000e-02   6.3605022e-02   5.9396219e-01   2.0212160e+00
   7.3377368e-02   5.5198792e-02   2.5174310e-02   6.1567904e-02   6.1569753e-01   2.0320237e+00
   7.8925420e-02   5.8022692e-02   2.7587738e-02   5.9296340e-02   5.9846805e-01   2.0315287e+00
   8.4784324e-02   6.0514028e-02   3.0138554e-02   5.6829142e-02   6.1091536e-01   2.0182548e+00
   9.0819892e-02   6.2516448e-02   3.2784052e-02   5.4181626e-02   6.1656932e-01   2.0352070e+00
   9.6860120e-02   6.3889424e-02   3.5476430e-02   5.1374946e-02   5.8554565e-01   2.0038537e+00
   1.0272460e-01   6.4532294e-02   3.8157930e-02   4.8473728e-02   6.3125552e-01   2.0207239e+00
   1.0823249e-01   6.4414904e-02   4.0749794e-02   4.5552680e-02   5.6866692e-01   2.0164379e+00
   1.1320002e-01   6.3627492e-02   4.3142154e-02   4.2689838e-02   5.7926768e-01   2.0228528e+00
   1.1745029e-01   6.2347948e-02   4.5227096e-02   3.9971030e-02   4.9681877e-01   2.0405077e+00
   1.2087126e-01   6.0746056e-02   4.6948640e-02   3.7480118e-02   4.4161558e-01   2.0247108e+00
   1.2341784e-01   5.8983386e-02   4.8283442e-02   3.5296892e-02   5.2596971e-01   2.0303591e+00
   1.2504103e-01   5.7217588e-02   4.9228420e-02   3.3474046e-02   1.7760005e-01   2.0346873e+00
   1.2568118e-01   5.5576502e-02   4.9800872e-02   3.2040762e-02   1.9968416e+00   2.0384346e+00
   1.2531696e-01   5.4163452e-02   5.0001772e-02   3.1023834e-02   1.1299293e+01   2.0335824e+00
   1.2397318e-01   5.3036396e-02   4.9822032e-02   3.0437122e-02   2.8840452e+01   2.0276959e+00
   1.2170323e-01   5.2198146e-02   4.9271520e-02   3.0274184e-02   4.5503350e+01   2.0275765e+00
   1.1856925e-01   5.1597740e-02   4.8389918e-02   3.0522354e-02   5.5884435e+01   2.0243505e+00
   1.1462407e-01   5.1140714e-02   4.7239234e-02   3.1163292e-02   6.5525295e+01   2.0266221e+00
   1.0989713e-01   5.0748020e-02   4.5870630e-02   3.2161604e-02   7.5048205e+01   2.0171825e+00
   1.0438447e-01   5.0366222e-02   4.4333868e-02   3.3467292e-02   8.1488505e+01   2.0169015e+00
   9.8123816e-02   4.9941964e-02   4.2702720e-02   3.5031706e-02   8.6449819e+01   2.0256956e+00
   9.1254224e-02   4.9416518e-02   4.1048988e-02   3.6805068e-02   9.0669801e+01   2.0250682e+00
   8.3979280e-02   4.8712832e-02   3.9422818e-02   3.8730242e-02   9.3885596e+01   2.0189983e+00
   7.6528488e-02   4.7752054e-02   3.7864040e-02   4.0774294e-02   9.7059020e+01   2.0143298e+00
   6.9119042e-02   4.6495224e-02   3.6408208e-02   4.2926428e-02   9.9634059e+01   2.0195372e+00
   6.1926016e-02   4.4977434e-02   3.5071872e-02   4.5166020e-02   1.0136674e+02   2.0177551e+00
   5.5074606e-02   4.3307172e-02   3.3845282e-02   4.7472084e-02   1.0265371e+02   2.0220869e+00
   4.8660812e-02   4.1625108e-02   3.2708850e-02   4.9829852e-02   1.0321981e+02   2.0304844e+00
   4.2766806e-02   4.0063298e-02   3.1645794e-02   5.2208924e-02   1.0369613e+02   2.0256151e+00
   3.7440132e-02   3.8718736e-02   3.0643200e-02   5.4556246e-02   1.0391225e+02   2.0193970e+00
   3.2692168e-02   3.7654252e-02   2.9688736e-02   5.6808632e-02   1.0381533e+02   2.0255509e+00
   2.8513082e-02   3.6911974e-02   2.8773318e-02   5.8889034e-02   1.0393357e+02   2.0445132e+00
   2.4888980e-02   3.6503752e-02   2.7893224e-02   6.0686940e-02   1.0394901e+02   2.0364928e+00
   2.1809280e-02   3.6417378e-02   2.7045540e-02   6.2052272e-02   1.0383249e+02   2.0284977e+00
   1.9255328e-02   3.6627696e-02   2.6232896e-02   6.2847468e-02   1.0346733e+02   2.0471057e+00
   1.7195930e-02   3.7085632e-02   2.5459886e-02   6.2959018e-02   1.0303874e+02   2.0376720e+00
   1.5591526e-02   3.7710906e-02   2.4725306e-02   6.2287458e-02   1.0269942e+02   2.0304582e+00
   1.4404828e-02   3.8401476e-02   2.4038360e-02   6.0850498e-02   1.0224424e+02   2.0498963e+00
   1.3603178e-02   3.9104174e-02   2.3422046e-02   5.8784094e-02   1.0190545e+02   2.0483670e+00
   1.3152436e-02   3.9831058e-02   2.2894612e-02   5.6247176e-02   1.0171581e+02   2.0470652e+00
   1.3023132e-02   4.0589262e-02   2.2459088e-02   5.3396242e-02   1.0166383e+02   2.0452526e+00
   1.3191532e-02   4.1371276e-02   2.2102692e-02   5.0365022e-02   1.0176754e+02   2.0359484e+00
   1.3632724e-02   4.2154870e-02   2.1805870e-02   4.7253592e-02   1.0170635e+02   2.0444012e+00
   1.4319082e-02   4.2900638e-02   2.1549218e-02   4.4132706e-02   1.0156988e+02   2.0463195e+00
   1.5217320e-02   4.3569372e-02   2.1306614e-02   4.1067240e-02   1.0175021e+02   2.0339839e+00
   1.6288814e-02   4.4116460e-02   2.1036706e-02   3.8126556e-02   1.0178954e+02   2.0318127e+00
   1.7488574e-02   4.4482964e-02   2.0711656e-02   3.5362336e-02   1.0163281e+02   2.0389553e+00
   1.8764260e-02   4.4607500e-02   2.0337890e-02   3.2800388e-02   1.0159256e+02   2.0413638e+00
   2.0059300e-02   4.4471030e-02   1.9926271e-02   3.0448380e-02   1.0129242e+02   2.0380832e+00
   2.1308970e-02   4.4120532e-02   1.9495885e-02   2.8301500e-02   1.0083381e+02   2.0298634e+00
   2.2454950e-02   4.3642464e-02   1.9082632e-02   2.6348982e-02   1.0021478e+02   2.0332243e+00
   2.3463714e-02   4.3127840e-02   1.8714090e-02   2.4579004e-02   9.9270936e+01   2.0381480e+00
   2.4316422e-02   4.2644632e-02   1.8400743e-02   2.2968028e-02   9.7608853e+01   2.0395801e+00
   2.4997644e-02   4.2226692e-02   1.8136438e-02   2.1491788e-02   9.5612918e+01   2.0426341e+00
   2.5487680e-02   4.1873252e-02   1.7899711e-02   2.0138686e-02   9.3784343e+01   2.0266038e+00
   2.5772264e-02   4.1555740e-02   1.7655103e-02   1.8892981e-02   9.0965737e+01   2.0286499e+00
   2.5861534e-02   4.1236176e-02   1.7370469e-02   1.7720550e-02   8.7778621e+01   2.0422150e+00
   2.5777964e-02   4.0875198e-02   1.7022868e-02   1.6581183e-02   8.5008928e+01   2.0401833e+00
   2.5539152e-02   4.0457516e-02   1.6593811e-02   1.5459881e-02   8.2808237e+01   2.0394442e+00
   2.5160272e-02   4.0015040e-02   1.6085726e-02   1.4364533e-02   8.0667646e+01   2.0349314e+00
   2.4666856e-02   3.9593702e-02   1.5512915e-02   1.3304610e-02   7.7987077e+01   2.0387647e+00
   2.4096884e-02   3.9257098e-02   1.4895042e-02   1.2288058e-02   7.6355671e+01   2.0369338e+00
   2.3488768e-02   3.9101236e-02   1.4259936e-02   1.1324684e-02   7.4259606e+01   2.0355437e+00
   2.2873626e-02   3.9203272e-02   1.3630008e-02   1.0426188e-02   7.1685173e+01   2.0491773e+00
   2.2275294e-02   3.9608180e-02   1.3018887e-02   9.5965784e-03   6.9712268e+01   2.0427530e+00
   2.1717200e-02   4.0350450e-02   1.2432260e-02   8.8307826e-03   6.7091450e+01   2.0343335e+00
   2.1223032e-02   4.1459876e-02   1.1873481e-02   8.1218928e-03   6.5724856e+01   2.0430110e+00
   2.0812974e-02   4.2959122e-02   1.1344492e-02   7.4653738e-03   6.4788521e+01   2.0395688e+00
   2.0500194e-02   4.4845766e-02   1.0846622e-02   6.8590560e-03   6.2628999e+01   2.0333434e+00
   2.0286194e-02   4.7095726e-02   1.0384868e-02   6.3020700e-03   6.0594188e+01   2.0369804e+00
   2.0165742e-02   4.9688500e-02   9.9593326e-03   5.7972898e-03   5.9097960e+01   2.0340158e+00
   2.0128840e-02   5.2601908e-02   9.5612934e-03   5.3472388e-03   5.7769522e+01   2.0361479e+00
   2.0153636e-02   5.5780012e-02   9.1811452e-03   4.9518710e-03   5.6286349e+01   2.0377203e+00
   2.0220870e-02   5.9147742e-02   8.8173164e-03   4.6114098e-03   5.5356583e+01   2.0422799e+00
   2.0333594e-02   6.2649624e-02   8.4750782e-03   4.3241776e-03   5.4787941e+01   2.0444420e+00
   2.0502616e-02   6.6227004e-02   8.1609126e-03   4.0861916e-03   5.3552044e+01   2.0376600e+00
   2.0734668e-02   6.9788566e-02   7.8809440e-03   3.8926526e-03   5.1364477e+01   2.0477024e+00
   2.1036256e-02   7.3229136e-02   7.6407514e-03   3.7378758e-03   4.9142147e+01   2.0423315e+00
   2.1411588e-02   7.6425194e-02   7.4433496e-03   3.6146962e-03   4.7297633e+01   2.0325379e+00
   2.1857338e-02   7.9245682e-02   7.2855298e-03   3.5149662e-03   4.5306012e+01   2.0449495e+00
   2.2355970e-02   8.1653394e-02   7.1597584e-03   3.4310796e-03   4.2913440e+01   2.0466368e+00
   2.2880252e-02   8.3703060e-02   7.0583024e-03   3.3563166e-03   3.9650197e+01   2.0329269e+00
   2.3396068e-02   8.5450218e-02   6.9774138e-03   3.2864764e-03   3.6856448e+01   2.0339421e+00
   2.3863852e-02   8.6958562e-02   6.9183532e-03   3.2204084e-03   3.4715447e+01   2.0320582e+00
   2.4247482e-02   8.8288116e-02   6.8823406e-03   3.1570694e-03   3.2015400e+01   2.0232204e+00
   2.4523546e-02   8.9462384e-02   6.8693560e-03   3.0942554e-03   2.9606537e+01   2.0394620e+00
   2.4696890e-02   9.0485578e-02   6.8798514e-03   3.0304858e-03   2.7383228e+01   2.0360005e+00
   2.4784880e-02   9.1368260e-02   6.9117460e-03   2.9665408e-03   2.4900877e+01   2.0330233e+00
   2.4791604e-02   9.2161540e-02   6.9579526e-03   2.9046876e-03   2.2506426e+01   2.0411975e+00
   2.4719908e-02   9.2933260e-02   7.0079000e-03   2.8470136e-03   1.9268329e+01   2.0464093e+00
   2.4574984e-02   9.3705756e-02   7.0503404e-03   2.7947766e-03   1.5488348e+01   2.0403421e+00
   2.4353290e-02   9.4474674e-02   7.0796894e-03   2.7484490e-03   1.2463370e+01   2.0186563e+00
   2.4044490e-02   9.5263986e-02   7.0949768e-03   2.7069916e-03   1.0485351e+01   2.0444833e+00
   2.3646826e-02   9.6124410e-02   7.0927968e-03   2.6680022e-03   9.8051535e+00   2.0226628e+00
   2.3171000e-02   9.7098626e-02   7.0699596e-03   2.6293252e-03   8.4990625e+00   2.0244459e+00
   2.2630604e-02   9.8191634e-02   7.0269306e-03   2.5892016e-03   6.4409827e+00   2.0429676e+00
   2.2045162e-02   9.9375626e-02   6.9689872e-03   2.5456744e-03   5.6482891e+00   2.0195589e+00
   2.1433586e-02   1.0059146e-01   6.9061536e-03   2.4980246e-03   4.8374204e+00   2.0597096e+00
   2.0809942e-02   1.0171182e-01   6.8493700e-03   2.4482738e-03   4.0338935e+00   2.0054228e+00
   2.0188136e-02   1.0254236e-01   6.8080048e-03   2.3997914e-03   3.8080387e+00   2.0481330e+00
   1.9575076e-02   1.0284903e-01   6.7873706e-03   2.3554744e-03   3.7452105e+00   2.0326781e+00
   1.8971868e-02   1.0242651e-01   6.7897384e-03   2.3171612e-03   4.1392842e+00   2.0018929e+00
   1.8375840e-02   1.0118050e-01   6.8167978e-03   2.2852550e-03   4.3094236e+00   2.0844265e+00
   1.7781516e-02   9.9092336e-02   6.8685104e-03   2.2583060e-03   4.3337872e+00   1.9716199e+00
   1.7184782e-02   9.6210246e-02   6.9445310e-03   2.2327846e-03   4.3702467e+00   2.1025012e+00
   1.6582984e-02   9.2682636e-02   7.0437140e-03   2.2048864e-03   4.0457869e+00   1.9875773e+00
   1.5977066e-02   8.8701612e-02   7.1633308e-03   2.1723144e-03   3.8586362e+00   2.0328024e+00
   1.5369248e-02   8.4456618e-02   7.3030134e-03   2.1344142e-03   3.5817475e+00   2.0821706e+00
   1.4760966e-02   8.0106420e-02   7.4634842e-03   2.0921140e-03   3.0472559e+00   1.9382546e+00
   1.4151578e-02   7.5791518e-02   7.6444850e-03   2.0471472e-03   3.1818904e+00   2.1979754e+00
   1.3534188e-02   7.1656856e-02   7.8486310e-03   2.0026440e-03   3.5542156e+00   1.7186236e+00
   1.2898366e-02   6.7819648e-02   8.0802712e-03   1.9636631e-03   3.3578483e+00   2.1017154e+00
   1.2233618e-02   6.4390844e-02   8.3428066e-03   1.9363589e-03   3.1642503e+00   1.6414201e+00
   1.1535876e-02   6.1479422e-02   8.6427536e-03   1.9278012e-03   3.2731571e+00   1.8573044e+00
   1.0813726e-02   5.9156584e-02   8.9871480e-03   1.9448914e-03   3.1550673e+00   1.9045497e+00
   1.0081158e-02   5.7465422e-02   9.3807556e-03   1.9943613e-03   2.7726679e+00   1.7488366e+00
   9.3531260e-03   5.6433928e-02   9.8277378e-03   2.0840420e-03   2.6854603e+00   2.1363872e+01
   8.6539580e-03   5.6082844e-02   1.0329216e-02   2.2220856e-03   2.6658748e+00   5.1645087e+01
   8.0210080e-03   5.6409904e-02   1.0895822e-02   2.4157434e-03   2.6326006e+00   6.9883700e+01
   7.4959960e-03   5.7390328e-02   1.1554482e-02   2.6705726e-03   2.3913948e+00   8.1732661e+01
   7.1192500e-03   5.8984182e-02   1.2333427e-02   2.9907298e-03   1.8519021e+00   8.9515893e+01
   6.9324180e-03   6.1117544e-02   1.3254076e-02   3.3805314e-03   1.7807599e+00   9.4922518e+01
   6.9787700e-03   6.3699838e-02   1.4330662e-02   3.8439028e-03   1.6084060e+00   1.0011926e+02
   7.2994500e-03   6.6612542e-02   1.5575911e-02   4.3838968e-03   1.4387253e+00   1.0423623e+02
   7.9328580e-03   6.9712638e-02   1.6998765e-02   5.0029252e-03   1.6921950e+00   1.0793316e+02
   8.9164080e-03   7.2854192e-02   1.8596822e-02   5.7028156e-03   1.4537859e+00   1.1022652e+02
   1.0285360e-02   7.5849864e-02   2.0359664e-02   6.4884478e-03   1.0572887e+00   1.1268524e+02
   1.2069340e-02   7.8530656e-02   2.2270136e-02   7.3669828e-03   1.0051395e+00   1.1500304e+02
   1.4290908e-02   8.0784538e-02   2.4309466e-02   8.3424390e-03   1.0249130e+00   1.1644735e+02
   1.6965000e-02   8.2517886e-02   2.6458802e-02   9.4162018e-03   1.0398340e+00   1.1753506e+02
   2.0095812e-02   8.3707110e-02   2.8703768e-02   1.0587113e-02   9.9150837e-01   1.1795382e+02
   2.3673220e-02   8.4367248e-02   3.1045768e-02   1.1847413e-02   9.3812578e-01   1.1829621e+02
   2.7667270e-02   8.4496414e-02   3.3486014e-02   1.3182956e-02   9.4539207e-01   1.1868949e+02
   3.2024118e-02   8.4110998e-02   3.6005356e-02   1.4572199e-02   8.7114149e-01   1.1883041e+02
   3.6665088e-02   8.3249468e-02   3.8561280e-02   1.5986248e-02   7.5542282e-01   1.1866291e+02
   4.1492532e-02   8.1968820e-02   4.1089510e-02   1.7399012e-02   7.3969075e-01   1.1848083e+02
   4.6403636e-02   8.0346058e-02   4.3507944e-02   1.8783721e-02   6.7135471e-01   1.1845812e+02
   5.1295050e-02   7.8467612e-02   4.5731904e-02   2.0107866e-02   6.0265179e-01   1.1830119e+02
   5.6077026e-02   7.6402616e-02   4.7698008e-02   2.1339164e-02   6.1876981e-01   1.1806100e+02
   6.0696340e-02   7.4187682e-02   4.9358184e-02   2.2437952e-02   6.0681777e-01   1.1789459e+02
   6.5119812e-02   7.1836068e-02   5.0646444e-02   2.3354560e-02   6.0824746e-01   1.1764901e+02
   6.9295468e-02   6.9366630e-02   5.1478874e-02   2.4027522e-02   6.0744685e-01   1.1740734e+02
   7.3134418e-02   6.6813842e-02   5.1792868e-02   2.4400156e-02   6.0761639e-01   1.1717202e+02
   7.6531050e-02   6.4184242e-02   5.1539970e-02   2.4457234e-02   6.1570890e-01   1.1682121e+02
   7.9444738e-02   6.1473344e-02   5.0685126e-02   2.4214350e-02   6.0533384e-01   1.1658172e+02
   8.1930570e-02   5.8696592e-02   4.9269976e-02   2.3702408e-02   6.1182670e-01   1.1641001e+02
   8.4053052e-02   5.5876860e-02   4.7395192e-02   2.2979968e-02   6.0837801e-01   1.1625968e+02
   8.5826912e-02   5.3057832e-02   4.5164812e-02   2.2127518e-02   6.0908792e-01   1.1614201e+02
   8.7233726e-02   5.0292002e-02   4.2692508e-02   2.1225842e-02   6.1672175e-01   1.1587305e+02
   8.8306588e-02   4.7637402e-02   4.0104310e-02   2.0340558e-02   6.2021487e-01   1.1548839e+02
   8.9146780e-02   4.5169068e-02   3.7516412e-02   1.9521437e-02   6.1586998e-01   1.1508598e+02
   8.9840540e-02   4.2941016e-02   3.5009262e-02   1.8805377e-02   6.0425439e-01   1.1458038e+02
   9.0456696e-02   4.0964644e-02   3.2632088e-02   1.8214575e-02   6.2264975e-01   1.1383501e+02
   9.1033818e-02   3.9227870e-02   3.0412656e-02   1.7754470e-02   6.2045482e-01   1.1287654e+02
   9.1542528e-02   3.7728796e-02   2.8354216e-02   1.7420126e-02   6.0980284e-01   1.1172933e+02
   9.1909894e-02   3.6478784e-02   2.6445358e-02   1.7203868e-02   6.1456636e-01   1.1049708e+02
   9.2040512e-02   3.5476278e-02   2.4663982e-02   1.7089538e-02   6.0136242e-01   1.0921856e+02
   9.1832554e-02   3.4717672e-02   2.2988016e-02   1.7052835e-02   6.0420701e-01   1.0755533e+02
   9.1220526e-02   3.4203340e-02   2.1397092e-02   1.7067696e-02   6.1659474e-01   1.0538973e+02
   9.0193224e-02   3.3910440e-02   1.9868857e-02   1.7105325e-02   6.1449207e-01   1.0344610e+02
   8.8755304e-02   3.3793642e-02   1.8397928e-02   1.7132984e-02   6.1121796e-01   1.0133729e+02
   8.6917538e-02   3.3803348e-02   1.6996107e-02   1.7116637e-02   6.1060368e-01   9.8673452e+01
   8.4702654e-02   3.3893318e-02   1.5684235e-02   1.7026790e-02   6.1146881e-01   9.6948851e+01
   8.2137286e-02   3.4026466e-02   1.4482016e-02   1.6844532e-02   6.1792135e-01   9.4883257e+01
   7.9271856e-02   3.4165486e-02   1.3396625e-02   1.6576562e-02   6.2096001e-01   9.2196359e+01
   7.6174452e-02   3.4270582e-02   1.2431466e-02   1.6256354e-02   6.1870030e-01   9.0603036e+01
   7.2886558e-02   3.4307752e-02   1.1587021e-02   1.5925229e-02   6.2040338e-01   8.8264067e+01
   6.9422252e-02   3.4252042e-02   1.0856106e-02   1.5630027e-02   6.1380520e-01   8.4966670e+01
   6.5782826e-02   3.4083308e-02   1.0224595e-02   1.5418051e-02   6.0726822e-01   8.2461276e+01
   6.1941922e-02   3.3771434e-02   9.6720226e-03   1.5326299e-02   6.1347137e-01   8.0378903e+01
   5.7888064e-02   3.3277412e-02   9.1794932e-03   1.5385399e-02   6.1675945e-01   7.7639079e+01
   5.3674424e-02   3.2560892e-02   8.7353178e-03   1.5622222e-02   6.2031056e-01   7.4918602e+01
   4.9364348e-02   3.1602478e-02   8.3312186e-03   1.6059701e-02   6.1547555e-01   7.2621146e+01
   4.4983910e-02   3.0412038e-02   7.9566754e-03   1.6712162e-02   6.0531987e-01   7.0135959e+01
   4.0579030e-02   2.9015300e-02   7.6021318e-03   1.7581410e-02   6.1640161e-01   6.7649457e+01
   3.6258992e-02   2.7475722e-02   7.2658276e-03   1.8656960e-02   6.1549963e-01   6.5145508e+01
   3.2144174e-02   2.5887966e-02   6.9501586e-03   1.9918691e-02   6.0896887e-01   6.3476319e+01
   2.8324752e-02   2.4346458e-02   6.6578336e-03   2.1351394e-02   6.1947070e-01   6.1824009e+01
   2.4865548e-02   2.2937964e-02   6.3924716e-03   2.2950074e-02   6.0486000e-01   5.9283591e+01
   2.1807442e-02   2.1726158e-02   6.1568632e-03   2.4714738e-02   6.0073023e-01   5.7274564e+01
   1.9170614e-02   2.0755778e-02   5.9529762e-03   2.6644824e-02   6.0828676e-01   5.4966880e+01
   1.6960052e-02   2.0061888e-02   5.7815220e-03   2.8741178e-02   6.0397010e-01   5.2349965e+01
   1.5166924e-02   1.9660818e-02   5.6413430e-03   3.1023754e-02   6.1768251e-01   4.9926428e+01
   1.3773038e-02   1.9555698e-02   5.5327844e-03   3.3519464e-02   6.1169222e-01   4.7872338e+01
   1.2755874e-02   1.9738188e-02   5.4592776e-03   3.6240574e-02   6.0812751e-01   4.5833921e+01
   1.2088510e-02   2.0185484e-02   5.4245598e-03   3.9197634e-02   6.1390562e-01   4.2385844e+01
   1.1753342e-02   2.0866884e-02   5.4295258e-03   4.2401608e-02   6.0948831e-01   3.9657234e+01
   1.1749898e-02   2.1740612e-02   5.4721220e-03   4.5840778e-02   6.2054995e-01   3.7266390e+01
   1.2076908e-02   2.2755612e-02   5.5500734e-03   4.9468258e-02   6.1143260e-01   3.3733168e+01
   1.2724684e-02   2.3859326e-02   5.6630206e-03   5.3214168e-02   6.0886576e-01   3.0317994e+01
   1.3677096e-02   2.4987644e-02   5.8114082e-03   5.7010342e-02   6.1575426e-01   2.6910577e+01
   1.4909742e-02   2.6065764e-02   5.9944372e-03   6.0812472e-02   5.9971706e-01   2.2643605e+01
   1.6389560e-02   2.7024140e-02   6.2107144e-03   6.4568028e-02   6.0983963e-01   1.8004111e+01
   1.8072942e-02   2.7799194e-02   6.4612750e-03   6.8185272e-02   6.1677058e-01   1.4763141e+01
   1.9908322e-02   2.8321258e-02   6.7524118e-03   7.1583980e-02   6.1215951e-01   1.0982255e+01
   2.1855508e-02   2.8532134e-02   7.0938708e-03   7.4685208e-02   6.1898146e-01   7.2212581e+00
   2.3898682e-02   2.8432952e-02   7.4923962e-03   7.7369886e-02   6.0708413e-01   5.2821145e+00
   2.6036104e-02   2.8080364e-02   7.9484842e-03   7.9488314e-02   6.0838073e-01   3.2835863e+00
   2.8285960e-02   2.7561796e-02   8.4583270e-03   8.0900050e-02   6.0767575e-01   2.1586107e+00
   3.0697658e-02   2.6984132e-02   9.0170488e-03   8.1596170e-02   6.0369764e-01   2.0164162e+00
   3.3337348e-02   2.6442326e-02   9.6218520e-03   8.1679730e-02   6.2373367e-01   1.9622506e+00
   3.6269788e-02   2.6008378e-02   1.0272378e-02   8.1224452e-02   5.9970008e-01   2.0480348e+00
   3.9538638e-02   2.5738870e-02   1.0971678e-02   8.0258050e-02   5.9843107e-01   1.9906222e+00
   4.3167858e-02   2.5679628e-02   1.1724101e-02   7.8787464e-02   6.0930234e-01   2.0476462e+00
   4.7188118e-02   2.5870084e-02   1.2528509e-02   7.6838912e-02   5.8486058e-01   2.0331957e+00
   5.1633466e-02   2.6340026e-02   1.3380678e-02   7.4486702e-02   5.9595506e-01   2.0070763e+00
   5.6514008e-02   2.7101748e-02   1.4272372e-02   7.1831434e-02   5.9317294e-01   2.0357944e+00
   6.1789820e-02   2.8139932e-02   1.5188922e-02   6.8972450e-02   6.1665142e-01   2.0106985e+00
   6.7376284e-02   2.9411366e-02   1.6122274e-02   6.6002718e-02   5.9362170e-01   2.0398219e+00
   7.3176118e-02   3.0850028e-02   1.7069297e-02   6.3026872e-02   5.9390480e-01   2.0219603e+00
   7.9088768e-02   3.2364528e-02   1.8017023e-02   6.0140012e-02   6.1407131e-01   2.0308754e+00
   8.5024886e-02   3.3853850e-02   1.8950861e-02   5.7391478e-02   5.6858877e-01   2.0392161e+00
   9.0909304e-02   3.5238864e-02   1.9863775e-02   5.4808608e-02   6.5204567e-01   2.0262048e+00
   9.6648794e-02   3.6477052e-02   2.0749630e-02   5.2424000e-02   5.5973502e-01   2.0360650e+00
   1.0212647e-01   3.7548180e-02   2.1606064e-02   5.0266530e-02   5.8377470e-01   2.0219713e+00
   1.0720001e-01   3.8430056e-02   2.2433900e-02   4.8382008e-02   5.4225202e-01   2.0296041e+00
   1.1168238e-01   3.9109244e-02   2.3223350e-02   4.6836686e-02   3.9973987e-01   2.0283074e+00
   1.1538141e-01   3.9590196e-02   2.3955236e-02   4.5678048e-02   5.6834198e-01   2.0257510e+00
   1.1813619e-01   3.9903552e-02   2.4615350e-02   4.4935714e-02   1.6512873e-01   2.0323034e+00
   1.1983555e-01   4.0122008e-02   2.5200980e-02   4.4630158e-02   1.1146217e+00   2.0284513e+00
   1.2048509e-01   4.0320010e-02   2.5709512e-02   4.4762644e-02   7.5561831e+00   2.0347379e+00
   1.2017196e-01   4.0556142e-02   2.6126548e-02   4.5302906e-02   2.3373508e+01   2.0268815e+00
   1.1898864e-01   4.0875208e-02   2.6438940e-02   4.6186520e-02   4.2716237e+01   2.0256153e+00
   1.1702095e-01   4.1286554e-02   2.6640826e-02   4.7339142e-02   5.6024039e+01   2.0333519e+00
   1.1432656e-01   4.1765714e-02   2.6716624e-02   4.8675948e-02   6.6996507e+01   2.0325390e+00
   1.1093828e-01   4.2254792e-02   2.6650608e-02   5.0086660e-02   7.6661987e+01   2.0287566e+00
   1.0686768e-01   4.2681950e-02   2.6445226e-02   5.1442248e-02   8.2739062e+01   2.0260300e+00
   1.0214017e-01   4.2968128e-02   2.6117394e-02   5.2616822e-02   8.7608565e+01   2.0288678e+00
   9.6834116e-02   4.3032028e-02   2.5691180e-02   5.3484478e-02   9.1172610e+01   2.0157913e+00
   9.1066070e-02   4.2826292e-02   2.5187112e-02   5.3897378e-02   9.3948581e+01   2.0159929e+00
   8.4980414e-02   4.2345356e-02   2.4624628e-02   5.3763264e-02   9.6501815e+01   2.0193989e+00
   7.8710180e-02   4.1621586e-02   2.4025628e-02   5.3078684e-02   9.8837158e+01   2.0052373e+00
   7.2344186e-02   4.0711570e-02   2.3408542e-02   5.1868166e-02   1.0048327e+02   2.0178937e+00
   6.5956746e-02   3.9699740e-02   2.2787818e-02   5.0208334e-02   1.0131280e+02   2.0264558e+00
   5.9637486e-02   3.8694068e-02   2.2167510e-02   4.8212380e-02   1.0217580e+02   2.0159183e+00
   5.3478562e-02   3.7790324e-02   2.1544476e-02   4.5985820e-02   1.0240726e+02   2.0194968e+00
   4.7568614e-02   3.7062304e-02   2.0922974e-02   4.3646928e-02   1.0232043e+02   2.0286075e+00
   4.1999424e-02   3.6566128e-02   2.0316772e-02   4.1299694e-02   1.0209829e+02   2.0371060e+00
   3.6846310e-02   3.6350124e-02   1.9740426e-02   3.9006862e-02   1.0164827e+02   2.0373310e+00
   3.2152340e-02   3.6437792e-02   1.9201188e-02   3.6805042e-02   1.0157843e+02   2.0349043e+00
   2.7930042e-02   3.6820920e-02   1.8701088e-02   3.4706934e-02   1.0128297e+02   2.0377766e+00
   2.4168774e-02   3.7485080e-02   1.8240293e-02   3.2713482e-02   1.0095632e+02   2.0341084e+00
   2.0846576e-02   3.8394698e-02   1.7809254e-02   3.0828206e-02   1.0084700e+02   2.0385921e+00
   1.7943832e-02   3.9483140e-02   1.7391086e-02   2.9052872e-02   1.0026454e+02   2.0358499e+00
   1.5443144e-02   4.0658432e-02   1.6980220e-02   2.7390564e-02   9.9724587e+01   2.0335473e+00
   1.3323166e-02   4.1823340e-02   1.6578968e-02   2.5844420e-02   9.9366692e+01   2.0491634e+00
   1.1562880e-02   4.2929240e-02   1.6184840e-02   2.4414348e-02   9.9116086e+01   2.0435619e+00
   1.0139706e-02   4.3968800e-02   1.5801138e-02   2.3103828e-02   9.9220407e+01   2.0371241e+00
   9.0285680e-03   4.4927668e-02   1.5439097e-02   2.1921632e-02   9.9188653e+01   2.0362408e+00
   8.2020940e-03   4.5781782e-02   1.5111256e-02   2.0881238e-02   9.9329435e+01   2.0383274e+00
   7.6298800e-03   4.6516456e-02   1.4832234e-02   1.9997183e-02   9.9536558e+01   2.0476202e+00
   7.2821680e-03   4.7132690e-02   1.4614462e-02   1.9282595e-02   9.9396246e+01   2.0410097e+00
   7.1285780e-03   4.7643316e-02   1.4466128e-02   1.8743605e-02   9.9460240e+01   2.0482889e+00
   7.1373740e-03   4.8064002e-02   1.4391156e-02   1.8376182e-02   9.9593095e+01   2.0516325e+00
   7.2785440e-03   4.8391866e-02   1.4387409e-02   1.8171943e-02   9.9535003e+01   2.0335853e+00
   7.5269540e-03   4.8591274e-02   1.4445924e-02   1.8111608e-02   9.9052558e+01   2.0289542e+00
   7.8599080e-03   4.8612642e-02   1.4554206e-02   1.8169047e-02   9.8081733e+01   2.0353495e+00
   8.2553380e-03   4.8403540e-02   1.4699156e-02   1.8322327e-02   9.7131190e+01   2.0377970e+00
   8.6911180e-03   4.7888982e-02   1.4866990e-02   1.8539375e-02   9.5795915e+01   2.0370570e+00
   9.1446600e-03   4.7019392e-02   1.5040196e-02   1.8777118e-02   9.3732901e+01   2.0386816e+00
   9.5991560e-03   4.5827152e-02   1.5197532e-02   1.8986645e-02   9.1188311e+01   2.0380298e+00
   1.0041082e-02   4.4364206e-02   1.5326516e-02   1.9111006e-02   8.7704028e+01   2.0455934e+00
   1.0457860e-02   4.2663090e-02   1.5420722e-02   1.9094751e-02   8.4261855e+01   2.0460773e+00
   1.0839348e-02   4.0764962e-02   1.5465281e-02   1.8892620e-02   8.1548111e+01   2.0343178e+00
   1.1173870e-02   3.8727974e-02   1.5434493e-02   1.8499123e-02   7.8719803e+01   2.0384361e+00
   1.1453696e-02   3.6641890e-02   1.5305749e-02   1.7947719e-02   7.6286352e+01   2.0404778e+00
   1.1676586e-02   3.4622330e-02   1.5073439e-02   1.7269159e-02   7.3427596e+01   2.0390600e+00
   1.1838244e-02   3.2772288e-02   1.4737299e-02   1.6494024e-02   7.0364911e+01   2.0499205e+00
   1.1932414e-02   3.1163786e-02   1.4302901e-02   1.5659554e-02   6.7950553e+01   2.0419861e+00
   1.1948846e-02   2.9837578e-02   1.3790840e-02   1.4796038e-02   6.4852890e+01   2.0322287e+00
   1.1877878e-02   2.8816236e-02   1.3225516e-02   1.3922037e-02   6.1974900e+01   2.0409093e+00
   1.1723224e-02   2.8115358e-02   1.2630083e-02   1.3047102e-02   5.9677418e+01   2.0357026e+00
   1.1496492e-02   2.7740202e-02   1.2024948e-02   1.2181795e-02   5.7632655e+01   2.0421062e+00
   1.1216118e-02   2.7697942e-02   1.1426388e-02   1.1335840e-02   5.6162024e+01   2.0483347e+00
   1.0912768e-02   2.8000502e-02   1.0848166e-02   1.0516069e-02   5.4118365e+01   2.0293626e+00
   1.0618402e-02   2.8656056e-02   1.0298763e-02   9.7324296e-03   5.1664938e+01   2.0313798e+00
   1.0359860e-02   2.9676820e-02   9.7823578e-03   8.9932696e-03   4.9417689e+01   2.0401463e+00
   1.0159614e-02   3.1068550e-02   9.3045510e-03   8.3027718e-03   4.6576771e+01   2.0405691e+00
   1.0035714e-02   3.2812842e-02   8.8728306e-03   7.6654492e-03   4.3079322e+01   2.0479418e+00
   1.0000984e-02   3.4876888e-02   8.4891442e-03   7.0876098e-03   3.9797864e+01   2.0446803e+00
   1.0062430e-02   3.7229516e-02   8.1514420e-03   6.5747390e-03   3.7070501e+01   2.0373836e+00
   1.0222730e-02   3.9830358e-02   7.8627344e-03   6.1294212e-03   3.4940600e+01   2.0462623e+00
   1.0482116e-02   4.2613904e-02   7.6299284e-03   5.7510384e-03   3.2618701e+01   2.0465936e+00
   1.0841338e-02   4.5497988e-02   7.4616672e-03   5.4351000e-03   3.0022312e+01   2.0410800e+00
   1.1301260e-02   4.8388434e-02   7.3677352e-03   5.1753676e-03   2.7864786e+01   2.0553100e+00
   1.1859742e-02   5.1194272e-02   7.3543290e-03   4.9653296e-03   2.5377790e+01   2.0540010e+00
   1.2509844e-02   5.3868042e-02   7.4220184e-03   4.7962660e-03   2.3597260e+01   2.0445644e+00
   1.3240902e-02   5.6412580e-02   7.5672200e-03   4.6570730e-03   2.2191756e+01   2.0376269e+00
   1.4036172e-02   5.8862866e-02   7.7823134e-03   4.5389536e-03   1.9343614e+01   2.0308285e+00
   1.4870170e-02   6.1272580e-02   8.0555228e-03   4.4366688e-03   1.6302254e+01   2.0406486e+00
   1.5717260e-02   6.3672582e-02   8.3729312e-03   4.3422742e-03   1.4422219e+01   2.0379580e+00
   1.6556254e-02   6.6052972e-02   8.7191010e-03   4.2480122e-03   1.3298719e+01   2.0328186e+00
   1.7368542e-02   6.8421296e-02   9.0761972e-03   4.1536460e-03   1.1267205e+01   2.0344094e+00
   1.8141676e-02   7.0812170e-02   9.4210614e-03   4.0626120e-03   9.2524388e+00   2.0364823e+00
   1.8872818e-02   7.3228174e-02   9.7268394e-03   3.9790300e-03   8.7108164e+00   2.0356338e+00
   1.9563102e-02   7.5645952e-02   9.9646748e-03   3.9071868e-03   7.9118728e+00   2.0373964e+00
   2.0203520e-02   7.8026494e-02   1.0100036e-02   3.8501112e-03   6.2044506e+00   2.0331006e+00
   2.0773340e-02   8.0297438e-02   1.0109917e-02   3.8119002e-03   5.0582330e+00   2.0282558e+00
   2.1252474e-02   8.2347886e-02   9.9967168e-03   3.7971720e-03   4.4954352e+00   2.0436128e+00
   2.1632310e-02   8.4026374e-02   9.7749586e-03   3.8094856e-03   3.8471911e+00   2.0299778e+00
   2.1913902e-02   8.5210160e-02   9.4649372e-03   3.8514212e-03   3.7162147e+00   2.0411923e+00
   2.2097756e-02   8.5844846e-02   9.0886570e-03   3.9235484e-03   3.5985072e+00   2.0224423e+00
   2.2188268e-02   8.5921674e-02   8.6642144e-03   4.0254876e-03   3.4921016e+00   2.0156636e+00
   2.2196108e-02   8.5471372e-02   8.2089536e-03   4.1558666e-03   4.0199359e+00   2.0551226e+00
   2.2130916e-02   8.4558324e-02   7.7415260e-03   4.3096474e-03   4.2355912e+00   2.0188836e+00
   2.2000104e-02   8.3293478e-02   7.2820964e-03   4.4785752e-03   4.1780130e+00   2.0611748e+00
   2.1811738e-02   8.1784574e-02   6.8493452e-03   4.6558936e-03   3.9761135e+00   2.0205796e+00
   2.1577972e-02   8.0109098e-02   6.4591566e-03   4.8384672e-03   3.6057884e+00   2.0333190e+00
   2.1308466e-02   7.8355314e-02   6.1258456e-03   5.0220942e-03   3.4474533e+00   2.0533088e+00
   2.1007098e-02   7.6596610e-02   5.8600438e-03   5.2000060e-03   3.0562141e+00   1.9841679e+00
   2.0676942e-02   7.4866134e-02   5.6688360e-03   5.3655892e-03   2.9193512e+00   2.0882401e+00
   2.0316286e-02   7.3166310e-02   5.5552600e-03   5.5106344e-03   3.2328930e+00   1.9533315e+00
   1.9914466e-02   7.1502218e-02   5.5185734e-03   5.6239272e-03   3.1090566e+00   2.0736702e+00
   1.9455964e-02   6.9907332e-02   5.5580482e-03   5.6901690e-03   2.9258221e+00   2.0359009e+00
   1.8925702e-02   6.8410318e-02   5.6728292e-03   5.6936412e-03   2.8545261e+00   1.9639129e+00
   1.8314422e-02   6.7004126e-02   5.8620798e-03   5.6208582e-03   2.6550849e+00   2.1373250e+00
   1.7625898e-02   6.5649552e-02   6.1290176e-03   5.4603224e-03   2.6078076e+00   1.8975789e+00
   1.6874160e-02   6.4309008e-02   6.4813464e-03   5.2212384e-03   2.4798769e+00   2.2186476e+00
   1.6075588e-02   6.2971110e-02   6.9271080e-03   4.9344844e-03   2.4796745e+00   1.7682845e+00
   1.5245812e-02   6.1654150e-02   7.4733876e-03   4.6310164e-03   2.6259005e+00   1.9930765e+00
   1.4395770e-02   6.0414478e-02   8.1280280e-03   4.3400564e-03   2.4548524e+00   1.8481460e+00
   1.3532734e-02   5.9332226e-02   8.9016358e-03   4.0889564e-03   2.1211373e+00   1.5719066e+00
   1.2666894e-02   5.8498708e-02   9.8108610e-03   3.9010126e-03   1.9046411e+00   2.3491359e+00
   1.1815978e-02   5.7995520e-02   1.0878734e-02   3.7969888e-03   1.7288918e+00   7.1647705e-01
   1.1003530e-02   5.7867744e-02   1.2129743e-02   3.7947462e-03   1.2541131e+00   1.7279374e+01
   1.0257066e-02   5.8135560e-02   1.3582760e-02   3.9101904e-03   9.3083438e-01   5.0500655e+01
   9.6084300e-03   5.8798812e-02   1.5249873e-02   4.1571506e-03   9.9437216e-01   6.9878297e+01
   9.0919440e-03   5.9829460e-02   1.7139111e-02   4.5484816e-03   9.6149540e-01   7.9780147e+01
   8.7445860e-03   6.1182320e-02   1.9255222e-02   5.0951660e-03   8.8028759e-01   8.8056594e+01
   8.6076680e-03   6.2804622e-02   2.1600982e-02   5.8049828e-03   8.5811708e-01   9.3309021e+01
   8.7295880e-03   6.4626790e-02   2.4171808e-02   6.6822550e-03   8.4192122e-01   9.7995239e+01
   9.1681860e-03   6.6558442e-02   2.6951092e-02   7.7273932e-03   8.4476015e-01   1.0173272e+02
   9.9869880e-03   6.8502178e-02   2.9909224e-02   8.9367748e-03   8.4619802e-01   1.0525367e+02
   1.1249092e-02   7.0353308e-02   3.3004862e-02   1.0301329e-02   8.1659079e-01   1.0822980e+02
   1.3013168e-02   7.2001262e-02   3.6192792e-02   1.1809147e-02   7.9684475e-01   1.1137918e+02
   1.5329274e-02   7.3346906e-02   3.9425176e-02   1.3443975e-02   7.7553778e-01   1.1406086e+02
   1.8239294e-02   7.4288792e-02   4.2660090e-02   1.5176866e-02   7.6630312e-01   1.1587987e+02
   2.1772710e-02   7.4742540e-02   4.5863508e-02   1.6963778e-02   7.5453334e-01   1.1746439e+02
   2.5939938e-02   7.4701542e-02   4.8986784e-02   1.8746899e-02   6.4327667e-01   1.1815637e+02
   3.0735642e-02   7.4224612e-02   5.1953326e-02   2.0452436e-02   5.9504450e-01   1.1878973e+02
   3.6133852e-02   7.3406220e-02   5.4669470e-02   2.2002074e-02   6.1148547e-01   1.1916191e+02
   4.2084290e-02   7.2352806e-02   5.7036688e-02   2.3339616e-02   6.0251110e-01   1.1931804e+02
   4.8501810e-02   7.1154532e-02   5.8957158e-02   2.4437054e-02   6.2206190e-01   1.1969850e+02
   5.5263222e-02   6.9903122e-02   6.0377972e-02   2.5287234e-02   6.1231939e-01   1.1984245e+02
   6.2224708e-02   6.8703052e-02   6.1311258e-02   2.5900172e-02   6.0435670e-01   1.1983644e+02
   6.9228016e-02   6.7651996e-02   6.1797536e-02   2.6296632e-02   6.1305471e-01   1.1973170e+02
   7.6133660e-02   6.6816040e-02   6.1889252e-02   2.6507746e-02   6.1682785e-01   1.1966856e+02
   8.2830524e-02   6.6209990e-02   6.1635614e-02   2.6569678e-02   6.2455079e-01   1.1967213e+02
   8.9214250e-02   6.5814240e-02   6.1077104e-02   2.6520010e-02   6.1904681e-01   1.1959293e+02
   9.5161810e-02   6.5600366e-02   6.0233046e-02   2.6402472e-02   6.1667362e-01   1.1943005e+02
   1.0050533e-01   6.5532758e-02   5.9105726e-02   2.6256078e-02   6.1163627e-01   1.1926281e+02
   1.0510200e-01   6.5566324e-02   5.7716852e-02   2.6105850e-02   6.1628353e-01   1.1915224e+02
   1.0884429e-01   6.5643884e-02   5.6083640e-02   2.5963380e-02   6.1738413e-01   1.1900629e+02
   1.1161617e-01   6.5699708e-02   5.4228900e-02   2.5829974e-02   5.9914044e-01   1.1887452e+02
   1.1331593e-01   6.5661286e-02   5.2223528e-02   2.5697164e-02   6.0202072e-01   1.1875443e+02
   1.1384891e-01   6.5453964e-02   5.0156068e-02   2.5551270e-02   6.1414625e-01   1.1849903e+02
   1.1320054e-01   6.5011936e-02   4.8098314e-02   2.5389326e-02   6.1471181e-01   1.1815604e+02
   1.1148561e-01   6.4295552e-02   4.6103334e-02   2.5206306e-02   6.2045419e-01   1.1782142e+02
   1.0887735e-01   6.3318484e-02   4.4212432e-02   2.4979166e-02   6.2330622e-01   1.1750084e+02
   1.0556728e-01   6.2138242e-02   4.2449586e-02   2.4689452e-02   6.1830527e-01   1.1710915e+02
   1.0172884e-01   6.0822848e-02   4.0816418e-02   2.4335580e-02   6.1751126e-01   1.1670481e+02
   9.7496570e-02   5.9416052e-02   3.9292788e-02   2.3919058e-02   6.1441048e-01   1.1615606e+02
   9.2975018e-02   5.7930480e-02   3.7840642e-02   2.3428298e-02   6.1301241e-01   1.1540636e+02
   8.8271668e-02   5.6369942e-02   3.6406518e-02   2.2837194e-02   6.1619798e-01   1.1462893e+02
   8.3505670e-02   5.4722440e-02   3.4914260e-02   2.2135142e-02   6.1055184e-01   1.1330790e+02
   7.8780184e-02   5.2970448e-02   3.3304624e-02   2.1334744e-02   6.1349283e-01   1.1170620e+02
   7.4188194e-02   5.1099046e-02   3.1577508e-02   2.0443136e-02   6.2417942e-01   1.1009069e+02
   6.9800394e-02   4.9092420e-02   2.9771470e-02   1.9465503e-02   6.1414690e-01   1.0829951e+02
   6.5677416e-02   4.6962390e-02   2.7922960e-02   1.8423096e-02   6.1450460e-01   1.0653302e+02
   6.1902092e-02   4.4741820e-02   2.6046764e-02   1.7345647e-02   6.2258188e-01   1.0436335e+02
   5.8551490e-02   4.2458482e-02   2.4162688e-02   1.6257508e-02   6.0749505e-01   1.0254212e+02
   5.5668090e-02   4.0136524e-02   2.2309764e-02   1.5186584e-02   6.0849473e-01   1.0058754e+02
   5.3239334e-02   3.7806294e-02   2.0527220e-02   1.4179198e-02   6.1816567e-01   9.8233602e+01
   5.1214966e-02   3.5512648e-02   1.8849740e-02   1.3284616e-02   6.1776209e-01   9.6891883e+01
   4.9541294e-02   3.3300662e-02   1.7303518e-02   1.2539883e-02   6.2320164e-01   9.4691258e+01
   4.8138778e-02   3.1196098e-02   1.5905077e-02   1.1976117e-02   6.2196228e-01   9.2330702e+01
   4.6891026e-02   2.9207770e-02   1.4663054e-02   1.1619266e-02   6.1666856e-01   9.0969165e+01
   4.5668614e-02   2.7342300e-02   1.3573964e-02   1.1486410e-02   6.1666908e-01   8.8374265e+01
   4.4362028e-02   2.5620264e-02   1.2623998e-02   1.1594090e-02   6.2026637e-01   8.5754453e+01
   4.2909708e-02   2.4068332e-02   1.1792175e-02   1.1964530e-02   6.1515957e-01   8.3402225e+01
   4.1288604e-02   2.2702666e-02   1.1051071e-02   1.2616028e-02   6.0982925e-01   8.0415353e+01
   3.9489458e-02   2.1530590e-02   1.0368553e-02   1.3556980e-02   6.1066063e-01   7.7296257e+01
   3.7513296e-02   2.0557728e-02   9.7174152e-03   1.4786431e-02   6.0995087e-01   7.4336899e+01
   3.5375642e-02   1.9784384e-02   9.0798226e-03   1.6294954e-02   6.1999649e-01   7.1885418e+01
   3.3102502e-02   1.9189592e-02   8.4433224e-03   1.8068976e-02   6.1311212e-01   6.9201002e+01
   3.0742036e-02   1.8743714e-02   7.8091246e-03   2.0094650e-02   6.0165408e-01   6.6478854e+01
   2.8375398e-02   1.8435167e-02   7.1916086e-03   2.2362422e-02   6.1619471e-01   6.3546040e+01
   2.6092194e-02   1.8258901e-02   6.6059772e-03   2.4863622e-02   6.1010635e-01   6.0612565e+01
   2.3971068e-02   1.8207084e-02   6.0666418e-03   2.7582166e-02   6.0150873e-01   5.8286960e+01
   2.2080778e-02   1.8278318e-02   5.5868102e-03   3.0493274e-02   6.1998997e-01   5.5223861e+01
   2.0478692e-02   1.8470435e-02   5.1778560e-03   3.3560100e-02   6.1356023e-01   5.1737119e+01
   1.9209300e-02   1.8766620e-02   4.8515318e-03   3.6719260e-02   6.0030649e-01   4.8467936e+01
   1.8306018e-02   1.9135797e-02   4.6199018e-03   3.9882570e-02   6.1504123e-01   4.5038635e+01
   1.7791766e-02   1.9547822e-02   4.4938914e-03   4.2974150e-02   6.0680284e-01   4.1577672e+01
   1.7675448e-02   1.9977859e-02   4.4825050e-03   4.5943182e-02   5.9400978e-01   3.7632472e+01
   1.7957590e-02   2.0408814e-02   4.5940302e-03   4.8742196e-02   6.1399278e-01   3.3224064e+01
   1.8636554e-02   2.0847930e-02   4.8370104e-03   5.1327984e-02   6.1587845e-01   2.9268041e+01
   1.9700474e-02   2.1308318e-02   5.2200294e-03   5.3673610e-02   6.0368798e-01   2.4395026e+01
   2.1120042e-02   2.1779482e-02   5.7508164e-03   5.5757924e-02   6.0266529e-01   1.8566116e+01
   2.2852524e-02   2.2255908e-02   6.4357426e-03   5.7544462e-02   6.0604966e-01   1.4945169e+01
   2.4841100e-02   2.2766958e-02   7.2795978e-03   5.8995562e-02   6.1632513e-01   1.1561558e+01
   2.7014482e-02   2.3358172e-02   8.2840508e-03   6.0106128e-02   6.0665451e-01   7.5605504e+00
   2.9298360e-02   2.4077380e-02   9.4490988e-03   6.0875206e-02   5.9763076e-01   5.4334166e+00
   3.1614900e-02   2.4963868e-02   1.0775183e-02   6.1278366e-02   6.1282136e-01   3.5483511e+00
   3.3912546e-02   2.6033360e-02   1.2263051e-02   6.1320280e-02   6.1240406e-01   2.2125203e+00
   3.6197854e-02   2.7297178e-02   1.3914746e-02   6.1043374e-02   6.0000772e-01   2.0413099e+00
   3.8511228e-02   2.8785534e-02   1.5735870e-02   6.0471890e-02   6.0869529e-01   1.9587063e+00
   4.0925870e-02   3.0533888e-02   1.7733211e-02   5.9608840e-02   6.0588540e-01   2.0350673e+00
   4.3549392e-02   3.2555938e-02   1.9906007e-02   5.8461746e-02   6.0475722e-01   2.0088696e+00
   4.6493790e-02   3.4842432e-02   2.2250004e-02   5.7052550e-02   6.2981316e-01   2.0145996e+00
   4.9855838e-02   3.7366774e-02   2.4767842e-02   5.5414528e-02   6.0426541e-01   2.0355661e+00
   5.3711000e-02   4.0087852e-02   2.7461888e-02   5.3565768e-02   6.0750325e-01   2.0111337e+00
   5.8117720e-02   4.2953322e-02   3.0319996e-02   5.1508434e-02   6.1733669e-01   2.0410335e+00
   6.3110766e-02   4.5893304e-02   3.3314592e-02   4.9265050e-02   5.9550861e-01   2.0084974e+00
   6.8685528e-02   4.8846166e-02   3.6414018e-02   4.6877786e-02   6.1075546e-01   2.0327890e+00
   7.4797472e-02   5.1759656e-02   3.9579812e-02   4.4406090e-02   5.8626190e-01   2.0369238e+00
   8.1364870e-02   5.4542840e-02   4.2758290e-02   4.1944774e-02   6.1928675e-01   2.0233936e+00
   8.8263236e-02   5.7079240e-02   4.5873182e-02   3.9605432e-02   6.0505679e-01   2.0344475e+00
   9.5341730e-02   5.9251964e-02   4.8816776e-02   3.7501696e-02   6.0260125e-01   2.0294511e+00
   1.0244489e-01   6.0937950e-02   5.1478184e-02   3.5732712e-02   6.3734321e-01   2.0305879e+00
   1.0939517e-01   6.2016554e-02   5.3775654e-02   3.4368058e-02   5.5870611e-01   2.0247755e+00
   1.1599191e-01   6.2400424e-02   5.5637314e-02   3.3468806e-02   5.7231633e-01   2.0336427e+00
   1.2203389e-01   6.2103866e-02   5.6970942e-02   3.3085754e-02   4.4593701e-01   2.0257315e+00
   1.2728873e-01   6.1238972e-02   5.7707694e-02   3.3248672e-02   4.7103973e-01   2.0219462e+00
   1.3152071e-01   5.9941138e-02   5.7858140e-02   3.3969364e-02   4.2234567e-01   2.0376734e+00
   1.3462381e-01   5.8347426e-02   5.7489222e-02   3.5242986e-02   2.2827513e-01   2.0350673e+00
   1.3661259e-01   5.6588192e-02   5.6713828e-02   3.7046916e-02   3.4827065e+00   2.0271162e+00
   1.3751977e-01   5.4767448e-02   5.5660392e-02   3.9323132e-02   1.6396790e+01   2.0206423e+00
   1.3735166e-01   5.2957044e-02   5.4413838e-02   4.1996400e-02   3.7092696e+01   2.0213002e+00
   1.3604419e-01   5.1199898e-02   5.3021306e-02   4.5004586e-02   5.3172319e+01   2.0284329e+00
   1.3353447e-01   4.9503944e-02   5.1508334e-02   4.8276012e-02   6.4077161e+01   2.0342933e+00
   1.2985214e-01   4.7857262e-02   4.9905378e-02   5.1707974e-02   7.5047017e+01   2.0267170e+00
   1.2508872e-01   4.6253788e-02   4.8256164e-02   5.5169902e-02   8.2653662e+01   2.0168497e+00
   1.1937404e-01   4.4681194e-02   4.6577912e-02   5.8532546e-02   8.8254545e+01   2.0192854e+00
   1.1285513e-01   4.3114600e-02   4.4858672e-02   6.1651872e-02   9.2435330e+01   2.0214187e+00
   1.0569300e-01   4.1525774e-02   4.3095798e-02   6.4363502e-02   9.4894133e+01   2.0190585e+00
   9.8064594e-02   3.9904642e-02   4.1316036e-02   6.6594702e-02   9.8286110e+01   2.0209246e+00
   9.0116290e-02   3.8261514e-02   3.9542672e-02   6.8366768e-02   1.0095138e+02   2.0198433e+00
   8.1937466e-02   3.6614080e-02   3.7763646e-02   6.9742798e-02   1.0281168e+02   2.0167703e+00
   7.3611746e-02   3.5011038e-02   3.5961354e-02   7.0841122e-02   1.0444330e+02   2.0245881e+00
   6.5298464e-02   3.3532482e-02   3.4139142e-02   7.1766720e-02   1.0510569e+02   2.0187190e+00
   5.7210320e-02   3.2262390e-02   3.2302876e-02   7.2563520e-02   1.0520381e+02   2.0243619e+00
   4.9535474e-02   3.1269042e-02   3.0454408e-02   7.3236600e-02   1.0500051e+02   2.0357488e+00
   4.2413668e-02   3.0589660e-02   2.8606080e-02   7.3783030e-02   1.0491322e+02   2.0194221e+00
   3.5936124e-02   3.0235036e-02   2.6779554e-02   7.4198108e-02   1.0482485e+02   2.0314581e+00
   3.0149738e-02   3.0197066e-02   2.4988988e-02   7.4437942e-02   1.0460927e+02   2.0430833e+00
   2.5067890e-02   3.0451814e-02   2.3231126e-02   7.4402264e-02   1.0433969e+02   2.0396591e+00
   2.0681230e-02   3.0964090e-02   2.1511712e-02   7.3983896e-02   1.0419098e+02   2.0500839e+00
   1.6961856e-02   3.1679490e-02   1.9866943e-02   7.3097634e-02   1.0393067e+02   2.0271536e+00
   1.3865770e-02   3.2524260e-02   1.8338525e-02   7.1650894e-02   1.0332913e+02   2.0207786e+00
   1.1335172e-02   3.3404280e-02   1.6960860e-02   6.9633994e-02   1.0289708e+02   2.0441879e+00
   9.3028820e-03   3.4211292e-02   1.5763100e-02   6.7170432e-02   1.0256781e+02   2.0431529e+00
   7.7096200e-03   3.4869452e-02   1.4762302e-02   6.4406262e-02   1.0246141e+02   2.0499702e+00
   6.5084300e-03   3.5329986e-02   1.3966767e-02   6.1468932e-02   1.0236030e+02   2.0428728e+00
   5.6541080e-03   3.5544236e-02   1.3376267e-02   5.8469214e-02   1.0193551e+02   2.0393635e+00
   5.1025340e-03   3.5496218e-02   1.2978932e-02   5.5499396e-02   1.0141245e+02   2.0477620e+00
   4.8132720e-03   3.5203228e-02   1.2757784e-02   5.2625442e-02   1.0080837e+02   2.0285453e+00
   4.7483260e-03   3.4706070e-02   1.2696354e-02   4.9866994e-02   1.0017193e+02   2.0458116e+00
   4.8725880e-03   3.4072062e-02   1.2773268e-02   4.7229438e-02   9.9322947e+01   2.0547667e+00
   5.1559140e-03   3.3369992e-02   1.2961346e-02   4.4740328e-02   9.8253051e+01   2.0370967e+00
   5.5705700e-03   3.2655564e-02   1.3238342e-02   4.2428568e-02   9.6835518e+01   2.0444800e+00
   6.0896160e-03   3.1967190e-02   1.3583365e-02   4.0297110e-02   9.5161008e+01   2.0355460e+00
   6.6871140e-03   3.1325418e-02   1.3970124e-02   3.8343360e-02   9.3015458e+01   2.0399833e+00
   7.3378080e-03   3.0741718e-02   1.4372857e-02   3.6573472e-02   9.0124469e+01   2.0422917e+00
   8.0222940e-03   3.0235212e-02   1.4765406e-02   3.4978128e-02   8.7109809e+01   2.0362741e+00
   8.7284100e-03   2.9835216e-02   1.5114459e-02   3.3524612e-02   8.4138253e+01   2.0548338e+00
   9.4427580e-03   2.9555590e-02   1.5382492e-02   3.2171616e-02   8.1499710e+01   2.0416425e+00
   1.0147276e-02   2.9387522e-02   1.5538002e-02   3.0873188e-02   7.8616855e+01   2.0435625e+00
   1.0822966e-02   2.9307294e-02   1.5554867e-02   2.9585030e-02   7.5474523e+01   2.0563403e+00
   1.1450844e-02   2.9298350e-02   1.5419927e-02   2.8263642e-02   7.2686523e+01   2.0343880e+00
   1.2013466e-02   2.9379520e-02   1.5147677e-02   2.6864712e-02   6.9299802e+01   2.0439803e+00
   1.2496378e-02   2.9579010e-02   1.4764103e-02   2.5371114e-02   6.6280601e+01   2.0491353e+00
   1.2892168e-02   2.9913888e-02   1.4294851e-02   2.3799154e-02   6.3685642e+01   2.0385588e+00
   1.3199400e-02   3.0416010e-02   1.3773705e-02   2.2177800e-02   6.0248507e+01   2.0411029e+00
   1.3417432e-02   3.1131496e-02   1.3235765e-02   2.0542594e-02   5.7355952e+01   2.0301972e+00
   1.3553944e-02   3.2091792e-02   1.2707052e-02   1.8935034e-02   5.5492099e+01   2.0384139e+00
   1.3624078e-02   3.3300290e-02   1.2208793e-02   1.7394055e-02   5.3871281e+01   2.0525706e+00
   1.3647870e-02   3.4756824e-02   1.1761812e-02   1.5943480e-02   5.1661841e+01   2.0419657e+00
   1.3647578e-02   3.6489102e-02   1.1380762e-02   1.4590821e-02   4.8142394e+01   2.0409878e+00
   1.3639418e-02   3.8536362e-02   1.1070583e-02   1.3339872e-02   4.4200128e+01   2.0486524e+00
   1.3644176e-02   4.0922320e-02   1.0830185e-02   1.2197593e-02   4.1116825e+01   2.0529115e+00
   1.3687136e-02   4.3661454e-02   1.0653536e-02   1.1168030e-02   3.8395448e+01   2.0483359e+00
   1.3787274e-02   4.6778552e-02   1.0527971e-02   1.0247251e-02   3.5309486e+01   2.0409523e+00
   1.3957932e-02   5.0298980e-02   1.0435254e-02   9.4199880e-03   3.2700635e+01   2.0416841e+00
   1.4204056e-02   5.4214630e-02   1.0350688e-02   8.6664796e-03   3.0079882e+01   2.0409933e+00
   1.4521360e-02   5.8480042e-02   1.0247538e-02   7.9766114e-03   2.7951408e+01   2.0463622e+00
   1.4897316e-02   6.3025544e-02   1.0105657e-02   7.3477154e-03   2.6614108e+01   2.0395760e+00
   1.5317672e-02   6.7783504e-02   9.9099026e-03   6.7839330e-03   2.4800529e+01   2.0360955e+00
   1.5771282e-02   7.2685688e-02   9.6579164e-03   6.2965464e-03   2.3141357e+01   2.0549934e+00
   1.6247298e-02   7.7635338e-02   9.3633300e-03   5.8945942e-03   2.1055334e+01   2.0494340e+00
   1.6736966e-02   8.2501808e-02   9.0392828e-03   5.5829824e-03   1.8816734e+01   2.0417536e+00
   1.7230366e-02   8.7107768e-02   8.6940672e-03   5.3630972e-03   1.7211931e+01   2.0513944e+00
   1.7718136e-02   9.1292462e-02   8.3338302e-03   5.2323042e-03   1.5362210e+01   2.0471144e+00
   1.8195372e-02   9.4928192e-02   7.9626014e-03   5.1850082e-03   1.3274178e+01   2.0406346e+00
   1.8656736e-02   9.7912174e-02   7.5841234e-03   5.2116486e-03   1.1472427e+01   2.0426605e+00
   1.9093480e-02   1.0027876e-01   7.2061360e-03   5.2981546e-03   1.0208160e+01   2.0445656e+00
   1.9491906e-02   1.0213850e-01   6.8409804e-03   5.4273882e-03   8.9278073e+00   2.0409212e+00
   1.9835988e-02   1.0355539e-01   6.4986814e-03   5.5776648e-03   8.0722221e+00   2.0345200e+00
   2.0113886e-02   1.0457842e-01   6.1862004e-03   5.7245930e-03   7.5472588e+00   2.0316480e+00
   2.0325622e-02   1.0527188e-01   5.9072850e-03   5.8452456e-03   5.9969375e+00   2.0301648e+00
   2.0483094e-02   1.0569200e-01   5.6623282e-03   5.9180500e-03   4.7174626e+00   2.0388529e+00
   2.0600886e-02   1.0583980e-01   5.4527696e-03   5.9305728e-03   4.2078797e+00   2.0375924e+00
   2.0688744e-02   1.0570635e-01   5.2798780e-03   5.8799644e-03   3.7059145e+00   2.0346117e+00
   2.0751072e-02   1.0535721e-01   5.1426874e-03   5.7659300e-03   3.6461416e+00   2.0412603e+00
   2.0794538e-02   1.0489789e-01   5.0393816e-03   5.5955952e-03   3.2191951e+00   2.0294696e+00
   2.0828986e-02   1.0437956e-01   4.9678232e-03   5.3814494e-03   3.0200458e+00   2.0440695e+00
   2.0855330e-02   1.0379477e-01   4.9251214e-03   5.1353376e-03   3.3677753e+00   2.0302196e+00
   2.0859786e-02   1.0314460e-01   4.9075064e-03   4.8692226e-03   3.4686348e+00   2.0210952e+00
   2.0822422e-02   1.0244842e-01   4.9096028e-03   4.5956006e-03   4.0906687e+00   2.0370039e+00
   2.0725766e-02   1.0170648e-01   4.9253916e-03   4.3282834e-03   4.1875318e+00   2.0193606e+00
   2.0561096e-02   1.0088874e-01   4.9494626e-03   4.0799710e-03   3.8007969e+00   2.0463998e+00
   2.0331768e-02   9.9984960e-02   4.9762414e-03   3.8605328e-03   3.5422248e+00   2.0051567e+00
   2.0044568e-02   9.9013964e-02   5.0041912e-03   3.6777682e-03   2.8771846e+00   2.0387149e+00
   1.9701130e-02   9.7976034e-02   5.0379166e-03   3.5368572e-03   2.7607668e+00   2.0392093e+00
   1.9303278e-02   9.6853050e-02   5.0840162e-03   3.4415582e-03   3.0275308e+00   2.0032470e+00
   1.8854476e-02   9.5599570e-02   5.1494044e-03   3.3944456e-03   3.0408462e+00   2.0855110e+00
   1.8356602e-02   9.4130674e-02   5.2400338e-03   3.3960462e-03   2.8708989e+00   1.9713819e+00
   1.7816742e-02   9.2300266e-02   5.3593146e-03   3.4462414e-03   2.6992706e+00   2.0798400e+00
   1.7241178e-02   8.9946500e-02   5.5076508e-03   3.5449168e-03   2.5943401e+00   2.0094313e+00
   1.6629362e-02   8.7033114e-02   5.6828938e-03   3.6894332e-03   2.3891988e+00   2.0074780e+00
   1.5983346e-02   8.3622636e-02   5.8818682e-03   3.8728566e-03   2.4450829e+00   2.1073915e+00
   1.5309064e-02   7.9809280e-02   6.0997526e-03   4.0853482e-03   2.4939493e+00   1.9191421e+00
   1.4612778e-02   7.5759096e-02   6.3303106e-03   4.3153182e-03   2.4158942e+00   2.1929777e+00
   1.3898514e-02   7.1680584e-02   6.5689706e-03   4.5480400e-03   2.4070390e+00   1.7710256e+00
   1.3168896e-02   6.7777068e-02   6.8131384e-03   4.7671454e-03   2.1315591e+00   2.0181918e+00
   1.2427678e-02   6.4233730e-02   7.0660094e-03   4.9543872e-03   1.8419971e+00   1.7596746e+00
   1.1679382e-02   6.1189546e-02   7.3435232e-03   5.0900352e-03   1.7602172e+00   1.7343795e+00
   1.0935812e-02   5.8726556e-02   7.6726828e-03   5.1710544e-03   1.6626258e+00   2.0681116e+00
   1.0223006e-02   5.6893874e-02   8.0870604e-03   5.2138050e-03   1.3284730e+00   1.5377287e+00
   9.5754580e-03   5.5715846e-02   8.6212502e-03   5.2346754e-03   1.0085186e+00   1.9383846e+01
   9.0275600e-03   5.5183030e-02   9.3049028e-03   5.2478318e-03   1.0051882e+00   4.9938453e+01
   8.6145700e-03   5.5255594e-02   1.0165383e-02   5.2677130e-03   9.4274508e-01   6.7916353e+01
   8.3758840e-03   5.5869064e-02   1.1229634e-02   5.3092492e-03   8.4834448e-01   7.8835192e+01
   8.3543660e-03   5.6951368e-02   1.2519552e-02   5.3877438e-03   8.7330744e-01   8.6699765e+01
   8.5990460e-03   5.8410360e-02   1.4050592e-02   5.5174450e-03   8.2677220e-01   9.1515167e+01
   9.1673800e-03   6.0118792e-02   1.5832406e-02   5.7166456e-03   8.1043086e-01   9.6151821e+01
   1.0120940e-02   6.1947496e-02   1.7868112e-02   6.0067464e-03   8.1006364e-01   9.9591324e+01
   1.1521356e-02   6.3779978e-02   2.0150324e-02   6.4097394e-03   6.7608515e-01   1.0313644e+02
   1.3426700e-02   6.5505874e-02   2.2660172e-02   6.9493780e-03   5.8335486e-01   1.0597161e+02
   1.5890212e-02   6.7015964e-02   2.5371842e-02   7.6456412e-03   6.0046827e-01   1.0881050e+02
   1.8959896e-02   6.8217202e-02   2.8247482e-02   8.5120202e-03   5.9923926e-01   1.1136844e+02
   2.2676190e-02   6.9023088e-02   3.1232244e-02   9.5575160e-03   5.9195023e-01   1.1299049e+02
   2.7068892e-02   6.9313688e-02   3.4248354e-02   1.0784758e-02   5.8866397e-01   1.1438681e+02
   3.2146308e-02   6.9012278e-02   3.7194896e-02   1.2190214e-02   5.9064222e-01   1.1512275e+02
   3.7891228e-02   6.8143222e-02   3.9975084e-02   1.3762404e-02   5.9688194e-01   1.1578311e+02
   4.4256972e-02   6.6790140e-02   4.2498994e-02   1.5476861e-02   6.0493385e-01   1.1601028e+02
   5.1164126e-02   6.5093016e-02   4.4668568e-02   1.7299251e-02   6.1181481e-01   1.1600288e+02
   5.8497796e-02   6.3215614e-02   4.6401178e-02   1.9188123e-02   6.0646430e-01   1.1590465e+02
   6.6090088e-02   6.1307880e-02   4.7629076e-02   2.1102294e-02   6.1103918e-01   1.1562075e+02
   7.3738080e-02   5.9492342e-02   4.8282088e-02   2.3009022e-02   6.0726445e-01   1.1567069e+02
   8.1226218e-02   5.7846394e-02   4.8340024e-02   2.4873992e-02   6.0652165e-01   1.1545302e+02
   8.8352232e-02   5.6406216e-02   4.7856774e-02   2.6658548e-02   6.1365508e-01   1.1525343e+02
   9.4955222e-02   5.5168220e-02   4.6917202e-02   2.8324780e-02   6.0850075e-01   1.1523167e+02
   1.0088374e-01   5.4102644e-02   4.5620976e-02   2.9822150e-02   6.1279100e-01   1.1491241e+02
   1.0596672e-01   5.3167458e-02   4.4065780e-02   3.1090596e-02   6.1479999e-01   1.1458445e+02
   1.1000576e-01   5.2330656e-02   4.2345432e-02   3.2095610e-02   6.1112677e-01   1.1438563e+02
   1.1285872e-01   5.1561478e-02   4.0560600e-02   3.2829684e-02   6.0909398e-01   1.1423337e+02
   1.1451087e-01   5.0796376e-02   3.8795590e-02   3.3285560e-02   6.1214989e-01   1.1408753e+02
   1.1501890e-01   4.9960458e-02   3.7115400e-02   3.3464590e-02   6.1765317e-01   1.1393993e+02
   1.1448812e-01   4.8977410e-02   3.5575224e-02   3.3379382e-02   6.1287417e-01   1.1374778e+02
   1.1304198e-01   4.7788616e-02   3.4218106e-02   3.3041410e-02   6.1579218e-01   1.1341718e+02
   1.1081701e-01   4.6386098e-02   3.3066882e-02   3.2479124e-02   6.1328037e-01   1.1288782e+02
   1.0797399e-01   4.4799036e-02   3.2113424e-02   3.1737842e-02   6.0094508e-01   1.1213617e+02
   1.0466737e-01   4.3076838e-02   3.1326082e-02   3.0858820e-02   6.0813039e-01   1.1142712e+02
   1.0106659e-01   4.1275914e-02   3.0660958e-02   2.9880816e-02   6.1194745e-01   1.1076385e+02
   9.7345500e-02   3.9454708e-02   3.0072874e-02   2.8844938e-02   6.0220547e-01   1.0950942e+02
   9.3676144e-02   3.7679744e-02   2.9510204e-02   2.7787588e-02   6.1120290e-01   1.0785629e+02
   9.0210076e-02   3.6020008e-02   2.8901066e-02   2.6729300e-02   6.0725069e-01   1.0601585e+02
   8.7013592e-02   3.4520324e-02   2.8187156e-02   2.5674098e-02   6.0086912e-01   1.0342396e+02
   8.4106852e-02   3.3185954e-02   2.7339620e-02   2.4617162e-02   6.1609662e-01   1.0087616e+02
   8.1514146e-02   3.1999218e-02   2.6338302e-02   2.3546224e-02   6.0846715e-01   9.8596734e+01
   7.9247384e-02   3.0928634e-02   2.5188426e-02   2.2446276e-02   6.1161067e-01   9.5302024e+01
   7.7274628e-02   2.9927086e-02   2.3922894e-02   2.1313102e-02   6.1937217e-01   9.1979705e+01
   7.5505808e-02   2.8940370e-02   2.2582378e-02   2.0146850e-02   6.1805088e-01   8.8850506e+01
   7.3875770e-02   2.7916728e-02   2.1215384e-02   1.8941953e-02   6.2066628e-01   8.4134195e+01
   7.2410212e-02   2.6810672e-02   1.9871117e-02   1.7706856e-02   6.1381856e-01   7.9376841e+01
   7.1160316e-02   2.5599472e-02   1.8587616e-02   1.6468260e-02   6.1965013e-01   7.4831224e+01
   7.0138294e-02   2.4288726e-02   1.7390778e-02   1.5250881e-02   6.1159961e-01   6.9812806e+01
   6.9301114e-02   2.2897924e-02   1.6298179e-02   1.4076340e-02   6.0510743e-01   6.6321078e+01
   6.8567024e-02   2.1468578e-02   1.5318529e-02   1.2966533e-02   6.1537949e-01   6.2831162e+01
   6.7851296e-02   2.0056942e-02   1.4451967e-02   1.1941088e-02   6.0119546e-01   5.9130163e+01
   6.7066430e-02   1.8707648e-02   1.3693218e-02   1.1023640e-02   5.9966743e-01   5.5789829e+01
   6.6122398e-02   1.7449980e-02   1.3031647e-02   1.0241292e-02   6.1174489e-01   5.2175068e+01
   6.4942638e-02   1.6298694e-02   1.2450734e-02   9.6188168e-03   6.0822783e-01   4.9248796e+01
   6.3464674e-02   1.5258372e-02   1.1926827e-02   9.1792304e-03   6.1221410e-01   4.5499825e+01
   6.1631442e-02   1.4324836e-02   1.1436651e-02   8.9430430e-03   6.0825289e-01   4.2495016e+01
   5.9392454e-02   1.3492558e-02   1.0964381e-02   8.9281614e-03   5.9611468e-01   3.9636410e+01
   5.6742840e-02   1.2773401e-02   1.0497465e-02   9.1477162e-03   6.0546886e-01   3.4694816e+01
   5.3754910e-02   1.2191751e-02   1.0022890e-02   9.6091458e-03   6.1041979e-01   3.1476701e+01
   5.0542838e-02   1.1776574e-02   9.5325560e-03   1.0318195e-02   6.0602243e-01   2.9117939e+01
   4.7213488e-02   1.1561873e-02   9.0292676e-03   1.1279005e-02   6.0847272e-01   2.6025314e+01
   4.3855462e-02   1.1580061e-02   8.5213222e-03   1.2490762e-02   6.0134845e-01   2.3232597e+01
   4.0543472e-02   1.1857161e-02   8.0192118e-03   1.3945296e-02   6.0789259e-01   2.0296475e+01
   3.7346094e-02   1.2409470e-02   7.5354944e-03   1.5633782e-02   6.1316204e-01   1.7629504e+01
   3.4334626e-02   1.3241014e-02   7.0819982e-03   1.7546492e-02   6.0906251e-01   1.5132898e+01
   3.1570548e-02   1.4340565e-02   6.6679464e-03   1.9675615e-02   6.2337768e-01   1.3575254e+01
   2.9095282e-02   1.5681651e-02   6.2990054e-03   2.2015484e-02   6.2035975e-01   1.2645249e+01
   2.6941280e-02   1.7225363e-02   5.9798782e-03   2.4545010e-02   6.0705907e-01   1.0297056e+01
   2.5138458e-02   1.8917326e-02   5.7146132e-03   2.7253162e-02   6.0693264e-01   7.2025934e+00
   2.3716944e-02   2.0692980e-02   5.5058690e-03   3.0150186e-02   6.1067615e-01   5.6072984e+00
   2.2705964e-02   2.2506662e-02   5.3563682e-03   3.3240152e-02   6.1043540e-01   5.1680348e+00
   2.2125666e-02   2.4339890e-02   5.2678106e-03   3.6516984e-02   6.0977709e-01   4.1780864e+00
   2.1984618e-02   2.6169540e-02   5.2403764e-03   3.9955718e-02   6.1029000e-01   3.3552823e+00
   2.2279020e-02   2.7969480e-02   5.2745008e-03   4.3516356e-02   5.9931389e-01   2.8407870e+00
   2.2990158e-02   2.9729168e-02   5.3723970e-03   4.7144354e-02   5.9975101e-01   2.1926586e+00
   2.4083430e-02   3.1433160e-02   5.5374488e-03   5.0767482e-02   6.0678315e-01   1.9993273e+00
   2.5511150e-02   3.3053886e-02   5.7737454e-03   5.4284356e-02   6.0453861e-01   2.0230878e+00
   2.7214654e-02   3.4560660e-02   6.0869276e-03   5.7568038e-02   6.1397539e-01   2.0173563e+00
   2.9126096e-02   3.5911518e-02   6.4822992e-03   6.0515010e-02   6.1356598e-01   2.0119722e+00
   3.1196134e-02   3.7053032e-02   6.9634424e-03   6.3021532e-02   6.0314049e-01   2.0192358e+00
   3.3422532e-02   3.7926156e-02   7.5328424e-03   6.5030576e-02   6.0595852e-01   2.0366357e+00
   3.5835212e-02   3.8468512e-02   8.1923842e-03   6.6592136e-02   6.1040776e-01   2.0135795e+00
   3.8482278e-02   3.8625530e-02   8.9456490e-03   6.7737384e-02   6.0985134e-01   2.0440467e+00
   4.1420176e-02   3.8369272e-02   9.7965684e-03   6.8467292e-02   6.0050023e-01   2.0436475e+00
   4.4699456e-02   3.7742818e-02   1.0746393e-02   6.8832246e-02   6.0900882e-01   2.0228582e+00
   4.8371342e-02   3.6873064e-02   1.1793425e-02   6.8887452e-02   6.1020504e-01   2.0349867e+00
   5.2472714e-02   3.5900716e-02   1.2929779e-02   6.8646952e-02   5.9993057e-01   2.0367251e+00
   5.7017416e-02   3.4936732e-02   1.4144076e-02   6.8084432e-02   6.1816926e-01   2.0300144e+00
   6.1999950e-02   3.4065868e-02   1.5425006e-02   6.7180028e-02   5.9639987e-01   2.0246065e+00
   6.7395592e-02   3.3346864e-02   1.6762948e-02   6.5960842e-02   6.0481497e-01   2.0282678e+00
   7.3206760e-02   3.2817304e-02   1.8156865e-02   6.4454228e-02   6.0725643e-01   2.0269726e+00
   7.9469860e-02   3.2490394e-02   1.9610500e-02   6.2671264e-02   5.9675547e-01   2.0392133e+00
   8.6200768e-02   3.2361804e-02   2.1125104e-02   6.0648488e-02   6.1399848e-01   2.0362830e+00
   9.3359520e-02   3.2427838e-02   2.2693792e-02   5.8437466e-02   5.7015413e-01   2.0344740e+00
   1.0084134e-01   3.2684754e-02   2.4296218e-02   5.6098200e-02   6.1878546e-01   2.0438906e+00
   1.0850308e-01   3.3121690e-02   2.5896690e-02   5.3727850e-02   5.7552390e-01   2.0302564e+00
   1.1615895e-01   3.3716670e-02   2.7452790e-02   5.1455664e-02   6.0472063e-01   2.0352261e+00
   1.2359567e-01   3.4434112e-02   2.8921166e-02   4.9404322e-02   6.2664289e-01   2.0289061e+00
   1.3066322e-01   3.5228024e-02   3.0239120e-02   4.7662886e-02   5.3496851e-01   2.0205607e+00
   1.3726088e-01   3.6061070e-02   3.1347380e-02   4.6300040e-02   6.1806492e-01   2.0336752e+00
   1.4327169e-01   3.6925970e-02   3.2220570e-02   4.5379696e-02   3.9531162e-01   2.0309917e+00
   1.4854816e-01   3.7818438e-02   3.2859778e-02   4.4963510e-02   5.4739546e-01   2.0337507e+00
   1.5288509e-01   3.8712184e-02   3.3299206e-02   4.5100522e-02   3.5493207e-01   2.0300968e+00
   1.5604200e-01   3.9572646e-02   3.3579066e-02   4.5800422e-02   5.1201467e-01   2.0200964e+00
   1.5785307e-01   4.0349968e-02   3.3717442e-02   4.7030246e-02   5.3058959e+00   2.0303533e+00
   1.5828850e-01   4.0998846e-02   3.3708476e-02   4.8726412e-02   1.7685954e+01   2.0407821e+00
   1.5737748e-01   4.1513750e-02   3.3528006e-02   5.0796074e-02   3.5500088e+01   2.0324563e+00
   1.5515483e-01   4.1905342e-02   3.3174678e-02   5.3112432e-02   4.9493770e+01   2.0135624e+00
   1.5165485e-01   4.2177356e-02   3.2682620e-02   5.5515838e-02   5.9586927e+01   2.0180989e+00
   1.4691042e-01   4.2331166e-02   3.2105686e-02   5.7797120e-02   7.0367271e+01   2.0229568e+00
   1.4107503e-01   4.2347966e-02   3.1500588e-02   5.9698382e-02   7.8424399e+01   2.0122718e+00
   1.3446655e-01   4.2183168e-02   3.0918184e-02   6.0950468e-02   8.4030937e+01   2.0170279e+00
   1.2740190e-01   4.1810126e-02   3.0409928e-02   6.1318694e-02   8.8405762e+01   2.0176188e+00
   1.2009428e-01   4.1225060e-02   3.0018406e-02   6.0749472e-02   9.1763584e+01   2.0247920e+00
   1.1267482e-01   4.0449636e-02   2.9778548e-02   5.9411156e-02   9.5107279e+01   2.0304172e+00
   1.0525073e-01   3.9565670e-02   2.9715722e-02   5.7529720e-02   9.7923077e+01   2.0243392e+00
   9.7959026e-02   3.8668370e-02   2.9833976e-02   5.5312518e-02   9.9998170e+01   2.0280352e+00
   9.0918598e-02   3.7837848e-02   3.0127646e-02   5.2930238e-02   1.0117995e+02   2.0279046e+00
   8.4184990e-02   3.7166750e-02   3.0582678e-02   5.0517626e-02   1.0207490e+02   2.0316375e+00
   7.7809878e-02   3.6743450e-02   3.1163624e-02   4.8194278e-02   1.0265849e+02   2.0264692e+00
   7.1877954e-02   3.6634606e-02   3.1826866e-02   4.6040616e-02   1.0283864e+02   2.0308071e+00
   6.6482830e-02   3.6880170e-02   3.2531184e-02   4.4096928e-02   1.0309162e+02   2.0461817e+00
   6.1681514e-02   3.7487434e-02   3.3222200e-02   4.2377414e-02   1.0300037e+02   2.0379946e+00
   5.7468830e-02   3.8432372e-02   3.3833158e-02   4.0876126e-02   1.0300566e+02   2.0361827e+00
   5.3785766e-02   3.9665082e-02   3.4305202e-02   3.9564510e-02   1.0287571e+02   2.0392737e+00
   5.0539638e-02   4.1106718e-02   3.4602496e-02   3.8407294e-02   1.0242151e+02   2.0414263e+00
   4.7640046e-02   4.2656040e-02   3.4710890e-02   3.7376946e-02   1.0235823e+02   2.0372015e+00
   4.5006078e-02   4.4192106e-02   3.4637824e-02   3.6432592e-02   1.0190925e+02   2.0258023e+00
   4.2570168e-02   4.5581602e-02   3.4417398e-02   3.5515796e-02   1.0141141e+02   2.0412040e+00
   4.0290706e-02   4.6733802e-02   3.4097190e-02   3.4551940e-02   1.0124636e+02   2.0531867e+00
   3.8139856e-02   4.7606686e-02   3.3722132e-02   3.3473490e-02   1.0096277e+02   2.0391169e+00
   3.6124420e-02   4.8187752e-02   3.3323572e-02   3.2257098e-02   1.0106493e+02   2.0411065e+00
   3.4293664e-02   4.8495126e-02   3.2918198e-02   3.0920044e-02   1.0113345e+02   2.0577882e+00
   3.2709410e-02   4.8562238e-02   3.2514922e-02   2.9512396e-02   1.0088890e+02   2.0553117e+00
   3.1437766e-02   4.8439368e-02   3.2104070e-02   2.8103628e-02   1.0058104e+02   2.0433586e+00
   3.0541312e-02   4.8184068e-02   3.1656252e-02   2.6756996e-02   1.0007019e+02   2.0441135e+00
   3.0065518e-02   4.7844610e-02   3.1145268e-02   2.5522150e-02   9.9622651e+01   2.0444804e+00
   3.0029516e-02   4.7439208e-02   3.0550058e-02   2.4433568e-02   9.8982368e+01   2.0327936e+00
   3.0421496e-02   4.6955804e-02   2.9856716e-02   2.3510834e-02   9.7846056e+01   2.0381355e+00
   3.1199770e-02   4.6388850e-02   2.9074020e-02   2.2768468e-02   9.6664070e+01   2.0522926e+00
   3.2292866e-02   4.5736408e-02   2.8232990e-02   2.2213758e-02   9.5251175e+01   2.0445185e+00
   3.3603154e-02   4.4976852e-02   2.7376588e-02   2.1836058e-02   9.3348902e+01   2.0405194e+00
   3.5010472e-02   4.4072388e-02   2.6544116e-02   2.1611482e-02   9.0478755e+01   2.0441964e+00
   3.6362110e-02   4.3004394e-02   2.5768484e-02   2.1516138e-02   8.7200524e+01   2.0404947e+00
   3.7498996e-02   4.1783940e-02   2.5075304e-02   2.1523546e-02   8.4641056e+01   2.0361820e+00
   3.8325312e-02   4.0439570e-02   2.4474010e-02   2.1592592e-02   8.1582601e+01   2.0358982e+00
   3.8831906e-02   3.9040980e-02   2.3958918e-02   2.1662048e-02   7.8768862e+01   2.0360768e+00
   3.9068910e-02   3.7684252e-02   2.3513544e-02   2.1656498e-02   7.6034379e+01   2.0353407e+00
   3.9108470e-02   3.6445716e-02   2.3121486e-02   2.1532176e-02   7.2099414e+01   2.0419665e+00
   3.9020208e-02   3.5369506e-02   2.2762290e-02   2.1290146e-02   6.9480232e+01   2.0461249e+00
   3.8859600e-02   3.4493138e-02   2.2410292e-02   2.0927362e-02   6.7322102e+01   2.0456367e+00
   3.8655846e-02   3.3884766e-02   2.2057246e-02   2.0441876e-02   6.4014038e+01   2.0498568e+00
   3.8407666e-02   3.3625318e-02   2.1704772e-02   1.9858153e-02   6.0817501e+01   2.0509178e+00
   3.8079248e-02   3.3784016e-02   2.1354112e-02   1.9207036e-02   5.7800289e+01   2.0458814e+00
   3.7599756e-02   3.4431930e-02   2.1013790e-02   1.8509095e-02   5.5441506e+01   2.0503730e+00
   3.6877234e-02   3.5640602e-02   2.0686544e-02   1.7777412e-02   5.3225026e+01   2.0475694e+00
   3.5822670e-02   3.7464050e-02   2.0363672e-02   1.7025184e-02   5.1279639e+01   2.0410085e+00
   3.4383666e-02   3.9933384e-02   2.0031346e-02   1.6265963e-02   4.9638497e+01   2.0508875e+00
   3.2582840e-02   4.3070690e-02   1.9668675e-02   1.5505792e-02   4.6901657e+01   2.0503850e+00
   3.0504518e-02   4.6898044e-02   1.9251613e-02   1.4738435e-02   4.4344138e+01   2.0480765e+00
   2.8232808e-02   5.1428464e-02   1.8754020e-02   1.3954028e-02   4.1416227e+01   2.0466738e+00
   2.5847858e-02   5.6658394e-02   1.8143421e-02   1.3150850e-02   3.8196648e+01   2.0478099e+00
   2.3444940e-02   6.2569440e-02   1.7395503e-02   1.2326496e-02   3.5449740e+01   2.0606860e+00
   2.1111268e-02   6.9125126e-02   1.6521612e-02   1.1481196e-02   3.2801341e+01   2.0553763e+00
   1.8913026e-02   7.6259576e-02   1.5564962e-02   1.0634604e-02   3.1264933e+01   2.0467756e+00
   1.6899400e-02   8.3852402e-02   1.4571316e-02   9.8131816e-03   2.9428399e+01   2.0438717e+00
   1.5105732e-02   9.1733580e-02   1.3581154e-02   9.0384708e-03   2.7298253e+01   2.0423950e+00
   1.3553884e-02   9.9711996e-02   1.2628988e-02   8.3257252e-03   2.5373833e+01   2.0483055e+00
   1.2254210e-02   1.0754483e-01   1.1739815e-02   7.6812266e-03   2.3256373e+01   2.0474548e+00
   1.1209408e-02   1.1491838e-01   1.0931541e-02   7.1055754e-03   2.1162266e+01   2.0476579e+00
   1.0412660e-02   1.2145102e-01   1.0213792e-02   6.5927704e-03   1.8883994e+01   2.0512167e+00
   9.8494840e-03   1.2674059e-01   9.5859746e-03   6.1327826e-03   1.7767445e+01   2.0502273e+00
   9.4990640e-03   1.3041165e-01   9.0385950e-03   5.7153424e-03   1.6494370e+01   2.0469448e+00
   9.3357280e-03   1.3214678e-01   8.5611960e-03   5.3320554e-03   1.4332436e+01   2.0399994e+00
   9.3333920e-03   1.3189819e-01   8.1449548e-03   4.9804478e-03   1.2716306e+01   2.0455266e+00
   9.4666340e-03   1.2989860e-01   7.7800448e-03   4.6611748e-03   1.1068544e+01   2.0479427e+00
   9.7120800e-03   1.2644974e-01   7.4561600e-03   4.3753208e-03   1.0113613e+01   2.0362427e+00
   1.0047702e-02   1.2189786e-01   7.1632700e-03   4.1237540e-03   9.1620118e+00   2.0558905e+00
   1.0452206e-02   1.1659346e-01   6.8968074e-03   3.9065884e-03   8.2087673e+00   2.0532431e+00
   1.0907714e-02   1.1084610e-01   6.6536036e-03   3.7226048e-03   8.2730300e+00   2.0372383e+00
   1.1401822e-02   1.0494162e-01   6.4262572e-03   3.5687378e-03   7.3998471e+00   2.0556000e+00
   1.1926254e-02   9.9140480e-02   6.2085498e-03   3.4413668e-03   5.7624547e+00   2.0362192e+00
   1.2475246e-02   9.3686396e-02   5.9957240e-03   3.3367854e-03   4.3966999e+00   2.0318963e+00
   1.3044420e-02   8.8789250e-02   5.7809346e-03   3.2519510e-03   3.6408376e+00   2.0470536e+00
   1.3626354e-02   8.4617272e-02   5.5570740e-03   3.1828342e-03   3.6082261e+00   2.0444958e+00
   1.4214438e-02   8.1300672e-02   5.3205396e-03   3.1272808e-03   3.4503286e+00   2.0398490e+00
   1.4805428e-02   7.8913304e-02   5.0712792e-03   3.0891162e-03   3.0412394e+00   2.0279183e+00
   1.5390804e-02   7.7456524e-02   4.8133926e-03   3.0725306e-03   3.0519085e+00   2.0516860e+00
   1.5960162e-02   7.6876162e-02   4.5543736e-03   3.0795126e-03   3.4976470e+00   2.0351471e+00
   1.6509638e-02   7.7070968e-02   4.3008432e-03   3.1117216e-03   3.6360500e+00   2.0389723e+00
   1.7039792e-02   7.7879820e-02   4.0584594e-03   3.1710392e-03   3.9212094e+00   2.0495184e+00
   1.7550296e-02   7.9130518e-02   3.8318128e-03   3.2586986e-03   4.1549843e+00   2.0211181e+00
   1.8036778e-02   8.0676312e-02   3.6239126e-03   3.3738132e-03   4.1719526e+00   2.0559598e+00
   1.8495672e-02   8.2376566e-02   3.4374886e-03   3.5126494e-03   4.0895097e+00   2.0138375e+00
   1.8930890e-02   8.4075482e-02   3.2747520e-03   3.6681868e-03   3.3625291e+00   2.0406510e+00
   1.9350146e-02   8.5568254e-02   3.1381906e-03   3.8328218e-03   2.8337977e+00   2.0341909e+00
   1.9756248e-02   8.6660618e-02   3.0310418e-03   3.9991696e-03   2.7507169e+00   2.0148780e+00
   2.0142220e-02   8.7254658e-02   2.9568710e-03   4.1595942e-03   2.7536477e+00   2.0663030e+00
   2.0491814e-02   8.7323870e-02   2.9196696e-03   4.3058482e-03   2.8773708e+00   1.9817290e+00
   2.0786790e-02   8.6885800e-02   2.9226194e-03   4.4315192e-03   2.8395694e+00   2.0849262e+00
   2.1012150e-02   8.5985344e-02   2.9678868e-03   4.5392280e-03   2.6906571e+00   2.0037951e+00
   2.1156048e-02   8.4676392e-02   3.0574934e-03   4.6368204e-03   2.5946739e+00   2.0398049e+00
   2.1210314e-02   8.3002608e-02   3.1926928e-03   4.7312736e-03   2.6623065e+00   2.0664195e+00
   2.1166830e-02   8.0997864e-02   3.3738240e-03   4.8304676e-03   2.6972416e+00   1.9763584e+00
   2.1017134e-02   7.8721070e-02   3.6013666e-03   4.9431064e-03   2.6058322e+00   2.1290141e+00
   2.0753996e-02   7.6220060e-02   3.8762940e-03   5.0808856e-03   2.3766046e+00   1.7986926e+00
   2.0365762e-02   7.3517432e-02   4.1998402e-03   5.2602116e-03   2.0563477e+00   2.0769522e+00
   1.9837916e-02   7.0678662e-02   4.5737054e-03   5.4963052e-03   1.9305508e+00   1.6689232e+00
   1.9159472e-02   6.7823140e-02   5.0015572e-03   5.8024254e-03   1.6547714e+00   1.9265418e+00
   1.8330206e-02   6.5082140e-02   5.4892728e-03   6.1952098e-03   1.3484247e+00   1.7474426e+00
   1.7364764e-02   6.2561688e-02   6.0438222e-03   6.6919644e-03   1.3207213e+00   2.6176554e+00
   1.6287416e-02   6.0350374e-02   6.6762126e-03   7.3066692e-03   1.2099467e+00   2.1414768e+01
   1.5131584e-02   5.8551926e-02   7.4009898e-03   8.0493640e-03   1.1530128e+00   4.9500388e+01
   1.3938984e-02   5.7260574e-02   8.2321224e-03   8.9274270e-03   1.1706966e+00   6.7322178e+01
   1.2757690e-02   5.6524086e-02   9.1851374e-03   9.9475712e-03   1.1042168e+00   7.9020272e+01
   1.1636638e-02   5.6356164e-02   1.0274745e-02   1.1113732e-02   1.1063113e+00   8.6872433e+01
   1.0619364e-02   5.6747656e-02   1.1508901e-02   1.2428610e-02   1.0926080e+00   9.2016805e+01
   9.7478800e-03   5.7672742e-02   1.2891915e-02   1.3893919e-02   1.0812339e+00   9.6149334e+01
   9.0612680e-03   5.9100780e-02   1.4430572e-02   1.5505324e-02   1.0811642e+00   9.9122131e+01
   8.5939620e-03   6.0976046e-02   1.6132978e-02   1.7249600e-02   9.3102067e-01   1.0223899e+02
   8.3783180e-03   6.3220892e-02   1.8001863e-02   1.9103358e-02   8.2559589e-01   1.0484316e+02
   8.4472080e-03   6.5740390e-02   2.0036158e-02   2.1035220e-02   8.2419358e-01   1.0765712e+02
   8.8357720e-03   6.8406946e-02   2.2231960e-02   2.3000754e-02   7.1761483e-01   1.1030655e+02
   9.5787800e-03   7.1050764e-02   2.4577780e-02   2.4936610e-02   6.0700807e-01   1.1217671e+02
   1.0709130e-02   7.3465152e-02   2.7050832e-02   2.6758086e-02   6.0646636e-01   1.1357436e+02
   1.2256816e-02   7.5470168e-02   2.9610028e-02   2.8352884e-02   6.0595036e-01   1.1434503e+02
   1.4247520e-02   7.6905694e-02   3.2210678e-02   2.9613722e-02   5.8963455e-01   1.1494974e+02
   1.6699656e-02   7.7637020e-02   3.4824730e-02   3.0488550e-02   5.9664625e-01   1.1538954e+02
   1.9622126e-02   7.7626784e-02   3.7443404e-02   3.0989068e-02   6.0153321e-01   1.1570736e+02
   2.3012236e-02   7.6907618e-02   4.0084396e-02   3.1171286e-02   6.0071969e-01   1.1590384e+02
   2.6849972e-02   7.5571950e-02   4.2783098e-02   3.1107268e-02   6.0169708e-01   1.1604250e+02
   3.1093750e-02   7.3758560e-02   4.5565484e-02   3.0865794e-02   6.1231627e-01   1.1630504e+02
   3.5675710e-02   7.1632366e-02   4.8427670e-02   3.0501922e-02   6.1810009e-01   1.1630155e+02
   4.0498564e-02   6.9388966e-02   5.1347122e-02   3.0054828e-02   6.1140855e-01   1.1620359e+02
   4.5438938e-02   6.7209762e-02   5.4333484e-02   2.9560294e-02   6.1851067e-01   1.1628828e+02
   5.0358442e-02   6.5255438e-02   5.7437454e-02   2.9055248e-02   6.1710683e-01   1.1618096e+02
   5.5115996e-02   6.3648284e-02   6.0696526e-02   2.8568020e-02   6.1161965e-01   1.1599733e+02
   5.9591764e-02   6.2449248e-02   6.4110462e-02   2.8111766e-02   6.0980233e-01   1.1609055e+02
   6.3707536e-02   6.1678796e-02   6.7643400e-02   2.7693264e-02   6.0312779e-01   1.1620570e+02
   6.7393008e-02   6.1330422e-02   7.1199402e-02   2.7316900e-02   6.1681661e-01   1.1618135e+02
   7.0562984e-02   6.1386378e-02   7.4626736e-02   2.6982732e-02   6.1584284e-01   1.1608744e+02
   7.3147402e-02   6.1815072e-02   7.7760280e-02   2.6693464e-02   6.1135586e-01   1.1594317e+02
   7.5098520e-02   6.2566842e-02   8.0414254e-02   2.6450584e-02   6.2175786e-01   1.1585425e+02
   7.6387036e-02   6.3587968e-02   8.2371220e-02   2.6246170e-02   6.0785990e-01   1.1571062e+02
   7.7029104e-02   6.4824784e-02   8.3424590e-02   2.6053388e-02   6.0933131e-01   1.1547532e+02
   7.7082764e-02   6.6210900e-02   8.3422178e-02   2.5831554e-02   6.2144609e-01   1.1531758e+02
   7.6603702e-02   6.7664694e-02   8.2329036e-02   2.5559494e-02   6.1837693e-01   1.1516987e+02
   7.5663180e-02   6.9124016e-02   8.0270050e-02   2.5238138e-02   6.1885783e-01   1.1499849e+02
   7.4364930e-02   7.0562912e-02   7.7442452e-02   2.4863824e-02   6.1505875e-01   1.1477850e+02
   7.2801552e-02   7.1943082e-02   7.4007734e-02   2.4429596e-02   6.1524294e-01   1.1434993e+02
   7.1077178e-02   7.3187540e-02   7.0102496e-02   2.3939976e-02   6.1211951e-01   1.1388267e+02
   6.9326312e-02   7.4248740e-02   6.5875906e-02   2.3408648e-02   6.0704870e-01   1.1323064e+02
   6.7653146e-02   7.5124512e-02   6.1473216e-02   2.2849726e-02   6.1024429e-01   1.1236473e+02
   6.6117188e-02   7.5784244e-02   5.7004056e-02   2.2273668e-02   6.1431607e-01   1.1157209e+02
   6.4764112e-02   7.6161030e-02   5.2547244e-02   2.1687940e-02   6.1223934e-01   1.1042730e+02
   6.3630456e-02   7.6209680e-02   4.8185266e-02   2.1097456e-02   5.9993640e-01   1.0930164e+02
   6.2736986e-02   7.5934596e-02   4.4002164e-02   2.0502300e-02   6.0781348e-01   1.0816960e+02
   6.2085060e-02   7.5350090e-02   4.0060936e-02   1.9893618e-02   6.1550922e-01   1.0650601e+02
   6.1663954e-02   7.4447958e-02   3.6403370e-02   1.9248026e-02   6.0836517e-01   1.0497313e+02
   6.1452384e-02   7.3193216e-02   3.3046174e-02   1.8539015e-02   6.1507036e-01   1.0347905e+02
   6.1428680e-02   7.1545364e-02   2.9977168e-02   1.7754694e-02   6.1350237e-01   1.0197819e+02
   6.1595392e-02   6.9478968e-02   2.7170626e-02   1.6900094e-02   6.1284015e-01   1.0045519e+02
   6.1946430e-02   6.6968548e-02   2.4595754e-02   1.5997586e-02   6.2040026e-01   9.8855353e+01
   6.2429542e-02   6.4033352e-02   2.2219598e-02   1.5080758e-02   6.1165623e-01   9.7535848e+01
   6.2953640e-02   6.0753602e-02   2.0022112e-02   1.4183082e-02   6.0718703e-01   9.6339120e+01
   6.3393566e-02   5.7213542e-02   1.7992226e-02   1.3335213e-02   6.2005456e-01   9.4979324e+01
   6.3620468e-02   5.3495612e-02   1.6114083e-02   1.2564833e-02   6.1511337e-01   9.2878990e+01
   6.3516614e-02   4.9696984e-02   1.4376167e-02   1.1895817e-02   6.1328142e-01   9.1211924e+01
   6.2966002e-02   4.5911108e-02   1.2776462e-02   1.1347832e-02   6.1928712e-01   8.9820984e+01
   6.1907498e-02   4.2194252e-02   1.1315138e-02   1.0933463e-02   6.0676202e-01   8.7172541e+01
   6.0343166e-02   3.8560374e-02   9.9936404e-03   1.0657802e-02   6.0760381e-01   8.4786064e+01
   5.8281222e-02   3.5008876e-02   8.8157618e-03   1.0525945e-02   5.9785120e-01   8.2451439e+01
   5.5716738e-02   3.1559498e-02   7.7834882e-03   1.0549562e-02   5.9485867e-01   7.9194833e+01
   5.2657258e-02   2.8244390e-02   6.8934154e-03   1.0743626e-02   6.0958433e-01   7.6217612e+01
   4.9198126e-02   2.5081430e-02   6.1379054e-03   1.1123589e-02   6.0766298e-01   7.3702607e+01
   4.5521258e-02   2.2084086e-02   5.5072726e-03   1.1709129e-02   6.1106026e-01   7.1428157e+01
   4.1812880e-02   1.9270543e-02   4.9905680e-03   1.2522253e-02   6.0519803e-01   6.8886443e+01
   3.8240414e-02   1.6669588e-02   4.5751596e-03   1.3582977e-02   6.0703648e-01   6.5604851e+01
   3.4944418e-02   1.4317731e-02   4.2468630e-03   1.4904234e-02   6.0971323e-01   6.2413214e+01
   3.2035060e-02   1.2239179e-02   3.9915174e-03   1.6492825e-02   5.9673089e-01   5.9220146e+01
   2.9606978e-02   1.0443486e-02   3.7971160e-03   1.8359988e-02   6.0050899e-01   5.5900282e+01
   2.7739378e-02   8.9351018e-03   3.6547980e-03   2.0516634e-02   5.9984455e-01   5.2727829e+01
   2.6499856e-02   7.7251802e-03   3.5578872e-03   2.2961382e-02   6.1543587e-01   4.9714673e+01
   2.5942090e-02   6.8332228e-03   3.5006122e-03   2.5672818e-02   6.3018073e-01   4.6484675e+01
   2.6096346e-02   6.2743866e-03   3.4770438e-03   2.8614492e-02   6.0967415e-01   4.2208204e+01
   2.6967108e-02   6.0575096e-03   3.4814888e-03   3.1746350e-02   6.0289186e-01   3.7557444e+01
   2.8537188e-02   6.1884558e-03   3.5094714e-03   3.5020186e-02   6.0422187e-01   3.2878092e+01
   3.0770836e-02   6.6697580e-03   3.5588066e-03   3.8390964e-02   6.0798199e-01   2.8879637e+01
   3.3609636e-02   7.5005546e-03   3.6313188e-03   4.1816540e-02   6.0626942e-01   2.4423126e+01
   3.6977396e-02   8.6731552e-03   3.7318344e-03   4.5239910e-02   5.9675512e-01   1.8143802e+01
   4.0784194e-02   1.0169421e-02   3.8668876e-03   4.8599638e-02   6.0762266e-01   1.4007127e+01
   4.4951842e-02   1.1958296e-02   4.0460702e-03   5.1832354e-02   6.0202813e-01   1.0917014e+01
   4.9437336e-02   1.3999886e-02   4.2818912e-03   5.4874528e-02   5.9308917e-01   6.8668573e+00
   5.4210586e-02   1.6251032e-02   4.5862858e-03   5.7670924e-02   5.9695197e-01   4.6311396e+00
   5.9246650e-02   1.8661667e-02   4.9684544e-03   6.0174184e-02   6.0517435e-01   2.9344664e+00
   6.4523406e-02   2.1171302e-02   5.4369984e-03   6.2326444e-02   6.2304658e-01   1.9220687e+00
   7.0010134e-02   2.3704608e-02   6.0000070e-03   6.4054770e-02   6.0437600e-01   2.0670398e+00
   7.5653322e-02   2.6173602e-02   6.6634756e-03   6.5332326e-02   5.9717635e-01   1.9691300e+00
   8.1364874e-02   2.8494220e-02   7.4328866e-03   6.6177078e-02   6.0668922e-01   2.0297117e+00
   8.7043466e-02   3.0618528e-02   8.3125562e-03   6.6603368e-02   5.9172014e-01   2.0200557e+00
   9.2592100e-02   3.2550944e-02   9.3081090e-03   6.6647672e-02   6.1999408e-01   2.0078893e+00
   9.7905510e-02   3.4320618e-02   1.0432319e-02   6.6371030e-02   6.1559753e-01   2.0447895e+00
   1.0284431e-01   3.5960204e-02   1.1699645e-02   6.5823156e-02   5.9038085e-01   2.0037135e+00
   1.0728441e-01   3.7500666e-02   1.3120343e-02   6.5043324e-02   6.0763296e-01   2.0423975e+00
   1.1120751e-01   3.8976912e-02   1.4696701e-02   6.4086622e-02   5.9493779e-01   2.0186494e+00
   1.1466855e-01   4.0425076e-02   1.6420328e-02   6.2998026e-02   6.0117693e-01   2.0371206e+00
   1.1770286e-01   4.1862768e-02   1.8280426e-02   6.1790368e-02   5.9763982e-01   2.0354928e+00
   1.2030297e-01   4.3293568e-02   2.0264900e-02   6.0501990e-02   6.0121271e-01   2.0181114e+00
   1.2243490e-01   4.4721520e-02   2.2358832e-02   5.9202200e-02   6.0986084e-01   2.0269852e+00
   1.2407026e-01   4.6151920e-02   2.4538878e-02   5.7955324e-02   5.9656508e-01   2.0211948e+00
   1.2524740e-01   4.7568674e-02   2.6769194e-02   5.6810886e-02   6.1581483e-01   2.0323023e+00
   1.2604611e-01   4.8943430e-02   2.9015610e-02   5.5795108e-02   5.9518306e-01   2.0273249e+00
   1.2651671e-01   5.0263168e-02   3.1247892e-02   5.4907140e-02   6.2694098e-01   2.0235177e+00
   1.2668715e-01   5.1507910e-02   3.3426046e-02   5.4121718e-02   6.0550850e-01   2.0284428e+00
   1.2657268e-01   5.2643808e-02   3.5489722e-02   5.3439596e-02   5.6833015e-01   2.0329394e+00
   1.2617595e-01   5.3651310e-02   3.7390482e-02   5.2912690e-02   5.4202628e-01   2.0246967e+00
   1.2548753e-01   5.4552664e-02   3.9110930e-02   5.2618524e-02   4.2265351e-01   2.0292268e+00
   1.2450009e-01   5.5389510e-02   4.0629012e-02   5.2633976e-02   5.1556625e-01   2.0339579e+00
   1.2320717e-01   5.6181360e-02   4.1913280e-02   5.3006242e-02   2.7476441e-01   2.0319752e+00
   1.2157023e-01   5.6942376e-02   4.2924908e-02   5.3768922e-02   8.5084523e-01   2.0370410e+00
   1.1951726e-01   5.7689780e-02   4.3625864e-02   5.4949242e-02   7.5347613e+00   2.0244054e+00
   1.1695519e-01   5.8411628e-02   4.3995298e-02   5.6545766e-02   2.3451761e+01   2.0284404e+00
   1.1381520e-01   5.9051640e-02   4.4031134e-02   5.8519848e-02   4.1847497e+01   2.0351848e+00
   1.1007541e-01   5.9557754e-02   4.3772776e-02   6.0799300e-02   5.6222915e+01   2.0325696e+00
   1.0572495e-01   5.9917358e-02   4.3286970e-02   6.3292038e-02   6.9019199e+01   2.0286464e+00
   1.0076598e-01   6.0117556e-02   4.2619866e-02   6.5890980e-02   7.9800610e+01   2.0190686e+00
   9.5237382e-02   6.0137302e-02   4.1800810e-02   6.8454450e-02   8.7161297e+01   2.0152927e+00
   8.9241378e-02   5.9981934e-02   4.0880512e-02   7.0787560e-02   9.2628008e+01   2.0161025e+00
   8.2935720e-02   5.9675076e-02   3.9932510e-02   7.2749856e-02   9.6540106e+01   2.0243504e+00
   7.6471630e-02   5.9242250e-02   3.9017814e-02   7.4319754e-02   1.0032846e+02   2.0295609e+00
   6.9966302e-02   5.8724980e-02   3.8166146e-02   7.5515290e-02   1.0387644e+02   2.0257901e+00
   6.3530242e-02   5.8160176e-02   3.7388524e-02   7.6418776e-02   1.0634921e+02   2.0271874e+00
   5.7285314e-02   5.7581422e-02   3.6683156e-02   7.7158844e-02   1.0803977e+02   2.0253123e+00
   5.1345316e-02   5.7037916e-02   3.6030610e-02   7.7821036e-02   1.0911715e+02   2.0177890e+00
   4.5816144e-02   5.6558790e-02   3.5392926e-02   7.8465400e-02   1.0980837e+02   2.0299328e+00
   4.0791820e-02   5.6164066e-02   3.4702360e-02   7.9140018e-02   1.1019856e+02   2.0318161e+00
   3.6326944e-02   5.5865974e-02   3.3902610e-02   7.9858534e-02   1.1060694e+02   2.0272832e+00
   3.2437870e-02   5.5636718e-02   3.2995802e-02   8.0571732e-02   1.1090234e+02   2.0378637e+00
   2.9106680e-02   5.5415398e-02   3.2004432e-02   8.1155926e-02   1.1086283e+02   2.0443756e+00
   2.6287142e-02   5.5143950e-02   3.0951090e-02   8.1466440e-02   1.1043628e+02   2.0456978e+00
   2.3919426e-02   5.4823622e-02   2.9868914e-02   8.1387126e-02   1.0998294e+02   2.0418260e+00
   2.1942416e-02   5.4491650e-02   2.8790522e-02   8.0789446e-02   1.0967571e+02   2.0444410e+00
   2.0289688e-02   5.4166222e-02   2.7738616e-02   7.9565532e-02   1.0887290e+02   2.0404584e+00
   1.8880576e-02   5.3846094e-02   2.6730556e-02   7.7729800e-02   1.0815059e+02   2.0370004e+00
   1.7642122e-02   5.3535106e-02   2.5783136e-02   7.5348172e-02   1.0773907e+02   2.0328620e+00
   1.6513514e-02   5.3260718e-02   2.4903594e-02   7.2459130e-02   1.0718506e+02   2.0349325e+00
   1.5453678e-02   5.3039806e-02   2.4084280e-02   6.9117894e-02   1.0681192e+02   2.0516245e+00
   1.4464836e-02   5.2874966e-02   2.3298810e-02   6.5409714e-02   1.0635154e+02   2.0356182e+00
   1.3566442e-02   5.2777720e-02   2.2520784e-02   6.1422426e-02   1.0591483e+02   2.0301596e+00
   1.2769556e-02   5.2739378e-02   2.1741476e-02   5.7263012e-02   1.0557025e+02   2.0405258e+00
   1.2080836e-02   5.2732200e-02   2.0958872e-02   5.3066662e-02   1.0506013e+02   2.0367619e+00
   1.1503234e-02   5.2735656e-02   2.0185498e-02   4.8955068e-02   1.0469777e+02   2.0430831e+00
   1.1035400e-02   5.2719740e-02   1.9446661e-02   4.5020390e-02   1.0402822e+02   2.0429714e+00
   1.0671748e-02   5.2627818e-02   1.8766661e-02   4.1331196e-02   1.0306921e+02   2.0485328e+00
   1.0404224e-02   5.2387886e-02   1.8164104e-02   3.7936786e-02   1.0202189e+02   2.0405074e+00
   1.0224788e-02   5.1940218e-02   1.7647227e-02   3.4878194e-02   1.0064581e+02   2.0267658e+00
   1.0124530e-02   5.1267300e-02   1.7217405e-02   3.2189786e-02   9.9020049e+01   2.0455629e+00
   1.0095476e-02   5.0373806e-02   1.6865999e-02   2.9886254e-02   9.6927697e+01   2.0366216e+00
   1.0135102e-02   4.9257708e-02   1.6579292e-02   2.7954260e-02   9.4845230e+01   2.0308496e+00
   1.0243458e-02   4.7940802e-02   1.6347936e-02   2.6364020e-02   9.2613546e+01   2.0522176e+00
   1.0420914e-02   4.6477970e-02   1.6163601e-02   2.5078530e-02   8.9957588e+01   2.0408632e+00
   1.0668770e-02   4.4937388e-02   1.6016831e-02   2.4048896e-02   8.7453553e+01   2.0321151e+00
   1.0987932e-02   4.3383094e-02   1.5889145e-02   2.3210512e-02   8.4342436e+01   2.0363905e+00
   1.1381812e-02   4.1861962e-02   1.5759663e-02   2.2478506e-02   8.0987461e+01   2.0356195e+00
   1.1855686e-02   4.0413526e-02   1.5615295e-02   2.1757356e-02   7.7867428e+01   2.0450145e+00
   1.2411842e-02   3.9063488e-02   1.5445787e-02   2.0979622e-02   7.4858318e+01   2.0469281e+00
   1.3049258e-02   3.7833090e-02   1.5252565e-02   2.0120282e-02   7.2453464e+01   2.0397968e+00
   1.3761734e-02   3.6760428e-02   1.5044516e-02   1.9175414e-02   6.9249157e+01   2.0431628e+00
   1.4534202e-02   3.5880820e-02   1.4824111e-02   1.8155490e-02   6.6554191e+01   2.0412388e+00
   1.5344378e-02   3.5215190e-02   1.4588909e-02   1.7086170e-02   6.4729474e+01   2.0280406e+00
   1.6164152e-02   3.4774706e-02   1.4333817e-02   1.5997707e-02   6.1606331e+01   2.0355754e+00
   1.6965960e-02   3.4558832e-02   1.4058057e-02   1.4910164e-02   5.8930202e+01   2.0476586e+00
   1.7735984e-02   3.4548716e-02   1.3764581e-02   1.3831685e-02   5.6500392e+01   2.0481605e+00
   1.8475626e-02   3.4722070e-02   1.3458399e-02   1.2777470e-02   5.4012112e+01   2.0408282e+00
   1.9192960e-02   3.5095134e-02   1.3152966e-02   1.1773363e-02   5.2219128e+01   2.0353305e+00
   1.9890802e-02   3.5711528e-02   1.2864858e-02   1.0839365e-02   5.0202765e+01   2.0551290e+00
   2.0559138e-02   3.6596556e-02   1.2603204e-02   9.9847224e-03   4.8118288e+01   2.0474793e+00
   2.1181460e-02   3.7757236e-02   1.2367771e-02   9.2111992e-03   4.6488585e+01   2.0347945e+00
   2.1742566e-02   3.9195662e-02   1.2154199e-02   8.5189840e-03   4.5244872e+01   2.0527857e+00
   2.2234070e-02   4.0904192e-02   1.1955945e-02   7.9080402e-03   4.3590909e+01   2.0455297e+00
   2.2655306e-02   4.2863446e-02   1.1762578e-02   7.3735686e-03   4.2691460e+01   2.0322966e+00
   2.3005430e-02   4.5047226e-02   1.1557113e-02   6.9068812e-03   4.1851353e+01   2.0382245e+00
   2.3288416e-02   4.7435892e-02   1.1323422e-02   6.4971400e-03   4.0134076e+01   2.0381113e+00
   2.3513936e-02   5.0015174e-02   1.1059435e-02   6.1343890e-03   3.9078765e+01   2.0282436e+00
   2.3678216e-02   5.2756080e-02   1.0771331e-02   5.8096968e-03   3.7279900e+01   2.0370184e+00
   2.3772406e-02   5.5616990e-02   1.0466630e-02   5.5110660e-03   3.5325254e+01   2.0383971e+00
   2.3798178e-02   5.8547460e-02   1.0155338e-02   5.2294646e-03   3.3776944e+01   2.0292231e+00
   2.3760236e-02   6.1494794e-02   9.8468202e-03   4.9623202e-03   3.1445288e+01   2.0353448e+00
   2.3672252e-02   6.4400976e-02   9.5491476e-03   4.7073452e-03   2.9553599e+01   2.0336646e+00
   2.3553118e-02   6.7185834e-02   9.2689846e-03   4.4620790e-03   2.7817303e+01   2.0392232e+00
   2.3408220e-02   6.9791864e-02   9.0084082e-03   4.2264796e-03   2.5903087e+01   2.0422757e+00
   2.3232706e-02   7.2212828e-02   8.7627990e-03   4.0021642e-03   2.3581763e+01   2.0352130e+00
   2.3009618e-02   7.4441622e-02   8.5211012e-03   3.7887302e-03   2.1309454e+01   2.0392602e+00
   2.2711180e-02   7.6485844e-02   8.2736580e-03   3.5844044e-03   1.9811601e+01   2.0401238e+00
   2.2323516e-02   7.8434050e-02   8.0217304e-03   3.3909326e-03   1.7463387e+01   2.0286401e+00
   2.1860314e-02   8.0407260e-02   7.7752756e-03   3.2117710e-03   1.5408706e+01   2.0378496e+00
   2.1357330e-02   8.2493632e-02   7.5475986e-03   3.0488372e-03   1.3653547e+01   2.0387719e+00
   2.0854512e-02   8.4747812e-02   7.3515794e-03   2.9032024e-03   1.1366154e+01   2.0128778e+00
   2.0382498e-02   8.7183490e-02   7.1951800e-03   2.7756888e-03   1.0771842e+01   2.0329965e+00
   1.9960602e-02   8.9760104e-02   7.0809124e-03   2.6667352e-03   1.0013688e+01   2.0326319e+00
   1.9597528e-02   9.2367790e-02   7.0059710e-03   2.5760906e-03   7.7898458e+00   2.0417066e+00
   1.9295182e-02   9.4845386e-02   6.9623764e-03   2.5033212e-03   6.2243665e+00   2.0425700e+00
   1.9048856e-02   9.6979392e-02   6.9408078e-03   2.4473082e-03   4.9575405e+00   2.0241460e+00
   1.8846752e-02   9.8531242e-02   6.9337778e-03   2.4066062e-03   4.1162794e+00   2.0497338e+00
   1.8674368e-02   9.9342324e-02   6.9326236e-03   2.3811586e-03   4.0088352e+00   2.0110413e+00
   1.8523246e-02   9.9339886e-02   6.9274122e-03   2.3716470e-03   3.5428214e+00   2.0585409e+00
   1.8390548e-02   9.8527042e-02   6.9155406e-03   2.3789146e-03   3.5097350e+00   2.0182383e+00
   1.8270696e-02   9.6940964e-02   6.9030042e-03   2.4035778e-03   3.9121747e+00   2.0183196e+00
   1.8155790e-02   9.4594550e-02   6.8968386e-03   2.4450888e-03   3.9632819e+00   2.0604182e+00
   1.8035332e-02   9.1566282e-02   6.9022474e-03   2.5021804e-03   4.3228108e+00   1.9628133e+00
   1.7897152e-02   8.8000264e-02   6.9251084e-03   2.5739136e-03   4.5521500e+00   2.1032051e+00
   1.7725600e-02   8.4052518e-02   6.9741390e-03   2.6595568e-03   4.3809205e+00   1.9652664e+00
   1.7496694e-02   7.9869154e-02   7.0575964e-03   2.7587020e-03   4.1264487e+00   2.0519778e+00
   1.7189324e-02   7.5533688e-02   7.1798638e-03   2.8713890e-03   3.4091217e+00   2.0686531e+00
   1.6789038e-02   7.1112214e-02   7.3441014e-03   2.9963984e-03   2.7870664e+00   1.9416831e+00
   1.6285386e-02   6.6668202e-02   7.5551314e-03   3.1312712e-03   2.8179557e+00   2.1735865e+00
   1.5680368e-02   6.2261582e-02   7.8183104e-03   3.2735276e-03   2.9131592e+00   1.8768027e+00
   1.4984828e-02   5.8010668e-02   8.1348694e-03   3.4225206e-03   2.9289549e+00   2.2081679e+00
   1.4209780e-02   5.4060702e-02   8.5016100e-03   3.5808786e-03   2.9727652e+00   1.8144422e+00
   1.3363788e-02   5.0522982e-02   8.9190386e-03   3.7517022e-03   3.0547270e+00   1.9475196e+00
   1.2457710e-02   4.7484786e-02   9.3905264e-03   3.9372770e-03   3.0044698e+00   1.9762863e+00
   1.1517110e-02   4.5036056e-02   9.9201842e-03   4.1394518e-03   2.8448336e+00   1.4688752e+00
   1.0579056e-02   4.3255124e-02   1.0520757e-02   4.3595008e-03   2.8545336e+00   2.5020667e+00
   9.6788260e-03   4.2197936e-02   1.1208758e-02   4.5985238e-03   2.6748211e+00   4.6585963e-01
   8.8470500e-03   4.1902372e-02   1.1995421e-02   4.8575670e-03   2.6100451e+00   1.4677611e+01
   8.1121220e-03   4.2371804e-02   1.2887057e-02   5.1383878e-03   2.6653789e+00   4.5731586e+01
   7.5019520e-03   4.3575962e-02   1.3889127e-02   5.4417538e-03   2.2143042e+00   6.4122889e+01
   7.0438920e-03   4.5452486e-02   1.5007270e-02   5.7682618e-03   1.9884059e+00   7.5062919e+01
   6.7654760e-03   4.7923814e-02   1.6239999e-02   6.1194566e-03   2.0893747e+00   8.3659262e+01
   6.6960080e-03   5.0907052e-02   1.7578585e-02   6.4945478e-03   1.7922133e+00   8.9062620e+01
   6.8667440e-03   5.4287448e-02   1.9011289e-02   6.8900314e-03   1.4668395e+00   9.5370347e+01
   7.3135540e-03   5.7923838e-02   2.0522706e-02   7.3033950e-03   1.4192133e+00   9.9196001e+01
   8.0771040e-03   6.1669584e-02   2.2090070e-02   7.7426686e-03   1.1797279e+00   1.0306228e+02
   9.1998780e-03   6.5376732e-02   2.3678976e-02   8.2262992e-03   8.8961687e-01   1.0657095e+02
   1.0725754e-02   6.8883364e-02   2.5244202e-02   8.7708730e-03   8.6324409e-01   1.0960697e+02
   1.2697996e-02   7.2018058e-02   2.6734646e-02   9.3884130e-03   8.2983458e-01   1.1281678e+02
   1.5156454e-02   7.4602016e-02   2.8097880e-02   1.0088907e-02   8.3297818e-01   1.1471355e+02
   1.8135274e-02   7.6463054e-02   2.9274060e-02   1.0876584e-02   8.4994912e-01   1.1639824e+02
   2.1663750e-02   7.7539582e-02   3.0218170e-02   1.1746369e-02   8.2650726e-01   1.1728382e+02
   2.5762546e-02   7.7906570e-02   3.0937322e-02   1.2698378e-02   8.3303961e-01   1.1785988e+02
   3.0434090e-02   7.7662436e-02   3.1472576e-02   1.3746609e-02   7.7178941e-01   1.1824607e+02
   3.5660544e-02   7.6890696e-02   3.1872394e-02   1.4904716e-02   7.6846172e-01   1.1830713e+02
   4.1405508e-02   7.5697784e-02   3.2180154e-02   1.6181935e-02   7.5550431e-01   1.1872260e+02
   4.7612768e-02   7.4197590e-02   3.2418602e-02   1.7580722e-02   6.3513679e-01   1.1884900e+02
   5.4185162e-02   7.2477156e-02   3.2594134e-02   1.9090637e-02   6.0297734e-01   1.1873351e+02
   6.0985384e-02   7.0596764e-02   3.2722988e-02   2.0687090e-02   6.1637574e-01   1.1851748e+02
   6.7857530e-02   6.8595020e-02   3.2840446e-02   2.2335030e-02   6.1357027e-01   1.1840548e+02
   7.4608270e-02   6.6471584e-02   3.2981650e-02   2.3999124e-02   6.2126642e-01   1.1849586e+02
   8.1012388e-02   6.4200808e-02   3.3175852e-02   2.5641652e-02   6.1360860e-01   1.1838869e+02
   8.6839252e-02   6.1792446e-02   3.3440418e-02   2.7226632e-02   6.1419614e-01   1.1819162e+02
   9.1867952e-02   5.9284556e-02   3.3772520e-02   2.8724544e-02   6.1235083e-01   1.1804671e+02
   9.5894634e-02   5.6694834e-02   3.4147468e-02   3.0095556e-02   6.1437470e-01   1.1789811e+02
   9.8759020e-02   5.4032222e-02   3.4528716e-02   3.1290490e-02   6.2317201e-01   1.1773708e+02
   1.0044218e-01   5.1328768e-02   3.4881190e-02   3.2279234e-02   6.1577011e-01   1.1758194e+02
   1.0104775e-01   4.8640236e-02   3.5170398e-02   3.3055918e-02   6.2041505e-01   1.1746877e+02
   1.0069450e-01   4.6019508e-02   3.5391666e-02   3.3617104e-02   6.2360088e-01   1.1743960e+02
   9.9525750e-02   4.3505504e-02   3.5566498e-02   3.3977524e-02   6.1129653e-01   1.1745569e+02
   9.7713720e-02   4.1126902e-02   3.5691290e-02   3.4181376e-02   6.0773495e-01   1.1742544e+02
   9.5422906e-02   3.8906586e-02   3.5757130e-02   3.4267006e-02   6.1893401e-01   1.1719749e+02
   9.2795670e-02   3.6869470e-02   3.5788152e-02   3.4259292e-02   6.2358593e-01   1.1687722e+02
   8.9949776e-02   3.5032278e-02   3.5818936e-02   3.4188210e-02   6.1483564e-01   1.1659761e+02
   8.7008648e-02   3.3399060e-02   3.5863302e-02   3.4092162e-02   6.2142207e-01   1.1600819e+02
   8.4113652e-02   3.1974054e-02   3.5914490e-02   3.3999682e-02   6.1677020e-01   1.1521706e+02
   8.1387338e-02   3.0759220e-02   3.5944718e-02   3.3921644e-02   6.0492916e-01   1.1422415e+02
   7.8908776e-02   2.9744340e-02   3.5887918e-02   3.3870302e-02   6.1743991e-01   1.1248946e+02
   7.6705790e-02   2.8920100e-02   3.5665322e-02   3.3855106e-02   6.1639169e-01   1.1066204e+02
   7.4764168e-02   2.8284844e-02   3.5211880e-02   3.3861194e-02   6.0380391e-01   1.0890910e+02
   7.3052470e-02   2.7823928e-02   3.4480300e-02   3.3839458e-02   6.0850113e-01   1.0667416e+02
   7.1540866e-02   2.7510170e-02   3.3482070e-02   3.3705632e-02   6.1898176e-01   1.0423166e+02
   7.0215530e-02   2.7310074e-02   3.2269930e-02   3.3367104e-02   6.1609836e-01   1.0132834e+02
   6.9067716e-02   2.7195910e-02   3.0882280e-02   3.2754412e-02   6.0474615e-01   9.8549461e+01
   6.8100686e-02   2.7178018e-02   2.9348170e-02   3.1816410e-02   6.0014872e-01   9.5829453e+01
   6.7321188e-02   2.7278836e-02   2.7701350e-02   3.0536214e-02   6.0444029e-01   9.2663914e+01
   6.6693164e-02   2.7506870e-02   2.5978368e-02   2.8959350e-02   6.0600335e-01   8.9674497e+01
   6.6164662e-02   2.7872096e-02   2.4207790e-02   2.7159412e-02   5.9980268e-01   8.5856827e+01
   6.5678440e-02   2.8374130e-02   2.2411012e-02   2.5213778e-02   6.0586543e-01   8.1736420e+01
   6.5136312e-02   2.8994420e-02   2.0614786e-02   2.3213730e-02   6.1847395e-01   7.7979057e+01
   6.4410814e-02   2.9688180e-02   1.8848072e-02   2.1252198e-02   6.1153215e-01   7.3894690e+01
   6.3373720e-02   3.0381144e-02   1.7133187e-02   1.9409558e-02   6.1310657e-01   6.9997172e+01
   6.1944384e-02   3.0968718e-02   1.5487941e-02   1.7749206e-02   6.2390535e-01   6.5836234e+01
   6.0097974e-02   3.1334940e-02   1.3933117e-02   1.6322363e-02   6.0730047e-01   6.2111622e+01
   5.7826778e-02   3.1438394e-02   1.2488431e-02   1.5173192e-02   6.0375241e-01   5.9447808e+01
   5.5143216e-02   3.1337554e-02   1.1163574e-02   1.4334237e-02   6.1276689e-01   5.5771479e+01
   5.2108902e-02   3.1135370e-02   9.9579166e-03   1.3825426e-02   6.0522038e-01   5.1996323e+01
   4.8843626e-02   3.0934290e-02   8.8683632e-03   1.3656120e-02   6.1810310e-01   4.8328378e+01
   4.5479964e-02   3.0815884e-02   7.8946900e-03   1.3829436e-02   6.1294377e-01   4.3448811e+01
   4.2126764e-02   3.0841426e-02   7.0363278e-03   1.4341248e-02   6.0043271e-01   3.9030042e+01
   3.8863742e-02   3.1039712e-02   6.2878846e-03   1.5180677e-02   6.1672078e-01   3.4994184e+01
   3.5734464e-02   3.1404900e-02   5.6396310e-03   1.6336643e-02   6.1361741e-01   3.1163311e+01
   3.2764060e-02   3.1927340e-02   5.0845944e-03   1.7791954e-02   6.1054256e-01   2.7737126e+01
   2.9977270e-02   3.2612796e-02   4.6200390e-03   1.9526720e-02   6.0827336e-01   2.3592088e+01
   2.7421808e-02   3.3470380e-02   4.2427470e-03   2.1524534e-02   6.1217228e-01   1.8707185e+01
   2.5174122e-02   3.4504372e-02   3.9477048e-03   2.3759494e-02   6.2014097e-01   1.5055126e+01
   2.3307108e-02   3.5711098e-02   3.7287420e-03   2.6195738e-02   6.0744517e-01   1.2620503e+01
   2.1877680e-02   3.7068084e-02   3.5807702e-03   2.8792682e-02   6.1156240e-01   9.1324274e+00
   2.0930242e-02   3.8533896e-02   3.4998468e-03   3.1501008e-02   6.2097472e-01   6.6019593e+00
   2.0498168e-02   4.0045752e-02   3.4825370e-03   3.4259532e-02   6.1240251e-01   5.4003042e+00
   2.0600442e-02   4.1509938e-02   3.5252476e-03   3.7000862e-02   6.0521316e-01   3.8681855e+00
   2.1236538e-02   4.2804548e-02   3.6232990e-03   3.9681228e-02   6.0838880e-01   3.2372879e+00
   2.2389810e-02   4.3798802e-02   3.7719736e-03   4.2295564e-02   6.0616188e-01   2.5206373e+00
   2.4026548e-02   4.4381922e-02   3.9665630e-03   4.4854660e-02   6.0394446e-01   1.9238241e+00
   2.6096482e-02   4.4491610e-02   4.2041188e-03   4.7365454e-02   6.1066491e-01   2.0803077e+00
   2.8536192e-02   4.4108974e-02   4.4846032e-03   4.9829246e-02   6.1203894e-01   1.9966207e+00
   3.1259952e-02   4.3236950e-02   4.8098570e-03   5.2237308e-02   6.1665807e-01   2.0421458e+00
   3.4175282e-02   4.1902052e-02   5.1825784e-03   5.4567542e-02   6.0968332e-01   2.0371041e+00
   3.7210958e-02   4.0159978e-02   5.6058896e-03   5.6785836e-02   6.0159256e-01   2.0166989e+00
   4.0314850e-02   3.8100452e-02   6.0826736e-03   5.8825066e-02   6.1304614e-01   2.0638976e+00
   4.3460628e-02   3.5832810e-02   6.6128436e-03   6.0621646e-02   6.0775520e-01   2.0259716e+00
   4.6661436e-02   3.3463188e-02   7.1997674e-03   6.2161040e-02   5.9782040e-01   2.0492432e+00
   4.9962460e-02   3.1093844e-02   7.8563984e-03   6.3412500e-02   6.0880318e-01   2.0145163e+00
   5.3410462e-02   2.8821196e-02   8.5981586e-03   6.4309052e-02   6.1707142e-01   2.0288575e+00
   5.7039858e-02   2.6730048e-02   9.4388442e-03   6.4785534e-02   6.1185133e-01   2.0385279e+00
   6.0872198e-02   2.4888918e-02   1.0388185e-02   6.4802980e-02   6.1096355e-01   2.0256935e+00
   6.4903052e-02   2.3348466e-02   1.1447265e-02   6.4384492e-02   6.0828037e-01   2.0354004e+00
   6.9113696e-02   2.2144910e-02   1.2608998e-02   6.3617416e-02   6.0480752e-01   2.0129687e+00
   7.3478754e-02   2.1299888e-02   1.3857890e-02   6.2630448e-02   6.0158271e-01   2.0307482e+00
   7.7966062e-02   2.0821734e-02   1.5171191e-02   6.1537826e-02   5.8994755e-01   2.0330256e+00
   8.2523442e-02   2.0702316e-02   1.6523285e-02   6.0396662e-02   6.0432760e-01   2.0265800e+00
   8.7057842e-02   2.0911850e-02   1.7888049e-02   5.9221780e-02   6.0234842e-01   2.0291115e+00
   9.1479252e-02   2.1412412e-02   1.9240767e-02   5.8002286e-02   5.9936306e-01   2.0236025e+00
   9.5768512e-02   2.2157858e-02   2.0552910e-02   5.6743732e-02   6.1026453e-01   2.0400891e+00
   9.9964656e-02   2.3093392e-02   2.1789592e-02   5.5483152e-02   5.9412549e-01   2.0309796e+00
   1.0408465e-01   2.4185740e-02   2.2910134e-02   5.4240678e-02   6.1362803e-01   2.0143451e+00
   1.0810659e-01   2.5421544e-02   2.3868426e-02   5.3014382e-02   5.8772966e-01   2.0284085e+00
   1.1204220e-01   2.6794178e-02   2.4636394e-02   5.1820982e-02   6.0399265e-01   2.0350047e+00
   1.1595410e-01   2.8309318e-02   2.5212976e-02   5.0703312e-02   6.0375994e-01   2.0300681e+00
   1.1987834e-01   2.9974982e-02   2.5621708e-02   4.9696380e-02   5.4472789e-01   2.0313773e+00
   1.2377031e-01   3.1785070e-02   2.5913714e-02   4.8838394e-02   5.6291530e-01   2.0331102e+00
   1.2751070e-01   3.3727258e-02   2.6134508e-02   4.8186254e-02   4.3967981e-01   2.0254822e+00
   1.3095000e-01   3.5798410e-02   2.6309922e-02   4.7775134e-02   5.0372250e-01   2.0258987e+00
   1.3394713e-01   3.7988222e-02   2.6454810e-02   4.7615628e-02   3.4821101e-01   2.0343996e+00
   1.3636238e-01   4.0276380e-02   2.6570424e-02   4.7707292e-02   5.4618530e-01   2.0287232e+00
   1.3801642e-01   4.2636674e-02   2.6661492e-02   4.8036894e-02   6.3866409e+00   2.0267704e+00
   1.3870623e-01   4.5036662e-02   2.6736976e-02   4.8571292e-02   2.1504564e+01   2.0324298e+00
   1.3831192e-01   4.7442726e-02   2.6804216e-02   4.9245856e-02   3.9295712e+01   2.0292489e+00
   1.3679360e-01   4.9801206e-02   2.6878110e-02   4.9975576e-02   5.2462248e+01   2.0278413e+00
   1.3415514e-01   5.2028052e-02   2.6969296e-02   5.0662114e-02   6.3481043e+01   2.0273822e+00
   1.3053650e-01   5.4007856e-02   2.7078742e-02   5.1200106e-02   7.3184162e+01   2.0235377e+00
   1.2618945e-01   5.5626246e-02   2.7219630e-02   5.1453168e-02   7.9677202e+01   2.0161333e+00
   1.2136427e-01   5.6809284e-02   2.7427636e-02   5.1288384e-02   8.4939751e+01   2.0191145e+00
   1.1630066e-01   5.7552232e-02   2.7734598e-02   5.0668736e-02   8.9643007e+01   2.0271424e+00
   1.1119339e-01   5.7935266e-02   2.8151480e-02   4.9631830e-02   9.3615705e+01   2.0172968e+00
   1.0615779e-01   5.8049762e-02   2.8678668e-02   4.8272914e-02   9.7296481e+01   2.0207170e+00
   1.0125998e-01   5.7968650e-02   2.9309878e-02   4.6722548e-02   1.0011796e+02   2.0266466e+00
   9.6545818e-02   5.7766466e-02   3.0036320e-02   4.5083000e-02   1.0196180e+02   2.0235791e+00
   9.2076450e-02   5.7493944e-02   3.0840544e-02   4.3434882e-02   1.0336863e+02   2.0353648e+00
   8.7899136e-02   5.7175818e-02   3.1688162e-02   4.1836060e-02   1.0439030e+02   2.0356482e+00
   8.4005738e-02   5.6826962e-02   3.2546198e-02   4.0319710e-02   1.0493021e+02   2.0300513e+00
   8.0364594e-02   5.6464042e-02   3.3385142e-02   3.8902772e-02   1.0539507e+02   2.0358728e+00
   7.6937386e-02   5.6098328e-02   3.4163516e-02   3.7581498e-02   1.0574381e+02   2.0398001e+00
   7.3682570e-02   5.5727432e-02   3.4844568e-02   3.6343016e-02   1.0572845e+02   2.0377589e+00
   7.0543828e-02   5.5350766e-02   3.5414092e-02   3.5162094e-02   1.0565703e+02   2.0300894e+00
   6.7466190e-02   5.4986886e-02   3.5871198e-02   3.4015400e-02   1.0546120e+02   2.0346960e+00
   6.4451538e-02   5.4668324e-02   3.6215016e-02   3.2897066e-02   1.0521060e+02   2.0454452e+00
   6.1519810e-02   5.4446080e-02   3.6443260e-02   3.1800236e-02   1.0498272e+02   2.0384554e+00
   5.8665982e-02   5.4389868e-02   3.6564942e-02   3.0708396e-02   1.0445205e+02   2.0409489e+00
   5.5873860e-02   5.4543686e-02   3.6593578e-02   2.9602390e-02   1.0408476e+02   2.0453022e+00
   5.3096396e-02   5.4899646e-02   3.6531942e-02   2.8472182e-02   1.0399683e+02   2.0427728e+00
   5.0250520e-02   5.5395146e-02   3.6381268e-02   2.7302210e-02   1.0373427e+02   2.0434305e+00
   4.7275826e-02   5.5917184e-02   3.6145432e-02   2.6081316e-02   1.0364650e+02   2.0333408e+00
   4.4188516e-02   5.6320920e-02   3.5821102e-02   2.4837364e-02   1.0374950e+02   2.0443041e+00
   4.1039848e-02   5.6466150e-02   3.5398960e-02   2.3616198e-02   1.0361502e+02   2.0466195e+00
   3.7884378e-02   5.6239724e-02   3.4888684e-02   2.2472974e-02   1.0346052e+02   2.0425881e+00
   3.4807100e-02   5.5539394e-02   3.4316960e-02   2.1473742e-02   1.0335990e+02   2.0465120e+00
   3.1895774e-02   5.4295770e-02   3.3692612e-02   2.0671804e-02   1.0303565e+02   2.0352298e+00
   2.9209484e-02   5.2517418e-02   3.3008062e-02   2.0102196e-02   1.0260406e+02   2.0446111e+00
   2.6780546e-02   5.0284800e-02   3.2249984e-02   1.9790395e-02   1.0220538e+02   2.0395075e+00
   2.4622294e-02   4.7702218e-02   3.1405752e-02   1.9758054e-02   1.0166626e+02   2.0361326e+00
   2.2747264e-02   4.4863512e-02   3.0478868e-02   2.0015064e-02   1.0062202e+02   2.0497349e+00
   2.1168228e-02   4.1859294e-02   2.9491936e-02   2.0552972e-02   9.9300166e+01   2.0367708e+00
   1.9886556e-02   3.8777428e-02   2.8478274e-02   2.1341528e-02   9.7942253e+01   2.0360981e+00
   1.8885636e-02   3.5698274e-02   2.7458632e-02   2.2328238e-02   9.5949673e+01   2.0439182e+00
   1.8133302e-02   3.2703950e-02   2.6438746e-02   2.3440800e-02   9.3658480e+01   2.0455576e+00
   1.7588736e-02   2.9867262e-02   2.5423618e-02   2.4591226e-02   9.1304230e+01   2.0467359e+00
   1.7205414e-02   2.7243078e-02   2.4414670e-02   2.5682138e-02   8.8414173e+01   2.0421035e+00
   1.6932032e-02   2.4875820e-02   2.3406122e-02   2.6603484e-02   8.5355229e+01   2.0474185e+00
   1.6719794e-02   2.2794550e-02   2.2390688e-02   2.7264710e-02   8.2228196e+01   2.0398366e+00
   1.6535736e-02   2.1007226e-02   2.1375610e-02   2.7615504e-02   7.9588601e+01   2.0403802e+00
   1.6361802e-02   1.9512405e-02   2.0384576e-02   2.7626444e-02   7.6942996e+01   2.0558234e+00
   1.6186402e-02   1.8309442e-02   1.9446124e-02   2.7305306e-02   7.4053563e+01   2.0286927e+00
   1.6004202e-02   1.7392537e-02   1.8583884e-02   2.6700166e-02   7.1674623e+01   2.0282990e+00
   1.5809886e-02   1.6753756e-02   1.7807940e-02   2.5870346e-02   6.8561224e+01   2.0490122e+00
   1.5594862e-02   1.6390360e-02   1.7116445e-02   2.4862440e-02   6.6548191e+01   2.0437994e+00
   1.5356544e-02   1.6298808e-02   1.6504214e-02   2.3706802e-02   6.5021516e+01   2.0569918e+00
   1.5091138e-02   1.6477989e-02   1.5969260e-02   2.2438930e-02   6.1624270e+01   2.0398814e+00
   1.4793608e-02   1.6933762e-02   1.5507564e-02   2.1097890e-02   5.8893751e+01   2.0319305e+00
   1.4479278e-02   1.7671964e-02   1.5105892e-02   1.9709678e-02   5.6726040e+01   2.0464367e+00
   1.4178572e-02   1.8700986e-02   1.4743592e-02   1.8290182e-02   5.4952176e+01   2.0353165e+00
   1.3920034e-02   2.0027616e-02   1.4398234e-02   1.6859127e-02   5.3532356e+01   2.0494556e+00
   1.3727710e-02   2.1645078e-02   1.4047190e-02   1.5441749e-02   5.1554206e+01   2.0605804e+00
   1.3619306e-02   2.3535522e-02   1.3664159e-02   1.4056350e-02   4.9807452e+01   2.0425585e+00
   1.3604666e-02   2.5666244e-02   1.3227858e-02   1.2716526e-02   4.8279412e+01   2.0337666e+00
   1.3685738e-02   2.7997384e-02   1.2735207e-02   1.1438502e-02   4.7016081e+01   2.0475828e+00
   1.3860154e-02   3.0497966e-02   1.2197647e-02   1.0238317e-02   4.5071462e+01   2.0484404e+00
   1.4125154e-02   3.3137298e-02   1.1632197e-02   9.1303074e-03   4.2395305e+01   2.0393688e+00
   1.4476642e-02   3.5887604e-02   1.1056379e-02   8.1244130e-03   4.0172738e+01   2.0561390e+00
   1.4905942e-02   3.8723976e-02   1.0481659e-02   7.2234184e-03   3.8340200e+01   2.0555766e+00
   1.5403660e-02   4.1605298e-02   9.9138328e-03   6.4230108e-03   3.6143692e+01   2.0413543e+00
   1.5970230e-02   4.4480860e-02   9.3588834e-03   5.7143348e-03   3.3626224e+01   2.0406970e+00
   1.6609194e-02   4.7314728e-02   8.8227262e-03   5.0885406e-03   3.1076969e+01   2.0377196e+00
   1.7313656e-02   5.0099558e-02   8.3093976e-03   4.5376222e-03   2.8527543e+01   2.0374601e+00
   1.8063332e-02   5.2834168e-02   7.8235606e-03   4.0546858e-03   2.6995611e+01   2.0438405e+00
   1.8828642e-02   5.5518408e-02   7.3746500e-03   3.6347396e-03   2.4546082e+01   2.0443465e+00
   1.9586000e-02   5.8192890e-02   6.9744038e-03   3.2720616e-03   2.1832711e+01   2.0369984e+00
   2.0314948e-02   6.0909890e-02   6.6305500e-03   2.9600742e-03   2.1024343e+01   2.0429540e+00
   2.0990062e-02   6.3706718e-02   6.3466792e-03   2.6939252e-03   1.8792773e+01   2.0484354e+00
   2.1597112e-02   6.6622700e-02   6.1236936e-03   2.4690326e-03   1.6035934e+01   2.0405096e+00
   2.2133246e-02   6.9676560e-02   5.9595298e-03   2.2801386e-03   1.4845727e+01   2.0382049e+00
   2.2587666e-02   7.2857618e-02   5.8496138e-03   2.1219364e-03   1.3122235e+01   2.0382552e+00
   2.2937554e-02   7.6118054e-02   5.7873692e-03   1.9892412e-03   1.0727132e+01   2.0443321e+00
   2.3173312e-02   7.9368916e-02   5.7648838e-03   1.8799760e-03   9.6815188e+00   2.0379948e+00
   2.3308416e-02   8.2499362e-02   5.7749964e-03   1.7946903e-03   9.2813220e+00   2.0239133e+00
   2.3359968e-02   8.5426628e-02   5.8127232e-03   1.7326933e-03   7.4981247e+00   2.0341283e+00
   2.3347668e-02   8.8141534e-02   5.8719504e-03   1.6924252e-03   5.7867338e+00   2.0331239e+00
   2.3293308e-02   9.0675822e-02   5.9435146e-03   1.6724564e-03   4.5446496e+00   2.0426038e+00
   2.3211720e-02   9.3061384e-02   6.0175584e-03   1.6715145e-03   3.6535725e+00   2.0363991e+00
   2.3109076e-02   9.5296324e-02   6.0842572e-03   1.6900476e-03   3.7735779e+00   2.0295473e+00
   2.2984584e-02   9.7346104e-02   6.1348636e-03   1.7304129e-03   3.4867716e+00   2.0377872e+00
   2.2835356e-02   9.9160752e-02   6.1630132e-03   1.7946746e-03   3.0131750e+00   2.0269541e+00
   2.2661356e-02   1.0065243e-01   6.1648218e-03   1.8840364e-03   3.2789703e+00   2.0572542e+00
   2.2463142e-02   1.0170842e-01   6.1380730e-03   1.9994916e-03   3.6391763e+00   2.0149792e+00
   2.2233220e-02   1.0220678e-01   6.0817864e-03   2.1418250e-03   3.9102233e+00   2.0377718e+00
   2.1959718e-02   1.0204693e-01   5.9985294e-03   2.3115298e-03   4.2595321e+00   2.0363076e+00
   2.1636798e-02   1.0117144e-01   5.8923052e-03   2.5080938e-03   4.3335133e+00   2.0072182e+00
   2.1263996e-02   9.9564086e-02   5.7678628e-03   2.7295334e-03   4.2371657e+00   2.0873784e+00
   2.0835574e-02   9.7302360e-02   5.6348688e-03   2.9734752e-03   4.0127713e+00   1.9899492e+00
   2.0340930e-02   9.4504822e-02   5.5043742e-03   3.2376546e-03   3.5058288e+00   2.0811019e+00
   1.9775406e-02   9.1248934e-02   5.3858480e-03   3.5184084e-03   3.3193404e+00   2.0079766e+00
   1.9139726e-02   8.7577070e-02   5.2890508e-03   3.8096612e-03   3.2236403e+00   2.0154432e+00
   1.8442244e-02   8.3468526e-02   5.2237196e-03   4.1021532e-03   2.9730529e+00   2.1029535e+00
   1.7698238e-02   7.8931344e-02   5.1979596e-03   4.3838956e-03   2.9095318e+00   1.9308209e+00
   1.6918326e-02   7.4117150e-02   5.2175264e-03   4.6423916e-03   3.0164576e+00   2.1688064e+00
   1.6110658e-02   6.9241570e-02   5.2879062e-03   4.8679850e-03   2.9969214e+00   1.8006021e+00
   1.5283628e-02   6.4506372e-02   5.4144300e-03   5.0572632e-03   2.7890427e+00   2.0200241e+00
   1.4440746e-02   6.0096392e-02   5.6030094e-03   5.2070946e-03   2.6757151e+00   1.7755565e+00
   1.3584128e-02   5.6178840e-02   5.8622178e-03   5.3143120e-03   2.5843886e+00   1.7604919e+00
   1.2719066e-02   5.2883244e-02   6.1999524e-03   5.3870182e-03   2.6128742e+00   2.0008932e+00
   1.1854504e-02   5.0295812e-02   6.6214268e-03   5.4413842e-03   2.4261352e+00   1.7241439e+00
   1.0999660e-02   4.8469114e-02   7.1317712e-03   5.4949704e-03   2.0146496e+00   1.7783859e+01
   1.0166834e-02   4.7414932e-02   7.7381648e-03   5.5668498e-03   1.9167193e+00   4.5850871e+01
   9.3854820e-03   4.7148938e-02   8.4494818e-03   5.6748906e-03   1.7630496e+00   6.5229003e+01
   8.7027520e-03   4.7699638e-02   9.2729954e-03   5.8345306e-03   1.4985424e+00   7.8537371e+01
   8.1735800e-03   4.9055504e-02   1.0211158e-02   6.0581446e-03   1.4286419e+00   8.7338686e+01
   7.8554140e-03   5.1165558e-02   1.1261498e-02   6.3533036e-03   1.4584820e+00   9.3008460e+01
   7.8041880e-03   5.3951204e-02   1.2417799e-02   6.7237498e-03   1.2898030e+00   9.7902272e+01
   8.0757620e-03   5.7309560e-02   1.3673346e-02   7.1704604e-03   1.0220854e+00   1.0136941e+02
   8.7259180e-03   6.1111000e-02   1.5021857e-02   7.6907980e-03   9.1968023e-01   1.0504762e+02
   9.8078760e-03   6.5189714e-02   1.6451579e-02   8.2806838e-03   8.5476319e-01   1.0757799e+02
   1.1373194e-02   6.9351266e-02   1.7942091e-02   8.9351088e-03   8.4520681e-01   1.0996287e+02
   1.3469866e-02   7.3401138e-02   1.9464622e-02   9.6512442e-03   8.7613202e-01   1.1224347e+02
   1.6141096e-02   7.7134644e-02   2.0982100e-02   1.0433418e-02   8.6256860e-01   1.1386163e+02
   1.9426952e-02   8.0315318e-02   2.2451124e-02   1.1285529e-02   8.8376488e-01   1.1530956e+02
   2.3359280e-02   8.2790830e-02   2.3831600e-02   1.2205005e-02   8.6587147e-01   1.1606448e+02
   2.7951254e-02   8.4562912e-02   2.5098784e-02   1.3183419e-02   8.0457954e-01   1.1675795e+02
   3.3194754e-02   8.5681860e-02   2.6241642e-02   1.4208792e-02   7.4730635e-01   1.1702139e+02
   3.9056342e-02   8.6196920e-02   2.7251196e-02   1.5265953e-02   6.4562122e-01   1.1718156e+02
   4.5474272e-02   8.6181458e-02   2.8107752e-02   1.6332696e-02   5.9938626e-01   1.1751276e+02
   5.2354014e-02   8.5735378e-02   2.8782424e-02   1.7391277e-02   6.0896400e-01   1.1752796e+02
   5.9555272e-02   8.4971440e-02   2.9247794e-02   1.8438668e-02   6.1051454e-01   1.1756191e+02
   6.6905748e-02   8.3981566e-02   2.9485514e-02   1.9479538e-02   6.1718060e-01   1.1752688e+02
   7.4204168e-02   8.2819026e-02   2.9502580e-02   2.0519678e-02   6.1222065e-01   1.1752749e+02
   8.1208500e-02   8.1525128e-02   2.9335794e-02   2.1558778e-02   6.0901585e-01   1.1749363e+02
   8.7649124e-02   8.0168012e-02   2.9039142e-02   2.2583426e-02   6.1023759e-01   1.1731629e+02
   9.3245376e-02   7.8857180e-02   2.8663870e-02   2.3566338e-02   6.1445316e-01   1.1722513e+02
   9.7743374e-02   7.7703104e-02   2.8252608e-02   2.4473180e-02   6.1464573e-01   1.1709791e+02
   1.0095648e-01   7.6764040e-02   2.7849902e-02   2.5265366e-02   6.1490411e-01   1.1691823e+02
   1.0282003e-01   7.6061912e-02   2.7495410e-02   2.5898024e-02   6.1601275e-01   1.1667682e+02
   1.0341906e-01   7.5610166e-02   2.7230344e-02   2.6352350e-02   6.1705342e-01   1.1639343e+02
   1.0292241e-01   7.5411650e-02   2.7095442e-02   2.6655314e-02   6.2431846e-01   1.1611940e+02
   1.0151438e-01   7.5450620e-02   2.7113418e-02   2.6843456e-02   6.2253326e-01   1.1576630e+02
   9.9357530e-02   7.5648428e-02   2.7293340e-02   2.6958314e-02   6.1983423e-01   1.1534180e+02
   9.6615732e-02   7.5905472e-02   2.7626082e-02   2.7055084e-02   6.1884862e-01   1.1483537e+02
   9.3494920e-02   7.6189708e-02   2.8090914e-02   2.7183728e-02   6.1668609e-01   1.1418634e+02
   9.0203510e-02   7.6469570e-02   2.8658902e-02   2.7383374e-02   6.1150672e-01   1.1344090e+02
   8.6903678e-02   7.6667886e-02   2.9287738e-02   2.7673296e-02   6.0879599e-01   1.1263239e+02
   8.3705394e-02   7.6704658e-02   2.9938808e-02   2.8059404e-02   6.0952584e-01   1.1179076e+02
   8.0669606e-02   7.6500988e-02   3.0570348e-02   2.8553422e-02   6.0711761e-01   1.1088966e+02
   7.7806060e-02   7.5972200e-02   3.1134598e-02   2.9160658e-02   6.1629142e-01   1.0958259e+02
   7.5101260e-02   7.5017604e-02   3.1587268e-02   2.9864170e-02   6.1807279e-01   1.0823660e+02
   7.2555682e-02   7.3550640e-02   3.1884056e-02   3.0627174e-02   6.1008055e-01   1.0672989e+02
   7.0174010e-02   7.1539994e-02   3.1998488e-02   3.1414018e-02   6.0879999e-01   1.0461688e+02
   6.7948496e-02   6.8972358e-02   3.1926176e-02   3.2199254e-02   6.1188264e-01   1.0254481e+02
   6.5871538e-02   6.5842288e-02   3.1666346e-02   3.2944542e-02   6.2209736e-01   1.0025565e+02
   6.3925686e-02   6.2226500e-02   3.1221120e-02   3.3586500e-02   6.1121713e-01   9.8182801e+01
   6.2065822e-02   5.8278738e-02   3.0595800e-02   3.4053398e-02   6.0238839e-01   9.6064497e+01
   6.0259198e-02   5.4143300e-02   2.9787518e-02   3.4287280e-02   6.0851155e-01   9.3274664e+01
   5.8499890e-02   4.9941804e-02   2.8800360e-02   3.4238728e-02   6.0324847e-01   9.1467363e+01
   5.6806198e-02   4.5789182e-02   2.7663840e-02   3.3874596e-02   6.1269258e-01   8.9487461e+01
   5.5231120e-02   4.1782078e-02   2.6406586e-02   3.3219772e-02   6.1133995e-01   8.6415180e+01
   5.3815182e-02   3.7998804e-02   2.5043006e-02   3.2336732e-02   6.0996826e-01   8.3649757e+01
   5.2568536e-02   3.4499008e-02   2.3589462e-02   3.1273114e-02   6.2778460e-01   8.0931082e+01
   5.1481302e-02   3.1315138e-02   2.2068462e-02   3.0076438e-02   6.1327895e-01   7.8215109e+01
   5.0512316e-02   2.8464574e-02   2.0495230e-02   2.8817806e-02   6.0433547e-01   7.5572717e+01
   4.9598638e-02   2.5954840e-02   1.8873247e-02   2.7568618e-02   6.1196859e-01   7.3343267e+01
   4.8672490e-02   2.3773178e-02   1.7217962e-02   2.6383128e-02   6.0747345e-01   7.1640073e+01
   4.7663496e-02   2.1903806e-02   1.5560640e-02   2.5318136e-02   6.0902920e-01   6.9454623e+01
   4.6490612e-02   2.0345018e-02   1.3935978e-02   2.4447824e-02   6.0389164e-01   6.6736977e+01
   4.5097008e-02   1.9113865e-02   1.2379476e-02   2.3847554e-02   6.0537961e-01   6.3814773e+01
   4.3465616e-02   1.8241750e-02   1.0917214e-02   2.3582116e-02   6.1346135e-01   6.1123394e+01
   4.1595890e-02   1.7756336e-02   9.5684018e-03   2.3700168e-02   6.0497091e-01   5.9269203e+01
   3.9517464e-02   1.7674777e-02   8.3509840e-03   2.4228080e-02   6.0027984e-01   5.7599376e+01
   3.7278938e-02   1.8000378e-02   7.2764092e-03   2.5174088e-02   6.0375372e-01   5.4807614e+01
   3.4948694e-02   1.8722564e-02   6.3500452e-03   2.6528750e-02   6.1045630e-01   5.1646457e+01
   3.2629220e-02   1.9822641e-02   5.5713848e-03   2.8268576e-02   6.0642544e-01   4.9167340e+01
   3.0416208e-02   2.1276310e-02   4.9355706e-03   3.0350786e-02   6.0387781e-01   4.6574814e+01
   2.8377926e-02   2.3048586e-02   4.4357288e-03   3.2714600e-02   6.1434190e-01   4.3210590e+01
   2.6556454e-02   2.5082930e-02   4.0641228e-03   3.5286066e-02   6.0450567e-01   3.9817946e+01
   2.4969664e-02   2.7316108e-02   3.8140268e-03   3.7970472e-02   6.0678797e-01   3.7636155e+01
   2.3645570e-02   2.9693126e-02   3.6790164e-03   4.0674450e-02   6.1924093e-01   3.5607564e+01
   2.2638104e-02   3.2141234e-02   3.6539576e-03   4.3316330e-02   6.0369211e-01   3.2982262e+01
   2.1996712e-02   3.4553192e-02   3.7348474e-03   4.5851504e-02   5.9998880e-01   2.9758854e+01
   2.1749234e-02   3.6795796e-02   3.9171432e-03   4.8295006e-02   6.1324194e-01   2.6354636e+01
   2.1904442e-02   3.8718406e-02   4.1965034e-03   5.0667312e-02   6.1078635e-01   2.3141921e+01
   2.2452994e-02   4.0203326e-02   4.5692962e-03   5.2976828e-02   6.1006136e-01   1.8841937e+01
   2.3367196e-02   4.1210016e-02   5.0333086e-03   5.5230194e-02   6.2091131e-01   1.4876764e+01
   2.4600552e-02   4.1727882e-02   5.5873184e-03   5.7404514e-02   6.0922500e-01   1.2130056e+01
   2.6098414e-02   4.1759798e-02   6.2285248e-03   5.9436706e-02   6.0025828e-01   8.7864054e+00
   2.7803942e-02   4.1360246e-02   6.9525240e-03   6.1244916e-02   6.0421642e-01   5.6686921e+00
   2.9686772e-02   4.0607648e-02   7.7549964e-03   6.2732430e-02   6.0113075e-01   3.7188770e+00
   3.1775956e-02   3.9586132e-02   8.6315168e-03   6.3804790e-02   6.1578077e-01   2.3890652e+00
   3.4127650e-02   3.8407096e-02   9.5817106e-03   6.4439124e-02   6.1932231e-01   1.9736134e+00
   3.6787570e-02   3.7192674e-02   1.0613003e-02   6.4647754e-02   6.1032643e-01   2.0258816e+00
   3.9785018e-02   3.6054770e-02   1.1732566e-02   6.4400500e-02   6.0378382e-01   2.0008538e+00
   4.3151318e-02   3.5086068e-02   1.2940200e-02   6.3686044e-02   6.1166909e-01   2.0196135e+00
   4.6937002e-02   3.4352536e-02   1.4232900e-02   6.2554188e-02   6.1096645e-01   2.0202350e+00
   5.1183552e-02   3.3895096e-02   1.5610921e-02   6.1077658e-02   6.0351970e-01   2.0202339e+00
   5.5904124e-02   3.3728430e-02   1.7076520e-02   5.9350498e-02   6.1221886e-01   2.0192438e+00
   6.1079602e-02   3.3843270e-02   1.8622078e-02   5.7489188e-02   5.8988078e-01   2.0198635e+00
   6.6655548e-02   3.4215236e-02   2.0227332e-02   5.5594890e-02   6.1165427e-01   2.0297616e+00
   7.2582186e-02   3.4813746e-02   2.1872302e-02   5.3734818e-02   5.9856943e-01   2.0294961e+00
   7.8843752e-02   3.5602430e-02   2.3537574e-02   5.1956926e-02   5.9633240e-01   2.0242768e+00
   8.5413534e-02   3.6531386e-02   2.5196266e-02   5.0302766e-02   6.1939212e-01   2.0259953e+00
   9.2221782e-02   3.7537060e-02   2.6800334e-02   4.8803894e-02   5.7980590e-01   2.0305850e+00
   9.9157256e-02   3.8544510e-02   2.8298814e-02   4.7483004e-02   6.1973311e-01   2.0279468e+00
   1.0606010e-01   3.9462890e-02   2.9671578e-02   4.6369336e-02   5.7122414e-01   2.0306517e+00
   1.1279350e-01   4.0205996e-02   3.0900948e-02   4.5509038e-02   6.2466307e-01   2.0288230e+00
   1.1926372e-01   4.0737002e-02   3.1956616e-02   4.4963714e-02   6.0765012e-01   2.0273994e+00
   1.2535137e-01   4.1070074e-02   3.2796782e-02   4.4789650e-02   5.4473698e-01   2.0258058e+00
   1.3093701e-01   4.1260036e-02   3.3372894e-02   4.5019386e-02   5.8940182e-01   2.0320984e+00
   1.3592640e-01   4.1397956e-02   3.3669508e-02   4.5675300e-02   3.8824395e-01   2.0336153e+00
   1.4027781e-01   4.1569638e-02   3.3709564e-02   4.6776288e-02   5.8430902e-01   2.0214130e+00
   1.4402128e-01   4.1842230e-02   3.3551046e-02   4.8330640e-02   2.7967267e-01   2.0170587e+00
   1.4719156e-01   4.2275964e-02   3.3262736e-02   5.0345490e-02   7.6539741e-01   2.0170520e+00
   1.4981729e-01   4.2914342e-02   3.2893720e-02   5.2822772e-02   6.6069037e+00   2.0259236e+00
   1.5193188e-01   4.3770960e-02   3.2483832e-02   5.5733586e-02   2.0614118e+01   2.0250791e+00
   1.5352572e-01   4.4823840e-02   3.2054648e-02   5.8999412e-02   3.8247757e+01   2.0238771e+00
   1.5448987e-01   4.6022746e-02   3.1616810e-02   6.2493720e-02   5.0357176e+01   2.0286763e+00
   1.5463055e-01   4.7291538e-02   3.1188370e-02   6.6053528e-02   6.0218114e+01   2.0233972e+00
   1.5380258e-01   4.8529476e-02   3.0783976e-02   6.9502712e-02   7.0948850e+01   2.0227077e+00
   1.5198631e-01   4.9623102e-02   3.0407134e-02   7.2632372e-02   7.7863619e+01   2.0189110e+00
   1.4923681e-01   5.0449136e-02   3.0066128e-02   7.5178480e-02   8.3353878e+01   2.0186300e+00
   1.4560026e-01   5.0922690e-02   2.9796850e-02   7.6950106e-02   8.8800593e+01   2.0233974e+00
   1.4108098e-01   5.1061432e-02   2.9642560e-02   7.7946858e-02   9.2870171e+01   2.0265670e+00
   1.3573782e-01   5.0918220e-02   2.9621484e-02   7.8340948e-02   9.6906971e+01   2.0271028e+00
   1.2971651e-01   5.0528352e-02   2.9728132e-02   7.8383858e-02   1.0052901e+02   2.0167028e+00
   1.2313624e-01   4.9952978e-02   2.9958316e-02   7.8297198e-02   1.0304451e+02   2.0144298e+00
   1.1604502e-01   4.9252306e-02   3.0319384e-02   7.8241764e-02   1.0485521e+02   2.0194396e+00
   1.0841909e-01   4.8460420e-02   3.0809488e-02   7.8309588e-02   1.0604560e+02   2.0236411e+00
   1.0024900e-01   4.7613058e-02   3.1404592e-02   7.8540664e-02   1.0698537e+02   2.0276128e+00
   9.1704708e-02   4.6754412e-02   3.2068426e-02   7.8943464e-02   1.0769098e+02   2.0224994e+00
   8.3052932e-02   4.5907960e-02   3.2777340e-02   7.9469674e-02   1.0821436e+02   2.0298772e+00
   7.4508436e-02   4.5067250e-02   3.3517738e-02   8.0008634e-02   1.0859171e+02   2.0412871e+00
   6.6239858e-02   4.4215724e-02   3.4269126e-02   8.0417564e-02   1.0844223e+02   2.0225922e+00
   5.8367556e-02   4.3322144e-02   3.5014098e-02   8.0569208e-02   1.0822467e+02   2.0257368e+00
   5.0979836e-02   4.2362114e-02   3.5739696e-02   8.0320446e-02   1.0801707e+02   2.0447571e+00
   4.4148996e-02   4.1320236e-02   3.6438104e-02   7.9526662e-02   1.0763122e+02   2.0389384e+00
   3.7928664e-02   4.0196294e-02   3.7113584e-02   7.8161034e-02   1.0747115e+02   2.0471282e+00
   3.2365920e-02   3.9055042e-02   3.7771236e-02   7.6269116e-02   1.0728379e+02   2.0501601e+00
   2.7492094e-02   3.7989400e-02   3.8410034e-02   7.3880208e-02   1.0701129e+02   2.0380852e+00
   2.3315880e-02   3.7071034e-02   3.9033584e-02   7.1041828e-02   1.0680973e+02   2.0466139e+00
   1.9823710e-02   3.6349540e-02   3.9652968e-02   6.7843282e-02   1.0656395e+02   2.0543558e+00
   1.6984346e-02   3.5852578e-02   4.0275146e-02   6.4377104e-02   1.0644345e+02   2.0484647e+00
   1.4754090e-02   3.5585416e-02   4.0893096e-02   6.0724282e-02   1.0623942e+02   2.0569132e+00
   1.3075128e-02   3.5527592e-02   4.1479636e-02   5.6990392e-02   1.0594792e+02   2.0466889e+00
   1.1880410e-02   3.5648070e-02   4.1989234e-02   5.3296806e-02   1.0577800e+02   2.0293967e+00
   1.1103362e-02   3.5913356e-02   4.2364844e-02   4.9750884e-02   1.0557031e+02   2.0480098e+00
   1.0679268e-02   3.6297710e-02   4.2564050e-02   4.6432974e-02   1.0543505e+02   2.0513273e+00
   1.0537038e-02   3.6786058e-02   4.2579268e-02   4.3401982e-02   1.0528373e+02   2.0456849e+00
   1.0600748e-02   3.7367108e-02   4.2423424e-02   4.0701620e-02   1.0482007e+02   2.0428349e+00
   1.0804694e-02   3.8045990e-02   4.2138370e-02   3.8345140e-02   1.0431284e+02   2.0407686e+00
   1.1102118e-02   3.8835600e-02   4.1789044e-02   3.6321138e-02   1.0369240e+02   2.0417734e+00
   1.1460488e-02   3.9730922e-02   4.1435202e-02   3.4592820e-02   1.0248787e+02   2.0354983e+00
   1.1856364e-02   4.0699270e-02   4.1128734e-02   3.3109886e-02   1.0091513e+02   2.0391140e+00
   1.2272378e-02   4.1691958e-02   4.0893836e-02   3.1830212e-02   9.9021144e+01   2.0442971e+00
   1.2688104e-02   4.2645388e-02   4.0713770e-02   3.0706392e-02   9.6777470e+01   2.0475174e+00
   1.3078148e-02   4.3482456e-02   4.0540872e-02   2.9667530e-02   9.4396850e+01   2.0483084e+00
   1.3417348e-02   4.4124620e-02   4.0305280e-02   2.8617140e-02   9.2316823e+01   2.0404700e+00
   1.3682154e-02   4.4516518e-02   3.9944222e-02   2.7491286e-02   9.0606643e+01   2.0389372e+00
   1.3869650e-02   4.4663370e-02   3.9445234e-02   2.6282546e-02   8.8367030e+01   2.0512658e+00
   1.4008108e-02   4.4617968e-02   3.8842498e-02   2.4990898e-02   8.6239316e+01   2.0516618e+00
   1.4135374e-02   4.4463632e-02   3.8174138e-02   2.3627498e-02   8.4253505e+01   2.0421048e+00
   1.4286050e-02   4.4308264e-02   3.7476240e-02   2.2226500e-02   8.2081685e+01   2.0493182e+00
   1.4487622e-02   4.4259712e-02   3.6792148e-02   2.0825078e-02   8.0793219e+01   2.0536201e+00
   1.4755122e-02   4.4414808e-02   3.6159260e-02   1.9448274e-02   7.9289205e+01   2.0496954e+00
   1.5091756e-02   4.4857466e-02   3.5595820e-02   1.8106022e-02   7.6709368e+01   2.0460110e+00
   1.5490234e-02   4.5669348e-02   3.5098840e-02   1.6804363e-02   7.4284130e+01   2.0507855e+00
   1.5934476e-02   4.6926460e-02   3.4648096e-02   1.5551003e-02   7.2724410e+01   2.0555435e+00
   1.6404850e-02   4.8685674e-02   3.4213942e-02   1.4352044e-02   7.0638255e+01   2.0394451e+00
   1.6886954e-02   5.0992960e-02   3.3768270e-02   1.3206152e-02   6.8354105e+01   2.0401697e+00
   1.7370278e-02   5.3883014e-02   3.3288152e-02   1.2108404e-02   6.6871695e+01   2.0498024e+00
   1.7838048e-02   5.7379980e-02   3.2742274e-02   1.1060757e-02   6.4906804e+01   2.0428670e+00
   1.8267970e-02   6.1486906e-02   3.2090688e-02   1.0066878e-02   6.3457310e+01   2.0464031e+00
   1.8638844e-02   6.6153762e-02   3.1309066e-02   9.1264706e-03   6.2138554e+01   2.0464287e+00
   1.8939148e-02   7.1293676e-02   3.0391488e-02   8.2438526e-03   6.0230918e+01   2.0445266e+00
   1.9181412e-02   7.6811680e-02   2.9341356e-02   7.4288644e-03   5.8997569e+01   2.0552224e+00
   1.9396244e-02   8.2579146e-02   2.8167716e-02   6.6904296e-03   5.8408182e+01   2.0438564e+00
   1.9609288e-02   8.8406804e-02   2.6889354e-02   6.0362302e-03   5.8212855e+01   2.0357518e+00
   1.9838846e-02   9.4052346e-02   2.5551122e-02   5.4706066e-03   5.6855071e+01   2.0480938e+00
   2.0097122e-02   9.9243774e-02   2.4210070e-02   4.9921226e-03   5.5186208e+01   2.0452511e+00
   2.0384802e-02   1.0373973e-01   2.2906224e-02   4.5948388e-03   5.3850469e+01   2.0489142e+00
   2.0696726e-02   1.0732432e-01   2.1660866e-02   4.2703530e-03   5.2262222e+01   2.0473431e+00
   2.1022380e-02   1.0975947e-01   2.0487962e-02   4.0092678e-03   5.0771048e+01   2.0399582e+00
   2.1342900e-02   1.1095517e-01   1.9399388e-02   3.8029318e-03   4.8454197e+01   2.0423636e+00
   2.1637712e-02   1.1102620e-01   1.8403456e-02   3.6448062e-03   4.6385040e+01   2.0373736e+00
   2.1891662e-02   1.1014152e-01   1.7502178e-02   3.5292738e-03   4.3681989e+01   2.0516304e+00
   2.2097112e-02   1.0855939e-01   1.6687926e-02   3.4512882e-03   4.0134172e+01   2.0578636e+00
   2.2253644e-02   1.0659397e-01   1.5941693e-02   3.4063990e-03   3.8006953e+01   2.0401055e+00
   2.2363920e-02   1.0449908e-01   1.5233569e-02   3.3887368e-03   3.5763576e+01   2.0387506e+00
   2.2421946e-02   1.0246627e-01   1.4541029e-02   3.3903658e-03   3.2399100e+01   2.0451429e+00
   2.2415946e-02   1.0064017e-01   1.3866855e-02   3.4045828e-03   2.9514417e+01   2.0372303e+00
   2.2342580e-02   9.9125090e-02   1.3222175e-02   3.4263224e-03   2.7167066e+01   2.0428826e+00
   2.2205258e-02   9.7947554e-02   1.2615055e-02   3.4492374e-03   2.4844550e+01   2.0381692e+00
   2.2009420e-02   9.7071796e-02   1.2052555e-02   3.4689460e-03   2.2430137e+01   2.0289878e+00
   2.1763330e-02   9.6452360e-02   1.1534636e-02   3.4856898e-03   1.8975048e+01   2.0449087e+00
   2.1481508e-02   9.6049438e-02   1.1057027e-02   3.5000888e-03   1.5782024e+01   2.0346596e+00
   2.1183802e-02   9.5853374e-02   1.0613872e-02   3.5118186e-03   1.3231092e+01   2.0426581e+00
   2.0887044e-02   9.5861852e-02   1.0195196e-02   3.5223524e-03   1.0814085e+01   2.0233400e+00
   2.0599742e-02   9.6048134e-02   9.7920988e-03   3.5343114e-03   1.0143841e+01   2.0336554e+00
   2.0322846e-02   9.6339302e-02   9.4034012e-03   3.5488594e-03   9.0083436e+00   2.0352674e+00
   2.0051940e-02   9.6573890e-02   9.0311652e-03   3.5665158e-03   6.6104519e+00   2.0202997e+00
   1.9774560e-02   9.6545870e-02   8.6744334e-03   3.5887224e-03   5.2614831e+00   2.0830083e+00
   1.9474186e-02   9.6106232e-02   8.3374494e-03   3.6172416e-03   4.6077929e+00   2.0037518e+00
   1.9131156e-02   9.5166306e-02   8.0325356e-03   3.6520668e-03   4.4439606e+00   2.0569926e+00
   1.8720868e-02   9.3636078e-02   7.7708518e-03   3.6906394e-03   3.9091793e+00   2.0281982e+00
   1.8232904e-02   9.1438884e-02   7.5599208e-03   3.7297636e-03   3.5947192e+00   1.9980842e+00
   1.7677728e-02   8.8557476e-02   7.4035526e-03   3.7649394e-03   4.2549658e+00   2.1009910e+00
   1.7071362e-02   8.5041956e-02   7.3024882e-03   3.7910610e-03   4.2848108e+00   1.9613413e+00
   1.6426584e-02   8.1045412e-02   7.2567266e-03   3.8039326e-03   4.0708512e+00   2.1164136e+00
   1.5752122e-02   7.6807322e-02   7.2650142e-03   3.8013064e-03   3.9393716e+00   1.9727344e+00
   1.5055542e-02   7.2546340e-02   7.3256070e-03   3.7874120e-03   4.0104537e+00   2.0819149e+00
   1.4341782e-02   6.8421410e-02   7.4381888e-03   3.7698838e-03   4.2619454e+00   2.0213397e+00
   1.3610206e-02   6.4563344e-02   7.6028680e-03   3.7547648e-03   4.0062658e+00   1.7952102e+00
   1.2856824e-02   6.1080246e-02   7.8159942e-03   3.7460586e-03   3.5921742e+00   2.0842976e+00
   1.2079730e-02   5.8054388e-02   8.0685886e-03   3.7449022e-03   3.2916606e+00   1.4761597e+00
   1.1283704e-02   5.5551986e-02   8.3482010e-03   3.7529422e-03   3.2447524e+00   2.2875110e+00
   1.0481244e-02   5.3626828e-02   8.6393942e-03   3.7743556e-03   3.1879923e+00   1.0099972e+00
   9.6919520e-03   5.2330126e-02   8.9305226e-03   3.8141974e-03   3.0592726e+00   7.6521254e+00
   8.9399140e-03   5.1705482e-02   9.2244174e-03   3.8771402e-03   2.9996908e+00   3.4526522e+01
   8.2500320e-03   5.1769862e-02   9.5355612e-03   3.9667714e-03   2.9135921e+00   5.9112228e+01
   7.6467880e-03   5.2534580e-02   9.8798014e-03   4.0858962e-03   2.9275489e+00   7.1991792e+01
   7.1581300e-03   5.4003308e-02   1.0272147e-02   4.2372018e-03   2.7514882e+00   8.1280050e+01
   6.8189360e-03   5.6133292e-02   1.0729626e-02   4.4229192e-03   2.4785471e+00   8.6848108e+01
   6.6702660e-03   5.8846190e-02   1.1275614e-02   4.6436000e-03   2.3603989e+00   9.1971844e+01
   6.7589180e-03   6.2049160e-02   1.1939803e-02   4.9018536e-03   2.0244722e+00   9.6229677e+01
   7.1344300e-03   6.5642726e-02   1.2751753e-02   5.2046076e-03   1.7385011e+00   9.9668653e+01
   7.8435580e-03   6.9517316e-02   1.3737381e-02   5.5619064e-03   1.7686600e+00   1.0308084e+02
   8.9304820e-03   7.3524180e-02   1.4915155e-02   5.9877418e-03   1.6343510e+00   1.0576617e+02
   1.0438340e-02   7.7457232e-02   1.6293025e-02   6.4950422e-03   1.3225522e+00   1.0878369e+02
   1.2408638e-02   8.1069434e-02   1.7867856e-02   7.0941454e-03   1.2724570e+00   1.1112324e+02
   1.4881470e-02   8.4147548e-02   1.9631405e-02   7.7971418e-03   1.3127574e+00   1.1294468e+02
   1.7889936e-02   8.6506426e-02   2.1579054e-02   8.6175614e-03   1.1179469e+00   1.1428196e+02
   2.1457556e-02   8.7944622e-02   2.3701282e-02   9.5669562e-03   1.0024096e+00   1.1487133e+02
   2.5599626e-02   8.8345588e-02   2.5979226e-02   1.0651407e-02   1.0304614e+00   1.1549193e+02
   3.0315508e-02   8.7704582e-02   2.8386950e-02   1.1875871e-02   9.9611319e-01   1.1598095e+02
   3.5577572e-02   8.6072736e-02   3.0893098e-02   1.3246643e-02   9.5890870e-01   1.1629123e+02
   4.1326760e-02   8.3579262e-02   3.3468518e-02   1.4765509e-02   9.0843420e-01   1.1644921e+02
   4.7473314e-02   8.0390682e-02   3.6074182e-02   1.6425128e-02   8.6678257e-01   1.1660277e+02
   5.3891834e-02   7.6643546e-02   3.8672802e-02   1.8210352e-02   8.3330670e-01   1.1669370e+02
   6.0414824e-02   7.2492110e-02   4.1261276e-02   2.0102428e-02   7.7781298e-01   1.1662362e+02
   6.6837710e-02   6.8133374e-02   4.3846630e-02   2.2074804e-02   7.4948422e-01   1.1669007e+02
   7.2954656e-02   6.3742116e-02   4.6418874e-02   2.4094414e-02   6.7071488e-01   1.1660162e+02
   7.8582728e-02   5.9450266e-02   4.8959980e-02   2.6120332e-02   5.9963247e-01   1.1638306e+02
   8.3559212e-02   5.5353014e-02   5.1442174e-02   2.8097210e-02   6.1890705e-01   1.1632253e+02
   8.7772616e-02   5.1499368e-02   5.3829376e-02   2.9949330e-02   6.1524801e-01   1.1624113e+02
   9.1134866e-02   4.7907448e-02   5.6080022e-02   3.1585298e-02   6.1012813e-01   1.1616366e+02
   9.3545102e-02   4.4587926e-02   5.8123516e-02   3.2949106e-02   6.2371494e-01   1.1605618e+02
   9.4962594e-02   4.1553986e-02   5.9874408e-02   3.4028634e-02   6.1139002e-01   1.1589313e+02
   9.5444948e-02   3.8824214e-02   6.1266934e-02   3.4824510e-02   6.1378529e-01   1.1583674e+02
   9.5125702e-02   3.6421292e-02   6.2228480e-02   3.5349578e-02   6.2602177e-01   1.1573907e+02
   9.4145672e-02   3.4359728e-02   6.2646678e-02   3.5609584e-02   6.1586274e-01   1.1552441e+02
   9.2597606e-02   3.2627326e-02   6.2403440e-02   3.5619408e-02   6.1384456e-01   1.1536628e+02
   9.0559606e-02   3.1190326e-02   6.1479726e-02   3.5422524e-02   6.2552133e-01   1.1525151e+02
   8.8131824e-02   3.0018476e-02   5.9980488e-02   3.5054690e-02   6.0906866e-01   1.1499275e+02
   8.5449088e-02   2.9082862e-02   5.8041076e-02   3.4547540e-02   6.0609990e-01   1.1448455e+02
   8.2632132e-02   2.8338052e-02   5.5776454e-02   3.3951730e-02   6.2213639e-01   1.1388637e+02
   7.9756758e-02   2.7714736e-02   5.3260172e-02   3.3324400e-02   6.1390069e-01   1.1324298e+02
   7.6882432e-02   2.7129534e-02   5.0546000e-02   3.2703452e-02   6.2715261e-01   1.1237620e+02
   7.4040350e-02   2.6517198e-02   4.7702684e-02   3.2106466e-02   6.2659405e-01   1.1143554e+02
   7.1230316e-02   2.5847376e-02   4.4791458e-02   3.1557008e-02   6.0979585e-01   1.1037448e+02
   6.8447132e-02   2.5113766e-02   4.1874556e-02   3.1077166e-02   6.1504915e-01   1.0907442e+02
   6.5690816e-02   2.4330670e-02   3.9007232e-02   3.0665466e-02   6.1053888e-01   1.0774757e+02
   6.2967428e-02   2.3522046e-02   3.6222674e-02   3.0299894e-02   6.1516486e-01   1.0640728e+02
   6.0307040e-02   2.2693148e-02   3.3551958e-02   2.9934970e-02   6.2251407e-01   1.0503341e+02
   5.7767388e-02   2.1844936e-02   3.1015464e-02   2.9499540e-02   6.2307250e-01   1.0361921e+02
   5.5410370e-02   2.0995650e-02   2.8640596e-02   2.8918264e-02   6.1745357e-01   1.0209565e+02
   5.3290548e-02   2.0172564e-02   2.6473424e-02   2.8133010e-02   6.1960824e-01   1.0015174e+02
   5.1437962e-02   1.9410443e-02   2.4542314e-02   2.7115528e-02   6.2247628e-01   9.8342489e+01
   4.9845482e-02   1.8737738e-02   2.2850106e-02   2.5883152e-02   6.1183571e-01   9.7234994e+01
   4.8482058e-02   1.8183223e-02   2.1385172e-02   2.4483030e-02   6.1774613e-01   9.5113162e+01
   4.7295380e-02   1.7780406e-02   2.0125480e-02   2.2967184e-02   6.1719347e-01   9.2305773e+01
   4.6208964e-02   1.7543639e-02   1.9036498e-02   2.1403190e-02   6.1636833e-01   9.0932171e+01
   4.5122106e-02   1.7469742e-02   1.8068654e-02   1.9868798e-02   6.2101687e-01   8.9487555e+01
   4.3915222e-02   1.7537940e-02   1.7158210e-02   1.8429055e-02   6.1375601e-01   8.6844756e+01
   4.2460910e-02   1.7719280e-02   1.6239324e-02   1.7138742e-02   6.0932280e-01   8.4228545e+01
   4.0652300e-02   1.7979503e-02   1.5280118e-02   1.6050725e-02   6.0687962e-01   8.1596043e+01
   3.8478322e-02   1.8276653e-02   1.4283810e-02   1.5212594e-02   6.1073837e-01   7.8579412e+01
   3.6016058e-02   1.8586488e-02   1.3263361e-02   1.4661176e-02   6.1882087e-01   7.5569680e+01
   3.3357040e-02   1.8887080e-02   1.2240331e-02   1.4423728e-02   6.1540713e-01   7.3081192e+01
   3.0603906e-02   1.9163954e-02   1.1235970e-02   1.4522289e-02   6.1304792e-01   7.1025691e+01
   2.7857514e-02   1.9436694e-02   1.0264354e-02   1.4974071e-02   6.1543522e-01   6.8248103e+01
   2.5195362e-02   1.9732969e-02   9.3340206e-03   1.5789235e-02   6.1025728e-01   6.5030478e+01
   2.2681302e-02   2.0081290e-02   8.4480562e-03   1.6967117e-02   6.1935319e-01   6.1973497e+01
   2.0380092e-02   2.0506338e-02   7.6137656e-03   1.8500450e-02   6.1537114e-01   5.8912424e+01
   1.8357850e-02   2.1018378e-02   6.8442468e-03   2.0382538e-02   6.0704514e-01   5.6433665e+01
   1.6665508e-02   2.1614462e-02   6.1519602e-03   2.2605184e-02   6.1896914e-01   5.3236440e+01
   1.5339050e-02   2.2279246e-02   5.5461590e-03   2.5151416e-02   6.0910636e-01   5.0120988e+01
   1.4402992e-02   2.3019336e-02   5.0334952e-03   2.7990618e-02   6.0446750e-01   4.7620591e+01
   1.3873946e-02   2.3867204e-02   4.6197282e-03   3.1105428e-02   6.1151704e-01   4.3601660e+01
   1.3767438e-02   2.4844260e-02   4.3093520e-03   3.4502530e-02   6.1518735e-01   3.9365712e+01
   1.4095344e-02   2.5962508e-02   4.1053982e-03   3.8185928e-02   6.1263949e-01   3.5173861e+01
   1.4862738e-02   2.7241966e-02   4.0101234e-03   4.2150962e-02   6.0346919e-01   3.1394934e+01
   1.6064010e-02   2.8703322e-02   4.0257160e-03   4.6377152e-02   6.0313223e-01   2.7958989e+01
   1.7683902e-02   3.0347754e-02   4.1549272e-03   5.0833350e-02   5.9876398e-01   2.2439902e+01
   1.9696192e-02   3.2152910e-02   4.4034836e-03   5.5482134e-02   6.0501879e-01   1.7223387e+01
   2.2058862e-02   3.4076124e-02   4.7794672e-03   6.0258076e-02   6.0695057e-01   1.4323882e+01
   2.4717442e-02   3.6062906e-02   5.2898386e-03   6.5051378e-02   6.0402051e-01   1.0450011e+01
   2.7607592e-02   3.8068950e-02   5.9404170e-03   6.9698464e-02   6.0646978e-01   6.4901450e+00
   3.0663532e-02   4.0052812e-02   6.7361448e-03   7.3992062e-02   6.0060305e-01   4.7903714e+00
   3.3820400e-02   4.1959662e-02   7.6817094e-03   7.7715234e-02   6.0996727e-01   3.0873800e+00
   3.7018004e-02   4.3753108e-02   8.7815360e-03   8.0676680e-02   6.0072876e-01   1.9601612e+00
   4.0244446e-02   4.5431944e-02   1.0042520e-02   8.2682794e-02   5.9482830e-01   2.0417876e+00
   4.3554292e-02   4.6994344e-02   1.1474348e-02   8.3588202e-02   6.1531676e-01   1.9718511e+00
   4.7020764e-02   4.8434208e-02   1.3083104e-02   8.3412826e-02   6.1012825e-01   2.0244814e+00
   5.0702844e-02   4.9776410e-02   1.4869147e-02   8.2241938e-02   6.1043147e-01   2.0314584e+00
   5.4648824e-02   5.1070632e-02   1.6827399e-02   8.0153210e-02   6.0957903e-01   2.0198270e+00
   5.8892208e-02   5.2356112e-02   1.8954647e-02   7.7290182e-02   6.1266946e-01   2.0607632e+00
   6.3451702e-02   5.3664848e-02   2.1247338e-02   7.3832304e-02   6.0741072e-01   2.0195876e+00
   6.8337904e-02   5.5042770e-02   2.3692562e-02   6.9961984e-02   6.0527150e-01   2.0451487e+00
   7.3546732e-02   5.6534994e-02   2.6279294e-02   6.5869184e-02   6.1564728e-01   2.0223831e+00
   7.9057466e-02   5.8148838e-02   2.8995494e-02   6.1733888e-02   5.8605816e-01   2.0236002e+00
   8.4835200e-02   5.9855236e-02   3.1813012e-02   5.7715354e-02   6.1942007e-01   2.0314971e+00
   9.0846460e-02   6.1607008e-02   3.4677974e-02   5.3942282e-02   6.0181142e-01   2.0253180e+00
   9.7063888e-02   6.3320096e-02   3.7514378e-02   5.0521538e-02   6.0486106e-01   2.0415274e+00
   1.0344065e-01   6.4873960e-02   4.0244772e-02   4.7528574e-02   6.1975617e-01   2.0243378e+00
   1.0988428e-01   6.6138582e-02   4.2790452e-02   4.4994750e-02   5.7615516e-01   2.0301552e+00
   1.1624309e-01   6.6977374e-02   4.5061318e-02   4.2921362e-02   6.4877535e-01   2.0370361e+00
   1.2234844e-01   6.7279592e-02   4.6930416e-02   4.1290796e-02   5.4957766e-01   2.0325666e+00
   1.2806419e-01   6.7040700e-02   4.8262548e-02   4.0083268e-02   5.9440976e-01   2.0383036e+00
   1.3324917e-01   6.6369718e-02   4.9008498e-02   3.9270134e-02   4.9986148e-01   2.0357683e+00
   1.3774669e-01   6.5408378e-02   4.9205920e-02   3.8806906e-02   4.3453457e-01   2.0379360e+00
   1.4143450e-01   6.4297084e-02   4.8923016e-02   3.8660008e-02   5.7359049e-01   2.0321504e+00
   1.4417449e-01   6.3187108e-02   4.8223248e-02   3.8812520e-02   1.2904706e-01   2.0246680e+00
   1.4582868e-01   6.2217678e-02   4.7168806e-02   3.9261930e-02   2.3905448e+00   2.0216695e+00
   1.4635435e-01   6.1487742e-02   4.5839040e-02   4.0020592e-02   1.1618094e+01   2.0293760e+00
   1.4573417e-01   6.1041892e-02   4.4313186e-02   4.1084612e-02   2.7972393e+01   2.0389927e+00
   1.4391423e-01   6.0862154e-02   4.2676494e-02   4.2409846e-02   4.3594418e+01   2.0243633e+00
   1.4080664e-01   6.0888988e-02   4.1022760e-02   4.3919752e-02   5.3832133e+01   2.0246144e+00
   1.3633318e-01   6.1030548e-02   3.9427816e-02   4.5536572e-02   6.4020843e+01   2.0292318e+00
   1.3052116e-01   6.1176594e-02   3.7932100e-02   4.7196798e-02   7.2790796e+01   2.0276238e+00
   1.2351518e-01   6.1213244e-02   3.6547442e-02   4.8813348e-02   7.8568893e+01   2.0294828e+00
   1.1558099e-01   6.1004412e-02   3.5281474e-02   5.0303696e-02   8.4033916e+01   2.0171742e+00
   1.0705721e-01   6.0438008e-02   3.4135502e-02   5.1651004e-02   8.8666443e+01   2.0198233e+00
   9.8246576e-02   5.9447026e-02   3.3102210e-02   5.2864426e-02   9.2560140e+01   2.0257347e+00
   8.9391658e-02   5.8021486e-02   3.2171572e-02   5.3968826e-02   9.6004507e+01   2.0239130e+00
   8.0674276e-02   5.6265498e-02   3.1334624e-02   5.5019586e-02   9.9062474e+01   2.0287440e+00
   7.2228864e-02   5.4320590e-02   3.0588012e-02   5.6062280e-02   1.0120310e+02   2.0227495e+00
   6.4187136e-02   5.2306314e-02   2.9918350e-02   5.7109796e-02   1.0253947e+02   2.0285227e+00
   5.6680310e-02   5.0333446e-02   2.9287848e-02   5.8148716e-02   1.0367011e+02   2.0347645e+00
   4.9801324e-02   4.8475168e-02   2.8654516e-02   5.9153024e-02   1.0412604e+02   2.0370960e+00
   4.3607324e-02   4.6769818e-02   2.8013078e-02   6.0079434e-02   1.0459607e+02   2.0405278e+00
   3.8151584e-02   4.5241428e-02   2.7381796e-02   6.0857198e-02   1.0502116e+02   2.0271675e+00
   3.3475230e-02   4.3922618e-02   2.6768174e-02   6.1387180e-02   1.0493335e+02   2.0406328e+00
   2.9587204e-02   4.2849380e-02   2.6183238e-02   6.1573992e-02   1.0491866e+02   2.0493837e+00
   2.6465102e-02   4.2043302e-02   2.5650402e-02   6.1340210e-02   1.0467819e+02   2.0353274e+00
   2.4061152e-02   4.1530436e-02   2.5191034e-02   6.0592576e-02   1.0435441e+02   2.0383114e+00
   2.2318062e-02   4.1330024e-02   2.4811718e-02   5.9299370e-02   1.0415142e+02   2.0348256e+00
   2.1183610e-02   4.1439192e-02   2.4505604e-02   5.7533526e-02   1.0359467e+02   2.0311946e+00
   2.0605372e-02   4.1830292e-02   2.4263982e-02   5.5386272e-02   1.0301783e+02   2.0368723e+00
   2.0524464e-02   4.2449648e-02   2.4077148e-02   5.2938226e-02   1.0267221e+02   2.0457174e+00
   2.0874140e-02   4.3268640e-02   2.3938790e-02   5.0256308e-02   1.0258063e+02   2.0456871e+00
   2.1582894e-02   4.4278504e-02   2.3865048e-02   4.7403644e-02   1.0242739e+02   2.0382902e+00
   2.2586922e-02   4.5449828e-02   2.3892170e-02   4.4442520e-02   1.0198412e+02   2.0483141e+00
   2.3826356e-02   4.6755178e-02   2.4053170e-02   4.1434782e-02   1.0141512e+02   2.0441258e+00
   2.5227750e-02   4.8153918e-02   2.4369316e-02   3.8463690e-02   1.0070720e+02   2.0327740e+00
   2.6702890e-02   4.9582810e-02   2.4846614e-02   3.5603700e-02   1.0014993e+02   2.0468527e+00
   2.8173494e-02   5.0974534e-02   2.5472840e-02   3.2904672e-02   9.9344285e+01   2.0451663e+00
   2.9592728e-02   5.2266624e-02   2.6224158e-02   3.0401804e-02   9.8304225e+01   2.0320287e+00
   3.0925752e-02   5.3429586e-02   2.7078706e-02   2.8118190e-02   9.7338848e+01   2.0381355e+00
   3.2126264e-02   5.4444506e-02   2.8015728e-02   2.6077336e-02   9.5504231e+01   2.0408106e+00
   3.3139194e-02   5.5265388e-02   2.8996710e-02   2.4294480e-02   9.3562015e+01   2.0385658e+00
   3.3898710e-02   5.5820882e-02   2.9969992e-02   2.2763322e-02   9.1546309e+01   2.0436769e+00
   3.4330156e-02   5.6029720e-02   3.0889028e-02   2.1460450e-02   8.8460486e+01   2.0492760e+00
   3.4364966e-02   5.5839214e-02   3.1705054e-02   2.0365694e-02   8.5676403e+01   2.0506361e+00
   3.3950722e-02   5.5248684e-02   3.2345364e-02   1.9464347e-02   8.2686567e+01   2.0461422e+00
   3.3075258e-02   5.4293172e-02   3.2732582e-02   1.8726966e-02   7.9405860e+01   2.0417395e+00
   3.1794082e-02   5.3003930e-02   3.2819946e-02   1.8105501e-02   7.6517507e+01   2.0437149e+00
   3.0212768e-02   5.1399042e-02   3.2568954e-02   1.7537425e-02   7.3319773e+01   2.0507831e+00
   2.8441678e-02   4.9512802e-02   3.1958760e-02   1.6969395e-02   7.0013092e+01   2.0507492e+00
   2.6569560e-02   4.7399640e-02   3.1026692e-02   1.6385903e-02   6.6756321e+01   2.0401007e+00
   2.4659740e-02   4.5143750e-02   2.9839488e-02   1.5799905e-02   6.4204848e+01   2.0404235e+00
   2.2764516e-02   4.2868376e-02   2.8468820e-02   1.5224965e-02   6.0422425e+01   2.0539996e+00
   2.0933008e-02   4.0715274e-02   2.6989254e-02   1.4666203e-02   5.6808686e+01   2.0503022e+00
   1.9200600e-02   3.8827004e-02   2.5466708e-02   1.4127420e-02   5.5807798e+01   2.0371244e+00
   1.7591070e-02   3.7328798e-02   2.3956108e-02   1.3608819e-02   5.3265594e+01   2.0385764e+00
   1.6120518e-02   3.6319602e-02   2.2500198e-02   1.3108238e-02   4.9906550e+01   2.0472917e+00
   1.4796542e-02   3.5875952e-02   2.1128526e-02   1.2627121e-02   4.7117107e+01   2.0509741e+00
   1.3626544e-02   3.6052770e-02   1.9854834e-02   1.2162907e-02   4.4265253e+01   2.0498980e+00
   1.2618346e-02   3.6877656e-02   1.8678851e-02   1.1706806e-02   4.1823720e+01   2.0480704e+00
   1.1775912e-02   3.8365264e-02   1.7594787e-02   1.1251889e-02   3.8774503e+01   2.0473271e+00
   1.1098440e-02   4.0528246e-02   1.6598130e-02   1.0793531e-02   3.5732375e+01   2.0545484e+00
   1.0579230e-02   4.3357230e-02   1.5686039e-02   1.0327283e-02   3.2782755e+01   2.0442120e+00
   1.0207248e-02   4.6810996e-02   1.4855599e-02   9.8522822e-03   3.0313202e+01   2.0393714e+00
   9.9680000e-03   5.0810540e-02   1.4100314e-02   9.3669612e-03   2.8299237e+01   2.0544304e+00
   9.8449200e-03   5.5255576e-02   1.3405896e-02   8.8686628e-03   2.6053706e+01   2.0547706e+00
   9.8199260e-03   6.0039676e-02   1.2753735e-02   8.3634836e-03   2.3775895e+01   2.0508048e+00
   9.8728260e-03   6.5025880e-02   1.2123403e-02   7.8631678e-03   2.1611389e+01   2.0483544e+00
   9.9823140e-03   7.0064582e-02   1.1500447e-02   7.3799754e-03   1.9247351e+01   2.0572553e+00
   1.0125180e-02   7.5032292e-02   1.0886950e-02   6.9244634e-03   1.6196402e+01   2.0519200e+00
   1.0281590e-02   7.9812248e-02   1.0297182e-02   6.4992762e-03   1.3906488e+01   2.0463433e+00
   1.0443352e-02   8.4240052e-02   9.7459828e-03   6.1028692e-03   1.2281141e+01   2.0537215e+00
   1.0611914e-02   8.8115988e-02   9.2424358e-03   5.7350508e-03   1.0571898e+01   2.0448867e+00
   1.0793898e-02   9.1320206e-02   8.7925616e-03   5.3945452e-03   9.4374730e+00   2.0418389e+00
   1.0997828e-02   9.3835116e-02   8.3991488e-03   5.0793630e-03   8.6507403e+00   2.0379781e+00
   1.1229966e-02   9.5636426e-02   8.0610836e-03   4.7888730e-03   8.1614611e+00   2.0464281e+00
   1.1495816e-02   9.6701860e-02   7.7782164e-03   4.5220342e-03   7.3740579e+00   2.0535020e+00
   1.1799528e-02   9.7088620e-02   7.5479524e-03   4.2762098e-03   6.2418896e+00   2.0420979e+00
   1.2141676e-02   9.6909120e-02   7.3638446e-03   4.0498228e-03   5.1650883e+00   2.0329917e+00
   1.2524738e-02   9.6296396e-02   7.2188136e-03   3.8436284e-03   4.1920500e+00   2.0270270e+00
   1.2955834e-02   9.5369380e-02   7.1023184e-03   3.6581376e-03   3.6885836e+00   2.0464269e+00
   1.3443794e-02   9.4232916e-02   7.0015434e-03   3.4931492e-03   3.7434372e+00   2.0453298e+00
   1.3995284e-02   9.3019252e-02   6.9041540e-03   3.3495352e-03   3.8184877e+00   2.0369662e+00
   1.4611990e-02   9.1838148e-02   6.7995688e-03   3.2284248e-03   2.9962504e+00   2.0434565e+00
   1.5288302e-02   9.0742950e-02   6.6841190e-03   3.1291236e-03   2.6094170e+00   2.0298176e+00
   1.6010484e-02   8.9772562e-02   6.5590554e-03   3.0509468e-03   3.2185018e+00   2.0443640e+00
   1.6760506e-02   8.8970460e-02   6.4240988e-03   2.9933698e-03   3.7475450e+00   2.0326467e+00
   1.7514552e-02   8.8366784e-02   6.2785642e-03   2.9539226e-03   3.9008777e+00   2.0517531e+00
   1.8251220e-02   8.7959762e-02   6.1235416e-03   2.9304382e-03   3.5441446e+00   2.0534107e+00
   1.8966348e-02   8.7722922e-02   5.9600678e-03   2.9207826e-03   3.5541902e+00   2.0112868e+00
   1.9661824e-02   8.7605668e-02   5.7888088e-03   2.9213174e-03   3.4539437e+00   2.0571593e+00
   2.0327868e-02   8.7518030e-02   5.6124406e-03   2.9291716e-03   2.9550621e+00   2.0034622e+00
   2.0944834e-02   8.7347120e-02   5.4341242e-03   2.9439282e-03   3.0334909e+00   2.0450244e+00
   2.1493782e-02   8.6977236e-02   5.2560600e-03   2.9671336e-03   3.1566638e+00   2.0329574e+00
   2.1952250e-02   8.6283358e-02   5.0804660e-03   2.9999826e-03   2.9421346e+00   1.9981871e+00
   2.2293840e-02   8.5167384e-02   4.9079856e-03   3.0433026e-03   2.7997368e+00   2.0754214e+00
   2.2497194e-02   8.3590646e-02   4.7375686e-03   3.0995006e-03   2.7902856e+00   1.9526228e+00
   2.2543730e-02   8.1569642e-02   4.5680840e-03   3.1721548e-03   2.5605685e+00   2.1014880e+00
   2.2424804e-02   7.9149356e-02   4.3974352e-03   3.2649570e-03   2.3692066e+00   1.9854844e+00
   2.2140526e-02   7.6358344e-02   4.2236202e-03   3.3801220e-03   2.4187656e+00   2.0286763e+00
   2.1690986e-02   7.3226046e-02   4.0475070e-03   3.5181680e-03   2.3706555e+00   2.0959637e+00
   2.1080306e-02   6.9789810e-02   3.8706714e-03   3.6805550e-03   2.3826164e+00   1.9168533e+00
   2.0315590e-02   6.6116698e-02   3.6954048e-03   3.8691600e-03   2.3082240e+00   2.1901304e+00
   1.9410864e-02   6.2369142e-02   3.5285892e-03   4.0831254e-03   1.9359137e+00   1.7068692e+00
   1.8393144e-02   5.8750678e-02   3.3856166e-03   4.3198804e-03   1.6243759e+00   2.1080943e+00
   1.7300958e-02   5.5429042e-02   3.2926544e-03   4.5767140e-03   1.3741831e+00   1.6541455e+00
   1.6176128e-02   5.2540362e-02   3.2829722e-03   4.8488800e-03   1.1037493e+00   1.8513775e+00
   1.5051662e-02   5.0200698e-02   3.3967514e-03   5.1277200e-03   9.9882757e-01   1.9321176e+00
   1.3953900e-02   4.8509308e-02   3.6805120e-03   5.4022542e-03   9.8896699e-01   1.8230863e+00
   1.2911878e-02   4.7530322e-02   4.1817802e-03   5.6617192e-03   9.0923117e-01   2.2835041e+01
   1.1956204e-02   4.7285186e-02   4.9473410e-03   5.8943620e-03   8.4309331e-01   5.4620681e+01
   1.1118554e-02   4.7779846e-02   6.0229272e-03   6.0951590e-03   8.7052343e-01   7.1718215e+01
   1.0436722e-02   4.9001030e-02   7.4554922e-03   6.2724982e-03   8.4779240e-01   8.2012578e+01
   9.9516580e-03   5.0901520e-02   9.2938088e-03   6.4370522e-03   8.0040695e-01   8.9201351e+01
   9.7084560e-03   5.3420942e-02   1.1589355e-02   6.5993852e-03   7.9147585e-01   9.4023993e+01
   9.7659780e-03   5.6491594e-02   1.4403466e-02   6.7731862e-03   6.8120579e-01   9.8738007e+01
   1.0193546e-02   6.0032584e-02   1.7816880e-02   6.9711840e-03   5.8787452e-01   1.0207391e+02
   1.1060502e-02   6.3945786e-02   2.1924860e-02   7.2065498e-03   5.9830421e-01   1.0530596e+02
   1.2433718e-02   6.8105330e-02   2.6819180e-02   7.4929012e-03   5.9711353e-01   1.0797377e+02
   1.4377438e-02   7.2368096e-02   3.2587738e-02   7.8397448e-03   5.9152762e-01   1.1097508e+02
   1.6949926e-02   7.6603050e-02   3.9310106e-02   8.2516744e-03   5.9159305e-01   1.1350505e+02
   2.0199736e-02   8.0704832e-02   4.7047956e-02   8.7333762e-03   5.9684496e-01   1.1520629e+02
   2.4161140e-02   8.4569886e-02   5.5841622e-02   9.2891478e-03   5.9290259e-01   1.1658213e+02
   2.8852584e-02   8.8118326e-02   6.5706300e-02   9.9153658e-03   5.8214969e-01   1.1700731e+02
   3.4276604e-02   9.1344490e-02   7.6632392e-02   1.0603907e-02   5.9219893e-01   1.1741127e+02
   4.0410896e-02   9.4292186e-02   8.8569336e-02   1.1345835e-02   6.0158934e-01   1.1771569e+02
   4.7199810e-02   9.7021550e-02   1.0141179e-01   1.2126469e-02   6.1125423e-01   1.1785950e+02
   5.4545748e-02   9.9592670e-02   1.1497459e-01   1.2930407e-02   6.1350077e-01   1.1803798e+02
   6.2305416e-02   1.0206698e-01   1.2902536e-01   1.3747841e-02   6.0823426e-01   1.1820861e+02
   7.0297610e-02   1.0451729e-01   1.4328799e-01   1.4570266e-02   6.1402586e-01   1.1828163e+02
   7.8324448e-02   1.0697837e-01   1.5734910e-01   1.5383282e-02   6.0934703e-01   1.1811804e+02
   8.6207818e-02   1.0941829e-01   1.7065453e-01   1.6171545e-02   6.0988025e-01   1.1812820e+02
   9.3788188e-02   1.1176539e-01   1.8245623e-01   1.6930538e-02   6.2324375e-01   1.1809388e+02
   1.0092330e-01   1.1394507e-01   1.9187333e-01   1.7659056e-02   6.1325157e-01   1.1793580e+02
   1.0749953e-01   1.1588308e-01   1.9799255e-01   1.8353232e-02   6.1428272e-01   1.1789182e+02
   1.1336574e-01   1.1745931e-01   2.0005546e-01   1.9007122e-02   6.2063406e-01   1.1789686e+02
   1.1831480e-01   1.1852030e-01   1.9808812e-01   1.9604976e-02   6.1096006e-01   1.1782848e+02
   1.2217979e-01   1.1893473e-01   1.9277224e-01   2.0125094e-02   6.2618769e-01   1.1764584e+02
   1.2488429e-01   1.1864153e-01   1.8479406e-01   2.0555072e-02   6.1443450e-01   1.1757584e+02
   1.2642809e-01   1.1765690e-01   1.7481652e-01   2.0892542e-02   5.9876697e-01   1.1753114e+02
   1.2685606e-01   1.1601223e-01   1.6343882e-01   2.1137086e-02   6.2233343e-01   1.1731287e+02
   1.2622045e-01   1.1374814e-01   1.5115223e-01   2.1308340e-02   6.1667846e-01   1.1704232e+02
   1.2458938e-01   1.1097202e-01   1.3839298e-01   2.1445360e-02   6.0984265e-01   1.1680321e+02
   1.2207034e-01   1.0785063e-01   1.2554111e-01   2.1576998e-02   6.1455897e-01   1.1652957e+02
   1.1877881e-01   1.0451936e-01   1.1296491e-01   2.1721480e-02   6.1935573e-01   1.1615357e+02
   1.1483187e-01   1.0102514e-01   1.0093884e-01   2.1890334e-02   6.2931881e-01   1.1568752e+02
   1.1039735e-01   9.7359152e-02   8.9640496e-02   2.2086104e-02   6.1759253e-01   1.1520726e+02
   1.0566243e-01   9.3518558e-02   7.9217276e-02   2.2303616e-02   6.1065470e-01   1.1463431e+02
   1.0077670e-01   8.9505464e-02   6.9759296e-02   2.2530782e-02   6.1031634e-01   1.1374843e+02
   9.5861682e-02   8.5295124e-02   6.1296026e-02   2.2749510e-02   6.1297161e-01   1.1264379e+02
   9.1013244e-02   8.0887594e-02   5.3810200e-02   2.2939414e-02   6.1608479e-01   1.1140313e+02
   8.6300846e-02   7.6335334e-02   4.7240830e-02   2.3096114e-02   6.0970021e-01   1.1001095e+02
   8.1790848e-02   7.1710950e-02   4.1478984e-02   2.3224412e-02   6.1844812e-01   1.0846035e+02
   7.7565014e-02   6.7094796e-02   3.6410658e-02   2.3320928e-02   6.1927456e-01   1.0653056e+02
   7.3708886e-02   6.2543054e-02   3.1952832e-02   2.3384316e-02   6.1702498e-01   1.0451461e+02
   7.0304692e-02   5.8068780e-02   2.8025856e-02   2.3414628e-02   6.2150230e-01   1.0293223e+02
   6.7411126e-02   5.3667408e-02   2.4561592e-02   2.3412786e-02   6.1185587e-01   1.0150511e+02
   6.5030498e-02   4.9362634e-02   2.1518252e-02   2.3389376e-02   6.0997582e-01   9.9502930e+01
   6.3127998e-02   4.5207212e-02   1.8858429e-02   2.3362038e-02   6.1261462e-01   9.7479539e+01
   6.1635808e-02   4.1247232e-02   1.6533991e-02   2.3344942e-02   6.1212894e-01   9.5872062e+01
   6.0442824e-02   3.7520966e-02   1.4493913e-02   2.3338546e-02   6.0956001e-01   9.3517443e+01
   5.9408700e-02   3.4041756e-02   1.2701588e-02   2.3334530e-02   6.1264271e-01   9.1377716e+01
   5.8375278e-02   3.0789446e-02   1.1128515e-02   2.3326362e-02   6.1397232e-01   8.9604821e+01
   5.7217238e-02   2.7734736e-02   9.7447104e-03   2.3298770e-02   6.0743415e-01   8.6912578e+01
   5.5883806e-02   2.4843842e-02   8.5285470e-03   2.3220948e-02   6.1141853e-01   8.4221348e+01
   5.4354976e-02   2.2102642e-02   7.4678342e-03   2.3083688e-02   6.2252611e-01   8.1498492e+01
   5.2580730e-02   1.9541989e-02   6.5501604e-03   2.2907000e-02   6.2389625e-01   7.8189004e+01
   5.0494090e-02   1.7204911e-02   5.7593854e-03   2.2709720e-02   6.0806087e-01   7.4712203e+01
   4.8077924e-02   1.5118622e-02   5.0787162e-03   2.2525876e-02   6.0653042e-01   7.2060886e+01
   4.5374408e-02   1.3299954e-02   4.4927012e-03   2.2409790e-02   6.1183065e-01   6.9846475e+01
   4.2446494e-02   1.1757212e-02   3.9877908e-03   2.2406818e-02   6.0991582e-01   6.6912716e+01
   3.9360274e-02   1.0495761e-02   3.5537570e-03   2.2545894e-02   6.1074716e-01   6.3850439e+01
   3.6168020e-02   9.5182368e-03   3.1830244e-03   2.2853840e-02   6.0793992e-01   6.1047086e+01
   3.2918494e-02   8.8163404e-03   2.8702952e-03   2.3363546e-02   6.1353286e-01   5.8334332e+01
   2.9683260e-02   8.3695286e-03   2.6121620e-03   2.4103880e-02   6.2081381e-01   5.4727603e+01
   2.6555694e-02   8.1484004e-03   2.4058218e-03   2.5092232e-02   6.1613239e-01   5.1423355e+01
   2.3633106e-02   8.1180714e-03   2.2505414e-03   2.6329114e-02   6.0267951e-01   4.9713286e+01
   2.0998790e-02   8.2314566e-03   2.1479662e-03   2.7800436e-02   6.0824848e-01   4.6671430e+01
   1.8724772e-02   8.4329610e-03   2.1007522e-03   2.9476388e-02   6.1775584e-01   4.2843426e+01
   1.6870524e-02   8.6625352e-03   2.1135172e-03   3.1311806e-02   6.0502618e-01   3.8650364e+01
   1.5484224e-02   8.8665332e-03   2.1937358e-03   3.3263050e-02   6.0913462e-01   3.4188400e+01
   1.4611090e-02   9.0401162e-03   2.3506508e-03   3.5287938e-02   6.1374792e-01   3.1429273e+01
   1.4286656e-02   9.2183768e-03   2.5952310e-03   3.7359494e-02   6.0804208e-01   2.7958020e+01
   1.4536188e-02   9.4339550e-03   2.9409738e-03   3.9485346e-02   6.1113157e-01   2.3762796e+01
   1.5374272e-02   9.7169096e-03   3.4028892e-03   4.1687106e-02   6.0640843e-01   1.9317624e+01
   1.6801266e-02   1.0098122e-02   3.9970448e-03   4.3968538e-02   6.1023641e-01   1.5402190e+01
   1.8804740e-02   1.0599860e-02   4.7401852e-03   4.6315484e-02   6.1288457e-01   1.2470548e+01
   2.1357076e-02   1.1235501e-02   5.6490476e-03   4.8723492e-02   6.1033004e-01   8.2047632e+00
   2.4414052e-02   1.2018943e-02   6.7391486e-03   5.1189538e-02   6.1775270e-01   5.3511610e+00
   2.7913000e-02   1.2962183e-02   8.0232702e-03   5.3673120e-02   6.0904568e-01   4.1883342e+00
   3.1772128e-02   1.4072038e-02   9.5127532e-03   5.6089180e-02   6.1058668e-01   2.6107082e+00
   3.5905390e-02   1.5349705e-02   1.1215651e-02   5.8346348e-02   6.1737014e-01   2.0259935e+00
   4.0246642e-02   1.6785045e-02   1.3138050e-02   6.0358088e-02   6.1375518e-01   2.0028733e+00
   4.4748028e-02   1.8365782e-02   1.5289384e-02   6.2025126e-02   6.1113623e-01   1.9905934e+00
   4.9365622e-02   2.0083842e-02   1.7674903e-02   6.3278786e-02   5.9551636e-01   2.0391541e+00
   5.4093796e-02   2.1936992e-02   2.0287974e-02   6.4122104e-02   6.1033285e-01   2.0002572e+00
   5.8989330e-02   2.3929024e-02   2.3116886e-02   6.4601704e-02   6.0613222e-01   2.0458089e+00
   6.4118592e-02   2.6053506e-02   2.6154094e-02   6.4754394e-02   6.0246019e-01   2.0238022e+00
   6.9515908e-02   2.8299458e-02   2.9387244e-02   6.4583800e-02   6.1435237e-01   2.0402112e+00
   7.5188948e-02   3.0672378e-02   3.2781154e-02   6.4084478e-02   5.8439677e-01   2.0374478e+00
   8.1125290e-02   3.3172506e-02   3.6277898e-02   6.3235352e-02   6.0251673e-01   2.0232120e+00
   8.7289970e-02   3.5768666e-02   3.9807212e-02   6.1986302e-02   5.8687823e-01   2.0448953e+00
   9.3620900e-02   3.8417502e-02   4.3303228e-02   6.0350530e-02   6.0315541e-01   2.0269808e+00
   1.0000641e-01   4.1075474e-02   4.6699212e-02   5.8462230e-02   6.1125394e-01   2.0362618e+00
   1.0629138e-01   4.3679506e-02   4.9908716e-02   5.6486648e-02   5.8916981e-01   2.0305866e+00
   1.1232084e-01   4.6137272e-02   5.2855546e-02   5.4558534e-02   6.4192822e-01   2.0313713e+00
   1.1789915e-01   4.8343374e-02   5.5500450e-02   5.2793788e-02   5.6972268e-01   2.0311072e+00
   1.2278986e-01   5.0207768e-02   5.7817108e-02   5.1297852e-02   5.9480869e-01   2.0262875e+00
   1.2682913e-01   5.1666256e-02   5.9745146e-02   5.0168884e-02   4.9354131e-01   2.0379237e+00
   1.2998802e-01   5.2676842e-02   6.1202074e-02   4.9490030e-02   4.5661412e-01   2.0350711e+00
   1.3236528e-01   5.3237278e-02   6.2154624e-02   4.9348514e-02   5.1382626e-01   2.0467353e+00
   1.3409678e-01   5.3411632e-02   6.2620626e-02   4.9837384e-02   2.2572340e-01   2.0361335e+00
   1.3525216e-01   5.3302126e-02   6.2635112e-02   5.1011002e-02   1.5134257e+00   2.0292889e+00
   1.3583875e-01   5.2996346e-02   6.2227634e-02   5.2876392e-02   9.1890745e+00   2.0417159e+00
   1.3584946e-01   5.2574192e-02   6.1418582e-02   5.5408368e-02   2.6935943e+01   2.0285578e+00
   1.3525281e-01   5.2112100e-02   6.0236960e-02   5.8564266e-02   4.5770394e+01   2.0346879e+00
   1.3394918e-01   5.1652252e-02   5.8717130e-02   6.2265916e-02   5.7578782e+01   2.0377061e+00
   1.3183540e-01   5.1194426e-02   5.6914206e-02   6.6376656e-02   6.8226115e+01   2.0244499e+00
   1.2893613e-01   5.0701412e-02   5.4903288e-02   7.0720638e-02   7.8000803e+01   2.0253736e+00
   1.2537628e-01   5.0121960e-02   5.2745294e-02   7.5095054e-02   8.4222009e+01   2.0260168e+00
   1.2126422e-01   4.9435954e-02   5.0486070e-02   7.9283804e-02   8.9112699e+01   2.0274269e+00
   1.1665754e-01   4.8648822e-02   4.8190728e-02   8.3011636e-02   9.2911686e+01   2.0249390e+00
   1.1155420e-01   4.7725344e-02   4.5953776e-02   8.5974964e-02   9.5786894e+01   2.0216640e+00
   1.0591873e-01   4.6597794e-02   4.3853936e-02   8.7989684e-02   9.8306502e+01   2.0302553e+00
   9.9742514e-02   4.5234066e-02   4.1932410e-02   8.8987424e-02   1.0039048e+02   2.0272266e+00
   9.3084564e-02   4.3654060e-02   4.0206786e-02   8.9034506e-02   1.0187483e+02   2.0167087e+00
   8.6075766e-02   4.1937664e-02   3.8686204e-02   8.8336086e-02   1.0281213e+02   2.0164828e+00
   7.8886274e-02   4.0203032e-02   3.7377960e-02   8.7103426e-02   1.0341705e+02   2.0164683e+00
   7.1717386e-02   3.8566690e-02   3.6266110e-02   8.5522618e-02   1.0359639e+02   2.0306877e+00
   6.4777136e-02   3.7137514e-02   3.5316332e-02   8.3746040e-02   1.0370569e+02   2.0381538e+00
   5.8227844e-02   3.6002520e-02   3.4507266e-02   8.1866952e-02   1.0369353e+02   2.0297195e+00
   5.2171022e-02   3.5221200e-02   3.3826252e-02   7.9917318e-02   1.0354195e+02   2.0407204e+00
   4.6656346e-02   3.4823292e-02   3.3246906e-02   7.7853316e-02   1.0349557e+02   2.0391160e+00
   4.1693278e-02   3.4819898e-02   3.2740956e-02   7.5588690e-02   1.0319606e+02   2.0301731e+00
   3.7250918e-02   3.5216900e-02   3.2303010e-02   7.3039984e-02   1.0300191e+02   2.0457512e+00
   3.3256314e-02   3.6000872e-02   3.1938214e-02   7.0115816e-02   1.0260307e+02   2.0424075e+00
   2.9625570e-02   3.7149044e-02   3.1644826e-02   6.6771442e-02   1.0150277e+02   2.0323031e+00
   2.6302378e-02   3.8621290e-02   3.1410146e-02   6.3091430e-02   1.0079654e+02   2.0466897e+00
   2.3269830e-02   4.0355966e-02   3.1202576e-02   5.9215720e-02   1.0055594e+02   2.0519841e+00
   2.0536402e-02   4.2312100e-02   3.0970180e-02   5.5271466e-02   1.0030772e+02   2.0437626e+00
   1.8109038e-02   4.4458012e-02   3.0652900e-02   5.1375140e-02   1.0022282e+02   2.0419555e+00
   1.5989402e-02   4.6738484e-02   3.0203130e-02   4.7621610e-02   1.0003023e+02   2.0467086e+00
   1.4178230e-02   4.9071110e-02   2.9594770e-02   4.4089760e-02   9.9703975e+01   2.0479895e+00
   1.2666440e-02   5.1354518e-02   2.8812568e-02   4.0824162e-02   9.9346742e+01   2.0447077e+00
   1.1436816e-02   5.3476384e-02   2.7855540e-02   3.7844502e-02   9.8953444e+01   2.0503840e+00
   1.0467474e-02   5.5313754e-02   2.6762704e-02   3.5180842e-02   9.8532858e+01   2.0488873e+00
   9.7338200e-03   5.6761780e-02   2.5604078e-02   3.2854776e-02   9.7998481e+01   2.0327729e+00
   9.2154400e-03   5.7738988e-02   2.4439292e-02   3.0871374e-02   9.7480365e+01   2.0411197e+00
   8.8966120e-03   5.8207644e-02   2.3305436e-02   2.9238176e-02   9.6607652e+01   2.0497283e+00
   8.7605320e-03   5.8218328e-02   2.2226800e-02   2.7971332e-02   9.5398341e+01   2.0408472e+00
   8.7887560e-03   5.7846958e-02   2.1218294e-02   2.7085108e-02   9.3720022e+01   2.0454375e+00
   8.9662440e-03   5.7129644e-02   2.0291406e-02   2.6580098e-02   9.1093319e+01   2.0433725e+00
   9.2804900e-03   5.6071232e-02   1.9459298e-02   2.6449612e-02   8.8658965e+01   2.0441143e+00
   9.7184260e-03   5.4688932e-02   1.8734952e-02   2.6681514e-02   8.6373930e+01   2.0455767e+00
   1.0265012e-02   5.3042336e-02   1.8132012e-02   2.7255940e-02   8.3717755e+01   2.0412757e+00
   1.0900898e-02   5.1179364e-02   1.7657090e-02   2.8134748e-02   8.1330067e+01   2.0590234e+00
   1.1604242e-02   4.9143438e-02   1.7301892e-02   2.9274260e-02   7.8661651e+01   2.0599063e+00
   1.2354308e-02   4.7039534e-02   1.7053751e-02   3.0662318e-02   7.6016624e+01   2.0461193e+00
   1.3132522e-02   4.5001512e-02   1.6894486e-02   3.2293344e-02   7.3641516e+01   2.0441991e+00
   1.3923598e-02   4.3152720e-02   1.6794978e-02   3.4138038e-02   7.0689332e+01   2.0432626e+00
   1.4715638e-02   4.1612582e-02   1.6732524e-02   3.6152364e-02   6.8046556e+01   2.0473746e+00
   1.5498106e-02   4.0487158e-02   1.6693344e-02   3.8283604e-02   6.6082227e+01   2.0479078e+00
   1.6258920e-02   3.9857364e-02   1.6661004e-02   4.0458102e-02   6.3784231e+01   2.0497100e+00
   1.6982040e-02   3.9772780e-02   1.6617883e-02   4.2565908e-02   6.1104330e+01   2.0517564e+00
   1.7647794e-02   4.0250958e-02   1.6544696e-02   4.4460538e-02   5.8502980e+01   2.0489684e+00
   1.8236110e-02   4.1286774e-02   1.6420208e-02   4.5975372e-02   5.6880773e+01   2.0435419e+00
   1.8729084e-02   4.2870080e-02   1.6221974e-02   4.6949960e-02   5.5923778e+01   2.0354187e+00
   1.9109328e-02   4.4998170e-02   1.5926443e-02   4.7209254e-02   5.4658880e+01   2.0400525e+00
   1.9363140e-02   4.7643922e-02   1.5524063e-02   4.6631000e-02   5.3637326e+01   2.0521952e+00
   1.9486440e-02   5.0764040e-02   1.5032955e-02   4.5264818e-02   5.2508118e+01   2.0572923e+00
   1.9487810e-02   5.4371150e-02   1.4484067e-02   4.3266442e-02   5.0873691e+01   2.0483901e+00
   1.9396658e-02   5.8506186e-02   1.3902075e-02   4.0805560e-02   4.8808729e+01   2.0435556e+00
   1.9259086e-02   6.3170494e-02   1.3302546e-02   3.8036678e-02   4.6912033e+01   2.0514833e+00
   1.9114130e-02   6.8323232e-02   1.2693595e-02   3.5084074e-02   4.6011210e+01   2.0483356e+00
   1.8985806e-02   7.3883680e-02   1.2081846e-02   3.2050454e-02   4.4073417e+01   2.0354951e+00
   1.8889758e-02   7.9750014e-02   1.1474602e-02   2.9019504e-02   4.1623635e+01   2.0382227e+00
   1.8834802e-02   8.5789670e-02   1.0879810e-02   2.6067720e-02   4.0157013e+01   2.0398016e+00
   1.8830916e-02   9.1800122e-02   1.0308675e-02   2.3253704e-02   3.8265584e+01   2.0341576e+00
   1.8890912e-02   9.7523636e-02   9.7701284e-03   2.0611520e-02   3.6379187e+01   2.0443166e+00
   1.9024452e-02   1.0265539e-01   9.2679914e-03   1.8165374e-02   3.4234232e+01   2.0428023e+00
   1.9236502e-02   1.0685085e-01   8.8028408e-03   1.5928201e-02   3.2450290e+01   2.0373924e+00
   1.9525334e-02   1.0976151e-01   8.3706762e-03   1.3908491e-02   3.0936064e+01   2.0372019e+00
   1.9882442e-02   1.1116014e-01   7.9621876e-03   1.2111256e-02   2.8828714e+01   2.0315736e+00
   2.0289582e-02   1.1110132e-01   7.5663290e-03   1.0535262e-02   2.7041145e+01   2.0388620e+00
   2.0724232e-02   1.0981438e-01   7.1787416e-03   9.1744928e-03   2.4606713e+01   2.0406334e+00
   2.1169402e-02   1.0757868e-01   6.8029604e-03   8.0133406e-03   2.2320717e+01   2.0366640e+00
   2.1613724e-02   1.0472949e-01   6.4448566e-03   7.0301812e-03   2.0313989e+01   2.0391900e+00
   2.2048936e-02   1.0156379e-01   6.1102562e-03   6.2003332e-03   1.7901304e+01   2.0430364e+00
   2.2469208e-02   9.8322426e-02   5.8025818e-03   5.4990588e-03   1.5557051e+01   2.0405297e+00
   2.2875352e-02   9.5220550e-02   5.5215936e-03   4.9065076e-03   1.3337113e+01   2.0374980e+00
   2.3268548e-02   9.2436328e-02   5.2652086e-03   4.4052770e-03   1.1518692e+01   2.0332509e+00
   2.3641082e-02   9.0112992e-02   5.0308800e-03   3.9799040e-03   9.3220773e+00   2.0271747e+00
   2.3979694e-02   8.8320974e-02   4.8163926e-03   3.6171074e-03   8.2446337e+00   2.0412464e+00
   2.4267856e-02   8.7034970e-02   4.6201706e-03   3.3063764e-03   8.2686786e+00   2.0332627e+00
   2.4491248e-02   8.6141892e-02   4.4414010e-03   3.0421200e-03   6.8134529e+00   2.0438459e+00
   2.4647754e-02   8.5444388e-02   4.2803876e-03   2.8210566e-03   5.2739043e+00   2.0318698e+00
   2.4739382e-02   8.4694112e-02   4.1360474e-03   2.6406186e-03   4.2939960e+00   2.0263331e+00
   2.4758624e-02   8.3640380e-02   4.0054810e-03   2.4997688e-03   3.4490037e+00   2.0572595e+00
   2.4694114e-02   8.2095252e-02   3.8889358e-03   2.3995776e-03   3.3131913e+00   2.0040939e+00
   2.4537614e-02   8.0009516e-02   3.7908972e-03   2.3418066e-03   3.3800187e+00   2.0579320e+00
   2.4276790e-02   7.7455884e-02   3.7173414e-03   2.3262218e-03   3.7428100e+00   2.0153668e+00
   2.3890184e-02   7.4558062e-02   3.6739724e-03   2.3519070e-03   4.2203133e+00   2.0179810e+00
   2.3360304e-02   7.1430794e-02   3.6659628e-03   2.4182258e-03   4.3904224e+00   2.0634003e+00
   2.2678998e-02   6.8145308e-02   3.6990768e-03   2.5239250e-03   4.3298368e+00   1.9656221e+00
   2.1840292e-02   6.4768892e-02   3.7795726e-03   2.6664672e-03   4.0902720e+00   2.1178865e+00
   2.0851136e-02   6.1377942e-02   3.9141000e-03   2.8425706e-03   3.8332398e+00   1.9704511e+00
   1.9734520e-02   5.8009874e-02   4.1086418e-03   3.0501774e-03   3.4270929e+00   2.0619812e+00
   1.8521500e-02   5.4682636e-02   4.3682804e-03   3.2886580e-03   3.0706168e+00   2.0512765e+00
   1.7250026e-02   5.1455898e-02   4.6987118e-03   3.5576078e-03   3.1352629e+00   1.9668879e+00
   1.5954610e-02   4.8412772e-02   5.1042080e-03   3.8549126e-03   3.3582011e+00   2.1661494e+00
   1.4662474e-02   4.5624910e-02   5.5882156e-03   4.1756796e-03   3.1331174e+00   1.7157255e+00
   1.3396926e-02   4.3166248e-02   6.1542638e-03   4.5137736e-03   2.8123678e+00   2.1236897e+00
   1.2177408e-02   4.1116654e-02   6.8036988e-03   4.8644010e-03   2.8932229e+00   1.5529498e+00
   1.1023406e-02   3.9549868e-02   7.5359576e-03   5.2238532e-03   2.8579391e+00   2.0005449e+00
   9.9533680e-03   3.8510560e-02   8.3482934e-03   5.5872434e-03   2.7554830e+00   1.6464486e+00
   8.9829380e-03   3.8021568e-02   9.2396762e-03   5.9483244e-03   2.7402741e+00   2.8162289e+00
   8.1267940e-03   3.8118434e-02   1.0212288e-02   6.2989722e-03   2.8027292e+00   2.4715861e+01
   7.3999480e-03   3.8828448e-02   1.1263685e-02   6.6298984e-03   2.7336924e+00   5.4826716e+01
   6.8233100e-03   4.0144960e-02   1.2382111e-02   6.9322850e-03   2.1502940e+00   7.3054692e+01
   6.4265720e-03   4.2038894e-02   1.3551803e-02   7.1966766e-03   1.8190787e+00   8.5148177e+01
   6.2430000e-03   4.4455802e-02   1.4762915e-02   7.4178178e-03   1.8993445e+00   9.2997001e+01
   6.3045320e-03   4.7310148e-02   1.6007510e-02   7.5995094e-03   1.6723702e+00   9.8169212e+01
   6.6427780e-03   5.0488484e-02   1.7267402e-02   7.7518704e-03   1.2992455e+00   1.0200838e+02
   7.2929920e-03   5.3841418e-02   1.8509519e-02   7.8931662e-03   1.2457722e+00   1.0531854e+02
   8.2918460e-03   5.7183352e-02   1.9692740e-02   8.0479322e-03   1.2423176e+00   1.0864140e+02
   9.6724500e-03   6.0287754e-02   2.0785640e-02   8.2408928e-03   1.0506913e+00   1.1065697e+02
   1.1463826e-02   6.2920134e-02   2.1767920e-02   8.4967290e-03   9.6488316e-01   1.1262786e+02
   1.3688486e-02   6.4901470e-02   2.2621532e-02   8.8375296e-03   9.0643480e-01   1.1421579e+02
   1.6363322e-02   6.6113076e-02   2.3335440e-02   9.2823626e-03   8.1992299e-01   1.1556837e+02
   1.9501056e-02   6.6533400e-02   2.3904616e-02   9.8455280e-03   8.3821624e-01   1.1666499e+02
   2.3102338e-02   6.6257342e-02   2.4321394e-02   1.0533696e-02   8.3354636e-01   1.1712687e+02
   2.7150286e-02   6.5410724e-02   2.4583066e-02   1.1345735e-02   8.3027465e-01   1.1740648e+02
   3.1606960e-02   6.4105670e-02   2.4706168e-02   1.2269851e-02   8.3772356e-01   1.1750235e+02
   3.6409082e-02   6.2452298e-02   2.4714006e-02   1.3291847e-02   8.1366567e-01   1.1768683e+02
   4.1460448e-02   6.0555938e-02   2.4615432e-02   1.4397790e-02   7.9516405e-01   1.1774349e+02
   4.6630620e-02   5.8496736e-02   2.4420400e-02   1.5566646e-02   6.9000464e-01   1.1777668e+02
   5.1766182e-02   5.6326510e-02   2.4155486e-02   1.6781178e-02   6.0297462e-01   1.1776279e+02
   5.6703182e-02   5.4079968e-02   2.3848242e-02   1.8032808e-02   6.0833673e-01   1.1767499e+02
   6.1312424e-02   5.1766382e-02   2.3526110e-02   1.9308114e-02   6.0327812e-01   1.1768824e+02
   6.5520380e-02   4.9380808e-02   2.3211634e-02   2.0583248e-02   6.2161181e-01   1.1749253e+02
   6.9272046e-02   4.6921306e-02   2.2910334e-02   2.1827800e-02   6.3048719e-01   1.1736923e+02
   7.2534586e-02   4.4411808e-02   2.2627338e-02   2.3008562e-02   6.1613316e-01   1.1737917e+02
   7.5307676e-02   4.1911456e-02   2.2364368e-02   2.4084768e-02   6.1580938e-01   1.1724279e+02
   7.7598906e-02   3.9478604e-02   2.2103748e-02   2.5000578e-02   6.1724274e-01   1.1712272e+02
   7.9413650e-02   3.7183974e-02   2.1828938e-02   2.5714698e-02   6.1685467e-01   1.1705868e+02
   8.0762062e-02   3.5121432e-02   2.1540086e-02   2.6232504e-02   6.1540635e-01   1.1698163e+02
   8.1646406e-02   3.3365242e-02   2.1237310e-02   2.6574046e-02   6.2485470e-01   1.1694236e+02
   8.2076666e-02   3.1957224e-02   2.0912270e-02   2.6752524e-02   6.1995225e-01   1.1687602e+02
   8.2122772e-02   3.0920856e-02   2.0557382e-02   2.6800578e-02   6.1723578e-01   1.1670426e+02
   8.1873842e-02   3.0284736e-02   2.0171862e-02   2.6770364e-02   6.1636684e-01   1.1643693e+02
   8.1399176e-02   3.0096362e-02   1.9761174e-02   2.6711128e-02   6.1242570e-01   1.1614244e+02
   8.0745406e-02   3.0406240e-02   1.9328575e-02   2.6663774e-02   6.3407904e-01   1.1576658e+02
   7.9933090e-02   3.1245966e-02   1.8872867e-02   2.6659404e-02   6.1765191e-01   1.1525337e+02
   7.9019352e-02   3.2630946e-02   1.8391082e-02   2.6718732e-02   6.0576873e-01   1.1460167e+02
   7.8070292e-02   3.4577022e-02   1.7874555e-02   2.6855648e-02   6.2921316e-01   1.1361190e+02
   7.7101324e-02   3.7098320e-02   1.7318838e-02   2.7073904e-02   6.1989861e-01   1.1252565e+02
   7.6104006e-02   4.0208846e-02   1.6733893e-02   2.7369918e-02   6.1304577e-01   1.1125904e+02
   7.5074170e-02   4.3940554e-02   1.6134417e-02   2.7738688e-02   6.1546644e-01   1.0964334e+02
   7.4029748e-02   4.8323286e-02   1.5532735e-02   2.8167718e-02   6.1838689e-01   1.0766936e+02
   7.2979224e-02   5.3352518e-02   1.4937394e-02   2.8630602e-02   6.1385793e-01   1.0517019e+02
   7.1901176e-02   5.9000266e-02   1.4354801e-02   2.9082836e-02   6.1082284e-01   1.0295333e+02
   7.0745596e-02   6.5203054e-02   1.3792540e-02   2.9456570e-02   6.2102208e-01   1.0063444e+02
   6.9438590e-02   7.1830972e-02   1.3253847e-02   2.9672384e-02   6.0825529e-01   9.8268706e+01
   6.7936194e-02   7.8688042e-02   1.2735686e-02   2.9659002e-02   6.1261583e-01   9.6004013e+01
   6.6227060e-02   8.5506826e-02   1.2234796e-02   2.9354524e-02   6.2460487e-01   9.3091779e+01
   6.4309208e-02   9.1974134e-02   1.1745778e-02   2.8730258e-02   6.1188014e-01   9.0890744e+01
   6.2183864e-02   9.7826754e-02   1.1258313e-02   2.7813160e-02   6.1495037e-01   8.8149956e+01
   5.9833734e-02   1.0289303e-01   1.0765876e-02   2.6648944e-02   6.2099447e-01   8.4233183e+01
   5.7257636e-02   1.0705202e-01   1.0269609e-02   2.5292412e-02   6.2327360e-01   8.1507939e+01
   5.4489912e-02   1.1020404e-01   9.7714646e-03   2.3827666e-02   6.2359543e-01   7.8702427e+01
   5.1568584e-02   1.1217424e-01   9.2714044e-03   2.2343002e-02   6.1790742e-01   7.5148536e+01
   4.8541468e-02   1.1272866e-01   8.7719870e-03   2.0911492e-02   6.1902558e-01   7.2361486e+01
   4.5450476e-02   1.1173802e-01   8.2791168e-03   1.9599297e-02   6.1772551e-01   6.9263230e+01
   4.2323326e-02   1.0911282e-01   7.7961618e-03   1.8467823e-02   6.1905337e-01   6.5746412e+01
   3.9204074e-02   1.0485460e-01   7.3261058e-03   1.7567793e-02   6.1704228e-01   6.2841223e+01
   3.6140494e-02   9.9220138e-02   6.8743396e-03   1.6933457e-02   6.1895114e-01   5.9973267e+01
   3.3174718e-02   9.2583540e-02   6.4463108e-03   1.6583885e-02   6.2728696e-01   5.7052021e+01
   3.0347242e-02   8.5336462e-02   6.0478796e-03   1.6528915e-02   6.2054531e-01   5.3517323e+01
   2.7690896e-02   7.7859526e-02   5.6827356e-03   1.6777854e-02   6.1714209e-01   4.9965631e+01
   2.5235198e-02   7.0478558e-02   5.3544588e-03   1.7333337e-02   6.1365767e-01   4.7075013e+01
   2.2999686e-02   6.3475988e-02   5.0696698e-03   1.8185089e-02   6.1515057e-01   4.3780480e+01
   2.0983228e-02   5.7079694e-02   4.8338688e-03   1.9331982e-02   6.1717488e-01   3.9957936e+01
   1.9173080e-02   5.1459886e-02   4.6506586e-03   2.0782930e-02   6.1590866e-01   3.5670366e+01
   1.7559190e-02   4.6719996e-02   4.5223686e-03   2.2541450e-02   6.3133277e-01   3.2638147e+01
   1.6144778e-02   4.2899904e-02   4.4495754e-03   2.4604100e-02   6.2857079e-01   3.0103645e+01
   1.4958462e-02   3.9993362e-02   4.4316116e-03   2.6954768e-02   6.2260111e-01   2.6511862e+01
   1.4044390e-02   3.7958602e-02   4.4677316e-03   2.9570554e-02   6.2263929e-01   2.2803477e+01
   1.3444450e-02   3.6742218e-02   4.5568346e-03   3.2426156e-02   6.2243770e-01   1.8611917e+01
   1.3196568e-02   3.6272348e-02   4.6969216e-03   3.5497530e-02   6.2698962e-01   1.5179648e+01
   1.3330786e-02   3.6440834e-02   4.8884418e-03   3.8766356e-02   6.0788325e-01   1.2501466e+01
   1.3867928e-02   3.7109432e-02   5.1337868e-03   4.2218820e-02   6.0510568e-01   9.2434872e+00
   1.4820894e-02   3.8122780e-02   5.4343348e-03   4.5852530e-02   6.0649709e-01   6.4043534e+00
   1.6191920e-02   3.9320932e-02   5.7897902e-03   4.9660098e-02   6.0868230e-01   4.6926978e+00
   1.7970064e-02   4.0543972e-02   6.1983978e-03   5.3613520e-02   6.2373043e-01   3.6782820e+00
   2.0130034e-02   4.1655470e-02   6.6608976e-03   5.7661286e-02   6.1790112e-01   2.6584491e+00
   2.2630804e-02   4.2582076e-02   7.1828978e-03   6.1722940e-02   6.2174140e-01   2.0069541e+00
   2.5415292e-02   4.3300630e-02   7.7744558e-03   6.5694446e-02   6.1255894e-01   2.0321003e+00
   2.8407366e-02   4.3803924e-02   8.4489400e-03   6.9451828e-02   6.1412297e-01   2.0292827e+00
   3.1510404e-02   4.4093192e-02   9.2199706e-03   7.2852474e-02   6.2194208e-01   2.0233852e+00
   3.4613244e-02   4.4177214e-02   1.0098779e-02   7.5740274e-02   6.1394724e-01   2.0482927e+00
   3.7606138e-02   4.4085360e-02   1.1092501e-02   7.7973706e-02   6.2272693e-01   2.0262180e+00
   4.0429814e-02   4.3874358e-02   1.2207097e-02   7.9413806e-02   6.0897829e-01   2.0507551e+00
   4.3089224e-02   4.3606924e-02   1.3448284e-02   7.9950538e-02   6.1143984e-01   2.0291328e+00
   4.5609280e-02   4.3329978e-02   1.4815171e-02   7.9606584e-02   6.1230125e-01   2.0283827e+00
   4.8016136e-02   4.3097718e-02   1.6304878e-02   7.8484390e-02   6.1043042e-01   2.0339559e+00
   5.0329694e-02   4.2983264e-02   1.7922736e-02   7.6706564e-02   6.0073922e-01   2.0248422e+00
   5.2549568e-02   4.3038474e-02   1.9673709e-02   7.4439090e-02   5.9117835e-01   2.0407286e+00
   5.4660334e-02   4.3298530e-02   2.1549706e-02   7.1844154e-02   6.2000446e-01   2.0432108e+00
   5.6673372e-02   4.3798588e-02   2.3534132e-02   6.9050462e-02   5.8631924e-01   2.0328035e+00
   5.8649700e-02   4.4542660e-02   2.5611898e-02   6.6144366e-02   6.1958711e-01   2.0251733e+00
   6.0674096e-02   4.5494110e-02   2.7769328e-02   6.3186284e-02   6.1487988e-01   2.0277467e+00
   6.2825038e-02   4.6594848e-02   2.9979938e-02   6.0236242e-02   5.9742425e-01   2.0339221e+00
   6.5156312e-02   4.7766548e-02   3.2202192e-02   5.7353776e-02   6.2795241e-01   2.0346540e+00
   6.7723156e-02   4.8906430e-02   3.4400808e-02   5.4595642e-02   5.6709794e-01   2.0367635e+00
   7.0587380e-02   4.9910456e-02   3.6549510e-02   5.2004356e-02   6.4754992e-01   2.0313891e+00
   7.3775628e-02   5.0702940e-02   3.8618734e-02   4.9647130e-02   5.6536666e-01   2.0227852e+00
   7.7273858e-02   5.1240188e-02   4.0560648e-02   4.7617118e-02   5.9630600e-01   2.0406744e+00
   8.1033730e-02   5.1480716e-02   4.2306240e-02   4.5985342e-02   5.4350070e-01   2.0430923e+00
   8.4970862e-02   5.1383038e-02   4.3805700e-02   4.4814052e-02   4.3288078e-01   2.0208890e+00
   8.8976426e-02   5.0970794e-02   4.5049734e-02   4.4156558e-02   6.1810070e-01   2.0192529e+00
   9.2926560e-02   5.0329796e-02   4.6045002e-02   4.4047002e-02   1.3580897e-01   2.0231008e+00
   9.6655562e-02   4.9553492e-02   4.6788634e-02   4.4512256e-02   1.6644920e+00   2.0268129e+00
   9.9939508e-02   4.8748658e-02   4.7272598e-02   4.5564780e-02   7.6052578e+00   2.0305460e+00
   1.0257065e-01   4.8009560e-02   4.7495586e-02   4.7200268e-02   1.9021614e+01   2.0360890e+00
   1.0439705e-01   4.7386822e-02   4.7453338e-02   4.9385666e-02   3.4000689e+01   2.0403525e+00
   1.0526093e-01   4.6888154e-02   4.7152622e-02   5.2041476e-02   4.6108191e+01   2.0326015e+00
   1.0500389e-01   4.6471784e-02   4.6619596e-02   5.5053752e-02   5.5612804e+01   2.0312036e+00
   1.0353065e-01   4.6059120e-02   4.5882964e-02   5.8274684e-02   6.3824974e+01   2.0279780e+00
   1.0080786e-01   4.5542876e-02   4.4964616e-02   6.1515854e-02   7.0029862e+01   2.0229839e+00
   9.6863282e-02   4.4843692e-02   4.3868290e-02   6.4530000e-02   7.5743642e+01   2.0273993e+00
   9.1815750e-02   4.3950686e-02   4.2598754e-02   6.7016962e-02   8.0559751e+01   2.0304201e+00
   8.5847738e-02   4.2883192e-02   4.1178278e-02   6.8719538e-02   8.4130299e+01   2.0286552e+00
   7.9190978e-02   4.1692590e-02   3.9620334e-02   6.9508040e-02   8.7344150e+01   2.0251999e+00
   7.2132544e-02   4.0460088e-02   3.7936176e-02   6.9424504e-02   9.0294626e+01   2.0214217e+00
   6.4956964e-02   3.9283564e-02   3.6162826e-02   6.8631372e-02   9.2465952e+01   2.0253487e+00
   5.7904228e-02   3.8265356e-02   3.4340294e-02   6.7296172e-02   9.3830083e+01   2.0306000e+00
   5.1158976e-02   3.7480928e-02   3.2491962e-02   6.5589988e-02   9.4425836e+01   2.0317808e+00
   4.4849308e-02   3.6971176e-02   3.0647154e-02   6.3684808e-02   9.4920372e+01   2.0338743e+00
   3.9059998e-02   3.6741788e-02   2.8847696e-02   6.1702814e-02   9.5945368e+01   2.0281836e+00
   3.3841630e-02   3.6777698e-02   2.7131770e-02   5.9708806e-02   9.6149913e+01   2.0381210e+00
   2.9218840e-02   3.7048554e-02   2.5523136e-02   5.7719386e-02   9.5862924e+01   2.0378915e+00
   2.5191674e-02   3.7500746e-02   2.4040846e-02   5.5733554e-02   9.5781220e+01   2.0308366e+00
   2.1741478e-02   3.8062824e-02   2.2708138e-02   5.3753234e-02   9.5583997e+01   2.0437045e+00
   1.8840914e-02   3.8672046e-02   2.1536772e-02   5.1761576e-02   9.5790703e+01   2.0401373e+00
   1.6458046e-02   3.9318442e-02   2.0523962e-02   4.9757268e-02   9.5600898e+01   2.0418399e+00
   1.4554524e-02   4.0012548e-02   1.9662425e-02   4.7799388e-02   9.5021330e+01   2.0504010e+00
   1.3087498e-02   4.0739866e-02   1.8944671e-02   4.5956642e-02   9.4838993e+01   2.0532800e+00
   1.2016942e-02   4.1487556e-02   1.8365372e-02   4.4268240e-02   9.5036219e+01   2.0440300e+00
   1.1299566e-02   4.2247230e-02   1.7917428e-02   4.2753362e-02   9.5650698e+01   2.0289537e+00
   1.0885552e-02   4.3005510e-02   1.7589442e-02   4.1417186e-02   9.5979052e+01   2.0391943e+00
   1.0724094e-02   4.3731126e-02   1.7372036e-02   4.0257814e-02   9.6180838e+01   2.0454017e+00
   1.0763518e-02   4.4357192e-02   1.7261932e-02   3.9267738e-02   9.6494731e+01   2.0406735e+00
   1.0955778e-02   4.4813422e-02   1.7248708e-02   3.8423724e-02   9.6549791e+01   2.0474698e+00
   1.1260576e-02   4.5042780e-02   1.7312319e-02   3.7700034e-02   9.6588522e+01   2.0525827e+00
   1.1647832e-02   4.5022146e-02   1.7443728e-02   3.7093368e-02   9.6387145e+01   2.0434947e+00
   1.2100338e-02   4.4790038e-02   1.7643503e-02   3.6600438e-02   9.6137312e+01   2.0362280e+00
   1.2607492e-02   4.4407924e-02   1.7903150e-02   3.6194132e-02   9.5915995e+01   2.0454415e+00
   1.3160250e-02   4.3928874e-02   1.8205743e-02   3.5847550e-02   9.5371451e+01   2.0440282e+00
   1.3746016e-02   4.3392358e-02   1.8537159e-02   3.5558110e-02   9.4869689e+01   2.0428897e+00
   1.4345860e-02   4.2821226e-02   1.8880570e-02   3.5324074e-02   9.3799639e+01   2.0471493e+00
   1.4937620e-02   4.2223224e-02   1.9209425e-02   3.5126226e-02   9.1914655e+01   2.0391365e+00
   1.5497260e-02   4.1585182e-02   1.9490666e-02   3.4944990e-02   8.9611659e+01   2.0509732e+00
   1.6008608e-02   4.0860410e-02   1.9686436e-02   3.4745540e-02   8.7271650e+01   2.0483835e+00
   1.6465050e-02   3.9982502e-02   1.9762132e-02   3.4471168e-02   8.5816099e+01   2.0399290e+00
   1.6862090e-02   3.8920374e-02   1.9681987e-02   3.4064044e-02   8.3928469e+01   2.0536784e+00
   1.7200048e-02   3.7671174e-02   1.9420194e-02   3.3471304e-02   8.1377649e+01   2.0419500e+00
   1.7479816e-02   3.6232116e-02   1.8982448e-02   3.2678818e-02   7.9450499e+01   2.0424458e+00
   1.7697440e-02   3.4629158e-02   1.8385090e-02   3.1715150e-02   7.7166994e+01   2.0444056e+00
   1.7845400e-02   3.2919584e-02   1.7655504e-02   3.0611406e-02   7.4200330e+01   2.0369226e+00
   1.7913938e-02   3.1185804e-02   1.6840771e-02   2.9417210e-02   7.1612765e+01   2.0469628e+00
   1.7893854e-02   2.9522224e-02   1.5983676e-02   2.8214076e-02   6.9760643e+01   2.0307932e+00
   1.7778020e-02   2.8006834e-02   1.5117258e-02   2.7079238e-02   6.7639201e+01   2.0308334e+00
   1.7567716e-02   2.6696350e-02   1.4269212e-02   2.6072354e-02   6.5294004e+01   2.0407157e+00
   1.7281704e-02   2.5619288e-02   1.3460178e-02   2.5240014e-02   6.2398664e+01   2.0333412e+00
   1.6958998e-02   2.4787976e-02   1.2700320e-02   2.4612412e-02   5.9449102e+01   2.0478091e+00
   1.6647720e-02   2.4222854e-02   1.1989697e-02   2.4207604e-02   5.8498964e+01   2.0467466e+00
   1.6388868e-02   2.3947642e-02   1.1323925e-02   2.4028864e-02   5.7420591e+01   2.0368210e+00
   1.6211168e-02   2.3989790e-02   1.0695025e-02   2.4055768e-02   5.5385794e+01   2.0391962e+00
   1.6129898e-02   2.4380222e-02   1.0097817e-02   2.4250272e-02   5.3562664e+01   2.0402198e+00
   1.6149236e-02   2.5137668e-02   9.5335386e-03   2.4566186e-02   5.1574788e+01   2.0353004e+00
   1.6265322e-02   2.6259484e-02   9.0066388e-03   2.4949840e-02   4.9913147e+01   2.0391598e+00
   1.6466428e-02   2.7717810e-02   8.5240132e-03   2.5333024e-02   4.8076700e+01   2.0600694e+00
   1.6742268e-02   2.9474948e-02   8.0905662e-03   2.5631252e-02   4.5928518e+01   2.0468912e+00
   1.7085814e-02   3.1489300e-02   7.7058942e-03   2.5766842e-02   4.4079660e+01   2.0339703e+00
   1.7486016e-02   3.3715558e-02   7.3643570e-03   2.5671378e-02   4.1604348e+01   2.0488050e+00
   1.7928220e-02   3.6113376e-02   7.0593972e-03   2.5267190e-02   3.8447952e+01   2.0444077e+00
   1.8388612e-02   3.8633482e-02   6.7892772e-03   2.4510512e-02   3.6127683e+01   2.0383033e+00
   1.8834856e-02   4.1240428e-02   6.5544554e-03   2.3436946e-02   3.4685437e+01   2.0382068e+00
   1.9239586e-02   4.3934128e-02   6.3545232e-03   2.2132782e-02   3.2701975e+01   2.0412732e+00
   1.9585168e-02   4.6729232e-02   6.1879078e-03   2.0688712e-02   3.0195003e+01   2.0454977e+00
   1.9862410e-02   4.9639996e-02   6.0504724e-03   1.9180018e-02   2.7995161e+01   2.0443278e+00
   2.0071086e-02   5.2656744e-02   5.9354362e-03   1.7666399e-02   2.5646776e+01   2.0457925e+00
   2.0215018e-02   5.5754028e-02   5.8356274e-03   1.6194204e-02   2.3375868e+01   2.0434221e+00
   2.0291586e-02   5.8897348e-02   5.7476792e-03   1.4800654e-02   2.1706590e+01   2.0366767e+00
   2.0297628e-02   6.2030618e-02   5.6715232e-03   1.3515612e-02   1.9784929e+01   2.0302870e+00
   2.0243522e-02   6.5115574e-02   5.6059432e-03   1.2354967e-02   1.7359385e+01   2.0287850e+00
   2.0148760e-02   6.8149812e-02   5.5479762e-03   1.1322454e-02   1.4999915e+01   2.0359775e+00
   2.0028318e-02   7.1119014e-02   5.4945462e-03   1.0418813e-02   1.2951046e+01   2.0452577e+00
   1.9888256e-02   7.3977732e-02   5.4424290e-03   9.6446226e-03   1.1123716e+01   2.0248898e+00
   1.9732894e-02   7.6679712e-02   5.3880346e-03   8.9973070e-03   9.4652625e+00   2.0295604e+00
   1.9563680e-02   7.9170206e-02   5.3297648e-03   8.4664854e-03   8.5814469e+00   2.0453416e+00
   1.9379650e-02   8.1391762e-02   5.2691300e-03   8.0322164e-03   7.9880975e+00   2.0172856e+00
   1.9184768e-02   8.3332680e-02   5.2098010e-03   7.6670690e-03   6.4415065e+00   2.0419800e+00
   1.8983152e-02   8.4999624e-02   5.1565324e-03   7.3457864e-03   5.0755172e+00   2.0256786e+00
   1.8780756e-02   8.6357852e-02   5.1123620e-03   7.0541302e-03   4.4673970e+00   2.0337568e+00
   1.8585568e-02   8.7353240e-02   5.0784454e-03   6.7804632e-03   3.9383523e+00   2.0517027e+00
   1.8400362e-02   8.7955020e-02   5.0560566e-03   6.5110398e-03   3.8404290e+00   2.0106379e+00
   1.8226052e-02   8.8133594e-02   5.0459584e-03   6.2372566e-03   3.9533056e+00   2.0683187e+00
   1.8063188e-02   8.7866272e-02   5.0485428e-03   5.9534938e-03   4.1764838e+00   2.0034929e+00
   1.7911216e-02   8.7142356e-02   5.0637664e-03   5.6559538e-03   4.3642583e+00   2.0500239e+00
   1.7767286e-02   8.5932252e-02   5.0901872e-03   5.3474284e-03   4.1526468e+00   2.0475393e+00
   1.7619308e-02   8.4216522e-02   5.1284638e-03   5.0357604e-03   4.0131312e+00   1.9964550e+00
   1.7450660e-02   8.1995994e-02   5.1833210e-03   4.7307448e-03   3.9008511e+00   2.1091787e+00
   1.7251242e-02   7.9294450e-02   5.2586474e-03   4.4424930e-03   3.3605847e+00   1.9583247e+00
   1.7014276e-02   7.6198954e-02   5.3550742e-03   4.1811304e-03   2.8211398e+00   2.1193759e+00
   1.6732796e-02   7.2843470e-02   5.4720190e-03   3.9556826e-03   2.8014447e+00   2.0000831e+00
   1.6398284e-02   6.9368224e-02   5.6089584e-03   3.7717708e-03   2.9985900e+00   2.0153524e+00
   1.5997562e-02   6.5892028e-02   5.7649370e-03   3.6309580e-03   2.9827421e+00   2.1286251e+00
   1.5518130e-02   6.2483750e-02   5.9385826e-03   3.5304154e-03   2.8237312e+00   1.8975196e+00
   1.4955648e-02   5.9179012e-02   6.1315190e-03   3.4660510e-03   2.8824460e+00   2.2346807e+00
   1.4315702e-02   5.6027838e-02   6.3491444e-03   3.4356150e-03   2.7578920e+00   1.6772604e+00
   1.3608916e-02   5.3108660e-02   6.5974198e-03   3.4377914e-03   2.4839380e+00   2.1137140e+00
   1.2852380e-02   5.0491758e-02   6.8816334e-03   3.4732774e-03   2.5006924e+00   1.6929745e+00
   1.2076390e-02   4.8225428e-02   7.2093914e-03   3.5478486e-03   2.4861472e+00   1.7737992e+00
   1.1314528e-02   4.6362500e-02   7.5909468e-03   3.6721738e-03   2.6159809e+00   2.1262851e+00
   1.0591416e-02   4.4955420e-02   8.0328816e-03   3.8575406e-03   2.4320106e+00   1.3343163e+00
   9.9274720e-03   4.4045890e-02   8.5396914e-03   4.1132202e-03   1.8234486e+00   2.1794188e+01
   9.3458440e-03   4.3672364e-02   9.1195456e-03   4.4486454e-03   1.7244040e+00   5.3476152e+01
   8.8724880e-03   4.3870738e-02   9.7805406e-03   4.8761906e-03   1.6999282e+00   6.9783974e+01
   8.5337920e-03   4.4664340e-02   1.0524538e-02   5.4101712e-03   1.5062939e+00   7.9813068e+01
   8.3556640e-03   4.6045368e-02   1.1348308e-02   6.0631214e-03   1.3886121e+00   8.6531715e+01
   8.3645300e-03   4.7962014e-02   1.2247631e-02   6.8434380e-03   1.2152163e+00   9.1413521e+01
   8.5879400e-03   5.0327312e-02   1.3214746e-02   7.7609486e-03   1.1040619e+00   9.7013857e+01
   9.0542320e-03   5.3028846e-02   1.4233546e-02   8.8322342e-03   1.0279890e+00   1.0071291e+02
   9.7948560e-03   5.5922164e-02   1.5278823e-02   1.0072438e-02   9.7934662e-01   1.0427684e+02
   1.0855462e-02   5.8835514e-02   1.6322191e-02   1.1491778e-02   9.1415225e-01   1.0717829e+02
   1.2298084e-02   6.1562486e-02   1.7339426e-02   1.3099183e-02   7.7386457e-01   1.1016208e+02
   1.4187484e-02   6.3902004e-02   1.8314116e-02   1.4902436e-02   7.4245729e-01   1.1272734e+02
   1.6583474e-02   6.5727052e-02   1.9244326e-02   1.6907152e-02   7.6072075e-01   1.1453930e+02
   1.9537716e-02   6.6971240e-02   2.0144592e-02   1.9110092e-02   7.2462798e-01   1.1595822e+02
   2.3090558e-02   6.7632998e-02   2.1033956e-02   2.1497972e-02   7.7094664e-01   1.1636040e+02
   2.7267002e-02   6.7761408e-02   2.1924556e-02   2.4047970e-02   7.8857493e-01   1.1673047e+02
   3.2071330e-02   6.7428570e-02   2.2818724e-02   2.6727024e-02   6.6833298e-01   1.1691540e+02
   3.7483232e-02   6.6745466e-02   2.3715860e-02   2.9494092e-02   6.0145234e-01   1.1710520e+02
   4.3452458e-02   6.5812602e-02   2.4621926e-02   3.2297842e-02   6.0114020e-01   1.1716890e+02
   4.9894536e-02   6.4682984e-02   2.5535790e-02   3.5067930e-02   6.1039572e-01   1.1696124e+02
   5.6684494e-02   6.3373506e-02   2.6437218e-02   3.7709174e-02   6.2126725e-01   1.1699157e+02
   6.3661330e-02   6.1893826e-02   2.7305604e-02   4.0142100e-02   6.0963407e-01   1.1681680e+02
   7.0628530e-02   6.0279048e-02   2.8136160e-02   4.2326804e-02   6.1013969e-01   1.1668048e+02
   7.7365162e-02   5.8582274e-02   2.8926584e-02   4.4229016e-02   6.1222492e-01   1.1660221e+02
   8.3685854e-02   5.6866450e-02   2.9652870e-02   4.5833882e-02   6.1307435e-01   1.1646706e+02
   8.9447446e-02   5.5179522e-02   3.0282262e-02   4.7161396e-02   6.1810511e-01   1.1640035e+02
   9.4495280e-02   5.3534346e-02   3.0795752e-02   4.8223528e-02   6.1751176e-01   1.1623319e+02
   9.8624526e-02   5.1910460e-02   3.1177468e-02   4.9001210e-02   6.1293490e-01   1.1611504e+02
   1.0161496e-01   5.0256786e-02   3.1423414e-02   4.9477240e-02   6.0782057e-01   1.1600458e+02
   1.0338644e-01   4.8532874e-02   3.1549360e-02   4.9667172e-02   6.1664182e-01   1.1595662e+02
   1.0402560e-01   4.6717864e-02   3.1572290e-02   4.9590084e-02   6.2481297e-01   1.1592841e+02
   1.0367881e-01   4.4801642e-02   3.1512672e-02   4.9254968e-02   6.2601888e-01   1.1579726e+02
   1.0252251e-01   4.2806694e-02   3.1393400e-02   4.8695526e-02   6.1687571e-01   1.1561469e+02
   1.0069755e-01   4.0762292e-02   3.1222980e-02   4.7971562e-02   6.1335480e-01   1.1527675e+02
   9.8308170e-02   3.8694698e-02   3.0991766e-02   4.7133968e-02   6.2182009e-01   1.1471419e+02
   9.5522748e-02   3.6650578e-02   3.0675980e-02   4.6223196e-02   6.0410573e-01   1.1397661e+02
   9.2540430e-02   3.4688488e-02   3.0243122e-02   4.5296372e-02   5.9423877e-01   1.1325371e+02
   8.9520188e-02   3.2865698e-02   2.9654272e-02   4.4415900e-02   6.0957254e-01   1.1235312e+02
   8.6577538e-02   3.1224022e-02   2.8877788e-02   4.3614688e-02   6.1847242e-01   1.1132227e+02
   8.3772522e-02   2.9783616e-02   2.7920486e-02   4.2894602e-02   6.0812857e-01   1.1007725e+02
   8.1112576e-02   2.8560504e-02   2.6819098e-02   4.2256178e-02   6.0313156e-01   1.0857715e+02
   7.8549708e-02   2.7576762e-02   2.5607024e-02   4.1706894e-02   6.2288726e-01   1.0697722e+02
   7.5990324e-02   2.6848196e-02   2.4317568e-02   4.1230186e-02   6.1487047e-01   1.0462054e+02
   7.3363196e-02   2.6385684e-02   2.2991516e-02   4.0768048e-02   6.0806824e-01   1.0229798e+02
   7.0658636e-02   2.6200728e-02   2.1667504e-02   4.0245616e-02   6.1955192e-01   9.9933737e+01
   6.7922356e-02   2.6301840e-02   2.0380890e-02   3.9590718e-02   6.0803953e-01   9.7573405e+01
   6.5207008e-02   2.6698252e-02   1.9164868e-02   3.8734364e-02   6.0901004e-01   9.5992772e+01
   6.2528766e-02   2.7392850e-02   1.8041000e-02   3.7626024e-02   6.1687979e-01   9.2975963e+01
   5.9873980e-02   2.8374434e-02   1.7016316e-02   3.6258212e-02   6.1186365e-01   9.0102639e+01
   5.7217584e-02   2.9617608e-02   1.6084999e-02   3.4672666e-02   6.1727055e-01   8.8383798e+01
   5.4560070e-02   3.1084332e-02   1.5233289e-02   3.2927280e-02   6.1411484e-01   8.5201957e+01
   5.1923814e-02   3.2731948e-02   1.4445631e-02   3.1079914e-02   6.0444280e-01   8.2338322e+01
   4.9317102e-02   3.4511214e-02   1.3704822e-02   2.9206844e-02   6.1802765e-01   7.9971776e+01
   4.6733288e-02   3.6350372e-02   1.3002038e-02   2.7390378e-02   6.2226918e-01   7.6476819e+01
   4.4157598e-02   3.8157780e-02   1.2337093e-02   2.5695670e-02   6.1565892e-01   7.3254321e+01
   4.1581628e-02   3.9842494e-02   1.1707779e-02   2.4165676e-02   6.1505603e-01   7.0515385e+01
   3.9021240e-02   4.1319644e-02   1.1113098e-02   2.2843016e-02   6.0661489e-01   6.7804734e+01
   3.6511838e-02   4.2486972e-02   1.0556028e-02   2.1784448e-02   6.0491334e-01   6.5068331e+01
   3.4083458e-02   4.3209404e-02   1.0038999e-02   2.1037410e-02   6.1807753e-01   6.2438828e+01
   3.1744550e-02   4.3394890e-02   9.5593292e-03   2.0641388e-02   6.1810806e-01   6.0768361e+01
   2.9501444e-02   4.3072160e-02   9.1102308e-03   2.0633496e-02   6.0369378e-01   5.8987180e+01
   2.7382408e-02   4.2367774e-02   8.6856392e-03   2.1034204e-02   6.0739437e-01   5.6149678e+01
   2.5435342e-02   4.1449908e-02   8.2808840e-03   2.1850056e-02   6.1268762e-01   5.3247164e+01
   2.3719978e-02   4.0460908e-02   7.8892720e-03   2.3080864e-02   6.1728138e-01   5.1051949e+01
   2.2300364e-02   3.9496156e-02   7.5008890e-03   2.4727578e-02   6.1701881e-01   4.8857062e+01
   2.1229924e-02   3.8624760e-02   7.1077544e-03   2.6782320e-02   6.0854949e-01   4.6072828e+01
   2.0544540e-02   3.7885066e-02   6.7096644e-03   2.9221466e-02   6.1819290e-01   4.3227678e+01
   2.0274478e-02   3.7280914e-02   6.3144786e-03   3.2020640e-02   6.0528154e-01   4.0859542e+01
   2.0453412e-02   3.6768354e-02   5.9334018e-03   3.5144342e-02   6.0098210e-01   3.8311847e+01
   2.1104716e-02   3.6286900e-02   5.5786948e-03   3.8554200e-02   6.1291786e-01   3.4669968e+01
   2.2232474e-02   3.5795690e-02   5.2641464e-03   4.2224056e-02   6.0254304e-01   3.1782270e+01
   2.3826060e-02   3.5257406e-02   5.0024334e-03   4.6116898e-02   6.1258397e-01   2.9305885e+01
   2.5866200e-02   3.4665746e-02   4.8034574e-03   5.0187320e-02   6.1063183e-01   2.5938851e+01
   2.8324064e-02   3.4045712e-02   4.6751224e-03   5.4380302e-02   6.0544261e-01   2.2697305e+01
   3.1146884e-02   3.3428944e-02   4.6243234e-03   5.8623680e-02   6.1552148e-01   1.8834121e+01
   3.4257872e-02   3.2856828e-02   4.6568698e-03   6.2842220e-02   6.0725215e-01   1.5236273e+01
   3.7558784e-02   3.2360690e-02   4.7765528e-03   6.6943642e-02   6.1093798e-01   1.1802535e+01
   4.0928730e-02   3.1955298e-02   4.9864922e-03   7.0842324e-02   6.1067158e-01   7.8340147e+00
   4.4221834e-02   3.1632428e-02   5.2908280e-03   7.4487482e-02   6.0349867e-01   5.7210950e+00
   4.7270624e-02   3.1365012e-02   5.6930742e-03   7.7810120e-02   6.1200035e-01   4.2439656e+00
   4.9970786e-02   3.1145094e-02   6.1937036e-03   8.0709594e-02   6.0532634e-01   2.5737344e+00
   5.2342294e-02   3.0988006e-02   6.7905706e-03   8.3081946e-02   6.0178264e-01   2.0621964e+00
   5.4463192e-02   3.0901278e-02   7.4772674e-03   8.4814524e-02   6.0436260e-01   1.9861731e+00
   5.6403336e-02   3.0866948e-02   8.2461314e-03   8.5796932e-02   6.0349006e-01   2.0215709e+00
   5.8213886e-02   3.0854474e-02   9.0950890e-03   8.5995436e-02   6.0876008e-01   2.0344811e+00
   5.9959074e-02   3.0853086e-02   1.0025583e-02   8.5469672e-02   5.9973174e-01   2.0110028e+00
   6.1723828e-02   3.0883078e-02   1.1042002e-02   8.4271580e-02   6.0877602e-01   2.0553358e+00
   6.3570654e-02   3.0973964e-02   1.2151916e-02   8.2462364e-02   6.0312908e-01   2.0252096e+00
   6.5530600e-02   3.1142168e-02   1.3362284e-02   8.0178486e-02   5.9350920e-01   2.0366118e+00
   6.7602552e-02   3.1389584e-02   1.4673676e-02   7.7582524e-02   6.0540197e-01   2.0317558e+00
   6.9758826e-02   3.1705710e-02   1.6077609e-02   7.4828282e-02   5.9859927e-01   2.0335977e+00
   7.1985766e-02   3.2058178e-02   1.7557348e-02   7.2035446e-02   6.1492559e-01   2.0324489e+00
   7.4303538e-02   3.2413694e-02   1.9084723e-02   6.9264996e-02   5.8613808e-01   2.0156506e+00
   7.6758652e-02   3.2766046e-02   2.0630242e-02   6.6540076e-02   6.0034293e-01   2.0237982e+00
   7.9395694e-02   3.3126998e-02   2.2172048e-02   6.3881934e-02   6.2155934e-01   2.0223597e+00
   8.2240810e-02   3.3513034e-02   2.3692810e-02   6.1301290e-02   5.8941682e-01   2.0396301e+00
   8.5303898e-02   3.3941054e-02   2.5177694e-02   5.8787222e-02   6.2021493e-01   2.0397605e+00
   8.8565954e-02   3.4430866e-02   2.6606486e-02   5.6366554e-02   5.7981853e-01   2.0370482e+00
   9.1985434e-02   3.5005910e-02   2.7952258e-02   5.4113488e-02   6.1853826e-01   2.0386366e+00
   9.5510314e-02   3.5698928e-02   2.9183772e-02   5.2096556e-02   5.9952140e-01   2.0240430e+00
   9.9075150e-02   3.6542204e-02   3.0264518e-02   5.0369802e-02   5.6864648e-01   2.0382716e+00
   1.0260364e-01   3.7562140e-02   3.1156286e-02   4.8982286e-02   5.7054767e-01   2.0388883e+00
   1.0601813e-01   3.8799432e-02   3.1833368e-02   4.7970710e-02   4.3132910e-01   2.0248994e+00
   1.0922535e-01   4.0285242e-02   3.2285846e-02   4.7352694e-02   5.3238113e-01   2.0335948e+00
   1.1210324e-01   4.2023680e-02   3.2501714e-02   4.7130462e-02   3.3658502e-01   2.0259783e+00
   1.1454032e-01   4.4003666e-02   3.2461448e-02   4.7276758e-02   5.2800569e-01   2.0302999e+00
   1.1643417e-01   4.6183968e-02   3.2152662e-02   4.7722228e-02   5.0610190e+00   2.0320351e+00
   1.1767843e-01   4.8494210e-02   3.1587940e-02   4.8367076e-02   1.8999979e+01   2.0133854e+00
   1.1817768e-01   5.0850620e-02   3.0805794e-02   4.9091948e-02   3.7617476e+01   2.0263124e+00
   1.1780931e-01   5.3157714e-02   2.9868334e-02   4.9767746e-02   5.0841134e+01   2.0234456e+00
   1.1639227e-01   5.5327100e-02   2.8851780e-02   5.0249214e-02   6.1427558e+01   2.0108514e+00
   1.1374644e-01   5.7289874e-02   2.7829410e-02   5.0368786e-02   7.1471307e+01   2.0220646e+00
   1.0985690e-01   5.8978818e-02   2.6874114e-02   4.9987730e-02   7.8476152e+01   2.0223716e+00
   1.0490884e-01   6.0352298e-02   2.6050472e-02   4.9097258e-02   8.4327862e+01   2.0233399e+00
   9.9155438e-02   6.1440958e-02   2.5405782e-02   4.7817644e-02   8.8913773e+01   2.0212579e+00
   9.2853568e-02   6.2323912e-02   2.4976218e-02   4.6284936e-02   9.2752584e+01   2.0248292e+00
   8.6246660e-02   6.3070442e-02   2.4783108e-02   4.4618004e-02   9.6545593e+01   2.0332224e+00
   7.9541478e-02   6.3737660e-02   2.4831358e-02   4.2924174e-02   9.9551728e+01   2.0261750e+00
   7.2873434e-02   6.4401790e-02   2.5113226e-02   4.1293636e-02   1.0193445e+02   2.0344594e+00
   6.6342976e-02   6.5129818e-02   2.5613806e-02   3.9811060e-02   1.0348791e+02   2.0328921e+00
   6.0076460e-02   6.5930464e-02   2.6309584e-02   3.8539112e-02   1.0445890e+02   2.0254959e+00
   5.4178750e-02   6.6750012e-02   2.7160062e-02   3.7519756e-02   1.0498815e+02   2.0376710e+00
   4.8709506e-02   6.7496054e-02   2.8105002e-02   3.6783408e-02   1.0515591e+02   2.0379273e+00
   4.3693068e-02   6.8087144e-02   2.9077356e-02   3.6338396e-02   1.0558352e+02   2.0318367e+00
   3.9117934e-02   6.8450274e-02   3.0030238e-02   3.6167690e-02   1.0573828e+02   2.0277587e+00
   3.4960276e-02   6.8491412e-02   3.0931410e-02   3.6223430e-02   1.0550397e+02   2.0367477e+00
   3.1185074e-02   6.8138992e-02   3.1751490e-02   3.6434998e-02   1.0540127e+02   2.0420047e+00
   2.7754684e-02   6.7351348e-02   3.2470048e-02   3.6728716e-02   1.0517834e+02   2.0381567e+00
   2.4633238e-02   6.6141248e-02   3.3072308e-02   3.7022876e-02   1.0485938e+02   2.0427377e+00
   2.1776648e-02   6.4638042e-02   3.3566778e-02   3.7219938e-02   1.0449555e+02   2.0404452e+00
   1.9168184e-02   6.3005556e-02   3.3979750e-02   3.7245026e-02   1.0404294e+02   2.0382094e+00
   1.6827798e-02   6.1364424e-02   3.4324582e-02   3.7062552e-02   1.0374627e+02   2.0357256e+00
   1.4775488e-02   5.9811336e-02   3.4607502e-02   3.6641152e-02   1.0374963e+02   2.0460186e+00
   1.3020434e-02   5.8422132e-02   3.4826752e-02   3.5960930e-02   1.0392980e+02   2.0576427e+00
   1.1562930e-02   5.7235106e-02   3.4971752e-02   3.5038748e-02   1.0388410e+02   2.0479809e+00
   1.0395480e-02   5.6239844e-02   3.5039206e-02   3.3914680e-02   1.0377987e+02   2.0462351e+00
   9.5040480e-03   5.5385388e-02   3.5045360e-02   3.2633816e-02   1.0370717e+02   2.0421795e+00
   8.8675980e-03   5.4583540e-02   3.5015272e-02   3.1258218e-02   1.0337082e+02   2.0349948e+00
   8.4609860e-03   5.3735812e-02   3.4946130e-02   2.9873718e-02   1.0317677e+02   2.0448769e+00
   8.2563320e-03   5.2772682e-02   3.4817794e-02   2.8564262e-02   1.0293599e+02   2.0449188e+00
   8.2252460e-03   5.1666562e-02   3.4625712e-02   2.7393448e-02   1.0249128e+02   2.0370038e+00
   8.3406420e-03   5.0423118e-02   3.4373118e-02   2.6399872e-02   1.0192457e+02   2.0402133e+00
   8.5749840e-03   4.9040012e-02   3.4062808e-02   2.5601026e-02   1.0088497e+02   2.0444046e+00
   8.9006480e-03   4.7491660e-02   3.3691446e-02   2.4991500e-02   9.9593351e+01   2.0345275e+00
   9.2952220e-03   4.5744396e-02   3.3249564e-02   2.4543706e-02   9.7802533e+01   2.0285349e+00
   9.7392160e-03   4.3790596e-02   3.2739598e-02   2.4218588e-02   9.5810334e+01   2.0422579e+00
   1.0208712e-02   4.1664726e-02   3.2182758e-02   2.3961082e-02   9.3641567e+01   2.0397744e+00
   1.0678050e-02   3.9408130e-02   3.1606356e-02   2.3697442e-02   9.0771815e+01   2.0409692e+00
   1.1120778e-02   3.7078474e-02   3.1017880e-02   2.3348080e-02   8.7809741e+01   2.0488324e+00
   1.1513642e-02   3.4752258e-02   3.0407886e-02   2.2873538e-02   8.4673697e+01   2.0447541e+00
   1.1843740e-02   3.2489734e-02   2.9776806e-02   2.2283090e-02   8.2019266e+01   2.0492465e+00
   1.2102102e-02   3.0326898e-02   2.9136042e-02   2.1587372e-02   8.0183302e+01   2.0441201e+00
   1.2286930e-02   2.8282660e-02   2.8505280e-02   2.0805214e-02   7.7689466e+01   2.0466837e+00
   1.2413242e-02   2.6394510e-02   2.7904988e-02   1.9974130e-02   7.4706978e+01   2.0490187e+00
   1.2505836e-02   2.4722366e-02   2.7340632e-02   1.9129087e-02   7.2407244e+01   2.0423805e+00
   1.2589272e-02   2.3320058e-02   2.6803840e-02   1.8291991e-02   6.9919130e+01   2.0528018e+00
   1.2685586e-02   2.2227674e-02   2.6288480e-02   1.7471037e-02   6.6885553e+01   2.0479563e+00
   1.2814648e-02   2.1470592e-02   2.5794518e-02   1.6678260e-02   6.5001703e+01   2.0368712e+00
   1.2990646e-02   2.1069428e-02   2.5308640e-02   1.5932830e-02   6.3411197e+01   2.0379266e+00
   1.3219632e-02   2.1040710e-02   2.4802886e-02   1.5247238e-02   6.0866567e+01   2.0324931e+00
   1.3501228e-02   2.1395944e-02   2.4248432e-02   1.4623722e-02   5.8367777e+01   2.0392288e+00
   1.3830280e-02   2.2144832e-02   2.3613680e-02   1.4060346e-02   5.6284489e+01   2.0484874e+00
   1.4197072e-02   2.3296512e-02   2.2860196e-02   1.3557762e-02   5.5244570e+01   2.0397320e+00
   1.4586332e-02   2.4861076e-02   2.1955642e-02   1.3112168e-02   5.4757172e+01   2.0347501e+00
   1.4978774e-02   2.6844980e-02   2.0890864e-02   1.2710038e-02   5.3689633e+01   2.0399827e+00
   1.5355262e-02   2.9249570e-02   1.9677830e-02   1.2327681e-02   5.2575398e+01   2.0454560e+00
   1.5699252e-02   3.2068580e-02   1.8350357e-02   1.1936105e-02   5.1024952e+01   2.0381380e+00
   1.6000242e-02   3.5292618e-02   1.6962566e-02   1.1517171e-02   4.9263020e+01   2.0373825e+00
   1.6258784e-02   3.8901960e-02   1.5567570e-02   1.1061250e-02   4.8143786e+01   2.0469562e+00
   1.6484276e-02   4.2853638e-02   1.4206400e-02   1.0562889e-02   4.6834712e+01   2.0437493e+00
   1.6688428e-02   4.7088498e-02   1.2910500e-02   1.0029307e-02   4.4569576e+01   2.0436683e+00
   1.6881952e-02   5.1527436e-02   1.1703615e-02   9.4743070e-03   4.1971152e+01   2.0422484e+00
   1.7075932e-02   5.6076142e-02   1.0600187e-02   8.9072842e-03   3.9946106e+01   2.0398115e+00
   1.7285050e-02   6.0627826e-02   9.6056550e-03   8.3320602e-03   3.7428606e+01   2.0504782e+00
   1.7521556e-02   6.5054520e-02   8.7207124e-03   7.7556836e-03   3.4801426e+01   2.0441649e+00
   1.7789836e-02   6.9246448e-02   7.9427054e-03   7.1910204e-03   3.2842995e+01   2.0295281e+00
   1.8088282e-02   7.3138178e-02   7.2646364e-03   6.6505568e-03   3.0125140e+01   2.0380544e+00
   1.8404068e-02   7.6676204e-02   6.6776290e-03   6.1456862e-03   2.8041672e+01   2.0432705e+00
   1.8717728e-02   7.9806806e-02   6.1743602e-03   5.6856180e-03   2.6220524e+01   2.0364044e+00
   1.9020672e-02   8.2488830e-02   5.7465908e-03   5.2765596e-03   2.3279792e+01   2.0294232e+00
   1.9317470e-02   8.4708690e-02   5.3869632e-03   4.9207652e-03   2.1018300e+01   2.0311219e+00
   1.9615840e-02   8.6483638e-02   5.0905406e-03   4.6165768e-03   1.8984792e+01   2.0355549e+00
   1.9918296e-02   8.7829022e-02   4.8503194e-03   4.3593068e-03   1.6792478e+01   2.0403451e+00
   2.0218800e-02   8.8776468e-02   4.6582888e-03   4.1416728e-03   1.4319462e+01   2.0510574e+00
   2.0503316e-02   8.9403636e-02   4.5063516e-03   3.9568028e-03   1.1519724e+01   2.0283835e+00
   2.0754918e-02   8.9766588e-02   4.3859582e-03   3.7977436e-03   1.0062185e+01   2.0325669e+00
   2.0954206e-02   8.9870576e-02   4.2908890e-03   3.6588514e-03   9.3774555e+00   2.0410979e+00
   2.1075152e-02   8.9688056e-02   4.2191780e-03   3.5380750e-03   8.4079302e+00   2.0248237e+00
   2.1101974e-02   8.9170240e-02   4.1716352e-03   3.4345302e-03   6.9536660e+00   2.0480702e+00
   2.1034278e-02   8.8282080e-02   4.1478034e-03   3.3465006e-03   5.2763219e+00   2.0166110e+00
   2.0874452e-02   8.7017668e-02   4.1458268e-03   3.2710386e-03   4.2747734e+00   2.0396806e+00
   2.0636470e-02   8.5403802e-02   4.1645496e-03   3.2045934e-03   4.1248184e+00   2.0350765e+00
   2.0341026e-02   8.3474786e-02   4.2026074e-03   3.1422476e-03   4.0311217e+00   2.0144719e+00
   2.0004166e-02   8.1276134e-02   4.2576574e-03   3.0779724e-03   3.6748750e+00   2.0700933e+00
   1.9636078e-02   7.8860844e-02   4.3259738e-03   3.0079508e-03   3.9293765e+00   1.9982140e+00
   1.9233346e-02   7.6224922e-02   4.4030642e-03   2.9324946e-03   4.3115641e+00   2.0753570e+00
   1.8790728e-02   7.3332806e-02   4.4861034e-03   2.8545896e-03   4.1952660e+00   2.0169745e+00
   1.8304718e-02   7.0130560e-02   4.5755644e-03   2.7784804e-03   4.3109222e+00   2.0165292e+00
   1.7765624e-02   6.6554618e-02   4.6779994e-03   2.7094390e-03   4.3338782e+00   2.0882930e+00
   1.7170586e-02   6.2629084e-02   4.8058778e-03   2.6529524e-03   3.9134856e+00   1.9472351e+00
   1.6522358e-02   5.8457686e-02   4.9720314e-03   2.6148384e-03   3.5177794e+00   2.1245702e+00
   1.5827910e-02   5.4180246e-02   5.1886338e-03   2.6011220e-03   3.3035285e+00   1.9492705e+00
   1.5106572e-02   4.9968078e-02   5.4710584e-03   2.6161880e-03   3.3491837e+00   2.1043024e+00
   1.4377622e-02   4.5975732e-02   5.8402102e-03   2.6623036e-03   3.3288666e+00   1.9681113e+00
   1.3651620e-02   4.2328838e-02   6.3194192e-03   2.7411180e-03   3.0280637e+00   1.8269091e+00
   1.2935892e-02   3.9137708e-02   6.9292758e-03   2.8538210e-03   2.9656707e+00   2.0492990e+00
   1.2237390e-02   3.6489028e-02   7.6884342e-03   3.0030838e-03   3.1076091e+00   1.4746721e+00
   1.1560150e-02   3.4443262e-02   8.6158666e-03   3.1947346e-03   2.7407668e+00   2.2982997e+00
   1.0905274e-02   3.3038216e-02   9.7315830e-03   3.4346362e-03   2.3489608e+00   9.6650794e-01
   1.0272536e-02   3.2291864e-02   1.1052592e-02   3.7270456e-03   2.4394793e+00   9.8179132e+00
   9.6616460e-03   3.2198506e-02   1.2595953e-02   4.0746826e-03   2.4290473e+00   3.8611089e+01
   9.0802800e-03   3.2731146e-02   1.4390774e-02   4.4806228e-03   2.6133692e+00   6.3025407e+01
   8.5466360e-03   3.3853280e-02   1.6467173e-02   4.9501976e-03   2.5910406e+00   7.5981607e+01
   8.0836580e-03   3.5520012e-02   1.8844966e-02   5.4884350e-03   1.9367815e+00   8.5201052e+01
   7.7185940e-03   3.7664404e-02   2.1540278e-02   6.0979542e-03   1.8236321e+00   9.0939828e+01
   7.4883100e-03   4.0190002e-02   2.4567260e-02   6.7799254e-03   1.7783391e+00   9.6065665e+01
   7.4383880e-03   4.2988542e-02   2.7929766e-02   7.5368692e-03   1.2767707e+00   1.0008726e+02
   7.6157100e-03   4.5944552e-02   3.1613134e-02   8.3744282e-03   1.2067566e+00   1.0341433e+02
   8.0670460e-03   4.8931948e-02   3.5578572e-02   9.2994368e-03   1.3491266e+00   1.0612674e+02
   8.8379640e-03   5.1818940e-02   3.9750732e-02   1.0315824e-02   1.1802166e+00   1.0848830e+02
   9.9724160e-03   5.4460518e-02   4.4045428e-02   1.1422496e-02   1.0033156e+00   1.1099239e+02
   1.1513014e-02   5.6717660e-02   4.8390158e-02   1.2613438e-02   9.7995976e-01   1.1260915e+02
   1.3496266e-02   5.8473168e-02   5.2691674e-02   1.3876206e-02   9.4502276e-01   1.1402859e+02
   1.5955536e-02   5.9664442e-02   5.6814504e-02   1.5192489e-02   9.3426332e-01   1.1496836e+02
   1.8921956e-02   6.0336994e-02   6.0579126e-02   1.6540336e-02   9.4066268e-01   1.1551679e+02
   2.2415448e-02   6.0592994e-02   6.3802702e-02   1.7895598e-02   9.3608815e-01   1.1586003e+02
   2.6441988e-02   6.0529150e-02   6.6300430e-02   1.9227591e-02   9.3335359e-01   1.1601902e+02
   3.0992418e-02   6.0240272e-02   6.7898050e-02   2.0490974e-02   9.3426092e-01   1.1608763e+02
   3.6040938e-02   5.9814478e-02   6.8516716e-02   2.1651054e-02   8.7112141e-01   1.1592409e+02
   4.1537060e-02   5.9327144e-02   6.8156666e-02   2.2713236e-02   6.8593831e-01   1.1613248e+02
   4.7399244e-02   5.8827838e-02   6.6890486e-02   2.3696288e-02   6.0046174e-01   1.1624918e+02
   5.3528202e-02   5.8328808e-02   6.4888660e-02   2.4607988e-02   6.1938700e-01   1.1620272e+02
   5.9806844e-02   5.7831996e-02   6.2332214e-02   2.5453978e-02   6.0801238e-01   1.1618660e+02
   6.6098878e-02   5.7352142e-02   5.9354282e-02   2.6242834e-02   6.0727904e-01   1.1604325e+02
   7.2284022e-02   5.6889178e-02   5.6091726e-02   2.6985170e-02   6.0599816e-01   1.1595360e+02
   7.8270390e-02   5.6422878e-02   5.2699000e-02   2.7677148e-02   6.0987694e-01   1.1573967e+02
   8.3949740e-02   5.5953828e-02   4.9302062e-02   2.8298690e-02   6.1388673e-01   1.1567188e+02
   8.9214320e-02   5.5489466e-02   4.6001938e-02   2.8823588e-02   6.0661530e-01   1.1558847e+02
   9.3991734e-02   5.5005212e-02   4.2874912e-02   2.9217710e-02   6.1036014e-01   1.1542311e+02
   9.8154698e-02   5.4464392e-02   3.9966242e-02   2.9468552e-02   6.0712673e-01   1.1527983e+02
   1.0154047e-01   5.3845932e-02   3.7311366e-02   2.9584670e-02   6.1107106e-01   1.1480333e+02
   1.0407258e-01   5.3117824e-02   3.4933172e-02   2.9568288e-02   6.2286943e-01   1.1430599e+02
   1.0569054e-01   5.2208024e-02   3.2847862e-02   2.9438926e-02   6.1242666e-01   1.1388615e+02
   1.0632364e-01   5.1065832e-02   3.1064974e-02   2.9236172e-02   6.0800312e-01   1.1342177e+02
   1.0600579e-01   4.9715096e-02   2.9574982e-02   2.8993070e-02   6.1517197e-01   1.1279624e+02
   1.0488463e-01   4.8229338e-02   2.8353870e-02   2.8728834e-02   6.1466161e-01   1.1198229e+02
   1.0311683e-01   4.6716570e-02   2.7353770e-02   2.8451142e-02   6.1627314e-01   1.1110161e+02
   1.0078131e-01   4.5282514e-02   2.6507910e-02   2.8164308e-02   6.1579553e-01   1.1014179e+02
   9.7945464e-02   4.3993308e-02   2.5749490e-02   2.7878140e-02   6.1421343e-01   1.0906591e+02
   9.4733160e-02   4.2881934e-02   2.5017188e-02   2.7614080e-02   6.2048786e-01   1.0757172e+02
   9.1282946e-02   4.1947284e-02   2.4257316e-02   2.7395746e-02   6.1953571e-01   1.0585409e+02
   8.7722026e-02   4.1161390e-02   2.3414754e-02   2.7233926e-02   6.1187011e-01   1.0393869e+02
   8.4130212e-02   4.0492146e-02   2.2445880e-02   2.7122866e-02   6.1063777e-01   1.0184450e+02
   8.0546338e-02   3.9904790e-02   2.1339028e-02   2.7037686e-02   6.1078229e-01   9.9702149e+01
   7.7019574e-02   3.9356110e-02   2.0108190e-02   2.6931388e-02   6.1262738e-01   9.7476624e+01
   7.3596650e-02   3.8820882e-02   1.8787049e-02   2.6740062e-02   6.1911871e-01   9.5419628e+01
   7.0320294e-02   3.8303250e-02   1.7417905e-02   2.6405186e-02   6.2206288e-01   9.2645646e+01
   6.7243006e-02   3.7784562e-02   1.6037883e-02   2.5877618e-02   6.2003047e-01   8.9742765e+01
   6.4390132e-02   3.7223974e-02   1.4674697e-02   2.5119312e-02   6.1855094e-01   8.7731649e+01
   6.1755952e-02   3.6608588e-02   1.3350823e-02   2.4138346e-02   6.1170020e-01   8.5487858e+01
   5.9340408e-02   3.5929384e-02   1.2087663e-02   2.2982326e-02   6.0986993e-01   8.2385231e+01
   5.7140822e-02   3.5178198e-02   1.0902142e-02   2.1705436e-02   6.1956515e-01   7.9296913e+01
   5.5125924e-02   3.4366788e-02   9.8073938e-03   2.0375660e-02   6.2057244e-01   7.6567600e+01
   5.3225454e-02   3.3524002e-02   8.8109024e-03   1.9071950e-02   6.1695357e-01   7.3110604e+01
   5.1338602e-02   3.2714830e-02   7.9127980e-03   1.7862989e-02   6.1352743e-01   7.0408091e+01
   4.9348028e-02   3.2002900e-02   7.1120810e-03   1.6804068e-02   6.2093998e-01   6.7500533e+01
   4.7152710e-02   3.1419672e-02   6.4066244e-03   1.5935338e-02   6.3081051e-01   6.3431799e+01
   4.4739038e-02   3.0971684e-02   5.7917326e-03   1.5282678e-02   6.1838424e-01   6.1148195e+01
   4.2173204e-02   3.0630634e-02   5.2628202e-03   1.4866881e-02   6.1461722e-01   5.8849860e+01
   3.9522074e-02   3.0363280e-02   4.8134606e-03   1.4701815e-02   6.2413587e-01   5.5733827e+01
   3.6827986e-02   3.0148816e-02   4.4347466e-03   1.4799094e-02   6.1972242e-01   5.3251538e+01
   3.4132906e-02   2.9971958e-02   4.1186598e-03   1.5172408e-02   6.0997568e-01   5.0708704e+01
   3.1496236e-02   2.9834306e-02   3.8582962e-03   1.5826415e-02   6.1631497e-01   4.6987710e+01
   2.8977770e-02   2.9740534e-02   3.6460284e-03   1.6760520e-02   6.1524426e-01   4.3197473e+01
   2.6619386e-02   2.9697002e-02   3.4750812e-03   1.7970491e-02   6.1077176e-01   4.0666059e+01
   2.4443380e-02   2.9723552e-02   3.3444790e-03   1.9442654e-02   6.2753940e-01   3.7292856e+01
   2.2461510e-02   2.9833428e-02   3.2583442e-03   2.1153788e-02   6.2163265e-01   3.4143043e+01
   2.0694938e-02   3.0018944e-02   3.2212050e-03   2.3071656e-02   6.0689917e-01   3.1336110e+01
   1.9188900e-02   3.0257874e-02   3.2372902e-03   2.5172108e-02   6.1841349e-01   2.7879626e+01
   1.8007750e-02   3.0541048e-02   3.3110126e-03   2.7445602e-02   6.2706385e-01   2.5242559e+01
   1.7209276e-02   3.0882220e-02   3.4459762e-03   2.9886082e-02   6.2509550e-01   2.1384677e+01
   1.6833458e-02   3.1295216e-02   3.6453428e-03   3.2485912e-02   6.1758990e-01   1.7149913e+01
   1.6906790e-02   3.1798806e-02   3.9140288e-03   3.5226820e-02   6.2018613e-01   1.4618252e+01
   1.7448618e-02   3.2409462e-02   4.2572462e-03   3.8076214e-02   6.2389130e-01   1.2049975e+01
   1.8485384e-02   3.3122742e-02   4.6801618e-03   4.0995666e-02   6.1471482e-01   9.1564142e+00
   2.0044500e-02   3.3922284e-02   5.1906272e-03   4.3936550e-02   6.2596440e-01   6.3839181e+00
   2.2137218e-02   3.4770704e-02   5.7983426e-03   4.6837870e-02   6.1879932e-01   4.7131251e+00
   2.4759352e-02   3.5604396e-02   6.5123828e-03   4.9640718e-02   6.0484502e-01   3.7740185e+00
   2.7891434e-02   3.6351378e-02   7.3396604e-03   5.2269582e-02   6.0373965e-01   2.6467580e+00
   3.1496696e-02   3.6962166e-02   8.2898760e-03   5.4648548e-02   5.9273500e-01   2.0809735e+00
   3.5515972e-02   3.7420906e-02   9.3786994e-03   5.6764526e-02   6.1610484e-01   1.9962891e+00
   3.9861708e-02   3.7735756e-02   1.0623393e-02   5.8635098e-02   6.1603944e-01   2.0341130e+00
   4.4432798e-02   3.7948780e-02   1.2041794e-02   6.0251622e-02   6.0507605e-01   2.0361762e+00
   4.9130884e-02   3.8116920e-02   1.3650301e-02   6.1588104e-02   6.1274095e-01   2.0187564e+00
   5.3886178e-02   3.8306814e-02   1.5465270e-02   6.2626806e-02   6.0495131e-01   2.0283806e+00
   5.8678550e-02   3.8613198e-02   1.7502513e-02   6.3342656e-02   6.1114695e-01   2.0108420e+00
   6.3517376e-02   3.9129156e-02   1.9767817e-02   6.3693326e-02   6.1514959e-01   2.0416565e+00
   6.8427006e-02   3.9916424e-02   2.2264112e-02   6.3683986e-02   6.1188434e-01   2.0199864e+00
   7.3430784e-02   4.0998606e-02   2.4999528e-02   6.3357324e-02   5.9437752e-01   2.0337057e+00
   7.8547360e-02   4.2367074e-02   2.7974498e-02   6.2739720e-02   6.1405101e-01   2.0541745e+00
   8.3825328e-02   4.3988770e-02   3.1166490e-02   6.1870954e-02   6.1118193e-01   2.0142950e+00
   8.9336164e-02   4.5802250e-02   3.4527138e-02   6.0817434e-02   6.0218440e-01   2.0308447e+00
   9.5136516e-02   4.7711578e-02   3.7998274e-02   5.9649706e-02   6.1643133e-01   2.0334512e+00
   1.0124831e-01   4.9603404e-02   4.1521750e-02   5.8436988e-02   5.8812169e-01   2.0180236e+00
   1.0765235e-01   5.1385062e-02   4.5027074e-02   5.7248962e-02   6.3356746e-01   2.0229223e+00
   1.1427930e-01   5.2980592e-02   4.8414116e-02   5.6162228e-02   5.8543108e-01   2.0281440e+00
   1.2100123e-01   5.4289010e-02   5.1562058e-02   5.5262456e-02   6.1332548e-01   2.0300974e+00
   1.2768786e-01   5.5212062e-02   5.4367664e-02   5.4626552e-02   6.1857408e-01   2.0257349e+00
   1.3423151e-01   5.5731864e-02   5.6754150e-02   5.4316620e-02   5.4378863e-01   2.0276015e+00
   1.4049819e-01   5.5888096e-02   5.8641872e-02   5.4378826e-02   5.9332751e-01   2.0234107e+00
   1.4631762e-01   5.5734152e-02   5.9959214e-02   5.4843960e-02   4.0940586e-01   2.0287869e+00
   1.5147017e-01   5.5359174e-02   6.0697346e-02   5.5743482e-02   5.5338877e-01   2.0220161e+00
   1.5574724e-01   5.4879132e-02   6.0906222e-02   5.7113444e-02   3.2581340e-01   2.0166885e+00
   1.5902780e-01   5.4411138e-02   6.0661748e-02   5.8985000e-02   5.4456541e-01   2.0377220e+00
   1.6124390e-01   5.4063586e-02   6.0054318e-02   6.1362930e-02   5.1763605e+00   2.0250387e+00
   1.6241963e-01   5.3924756e-02   5.9166250e-02   6.4224326e-02   1.7633520e+01   2.0252039e+00
   1.6265130e-01   5.4042440e-02   5.8060668e-02   6.7520702e-02   3.6214742e+01   2.0328039e+00
   1.6199306e-01   5.4408998e-02   5.6785908e-02   7.1155530e-02   5.1842384e+01   2.0160533e+00
   1.6045118e-01   5.4982424e-02   5.5407660e-02   7.4978542e-02   6.2950217e+01   2.0173102e+00
   1.5801991e-01   5.5696068e-02   5.4009216e-02   7.8791880e-02   7.3026753e+01   2.0239384e+00
   1.5469837e-01   5.6441292e-02   5.2643146e-02   8.2338810e-02   8.0825213e+01   2.0255782e+00
   1.5043674e-01   5.7075698e-02   5.1319358e-02   8.5285546e-02   8.6472849e+01   2.0128350e+00
   1.4518818e-01   5.7442466e-02   5.0032458e-02   8.7271182e-02   9.0200451e+01   2.0136954e+00
   1.3900888e-01   5.7404496e-02   4.8796972e-02   8.8064904e-02   9.3409882e+01   2.0196163e+00
   1.3200409e-01   5.6897314e-02   4.7631624e-02   8.7730532e-02   9.6591614e+01   2.0188672e+00
   1.2434263e-01   5.5936556e-02   4.6531058e-02   8.6551870e-02   9.8557977e+01   2.0248486e+00
   1.1623584e-01   5.4587210e-02   4.5477484e-02   8.4816580e-02   1.0021008e+02   2.0146898e+00
   1.0785925e-01   5.2943516e-02   4.4452096e-02   8.2779496e-02   1.0138297e+02   2.0269470e+00
   9.9353622e-02   5.1106022e-02   4.3436384e-02   8.0666604e-02   1.0204031e+02   2.0289357e+00
   9.0842706e-02   4.9145726e-02   4.2405834e-02   7.8641842e-02   1.0262639e+02   2.0128852e+00
   8.2487602e-02   4.7096350e-02   4.1342458e-02   7.6799518e-02   1.0256599e+02   2.0300803e+00
   7.4469122e-02   4.4973170e-02   4.0257700e-02   7.5151180e-02   1.0243630e+02   2.0333103e+00
   6.6943628e-02   4.2800578e-02   3.9187940e-02   7.3647796e-02   1.0255526e+02   2.0335308e+00
   6.0040042e-02   4.0636362e-02   3.8157898e-02   7.2228330e-02   1.0229505e+02   2.0369956e+00
   5.3829188e-02   3.8545070e-02   3.7172964e-02   7.0840596e-02   1.0209606e+02   2.0407686e+00
   4.8321956e-02   3.6571904e-02   3.6248118e-02   6.9403156e-02   1.0189363e+02   2.0499984e+00
   4.3496562e-02   3.4745552e-02   3.5388340e-02   6.7844714e-02   1.0134232e+02   2.0356807e+00
   3.9322434e-02   3.3079988e-02   3.4582978e-02   6.6173802e-02   1.0080813e+02   2.0337918e+00
   3.5760060e-02   3.1580496e-02   3.3826542e-02   6.4415132e-02   1.0040332e+02   2.0429642e+00
   3.2761718e-02   3.0222304e-02   3.3105750e-02   6.2543810e-02   1.0014119e+02   2.0421781e+00
   3.0296502e-02   2.8957696e-02   3.2400658e-02   6.0514810e-02   9.9804000e+01   2.0410461e+00
   2.8346698e-02   2.7771284e-02   3.1692820e-02   5.8337392e-02   9.9740971e+01   2.0454489e+00
   2.6883676e-02   2.6687308e-02   3.0977304e-02   5.6052328e-02   9.9982398e+01   2.0479770e+00
   2.5858424e-02   2.5737582e-02   3.0278682e-02   5.3679152e-02   1.0013449e+02   2.0417217e+00
   2.5198358e-02   2.4946730e-02   2.9628158e-02   5.1250996e-02   1.0032025e+02   2.0483736e+00
   2.4816264e-02   2.4324328e-02   2.9032744e-02   4.8824440e-02   1.0035663e+02   2.0381272e+00
   2.4630820e-02   2.3864336e-02   2.8491326e-02   4.6458410e-02   1.0044665e+02   2.0298558e+00
   2.4571052e-02   2.3577784e-02   2.8013120e-02   4.4190790e-02   1.0057423e+02   2.0465012e+00
   2.4578864e-02   2.3495158e-02   2.7599686e-02   4.2047688e-02   1.0059416e+02   2.0501576e+00
   2.4622198e-02   2.3632928e-02   2.7238118e-02   4.0066006e-02   1.0058549e+02   2.0456296e+00
   2.4698200e-02   2.3992244e-02   2.6907654e-02   3.8266372e-02   1.0034332e+02   2.0419211e+00
   2.4818372e-02   2.4558470e-02   2.6586040e-02   3.6635530e-02   1.0000126e+02   2.0482394e+00
   2.4988438e-02   2.5296466e-02   2.6254200e-02   3.5131934e-02   9.9548095e+01   2.0440815e+00
   2.5201804e-02   2.6156204e-02   2.5895662e-02   3.3705896e-02   9.8806568e+01   2.0386584e+00
   2.5440674e-02   2.7077726e-02   2.5498036e-02   3.2323964e-02   9.7804731e+01   2.0437138e+00
   2.5678328e-02   2.7991172e-02   2.5048546e-02   3.0959240e-02   9.6321889e+01   2.0429289e+00
   2.5883126e-02   2.8831588e-02   2.4530582e-02   2.9566708e-02   9.4318577e+01   2.0435891e+00
   2.6012536e-02   2.9573240e-02   2.3919530e-02   2.8104794e-02   9.2446488e+01   2.0382186e+00
   2.6009682e-02   3.0216624e-02   2.3185836e-02   2.6575202e-02   9.0525327e+01   2.0511466e+00
   2.5831596e-02   3.0770788e-02   2.2321244e-02   2.4995188e-02   8.8291294e+01   2.0588670e+00
   2.5478906e-02   3.1261968e-02   2.1356306e-02   2.3366046e-02   8.6438521e+01   2.0451766e+00
   2.4990094e-02   3.1718038e-02   2.0340642e-02   2.1697774e-02   8.4882248e+01   2.0498188e+00
   2.4419684e-02   3.2166592e-02   1.9316084e-02   2.0020560e-02   8.3376810e+01   2.0508648e+00
   2.3816610e-02   3.2641390e-02   1.8313908e-02   1.8365286e-02   8.1458712e+01   2.0408934e+00
   2.3212026e-02   3.3184730e-02   1.7353447e-02   1.6752259e-02   7.9213120e+01   2.0410351e+00
   2.2619702e-02   3.3839800e-02   1.6443218e-02   1.5196092e-02   7.7419773e+01   2.0459211e+00
   2.2042922e-02   3.4633506e-02   1.5586812e-02   1.3713855e-02   7.5410330e+01   2.0542337e+00
   2.1476290e-02   3.5575790e-02   1.4778383e-02   1.2324663e-02   7.3143609e+01   2.0511703e+00
   2.0913674e-02   3.6668784e-02   1.4012325e-02   1.1039644e-02   7.1345251e+01   2.0449577e+00
   2.0367604e-02   3.7940650e-02   1.3294564e-02   9.8611054e-03   6.9759657e+01   2.0516092e+00
   1.9856384e-02   3.9446080e-02   1.2638900e-02   8.7924334e-03   6.7580762e+01   2.0388173e+00
   1.9387082e-02   4.1228962e-02   1.2065156e-02   7.8386174e-03   6.5039521e+01   2.0380888e+00
   1.8963568e-02   4.3317902e-02   1.1591532e-02   6.9994224e-03   6.3208192e+01   2.0489076e+00
   1.8586908e-02   4.5724692e-02   1.1226958e-02   6.2691246e-03   6.2272560e+01   2.0436701e+00
   1.8257494e-02   4.8435842e-02   1.0973463e-02   5.6424362e-03   6.1647897e+01   2.0575344e+00
   1.7974106e-02   5.1421594e-02   1.0826606e-02   5.1161340e-03   5.9798273e+01   2.0498318e+00
   1.7730058e-02   5.4650380e-02   1.0775296e-02   4.6853942e-03   5.7654105e+01   2.0342285e+00
   1.7521208e-02   5.8095426e-02   1.0807598e-02   4.3438972e-03   5.6652220e+01   2.0428078e+00
   1.7351148e-02   6.1731868e-02   1.0907499e-02   4.0858726e-03   5.4908727e+01   2.0419065e+00
   1.7232516e-02   6.5504820e-02   1.1054250e-02   3.9046336e-03   5.2710687e+01   2.0478061e+00
   1.7180670e-02   6.9310838e-02   1.1237357e-02   3.7922150e-03   5.1062515e+01   2.0481922e+00
   1.7205128e-02   7.3012112e-02   1.1452846e-02   3.7406396e-03   4.8462394e+01   2.0419699e+00
   1.7310704e-02   7.6426988e-02   1.1691635e-02   3.7403254e-03   4.4623517e+01   2.0401866e+00
   1.7500108e-02   7.9346614e-02   1.1941458e-02   3.7795266e-03   4.1529607e+01   2.0419209e+00
   1.7769584e-02   8.1614842e-02   1.2181887e-02   3.8468328e-03   3.9566911e+01   2.0472255e+00
   1.8102348e-02   8.3223346e-02   1.2384698e-02   3.9312318e-03   3.6545107e+01   2.0377055e+00
   1.8470470e-02   8.4301152e-02   1.2523568e-02   4.0204536e-03   3.2964228e+01   2.0303959e+00
   1.8843022e-02   8.4998650e-02   1.2568230e-02   4.1030760e-03   3.0453260e+01   2.0340910e+00
   1.9197992e-02   8.5442440e-02   1.2484961e-02   4.1691828e-03   2.7649617e+01   2.0433068e+00
   1.9521194e-02   8.5747358e-02   1.2260934e-02   4.2085498e-03   2.4261720e+01   2.0344843e+00
   1.9798682e-02   8.6015844e-02   1.1910997e-02   4.2165856e-03   2.1467346e+01   2.0348241e+00
   2.0026040e-02   8.6312640e-02   1.1461696e-02   4.1962264e-03   1.8875654e+01   2.0538358e+00
   2.0208488e-02   8.6643186e-02   1.0941360e-02   4.1510632e-03   1.6097141e+01   2.0348073e+00
   2.0351866e-02   8.6973142e-02   1.0375204e-02   4.0838530e-03   1.3615756e+01   2.0415995e+00
   2.0460274e-02   8.7221268e-02   9.7850036e-03   3.9972146e-03   1.1399184e+01   2.0343533e+00
   2.0533802e-02   8.7288744e-02   9.1897750e-03   3.8952578e-03   1.0417228e+01   2.0285355e+00
   2.0571734e-02   8.7163566e-02   8.6041862e-03   3.7830958e-03   9.9013132e+00   2.0519639e+00
   2.0572914e-02   8.6921768e-02   8.0394766e-03   3.6631546e-03   8.0182585e+00   2.0188510e+00
   2.0534336e-02   8.6634372e-02   7.5019632e-03   3.5381136e-03   6.3075991e+00   2.0434924e+00
   2.0461762e-02   8.6335222e-02   6.9953894e-03   3.4128044e-03   5.1848426e+00   2.0335105e+00
   2.0374522e-02   8.6041804e-02   6.5275410e-03   3.2906158e-03   4.7684726e+00   2.0461703e+00
   2.0292184e-02   8.5746672e-02   6.1074942e-03   3.1734576e-03   4.7121843e+00   2.0469679e+00
   2.0224104e-02   8.5387278e-02   5.7412684e-03   3.0641942e-03   4.2229228e+00   1.9993030e+00
   2.0170882e-02   8.4850270e-02   5.4343130e-03   2.9663150e-03   4.6302858e+00   2.0691175e+00
   2.0130478e-02   8.4001216e-02   5.1918550e-03   2.8816928e-03   4.8712962e+00   1.9933286e+00
   2.0100346e-02   8.2759344e-02   5.0162482e-03   2.8119928e-03   4.5343733e+00   2.0646188e+00
   2.0069124e-02   8.1164980e-02   4.9069460e-03   2.7599904e-03   4.6990132e+00   2.0326909e+00
   2.0016596e-02   7.9301580e-02   4.8606224e-03   2.7268056e-03   4.3260343e+00   1.9965185e+00
   1.9926180e-02   7.7214664e-02   4.8737184e-03   2.7121996e-03   3.9277684e+00   2.1140157e+00
   1.9786622e-02   7.4954594e-02   4.9461902e-03   2.7156812e-03   4.0298055e+00   1.9411510e+00
   1.9585374e-02   7.2591382e-02   5.0799216e-03   2.7367668e-03   3.5229228e+00   2.1355449e+00
   1.9309880e-02   7.0201720e-02   5.2788906e-03   2.7766438e-03   3.1706865e+00   1.9721531e+00
   1.8949446e-02   6.7877656e-02   5.5510144e-03   2.8374834e-03   3.2443923e+00   2.0881043e+00
   1.8490842e-02   6.5703422e-02   5.9061494e-03   2.9225124e-03   3.1581020e+00   2.0202145e+00
   1.7923526e-02   6.3726222e-02   6.3519184e-03   3.0376386e-03   3.2128948e+00   1.7769790e+00
   1.7248528e-02   6.1950636e-02   6.8929434e-03   3.1909234e-03   3.2330620e+00   2.1212039e+00
   1.6474290e-02   6.0358490e-02   7.5354170e-03   3.3914434e-03   3.2181764e+00   1.4000789e+00
   1.5609962e-02   5.8927422e-02   8.2899094e-03   3.6486054e-03   3.0154944e+00   2.3833667e+00
   1.4667850e-02   5.7642648e-02   9.1757186e-03   3.9700532e-03   2.7784949e+00   8.2951153e-01
   1.3667358e-02   5.6516616e-02   1.0222585e-02   4.3613092e-03   2.6797697e+00   7.9259137e+00
   1.2632280e-02   5.5577852e-02   1.1464881e-02   4.8291048e-03   2.6240697e+00   3.7228194e+01
   1.1592486e-02   5.4870080e-02   1.2941350e-02   5.3815040e-03   2.7063745e+00   6.2591567e+01
   1.0591088e-02   5.4463910e-02   1.4695177e-02   6.0253960e-03   2.1681765e+00   7.4595537e+01
   9.6828640e-03   5.4433166e-02   1.6767414e-02   6.7648550e-03   1.6913740e+00   8.3513586e+01
   8.9281780e-03   5.4843116e-02   1.9197892e-02   7.6015612e-03   1.6222702e+00   8.8864254e+01
   8.3879980e-03   5.5747622e-02   2.2033196e-02   8.5351052e-03   1.2323131e+00   9.4108359e+01
   8.1193240e-03   5.7181126e-02   2.5316298e-02   9.5611768e-03   1.2094787e+00   9.8122763e+01
   8.1757840e-03   5.9140660e-02   2.9070182e-02   1.0674107e-02   1.2177278e+00   1.0104782e+02
   8.6129800e-03   6.1568964e-02   3.3300024e-02   1.1869950e-02   9.7819031e-01   1.0462023e+02
   9.4929180e-03   6.4356028e-02   3.7997638e-02   1.3142400e-02   9.2520229e-01   1.0733432e+02
   1.0879330e-02   6.7335678e-02   4.3148754e-02   1.4480758e-02   9.0608775e-01   1.0991530e+02
   1.2831158e-02   7.0300096e-02   4.8723526e-02   1.5871378e-02   9.2940074e-01   1.1197384e+02
   1.5403256e-02   7.3020656e-02   5.4658976e-02   1.7287631e-02   9.0404891e-01   1.1328747e+02
   1.8644834e-02   7.5276460e-02   6.0866176e-02   1.8690151e-02   8.9117447e-01   1.1391615e+02
   2.2595686e-02   7.6895854e-02   6.7250968e-02   2.0048762e-02   9.0902363e-01   1.1426877e+02
   2.7280440e-02   7.7781076e-02   7.3708702e-02   2.1350982e-02   8.9158663e-01   1.1463122e+02
   3.2704440e-02   7.7935370e-02   8.0071006e-02   2.2590322e-02   9.0794521e-01   1.1453290e+02
   3.8853074e-02   7.7432764e-02   8.6131290e-02   2.3763064e-02   8.0737640e-01   1.1431477e+02
   4.5682840e-02   7.6361208e-02   9.1683812e-02   2.4879720e-02   6.7647498e-01   1.1415134e+02
   5.3118832e-02   7.4866476e-02   9.6490932e-02   2.5954206e-02   6.2383552e-01   1.1398301e+02
   6.1053692e-02   7.3141444e-02   1.0026406e-01   2.6992880e-02   5.9992986e-01   1.1379016e+02
   6.9339298e-02   7.1344520e-02   1.0270374e-01   2.7997416e-02   6.1183258e-01   1.1361966e+02
   7.7794342e-02   6.9629396e-02   1.0372364e-01   2.8956396e-02   6.1110263e-01   1.1345112e+02
   8.6233282e-02   6.8158624e-02   1.0347454e-01   2.9839336e-02   6.0898592e-01   1.1329915e+02
   9.4472384e-02   6.7064482e-02   1.0212359e-01   3.0594546e-02   6.1253752e-01   1.1310133e+02
   1.0230056e-01   6.6428934e-02   9.9867480e-02   3.1189684e-02   6.0462681e-01   1.1280993e+02
   1.0950782e-01   6.6275680e-02   9.6927096e-02   3.1630634e-02   6.0758389e-01   1.1286649e+02
   1.1591049e-01   6.6598218e-02   9.3475694e-02   3.1912874e-02   6.1478192e-01   1.1310374e+02
   1.2134877e-01   6.7375678e-02   8.9686398e-02   3.2017364e-02   6.1645460e-01   1.1320964e+02
   1.2571525e-01   6.8572660e-02   8.5748938e-02   3.1934046e-02   6.1682302e-01   1.1322649e+02
   1.2893563e-01   7.0125696e-02   8.1834136e-02   3.1657086e-02   6.1106896e-01   1.1314281e+02
   1.3099835e-01   7.1946440e-02   7.8052004e-02   3.1168578e-02   6.0997816e-01   1.1304194e+02
   1.3193708e-01   7.3953118e-02   7.4458150e-02   3.0460208e-02   6.0812021e-01   1.1293059e+02
   1.3172906e-01   7.6052704e-02   7.1108052e-02   2.9558854e-02   6.0003323e-01   1.1279683e+02
   1.3038370e-01   7.8146870e-02   6.8054502e-02   2.8498328e-02   5.9954783e-01   1.1253200e+02
   1.2804572e-01   8.0181396e-02   6.5303396e-02   2.7321810e-02   6.0587002e-01   1.1221184e+02
   1.2493781e-01   8.2119732e-02   6.2806516e-02   2.6087006e-02   6.1554649e-01   1.1174072e+02
   1.2127665e-01   8.3872556e-02   6.0488080e-02   2.4838492e-02   6.0810436e-01   1.1102789e+02
   1.1726975e-01   8.5305928e-02   5.8270870e-02   2.3615418e-02   6.0002704e-01   1.1022134e+02
   1.1310950e-01   8.6305780e-02   5.6080112e-02   2.2458096e-02   6.0862137e-01   1.0919120e+02
   1.0888820e-01   8.6810650e-02   5.3828472e-02   2.1397454e-02   6.1000111e-01   1.0794021e+02
   1.0462574e-01   8.6819790e-02   5.1405474e-02   2.0448800e-02   6.0617520e-01   1.0641182e+02
   1.0033302e-01   8.6382098e-02   4.8716962e-02   1.9611001e-02   6.0597342e-01   1.0477974e+02
   9.6015568e-02   8.5544122e-02   4.5744924e-02   1.8876398e-02   6.0508935e-01   1.0322313e+02
   9.1703298e-02   8.4288006e-02   4.2544332e-02   1.8229758e-02   6.0739039e-01   1.0145791e+02
   8.7448142e-02   8.2580030e-02   3.9209560e-02   1.7641071e-02   6.0915563e-01   9.9331499e+01
   8.3309962e-02   8.0449300e-02   3.5837332e-02   1.7068901e-02   6.0326557e-01   9.7561460e+01
   7.9330102e-02   7.7932364e-02   3.2495614e-02   1.6472205e-02   6.0891193e-01   9.5970301e+01
   7.5538072e-02   7.5057944e-02   2.9235194e-02   1.5821535e-02   6.1341636e-01   9.3235109e+01
   7.1984044e-02   7.1851950e-02   2.6105558e-02   1.5111727e-02   6.0235672e-01   9.0982179e+01
   6.8701186e-02   6.8319014e-02   2.3150174e-02   1.4366510e-02   6.0795929e-01   8.9436027e+01
   6.5687098e-02   6.4492182e-02   2.0399428e-02   1.3617004e-02   6.1820645e-01   8.6403559e+01
   6.2912150e-02   6.0405930e-02   1.7868548e-02   1.2895103e-02   6.1344554e-01   8.3461426e+01
   6.0320614e-02   5.6108914e-02   1.5566062e-02   1.2238414e-02   6.0812537e-01   8.1076341e+01
   5.7823896e-02   5.1707452e-02   1.3499119e-02   1.1680628e-02   6.0791671e-01   7.7829464e+01
   5.5299496e-02   4.7303400e-02   1.1668581e-02   1.1249348e-02   6.0640529e-01   7.4495524e+01
   5.2640506e-02   4.2991238e-02   1.0067878e-02   1.0967104e-02   6.0428546e-01   7.1179374e+01
   4.9797328e-02   3.8866838e-02   8.6871966e-03   1.0857593e-02   6.1123812e-01   6.8186445e+01
   4.6790774e-02   3.4999644e-02   7.5156518e-03   1.0946672e-02   6.0985421e-01   6.5508983e+01
   4.3680046e-02   3.1427714e-02   6.5407862e-03   1.1255388e-02   6.1378986e-01   6.2110870e+01
   4.0501398e-02   2.8164286e-02   5.7475034e-03   1.1801315e-02   6.2576446e-01   5.9280376e+01
   3.7268624e-02   2.5201264e-02   5.1187854e-03   1.2596731e-02   6.1572974e-01   5.6602754e+01
   3.4012698e-02   2.2502172e-02   4.6367446e-03   1.3646436e-02   6.0776369e-01   5.2951696e+01
   3.0802176e-02   2.0035594e-02   4.2832004e-03   1.4951469e-02   6.0753810e-01   4.9509782e+01
   2.7726820e-02   1.7792694e-02   4.0421510e-03   1.6520988e-02   6.1188866e-01   4.6249592e+01
   2.4874102e-02   1.5760681e-02   3.8998328e-03   1.8369845e-02   6.1393080e-01   4.3095212e+01
   2.2325360e-02   1.3921317e-02   3.8435678e-03   2.0500490e-02   6.1067977e-01   3.9530491e+01
   2.0154370e-02   1.2260403e-02   3.8637652e-03   2.2900952e-02   6.1692298e-01   3.5366860e+01
   1.8424268e-02   1.0783284e-02   3.9537032e-03   2.5553090e-02   6.1147536e-01   3.1378960e+01
   1.7186536e-02   9.5171896e-03   4.1088716e-03   2.8437276e-02   6.0604465e-01   2.7483900e+01
   1.6479608e-02   8.4882772e-03   4.3276036e-03   3.1525550e-02   6.0854729e-01   2.3080826e+01
   1.6326792e-02   7.7150392e-03   4.6090440e-03   3.4784890e-02   6.1499047e-01   1.8399889e+01
   1.6738072e-02   7.2139634e-03   4.9540846e-03   3.8175832e-02   6.1356485e-01   1.5454432e+01
   1.7710474e-02   7.0001194e-03   5.3673896e-03   4.1639126e-02   6.0633899e-01   1.1889454e+01
   1.9225342e-02   7.0839296e-03   5.8553960e-03   4.5113128e-02   6.1895087e-01   7.6326788e+00
   2.1249512e-02   7.4674344e-03   6.4242850e-03   4.8531766e-02   6.0894450e-01   5.7401994e+00
   2.3733678e-02   8.1461260e-03   7.0795104e-03   5.1807592e-02   6.0621933e-01   4.0065931e+00
   2.6615432e-02   9.1087430e-03   7.8274966e-03   5.4841554e-02   6.1396033e-01   2.6338848e+00
   2.9823534e-02   1.0340415e-02   8.6761232e-03   5.7546202e-02   6.0203919e-01   2.1626020e+00
   3.3281542e-02   1.1828120e-02   9.6344124e-03   5.9858042e-02   6.0425363e-01   1.9177698e+00
   3.6930294e-02   1.3557030e-02   1.0712259e-02   6.1697468e-02   6.0390855e-01   2.0738893e+00
   4.0744902e-02   1.5522637e-02   1.1921791e-02   6.2995384e-02   6.1872716e-01   1.9948795e+00
   4.4719942e-02   1.7738858e-02   1.3285496e-02   6.3767136e-02   6.1757582e-01   2.0311800e+00
   4.8831950e-02   2.0221506e-02   1.4834718e-02   6.4065042e-02   6.1278191e-01   2.0515299e+00
   5.3032380e-02   2.2978894e-02   1.6596014e-02   6.3921798e-02   6.1035343e-01   2.0078126e+00
   5.7297472e-02   2.6006536e-02   1.8586755e-02   6.3377002e-02   5.9764244e-01   2.0551078e+00
   6.1657682e-02   2.9282730e-02   2.0819252e-02   6.2493698e-02   6.1816672e-01   2.0151922e+00
   6.6177440e-02   3.2759816e-02   2.3304604e-02   6.1330120e-02   5.9918295e-01   2.0398000e+00
   7.0926626e-02   3.6370376e-02   2.6051972e-02   5.9939710e-02   6.0469349e-01   2.0188760e+00
   7.5968804e-02   4.0045110e-02   2.9054802e-02   5.8391766e-02   5.8985501e-01   2.0239281e+00
   8.1356050e-02   4.3706280e-02   3.2280424e-02   5.6765044e-02   5.9412130e-01   2.0344758e+00
   8.7097734e-02   4.7285110e-02   3.5673076e-02   5.5143350e-02   6.2530618e-01   2.0219880e+00
   9.3156010e-02   5.0722170e-02   3.9161666e-02   5.3599914e-02   5.6524854e-01   2.0380567e+00
   9.9489050e-02   5.3927750e-02   4.2676104e-02   5.2192718e-02   6.3662372e-01   2.0144479e+00
   1.0604422e-01   5.6787400e-02   4.6135648e-02   5.0979568e-02   5.9133312e-01   2.0381482e+00
   1.1272421e-01   5.9187524e-02   4.9447388e-02   5.0004196e-02   6.0694441e-01   2.0435226e+00
   1.1939804e-01   6.1032826e-02   5.2544252e-02   4.9271398e-02   6.3527169e-01   2.0295651e+00
   1.2593317e-01   6.2262602e-02   5.5371456e-02   4.8756200e-02   5.2226348e-01   2.0414492e+00
   1.3220763e-01   6.2868214e-02   5.7856316e-02   4.8452694e-02   6.1554461e-01   2.0273178e+00
   1.3807197e-01   6.2881866e-02   5.9903378e-02   4.8384984e-02   3.9077945e-01   2.0317013e+00
   1.4333044e-01   6.2346412e-02   6.1429738e-02   4.8601440e-02   5.4236991e-01   2.0353268e+00
   1.4779380e-01   6.1346642e-02   6.2418188e-02   4.9183642e-02   3.4954952e-01   2.0270291e+00
   1.5131775e-01   6.0021930e-02   6.2889140e-02   5.0208868e-02   3.7727676e-01   2.0363553e+00
   1.5380737e-01   5.8524714e-02   6.2865526e-02   5.1723536e-02   5.1421804e+00   2.0401536e+00
   1.5522141e-01   5.7009316e-02   6.2396690e-02   5.3748124e-02   1.8226280e+01   2.0389384e+00
   1.5552026e-01   5.5604676e-02   6.1564428e-02   5.6278062e-02   3.7460124e+01   2.0327856e+00
   1.5464671e-01   5.4382116e-02   6.0442168e-02   5.9266904e-02   5.2173563e+01   2.0210952e+00
   1.5259568e-01   5.3362524e-02   5.9090164e-02   6.2613926e-02   6.2181641e+01   2.0276583e+00
   1.4941327e-01   5.2521212e-02   5.7581458e-02   6.6169644e-02   7.3408323e+01   2.0300697e+00
   1.4518615e-01   5.1806014e-02   5.5984466e-02   6.9753212e-02   8.1986371e+01   2.0239873e+00
   1.4003794e-01   5.1154696e-02   5.4333866e-02   7.3163172e-02   8.7739679e+01   2.0241468e+00
   1.3407806e-01   5.0493558e-02   5.2633210e-02   7.6142804e-02   9.2270370e+01   2.0119956e+00
   1.2745404e-01   4.9749596e-02   5.0901630e-02   7.8467570e-02   9.5508131e+01   2.0186401e+00
   1.2038281e-01   4.8857654e-02   4.9179774e-02   8.0038110e-02   9.8437541e+01   2.0303775e+00
   1.1308836e-01   4.7786062e-02   4.7479038e-02   8.0843848e-02   1.0074238e+02   2.0185741e+00
   1.0577771e-01   4.6591578e-02   4.5794506e-02   8.1004772e-02   1.0249120e+02   2.0220251e+00
   9.8608032e-02   4.5409110e-02   4.4134946e-02   8.0712776e-02   1.0363953e+02   2.0216369e+00
   9.1691674e-02   4.4381762e-02   4.2489874e-02   8.0126008e-02   1.0436338e+02   2.0217631e+00
   8.5113962e-02   4.3638266e-02   4.0834620e-02   7.9389312e-02   1.0460391e+02   2.0358175e+00
   7.8926616e-02   4.3289210e-02   3.9175024e-02   7.8615620e-02   1.0446623e+02   2.0289155e+00
   7.3166828e-02   4.3408400e-02   3.7524042e-02   7.7866940e-02   1.0443348e+02   2.0354363e+00
   6.7822864e-02   4.4043868e-02   3.5883650e-02   7.7140356e-02   1.0426580e+02   2.0474219e+00
   6.2818566e-02   4.5213472e-02   3.4272542e-02   7.6356640e-02   1.0415636e+02   2.0404260e+00
   5.8079410e-02   4.6893058e-02   3.2735598e-02   7.5391012e-02   1.0399357e+02   2.0427351e+00
   5.3556630e-02   4.9025644e-02   3.1330142e-02   7.4129674e-02   1.0349847e+02   2.0339767e+00
   4.9223104e-02   5.1522646e-02   3.0100844e-02   7.2469392e-02   1.0284347e+02   2.0381520e+00
   4.5086478e-02   5.4256662e-02   2.9071424e-02   7.0307134e-02   1.0238976e+02   2.0505864e+00
   4.1181398e-02   5.7036822e-02   2.8240662e-02   6.7661808e-02   1.0206034e+02   2.0418556e+00
   3.7547286e-02   5.9634060e-02   2.7586580e-02   6.4669338e-02   1.0154613e+02   2.0423354e+00
   3.4201412e-02   6.1814126e-02   2.7094710e-02   6.1457812e-02   1.0132587e+02   2.0471676e+00
   3.1131192e-02   6.3364542e-02   2.6759368e-02   5.8124664e-02   1.0134728e+02   2.0434127e+00
   2.8307442e-02   6.4194920e-02   2.6570098e-02   5.4745260e-02   1.0122242e+02   2.0428512e+00
   2.5696496e-02   6.4331704e-02   2.6518100e-02   5.1398966e-02   1.0103923e+02   2.0588340e+00
   2.3279424e-02   6.3837778e-02   2.6591684e-02   4.8147968e-02   1.0073522e+02   2.0436775e+00
   2.1055886e-02   6.2790434e-02   2.6766196e-02   4.5017914e-02   1.0036298e+02   2.0393253e+00
   1.9036022e-02   6.1270672e-02   2.7020540e-02   4.2039150e-02   9.9974752e+01   2.0598777e+00
   1.7236196e-02   5.9372662e-02   2.7341660e-02   3.9249378e-02   9.9335577e+01   2.0375404e+00
   1.5666174e-02   5.7192170e-02   2.7701100e-02   3.6679342e-02   9.8462144e+01   2.0415130e+00
   1.4325252e-02   5.4829524e-02   2.8049246e-02   3.4343940e-02   9.7342466e+01   2.0462980e+00
   1.3209542e-02   5.2404920e-02   2.8325710e-02   3.2250460e-02   9.5918782e+01   2.0302823e+00
   1.2313266e-02   5.0018986e-02   2.8471788e-02   3.0410584e-02   9.4097684e+01   2.0429488e+00
   1.1626482e-02   4.7730960e-02   2.8422658e-02   2.8827910e-02   9.1471702e+01   2.0462872e+00
   1.1133082e-02   4.5572162e-02   2.8118058e-02   2.7489464e-02   8.8573089e+01   2.0369299e+00
   1.0808806e-02   4.3547780e-02   2.7556724e-02   2.6365586e-02   8.6041528e+01   2.0394305e+00
   1.0623346e-02   4.1620888e-02   2.6780958e-02   2.5414626e-02   8.3915588e+01   2.0476364e+00
   1.0545106e-02   3.9716144e-02   2.5823152e-02   2.4583034e-02   8.1504924e+01   2.0498899e+00
   1.0541974e-02   3.7748660e-02   2.4709008e-02   2.3814462e-02   7.8485266e+01   2.0549253e+00
   1.0582986e-02   3.5676938e-02   2.3474670e-02   2.3045196e-02   7.5951569e+01   2.0581429e+00
   1.0644596e-02   3.3543954e-02   2.2160484e-02   2.2200788e-02   7.2931210e+01   2.0445171e+00
   1.0715836e-02   3.1424776e-02   2.0803476e-02   2.1249302e-02   7.0074190e+01   2.0426631e+00
   1.0795692e-02   2.9395750e-02   1.9448096e-02   2.0201558e-02   6.8233884e+01   2.0555263e+00
   1.0882290e-02   2.7556166e-02   1.8139721e-02   1.9060006e-02   6.5382453e+01   2.0523741e+00
   1.0966170e-02   2.6005226e-02   1.6910337e-02   1.7827469e-02   6.2237870e+01   2.0526297e+00
   1.1029316e-02   2.4829188e-02   1.5784450e-02   1.6525300e-02   5.8928871e+01   2.0495304e+00
   1.1051554e-02   2.4099876e-02   1.4784073e-02   1.5182367e-02   5.6470553e+01   2.0425546e+00
   1.1026126e-02   2.3874408e-02   1.3927467e-02   1.3823050e-02   5.4851599e+01   2.0505430e+00
   1.0957202e-02   2.4219414e-02   1.3222623e-02   1.2468885e-02   5.2474263e+01   2.0492690e+00
   1.0848084e-02   2.5204546e-02   1.2666018e-02   1.1143422e-02   5.0428645e+01   2.0526319e+00
   1.0707072e-02   2.6879586e-02   1.2252095e-02   9.8692566e-03   4.7134067e+01   2.0529761e+00
   1.0549650e-02   2.9281382e-02   1.1972867e-02   8.6621306e-03   4.3340298e+01   2.0459667e+00
   1.0391018e-02   3.2433380e-02   1.1812149e-02   7.5317448e-03   4.0294415e+01   2.0603116e+00
   1.0243392e-02   3.6335460e-02   1.1750852e-02   6.4896408e-03   3.6564627e+01   2.0508212e+00
   1.0118854e-02   4.0956804e-02   1.1767546e-02   5.5472516e-03   3.3475534e+01   2.0379465e+00
   1.0030692e-02   4.6232412e-02   1.1837054e-02   4.7112732e-03   3.1377693e+01   2.0510232e+00
   9.9904140e-03   5.2075838e-02   1.1937201e-02   3.9837256e-03   2.9330913e+01   2.0512022e+00
   1.0008880e-02   5.8376326e-02   1.2049914e-02   3.3619432e-03   2.7270802e+01   2.0537393e+00
   1.0095818e-02   6.4986396e-02   1.2158314e-02   2.8407024e-03   2.4784129e+01   2.0573381e+00
   1.0257366e-02   7.1719966e-02   1.2241481e-02   2.4127366e-03   2.2008160e+01   2.0541260e+00
   1.0497606e-02   7.8356088e-02   1.2276692e-02   2.0693128e-03   2.0037766e+01   2.0389305e+00
   1.0817748e-02   8.4636668e-02   1.2244761e-02   1.8005506e-03   1.8693024e+01   2.0396876e+00
   1.1216820e-02   9.0281044e-02   1.2125058e-02   1.5947284e-03   1.6457104e+01   2.0540559e+00
   1.1691424e-02   9.5056544e-02   1.1902993e-02   1.4404505e-03   1.3907969e+01   2.0383780e+00
   1.2232814e-02   9.8749144e-02   1.1586525e-02   1.3278427e-03   1.2318371e+01   2.0366408e+00
   1.2828294e-02   1.0112341e-01   1.1204930e-02   1.2479866e-03   1.0603282e+01   2.0437812e+00
   1.3464114e-02   1.0210750e-01   1.0788852e-02   1.1940511e-03   9.2461610e+00   2.0499071e+00
   1.4128960e-02   1.0182947e-01   1.0357329e-02   1.1617337e-03   8.7389452e+00   2.0471973e+00
   1.4813858e-02   1.0041613e-01   9.9212388e-03   1.1480823e-03   8.1098967e+00   2.0505898e+00
   1.5507860e-02   9.7999386e-02   9.4850364e-03   1.1507843e-03   7.4986065e+00   2.0591111e+00
   1.6194144e-02   9.4802886e-02   9.0495534e-03   1.1679283e-03   6.2924190e+00   2.0324520e+00
   1.6849646e-02   9.1078224e-02   8.6157238e-03   1.1987224e-03   5.1247133e+00   2.0354452e+00
   1.7450448e-02   8.7052062e-02   8.1845064e-03   1.2436617e-03   4.6525450e+00   2.0398562e+00
   1.7976448e-02   8.2939308e-02   7.7594686e-03   1.3034219e-03   4.0661608e+00   2.0483633e+00
   1.8416258e-02   7.8949344e-02   7.3472156e-03   1.3779776e-03   3.6044507e+00   2.0474620e+00
   1.8765214e-02   7.5248634e-02   6.9561754e-03   1.4666609e-03   3.4396938e+00   2.0282836e+00
   1.9020696e-02   7.1932098e-02   6.5959464e-03   1.5689438e-03   3.3745362e+00   2.0408956e+00
   1.9188268e-02   6.9044290e-02   6.2744252e-03   1.6837472e-03   3.6939121e+00   2.0208412e+00
   1.9277968e-02   6.6582674e-02   5.9980270e-03   1.8084852e-03   4.1916513e+00   2.0517131e+00
   1.9298010e-02   6.4496052e-02   5.7729822e-03   1.9398470e-03   4.1070305e+00   2.0361168e+00
   1.9257702e-02   6.2728418e-02   5.6036550e-03   2.0747966e-03   3.9084465e+00   2.0241855e+00
   1.9161476e-02   6.1248832e-02   5.4935410e-03   2.2117708e-03   3.9427112e+00   2.0605931e+00
   1.9010572e-02   6.0028194e-02   5.4462886e-03   2.3509962e-03   3.4840452e+00   2.0154104e+00
   1.8810366e-02   5.9008330e-02   5.4646134e-03   2.4928458e-03   3.0340980e+00   2.0659586e+00
   1.8565112e-02   5.8109052e-02   5.5502928e-03   2.6369084e-03   3.1147571e+00   2.0039909e+00
   1.8278494e-02   5.7247088e-02   5.7035152e-03   2.7825748e-03   3.1219201e+00   2.0326976e+00
   1.7949536e-02   5.6337956e-02   5.9228718e-03   2.9289624e-03   3.1272894e+00   2.0596435e+00
   1.7568196e-02   5.5304600e-02   6.2051194e-03   3.0750552e-03   3.2244120e+00   1.9925772e+00
   1.7127312e-02   5.4079156e-02   6.5445194e-03   3.2207918e-03   3.1293565e+00   2.0970078e+00
   1.6623744e-02   5.2598992e-02   6.9325976e-03   3.3660804e-03   2.8899654e+00   1.9607829e+00
   1.6054166e-02   5.0841210e-02   7.3587948e-03   3.5082466e-03   2.5957689e+00   2.0881894e+00
   1.5418064e-02   4.8863702e-02   7.8099434e-03   3.6417702e-03   2.3624131e+00   2.0049253e+00
   1.4718252e-02   4.6798306e-02   8.2679508e-03   3.7653108e-03   2.3395602e+00   2.0353990e+00
   1.3964368e-02   4.4801794e-02   8.7133174e-03   3.8863602e-03   2.3473830e+00   2.0754555e+00
   1.3171722e-02   4.3019984e-02   9.1282866e-03   4.0143390e-03   2.0746768e+00   1.7563753e+00
   1.2353166e-02   4.1591146e-02   9.5043276e-03   4.1554666e-03   1.7912083e+00   2.0973377e+00
   1.1520754e-02   4.0644650e-02   9.8509018e-03   4.3124684e-03   1.6835071e+00   1.4883970e+00
   1.0688004e-02   4.0293474e-02   1.0185171e-02   4.4858542e-03   1.4969771e+00   2.1887486e+00
   9.8722140e-03   4.0627762e-02   1.0526229e-02   4.6760884e-03   1.2527236e+00   1.1793602e+00
   9.0987820e-03   4.1702282e-02   1.0899513e-02   4.8838750e-03   1.0720854e+00   5.3646938e+00
   8.3960080e-03   4.3550310e-02   1.1330708e-02   5.1119836e-03   9.6918923e-01   3.1690032e+01
   7.7946320e-03   4.6195224e-02   1.1843098e-02   5.3662480e-03   9.5810719e-01   6.0951166e+01
   7.3299480e-03   4.9635164e-02   1.2458765e-02   5.6534852e-03   9.0434300e-01   7.5906816e+01
   7.0387220e-03   5.3842030e-02   1.3193869e-02   5.9791544e-03   8.3936977e-01   8.5554860e+01
   6.9582400e-03   5.8755102e-02   1.4062154e-02   6.3503086e-03   8.5402435e-01   9.2415254e+01
   7.1248980e-03   6.4268786e-02   1.5077816e-02   6.7784200e-03   8.7806461e-01   9.7596126e+01
   7.5735700e-03   7.0222464e-02   1.6246157e-02   7.2743156e-03   8.3234179e-01   1.0203083e+02
   8.3406960e-03   7.6387430e-02   1.7559256e-02   7.8463718e-03   6.7280254e-01   1.0530834e+02
   9.4667860e-03   8.2473406e-02   1.8999394e-02   8.5033124e-03   5.9662937e-01   1.0793883e+02
   1.0991734e-02   8.8135640e-02   2.0547310e-02   9.2561230e-03   5.9840988e-01   1.1041707e+02
   1.2955752e-02   9.3065620e-02   2.2186154e-02   1.0114314e-02   5.8433176e-01   1.1312091e+02
   1.5403424e-02   9.7061464e-02   2.3901452e-02   1.1085321e-02   5.9535597e-01   1.1480374e+02
   1.8376640e-02   9.9951460e-02   2.5680554e-02   1.2178003e-02   5.8285175e-01   1.1590607e+02
   2.1911082e-02   1.0162909e-01   2.7503322e-02   1.3394447e-02   6.0059048e-01   1.1679628e+02
   2.6039366e-02   1.0212908e-01   2.9339544e-02   1.4726922e-02   5.9874445e-01   1.1717265e+02
   3.0790514e-02   1.0155057e-01   3.1144444e-02   1.6157139e-02   5.8536940e-01   1.1742406e+02
   3.6179692e-02   1.0001646e-01   3.2860236e-02   1.7660256e-02   6.0956713e-01   1.1759466e+02
   4.2200062e-02   9.7685158e-02   3.4428792e-02   1.9214363e-02   6.0775158e-01   1.1755773e+02
   4.8816044e-02   9.4705220e-02   3.5812968e-02   2.0799494e-02   6.0294375e-01   1.1736199e+02
   5.5962806e-02   9.1218558e-02   3.7029698e-02   2.2414150e-02   5.9729619e-01   1.1738112e+02
   6.3540996e-02   8.7392136e-02   3.8122130e-02   2.4073360e-02   6.0224223e-01   1.1731647e+02
   7.1393058e-02   8.3384270e-02   3.9112280e-02   2.5780826e-02   6.0893665e-01   1.1717485e+02
   7.9331036e-02   7.9338836e-02   4.0012180e-02   2.7523900e-02   6.1467380e-01   1.1720756e+02
   8.7142258e-02   7.5382332e-02   4.0848332e-02   2.9274282e-02   6.1526604e-01   1.1707429e+02
   9.4584522e-02   7.1595614e-02   4.1659750e-02   3.0998680e-02   6.0869089e-01   1.1700351e+02
   1.0148550e-01   6.8049398e-02   4.2473278e-02   3.2664714e-02   6.2463858e-01   1.1692769e+02
   1.0775843e-01   6.4834356e-02   4.3292756e-02   3.4228164e-02   6.2013260e-01   1.1683383e+02
   1.1330819e-01   6.2035136e-02   4.4090142e-02   3.5637772e-02   6.1450051e-01   1.1686426e+02
   1.1799589e-01   5.9727456e-02   4.4818980e-02   3.6858502e-02   6.1787039e-01   1.1678847e+02
   1.2169058e-01   5.7974026e-02   4.5449122e-02   3.7868194e-02   6.0935224e-01   1.1679678e+02
   1.2431153e-01   5.6796106e-02   4.5963648e-02   3.8636510e-02   6.1449266e-01   1.1673870e+02
   1.2581807e-01   5.6159378e-02   4.6370446e-02   3.9159032e-02   6.1908594e-01   1.1652070e+02
   1.2620678e-01   5.5989454e-02   4.6699282e-02   3.9470648e-02   6.1702097e-01   1.1631658e+02
   1.2546391e-01   5.6203580e-02   4.6965312e-02   3.9596264e-02   6.1285294e-01   1.1610681e+02
   1.2357930e-01   5.6705564e-02   4.7156982e-02   3.9551088e-02   6.1610265e-01   1.1587252e+02
   1.2061050e-01   5.7402404e-02   4.7222308e-02   3.9351440e-02   6.2585864e-01   1.1549265e+02
   1.1664640e-01   5.8224300e-02   4.7085024e-02   3.9012820e-02   6.1667958e-01   1.1502315e+02
   1.1181204e-01   5.9078584e-02   4.6653104e-02   3.8551030e-02   6.0481910e-01   1.1427458e+02
   1.0633335e-01   5.9865938e-02   4.5817612e-02   3.7967526e-02   6.0938526e-01   1.1330346e+02
   1.0050441e-01   6.0529680e-02   4.4514830e-02   3.7277418e-02   6.0938236e-01   1.1233998e+02
   9.4583810e-02   6.1023332e-02   4.2725972e-02   3.6517470e-02   6.1645763e-01   1.1104009e+02
   8.8782620e-02   6.1306902e-02   4.0460256e-02   3.5710446e-02   6.2066894e-01   1.0943314e+02
   8.3285506e-02   6.1378404e-02   3.7799776e-02   3.4844894e-02   6.1229094e-01   1.0765716e+02
   7.8219014e-02   6.1227780e-02   3.4869936e-02   3.3880268e-02   6.2454467e-01   1.0562592e+02
   7.3637584e-02   6.0799704e-02   3.1794532e-02   3.2798170e-02   6.1532301e-01   1.0340590e+02
   6.9528350e-02   6.0036848e-02   2.8691400e-02   3.1616084e-02   6.0698935e-01   1.0121800e+02
   6.5841416e-02   5.8902994e-02   2.5659312e-02   3.0345890e-02   6.1712673e-01   9.9191363e+01
   6.2524040e-02   5.7370566e-02   2.2771890e-02   2.8978090e-02   6.0843189e-01   9.7397679e+01
   5.9538816e-02   5.5455054e-02   2.0078554e-02   2.7505012e-02   6.1227005e-01   9.5680614e+01
   5.6851954e-02   5.3255586e-02   1.7613878e-02   2.5939538e-02   6.0484146e-01   9.3296217e+01
   5.4412548e-02   5.0928602e-02   1.5399667e-02   2.4300614e-02   6.1469457e-01   9.0949500e+01
   5.2189894e-02   4.8636788e-02   1.3440544e-02   2.2624338e-02   6.2957724e-01   8.8997847e+01
   5.0174826e-02   4.6515590e-02   1.1729172e-02   2.0974944e-02   6.1659143e-01   8.6133466e+01
   4.8328378e-02   4.4666250e-02   1.0250070e-02   1.9414266e-02   6.2491369e-01   8.3472454e+01
   4.6580524e-02   4.3175300e-02   8.9838884e-03   1.7995116e-02   6.2270444e-01   8.1318176e+01
   4.4863808e-02   4.2115474e-02   7.9126638e-03   1.6765670e-02   6.1955009e-01   7.8230059e+01
   4.3143442e-02   4.1530054e-02   7.0203592e-03   1.5762130e-02   6.1778077e-01   7.5141871e+01
   4.1423154e-02   4.1423080e-02   6.2907800e-03   1.5007845e-02   6.1434464e-01   7.2441173e+01
   3.9709872e-02   4.1754900e-02   5.7060550e-03   1.4512355e-02   6.1902350e-01   6.9991701e+01
   3.7997510e-02   4.2453548e-02   5.2464284e-03   1.4282523e-02   6.1371758e-01   6.7661629e+01
   3.6300040e-02   4.3411246e-02   4.8927586e-03   1.4329232e-02   6.1821676e-01   6.4998473e+01
   3.4658282e-02   4.4505528e-02   4.6277292e-03   1.4662337e-02   6.2115796e-01   6.2009560e+01
   3.3112096e-02   4.5612664e-02   4.4343370e-03   1.5287877e-02   6.2657633e-01   5.9189225e+01
   3.1691336e-02   4.6602298e-02   4.2953566e-03   1.6204020e-02   6.1599788e-01   5.6780397e+01
   3.0432424e-02   4.7404212e-02   4.1948938e-03   1.7406634e-02   6.0988388e-01   5.3383922e+01
   2.9379270e-02   4.7979320e-02   4.1234660e-03   1.8889704e-02   6.2040570e-01   5.0320451e+01
   2.8557796e-02   4.8272922e-02   4.0784510e-03   2.0652870e-02   6.0690598e-01   4.8121601e+01
   2.7981684e-02   4.8293906e-02   4.0583678e-03   2.2713240e-02   6.1620280e-01   4.5079885e+01
   2.7677076e-02   4.8093506e-02   4.0612110e-03   2.5082420e-02   6.1551262e-01   4.1495660e+01
   2.7682976e-02   4.7710128e-02   4.0864960e-03   2.7752446e-02   6.0483637e-01   3.7237765e+01
   2.8039518e-02   4.7187714e-02   4.1349792e-03   3.0704370e-02   6.2011360e-01   3.3922878e+01
   2.8776738e-02   4.6575808e-02   4.2067404e-03   3.3911786e-02   6.2052596e-01   3.1057283e+01
   2.9909200e-02   4.5925154e-02   4.3007884e-03   3.7349356e-02   6.1386045e-01   2.7469227e+01
   3.1430524e-02   4.5289284e-02   4.4156300e-03   4.0987172e-02   6.0987116e-01   2.4855761e+01
   3.3311276e-02   4.4726420e-02   4.5499416e-03   4.4771036e-02   6.1449069e-01   2.0742755e+01
   3.5495854e-02   4.4273386e-02   4.7035976e-03   4.8637832e-02   6.1396260e-01   1.5911613e+01
   3.7895850e-02   4.3930298e-02   4.8804830e-03   5.2546062e-02   6.1353315e-01   1.2835485e+01
   4.0389140e-02   4.3676226e-02   5.0897830e-03   5.6453134e-02   6.1356749e-01   9.6245039e+00
   4.2824814e-02   4.3457728e-02   5.3427286e-03   6.0294390e-02   6.1133195e-01   6.6683214e+00
   4.5050928e-02   4.3217630e-02   5.6502690e-03   6.4002926e-02   6.2243794e-01   4.6521660e+00
   4.6977850e-02   4.2941036e-02   6.0228278e-03   6.7486488e-02   6.1663281e-01   3.2101977e+00
   4.8632042e-02   4.2647864e-02   6.4694338e-03   7.0617694e-02   6.0689024e-01   2.2843715e+00
   5.0114750e-02   4.2368018e-02   6.9966172e-03   7.3247288e-02   6.0601281e-01   1.9448967e+00
   5.1529926e-02   4.2128990e-02   7.6120406e-03   7.5196068e-02   6.1367714e-01   2.0431896e+00
   5.2991544e-02   4.1969784e-02   8.3288292e-03   7.6354272e-02   6.1094964e-01   2.0101069e+00
   5.4639096e-02   4.1952280e-02   9.1600492e-03   7.6712588e-02   5.9990351e-01   2.0135096e+00
   5.6611194e-02   4.2172580e-02   1.0115802e-02   7.6258972e-02   6.0194941e-01   2.0449137e+00
   5.9014624e-02   4.2739474e-02   1.1207390e-02   7.5038464e-02   6.0221900e-01   2.0239609e+00
   6.1915724e-02   4.3726068e-02   1.2446274e-02   7.3200286e-02   6.0848293e-01   2.0394499e+00
   6.5339456e-02   4.5167168e-02   1.3839961e-02   7.0884478e-02   5.9918610e-01   2.0284263e+00
   6.9266664e-02   4.7069282e-02   1.5387895e-02   6.8183590e-02   5.9725292e-01   2.0332105e+00
   7.3682824e-02   4.9409696e-02   1.7082316e-02   6.5179966e-02   5.9717420e-01   2.0159501e+00
   7.8597862e-02   5.2132796e-02   1.8910423e-02   6.1953250e-02   6.0076216e-01   2.0218439e+00
   8.3982584e-02   5.5147024e-02   2.0853664e-02   5.8585684e-02   6.0969746e-01   2.0290919e+00
   8.9746642e-02   5.8321384e-02   2.2887740e-02   5.5188774e-02   6.0209103e-01   2.0347265e+00
   9.5766578e-02   6.1475708e-02   2.4979806e-02   5.1894522e-02   6.1071770e-01   2.0534686e+00
   1.0190765e-01   6.4383200e-02   2.7088172e-02   4.8810112e-02   5.8773678e-01   2.0337019e+00
   1.0802501e-01   6.6815250e-02   2.9159330e-02   4.6008164e-02   5.9577127e-01   2.0385650e+00
   1.1397348e-01   6.8601764e-02   3.1135862e-02   4.3537436e-02   6.0873867e-01   2.0278483e+00
   1.1962112e-01   6.9636592e-02   3.2962748e-02   4.1418460e-02   5.9316153e-01   2.0160919e+00
   1.2481323e-01   6.9880442e-02   3.4586894e-02   3.9651478e-02   5.6177179e-01   2.0302225e+00
   1.2937767e-01   6.9392372e-02   3.5997606e-02   3.8253478e-02   4.8166397e-01   2.0225055e+00
   1.3315018e-01   6.8294646e-02   3.7224336e-02   3.7267714e-02   4.7147156e-01   2.0237078e+00
   1.3595809e-01   6.6717990e-02   3.8284178e-02   3.6727838e-02   4.3069707e-01   2.0264876e+00
   1.3766138e-01   6.4817072e-02   3.9172990e-02   3.6644098e-02   2.8790902e-01   2.0273634e+00
   1.3820406e-01   6.2761074e-02   3.9877824e-02   3.7025180e-02   1.7414361e+00   2.0255681e+00
   1.3761863e-01   6.0694004e-02   4.0395702e-02   3.7885398e-02   1.1145258e+01   2.0315635e+00
   1.3599191e-01   5.8735154e-02   4.0716272e-02   3.9218888e-02   2.9578143e+01   2.0351143e+00
   1.3337212e-01   5.6973578e-02   4.0814158e-02   4.0983216e-02   4.6580369e+01   2.0133682e+00
   1.2976943e-01   5.5448988e-02   4.0704932e-02   4.3110814e-02   5.8805815e+01   2.0222158e+00
   1.2527045e-01   5.4145114e-02   4.0434930e-02   4.5536154e-02   6.9743402e+01   2.0297091e+00
   1.2002243e-01   5.3018746e-02   4.0029724e-02   4.8198112e-02   7.7995881e+01   2.0173355e+00
   1.1415775e-01   5.2018336e-02   3.9513168e-02   5.0997106e-02   8.3612261e+01   2.0262179e+00
   1.0782744e-01   5.1088730e-02   3.8927242e-02   5.3825580e-02   8.8444354e+01   2.0272399e+00
   1.0120689e-01   5.0203942e-02   3.8302312e-02   5.6634814e-02   9.2555251e+01   2.0301065e+00
   9.4434168e-02   4.9352014e-02   3.7643620e-02   5.9389688e-02   9.5819174e+01   2.0285701e+00
   8.7606406e-02   4.8534640e-02   3.6946106e-02   6.2024598e-02   9.8898424e+01   2.0198771e+00
   8.0802270e-02   4.7797038e-02   3.6193308e-02   6.4478604e-02   1.0134542e+02   2.0198909e+00
   7.4050216e-02   4.7195626e-02   3.5370678e-02   6.6723082e-02   1.0272016e+02   2.0204556e+00
   6.7329996e-02   4.6784174e-02   3.4486562e-02   6.8743332e-02   1.0392340e+02   2.0282273e+00
   6.0642182e-02   4.6610164e-02   3.3561112e-02   7.0527752e-02   1.0478222e+02   2.0220703e+00
   5.4046882e-02   4.6705760e-02   3.2616202e-02   7.2088588e-02   1.0519923e+02   2.0174972e+00
   4.7644522e-02   4.7093058e-02   3.1669866e-02   7.3430862e-02   1.0558953e+02   2.0331909e+00
   4.1548212e-02   4.7764224e-02   3.0733244e-02   7.4509284e-02   1.0574025e+02   2.0406509e+00
   3.5859960e-02   4.8678030e-02   2.9807878e-02   7.5234628e-02   1.0557519e+02   2.0361371e+00
   3.0648284e-02   4.9759724e-02   2.8884878e-02   7.5497454e-02   1.0543710e+02   2.0384659e+00
   2.5950898e-02   5.0901966e-02   2.7970764e-02   7.5204210e-02   1.0543588e+02   2.0403005e+00
   2.1785028e-02   5.1977482e-02   2.7094358e-02   7.4261024e-02   1.0509284e+02   2.0427479e+00
   1.8150102e-02   5.2873814e-02   2.6281380e-02   7.2611000e-02   1.0462961e+02   2.0501962e+00
   1.5038794e-02   5.3560790e-02   2.5548450e-02   7.0330242e-02   1.0440279e+02   2.0500650e+00
   1.2440078e-02   5.4064578e-02   2.4918132e-02   6.7551780e-02   1.0418218e+02   2.0534861e+00
   1.0332288e-02   5.4385858e-02   2.4415908e-02   6.4373506e-02   1.0408183e+02   2.0488483e+00
   8.6852540e-03   5.4499166e-02   2.4047028e-02   6.0868280e-02   1.0406159e+02   2.0417669e+00
   7.4638900e-03   5.4383880e-02   2.3795586e-02   5.7105690e-02   1.0415710e+02   2.0446522e+00
   6.6317220e-03   5.4018318e-02   2.3633148e-02   5.3177958e-02   1.0447061e+02   2.0500963e+00
   6.1557920e-03   5.3374240e-02   2.3521442e-02   4.9179986e-02   1.0460262e+02   2.0545437e+00
   6.0031800e-03   5.2443876e-02   2.3424868e-02   4.5201434e-02   1.0458582e+02   2.0353469e+00
   6.1401780e-03   5.1236644e-02   2.3307724e-02   4.1339698e-02   1.0455524e+02   2.0313821e+00
   6.5357520e-03   4.9759402e-02   2.3129984e-02   3.7678918e-02   1.0446511e+02   2.0493902e+00
   7.1573020e-03   4.8031016e-02   2.2871264e-02   3.4284880e-02   1.0442711e+02   2.0470421e+00
   7.9695780e-03   4.6097808e-02   2.2531280e-02   3.1207812e-02   1.0413958e+02   2.0482752e+00
   8.9373140e-03   4.4035018e-02   2.2107346e-02   2.8484246e-02   1.0354331e+02   2.0399571e+00
   1.0026202e-02   4.1936884e-02   2.1605382e-02   2.6144292e-02   1.0282440e+02   2.0341950e+00
   1.1201126e-02   3.9884630e-02   2.1047882e-02   2.4203792e-02   1.0147184e+02   2.0498676e+00
   1.2420434e-02   3.7929128e-02   2.0455478e-02   2.2657376e-02   9.9244545e+01   2.0452891e+00
   1.3636528e-02   3.6110786e-02   1.9835164e-02   2.1480004e-02   9.6818455e+01   2.0447665e+00
   1.4794122e-02   3.4459040e-02   1.9183761e-02   2.0626980e-02   9.4535734e+01   2.0460956e+00
   1.5836602e-02   3.2981336e-02   1.8503046e-02   2.0036318e-02   9.1592581e+01   2.0325146e+00
   1.6722706e-02   3.1675340e-02   1.7801980e-02   1.9627559e-02   8.7962556e+01   2.0380253e+00
   1.7433864e-02   3.0530440e-02   1.7089716e-02   1.9306709e-02   8.4883135e+01   2.0449351e+00
   1.7979660e-02   2.9519604e-02   1.6376814e-02   1.8982026e-02   8.2293192e+01   2.0457656e+00
   1.8380030e-02   2.8613802e-02   1.5675719e-02   1.8572115e-02   7.9494137e+01   2.0490570e+00
   1.8650992e-02   2.7799212e-02   1.5007188e-02   1.8034581e-02   7.6508190e+01   2.0521393e+00
   1.8816188e-02   2.7061750e-02   1.4401264e-02   1.7377016e-02   7.3970841e+01   2.0508029e+00
   1.8902484e-02   2.6376794e-02   1.3886980e-02   1.6619710e-02   7.1120820e+01   2.0404064e+00
   1.8938312e-02   2.5724774e-02   1.3487267e-02   1.5790221e-02   6.7631019e+01   2.0419602e+00
   1.8955006e-02   2.5104158e-02   1.3215306e-02   1.4933230e-02   6.5282865e+01   2.0423338e+00
   1.8976070e-02   2.4533916e-02   1.3075259e-02   1.4092717e-02   6.2784699e+01   2.0490636e+00
   1.9013268e-02   2.4043152e-02   1.3065526e-02   1.3300840e-02   5.9707147e+01   2.0532595e+00
   1.9070708e-02   2.3659914e-02   1.3178544e-02   1.2583437e-02   5.7115465e+01   2.0355751e+00
   1.9148866e-02   2.3412700e-02   1.3400023e-02   1.1964196e-02   5.5057933e+01   2.0475760e+00
   1.9242328e-02   2.3338072e-02   1.3707761e-02   1.1461196e-02   5.4065314e+01   2.0577550e+00
   1.9345536e-02   2.3476588e-02   1.4072673e-02   1.1082944e-02   5.2432840e+01   2.0407968e+00
   1.9456786e-02   2.3859636e-02   1.4461479e-02   1.0829300e-02   5.0463269e+01   2.0421586e+00
   1.9564718e-02   2.4506068e-02   1.4837213e-02   1.0698450e-02   4.8362251e+01   2.0429802e+00
   1.9645488e-02   2.5424286e-02   1.5154560e-02   1.0690186e-02   4.5657680e+01   2.0458478e+00
   1.9678592e-02   2.6627542e-02   1.5374138e-02   1.0797745e-02   4.3768162e+01   2.0410826e+00
   1.9661104e-02   2.8144370e-02   1.5481340e-02   1.1005760e-02   4.1456205e+01   2.0297658e+00
   1.9602340e-02   2.9998400e-02   1.5473013e-02   1.1297830e-02   3.9155011e+01   2.0433463e+00
   1.9513770e-02   3.2198722e-02   1.5353689e-02   1.1655562e-02   3.7119667e+01   2.0425984e+00
   1.9413930e-02   3.4742532e-02   1.5140406e-02   1.2050661e-02   3.4941703e+01   2.0430507e+00
   1.9329820e-02   3.7605638e-02   1.4846887e-02   1.2442499e-02   3.2822156e+01   2.0477306e+00
   1.9286940e-02   4.0740044e-02   1.4476403e-02   1.2792115e-02   3.0105053e+01   2.0452388e+00
   1.9297732e-02   4.4075242e-02   1.4032321e-02   1.3068840e-02   2.8389705e+01   2.0522381e+00
   1.9357586e-02   4.7510650e-02   1.3529381e-02   1.3240452e-02   2.6604667e+01   2.0437694e+00
   1.9451784e-02   5.0945654e-02   1.2987545e-02   1.3287080e-02   2.4193292e+01   2.0383898e+00
   1.9563540e-02   5.4319120e-02   1.2424061e-02   1.3209389e-02   2.2842547e+01   2.0436838e+00
   1.9679126e-02   5.7583698e-02   1.1859400e-02   1.3013925e-02   2.1421292e+01   2.0485059e+00
   1.9788530e-02   6.0689860e-02   1.1312532e-02   1.2713897e-02   1.9157475e+01   2.0405998e+00
   1.9887904e-02   6.3604782e-02   1.0794765e-02   1.2329721e-02   1.6138157e+01   2.0389251e+00
   1.9980444e-02   6.6325156e-02   1.0314241e-02   1.1879299e-02   1.3623824e+01   2.0455655e+00
   2.0066454e-02   6.8883726e-02   9.8756660e-03   1.1373700e-02   1.1676224e+01   2.0347319e+00
   2.0143486e-02   7.1318814e-02   9.4809744e-03   1.0826447e-02   9.8603599e+00   2.0437197e+00
   2.0210198e-02   7.3646142e-02   9.1314820e-03   1.0259408e-02   9.1756918e+00   2.0366396e+00
   2.0262376e-02   7.5852344e-02   8.8257880e-03   9.6913644e-03   8.5546157e+00   2.0478322e+00
   2.0290370e-02   7.7900290e-02   8.5587418e-03   9.1318660e-03   7.4361741e+00   2.0438871e+00
   2.0277568e-02   7.9766258e-02   8.3211774e-03   8.5880512e-03   5.8826717e+00   2.0280424e+00
   2.0214628e-02   8.1435594e-02   8.1024438e-03   8.0689466e-03   4.5235148e+00   2.0580664e+00
   2.0109140e-02   8.2892924e-02   7.8940360e-03   7.5806916e-03   4.0387941e+00   2.0212987e+00
   1.9971260e-02   8.4133720e-02   7.6891828e-03   7.1240626e-03   3.3931613e+00   2.0460621e+00
   1.9806130e-02   8.5112276e-02   7.4835150e-03   6.6972556e-03   3.2242168e+00   2.0292334e+00
   1.9611144e-02   8.5713358e-02   7.2758594e-03   6.2957260e-03   3.5234118e+00   2.0253252e+00
   1.9373662e-02   8.5778348e-02   7.0647394e-03   5.9108100e-03   3.5010121e+00   2.0583898e+00
   1.9075744e-02   8.5187532e-02   6.8472530e-03   5.5351282e-03   3.9477138e+00   1.9914332e+00
   1.8701036e-02   8.3942012e-02   6.6225438e-03   5.1701022e-03   4.1592927e+00   2.0735675e+00
   1.8245464e-02   8.2119482e-02   6.3960470e-03   4.8223250e-03   4.1493132e+00   2.0003280e+00
   1.7715800e-02   7.9829092e-02   6.1803824e-03   4.4990124e-03   4.1810046e+00   2.0614333e+00
   1.7119530e-02   7.7185884e-02   5.9890226e-03   4.2085440e-03   3.4316521e+00   2.0538579e+00
   1.6464224e-02   7.4278060e-02   5.8324130e-03   3.9586594e-03   2.7747667e+00   1.9710303e+00
   1.5755864e-02   7.1163474e-02   5.7196820e-03   3.7555496e-03   2.5671421e+00   2.1243135e+00
   1.5001610e-02   6.7845942e-02   5.6590998e-03   3.6040924e-03   2.5847566e+00   1.9398351e+00
   1.4217606e-02   6.4333966e-02   5.6603110e-03   3.5080102e-03   2.8547130e+00   2.1452961e+00
   1.3420002e-02   6.0734524e-02   5.7335468e-03   3.4698668e-03   2.9013468e+00   1.8482870e+00
   1.2616606e-02   5.7226836e-02   5.8855632e-03   3.4900650e-03   2.8834477e+00   1.9223618e+00
   1.1813522e-02   5.3987074e-02   6.1209804e-03   3.5661924e-03   2.8170208e+00   1.8896522e+00
   1.1017768e-02   5.1154778e-02   6.4461298e-03   3.6954030e-03   2.5917519e+00   1.6262803e+00
   1.0235656e-02   4.8836278e-02   6.8714378e-03   3.8775926e-03   2.5119625e+00   2.1864163e+00
   9.4735600e-03   4.7103128e-02   7.4098198e-03   4.1143630e-03   2.4712177e+00   1.1983349e+00
   8.7402260e-03   4.5999452e-02   8.0717872e-03   4.4069814e-03   2.4638392e+00   1.5668992e+01
   8.0494380e-03   4.5554306e-02   8.8650148e-03   4.7566824e-03   2.4997515e+00   4.6625680e+01
   7.4191580e-03   4.5764246e-02   9.7964962e-03   5.1632208e-03   2.0948300e+00   6.6943064e+01
   6.8665820e-03   4.6606248e-02   1.0868500e-02   5.6232504e-03   1.7118872e+00   7.7314393e+01
   6.4065880e-03   4.8078238e-02   1.2075198e-02   6.1330982e-03   1.8024695e+00   8.5048094e+01
   6.0568660e-03   5.0173462e-02   1.3402456e-02   6.6891616e-03   1.5418051e+00   8.9717895e+01
   5.8405180e-03   5.2845286e-02   1.4829730e-02   7.2878426e-03   1.1851152e+00   9.4455976e+01
   5.7837420e-03   5.6019238e-02   1.6331960e-02   7.9288756e-03   1.2061398e+00   9.7866751e+01
   5.9138280e-03   5.9591516e-02   1.7875540e-02   8.6097228e-03   1.1386186e+00   1.0082681e+02
   6.2592660e-03   6.3440016e-02   1.9430934e-02   9.3213876e-03   1.0051929e+00   1.0378708e+02
   6.8492380e-03   6.7430252e-02   2.0989524e-02   1.0057831e-02   8.4366966e-01   1.0650961e+02
   7.7142140e-03   7.1376026e-02   2.2557420e-02   1.0817966e-02   7.0332393e-01   1.0916153e+02
   8.8883780e-03   7.5065868e-02   2.4142670e-02   1.1601005e-02   6.9473640e-01   1.1117126e+02
   1.0407460e-02   7.8306236e-02   2.5741726e-02   1.2405101e-02   6.9314640e-01   1.1272323e+02
   1.2303762e-02   8.0906102e-02   2.7342972e-02   1.3224793e-02   7.0145122e-01   1.1335612e+02
   1.4603464e-02   8.2688954e-02   2.8931558e-02   1.4053971e-02   6.9109135e-01   1.1367736e+02
   1.7327568e-02   8.3533590e-02   3.0477480e-02   1.4883836e-02   7.1464949e-01   1.1401618e+02
   2.0490666e-02   8.3425690e-02   3.1957836e-02   1.5700191e-02   7.8949163e-01   1.1422781e+02
   2.4095664e-02   8.2432178e-02   3.3371354e-02   1.6498835e-02   7.8443269e-01   1.1436724e+02
   2.8128942e-02   8.0629460e-02   3.4710464e-02   1.7281032e-02   6.8922652e-01   1.1441214e+02
   3.2553822e-02   7.8128314e-02   3.5964028e-02   1.8033156e-02   6.0343020e-01   1.1456493e+02
   3.7305050e-02   7.5082326e-02   3.7128654e-02   1.8746431e-02   6.0439543e-01   1.1469115e+02
   4.2286582e-02   7.1645184e-02   3.8207786e-02   1.9428246e-02   6.1372020e-01   1.1490288e+02
   4.7372386e-02   6.7980156e-02   3.9219950e-02   2.0086064e-02   6.1012746e-01   1.1503431e+02
   5.2417790e-02   6.4268144e-02   4.0183036e-02   2.0729484e-02   6.2346798e-01   1.1515737e+02
   5.7291118e-02   6.0670432e-02   4.1101366e-02   2.1367260e-02   6.1078774e-01   1.1550777e+02
   6.1922096e-02   5.7308840e-02   4.1978784e-02   2.2003684e-02   6.0086657e-01   1.1563698e+02
   6.6312100e-02   5.4272556e-02   4.2825002e-02   2.2635146e-02   6.1507091e-01   1.1564632e+02
   7.0474600e-02   5.1608766e-02   4.3663140e-02   2.3243622e-02   6.1805654e-01   1.1573941e+02
   7.4408758e-02   4.9324764e-02   4.4521892e-02   2.3794188e-02   6.1644564e-01   1.1587730e+02
   7.8133496e-02   4.7425150e-02   4.5406990e-02   2.4246788e-02   6.2769242e-01   1.1596322e+02
   8.1674762e-02   4.5929068e-02   4.6320094e-02   2.4589812e-02   6.2453977e-01   1.1594563e+02
   8.5027148e-02   4.4857086e-02   4.7276832e-02   2.4827274e-02   6.1597552e-01   1.1597861e+02
   8.8141422e-02   4.4230134e-02   4.8272470e-02   2.4973578e-02   6.2161456e-01   1.1593740e+02
   9.0913644e-02   4.4063628e-02   4.9271946e-02   2.5077838e-02   6.2411611e-01   1.1588672e+02
   9.3194860e-02   4.4343930e-02   5.0219024e-02   2.5190484e-02   6.2004096e-01   1.1577307e+02
   9.4846706e-02   4.5031354e-02   5.1043902e-02   2.5344538e-02   6.1152538e-01   1.1546316e+02
   9.5806758e-02   4.6074228e-02   5.1662390e-02   2.5565160e-02   6.1251393e-01   1.1503222e+02
   9.6081642e-02   4.7396802e-02   5.1956666e-02   2.5866618e-02   6.1590134e-01   1.1444922e+02
   9.5701224e-02   4.8888742e-02   5.1797262e-02   2.6255768e-02   6.1135912e-01   1.1383379e+02
   9.4709442e-02   5.0420076e-02   5.1097220e-02   2.6734598e-02   6.1545387e-01   1.1301173e+02
   9.3145860e-02   5.1873124e-02   4.9847448e-02   2.7309630e-02   6.1817196e-01   1.1181734e+02
   9.1040396e-02   5.3147934e-02   4.8110564e-02   2.7988036e-02   6.1566176e-01   1.1036738e+02
   8.8425610e-02   5.4123660e-02   4.5985096e-02   2.8761158e-02   6.2067008e-01   1.0892754e+02
   8.5325334e-02   5.4667266e-02   4.3576958e-02   2.9599812e-02   6.1332152e-01   1.0724852e+02
   8.1766396e-02   5.4711506e-02   4.0973264e-02   3.0452792e-02   6.0477071e-01   1.0517839e+02
   7.7809932e-02   5.4268244e-02   3.8240640e-02   3.1247082e-02   6.1320488e-01   1.0336859e+02
   7.3565850e-02   5.3379988e-02   3.5446652e-02   3.1900328e-02   6.1171373e-01   1.0129703e+02
   6.9164188e-02   5.2100358e-02   3.2656790e-02   3.2342040e-02   6.1942578e-01   9.9041848e+01
   6.4732502e-02   5.0492642e-02   2.9915838e-02   3.2508742e-02   6.2174684e-01   9.7532313e+01
   6.0409118e-02   4.8631060e-02   2.7253068e-02   3.2348720e-02   6.0820393e-01   9.5911638e+01
   5.6319572e-02   4.6581604e-02   2.4707036e-02   3.1857412e-02   6.1362819e-01   9.3398385e+01
   5.2548602e-02   4.4388868e-02   2.2322464e-02   3.1063308e-02   6.1098225e-01   9.1107341e+01
   4.9139704e-02   4.2098418e-02   2.0129240e-02   2.9995868e-02   6.1335177e-01   8.9179601e+01
   4.6103732e-02   3.9773094e-02   1.8136389e-02   2.8708254e-02   6.1583931e-01   8.6093397e+01
   4.3428354e-02   3.7486196e-02   1.6330569e-02   2.7287142e-02   6.1091600e-01   8.2960587e+01
   4.1075302e-02   3.5308510e-02   1.4684962e-02   2.5825458e-02   6.2179646e-01   8.0432915e+01
   3.8983840e-02   3.3300510e-02   1.3179812e-02   2.4412196e-02   6.1822865e-01   7.7147082e+01
   3.7075642e-02   3.1514106e-02   1.1801768e-02   2.3130384e-02   6.1698439e-01   7.4053374e+01
   3.5280298e-02   3.0002086e-02   1.0535395e-02   2.2046896e-02   6.1613728e-01   7.1299567e+01
   3.3565866e-02   2.8804440e-02   9.3729314e-03   2.1203996e-02   6.1606101e-01   6.8460364e+01
   3.1918238e-02   2.7938404e-02   8.3146122e-03   2.0629110e-02   6.1971576e-01   6.5935252e+01
   3.0322986e-02   2.7409730e-02   7.3603906e-03   2.0339774e-02   6.0887800e-01   6.2984630e+01
   2.8773336e-02   2.7208858e-02   6.5117480e-03   2.0334628e-02   6.1128807e-01   5.9828606e+01
   2.7259696e-02   2.7317306e-02   5.7720954e-03   2.0597998e-02   6.1129482e-01   5.7114544e+01
   2.5763894e-02   2.7705530e-02   5.1446432e-03   2.1105836e-02   6.1158658e-01   5.3891647e+01
   2.4281226e-02   2.8327310e-02   4.6314752e-03   2.1834828e-02   6.1259939e-01   5.0876245e+01
   2.2828766e-02   2.9143850e-02   4.2326634e-03   2.2755672e-02   6.0625321e-01   4.7785879e+01
[truncated: 16,506,103 more chars]
