# Supplementary material for: Reflex Control of Robotic Gait Using Human Walking Data
Source: PLoS One. 2014 Oct 27;9(10):e109959. doi: 10.1371/journal.pone.0109959 (PMC4210155; doi:10.1371/journal.pone.0109959)
Supplement: Data S7 — Subject F. (GZ) [file pone.0109959.s024.gz › Data_S7.dat]

   6.2150418e-03   4.8750700e-03   9.3771546e-04   1.1572611e-03   3.8447241e+01   1.4798716e+01
   7.6359756e-03   8.0008686e-03   1.7023913e-03   1.4801383e-03   3.6941443e+01   1.4261276e+01
   9.0791832e-03   1.1140929e-02   2.5399622e-03   1.8091885e-03   3.5531226e+01   1.3296433e+01
   1.0475881e-02   1.4160677e-02   3.4252458e-03   2.1286846e-03   3.4350812e+01   1.3021215e+01
   1.1827603e-02   1.7073802e-02   4.3904472e-03   2.4392604e-03   3.2983798e+01   1.2433528e+01
   1.3071715e-02   1.9739134e-02   5.4090514e-03   2.7265980e-03   3.1682367e+01   1.1804387e+01
   1.4212280e-02   2.2147176e-02   6.5052908e-03   2.9924710e-03   3.0387010e+01   1.1507479e+01
   1.5212390e-02   2.4201634e-02   7.6676716e-03   3.2311860e-03   2.8483050e+01   1.1176779e+01
   1.6064268e-02   2.5877678e-02   8.9042610e-03   3.4431756e-03   2.5903140e+01   1.1292090e+01
   1.6774044e-02   2.7172752e-02   1.0220830e-02   3.6292706e-03   2.3314353e+01   1.1342221e+01
   1.7340747e-02   2.8079034e-02   1.1606996e-02   3.7874806e-03   2.1606638e+01   1.1043756e+01
   1.7797788e-02   2.8685316e-02   1.3074230e-02   3.9231190e-03   2.0367967e+01   1.0605444e+01
   1.8152966e-02   2.9034752e-02   1.4611058e-02   4.0355812e-03   1.8524769e+01   1.0258519e+01
   1.8416571e-02   2.9203634e-02   1.6213611e-02   4.1273048e-03   1.6393157e+01   1.0035414e+01
   1.8583346e-02   2.9246492e-02   1.7859303e-02   4.1984028e-03   1.4031985e+01   9.6678753e+00
   1.8656401e-02   2.9201034e-02   1.9518654e-02   4.2488478e-03   1.1508718e+01   9.2317042e+00
   1.8646718e-02   2.9103080e-02   2.1167286e-02   4.2792910e-03   9.7566763e+00   8.9418630e+00
   1.8551037e-02   2.8965180e-02   2.2775700e-02   4.2897852e-03   8.5427886e+00   9.0664327e+00
   1.8365306e-02   2.8810992e-02   2.4311320e-02   4.2838822e-03   7.7202330e+00   9.2202722e+00
   1.8075567e-02   2.8636518e-02   2.5726778e-02   4.2635618e-03   6.7806100e+00   9.0671486e+00
   1.7682616e-02   2.8438574e-02   2.6983058e-02   4.2336508e-03   5.8956805e+00   9.0672069e+00
   1.7193042e-02   2.8215452e-02   2.8044384e-02   4.1992290e-03   5.4815023e+00   9.1970418e+00
   1.6614906e-02   2.7962900e-02   2.8865078e-02   4.1626456e-03   3.9921222e+00   9.1841017e+00
   1.5962387e-02   2.7674806e-02   2.9382272e-02   4.1266510e-03   2.9751102e+00   9.4118465e+00
   1.5240120e-02   2.7318800e-02   2.9553480e-02   4.0938730e-03   2.8210249e+00   9.7349112e+00
   1.4454336e-02   2.6859698e-02   2.9392396e-02   4.0674880e-03   1.5638062e+00   9.7102404e+00
   1.3617118e-02   2.6263776e-02   2.8922832e-02   4.0493592e-03   8.6005593e-01   9.6283874e+00
   1.2740196e-02   2.5492028e-02   2.8173242e-02   4.0402358e-03   1.2071705e+00   9.6532499e+00
   1.1831551e-02   2.4510612e-02   2.7189214e-02   4.0389854e-03   1.4388236e+00   9.5884049e+00
   1.0902669e-02   2.3323152e-02   2.6020628e-02   4.0423576e-03   1.5659174e+00   9.8465286e+00
   9.9670182e-03   2.1979308e-02   2.4709108e-02   4.0486372e-03   1.6616563e+00   1.5740508e+01
   9.0290022e-03   2.0536596e-02   2.3283458e-02   4.0557612e-03   1.7107641e+00   2.9839956e+01
   8.0963252e-03   1.9048501e-02   2.1788950e-02   4.0598604e-03   1.6261221e+00   4.4961442e+01
   7.1876846e-03   1.7565277e-02   2.0291714e-02   4.0585488e-03   1.7148457e+00   6.0452610e+01
   6.3241964e-03   1.6126563e-02   1.8861463e-02   4.0508790e-03   1.8616099e+00   7.8376531e+01
   5.5246732e-03   1.4761047e-02   1.7568417e-02   4.0340488e-03   1.7884336e+00   9.1725969e+01
   4.8059008e-03   1.3486166e-02   1.6479086e-02   4.0060456e-03   1.7977631e+00   9.8522500e+01
   4.1833810e-03   1.2315030e-02   1.5652712e-02   3.9693776e-03   1.7090528e+00   1.0349081e+02
   3.6700046e-03   1.1259021e-02   1.5136260e-02   3.9263052e-03   1.7417645e+00   1.0813953e+02
   3.2768542e-03   1.0323691e-02   1.4968106e-02   3.8754250e-03   1.6873914e+00   1.1136996e+02
   3.0160922e-03   9.5150610e-03   1.5182947e-02   3.8145714e-03   1.4993829e+00   1.1288506e+02
   2.9015942e-03   8.8415014e-03   1.5806300e-02   3.7437306e-03   1.6513865e+00   1.1340172e+02
   2.9482138e-03   8.3057126e-03   1.6851989e-02   3.6652688e-03   1.4122996e+00   1.1367635e+02
   3.1704492e-03   7.9019238e-03   1.8327937e-02   3.5827878e-03   1.2146033e+00   1.1392361e+02
   3.5818564e-03   7.6194084e-03   2.0234918e-02   3.5000422e-03   1.4229974e+00   1.1384192e+02
   4.1979806e-03   7.4437016e-03   2.2556586e-02   3.4200184e-03   1.5528312e+00   1.1343961e+02
   5.0375534e-03   7.3549386e-03   2.5257522e-02   3.3446574e-03   1.4608188e+00   1.1267473e+02
   6.1205566e-03   7.3281134e-03   2.8289348e-02   3.2753144e-03   1.0969071e+00   1.1148658e+02
   7.4669274e-03   7.3364626e-03   3.1593840e-02   3.2144580e-03   1.2112996e+00   1.1040013e+02
   9.0947996e-03   7.3519578e-03   3.5091664e-02   3.1651452e-03   1.1704736e+00   1.0967122e+02
   1.1018570e-02   7.3462834e-03   3.8686122e-02   3.1293270e-03   7.7542229e-01   1.0937501e+02
   1.3244847e-02   7.3015938e-03   4.2266408e-02   3.1082064e-03   7.5702285e-01   1.0954892e+02
   1.5772522e-02   7.2137942e-03   4.5691194e-02   3.1020124e-03   5.7549123e-01   1.0976483e+02
   1.8593009e-02   7.0894546e-03   4.8795550e-02   3.1099356e-03   4.7717475e-01   1.1002462e+02
   2.1683296e-02   6.9436242e-03   5.1392226e-02   3.1302474e-03   5.1800063e-01   1.1057754e+02
   2.5005142e-02   6.7911112e-03   5.3303058e-02   3.1609404e-03   4.6787789e-01   1.1125667e+02
   2.8503194e-02   6.6435246e-03   5.4432224e-02   3.2001192e-03   4.8457236e-01   1.1192912e+02
   3.2099900e-02   6.5092752e-03   5.4788506e-02   3.2450114e-03   4.3609200e-01   1.1257493e+02
   3.5693732e-02   6.3913530e-03   5.4458934e-02   3.2919328e-03   4.6015428e-01   1.1327921e+02
   3.9162670e-02   6.2876456e-03   5.3550118e-02   3.3370254e-03   4.6205606e-01   1.1404718e+02
   4.2382788e-02   6.1923570e-03   5.2148188e-02   3.3780328e-03   4.6341487e-01   1.1472654e+02
   4.5242638e-02   6.0978732e-03   5.0331486e-02   3.4145430e-03   4.1701534e-01   1.1526058e+02
   4.7670228e-02   5.9977570e-03   4.8183838e-02   3.4463956e-03   2.0045629e-01   1.1570084e+02
   4.9659214e-02   5.8891044e-03   4.5779168e-02   3.4737346e-03   1.7393557e-01   1.1609693e+02
   5.1236400e-02   5.7707636e-03   4.3164376e-02   3.4980304e-03   2.2527665e-01   1.1638583e+02
   5.2442912e-02   5.6442824e-03   4.0390914e-02   3.5216934e-03   5.4290231e-01   1.1664237e+02
   5.3338964e-02   5.5124156e-03   3.7520186e-02   3.5456796e-03   1.7200543e+00   1.1687887e+02
   5.3966854e-02   5.3746758e-03   3.4591366e-02   3.5693748e-03   3.0484891e+00   1.1702026e+02
   5.4337314e-02   5.2316312e-03   3.1647838e-02   3.5918170e-03   3.5352477e+00   1.1709693e+02
   5.4452618e-02   5.0873016e-03   2.8754032e-02   3.6122798e-03   3.7606726e+00   1.1708729e+02
   5.4307828e-02   4.9472492e-03   2.5969438e-02   3.6307302e-03   4.1246489e+00   1.1707027e+02
   5.3889786e-02   4.8185414e-03   2.3331328e-02   3.6466616e-03   4.2526999e+00   1.1704423e+02
   5.3195246e-02   4.7078736e-03   2.0850646e-02   3.6588638e-03   4.1073237e+00   1.1692773e+02
   5.2217030e-02   4.6216444e-03   1.8526174e-02   3.6662088e-03   3.6348662e+00   1.1670555e+02
   5.0919292e-02   4.5661746e-03   1.6359110e-02   3.6696614e-03   3.2142696e+00   1.1645951e+02
   4.9264948e-02   4.5454770e-03   1.4358271e-02   3.6719546e-03   3.1148656e+00   1.1613073e+02
   4.7255766e-02   4.5628154e-03   1.2538551e-02   3.6747608e-03   3.0965213e+00   1.1553245e+02
   4.4964136e-02   4.6218412e-03   1.0910939e-02   3.6794620e-03   2.9829940e+00   1.1493845e+02
   4.2515544e-02   4.7256952e-03   9.4783308e-03   3.6866340e-03   2.7694938e+00   1.1447227e+02
   4.0032816e-02   4.8763048e-03   8.2366254e-03   3.6955030e-03   2.6888305e+00   1.1401368e+02
   3.7624622e-02   5.0732858e-03   7.1762390e-03   3.7056346e-03   2.7178659e+00   1.1361859e+02
   3.5382592e-02   5.3131050e-03   6.2840554e-03   3.7160236e-03   2.6276864e+00   1.1309211e+02
   3.3368254e-02   5.5876842e-03   5.5452594e-03   3.7244368e-03   2.6458406e+00   1.1247696e+02
   3.1616452e-02   5.8864976e-03   4.9456672e-03   3.7295746e-03   2.8479939e+00   1.1189749e+02
   3.0143384e-02   6.1983042e-03   4.4718884e-03   3.7322552e-03   2.8983865e+00   1.1119380e+02
   2.8946672e-02   6.5104942e-03   4.1110040e-03   3.7337838e-03   3.0986740e+00   1.1047826e+02
   2.8017262e-02   6.8085212e-03   3.8497688e-03   3.7352046e-03   3.4030710e+00   1.0978190e+02
   2.7355688e-02   7.0756410e-03   3.6751204e-03   3.7372474e-03   3.4257992e+00   1.0910630e+02
   2.6957390e-02   7.2948274e-03   3.5754776e-03   3.7399606e-03   3.5503434e+00   1.0850418e+02
   2.6803232e-02   7.4447436e-03   3.5399070e-03   3.7430034e-03   3.6268076e+00   1.0779077e+02
   2.6866930e-02   7.5024102e-03   3.5576026e-03   3.7455676e-03   3.5644201e+00   1.0697335e+02
   2.7119892e-02   7.4561768e-03   3.6181496e-03   3.7460358e-03   3.7162182e+00   1.0610405e+02
   2.7529840e-02   7.3075506e-03   3.7121726e-03   3.7412794e-03   3.9762204e+00   1.0518482e+02
   2.8050454e-02   7.0689338e-03   3.8303678e-03   3.7280166e-03   4.1965272e+00   1.0418906e+02
   2.8622516e-02   6.7600772e-03   3.9626964e-03   3.7042740e-03   4.3231358e+00   1.0292251e+02
   2.9179168e-02   6.4014336e-03   4.0989410e-03   3.6678594e-03   4.3839256e+00   1.0157781e+02
   2.9665070e-02   6.0114312e-03   4.2282416e-03   3.6170220e-03   4.3882248e+00   1.0033305e+02
   3.0059728e-02   5.6060778e-03   4.3396252e-03   3.5526862e-03   4.4304802e+00   9.8974930e+01
   3.0370912e-02   5.2004024e-03   4.4247868e-03   3.4787202e-03   4.5330908e+00   9.7492437e+01
   3.0622676e-02   4.8081336e-03   4.4788436e-03   3.4015734e-03   4.5526991e+00   9.5805141e+01
   3.0838242e-02   4.4390492e-03   4.4971264e-03   3.3325586e-03   4.5414598e+00   9.4095872e+01
   3.1018388e-02   4.0973072e-03   4.4762298e-03   3.2920940e-03   4.5620787e+00   9.2592708e+01
   3.1149454e-02   3.7843450e-03   4.4173952e-03   3.3091414e-03   4.6069367e+00   9.1166229e+01
   3.1218866e-02   3.5025700e-03   4.3243952e-03   3.4175102e-03   4.6123457e+00   8.9975642e+01
   3.1211406e-02   3.2537522e-03   4.2022762e-03   3.6543568e-03   4.6143417e+00   8.8713992e+01
   3.1120578e-02   3.0388548e-03   4.0579400e-03   4.0603870e-03   4.6780511e+00   8.7329418e+01
   3.0965012e-02   2.8577142e-03   3.8986828e-03   4.6782194e-03   4.7143334e+00   8.5944002e+01
   3.0772334e-02   2.7067960e-03   3.7313812e-03   5.5493920e-03   4.7221088e+00   8.4433677e+01
   3.0563372e-02   2.5818032e-03   3.5628196e-03   6.7135626e-03   4.6998697e+00   8.3061082e+01
   3.0356084e-02   2.4797264e-03   3.3988710e-03   8.2075854e-03   4.6731561e+00   8.1821378e+01
   3.0162724e-02   2.3975882e-03   3.2440374e-03   1.0063953e-02   4.6811090e+00   8.0771177e+01
   2.9984534e-02   2.3318640e-03   3.1033302e-03   1.2307855e-02   4.6461037e+00   7.9788506e+01
   2.9815022e-02   2.2785150e-03   2.9834752e-03   1.4954323e-02   4.5247734e+00   7.8517827e+01
   2.9637772e-02   2.2350132e-03   2.8932862e-03   1.8005343e-02   4.2985807e+00   7.6984659e+01
   2.9424362e-02   2.2003826e-03   2.8437958e-03   2.1446836e-02   4.1341836e+00   7.5695687e+01
   2.9159662e-02   2.1732238e-03   2.8466604e-03   2.5248398e-02   4.1799308e+00   7.4644564e+01
   2.8868510e-02   2.1529356e-03   2.9127586e-03   2.9357500e-02   4.1989359e+00   7.3302314e+01
   2.8600324e-02   2.1408260e-03   3.0525556e-03   3.3694668e-02   4.1377014e+00   7.2019306e+01
   2.8401130e-02   2.1401176e-03   3.2773782e-03   3.8159428e-02   4.1178326e+00   7.0798325e+01
   2.8305290e-02   2.1540500e-03   3.6001174e-03   4.2647096e-02   4.0905598e+00   6.9429232e+01
   2.8342056e-02   2.1844306e-03   4.0351946e-03   4.7054118e-02   4.0850718e+00   6.8633662e+01
   2.8539846e-02   2.2336372e-03   4.5981644e-03   5.1265196e-02   4.0761770e+00   6.8000838e+01
   2.8912674e-02   2.3041486e-03   5.3049480e-03   5.5159710e-02   4.0159109e+00   6.7092199e+01
   2.9457850e-02   2.3976228e-03   6.1709406e-03   5.8615688e-02   3.9764696e+00   6.6242869e+01
   3.0186710e-02   2.5165150e-03   7.2135278e-03   6.1515952e-02   3.9449816e+00   6.5252905e+01
   3.1138056e-02   2.6645702e-03   8.4549006e-03   6.3765520e-02   3.8355716e+00   6.4656937e+01
   3.2350604e-02   2.8462562e-03   9.9221552e-03   6.5287774e-02   3.5712098e+00   6.3740815e+01
   3.3851768e-02   3.0654702e-03   1.1653210e-02   6.6017586e-02   3.2987565e+00   6.2250693e+01
   3.5664618e-02   3.3255436e-03   1.3695597e-02   6.5900702e-02   3.1565142e+00   6.1162813e+01
   3.7792658e-02   3.6301980e-03   1.6090852e-02   6.4965968e-02   3.0027223e+00   5.9678529e+01
   4.0212320e-02   3.9817726e-03   1.8869063e-02   6.3367282e-02   2.8882655e+00   5.8302656e+01
   4.2883404e-02   4.3815136e-03   2.2055640e-02   6.1275548e-02   2.8012990e+00   5.6929652e+01
   4.5759256e-02   4.8310680e-03   2.5676538e-02   5.8825640e-02   2.7184968e+00   5.5412709e+01
   4.8787308e-02   5.3305132e-03   2.9751848e-02   5.6122860e-02   2.6557688e+00   5.4233055e+01
   5.1903650e-02   5.8792342e-03   3.4279612e-02   5.3223812e-02   2.5024188e+00   5.1578788e+01
   5.5053118e-02   6.4804470e-03   3.9238580e-02   5.0169962e-02   2.5756126e+00   4.8306891e+01
   5.8192018e-02   7.1397888e-03   4.4593486e-02   4.7008658e-02   2.5241570e+00   4.5589423e+01
   6.1272610e-02   7.8596732e-03   5.0285236e-02   4.3779392e-02   2.2892553e+00   4.2517075e+01
   6.4243314e-02   8.6413028e-03   5.6216256e-02   4.0534894e-02   2.3173011e+00   3.8889743e+01
   6.7033600e-02   9.4842928e-03   6.2233270e-02   3.7348616e-02   2.2267248e+00   3.4415009e+01
   6.9570854e-02   1.0385579e-02   6.8141468e-02   3.4297576e-02   2.4671580e+00   3.0088382e+01
   7.1804864e-02   1.1347591e-02   7.3724788e-02   3.1461302e-02   2.4445993e+00   2.6086904e+01
   7.3706108e-02   1.2375992e-02   7.8755936e-02   2.8909386e-02   2.3457989e+00   2.2750361e+01
   7.5271902e-02   1.3474360e-02   8.2962644e-02   2.6689564e-02   2.2750746e+00   2.1116736e+01
   7.6491158e-02   1.4645974e-02   8.6034534e-02   2.4829376e-02   1.8001131e+00   1.8940161e+01
   7.7342352e-02   1.5893047e-02   8.7761420e-02   2.3334906e-02   2.6155862e+00   1.6392090e+01
   7.7832850e-02   1.7211755e-02   8.8025936e-02   2.2194280e-02   4.0136735e+00   1.5360342e+01
   7.7969118e-02   1.8590426e-02   8.6793330e-02   2.1384300e-02   1.1196289e+01   1.4697632e+01
   7.7753922e-02   2.0017406e-02   8.4217810e-02   2.0875902e-02   2.5742338e+01   1.3278427e+01
   7.7196288e-02   2.1478428e-02   8.0558026e-02   2.0628942e-02   4.2409974e+01   1.2422698e+01
   7.6272522e-02   2.2942724e-02   7.6108722e-02   2.0588592e-02   6.2906042e+01   1.2039811e+01
   7.4930858e-02   2.4358050e-02   7.1191604e-02   2.0693396e-02   8.0138978e+01   1.0828980e+01
   7.3116088e-02   2.5661494e-02   6.6086790e-02   2.0872924e-02   9.0231861e+01   1.0475127e+01
   7.0804184e-02   2.6788124e-02   6.1016950e-02   2.1051544e-02   9.7662861e+01   1.0334655e+01
   6.8022770e-02   2.7673034e-02   5.6136250e-02   2.1166948e-02   1.0188378e+02   9.4459302e+00
   6.4813868e-02   2.8248502e-02   5.1549676e-02   2.1163866e-02   1.0525113e+02   8.8013267e+00
   6.1227216e-02   2.8451746e-02   4.7352402e-02   2.0982120e-02   1.0759526e+02   8.3021069e+00
   5.7336976e-02   2.8275880e-02   4.3616276e-02   2.0579300e-02   1.0824734e+02   7.9901513e+00
   5.3233498e-02   2.7770278e-02   4.0367112e-02   1.9948002e-02   1.0864890e+02   6.9850071e+00
   4.9007700e-02   2.6990552e-02   3.7586088e-02   1.9105372e-02   1.0843959e+02   6.0124676e+00
   4.4738118e-02   2.5991496e-02   3.5233176e-02   1.8087555e-02   1.0803461e+02   6.0844489e+00
   4.0496884e-02   2.4819624e-02   3.3266390e-02   1.6938323e-02   1.0713918e+02   5.6067544e+00
   3.6353772e-02   2.3508074e-02   3.1634274e-02   1.5692347e-02   1.0610900e+02   4.9184717e+00
   3.2375906e-02   2.2087244e-02   3.0268788e-02   1.4385366e-02   1.0483875e+02   4.3251974e+00
   2.8632866e-02   2.0598832e-02   2.9098076e-02   1.3059668e-02   1.0290745e+02   3.4488777e+00
   2.5181396e-02   1.9103888e-02   2.8057326e-02   1.1756103e-02   1.0159552e+02   3.1203534e+00
   2.2050722e-02   1.7659522e-02   2.7098316e-02   1.0517550e-02   1.0107709e+02   2.7330138e+00
   1.9252752e-02   1.6306057e-02   2.6187054e-02   9.3831648e-03   1.0102117e+02   2.5464527e+00
   1.6792627e-02   1.5076192e-02   2.5291164e-02   8.3819172e-03   1.0107470e+02   2.3096556e+00
   1.4665919e-02   1.3998467e-02   2.4389936e-02   7.5353826e-03   1.0111681e+02   1.7753964e+00
   1.2858232e-02   1.3094842e-02   2.3472752e-02   6.8579074e-03   1.0152889e+02   1.9029054e+00
   1.1348375e-02   1.2375673e-02   2.2517860e-02   6.3605890e-03   1.0213934e+02   1.5686481e+00
   1.0110316e-02   1.1843496e-02   2.1491984e-02   6.0540146e-03   1.0277766e+02   1.3646731e+00
   9.1163548e-03   1.1496441e-02   2.0369662e-02   5.9470332e-03   1.0330488e+02   1.3876011e+00
   8.3368446e-03   1.1326287e-02   1.9157516e-02   6.0460590e-03   1.0390477e+02   9.2878446e-01
   7.7395164e-03   1.1320196e-02   1.7887752e-02   6.3540512e-03   1.0456460e+02   8.5830057e-01
   7.2911274e-03   1.1457533e-02   1.6594080e-02   6.8718800e-03   1.0506835e+02   5.6658842e-01
   6.9566780e-03   1.1709669e-02   1.5308328e-02   7.6001856e-03   1.0553980e+02   3.6956105e-01
   6.7010006e-03   1.2048039e-02   1.4055586e-02   8.5382008e-03   1.0588339e+02   6.3347550e-01
   6.4987522e-03   1.2446767e-02   1.2853877e-02   9.6816658e-03   1.0613998e+02   1.1447275e+00
   6.3367738e-03   1.2884036e-02   1.1723321e-02   1.1020348e-02   1.0632236e+02   3.6093281e+00
   6.2074128e-03   1.3345717e-02   1.0681160e-02   1.2536567e-02   1.0639078e+02   7.9603087e+00
   6.1051950e-03   1.3821872e-02   9.7355476e-03   1.4208199e-02   1.0648006e+02   1.1331612e+01
   6.0223984e-03   1.4301724e-02   8.8898672e-03   1.6010829e-02   1.0650854e+02   1.4870741e+01
   5.9480444e-03   1.4770310e-02   8.1439252e-03   1.7913401e-02   1.0637276e+02   1.8315084e+01
   5.8712292e-03   1.5203477e-02   7.4921764e-03   1.9877464e-02   1.0610233e+02   1.8814145e+01
   5.7847550e-03   1.5575243e-02   6.9279190e-03   2.1864434e-02   1.0567881e+02   1.9398586e+01
   5.6861924e-03   1.5862114e-02   6.4440910e-03   2.3835150e-02   1.0515586e+02   1.9694958e+01
   5.5762216e-03   1.6036942e-02   6.0308082e-03   2.5738084e-02   1.0449152e+02   1.7453882e+01
   5.4582776e-03   1.6078193e-02   5.6770876e-03   2.7500392e-02   1.0357681e+02   1.5086267e+01
   5.3362516e-03   1.5979700e-02   5.3706138e-03   2.9035378e-02   1.0257983e+02   1.3312338e+01
   5.2143486e-03   1.5741361e-02   5.1003260e-03   3.0268826e-02   1.0144377e+02   1.2369557e+01
   5.0979662e-03   1.5357630e-02   4.8607554e-03   3.1144736e-02   1.0033791e+02   1.1968304e+01
   4.9917930e-03   1.4833996e-02   4.6507412e-03   3.1604788e-02   9.9317920e+01   1.1619796e+01
   4.8984618e-03   1.4197618e-02   4.4711874e-03   3.1619032e-02   9.7985158e+01   1.1889686e+01
   4.8175592e-03   1.3476979e-02   4.3229286e-03   3.1217030e-02   9.6720808e+01   1.1879997e+01
   4.7468402e-03   1.2697361e-02   4.2047024e-03   3.0444774e-02   9.5459256e+01   1.2147766e+01
   4.6842514e-03   1.1881962e-02   4.1142812e-03   2.9361088e-02   9.3824078e+01   1.3080068e+01
   4.6287434e-03   1.1049001e-02   4.0516066e-03   2.8062324e-02   9.2268032e+01   1.3429118e+01
   4.5797138e-03   1.0216652e-02   4.0177876e-03   2.6646896e-02   9.0777706e+01   1.3806013e+01
   4.5373650e-03   9.4026328e-03   4.0124292e-03   2.5189356e-02   8.9152883e+01   1.4455575e+01
   4.5034564e-03   8.6214500e-03   4.0333524e-03   2.3741078e-02   8.7287194e+01   1.4756316e+01
   4.4783116e-03   7.8805392e-03   4.0756494e-03   2.2331910e-02   8.5338383e+01   1.4840548e+01
   4.4615612e-03   7.1820028e-03   4.1318114e-03   2.0987156e-02   8.3840543e+01   1.5236301e+01
   4.4541036e-03   6.5320770e-03   4.1932600e-03   1.9733384e-02   8.2188658e+01   1.6063726e+01
   4.4562682e-03   5.9427548e-03   4.2518994e-03   1.8585713e-02   8.0698372e+01   1.6490604e+01
   4.4691822e-03   5.4265076e-03   4.3026316e-03   1.7549176e-02   7.9680411e+01   1.6498803e+01
   4.4964438e-03   4.9933998e-03   4.3446740e-03   1.6631048e-02   7.7845111e+01   1.6497374e+01
   4.5425708e-03   4.6507908e-03   4.3792502e-03   1.5840559e-02   7.5968785e+01   1.6471248e+01
   4.6105786e-03   4.4040700e-03   4.4070024e-03   1.5178896e-02   7.4533004e+01   1.6520586e+01
   4.7014994e-03   4.2568558e-03   4.4277408e-03   1.4637572e-02   7.2503512e+01   1.6548781e+01
   4.8165898e-03   4.2100492e-03   4.4406294e-03   1.4208770e-02   7.0484999e+01   1.6554769e+01
   4.9577278e-03   4.2614644e-03   4.4447180e-03   1.3890273e-02   6.8749808e+01   1.6495555e+01
   5.1256210e-03   4.4053426e-03   4.4389614e-03   1.3677115e-02   6.6480424e+01   1.6380197e+01
   5.3201880e-03   4.6337748e-03   4.4219390e-03   1.3559123e-02   6.4398965e+01   1.6382803e+01
   5.5420360e-03   4.9393390e-03   4.3932502e-03   1.3526672e-02   6.3039182e+01   1.6472348e+01
   5.7950226e-03   5.3147586e-03   4.3531898e-03   1.3572771e-02   6.1862863e+01   1.6519017e+01
   6.0862864e-03   5.7543172e-03   4.3010378e-03   1.3692780e-02   6.0652915e+01   1.6532030e+01
   6.4222326e-03   6.2586042e-03   4.2360660e-03   1.3881652e-02   5.9243776e+01   1.6581639e+01
   6.8085478e-03   6.8339232e-03   4.1584512e-03   1.4135165e-02   5.7817562e+01   1.6587953e+01
   7.2492660e-03   7.4849916e-03   4.0693706e-03   1.4448593e-02   5.6448166e+01   1.6598719e+01
   7.7454458e-03   8.2128142e-03   3.9712040e-03   1.4806489e-02   5.5039717e+01   1.6644181e+01
   8.2965302e-03   9.0158096e-03   3.8676884e-03   1.5180739e-02   5.3353609e+01   1.6687493e+01
   8.8982214e-03   9.8903360e-03   3.7647104e-03   1.5534226e-02   5.1889309e+01   1.6675860e+01
   9.5408088e-03   1.0837379e-02   3.6697378e-03   1.5830240e-02   5.1047180e+01   1.6536542e+01
   1.0209620e-02   1.1861186e-02   3.5903418e-03   1.6038472e-02   5.0437025e+01   1.6476705e+01
   1.0887042e-02   1.2962856e-02   3.5327582e-03   1.6124011e-02   4.9614571e+01   1.6414696e+01
   1.1555186e-02   1.4138760e-02   3.5016006e-03   1.6060726e-02   4.8334473e+01   1.6331724e+01
   1.2197595e-02   1.5375849e-02   3.5009214e-03   1.5846820e-02   4.7127959e+01   1.6271515e+01
   1.2799828e-02   1.6659018e-02   3.5344180e-03   1.5479589e-02   4.5548674e+01   1.6088685e+01
   1.3352621e-02   1.7980483e-02   3.6055832e-03   1.4953605e-02   4.3625335e+01   1.6071524e+01
   1.3851992e-02   1.9335237e-02   3.7179716e-03   1.4284537e-02   4.1861104e+01   1.5723075e+01
   1.4291037e-02   2.0713886e-02   3.8760504e-03   1.3501256e-02   4.0172148e+01   1.4955776e+01
   1.4663593e-02   2.2100394e-02   4.0859222e-03   1.2632086e-02   3.8509586e+01   1.4323804e+01
   1.4967470e-02   2.3476134e-02   4.3542776e-03   1.1710665e-02   3.7023408e+01   1.2974992e+01
   1.5199776e-02   2.4818024e-02   4.6875278e-03   1.0775244e-02   3.6137138e+01   1.1353772e+01
   1.5368556e-02   2.6102678e-02   5.0924614e-03   9.8586666e-03   3.5022769e+01   1.0428373e+01
   1.5499324e-02   2.7307496e-02   5.5762604e-03   8.9869158e-03   3.3800371e+01   9.7484039e+00
   1.5622294e-02   2.8412416e-02   6.1450742e-03   8.1816826e-03   3.2386586e+01   9.2835428e+00
   1.5761881e-02   2.9415926e-02   6.8029602e-03   7.4627524e-03   3.0525166e+01   8.8819999e+00
   1.5935099e-02   3.0317654e-02   7.5510758e-03   6.8482440e-03   2.9119790e+01   8.5561771e+00
   1.6150929e-02   3.1112460e-02   8.3896234e-03   6.3517106e-03   2.7555952e+01   8.2568281e+00
   1.6410225e-02   3.1810678e-02   9.3183496e-03   5.9819412e-03   2.5911542e+01   7.8321529e+00
   1.6703295e-02   3.2418464e-02   1.0331795e-02   5.7447790e-03   2.3956398e+01   7.6289464e+00
   1.7008707e-02   3.2930242e-02   1.1417760e-02   5.6462830e-03   2.2088314e+01   7.1983759e+00
   1.7306732e-02   3.3346366e-02   1.2560659e-02   5.6910548e-03   2.1022029e+01   6.7465833e+00
   1.7580274e-02   3.3660510e-02   1.3742312e-02   5.8800500e-03   1.9393857e+01   6.7383623e+00
   1.7804706e-02   3.3849704e-02   1.4935881e-02   6.2149168e-03   1.7793176e+01   6.7347262e+00
   1.7955829e-02   3.3887068e-02   1.6102233e-02   6.6994832e-03   1.5754590e+01   6.8271600e+00
   1.8018652e-02   3.3747924e-02   1.7187941e-02   7.3371846e-03   1.2608187e+01   6.9102672e+00
   1.7991261e-02   3.3423540e-02   1.8133118e-02   8.1282400e-03   1.0030103e+01   7.0104628e+00
   1.7878967e-02   3.2923742e-02   1.8891639e-02   9.0712816e-03   8.7053295e+00   7.1420006e+00
   1.7680361e-02   3.2260122e-02   1.9426327e-02   1.0162454e-02   7.7911056e+00   7.2035864e+00
   1.7388109e-02   3.1452986e-02   1.9712869e-02   1.1391435e-02   6.1740524e+00   7.5203066e+00
   1.6996630e-02   3.0529270e-02   1.9760656e-02   1.2749552e-02   4.8633580e+00   7.6120472e+00
   1.6503590e-02   2.9517164e-02   1.9594821e-02   1.4234911e-02   3.4873319e+00   7.8261258e+00
   1.5912718e-02   2.8449812e-02   1.9249588e-02   1.5848346e-02   2.1963350e+00   8.2277782e+00
   1.5237129e-02   2.7347150e-02   1.8779480e-02   1.7586044e-02   2.2731400e+00   8.4323416e+00
   1.4492705e-02   2.6212860e-02   1.8240795e-02   1.9432596e-02   2.1488992e+00   8.6681526e+00
   1.3689136e-02   2.5035060e-02   1.7674087e-02   2.1360688e-02   1.7249013e+00   8.7029679e+00
   1.2833182e-02   2.3796814e-02   1.7109158e-02   2.3325250e-02   1.5255855e+00   8.9802206e+00
   1.1936520e-02   2.2507056e-02   1.6582960e-02   2.5269096e-02   1.3481951e+00   1.0924811e+01
   1.1016948e-02   2.1194014e-02   1.6139176e-02   2.7133676e-02   1.2284890e+00   2.1460299e+01
   1.0098867e-02   1.9887034e-02   1.5813130e-02   2.8850900e-02   1.1964284e+00   3.9143274e+01
   9.2089294e-03   1.8611971e-02   1.5638499e-02   3.0332652e-02   1.6557131e+00   5.4481727e+01
   8.3677526e-03   1.7388955e-02   1.5654369e-02   3.1476590e-02   1.6987718e+00   7.1694975e+01
   7.5890496e-03   1.6229508e-02   1.5896301e-02   3.2196980e-02   1.6371529e+00   8.8578113e+01
   6.8794258e-03   1.5129215e-02   1.6389273e-02   3.2444330e-02   2.2404188e+00   9.7453085e+01
   6.2408920e-03   1.4074746e-02   1.7148863e-02   3.2224056e-02   2.2887685e+00   1.0272554e+02
   5.6784942e-03   1.3059522e-02   1.8188889e-02   3.1597390e-02   2.1777912e+00   1.0712425e+02
   5.2016934e-03   1.2088462e-02   1.9526811e-02   3.0626918e-02   2.2895528e+00   1.1041433e+02
   4.8224614e-03   1.1165534e-02   2.1178120e-02   2.9368916e-02   1.9977674e+00   1.1241537e+02
   4.5553752e-03   1.0287866e-02   2.3150460e-02   2.7892514e-02   1.8024689e+00   1.1308453e+02
   4.4164412e-03   9.4564356e-03   2.5451512e-02   2.6257472e-02   1.7194912e+00   1.1316747e+02
   4.4229112e-03   8.6741094e-03   2.8096164e-02   2.4512230e-02   1.5844315e+00   1.1305573e+02
   4.5926518e-03   7.9437144e-03   3.1094262e-02   2.2705498e-02   1.5151952e+00   1.1294204e+02
   4.9423436e-03   7.2758668e-03   3.4434458e-02   2.0877770e-02   1.5389354e+00   1.1233971e+02
   5.4884274e-03   6.6855844e-03   3.8090108e-02   1.9057727e-02   1.6493538e+00   1.1157946e+02
   6.2472440e-03   6.1839840e-03   4.2033016e-02   1.7269168e-02   1.5945136e+00   1.1060970e+02
   7.2358678e-03   5.7751576e-03   4.6225558e-02   1.5534558e-02   1.4346409e+00   1.0956899e+02
   8.4725316e-03   5.4570792e-03   5.0598364e-02   1.3879109e-02   1.0958442e+00   1.0894077e+02
   9.9752122e-03   5.2233376e-03   5.5046174e-02   1.2326560e-02   1.0583020e+00   1.0858340e+02
   1.1759775e-02   5.0646058e-03   5.9446076e-02   1.0891332e-02   1.1426487e+00   1.0888768e+02
   1.3834561e-02   4.9700844e-03   6.3666828e-02   9.5815062e-03   8.2792078e-01   1.0949529e+02
   1.6199597e-02   4.9287480e-03   6.7550884e-02   8.4011564e-03   8.7335614e-01   1.1015870e+02
   1.8845245e-02   4.9346494e-03   7.0892632e-02   7.3508586e-03   7.6184111e-01   1.1086524e+02
   2.1747154e-02   4.9866026e-03   7.3468318e-02   6.4274276e-03   4.8959888e-01   1.1141711e+02
   2.4867450e-02   5.0822410e-03   7.5120234e-02   5.6240132e-03   6.1558710e-01   1.1205340e+02
   2.8153810e-02   5.2194918e-03   7.5792356e-02   4.9330462e-03   5.5670131e-01   1.1269888e+02
   3.1531878e-02   5.3956170e-03   7.5471704e-02   4.3478170e-03   6.4276245e-01   1.1353496e+02
   3.4895606e-02   5.6045726e-03   7.4168028e-02   3.8630906e-03   5.2208807e-01   1.1451055e+02
   3.8107586e-02   5.8392050e-03   7.1949894e-02   3.4737030e-03   5.2934916e-01   1.1534172e+02
   4.1013688e-02   6.0916042e-03   6.8939152e-02   3.1728194e-03   8.6595466e-01   1.1606897e+02
   4.3480086e-02   6.3536844e-03   6.5307800e-02   2.9514748e-03   3.6145844e-01   1.1670609e+02
   4.5425852e-02   6.6164350e-03   6.1257458e-02   2.7987348e-03   2.6646286e-01   1.1724823e+02
   4.6812416e-02   6.8699450e-03   5.6961302e-02   2.7030732e-03   3.3199108e-01   1.1761953e+02
   4.7649220e-02   7.1059208e-03   5.2557518e-02   2.6537118e-03   7.2303056e-01   1.1795366e+02
   4.7997768e-02   7.3171260e-03   4.8170846e-02   2.6409698e-03   2.7686591e+00   1.1822437e+02
   4.7929226e-02   7.4941140e-03   4.3902602e-02   2.6567144e-03   4.5802431e+00   1.1837753e+02
   4.7507200e-02   7.6227712e-03   3.9821056e-02   2.6946186e-03   5.5752134e+00   1.1856746e+02
   4.6799046e-02   7.6908724e-03   3.5974736e-02   2.7479018e-03   5.3382449e+00   1.1864096e+02
   4.5877104e-02   7.6937172e-03   3.2396740e-02   2.8090306e-03   4.3604951e+00   1.1863957e+02
   4.4803020e-02   7.6344798e-03   2.9097234e-02   2.8714922e-03   4.4028437e+00   1.1860998e+02
   4.3613560e-02   7.5252764e-03   2.6064684e-02   2.9297468e-03   4.1934416e+00   1.1848277e+02
   4.2324320e-02   7.3806020e-03   2.3277658e-02   2.9810126e-03   3.5900108e+00   1.1839748e+02
   4.0924148e-02   7.2145832e-03   2.0716236e-02   3.0256392e-03   3.3161454e+00   1.1820340e+02
   3.9400240e-02   7.0432326e-03   1.8364659e-02   3.0645926e-03   3.0482458e+00   1.1790271e+02
   3.7797106e-02   6.8809658e-03   1.6214413e-02   3.0991032e-03   3.0004068e+00   1.1759028e+02
   3.6200860e-02   6.7374282e-03   1.4261085e-02   3.1303694e-03   2.9547691e+00   1.1723432e+02
   3.4678746e-02   6.6163620e-03   1.2493332e-02   3.1589452e-03   2.8856170e+00   1.1682625e+02
   3.3262888e-02   6.5159072e-03   1.0898575e-02   3.1849774e-03   2.9174448e+00   1.1624484e+02
   3.1961826e-02   6.4289714e-03   9.4738678e-03   3.2081902e-03   2.8719332e+00   1.1562204e+02
   3.0775072e-02   6.3453382e-03   8.2198136e-03   3.2271836e-03   2.9845801e+00   1.1501308e+02
   2.9707204e-02   6.2559344e-03   7.1345594e-03   3.2384498e-03   3.1260738e+00   1.1436629e+02
   2.8774414e-02   6.1543816e-03   6.2133906e-03   3.2384482e-03   3.3801463e+00   1.1364384e+02
   2.7996640e-02   6.0348784e-03   5.4474698e-03   3.2252924e-03   3.7997679e+00   1.1297486e+02
   2.7386362e-02   5.8905652e-03   4.8259238e-03   3.1974830e-03   3.8164524e+00   1.1236890e+02
   2.6939414e-02   5.7175698e-03   4.3370390e-03   3.1550836e-03   3.7515738e+00   1.1165000e+02
   2.6630406e-02   5.5166914e-03   3.9676802e-03   3.1004910e-03   3.8396923e+00   1.1093620e+02
   2.6426336e-02   5.2883816e-03   3.7036764e-03   3.0366716e-03   3.9300925e+00   1.1001188e+02
   2.6289540e-02   5.0358932e-03   3.5295762e-03   2.9655946e-03   4.0675660e+00   1.0901734e+02
   2.6179648e-02   4.7702606e-03   3.4301670e-03   2.8882044e-03   4.1321233e+00   1.0804830e+02
   2.6082098e-02   4.5043874e-03   3.3924156e-03   2.8061598e-03   4.2032476e+00   1.0682856e+02
   2.6003722e-02   4.2486106e-03   3.4045790e-03   2.7214566e-03   4.2861544e+00   1.0567982e+02
   2.5943800e-02   4.0103904e-03   3.4554530e-03   2.6355302e-03   4.3394903e+00   1.0452952e+02
   2.5885832e-02   3.7941084e-03   3.5343094e-03   2.5502164e-03   4.4090186e+00   1.0303201e+02
   2.5806912e-02   3.6024550e-03   3.6306216e-03   2.4691222e-03   4.4417139e+00   1.0125016e+02
   2.5701382e-02   3.4368240e-03   3.7344948e-03   2.3979020e-03   4.4213274e+00   9.9546393e+01
   2.5580952e-02   3.2986358e-03   3.8372542e-03   2.3433092e-03   4.4324771e+00   9.7990720e+01
   2.5453678e-02   3.1896492e-03   3.9313702e-03   2.3136988e-03   4.4479725e+00   9.6330912e+01
   2.5316432e-02   3.1096334e-03   4.0105178e-03   2.3189108e-03   4.4319816e+00   9.4602131e+01
   2.5159908e-02   3.0565254e-03   4.0685034e-03   2.3708824e-03   4.4694739e+00   9.2722225e+01
   2.4969410e-02   3.0255436e-03   4.0987516e-03   2.4856216e-03   4.4724110e+00   9.1004668e+01
   2.4729464e-02   3.0092892e-03   4.0981966e-03   2.6830426e-03   4.4870027e+00   8.9604005e+01
   2.4439248e-02   3.0009856e-03   4.0678782e-03   2.9871482e-03   4.6191906e+00   8.8077662e+01
   2.4111980e-02   2.9938652e-03   4.0106022e-03   3.4252470e-03   4.6430042e+00   8.6565457e+01
   2.3774934e-02   2.9817088e-03   3.9308180e-03   4.0264964e-03   4.6473894e+00   8.5170747e+01
   2.3465850e-02   2.9605626e-03   3.8326718e-03   4.8219050e-03   4.6852773e+00   8.3808433e+01
   2.3218734e-02   2.9275838e-03   3.7203816e-03   5.8425314e-03   4.6742552e+00   8.2694736e+01
   2.3058370e-02   2.8825812e-03   3.5988522e-03   7.1188222e-03   4.7823930e+00   8.1855131e+01
   2.2996048e-02   2.8284818e-03   3.4719588e-03   8.6800468e-03   4.7315172e+00   8.0750078e+01
   2.3041482e-02   2.7685220e-03   3.3436732e-03   1.0550181e-02   4.7019903e+00   7.9297710e+01
   2.3208584e-02   2.7051788e-03   3.2181802e-03   1.2746037e-02   4.8365426e+00   7.8208898e+01
   2.3500950e-02   2.6402384e-03   3.0991994e-03   1.5274332e-02   4.7157058e+00   7.7130796e+01
   2.3910822e-02   2.5763796e-03   2.9918836e-03   1.8129926e-02   4.6430764e+00   7.5862605e+01
   2.4427524e-02   2.5178280e-03   2.9032446e-03   2.1294064e-02   4.7549133e+00   7.4877270e+01
   2.5038788e-02   2.4695932e-03   2.8406834e-03   2.4729374e-02   5.0326791e+00   7.3764538e+01
   2.5720870e-02   2.4383558e-03   2.8134634e-03   2.8379204e-02   5.2096391e+00   7.2597386e+01
   2.6436168e-02   2.4308446e-03   2.8338288e-03   3.2169360e-02   5.1755351e+00   7.1680295e+01
   2.7148202e-02   2.4532242e-03   2.9155062e-03   3.6023830e-02   5.2338405e+00   7.0792065e+01
   2.7841480e-02   2.5117284e-03   3.0740216e-03   3.9859702e-02   5.1642344e+00   6.9830231e+01
   2.8545274e-02   2.6109032e-03   3.3257348e-03   4.3577560e-02   5.1227078e+00   6.8817320e+01
   2.9328350e-02   2.7548858e-03   3.6897282e-03   4.7089524e-02   4.8803430e+00   6.7612679e+01
   3.0270582e-02   2.9483260e-03   4.1922354e-03   5.0306270e-02   4.4309933e+00   6.6178505e+01
   3.1443736e-02   3.1959932e-03   4.8641658e-03   5.3122718e-02   4.3401479e+00   6.5259995e+01
   3.2891474e-02   3.5019702e-03   5.7377184e-03   5.5438642e-02   4.2436179e+00   6.4201784e+01
   3.4621426e-02   3.8686570e-03   6.8451150e-03   5.7172408e-02   3.9826862e+00   6.2629259e+01
   3.6604026e-02   4.2974928e-03   8.2195036e-03   5.8254262e-02   3.7606999e+00   6.1509746e+01
   3.8779600e-02   4.7868776e-03   9.8936252e-03   5.8609966e-02   3.7147461e+00   6.0117418e+01
   4.1083880e-02   5.3328630e-03   1.1894768e-02   5.8236470e-02   3.7102723e+00   5.8699031e+01
   4.3473500e-02   5.9338254e-03   1.4244333e-02   5.7240528e-02   3.6078745e+00   5.7372589e+01
   4.5925522e-02   6.5900186e-03   1.6960299e-02   5.5769856e-02   3.4577683e+00   5.5462160e+01
   4.8425148e-02   7.2996114e-03   2.0054230e-02   5.3981372e-02   3.3786863e+00   5.3633424e+01
   5.0968084e-02   8.0571280e-03   2.3524076e-02   5.2012230e-02   3.6192152e+00   5.1454336e+01
   5.3544222e-02   8.8532232e-03   2.7359558e-02   4.9958730e-02   3.7583944e+00   4.8836461e+01
   5.6133860e-02   9.6744846e-03   3.1544340e-02   4.7877316e-02   3.6210599e+00   4.6171699e+01
   5.8726250e-02   1.0507747e-02   3.6041444e-02   4.5789506e-02   3.4792303e+00   4.2513896e+01
   6.1310332e-02   1.1340859e-02   4.0779794e-02   4.3710040e-02   3.4658133e+00   3.8791283e+01
   6.3846804e-02   1.2155215e-02   4.5647804e-02   4.1663294e-02   3.5953209e+00   3.5584132e+01
   6.6286592e-02   1.2927748e-02   5.0496002e-02   3.9679330e-02   3.6967852e+00   3.1108429e+01
   6.8624560e-02   1.3646291e-02   5.5145432e-02   3.7772730e-02   3.4796693e+00   2.6543884e+01
   7.0871062e-02   1.4316397e-02   5.9391612e-02   3.5933462e-02   3.2530161e+00   2.2970470e+01
   7.3025982e-02   1.4952596e-02   6.2985002e-02   3.4145150e-02   3.3794105e+00   1.9259738e+01
   7.5099148e-02   1.5563243e-02   6.5649714e-02   3.2385022e-02   3.1167792e+00   1.6100234e+01
   7.7085746e-02   1.6143286e-02   6.7158766e-02   3.0623824e-02   2.9752348e+00   1.3722066e+01
   7.8953692e-02   1.6694525e-02   6.7406786e-02   2.8847390e-02   2.7990921e+00   1.1825270e+01
   8.0663282e-02   1.7240327e-02   6.6468396e-02   2.7062586e-02   2.6718897e+00   1.0462979e+01
   8.2210496e-02   1.7808921e-02   6.4524248e-02   2.5290960e-02   2.9083043e+00   9.2245624e+00
   8.3629570e-02   1.8421576e-02   6.1743568e-02   2.3556334e-02   3.4927993e+00   9.3409339e+00
   8.4927966e-02   1.9088817e-02   5.8309248e-02   2.1872736e-02   9.4294596e+00   9.6066884e+00
   8.6083040e-02   1.9805535e-02   5.4427300e-02   2.0249416e-02   2.1884533e+01   8.2369069e+00
   8.7051550e-02   2.0556474e-02   5.0273234e-02   1.8698261e-02   4.0934365e+01   7.3506815e+00
   8.7729520e-02   2.1318814e-02   4.6000878e-02   1.7242599e-02   6.3984263e+01   6.7643461e+00
   8.7967042e-02   2.2054866e-02   4.1770376e-02   1.5911289e-02   8.0158684e+01   6.2245724e+00
   8.7632764e-02   2.2707842e-02   3.7730270e-02   1.4721688e-02   9.0336391e+01   6.1201491e+00
   8.6629888e-02   2.3210914e-02   3.3992952e-02   1.3680444e-02   9.8613842e+01   5.5922561e+00
   8.4863396e-02   2.3500008e-02   3.0635962e-02   1.2785423e-02   1.0393817e+02   5.0818051e+00
   8.2274558e-02   2.3520676e-02   2.7711856e-02   1.2024434e-02   1.0797753e+02   4.5195082e+00
   7.8899990e-02   2.3260252e-02   2.5248584e-02   1.1375326e-02   1.1050381e+02   4.0683088e+00
   7.4833474e-02   2.2761130e-02   2.3248754e-02   1.0809026e-02   1.1183564e+02   3.7955669e+00
   7.0193858e-02   2.2079086e-02   2.1690666e-02   1.0297362e-02   1.1256289e+02   3.2595877e+00
   6.5132046e-02   2.1261602e-02   2.0528254e-02   9.8161738e-03   1.1272988e+02   3.1269270e+00
   5.9817364e-02   2.0342240e-02   1.9697263e-02   9.3466100e-03   1.1280647e+02   3.2196849e+00
   5.4427672e-02   1.9341679e-02   1.9116372e-02   8.8755040e-03   1.1250794e+02   2.9325662e+00
   4.9137218e-02   1.8283118e-02   1.8694704e-02   8.3966468e-03   1.1182616e+02   2.5336937e+00
   4.4095468e-02   1.7186874e-02   1.8355686e-02   7.9123426e-03   1.1073110e+02   2.2753620e+00
   3.9410102e-02   1.6076010e-02   1.8042772e-02   7.4307806e-03   1.0958900e+02   2.0393841e+00
   3.5149464e-02   1.4989219e-02   1.7715083e-02   6.9637064e-03   1.0854675e+02   1.7650342e+00
   3.1348674e-02   1.3964625e-02   1.7352483e-02   6.5235884e-03   1.0788738e+02   1.7346048e+00
   2.8013956e-02   1.3031800e-02   1.6951639e-02   6.1208496e-03   1.0791451e+02   1.7084594e+00
   2.5142622e-02   1.2215611e-02   1.6518710e-02   5.7651320e-03   1.0790978e+02   1.5543630e+00
   2.2726600e-02   1.1533096e-02   1.6066249e-02   5.4676106e-03   1.0789985e+02   1.4344210e+00
   2.0750524e-02   1.0992849e-02   1.5604208e-02   5.2395470e-03   1.0821980e+02   1.2986978e+00
   1.9191546e-02   1.0596122e-02   1.5136669e-02   5.0900422e-03   1.0860078e+02   1.1612180e+00
   1.8008917e-02   1.0340998e-02   1.4663736e-02   5.0269142e-03   1.0897266e+02   8.6952228e-01
   1.7150194e-02   1.0224317e-02   1.4178115e-02   5.0574310e-03   1.0930879e+02   6.5047036e-01
   1.6559400e-02   1.0238314e-02   1.3669670e-02   5.1874416e-03   1.0958995e+02   3.9970416e-01
   1.6173994e-02   1.0367188e-02   1.3130968e-02   5.4206198e-03   1.0986646e+02   1.3076628e-01
   1.5928123e-02   1.0590069e-02   1.2561605e-02   5.7593138e-03   1.1015756e+02   2.3291425e-01
   1.5765606e-02   1.0891564e-02   1.1975887e-02   6.2043306e-03   1.1052033e+02   2.8519472e-01
   1.5640134e-02   1.1265256e-02   1.1392429e-02   6.7530998e-03   1.1083030e+02   8.6367346e-01
   1.5516182e-02   1.1709409e-02   1.0820470e-02   7.4017950e-03   1.1100652e+02   2.8745700e+00
   1.5388290e-02   1.2219200e-02   1.0263646e-02   8.1491192e-03   1.1120013e+02   6.7014015e+00
   1.5271975e-02   1.2784629e-02   9.7272586e-03   8.9947964e-03   1.1136108e+02   1.0952280e+01
   1.5185695e-02   1.3393754e-02   9.2218910e-03   9.9348602e-03   1.1143616e+02   1.4293447e+01
   1.5149109e-02   1.4031296e-02   8.7606886e-03   1.0960557e-02   1.1152259e+02   1.7711859e+01
   1.5172210e-02   1.4679886e-02   8.3527008e-03   1.2059875e-02   1.1156805e+02   1.9131251e+01
   1.5254820e-02   1.5317735e-02   8.0015594e-03   1.3217075e-02   1.1153055e+02   1.8556106e+01
   1.5391175e-02   1.5920394e-02   7.7074828e-03   1.4408655e-02   1.1146420e+02   1.8593374e+01
   1.5566714e-02   1.6467211e-02   7.4670494e-03   1.5601241e-02   1.1137757e+02   1.7384798e+01
   1.5758158e-02   1.6936275e-02   7.2720160e-03   1.6759292e-02   1.1113757e+02   1.4543184e+01
   1.5940433e-02   1.7303991e-02   7.1109990e-03   1.7850117e-02   1.1076046e+02   1.2728049e+01
   1.6092166e-02   1.7554168e-02   6.9744890e-03   1.8835661e-02   1.1025602e+02   1.2571287e+01
   1.6189568e-02   1.7683604e-02   6.8588398e-03   1.9662057e-02   1.0927090e+02   1.2364152e+01
   1.6208919e-02   1.7688559e-02   6.7648924e-03   2.0267360e-02   1.0790979e+02   1.2135777e+01
   1.6134207e-02   1.7551854e-02   6.6930926e-03   2.0606822e-02   1.0662382e+02   1.2670077e+01
   1.5956118e-02   1.7263076e-02   6.6412770e-03   2.0662404e-02   1.0532378e+02   1.3190346e+01
   1.5671281e-02   1.6836761e-02   6.6059266e-03   2.0442596e-02   1.0393210e+02   1.3728313e+01
   1.5284265e-02   1.6303812e-02   6.5811300e-03   1.9984023e-02   1.0269729e+02   1.4055631e+01
   1.4815652e-02   1.5701213e-02   6.5580334e-03   1.9330534e-02   1.0148678e+02   1.4120064e+01
   1.4294486e-02   1.5068667e-02   6.5307810e-03   1.8514984e-02   1.0018260e+02   1.4342151e+01
   1.3740198e-02   1.4442791e-02   6.4969414e-03   1.7574435e-02   9.8814023e+01   1.4414114e+01
   1.3164513e-02   1.3850639e-02   6.4527768e-03   1.6558155e-02   9.7371099e+01   1.4519121e+01
   1.2573113e-02   1.3303779e-02   6.3968230e-03   1.5508629e-02   9.6096100e+01   1.4655942e+01
   1.1969425e-02   1.2801770e-02   6.3324196e-03   1.4455694e-02   9.4875521e+01   1.4721051e+01
   1.1367946e-02   1.2347338e-02   6.2630796e-03   1.3425419e-02   9.3624627e+01   1.4964258e+01
   1.0790819e-02   1.1944244e-02   6.1912858e-03   1.2438979e-02   9.2582855e+01   1.5127724e+01
   1.0257348e-02   1.1595044e-02   6.1220200e-03   1.1512435e-02   9.1486618e+01   1.5174697e+01
   9.7817610e-03   1.1306501e-02   6.0622856e-03   1.0662682e-02   9.0146316e+01   1.5240258e+01
   9.3723950e-03   1.1080584e-02   6.0173676e-03   9.9050482e-03   8.8854886e+01   1.5333678e+01
   9.0323888e-03   1.0914142e-02   5.9905172e-03   9.2475430e-03   8.7569655e+01   1.5431025e+01
   8.7632138e-03   1.0801643e-02   5.9845896e-03   8.6937090e-03   8.6346317e+01   1.5400937e+01
   8.5647296e-03   1.0734961e-02   6.0023408e-03   8.2451386e-03   8.4929390e+01   1.5421674e+01
   8.4316800e-03   1.0704711e-02   6.0454556e-03   7.8980008e-03   8.2999358e+01   1.5533649e+01
   8.3532630e-03   1.0696905e-02   6.1132588e-03   7.6417050e-03   8.1295845e+01   1.5567031e+01
   8.3148576e-03   1.0700313e-02   6.2017206e-03   7.4632816e-03   7.9630608e+01   1.5552932e+01
   8.3024440e-03   1.0710611e-02   6.3027732e-03   7.3502766e-03   7.7843865e+01   1.5549885e+01
   8.3060116e-03   1.0729370e-02   6.4052500e-03   7.2880912e-03   7.6522080e+01   1.5548107e+01
   8.3162538e-03   1.0761271e-02   6.4968704e-03   7.2623608e-03   7.4499110e+01   1.5561421e+01
   8.3217480e-03   1.0806135e-02   6.5635974e-03   7.2659816e-03   7.2263616e+01   1.5589253e+01
   8.3164790e-03   1.0872977e-02   6.5907828e-03   7.2967630e-03   7.1177526e+01   1.5595801e+01
   8.3074398e-03   1.0987391e-02   6.5705460e-03   7.3511186e-03   6.9774772e+01   1.5596113e+01
   8.3069450e-03   1.1174247e-02   6.5044928e-03   7.4261076e-03   6.7984965e+01   1.5576861e+01
   8.3250224e-03   1.1450947e-02   6.4014518e-03   7.5211270e-03   6.6406918e+01   1.5519889e+01
   8.3694514e-03   1.1829905e-02   6.2788396e-03   7.6339102e-03   6.5000851e+01   1.5505595e+01
   8.4441144e-03   1.2323169e-02   6.1591814e-03   7.7580268e-03   6.3859058e+01   1.5512105e+01
   8.5476308e-03   1.2944118e-02   6.0635178e-03   7.8841490e-03   6.2378562e+01   1.5438460e+01
   8.6729048e-03   1.3701761e-02   6.0109090e-03   8.0031334e-03   6.1370224e+01   1.5369986e+01
   8.8073016e-03   1.4597306e-02   6.0180260e-03   8.1048926e-03   6.0554363e+01   1.5308066e+01
   8.9379038e-03   1.5626545e-02   6.0994988e-03   8.1776794e-03   5.9187058e+01   1.5210063e+01
   9.0624422e-03   1.6783121e-02   6.2695444e-03   8.2132342e-03   5.8048118e+01   1.5076178e+01
   9.1900092e-03   1.8054109e-02   6.5402960e-03   8.2075678e-03   5.6498481e+01   1.4716649e+01
   9.3311550e-03   1.9417244e-02   6.9231618e-03   8.1586262e-03   5.4169013e+01   1.4247122e+01
   9.4935018e-03   2.0840856e-02   7.4295070e-03   8.0690028e-03   5.1898669e+01   1.3920974e+01
   9.6791998e-03   2.2293152e-02   8.0694722e-03   7.9458096e-03   5.0371676e+01   1.3795984e+01
   9.8846514e-03   2.3755608e-02   8.8550964e-03   7.7954606e-03   4.9071043e+01   1.3280096e+01
   1.0106231e-02   2.5210810e-02   9.7972608e-03   7.6230812e-03   4.6705315e+01   1.2160738e+01
   1.0344183e-02   2.6647954e-02   1.0902727e-02   7.4331654e-03   4.4175828e+01   1.1533775e+01
   1.0599601e-02   2.8070958e-02   1.2176593e-02   7.2286756e-03   4.1839414e+01   1.1306389e+01
   1.0868491e-02   2.9471720e-02   1.3623188e-02   7.0139092e-03   3.9158887e+01   1.0857754e+01
   1.1144145e-02   3.0827052e-02   1.5246186e-02   6.7947014e-03   3.6861772e+01   1.0510948e+01
   1.1420498e-02   3.2114328e-02   1.7040875e-02   6.5743684e-03   3.4287515e+01   1.0355464e+01
   1.1686681e-02   3.3306486e-02   1.8992405e-02   6.3542418e-03   3.1837243e+01   1.0070317e+01
   1.1929058e-02   3.4352928e-02   2.1083138e-02   6.1371180e-03   3.0056043e+01   9.8401527e+00
   1.2135442e-02   3.5185722e-02   2.3294094e-02   5.9261124e-03   2.7625675e+01   9.6667501e+00
   1.2294569e-02   3.5734706e-02   2.5595890e-02   5.7215418e-03   2.4453960e+01   9.2034931e+00
   1.2400288e-02   3.5940166e-02   2.7935976e-02   5.5223624e-03   2.1285380e+01   9.0684807e+00
   1.2451268e-02   3.5795292e-02   3.0248474e-02   5.3279246e-03   1.8596070e+01   8.8225585e+00
   1.2452826e-02   3.5347276e-02   3.2461088e-02   5.1381598e-03   1.6165550e+01   8.3420926e+00
   1.2418200e-02   3.4658186e-02   3.4495298e-02   4.9535522e-03   1.3418516e+01   8.2253269e+00
   1.2359374e-02   3.3789354e-02   3.6261748e-02   4.7751458e-03   1.0571539e+01   8.1048494e+00
   1.2283479e-02   3.2796800e-02   3.7660024e-02   4.6067240e-03   8.9635477e+00   8.0942362e+00
   1.2191276e-02   3.1729468e-02   3.8639164e-02   4.4530042e-03   8.1358112e+00   7.9487886e+00
   1.2077586e-02   3.0625878e-02   3.9201740e-02   4.3161298e-03   6.7277631e+00   7.8536841e+00
   1.1937028e-02   2.9513832e-02   3.9358162e-02   4.1970082e-03   5.4574184e+00   7.7516152e+00
   1.1760442e-02   2.8406306e-02   3.9143214e-02   4.0964276e-03   4.1758438e+00   7.7247699e+00
   1.1534135e-02   2.7295680e-02   3.8602386e-02   4.0146894e-03   3.1450566e+00   8.0800126e+00
   1.1246416e-02   2.6165134e-02   3.7763794e-02   3.9512426e-03   2.5820959e+00   8.3064280e+00
   1.0888920e-02   2.5011284e-02   3.6629858e-02   3.9047604e-03   1.9326733e+00   8.4586262e+00
   1.0460600e-02   2.3841206e-02   3.5195016e-02   3.8733470e-03   1.8560301e+00   8.2468012e+00
   9.9677142e-03   2.2652494e-02   3.3493052e-02   3.8545500e-03   1.8259981e+00   8.4037629e+00
   9.4172308e-03   2.1439480e-02   3.1578444e-02   3.8459766e-03   1.7232786e+00   9.0450177e+00
   8.8179398e-03   2.0190118e-02   2.9505078e-02   3.8441284e-03   2.0844520e+00   1.4054014e+01
   8.1843880e-03   1.8886902e-02   2.7352448e-02   3.8444392e-03   2.4061540e+00   2.7271984e+01
   7.5341856e-03   1.7525282e-02   2.5214478e-02   3.8445496e-03   2.3647969e+00   4.1043975e+01
   6.8827298e-03   1.6104116e-02   2.3171078e-02   3.8438066e-03   2.2339914e+00   5.4579428e+01
   6.2448072e-03   1.4636139e-02   2.1280254e-02   3.8413072e-03   2.1841153e+00   7.2188552e+01
   5.6404110e-03   1.3162960e-02   1.9584190e-02   3.8363928e-03   2.1214735e+00   8.7601249e+01
   5.0928166e-03   1.1728078e-02   1.8124027e-02   3.8285610e-03   2.0770726e+00   9.7861770e+01
   4.6225250e-03   1.0362725e-02   1.6942838e-02   3.8176016e-03   1.9788578e+00   1.0470624e+02
   4.2469478e-03   9.0881574e-03   1.6074803e-02   3.8037310e-03   2.2022979e+00   1.0895098e+02
   3.9818324e-03   7.9157032e-03   1.5540675e-02   3.7882170e-03   2.4395426e+00   1.1189584e+02
   3.8422204e-03   6.8502108e-03   1.5352707e-02   3.7738438e-03   2.3463671e+00   1.1331675e+02
   3.8440558e-03   5.8941818e-03   1.5521541e-02   3.7632714e-03   2.1658789e+00   1.1353331e+02
   4.0028624e-03   5.0514758e-03   1.6060776e-02   3.7584780e-03   1.8475452e+00   1.1341037e+02
   4.3327286e-03   4.3249452e-03   1.6981382e-02   3.7611634e-03   1.7855016e+00   1.1303111e+02
   4.8472940e-03   3.7141388e-03   1.8284873e-02   3.7722518e-03   1.6326985e+00   1.1274715e+02
   5.5583110e-03   3.2168260e-03   1.9965252e-02   3.7921018e-03   1.6628417e+00   1.1215733e+02
   6.4736610e-03   2.8287418e-03   2.2012362e-02   3.8214648e-03   1.9625310e+00   1.1105634e+02
   7.5996340e-03   2.5420156e-03   2.4412370e-02   3.8602554e-03   1.5909607e+00   1.1003557e+02
   8.9437594e-03   2.3477296e-03   2.7137630e-02   3.9058926e-03   1.0727299e+00   1.0909653e+02
   1.0511552e-02   2.2397900e-03   3.0140018e-02   3.9555390e-03   8.2277553e-01   1.0847156e+02
   1.2304928e-02   2.2135200e-03   3.3358328e-02   4.0070796e-03   8.3073672e-01   1.0834268e+02
   1.4323102e-02   2.2645320e-03   3.6714760e-02   4.0575790e-03   8.2040043e-01   1.0827980e+02
   1.6557253e-02   2.3893474e-03   4.0102050e-02   4.1033164e-03   5.7418687e-01   1.0832266e+02
   1.8985312e-02   2.5850052e-03   4.3376696e-02   4.1402882e-03   5.6276800e-01   1.0864996e+02
   2.1569382e-02   2.8471424e-03   4.6367134e-02   4.1648890e-03   5.9097595e-01   1.0917347e+02
   2.4253316e-02   3.1684464e-03   4.8881630e-02   4.1742122e-03   5.9985608e-01   1.0975931e+02
   2.6958228e-02   3.5388528e-03   5.0728728e-02   4.1678964e-03   8.4488144e-01   1.1046739e+02
   2.9579578e-02   3.9454308e-03   5.1795386e-02   4.1494228e-03   9.7345925e-01   1.1147364e+02
   3.2001210e-02   4.3727108e-03   5.2078686e-02   4.1248940e-03   8.7671993e-01   1.1242856e+02
   3.4119860e-02   4.8021452e-03   5.1634434e-02   4.1027692e-03   1.0314186e+00   1.1315542e+02
   3.5844914e-02   5.2120792e-03   5.0549204e-02   4.0916768e-03   9.8033975e-01   1.1380952e+02
   3.7080602e-02   5.5778138e-03   4.8913786e-02   4.0982808e-03   4.2211468e-01   1.1424275e+02
   3.7760858e-02   5.8784958e-03   4.6830940e-02   4.1274190e-03   2.4974402e-01   1.1457185e+02
   3.7906074e-02   6.1090126e-03   4.4446088e-02   4.1817388e-03   3.0748636e-01   1.1490053e+02
   3.7601926e-02   6.2737600e-03   4.1898556e-02   4.2612970e-03   7.5395792e-01   1.1520335e+02
   3.6951112e-02   6.3776050e-03   3.9302400e-02   4.3632896e-03   2.2170736e+00   1.1546846e+02
   3.6060482e-02   6.4281514e-03   3.6767016e-02   4.4831754e-03   4.0685582e+00   1.1549999e+02
   3.5035322e-02   6.4340262e-03   3.4371804e-02   4.6149936e-03   5.0894628e+00   1.1550618e+02
   3.3975396e-02   6.4037066e-03   3.2157210e-02   4.7502946e-03   4.9551272e+00   1.1537309e+02
   3.2963814e-02   6.3483866e-03   3.0136336e-02   4.8809062e-03   4.5804534e+00   1.1499906e+02
   3.2056630e-02   6.2833012e-03   2.8295630e-02   5.0019444e-03   4.1880206e+00   1.1470944e+02
   3.1290482e-02   6.2248362e-03   2.6594636e-02   5.1097664e-03   3.5865893e+00   1.1424691e+02
   3.0687070e-02   6.1874276e-03   2.4984794e-02   5.1998152e-03   3.0281707e+00   1.1371753e+02
   3.0245242e-02   6.1830976e-03   2.3436996e-02   5.2690338e-03   2.6449796e+00   1.1322171e+02
   2.9937876e-02   6.2199898e-03   2.1938784e-02   5.3178214e-03   2.6016657e+00   1.1248096e+02
   2.9736660e-02   6.3022166e-03   2.0487558e-02   5.3464418e-03   2.6970601e+00   1.1159610e+02
   2.9637532e-02   6.4320744e-03   1.9089512e-02   5.3529000e-03   2.6819027e+00   1.1060062e+02
   2.9646374e-02   6.6115552e-03   1.7746722e-02   5.3354372e-03   2.7115249e+00   1.0964178e+02
   2.9753262e-02   6.8414090e-03   1.6454420e-02   5.2931050e-03   2.7293445e+00   1.0874252e+02
   2.9938522e-02   7.1174382e-03   1.5211236e-02   5.2239062e-03   2.7396429e+00   1.0782604e+02
   3.0201218e-02   7.4310742e-03   1.4023197e-02   5.1245768e-03   2.6871757e+00   1.0682211e+02
   3.0554296e-02   7.7729160e-03   1.2892512e-02   4.9928630e-03   2.6293480e+00   1.0573884e+02
   3.0995774e-02   8.1316026e-03   1.1817947e-02   4.8298368e-03   2.8667520e+00   1.0473043e+02
   3.1515244e-02   8.4948374e-03   1.0811026e-02   4.6390346e-03   3.0830152e+00   1.0365197e+02
   3.2100154e-02   8.8495828e-03   9.8887286e-03   4.4226184e-03   3.1677569e+00   1.0257024e+02
   3.2725960e-02   9.1791912e-03   9.0595850e-03   4.1828138e-03   3.3379712e+00   1.0135135e+02
   3.3366564e-02   9.4646882e-03   8.3252260e-03   3.9256044e-03   3.4819686e+00   1.0008383e+02
   3.3995612e-02   9.6871058e-03   7.6833420e-03   3.6571248e-03   3.6065221e+00   9.9115976e+01
   3.4581538e-02   9.8309468e-03   7.1311144e-03   3.3818320e-03   3.6713277e+00   9.7908752e+01
   3.5097190e-02   9.8782862e-03   6.6643228e-03   3.1038418e-03   3.8775943e+00   9.6168444e+01
   3.5522616e-02   9.8080944e-03   6.2746576e-03   2.8251782e-03   4.1323017e+00   9.4374061e+01
   3.5830300e-02   9.6137560e-03   5.9516684e-03   2.5471474e-03   4.1585676e+00   9.2865842e+01
   3.5969230e-02   9.3014372e-03   5.6834912e-03   2.2736490e-03   4.2628082e+00   9.1521539e+01
   3.5896064e-02   8.8854996e-03   5.4585346e-03   2.0109618e-03   4.3609043e+00   8.9786926e+01
   3.5622086e-02   8.3919628e-03   5.2672552e-03   1.7679457e-03   4.4213687e+00   8.7807801e+01
   3.5204110e-02   7.8471996e-03   5.1000664e-03   1.5574563e-03   4.4997641e+00   8.6164632e+01
   3.4714270e-02   7.2735626e-03   4.9491984e-03   1.3952755e-03   4.6418252e+00   8.4241741e+01
   3.4226778e-02   6.6915510e-03   4.8108184e-03   1.2982492e-03   4.8952123e+00   8.1967224e+01
   3.3802688e-02   6.1193522e-03   4.6819908e-03   1.2843649e-03   4.9197056e+00   8.0201270e+01
   3.3474134e-02   5.5725086e-03   4.5610236e-03   1.3743470e-03   4.9310960e+00   7.9080798e+01
   3.3250356e-02   5.0621316e-03   4.4466676e-03   1.5906846e-03   5.0872014e+00   7.7562741e+01
   3.3126742e-02   4.5949918e-03   4.3354542e-03   1.9569851e-03   5.0938393e+00   7.5600705e+01
   3.3078130e-02   4.1738060e-03   4.2245278e-03   2.5001328e-03   5.0458297e+00   7.4175763e+01
   3.3059724e-02   3.8002476e-03   4.1117104e-03   3.2481104e-03   5.0591519e+00   7.2868198e+01
   3.3038488e-02   3.4765982e-03   3.9949486e-03   4.2313890e-03   5.0575684e+00   7.1938983e+01
   3.3017510e-02   3.2035872e-03   3.8758366e-03   5.4868324e-03   5.1389407e+00   7.0913630e+01
   3.3012714e-02   2.9816346e-03   3.7575728e-03   7.0532708e-03   5.2645006e+00   6.9546372e+01
   3.3038828e-02   2.8121604e-03   3.6420294e-03   8.9662732e-03   5.2648698e+00   6.8825008e+01
   3.3113082e-02   2.6950230e-03   3.5314592e-03   1.1255744e-02   5.2425941e+00   6.7791177e+01
   3.3240948e-02   2.6270644e-03   3.4292148e-03   1.3944293e-02   5.2161717e+00   6.6673388e+01
   3.3412528e-02   2.6035316e-03   3.3395988e-03   1.7045079e-02   5.2283681e+00   6.5599847e+01
   3.3609938e-02   2.6208002e-03   3.2676956e-03   2.0557298e-02   5.1887432e+00   6.4304319e+01
   3.3809228e-02   2.6768526e-03   3.2197220e-03   2.4461638e-02   5.0685500e+00   6.3507515e+01
   3.3998754e-02   2.7678316e-03   3.2036684e-03   2.8718554e-02   5.0569277e+00   6.2411447e+01
   3.4197496e-02   2.8883968e-03   3.2287984e-03   3.3263478e-02   4.8927478e+00   6.0922126e+01
   3.4439816e-02   3.0330244e-03   3.3048114e-03   3.8004170e-02   4.7355307e+00   5.9466419e+01
   3.4764826e-02   3.1950260e-03   3.4424536e-03   4.2829464e-02   4.5598117e+00   5.8406970e+01
   3.5220484e-02   3.3693704e-03   3.6541074e-03   4.7623012e-02   4.1469735e+00   5.7725608e+01
   3.5858880e-02   3.5545210e-03   3.9517034e-03   5.2247504e-02   3.9995990e+00   5.6491890e+01
   3.6732418e-02   3.7517372e-03   4.3468024e-03   5.6518288e-02   4.0138965e+00   5.5130942e+01
   3.7895664e-02   3.9635864e-03   4.8514928e-03   6.0248762e-02   4.1215698e+00   5.4057810e+01
   3.9400864e-02   4.1915452e-03   5.4788760e-03   6.3277928e-02   4.2602003e+00   5.2666843e+01
   4.1273996e-02   4.4368652e-03   6.2450298e-03   6.5459204e-02   4.1836901e+00   5.0758128e+01
   4.3506456e-02   4.7030550e-03   7.1694200e-03   6.6676676e-02   4.1918120e+00   4.9314160e+01
   4.6066196e-02   4.9951784e-03   8.2768068e-03   6.6838062e-02   4.0543638e+00   4.8171205e+01
   4.8896442e-02   5.3174388e-03   9.5960104e-03   6.5956166e-02   3.8167990e+00   4.6743942e+01
   5.1907662e-02   5.6729366e-03   1.1161675e-02   6.4184298e-02   3.7681290e+00   4.6096600e+01
   5.4966604e-02   6.0632668e-03   1.3015235e-02   6.1688940e-02   3.6408123e+00   4.4379624e+01
   5.7913672e-02   6.4865492e-03   1.5192966e-02   5.8629164e-02   3.4934791e+00   4.1575895e+01
   6.0623920e-02   6.9402672e-03   1.7727776e-02   5.5180664e-02   3.3823382e+00   3.9981708e+01
   6.3062374e-02   7.4263372e-03   2.0658980e-02   5.1511036e-02   3.3084884e+00   3.7639939e+01
   6.5278934e-02   7.9487892e-03   2.4025520e-02   4.7762248e-02   3.2918394e+00   3.4413136e+01
   6.7334760e-02   8.5063592e-03   2.7848752e-02   4.4022948e-02   3.2090157e+00   3.1412273e+01
   6.9252540e-02   9.0912196e-03   3.2128542e-02   4.0347848e-02   3.3194441e+00   2.8554623e+01
   7.1072436e-02   9.6966532e-03   3.6849408e-02   3.6791804e-02   3.4077141e+00   2.6026899e+01
   7.2894074e-02   1.0318958e-02   4.1972232e-02   3.3406606e-02   3.3116192e+00   2.3454165e+01
   7.4818282e-02   1.0955534e-02   4.7430730e-02   3.0224368e-02   3.2685088e+00   2.1409446e+01
   7.6920302e-02   1.1609338e-02   5.3116228e-02   2.7252668e-02   3.0158872e+00   2.0031314e+01
   7.9260262e-02   1.2285303e-02   5.8869858e-02   2.4496986e-02   3.0139389e+00   1.9196870e+01
   8.1869990e-02   1.2990764e-02   6.4491598e-02   2.1972842e-02   2.7663340e+00   1.7969449e+01
   8.4755284e-02   1.3748465e-02   6.9750374e-02   1.9698043e-02   2.2509352e+00   1.6178249e+01
   8.7884400e-02   1.4592597e-02   7.4396482e-02   1.7688098e-02   2.2895811e+00   1.5087406e+01
   9.1189196e-02   1.5554621e-02   7.8115198e-02   1.5950093e-02   2.1410444e+00   1.4466155e+01
   9.4581456e-02   1.6659699e-02   8.0594474e-02   1.4480244e-02   2.5631235e+00   1.3905111e+01
   9.7961122e-02   1.7922382e-02   8.1639906e-02   1.3267749e-02   3.1692808e+00   1.2900480e+01
   1.0124945e-01   1.9339368e-02   8.1171558e-02   1.2295787e-02   6.3746797e+00   1.2165990e+01
   1.0436630e-01   2.0888040e-02   7.9292864e-02   1.1542548e-02   1.8139357e+01   1.2103601e+01
   1.0716160e-01   2.2529218e-02   7.6232354e-02   1.0987756e-02   3.8601430e+01   1.1404548e+01
   1.0940094e-01   2.4212024e-02   7.2226888e-02   1.0612996e-02   6.1790302e+01   1.0434715e+01
   1.1082495e-01   2.5874252e-02   6.7560240e-02   1.0395774e-02   7.8204002e+01   1.0925538e+01
   1.1120156e-01   2.7439050e-02   6.2510252e-02   1.0311060e-02   8.7882521e+01   1.1182737e+01
   1.1034313e-01   2.8815850e-02   5.7296878e-02   1.0333529e-02   9.6359255e+01   1.0569048e+01
   1.0816741e-01   2.9916118e-02   5.2113318e-02   1.0433692e-02   1.0220467e+02   1.1662398e+01
   1.0470558e-01   3.0651934e-02   4.7120494e-02   1.0573396e-02   1.0630511e+02   1.1512942e+01
   1.0003186e-01   3.0927448e-02   4.2432758e-02   1.0711502e-02   1.0961370e+02   9.6292514e+00
   9.4247012e-02   3.0696808e-02   3.8119262e-02   1.0809058e-02   1.1116145e+02   8.7906369e+00
   8.7532182e-02   2.9988132e-02   3.4218300e-02   1.0829725e-02   1.1199825e+02   8.0076617e+00
   8.0171164e-02   2.8864796e-02   3.0744806e-02   1.0756096e-02   1.1237300e+02   7.6456380e+00
   7.2477642e-02   2.7416828e-02   2.7692370e-02   1.0591309e-02   1.1247688e+02   7.2875239e+00
   6.4727294e-02   2.5737726e-02   2.5046294e-02   1.0343407e-02   1.1209014e+02   6.3481026e+00
   5.7135496e-02   2.3902946e-02   2.2784114e-02   1.0026658e-02   1.1112905e+02   5.2702855e+00
   4.9863906e-02   2.1976946e-02   2.0870346e-02   9.6612776e-03   1.1003830e+02   4.2719411e+00
   4.3047438e-02   2.0023718e-02   1.9267041e-02   9.2669832e-03   1.0879355e+02   3.5382548e+00
   3.6787678e-02   1.8111560e-02   1.7936326e-02   8.8591096e-03   1.0770596e+02   2.7607111e+00
   3.1141320e-02   1.6300543e-02   1.6833512e-02   8.4489046e-03   1.0707111e+02   2.6979176e+00
   2.6136326e-02   1.4638655e-02   1.5907771e-02   8.0485836e-03   1.0687430e+02   2.5015508e+00
   2.1781636e-02   1.3164816e-02   1.5114795e-02   7.6683378e-03   1.0693352e+02   1.4779506e+00
   1.8063917e-02   1.1907202e-02   1.4426630e-02   7.3118966e-03   1.0703420e+02   6.3923483e-01
   1.4947831e-02   1.0884282e-02   1.3820550e-02   6.9783684e-03   1.0708506e+02   3.5302403e-01
   1.2386119e-02   1.0103917e-02   1.3271150e-02   6.6644106e-03   1.0717450e+02   4.4418103e-01
   1.0327952e-02   9.5630238e-03   1.2754048e-02   6.3680872e-03   1.0738275e+02   4.4204192e-01
   8.7185200e-03   9.2517818e-03   1.2251824e-02   6.0899648e-03   1.0774094e+02   3.8534336e-01
   7.4970114e-03   9.1580338e-03   1.1755089e-02   5.8299592e-03   1.0814340e+02   2.6683293e-01
   6.5963806e-03   9.2633816e-03   1.1255702e-02   5.5871218e-03   1.0842399e+02   1.7886887e-01
   5.9563552e-03   9.5420176e-03   1.0750449e-02   5.3600936e-03   1.0871375e+02   1.3019264e-01
   5.5324920e-03   9.9695374e-03   1.0247312e-02   5.1461982e-03   1.0893911e+02   2.0678045e-01
   5.2869572e-03   1.0521947e-02   9.7580754e-03   4.9428000e-03   1.0907652e+02   9.0625363e-01
   5.1878360e-03   1.1168660e-02   9.2914896e-03   4.7500948e-03   1.0922285e+02   3.3518702e+00
   5.2123138e-03   1.1871865e-02   8.8563722e-03   4.5707514e-03   1.0929327e+02   7.3257079e+00
   5.3446838e-03   1.2587069e-02   8.4625410e-03   4.4073550e-03   1.0937384e+02   1.1273756e+01
   5.5710306e-03   1.3274340e-02   8.1171080e-03   4.2617058e-03   1.0943757e+02   1.6272314e+01
   5.8754668e-03   1.3905970e-02   7.8244828e-03   4.1349094e-03   1.0944177e+02   2.0109237e+01
   6.2460526e-03   1.4456615e-02   7.5851728e-03   4.0282138e-03   1.0936844e+02   2.0386824e+01
   6.6750316e-03   1.4900830e-02   7.3935270e-03   3.9429484e-03   1.0925545e+02   2.0468937e+01
   7.1551074e-03   1.5218711e-02   7.2405320e-03   3.8783994e-03   1.0914851e+02   2.0665423e+01
   7.6822170e-03   1.5402145e-02   7.1158394e-03   3.8333580e-03   1.0888037e+02   1.9126887e+01
   8.2618746e-03   1.5449705e-02   7.0075034e-03   3.8085130e-03   1.0837349e+02   1.6447357e+01
   8.9050686e-03   1.5351640e-02   6.9028110e-03   3.8050310e-03   1.0762245e+02   1.3888645e+01
   9.6194014e-03   1.5104015e-02   6.7894368e-03   3.8233368e-03   1.0682308e+02   1.2609127e+01
   1.0415438e-02   1.4730027e-02   6.6594478e-03   3.8628564e-03   1.0575596e+02   1.2204071e+01
   1.1307705e-02   1.4270240e-02   6.5105690e-03   3.9230418e-03   1.0446069e+02   1.1851618e+01
   1.2309559e-02   1.3772819e-02   6.3433022e-03   4.0041246e-03   1.0327684e+02   1.1949602e+01
   1.3432180e-02   1.3289695e-02   6.1626674e-03   4.1056398e-03   1.0197991e+02   1.2287206e+01
   1.4682240e-02   1.2866260e-02   5.9767408e-03   4.2262706e-03   1.0084088e+02   1.2753226e+01
   1.6061577e-02   1.2539138e-02   5.7924116e-03   4.3653326e-03   9.9690121e+01   1.3446887e+01
   1.7563828e-02   1.2335796e-02   5.6168834e-03   4.5215900e-03   9.8472403e+01   1.3670968e+01
   1.9175089e-02   1.2271803e-02   5.4566732e-03   4.6905522e-03   9.7147937e+01   1.4025620e+01
   2.0879732e-02   1.2353321e-02   5.3154048e-03   4.8656798e-03   9.5553682e+01   1.4742644e+01
   2.2656204e-02   1.2577128e-02   5.1941500e-03   5.0405184e-03   9.4161318e+01   1.5198334e+01
   2.4470256e-02   1.2928630e-02   5.0922282e-03   5.2096126e-03   9.2807340e+01   1.5545073e+01
   2.6289938e-02   1.3382238e-02   5.0103098e-03   5.3675326e-03   9.1762971e+01   1.5677672e+01
   2.8100242e-02   1.3903838e-02   4.9503692e-03   5.5089164e-03   9.0546167e+01   1.5750924e+01
   2.9886126e-02   1.4453051e-02   4.9132520e-03   5.6347890e-03   8.9152855e+01   1.5929402e+01
   3.1615884e-02   1.4982079e-02   4.8980724e-03   5.7524368e-03   8.8351461e+01   1.6088659e+01
   3.3241610e-02   1.5438530e-02   4.9028452e-03   5.8682414e-03   8.7297101e+01   1.6175272e+01
   3.4698006e-02   1.5765672e-02   4.9255820e-03   5.9873718e-03   8.6247328e+01   1.6132102e+01
   3.5909446e-02   1.5917035e-02   4.9628836e-03   6.1166528e-03   8.5510421e+01   1.6119637e+01
   3.6828726e-02   1.5886015e-02   5.0116120e-03   6.2630214e-03   8.4570498e+01   1.6172742e+01
   3.7466626e-02   1.5702885e-02   5.0709728e-03   6.4305406e-03   8.3552251e+01   1.6171808e+01
   3.7862494e-02   1.5414423e-02   5.1399964e-03   6.6209302e-03   8.2574245e+01   1.6141445e+01
   3.8055416e-02   1.5069853e-02   5.2179700e-03   6.8360272e-03   8.1395890e+01   1.6141851e+01
   3.8087798e-02   1.4711509e-02   5.3039372e-03   7.0799536e-03   8.0237976e+01   1.6116095e+01
   3.7997838e-02   1.4374921e-02   5.3954582e-03   7.3561096e-03   7.9366886e+01   1.6092955e+01
   3.7812952e-02   1.4086389e-02   5.4914756e-03   7.6637000e-03   7.8563818e+01   1.6128239e+01
   3.7543570e-02   1.3858825e-02   5.5919998e-03   8.0001310e-03   7.7774158e+01   1.6204974e+01
   3.7170680e-02   1.3696551e-02   5.6950974e-03   8.3603492e-03   7.6971810e+01   1.6299224e+01
   3.6651186e-02   1.3603038e-02   5.7970830e-03   8.7354258e-03   7.6381126e+01   1.6385742e+01
   3.5928148e-02   1.3576574e-02   5.8944778e-03   9.1130462e-03   7.5522247e+01   1.6387790e+01
   3.4943592e-02   1.3605619e-02   5.9839762e-03   9.4764046e-03   7.4417573e+01   1.6264630e+01
   3.3681494e-02   1.3678835e-02   6.0603924e-03   9.8091196e-03   7.4017393e+01   1.6299029e+01
   3.2203638e-02   1.3801641e-02   6.1195942e-03   1.0098582e-02   7.3837371e+01   1.6488748e+01
   3.0613332e-02   1.3996691e-02   6.1654996e-03   1.0329554e-02   7.3172899e+01   1.6529049e+01
   2.9003646e-02   1.4286080e-02   6.2069422e-03   1.0486863e-02   7.2259493e+01   1.6353487e+01
   2.7443154e-02   1.4688833e-02   6.2529788e-03   1.0561692e-02   7.1563884e+01   1.6154330e+01
   2.5975784e-02   1.5221732e-02   6.3172886e-03   1.0546934e-02   7.1067777e+01   1.6100760e+01
   2.4634216e-02   1.5892533e-02   6.4158778e-03   1.0434281e-02   7.0333456e+01   1.6192246e+01
   2.3443122e-02   1.6708189e-02   6.5621630e-03   1.0220605e-02   6.9070255e+01   1.6113183e+01
   2.2415086e-02   1.7679883e-02   6.7671874e-03   9.9166824e-03   6.8013139e+01   1.5737813e+01
   2.1551086e-02   1.8815902e-02   7.0393828e-03   9.5414426e-03   6.7402369e+01   1.5647107e+01
   2.0834612e-02   2.0117082e-02   7.3860690e-03   9.1141494e-03   6.6376391e+01   1.5347760e+01
   2.0248566e-02   2.1577170e-02   7.8120504e-03   8.6574590e-03   6.5151528e+01   1.4912607e+01
   1.9788174e-02   2.3189158e-02   8.3187246e-03   8.1950594e-03   6.3412674e+01   1.4576653e+01
   1.9449056e-02   2.4951494e-02   8.9054696e-03   7.7472900e-03   6.2160887e+01   1.3779917e+01
   1.9223274e-02   2.6863064e-02   9.5690422e-03   7.3283242e-03   6.1717560e+01   1.3409295e+01
   1.9095691e-02   2.8914248e-02   1.0304679e-02   6.9443540e-03   6.0028783e+01   1.2679639e+01
   1.9041656e-02   3.1080348e-02   1.1103208e-02   6.5946940e-03   5.8701922e+01   1.1521859e+01
   1.9033167e-02   3.3322514e-02   1.1947361e-02   6.2749990e-03   5.7619306e+01   1.1200615e+01
   1.9039261e-02   3.5602110e-02   1.2810148e-02   5.9822642e-03   5.5734701e+01   1.0744550e+01
   1.9021878e-02   3.7876332e-02   1.3658831e-02   5.7128900e-03   5.4181013e+01   1.0339794e+01
   1.8952272e-02   4.0089446e-02   1.4466631e-02   5.4626972e-03   5.1980150e+01   1.0253226e+01
   1.8826086e-02   4.2179562e-02   1.5210188e-02   5.2307586e-03   4.9567425e+01   1.0012853e+01
   1.8645528e-02   4.4070886e-02   1.5865731e-02   5.0166230e-03   4.7315868e+01   9.9629013e+00
   1.8415573e-02   4.5674910e-02   1.6418386e-02   4.8185818e-03   4.4309711e+01   9.8930049e+00
   1.8151462e-02   4.6898248e-02   1.6857961e-02   4.6344744e-03   4.0624933e+01   9.7817483e+00
   1.7866888e-02   4.7656034e-02   1.7168205e-02   4.4631556e-03   3.7034200e+01   9.5816825e+00
   1.7567669e-02   4.7917716e-02   1.7331531e-02   4.3048154e-03   3.3783231e+01   9.2507768e+00
   1.7255449e-02   4.7711778e-02   1.7340551e-02   4.1611348e-03   3.0353501e+01   9.1973371e+00
   1.6936879e-02   4.7097272e-02   1.7192139e-02   4.0353340e-03   2.6789990e+01   9.0650182e+00
   1.6622525e-02   4.6157990e-02   1.6875293e-02   3.9290926e-03   2.2734502e+01   8.9201625e+00
   1.6313873e-02   4.4970592e-02   1.6390221e-02   3.8426052e-03   1.8757243e+01   8.9548204e+00
   1.6006287e-02   4.3583876e-02   1.5760329e-02   3.7759944e-03   1.5525768e+01   9.1109734e+00
   1.5695918e-02   4.2027558e-02   1.5015807e-02   3.7280912e-03   1.2594686e+01   9.5880326e+00
   1.5377502e-02   4.0325334e-02   1.4192748e-02   3.6963678e-03   1.0192243e+01   9.9574086e+00
   1.5038990e-02   3.8509376e-02   1.3336436e-02   3.6787472e-03   8.7009177e+00   1.0331104e+01
   1.4657242e-02   3.6602832e-02   1.2491198e-02   3.6730258e-03   7.4382354e+00   1.0768909e+01
   1.4217030e-02   3.4626714e-02   1.1692026e-02   3.6764776e-03   5.8559833e+00   1.0880273e+01
   1.3730292e-02   3.2631142e-02   1.0970815e-02   3.6878818e-03   4.6270170e+00   1.0758848e+01
   1.3219530e-02   3.0676260e-02   1.0363214e-02   3.7063402e-03   3.9194406e+00   1.0969443e+01
   1.2700788e-02   2.8796794e-02   9.9023480e-03   3.7301558e-03   3.3351658e+00   1.1100038e+01
   1.2183514e-02   2.6993472e-02   9.6191416e-03   3.7575718e-03   2.8022560e+00   1.2549053e+01
   1.1672821e-02   2.5242742e-02   9.5438516e-03   3.7864506e-03   2.6214721e+00   2.1520349e+01
   1.1176307e-02   2.3521924e-02   9.7021962e-03   3.8148178e-03   2.3158609e+00   3.6492853e+01
   1.0704087e-02   2.1836278e-02   1.0113800e-02   3.8413292e-03   2.0016400e+00   5.3137082e+01
   1.0262239e-02   2.0206210e-02   1.0790732e-02   3.8645986e-03   2.3753965e+00   7.3323415e+01
   9.8536616e-03   1.8637616e-02   1.1738879e-02   3.8845240e-03   2.6326832e+00   8.9562679e+01
   9.4784888e-03   1.7125967e-02   1.2959519e-02   3.9028972e-03   2.4159810e+00   9.6639703e+01
   9.1337758e-03   1.5674380e-02   1.4454236e-02   3.9211284e-03   2.1571075e+00   1.0106531e+02
   8.8145476e-03   1.4294930e-02   1.6226377e-02   3.9387652e-03   2.2655232e+00   1.0517007e+02
   8.5136934e-03   1.2999181e-02   1.8275561e-02   3.9532312e-03   2.4252480e+00   1.0844356e+02
   8.2258530e-03   1.1795861e-02   2.0596916e-02   3.9629922e-03   2.3963886e+00   1.1032138e+02
   7.9520268e-03   1.0687123e-02   2.3186976e-02   3.9684344e-03   2.2096281e+00   1.1074385e+02
   7.6993376e-03   9.6687682e-03   2.6048538e-02   3.9686918e-03   1.9584116e+00   1.1080717e+02
   7.4743784e-03   8.7438808e-03   2.9180556e-02   3.9634550e-03   2.2138481e+00   1.1060427e+02
   7.2889584e-03   7.9231116e-03   3.2588270e-02   3.9540134e-03   2.2390549e+00   1.1037100e+02
   7.1740940e-03   7.2171596e-03   3.6305296e-02   3.9410122e-03   1.9284641e+00   1.0986764e+02
   7.1731382e-03   6.6349750e-03   4.0367658e-02   3.9251544e-03   1.6447548e+00   1.0914605e+02
   7.3312450e-03   6.1794946e-03   4.4792266e-02   3.9068228e-03   1.5658929e+00   1.0825697e+02
   7.6936992e-03   5.8474802e-03   4.9584242e-02   3.8845610e-03   1.9475879e+00   1.0729956e+02
   8.3023686e-03   5.6327186e-03   5.4736072e-02   3.8571084e-03   1.8010622e+00   1.0699412e+02
   9.1942264e-03   5.5254702e-03   6.0222158e-02   3.8237368e-03   1.5705964e+00   1.0721349e+02
   1.0401331e-02   5.5106020e-03   6.5977124e-02   3.7839310e-03   1.5761771e+00   1.0748920e+02
   1.1948081e-02   5.5713102e-03   7.1883810e-02   3.7388692e-03   1.2241275e+00   1.0777775e+02
   1.3849598e-02   5.6958174e-03   7.7789896e-02   3.6901108e-03   1.2459327e+00   1.0815043e+02
   1.6109817e-02   5.8782360e-03   8.3523114e-02   3.6389166e-03   1.1263715e+00   1.0842734e+02
   1.8718584e-02   6.1147224e-03   8.8888640e-02   3.5866186e-03   7.4840764e-01   1.0884257e+02
   2.1648528e-02   6.3989974e-03   9.3640294e-02   3.5343392e-03   1.0149651e+00   1.0942688e+02
   2.4851958e-02   6.7191124e-03   9.7490298e-02   3.4830414e-03   1.0756543e+00   1.0985395e+02
   2.8260548e-02   7.0562550e-03   1.0020772e-01   3.4333674e-03   1.0244361e+00   1.1059956e+02
   3.1781652e-02   7.3884602e-03   1.0167146e-01   3.3857812e-03   1.0495111e+00   1.1161982e+02
   3.5295984e-02   7.6923508e-03   1.0181386e-01   3.3411454e-03   9.5693562e-01   1.1243000e+02
   3.8667128e-02   7.9431338e-03   1.0062073e-01   3.3013224e-03   9.2150214e-01   1.1314571e+02
   4.1786008e-02   8.1233116e-03   9.8173870e-02   3.2676596e-03   4.9278802e-01   1.1374758e+02
   4.4613946e-02   8.2292202e-03   9.4616288e-02   3.2407554e-03   5.2189446e-01   1.1421779e+02
   4.7151864e-02   8.2679860e-03   9.0144448e-02   3.2226476e-03   3.7760949e-01   1.1466580e+02
   4.9401090e-02   8.2488280e-03   8.5014366e-02   3.2161914e-03   5.1361540e-01   1.1503134e+02
   5.1355842e-02   8.1783608e-03   7.9465474e-02   3.2237098e-03   2.3168408e+00   1.1528382e+02
   5.3006920e-02   8.0652768e-03   7.3672094e-02   3.2463166e-03   4.1202144e+00   1.1549183e+02
   5.4341402e-02   7.9204112e-03   6.7770916e-02   3.2839404e-03   5.3304464e+00   1.1561553e+02
   5.5329644e-02   7.7502556e-03   6.1889122e-02   3.3358392e-03   5.0911164e+00   1.1556734e+02
   5.5953526e-02   7.5540794e-03   5.6140628e-02   3.4000378e-03   4.6564078e+00   1.1541317e+02
   5.6196018e-02   7.3303716e-03   5.0595602e-02   3.4739058e-03   5.2249594e+00   1.1524471e+02
   5.6009042e-02   7.0844912e-03   4.5284152e-02   3.5550718e-03   4.7570748e+00   1.1509202e+02
   5.5351928e-02   6.8240412e-03   4.0247172e-02   3.6412064e-03   4.1283995e+00   1.1491723e+02
   5.4228368e-02   6.5559298e-03   3.5544720e-02   3.7285872e-03   3.8109945e+00   1.1467188e+02
   5.2727488e-02   6.2911314e-03   3.1222282e-02   3.8120322e-03   3.4409823e+00   1.1435476e+02
   5.0993670e-02   6.0419376e-03   2.7293454e-02   3.8866490e-03   3.3978920e+00   1.1400103e+02
   4.9144546e-02   5.8156256e-03   2.3751094e-02   3.9477450e-03   3.3284135e+00   1.1364125e+02
   4.7286608e-02   5.6160494e-03   2.0587936e-02   3.9913218e-03   3.3815910e+00   1.1324129e+02
   4.5530022e-02   5.4461776e-03   1.7792927e-02   4.0142412e-03   3.3999196e+00   1.1287201e+02
   4.3959218e-02   5.3060200e-03   1.5340192e-02   4.0140500e-03   3.5242523e+00   1.1247161e+02
   4.2636100e-02   5.1944644e-03   1.3195659e-02   3.9894196e-03   3.7840390e+00   1.1197503e+02
   4.1612534e-02   5.1096772e-03   1.1330630e-02   3.9388964e-03   3.8400327e+00   1.1145093e+02
   4.0914626e-02   5.0464270e-03   9.7227188e-03   3.8617272e-03   3.9633182e+00   1.1081448e+02
   4.0530250e-02   4.9987636e-03   8.3468604e-03   3.7595440e-03   4.1158765e+00   1.1017242e+02
   4.0414466e-02   4.9595332e-03   7.1818110e-03   3.6358162e-03   4.0883771e+00   1.0958556e+02
   4.0494836e-02   4.9199760e-03   6.2145194e-03   3.4941948e-03   4.1340196e+00   1.0899257e+02
   4.0699456e-02   4.8735686e-03   5.4306024e-03   3.3371792e-03   4.3310314e+00   1.0837833e+02
   4.0981358e-02   4.8138498e-03   4.8130016e-03   3.1663232e-03   4.4563875e+00   1.0762773e+02
   4.1298506e-02   4.7346656e-03   4.3441762e-03   2.9829306e-03   4.5824242e+00   1.0681482e+02
   4.1601774e-02   4.6357278e-03   4.0054802e-03   2.7888140e-03   4.7007225e+00   1.0607243e+02
   4.1853460e-02   4.5224504e-03   3.7777160e-03   2.5862532e-03   4.7303627e+00   1.0519822e+02
   4.2025012e-02   4.4024386e-03   3.6432766e-03   2.3777520e-03   4.7217307e+00   1.0419088e+02
   4.2090562e-02   4.2825438e-03   3.5874974e-03   2.1665586e-03   4.7876749e+00   1.0327275e+02
   4.2050840e-02   4.1668704e-03   3.5968234e-03   1.9568452e-03   4.9154346e+00   1.0218239e+02
   4.1940688e-02   4.0571764e-03   3.6581480e-03   1.7536770e-03   4.9597192e+00   1.0101437e+02
   4.1806798e-02   3.9552848e-03   3.7592012e-03   1.5629199e-03   5.0118370e+00   9.9922038e+01
   4.1685942e-02   3.8643418e-03   3.8879352e-03   1.3911531e-03   5.0762458e+00   9.8639064e+01
   4.1595922e-02   3.7876748e-03   4.0329862e-03   1.2459294e-03   5.1291154e+00   9.7274281e+01
   4.1546362e-02   3.7284138e-03   4.1839638e-03   1.1369381e-03   5.1504348e+00   9.5905237e+01
   4.1547788e-02   3.6884456e-03   4.3310462e-03   1.0766869e-03   5.1390979e+00   9.4529415e+01
   4.1605072e-02   3.6661130e-03   4.4640714e-03   1.0799847e-03   5.1421257e+00   9.3222863e+01
   4.1707098e-02   3.6576926e-03   4.5715354e-03   1.1647181e-03   5.1352277e+00   9.1943985e+01
   4.1822564e-02   3.6585864e-03   4.6441764e-03   1.3512660e-03   5.1750537e+00   9.0604809e+01
   4.1930376e-02   3.6614294e-03   4.6770752e-03   1.6621289e-03   5.1937960e+00   8.9529251e+01
   4.2034198e-02   3.6595164e-03   4.6659424e-03   2.1238092e-03   5.1809622e+00   8.8649078e+01
   4.2129016e-02   3.6492280e-03   4.6085668e-03   2.7658082e-03   5.1917621e+00   8.7789074e+01
   4.2188990e-02   3.6262806e-03   4.5081002e-03   3.6203704e-03   5.1965029e+00   8.6787810e+01
   4.2161140e-02   3.5869178e-03   4.3710206e-03   4.7212640e-03   5.1947100e+00   8.5158503e+01
   4.1975956e-02   3.5311614e-03   4.2055384e-03   6.1005680e-03   5.1405652e+00   8.3770609e+01
   4.1599150e-02   3.4620934e-03   4.0222974e-03   7.7866130e-03   5.1025614e+00   8.2693686e+01
   4.1039902e-02   3.3845194e-03   3.8341032e-03   9.8016802e-03   5.0934710e+00   8.1465339e+01
   4.0318278e-02   3.3033218e-03   3.6540928e-03   1.2162215e-02   5.0457032e+00   8.0490400e+01
   3.9442392e-02   3.2227332e-03   3.4959886e-03   1.4875635e-02   5.0035098e+00   7.9266781e+01
   3.8431020e-02   3.1467370e-03   3.3759086e-03   1.7939927e-02   4.9776430e+00   7.8172060e+01
   3.7355966e-02   3.0775948e-03   3.3119612e-03   2.1343908e-02   4.9834944e+00   7.7296799e+01
   3.6308672e-02   3.0160744e-03   3.3239074e-03   2.5065166e-02   4.9347407e+00   7.5791025e+01
   3.5350534e-02   2.9646204e-03   3.4329732e-03   2.9068522e-02   4.7444754e+00   7.4311480e+01
   3.4513296e-02   2.9267510e-03   3.6599826e-03   3.3293328e-02   4.6818173e+00   7.2890596e+01
   3.3813238e-02   2.9047752e-03   4.0258016e-03   3.7663254e-02   4.7487777e+00   7.1700820e+01
   3.3270346e-02   2.9001656e-03   4.5516356e-03   4.2097394e-02   4.5829887e+00   7.0962125e+01
   3.2926430e-02   2.9141638e-03   5.2591038e-03   4.6502304e-02   4.3714781e+00   6.9606284e+01
   3.2845634e-02   2.9480046e-03   6.1723614e-03   5.0764930e-02   4.2894300e+00   6.8498366e+01
   3.3087720e-02   3.0029612e-03   7.3166764e-03   5.4739042e-02   4.2057114e+00   6.8105816e+01
   3.3687406e-02   3.0807918e-03   8.7163260e-03   5.8272026e-02   4.2337660e+00   6.7356402e+01
   3.4662586e-02   3.1829540e-03   1.0395710e-02   6.1201176e-02   4.2296786e+00   6.6168034e+01
   3.6018332e-02   3.3097360e-03   1.2386314e-02   6.3373512e-02   4.1406530e+00   6.4528889e+01
   3.7744294e-02   3.4614416e-03   1.4727189e-02   6.4752018e-02   4.1321128e+00   6.2988711e+01
   3.9817274e-02   3.6381324e-03   1.7453233e-02   6.5378150e-02   4.0747658e+00   6.1757589e+01
   4.2190538e-02   3.8400304e-03   2.0594866e-02   6.5288432e-02   4.0512122e+00   6.0421638e+01
   4.4793004e-02   4.0675980e-03   2.4180896e-02   6.4526574e-02   3.8984442e+00   5.8872737e+01
   4.7560948e-02   4.3196862e-03   2.8235890e-02   6.3153930e-02   3.4734410e+00   5.7022556e+01
   5.0461008e-02   4.5950122e-03   3.2772544e-02   6.1243764e-02   3.1665801e+00   5.5268595e+01
   5.3467230e-02   4.8941702e-03   3.7781662e-02   5.8847576e-02   2.9681117e+00   5.2625297e+01
   5.6528514e-02   5.2182370e-03   4.3237286e-02   5.5979754e-02   2.9512550e+00   4.9340501e+01
   5.9596060e-02   5.5669888e-03   4.9095134e-02   5.2651288e-02   3.0862349e+00   4.6781709e+01
   6.2648664e-02   5.9390148e-03   5.5282538e-02   4.8941042e-02   2.9291892e+00   4.3594727e+01
   6.5666204e-02   6.3306590e-03   6.1676922e-02   4.5005558e-02   2.8925838e+00   3.9854056e+01
   6.8617076e-02   6.7356294e-03   6.8091288e-02   4.0998298e-02   3.1052821e+00   3.6111025e+01
   7.1457430e-02   7.1498832e-03   7.4294800e-02   3.7043814e-02   3.1090990e+00   3.2269631e+01
   7.4149916e-02   7.5766414e-03   8.0036720e-02   3.3241590e-02   3.0586816e+00   2.7802261e+01
   7.6676844e-02   8.0248110e-03   8.5052084e-02   2.9658274e-02   2.9469289e+00   2.3737442e+01
   7.9001206e-02   8.5019564e-03   8.9015882e-02   2.6339008e-02   2.8722540e+00   2.3169140e+01
   8.1078322e-02   9.0138532e-03   9.1606232e-02   2.3315670e-02   2.7873147e+00   2.2828465e+01
   8.2914882e-02   9.5707700e-03   9.2632328e-02   2.0613152e-02   2.8012664e+00   2.0790412e+01
   8.4553104e-02   1.0187956e-02   9.2013980e-02   1.8247448e-02   2.7354088e+00   1.8655334e+01
   8.6024228e-02   1.0880337e-02   8.9826426e-02   1.6224340e-02   2.8348202e+00   1.6848475e+01
   8.7323686e-02   1.1656216e-02   8.6317508e-02   1.4542003e-02   3.3963968e+00   1.6589594e+01
   8.8422274e-02   1.2514247e-02   8.1800634e-02   1.3186672e-02   3.1394951e+00   1.6094812e+01
   8.9286354e-02   1.3442774e-02   7.6611358e-02   1.2133694e-02   6.6481358e+00   1.5436707e+01
   8.9872160e-02   1.4424712e-02   7.1060648e-02   1.1347709e-02   1.9953237e+01   1.4905486e+01
   9.0152176e-02   1.5444152e-02   6.5411930e-02   1.0783001e-02   4.2167339e+01   1.3381391e+01
   9.0124256e-02   1.6480209e-02   5.9880300e-02   1.0391463e-02   6.5579851e+01   1.2376336e+01
   8.9800254e-02   1.7503722e-02   5.4627838e-02   1.0128133e-02   8.0515730e+01   1.1628927e+01
   8.9187238e-02   1.8481396e-02   4.9775880e-02   9.9561124e-03   8.9496893e+01   1.1137439e+01
   8.8253078e-02   1.9380201e-02   4.5401218e-02   9.8453112e-03   9.7610574e+01   1.1202516e+01
   8.6930102e-02   2.0168244e-02   4.1545012e-02   9.7645202e-03   1.0316637e+02   1.1169684e+01
   8.5114004e-02   2.0812154e-02   3.8210332e-02   9.6850642e-03   1.0667500e+02   1.0909884e+01
   8.2712662e-02   2.1298934e-02   3.5362190e-02   9.5864842e-03   1.0876647e+02   1.0182624e+01
   7.9722690e-02   2.1648346e-02   3.2947922e-02   9.4576282e-03   1.0965171e+02   9.1329235e+00
   7.6170582e-02   2.1886210e-02   3.0905818e-02   9.2947994e-03   1.1014056e+02   8.2812518e+00
   7.2051278e-02   2.2027864e-02   2.9169914e-02   9.0953176e-03   1.1042831e+02   7.5068539e+00
   6.7418160e-02   2.2074986e-02   2.7666678e-02   8.8587598e-03   1.1048978e+02   6.3521814e+00
   6.2431002e-02   2.2015562e-02   2.6324650e-02   8.5861462e-03   1.0990780e+02   5.8213207e+00
   5.7281366e-02   2.1833490e-02   2.5092610e-02   8.2761058e-03   1.0898313e+02   5.3220411e+00
   5.2150150e-02   2.1505798e-02   2.3927386e-02   7.9323608e-03   1.0802826e+02   4.1947010e+00
   4.7184476e-02   2.1017812e-02   2.2780234e-02   7.5677220e-03   1.0721224e+02   3.5810589e+00
   4.2480016e-02   2.0386218e-02   2.1617034e-02   7.1980724e-03   1.0701489e+02   3.0766471e+00
   3.8096370e-02   1.9634161e-02   2.0435198e-02   6.8376800e-03   1.0710478e+02   2.6152949e+00
   3.4057308e-02   1.8786602e-02   1.9254462e-02   6.4972980e-03   1.0699957e+02   2.3188181e+00
   3.0370260e-02   1.7887350e-02   1.8101769e-02   6.1841448e-03   1.0678082e+02   2.1491532e+00
   2.7058688e-02   1.6981468e-02   1.7000857e-02   5.9039286e-03   1.0662642e+02   1.9821646e+00
   2.4155694e-02   1.6107206e-02   1.5973980e-02   5.6603396e-03   1.0660478e+02   1.7112114e+00
   2.1686476e-02   1.5297135e-02   1.5034226e-02   5.4532932e-03   1.0682320e+02   1.5859794e+00
   1.9659134e-02   1.4572621e-02   1.4181392e-02   5.2812750e-03   1.0723150e+02   1.3688775e+00
   1.8061480e-02   1.3946409e-02   1.3411239e-02   5.1419248e-03   1.0752006e+02   1.2505119e+00
   1.6866179e-02   1.3423797e-02   1.2711796e-02   5.0309184e-03   1.0781897e+02   8.2946653e-01
   1.6037857e-02   1.2998592e-02   1.2069522e-02   4.9452974e-03   1.0814082e+02   4.4766777e-01
   1.5533454e-02   1.2657478e-02   1.1474747e-02   4.8841420e-03   1.0841311e+02   3.6595123e-01
   1.5304182e-02   1.2393428e-02   1.0917189e-02   4.8456398e-03   1.0874985e+02   3.2198299e-01
   1.5299725e-02   1.2205633e-02   1.0392571e-02   4.8280962e-03   1.0894564e+02   8.5333638e-01
   1.5472165e-02   1.2096200e-02   9.9012378e-03   4.8309252e-03   1.0913337e+02   2.2373645e+00
   1.5782514e-02   1.2071404e-02   9.4449322e-03   4.8524372e-03   1.0937541e+02   5.6399842e+00
   1.6194878e-02   1.2131958e-02   9.0303548e-03   4.8907840e-03   1.0952848e+02   9.3271982e+00
   1.6681047e-02   1.2270703e-02   8.6631464e-03   4.9457336e-03   1.0967205e+02   1.2765313e+01
   1.7238471e-02   1.2481937e-02   8.3427310e-03   5.0172584e-03   1.0969529e+02   1.6703676e+01
   1.7873631e-02   1.2760098e-02   8.0651118e-03   5.1048552e-03   1.0968936e+02   1.7726338e+01
   1.8579449e-02   1.3093010e-02   7.8238546e-03   5.2069366e-03   1.0966486e+02   1.7663163e+01
   1.9340887e-02   1.3462517e-02   7.6112512e-03   5.3205308e-03   1.0934783e+02   1.7981344e+01
   2.0141924e-02   1.3849825e-02   7.4224450e-03   5.4419004e-03   1.0897387e+02   1.6980460e+01
   2.0970326e-02   1.4240425e-02   7.2560006e-03   5.5659324e-03   1.0871577e+02   1.5432256e+01
   2.1819774e-02   1.4621181e-02   7.1091578e-03   5.6863556e-03   1.0832362e+02   1.3258407e+01
   2.2684112e-02   1.4976682e-02   6.9775852e-03   5.7970712e-03   1.0767249e+02   1.2226514e+01
   2.3552940e-02   1.5295624e-02   6.8607354e-03   5.8930942e-03   1.0672343e+02   1.1848869e+01
   2.4410876e-02   1.5571249e-02   6.7604674e-03   5.9691786e-03   1.0555070e+02   1.1305309e+01
   2.5244264e-02   1.5788628e-02   6.6768104e-03   6.0176966e-03   1.0441285e+02   1.1714089e+01
   2.6041730e-02   1.5928513e-02   6.6090184e-03   6.0329902e-03   1.0346084e+02   1.1959216e+01
   2.6782330e-02   1.5987278e-02   6.5550276e-03   6.0148552e-03   1.0249043e+02   1.2713409e+01
   2.7440360e-02   1.5979683e-02   6.5097406e-03   5.9653168e-03   1.0147177e+02   1.3558362e+01
   2.7997784e-02   1.5928702e-02   6.4669884e-03   5.8885264e-03   1.0050085e+02   1.3861526e+01
   2.8436614e-02   1.5853740e-02   6.4197386e-03   5.7901920e-03   9.9429086e+01   1.4451493e+01
   2.8742618e-02   1.5768459e-02   6.3600694e-03   5.6745646e-03   9.8339227e+01   1.4720421e+01
   2.8929310e-02   1.5688376e-02   6.2812166e-03   5.5448538e-03   9.7504059e+01   1.5135177e+01
   2.9040580e-02   1.5631117e-02   6.1799834e-03   5.4017444e-03   9.6888539e+01   1.5652490e+01
   2.9137428e-02   1.5614063e-02   6.0599924e-03   5.2460332e-03   9.6090835e+01   1.5822049e+01
   2.9283482e-02   1.5649784e-02   5.9269094e-03   5.0859336e-03   9.5026971e+01   1.6007442e+01
   2.9525478e-02   1.5741157e-02   5.7842636e-03   4.9345056e-03   9.3910058e+01   1.6286207e+01
   2.9883574e-02   1.5879334e-02   5.6369540e-03   4.8056342e-03   9.2977958e+01   1.6530991e+01
   3.0355454e-02   1.6042844e-02   5.4895414e-03   4.7127362e-03   9.2294374e+01   1.6560546e+01
   3.0926524e-02   1.6200472e-02   5.3452804e-03   4.6659206e-03   9.1552405e+01   1.6646995e+01
   3.1562358e-02   1.6309934e-02   5.2077888e-03   4.6727334e-03   9.0717256e+01   1.6544040e+01
   3.2202918e-02   1.6323372e-02   5.0797780e-03   4.7382408e-03   8.9821926e+01   1.6474821e+01
   3.2774796e-02   1.6200230e-02   4.9620502e-03   4.8663268e-03   8.8623570e+01   1.6721362e+01
   3.3195188e-02   1.5916551e-02   4.8532862e-03   5.0610518e-03   8.7279776e+01   1.6738784e+01
   3.3424876e-02   1.5479304e-02   4.7516900e-03   5.3247310e-03   8.6343544e+01   1.6725688e+01
   3.3503912e-02   1.4927774e-02   4.6565824e-03   5.6589156e-03   8.5387307e+01   1.6647308e+01
   3.3491326e-02   1.4317164e-02   4.5678624e-03   6.0633910e-03   8.4229747e+01   1.6566781e+01
   3.3426394e-02   1.3701364e-02   4.4847770e-03   6.5343548e-03   8.3305061e+01   1.6696016e+01
   3.3328418e-02   1.3122196e-02   4.4060792e-03   7.0641890e-03   8.2183339e+01   1.6738809e+01
   3.3204528e-02   1.2609506e-02   4.3307320e-03   7.6395644e-03   8.1262393e+01   1.6735454e+01
   3.3052658e-02   1.2186576e-02   4.2579072e-03   8.2409638e-03   8.0562695e+01   1.6734595e+01
   3.2861018e-02   1.1873247e-02   4.1881492e-03   8.8459276e-03   7.9792422e+01   1.6740343e+01
   3.2630670e-02   1.1683085e-02   4.1237756e-03   9.4329142e-03   7.9321152e+01   1.6736809e+01
   3.2367166e-02   1.1621606e-02   4.0675940e-03   9.9765664e-03   7.8569142e+01   1.6736781e+01
   3.2056926e-02   1.1689274e-02   4.0210244e-03   1.0447827e-02   7.7654836e+01   1.6746269e+01
   3.1675820e-02   1.1882473e-02   3.9843280e-03   1.0823257e-02   7.6937450e+01   1.6710701e+01
   3.1207322e-02   1.2193182e-02   3.9596532e-03   1.1083513e-02   7.6302138e+01   1.6705020e+01
   3.0656626e-02   1.2618269e-02   3.9521312e-03   1.1214190e-02   7.5623966e+01   1.6645514e+01
   3.0049932e-02   1.3162654e-02   3.9696154e-03   1.1212615e-02   7.4840685e+01   1.6532465e+01
   2.9414120e-02   1.3829979e-02   4.0208902e-03   1.1082501e-02   7.4259550e+01   1.6389420e+01
   2.8765034e-02   1.4623629e-02   4.1132298e-03   1.0827173e-02   7.3569574e+01   1.6277075e+01
   2.8113274e-02   1.5546501e-02   4.2524012e-03   1.0458334e-02   7.2977480e+01   1.6139345e+01
   2.7466138e-02   1.6600210e-02   4.4424682e-03   1.0002041e-02   7.2341064e+01   1.6056175e+01
   2.6833378e-02   1.7794545e-02   4.6864304e-03   9.4865246e-03   7.1391080e+01   1.5947665e+01
   2.6228994e-02   1.9149619e-02   4.9874226e-03   8.9369312e-03   7.0542424e+01   1.5285420e+01
   2.5657818e-02   2.0688280e-02   5.3494288e-03   8.3760500e-03   6.9259470e+01   1.4660201e+01
   2.5108756e-02   2.2431284e-02   5.7784032e-03   7.8226006e-03   6.8067767e+01   1.3832751e+01
   2.4573722e-02   2.4393472e-02   6.2805260e-03   7.2931106e-03   6.7269146e+01   1.2506150e+01
   2.4064644e-02   2.6577736e-02   6.8612442e-03   6.7986722e-03   6.6100749e+01   1.1841324e+01
   2.3596818e-02   2.8977750e-02   7.5251992e-03   6.3432820e-03   6.4633678e+01   1.1565859e+01
   2.3180682e-02   3.1572764e-02   8.2742524e-03   5.9280042e-03   6.3271651e+01   1.1049996e+01
   2.2820226e-02   3.4323578e-02   9.1070860e-03   5.5536916e-03   6.1920362e+01   1.0483672e+01
   2.2508698e-02   3.7195814e-02   1.0017568e-02   5.2193284e-03   6.0345235e+01   1.0143807e+01
   2.2240766e-02   4.0175744e-02   1.0992791e-02   4.9198910e-03   5.9016106e+01   1.0015838e+01
   2.2013564e-02   4.3257086e-02   1.2013868e-02   4.6509456e-03   5.7373488e+01   9.9176413e+00
   2.1824560e-02   4.6416654e-02   1.3059842e-02   4.4122468e-03   5.5416083e+01   9.7910116e+00
   2.1664906e-02   4.9610770e-02   1.4104873e-02   4.2044630e-03   5.3489938e+01   9.5870735e+00
   2.1513124e-02   5.2778146e-02   1.5111871e-02   4.0263250e-03   5.0716700e+01   9.4602128e+00
   2.1351926e-02   5.5845420e-02   1.6033985e-02   3.8758688e-03   4.7706469e+01   9.2425697e+00
   2.1174786e-02   5.8732330e-02   1.6813634e-02   3.7514044e-03   4.4673804e+01   8.9997152e+00
   2.0979424e-02   6.1343762e-02   1.7395090e-02   3.6512412e-03   4.0809689e+01   8.7526759e+00
   2.0764478e-02   6.3596046e-02   1.7732310e-02   3.5735642e-03   3.7158306e+01   8.4257303e+00
   2.0528218e-02   6.5400454e-02   1.7787658e-02   3.5153196e-03   3.4130374e+01   8.5057244e+00
   2.0266310e-02   6.6627732e-02   1.7556750e-02   3.4730716e-03   3.0616901e+01   8.5846111e+00
   1.9969585e-02   6.7165446e-02   1.7060999e-02   3.4441928e-03   2.7430370e+01   8.3510278e+00
   1.9630755e-02   6.6962376e-02   1.6327383e-02   3.4261832e-03   2.3618598e+01   8.1647477e+00
   1.9237266e-02   6.6005030e-02   1.5402791e-02   3.4166114e-03   1.8776121e+01   8.0681758e+00
   1.8764230e-02   6.4293432e-02   1.4344257e-02   3.4127292e-03   1.5582051e+01   8.3084355e+00
   1.8191393e-02   6.1869528e-02   1.3199829e-02   3.4122984e-03   1.2811601e+01   8.4598482e+00
   1.7509265e-02   5.8829518e-02   1.2006368e-02   3.4157472e-03   1.0264171e+01   8.4729910e+00
   1.6713977e-02   5.5298378e-02   1.0798137e-02   3.4252034e-03   9.4307583e+00   8.7339540e+00
   1.5805757e-02   5.1410424e-02   9.6199368e-03   3.4423530e-03   8.4397266e+00   8.5031126e+00
   1.4789233e-02   4.7275696e-02   8.5211408e-03   3.4680214e-03   7.3465069e+00   8.3966213e+00
   1.3683023e-02   4.2992516e-02   7.5498646e-03   3.5016270e-03   6.4499487e+00   8.3301434e+00
   1.2522660e-02   3.8668398e-02   6.7546170e-03   3.5414336e-03   5.2212547e+00   8.5447100e+00
   1.1346377e-02   3.4399688e-02   6.1829930e-03   3.5849388e-03   4.1359668e+00   1.3755560e+01
   1.0185149e-02   3.0266776e-02   5.8814402e-03   3.6285666e-03   3.3311402e+00   2.6025938e+01
   9.0640646e-03   2.6342700e-02   5.8938254e-03   3.6684514e-03   3.1892316e+00   4.2160905e+01
   8.0035390e-03   2.2693462e-02   6.2621418e-03   3.7013748e-03   2.7977163e+00   5.9135614e+01
   7.0196306e-03   1.9368976e-02   7.0261372e-03   3.7255424e-03   2.2331782e+00   7.5770037e+01
   6.1265120e-03   1.6404952e-02   8.2246126e-03   3.7402040e-03   2.1611326e+00   8.8864080e+01
   5.3379790e-03   1.3824546e-02   9.8986666e-03   3.7453926e-03   1.9741289e+00   9.6091740e+01
   4.6671390e-03   1.1632368e-02   1.2087884e-02   3.7417448e-03   1.7707727e+00   1.0102234e+02
   4.1256828e-03   9.8200748e-03   1.4824770e-02   3.7298364e-03   1.3653828e+00   1.0534648e+02
   3.7235052e-03   8.3733860e-03   1.8138884e-02   3.7119628e-03   9.3593659e-01   1.0799018e+02
   3.4710932e-03   7.2737428e-03   2.2066938e-02   3.6912540e-03   9.0835646e-01   1.0954100e+02
   3.3810450e-03   6.4960130e-03   2.6646988e-02   3.6693650e-03   8.1320562e-01   1.1047704e+02
   3.4660134e-03   6.0071626e-03   3.1904198e-02   3.6478458e-03   7.1556392e-01   1.1104857e+02
   3.7373938e-03   5.7700070e-03   3.7851924e-02   3.6287314e-03   7.4087604e-01   1.1123303e+02
   4.2072036e-03   5.7483890e-03   4.4504870e-02   3.6138642e-03   5.9624448e-01   1.1122294e+02
   4.8907540e-03   5.9079916e-03   5.1877564e-02   3.6037856e-03   9.9243654e-01   1.1114983e+02
   5.8046048e-03   6.2110508e-03   5.9964856e-02   3.5978668e-03   1.7458063e+00   1.1065299e+02
   6.9638108e-03   6.6151076e-03   6.8744842e-02   3.5960332e-03   1.7970686e+00   1.0998482e+02
   8.3806988e-03   7.0744220e-03   7.8189374e-02   3.5982648e-03   1.4533166e+00   1.0956753e+02
   1.0061685e-02   7.5432694e-03   8.8241640e-02   3.6028624e-03   1.3381289e+00   1.0954749e+02
   1.2005623e-02   7.9792326e-03   9.8779740e-02   3.6070844e-03   1.5486872e+00   1.0974757e+02
   1.4203239e-02   8.3409250e-03   1.0960062e-01   3.6104394e-03   1.6170670e+00   1.0991961e+02
   1.6635282e-02   8.5983348e-03   1.2044123e-01   3.6146952e-03   1.5564499e+00   1.1013703e+02
   1.9270263e-02   8.7410180e-03   1.3099299e-01   3.6224620e-03   1.5638672e+00   1.1049871e+02
   2.2060174e-02   8.7726688e-03   1.4088270e-01   3.6373984e-03   1.3685311e+00   1.1094907e+02
   2.4937482e-02   8.7113542e-03   1.4963511e-01   3.6617446e-03   1.1772233e+00   1.1141238e+02
   2.7817800e-02   8.5794236e-03   1.5667844e-01   3.6957110e-03   1.2221298e+00   1.1185072e+02
   3.0599744e-02   8.3942160e-03   1.6152503e-01   3.7389414e-03   9.6607170e-01   1.1221467e+02
   3.3163684e-02   8.1709516e-03   1.6387204e-01   3.7906012e-03   8.3823188e-01   1.1266361e+02
   3.5386796e-02   7.9198048e-03   1.6350419e-01   3.8495838e-03   1.0917257e+00   1.1331003e+02
   3.7174496e-02   7.6487176e-03   1.6040720e-01   3.9148300e-03   9.8173077e-01   1.1400670e+02
   3.8472602e-02   7.3654680e-03   1.5485421e-01   3.9848500e-03   1.0572830e+00   1.1462420e+02
   3.9247820e-02   7.0729202e-03   1.4726620e-01   4.0558842e-03   9.2432490e-01   1.1514739e+02
   3.9498772e-02   6.7741358e-03   1.3815858e-01   4.1232560e-03   5.4403763e-01   1.1559526e+02
   3.9283044e-02   6.4750964e-03   1.2805162e-01   4.1844718e-03   7.0999240e-01   1.1594327e+02
   3.8687452e-02   6.1802960e-03   1.1736102e-01   4.2385976e-03   8.5897409e-01   1.1623333e+02
   3.7804882e-02   5.8941664e-03   1.0640665e-01   4.2843880e-03   1.6207233e+00   1.1646292e+02
   3.6746246e-02   5.6231526e-03   9.5460486e-02   4.3194022e-03   3.2895204e+00   1.1660193e+02
   3.5623814e-02   5.3733100e-03   8.4778196e-02   4.3422496e-03   4.6584979e+00   1.1664493e+02
   3.4529902e-02   5.1477736e-03   7.4566380e-02   4.3543702e-03   4.9348431e+00   1.1661931e+02
   3.3526500e-02   4.9468182e-03   6.4973502e-02   4.3573380e-03   4.8296628e+00   1.1654789e+02
   3.2643274e-02   4.7704348e-03   5.6110930e-02   4.3521712e-03   5.0274363e+00   1.1642599e+02
   3.1897266e-02   4.6205062e-03   4.8051288e-02   4.3398012e-03   4.6188782e+00   1.1629453e+02
   3.1299186e-02   4.4991616e-03   4.0834422e-02   4.3210454e-03   4.1080134e+00   1.1614139e+02
   3.0848658e-02   4.4089888e-03   3.4461828e-02   4.2981148e-03   4.1461881e+00   1.1588287e+02
   3.0529542e-02   4.3541816e-03   2.8903184e-02   4.2728268e-03   3.8475885e+00   1.1547778e+02
   3.0308184e-02   4.3370616e-03   2.4120318e-02   4.2451234e-03   3.5995193e+00   1.1497140e+02
   3.0150228e-02   4.3577126e-03   2.0070168e-02   4.2144356e-03   3.6727532e+00   1.1446662e+02
   3.0036004e-02   4.4148660e-03   1.6697371e-02   4.1793534e-03   3.6562818e+00   1.1398067e+02
   2.9960510e-02   4.5056580e-03   1.3932725e-02   4.1380610e-03   3.7069125e+00   1.1330119e+02
   2.9925012e-02   4.6278566e-03   1.1706026e-02   4.0898320e-03   3.7938090e+00   1.1254796e+02
   2.9934302e-02   4.7791176e-03   9.9544976e-03   4.0358382e-03   3.8026931e+00   1.1187012e+02
   2.9988058e-02   4.9544518e-03   8.6136580e-03   3.9785618e-03   3.9070491e+00   1.1102467e+02
   3.0079836e-02   5.1449580e-03   7.6149776e-03   3.9198358e-03   4.2836455e+00   1.1003449e+02
   3.0212874e-02   5.3391706e-03   6.8932052e-03   3.8595744e-03   4.5066926e+00   1.0902106e+02
   3.0400054e-02   5.5260354e-03   6.3905152e-03   3.7962292e-03   4.5886491e+00   1.0810193e+02
   3.0654724e-02   5.6955604e-03   6.0543500e-03   3.7281400e-03   4.8240717e+00   1.0719598e+02
   3.0977692e-02   5.8392562e-03   5.8399848e-03   3.6531158e-03   4.8288019e+00   1.0622120e+02
   3.1354280e-02   5.9485772e-03   5.7138728e-03   3.5677336e-03   4.8585605e+00   1.0513608e+02
   3.1757462e-02   6.0167870e-03   5.6486764e-03   3.4680556e-03   4.9930608e+00   1.0377412e+02
   3.2139224e-02   6.0408702e-03   5.6255282e-03   3.3508922e-03   5.0477903e+00   1.0261637e+02
   3.2444310e-02   6.0153466e-03   5.6363994e-03   3.2143252e-03   5.2084571e+00   1.0151028e+02
   3.2635666e-02   5.9372866e-03   5.6766508e-03   3.0570880e-03   5.2945751e+00   1.0009174e+02
   3.2707370e-02   5.8137702e-03   5.7398350e-03   2.8793788e-03   5.2609457e+00   9.8823179e+01
   3.2689086e-02   5.6541738e-03   5.8161582e-03   2.6828754e-03   5.2766185e+00   9.7319247e+01
   3.2627012e-02   5.4655708e-03   5.8946592e-03   2.4701062e-03   5.4659545e+00   9.5504278e+01
   3.2565676e-02   5.2556190e-03   5.9662500e-03   2.2457134e-03   5.6069469e+00   9.4000193e+01
   3.2541794e-02   5.0345472e-03   6.0217352e-03   2.0173960e-03   5.5848721e+00   9.2721719e+01
   3.2573982e-02   4.8143216e-03   6.0499852e-03   1.7958776e-03   5.5501998e+00   9.1364725e+01
   3.2659688e-02   4.6046184e-03   6.0399752e-03   1.5942578e-03   5.5576966e+00   8.9699624e+01
   3.2778930e-02   4.4099784e-03   5.9859642e-03   1.4282645e-03   5.5844627e+00   8.7741780e+01
   3.2898070e-02   4.2312910e-03   5.8890262e-03   1.3163227e-03   5.5520485e+00   8.5887628e+01
   3.2966746e-02   4.0665576e-03   5.7532560e-03   1.2784045e-03   5.6769252e+00   8.4370201e+01
   3.2931442e-02   3.9105560e-03   5.5842656e-03   1.3358935e-03   5.6619938e+00   8.2862928e+01
   3.2775902e-02   3.7591042e-03   5.3883432e-03   1.5120001e-03   5.7001928e+00   8.1383857e+01
   3.2514754e-02   3.6114674e-03   5.1712836e-03   1.8313228e-03   6.1665453e+00   8.0284123e+01
   3.2155530e-02   3.4674808e-03   4.9382946e-03   2.3192582e-03   6.4149186e+00   7.8947203e+01
   3.1700548e-02   3.3258430e-03   4.6944868e-03   3.0037896e-03   6.4492785e+00   7.7499845e+01
   3.1155482e-02   3.1849902e-03   4.4445744e-03   3.9170446e-03   6.4251679e+00   7.6426807e+01
   3.0538186e-02   3.0443576e-03   4.1920430e-03   5.0923106e-03   6.4952041e+00   7.5268690e+01
   2.9877730e-02   2.9047456e-03   3.9404358e-03   6.5609120e-03   6.2810576e+00   7.3823501e+01
   2.9192128e-02   2.7681942e-03   3.6928600e-03   8.3520442e-03   5.8452144e+00   7.2380482e+01
   2.8500898e-02   2.6368396e-03   3.4516538e-03   1.0493418e-02   5.9366337e+00   7.1676423e+01
   2.7836436e-02   2.5131976e-03   3.2187714e-03   1.3008806e-02   5.7943097e+00   7.1033645e+01
   2.7229166e-02   2.4012312e-03   2.9956340e-03   1.5913372e-02   5.5890413e+00   7.0137091e+01
   2.6710058e-02   2.3042768e-03   2.7864236e-03   1.9212594e-02   5.6588214e+00   6.9202512e+01
   2.6307402e-02   2.2238788e-03   2.5980420e-03   2.2897426e-02   5.3873502e+00   6.7952497e+01
   2.6033848e-02   2.1611298e-03   2.4382064e-03   2.6940616e-02   5.1036714e+00   6.6913676e+01
   2.5894774e-02   2.1170240e-03   2.3165030e-03   3.1296196e-02   4.9743060e+00   6.5244411e+01
   2.5899854e-02   2.0920284e-03   2.2443608e-03   3.5892778e-02   4.8525148e+00   6.3605544e+01
   2.6059078e-02   2.0861212e-03   2.2347754e-03   4.0635028e-02   4.7814719e+00   6.2951986e+01
   2.6380972e-02   2.0985800e-03   2.3019578e-03   4.5398058e-02   4.8997641e+00   6.1588317e+01
   2.6868212e-02   2.1284578e-03   2.4620672e-03   5.0030578e-02   5.0171302e+00   5.9763023e+01
   2.7518802e-02   2.1761664e-03   2.7338800e-03   5.4389192e-02   4.8670049e+00   5.8347169e+01
   2.8327974e-02   2.2439352e-03   3.1402704e-03   5.8343370e-02   4.7070243e+00   5.6928740e+01
   2.9277194e-02   2.3351880e-03   3.7103318e-03   6.1757628e-02   4.4507319e+00   5.5327253e+01
   3.0349350e-02   2.4527614e-03   4.4773192e-03   6.4495238e-02   4.2992944e+00   5.3327300e+01
   3.1543684e-02   2.5976458e-03   5.4776788e-03   6.6417170e-02   4.4529744e+00   5.0591681e+01
   3.2861196e-02   2.7690686e-03   6.7528768e-03   6.7363834e-02   4.4271370e+00   4.7730483e+01
   3.4291658e-02   2.9658196e-03   8.3497488e-03   6.7226638e-02   4.3187385e+00   4.5660087e+01
   3.5821046e-02   3.1896696e-03   1.0315665e-02   6.6082914e-02   4.2193763e+00   4.3029271e+01
   3.7434840e-02   3.4448772e-03   1.2693476e-02   6.4143286e-02   4.0871954e+00   3.8822746e+01
   3.9096434e-02   3.7363394e-03   1.5522845e-02   6.1605330e-02   3.9427564e+00   3.5470528e+01
   4.0753672e-02   4.0705132e-03   1.8841198e-02   5.8625904e-02   3.4539110e+00   3.2715032e+01
   4.2376750e-02   4.4545544e-03   2.2678926e-02   5.5330278e-02   2.9495831e+00   2.8344167e+01
   4.3993612e-02   4.8952692e-03   2.7049960e-02   5.1809348e-02   2.7612943e+00   2.5560308e+01
   4.5679486e-02   5.3975756e-03   3.1955102e-02   4.8111938e-02   2.7652264e+00   2.4681388e+01
   4.7498854e-02   5.9631002e-03   3.7382860e-02   4.4280840e-02   2.7897498e+00   2.2152175e+01
   4.9484162e-02   6.5894316e-03   4.3291828e-02   4.0394626e-02   2.6476202e+00   1.9507017e+01
   5.1637362e-02   7.2683316e-03   4.9604172e-02   3.6550614e-02   2.6311352e+00   1.8350103e+01
   5.3949608e-02   7.9876080e-03   5.6196052e-02   3.2859376e-02   2.6323164e+00   1.7471735e+01
   5.6417858e-02   8.7349116e-03   6.2896400e-02   2.9424780e-02   2.5966923e+00   1.6387585e+01
   5.9025944e-02   9.5023154e-03   6.9494830e-02   2.6323730e-02   2.6624333e+00   1.5336085e+01
   6.1757724e-02   1.0288828e-02   7.5736546e-02   2.3613268e-02   2.7148395e+00   1.4383517e+01
   6.4592400e-02   1.1093836e-02   8.1308756e-02   2.1329550e-02   2.5751491e+00   1.3476223e+01
   6.7481344e-02   1.1910870e-02   8.5815438e-02   1.9491166e-02   2.2107872e+00   1.2918105e+01
   7.0370614e-02   1.2729800e-02   8.8848580e-02   1.8098491e-02   2.2018181e+00   1.2740997e+01
   7.3215954e-02   1.3544493e-02   9.0126788e-02   1.7139364e-02   1.9283827e+00   1.2486393e+01
   7.5993702e-02   1.4356475e-02   8.9590572e-02   1.6602191e-02   2.1626447e+00   1.2054380e+01
   7.8712828e-02   1.5175385e-02   8.7417720e-02   1.6474829e-02   2.8035339e+00   1.1542526e+01
   8.1397878e-02   1.6018290e-02   8.3893972e-02   1.6735276e-02   4.0581268e+00   1.1116977e+01
   8.4046590e-02   1.6896897e-02   7.9312206e-02   1.7351119e-02   1.0458331e+01   1.0390871e+01
   8.6590578e-02   1.7808265e-02   7.3975762e-02   1.8284946e-02   2.3025744e+01   9.3903779e+00
   8.8888334e-02   1.8735438e-02   6.8172032e-02   1.9491496e-02   4.4359095e+01   8.9307202e+00
   9.0731796e-02   1.9651121e-02   6.2147600e-02   2.0916202e-02   6.8610580e+01   8.6644779e+00
   9.1902038e-02   2.0523740e-02   5.6120876e-02   2.2494120e-02   8.3536647e+01   8.3751943e+00
   9.2216254e-02   2.1312120e-02   5.0287512e-02   2.4145828e-02   9.3114924e+01   8.3461718e+00
   9.1479774e-02   2.1961402e-02   4.4805438e-02   2.5779324e-02   1.0062769e+02   7.9947946e+00
   8.9542756e-02   2.2414454e-02   3.9785984e-02   2.7292656e-02   1.0554646e+02   7.5491255e+00
   8.6440024e-02   2.2638174e-02   3.5296988e-02   2.8582766e-02   1.0908792e+02   7.1766476e+00
   8.2323656e-02   2.2640278e-02   3.1364992e-02   2.9561082e-02   1.1063661e+02   6.6004537e+00
   7.7323514e-02   2.2453830e-02   2.7984946e-02   3.0146186e-02   1.1189073e+02   6.6574068e+00
   7.1581344e-02   2.2121008e-02   2.5133154e-02   3.0270984e-02   1.1243727e+02   5.8910772e+00
   6.5312624e-02   2.1684844e-02   2.2769946e-02   2.9915228e-02   1.1236765e+02   4.3153131e+00
   5.8774250e-02   2.1176204e-02   2.0846710e-02   2.9103736e-02   1.1235031e+02   3.9844112e+00
   5.2211780e-02   2.0608672e-02   1.9316022e-02   2.7908868e-02   1.1173681e+02   3.3332314e+00
   4.5822700e-02   1.9989518e-02   1.8125584e-02   2.6438354e-02   1.1102131e+02   2.5001630e+00
   3.9758310e-02   1.9324514e-02   1.7212746e-02   2.4785762e-02   1.0998757e+02   2.4026099e+00
   3.4136408e-02   1.8621976e-02   1.6510085e-02   2.3021932e-02   1.0879840e+02   2.1249562e+00
   2.9034876e-02   1.7906665e-02   1.5954985e-02   2.1207996e-02   1.0811811e+02   1.8641372e+00
   2.4494300e-02   1.7210974e-02   1.5504345e-02   1.9401201e-02   1.0810950e+02   1.4365364e+00
   2.0526936e-02   1.6566044e-02   1.5131333e-02   1.7652347e-02   1.0821350e+02   1.0945527e+00
   1.7123492e-02   1.6004336e-02   1.4805549e-02   1.5994184e-02   1.0818865e+02   9.3651455e-01
   1.4256349e-02   1.5550761e-02   1.4492146e-02   1.4442968e-02   1.0826789e+02   5.3070309e-01
   1.1883121e-02   1.5218969e-02   1.4158448e-02   1.3007245e-02   1.0845162e+02   3.2429486e-01
   9.9539598e-03   1.5008079e-02   1.3775837e-02   1.1696039e-02   1.0893551e+02   3.7655769e-01
   8.4172668e-03   1.4904075e-02   1.3331487e-02   1.0517679e-02   1.0935875e+02   3.6507544e-01
   7.2235284e-03   1.4890532e-02   1.2834135e-02   9.4748168e-03   1.0964490e+02   2.3170907e-01
   6.3248972e-03   1.4945360e-02   1.2300653e-02   8.5687426e-03   1.0995506e+02   2.0140026e-01
   5.6754798e-03   1.5038216e-02   1.1744650e-02   7.8028832e-03   1.1024018e+02   4.1867181e-02
   5.2351432e-03   1.5141935e-02   1.1179392e-02   7.1798852e-03   1.1050616e+02   1.6730219e-01
   4.9666212e-03   1.5241125e-02   1.0617951e-02   6.6987534e-03   1.1063014e+02   6.5999076e-01
   4.8351294e-03   1.5325156e-02   1.0068172e-02   6.3577402e-03   1.1068245e+02   2.5854116e+00
   4.8207568e-03   1.5375197e-02   9.5358708e-03   6.1554698e-03   1.1061837e+02   7.1222567e+00
   4.9206340e-03   1.5378895e-02   9.0280220e-03   6.0866014e-03   1.1056265e+02   1.1402089e+01
   5.1404620e-03   1.5351659e-02   8.5517682e-03   6.1411882e-03   1.1051893e+02   1.5581519e+01
   5.4897178e-03   1.5321085e-02   8.1137708e-03   6.3057666e-03   1.1036519e+02   1.8587276e+01
   5.9765942e-03   1.5302512e-02   7.7186712e-03   6.5643396e-03   1.1019506e+02   1.8701577e+01
   6.6080662e-03   1.5298780e-02   7.3683196e-03   6.9021638e-03   1.0975425e+02   1.9559798e+01
   7.3894914e-03   1.5306066e-02   7.0629380e-03   7.3042216e-03   1.0923503e+02   1.9702974e+01
   8.3248310e-03   1.5309521e-02   6.8038162e-03   7.7562530e-03   1.0886805e+02   1.7996392e+01
   9.4178862e-03   1.5290526e-02   6.5915966e-03   8.2487414e-03   1.0832104e+02   1.5387844e+01
   1.0668755e-02   1.5233824e-02   6.4242436e-03   8.7724446e-03   1.0771573e+02   1.2498444e+01
   1.2075568e-02   1.5127386e-02   6.2995518e-03   9.3155130e-03   1.0706077e+02   1.1856656e+01
   1.3631866e-02   1.4968553e-02   6.2141862e-03   9.8627910e-03   1.0610441e+02   1.1606485e+01
   1.5322972e-02   1.4757682e-02   6.1638504e-03   1.0401146e-02   1.0502465e+02   1.1127526e+01
   1.7127187e-02   1.4499506e-02   6.1438382e-03   1.0923063e-02   1.0375670e+02   1.1389826e+01
   1.9012521e-02   1.4201197e-02   6.1484540e-03   1.1416499e-02   1.0220535e+02   1.1531710e+01
   2.0934744e-02   1.3864309e-02   6.1741082e-03   1.1863628e-02   1.0092503e+02   1.1906802e+01
   2.2841146e-02   1.3501218e-02   6.2174676e-03   1.2250481e-02   9.9844560e+01   1.2290990e+01
   2.4685390e-02   1.3135704e-02   6.2723384e-03   1.2568740e-02   9.8315760e+01   1.2761464e+01
   2.6440826e-02   1.2791498e-02   6.3298770e-03   1.2811307e-02   9.6765389e+01   1.3439670e+01
   2.8097060e-02   1.2489927e-02   6.3783416e-03   1.2972502e-02   9.5377539e+01   1.4115682e+01
   2.9642734e-02   1.2243714e-02   6.4040700e-03   1.3051723e-02   9.3617872e+01   1.4775077e+01
   3.1056282e-02   1.2058251e-02   6.3962460e-03   1.3050117e-02   9.2043626e+01   1.5039512e+01
   3.2321606e-02   1.1937347e-02   6.3560850e-03   1.2968186e-02   9.0840191e+01   1.5343024e+01
   3.3437632e-02   1.1880201e-02   6.2951394e-03   1.2812667e-02   8.9539236e+01   1.5762752e+01
   3.4403518e-02   1.1880795e-02   6.2240606e-03   1.2595537e-02   8.8629678e+01   1.5964459e+01
   3.5204162e-02   1.1934240e-02   6.1500382e-03   1.2328965e-02   8.7790840e+01   1.6253110e+01
   3.5800508e-02   1.2033146e-02   6.0776088e-03   1.2031115e-02   8.6469156e+01   1.6490609e+01
   3.6125612e-02   1.2166157e-02   6.0078246e-03   1.1726759e-02   8.5160529e+01   1.6502410e+01
   3.6123328e-02   1.2320235e-02   5.9401398e-03   1.1438403e-02   8.4187562e+01   1.6476735e+01
   3.5772612e-02   1.2482561e-02   5.8749250e-03   1.1183825e-02   8.3572986e+01   1.6432811e+01
   3.5071808e-02   1.2650111e-02   5.8118426e-03   1.0980033e-02   8.2814343e+01   1.6423087e+01
   3.4059586e-02   1.2824019e-02   5.7473110e-03   1.0843988e-02   8.2115173e+01   1.6451836e+01
   3.2813758e-02   1.3007440e-02   5.6768300e-03   1.0789884e-02   8.1567679e+01   1.6470143e+01
   3.1422752e-02   1.3210605e-02   5.5979994e-03   1.0825567e-02   8.0588386e+01   1.6472739e+01
   2.9971984e-02   1.3441230e-02   5.5092840e-03   1.0950818e-02   7.9876140e+01   1.6460256e+01
   2.8528814e-02   1.3706354e-02   5.4087812e-03   1.1161067e-02   7.9464095e+01   1.6474348e+01
   2.7149662e-02   1.4017514e-02   5.2972998e-03   1.1450455e-02   7.8855390e+01   1.6498528e+01
   2.5881852e-02   1.4383991e-02   5.1799866e-03   1.1810606e-02   7.7978349e+01   1.6525095e+01
   2.4760250e-02   1.4810653e-02   5.0633086e-03   1.2225795e-02   7.7163963e+01   1.6539420e+01
   2.3805334e-02   1.5303468e-02   4.9526066e-03   1.2669063e-02   7.6769975e+01   1.6554266e+01
   2.3014340e-02   1.5869540e-02   4.8521428e-03   1.3108043e-02   7.5931229e+01   1.6558575e+01
   2.2363366e-02   1.6515066e-02   4.7658220e-03   1.3513296e-02   7.4923241e+01   1.6586921e+01
   2.1814122e-02   1.7244228e-02   4.6960466e-03   1.3858059e-02   7.4165173e+01   1.6569007e+01
   2.1329578e-02   1.8054655e-02   4.6438220e-03   1.4110723e-02   7.3386581e+01   1.6424376e+01
   2.0888998e-02   1.8952059e-02   4.6122022e-03   1.4242891e-02   7.2724544e+01   1.6343227e+01
   2.0498674e-02   1.9957440e-02   4.6067086e-03   1.4247883e-02   7.1565160e+01   1.6276065e+01
   2.0190006e-02   2.1088154e-02   4.6335956e-03   1.4128167e-02   7.0338958e+01   1.6214621e+01
   1.9997517e-02   2.2355028e-02   4.6996338e-03   1.3881241e-02   6.9320550e+01   1.6184913e+01
   1.9942476e-02   2.3775304e-02   4.8115950e-03   1.3516292e-02   6.7960019e+01   1.6134892e+01
   2.0027600e-02   2.5382326e-02   4.9752412e-03   1.3057503e-02   6.6623715e+01   1.5925084e+01
   2.0239508e-02   2.7211026e-02   5.1950334e-03   1.2528192e-02   6.5055356e+01   1.5486186e+01
   2.0551812e-02   2.9282360e-02   5.4758788e-03   1.1947468e-02   6.3557400e+01   1.4962085e+01
   2.0931080e-02   3.1605992e-02   5.8243002e-03   1.1332246e-02   6.2105849e+01   1.4297502e+01
   2.1342108e-02   3.4171938e-02   6.2460334e-03   1.0696713e-02   6.0230797e+01   1.3561407e+01
   2.1745072e-02   3.6953716e-02   6.7445060e-03   1.0054616e-02   5.8991162e+01   1.2583726e+01
   2.2107436e-02   3.9920152e-02   7.3218828e-03   9.4161410e-03   5.7560617e+01   1.1690815e+01
   2.2410652e-02   4.3053656e-02   7.9782652e-03   8.7861762e-03   5.5629686e+01   1.1041905e+01
   2.2632912e-02   4.6367624e-02   8.7101734e-03   8.1726940e-03   5.3891101e+01   1.0442234e+01
   2.2755638e-02   4.9875096e-02   9.5118836e-03   7.5870058e-03   5.1151564e+01   1.0304315e+01
   2.2779852e-02   5.3556352e-02   1.0376829e-02   7.0362336e-03   4.8249964e+01   1.0335972e+01
   2.2707508e-02   5.7354676e-02   1.1295550e-02   6.5242544e-03   4.5514203e+01   1.0425238e+01
   2.2533324e-02   6.1178294e-02   1.2252554e-02   6.0556404e-03   4.1960484e+01   1.0423658e+01
   2.2255382e-02   6.4912292e-02   1.3226711e-02   5.6339904e-03   3.8630711e+01   1.0267406e+01
   2.1869614e-02   6.8431654e-02   1.4198184e-02   5.2595782e-03   3.5666004e+01   1.0150210e+01
   2.1374146e-02   7.1606056e-02   1.5152148e-02   4.9294680e-03   3.2581348e+01   9.8817295e+00
   2.0777142e-02   7.4283030e-02   1.6069779e-02   4.6387318e-03   2.8792436e+01   9.7643539e+00
   2.0092016e-02   7.6302278e-02   1.6927546e-02   4.3833148e-03   2.4212571e+01   9.6709463e+00
   1.9337040e-02   7.7524418e-02   1.7702511e-02   4.1597510e-03   2.0142042e+01   9.5666057e+00
   1.8532157e-02   7.7833202e-02   1.8366463e-02   3.9640874e-03   1.6745261e+01   9.4326479e+00
   1.7697306e-02   7.7204080e-02   1.8885732e-02   3.7953052e-03   1.3987553e+01   9.1750232e+00
   1.6851024e-02   7.5734440e-02   1.9219894e-02   3.6545622e-03   1.1136629e+01   9.2052587e+00
   1.6005262e-02   7.3552796e-02   1.9336611e-02   3.5421144e-03   9.1625689e+00   9.1663712e+00
   1.5169183e-02   7.0766360e-02   1.9235991e-02   3.4585210e-03   9.2202223e+00   9.1322672e+00
   1.4347038e-02   6.7463264e-02   1.8930341e-02   3.4052508e-03   8.5837963e+00   9.2124587e+00
   1.3534383e-02   6.3714924e-02   1.8433022e-02   3.3843456e-03   7.1180813e+00   9.1942517e+00
   1.2727294e-02   5.9586680e-02   1.7778141e-02   3.3986790e-03   5.6909512e+00   9.5512448e+00
   1.1925860e-02   5.5148572e-02   1.7011815e-02   3.4512206e-03   4.4556376e+00   1.0051761e+01
   1.1133493e-02   5.0498304e-02   1.6172867e-02   3.5432972e-03   3.8833199e+00   1.0361627e+01
   1.0357783e-02   4.5763218e-02   1.5299825e-02   3.6740766e-03   3.2490870e+00   1.0407257e+01
   9.6040376e-03   4.1068770e-02   1.4438604e-02   3.8405102e-03   2.9151134e+00   1.0392026e+01
   8.8751326e-03   3.6519380e-02   1.3630054e-02   4.0364472e-03   2.4667624e+00   1.0409628e+01
   8.1790062e-03   3.2195958e-02   1.2907125e-02   4.2528184e-03   2.2871572e+00   1.0447375e+01
   7.5267808e-03   2.8159976e-02   1.2300627e-02   4.4791938e-03   2.8512693e+00   1.0614754e+01
   6.9279606e-03   2.4450354e-02   1.1837076e-02   4.7056446e-03   2.7671889e+00   1.1945697e+01
   6.3881958e-03   2.1089222e-02   1.1543800e-02   4.9228948e-03   2.6215632e+00   2.0812873e+01
   5.9089342e-03   1.8094867e-02   1.1454447e-02   5.1246452e-03   2.2546095e+00   3.8010794e+01
   5.4908382e-03   1.5479256e-02   1.1604074e-02   5.3089650e-03   1.7602253e+00   5.6655504e+01
   5.1344084e-03   1.3242125e-02   1.2021955e-02   5.4728612e-03   2.1407481e+00   7.5608917e+01
   4.8393466e-03   1.1369012e-02   1.2731367e-02   5.6122386e-03   2.3635155e+00   9.0015569e+01
   4.6066704e-03   9.8396102e-03   1.3758149e-02   5.7247692e-03   2.1712866e+00   9.6448003e+01
   4.4401448e-03   8.6321740e-03   1.5131741e-02   5.8063316e-03   2.0382788e+00   1.0118810e+02
   4.3473074e-03   7.7214232e-03   1.6877005e-02   5.8506968e-03   2.1524771e+00   1.0573339e+02
   4.3392516e-03   7.0804680e-03   1.9007051e-02   5.8521084e-03   2.1471903e+00   1.0909275e+02
   4.4277644e-03   6.6791716e-03   2.1520706e-02   5.8067126e-03   1.9230961e+00   1.1140994e+02
   4.6267780e-03   6.4873574e-03   2.4406048e-02   5.7158712e-03   1.8930448e+00   1.1265379e+02
   4.9559470e-03   6.4739434e-03   2.7644156e-02   5.5857298e-03   1.8657789e+00   1.1380210e+02
   5.4359180e-03   6.6027286e-03   3.1216542e-02   5.4251304e-03   1.8318999e+00   1.1461194e+02
   6.0854106e-03   6.8380040e-03   3.5106012e-02   5.2447318e-03   1.7293788e+00   1.1499987e+02
   6.9261186e-03   7.1466404e-03   3.9293808e-02   5.0531720e-03   1.8312330e+00   1.1518447e+02
   7.9809164e-03   7.4966998e-03   4.3773760e-02   4.8561246e-03   2.0264272e+00   1.1502846e+02
   9.2670444e-03   7.8570240e-03   4.8545006e-02   4.6566946e-03   1.7169832e+00   1.1448558e+02
   1.0795640e-02   8.1984156e-03   5.3578534e-02   4.4560070e-03   1.5325541e+00   1.1377462e+02
   1.2573755e-02   8.4928850e-03   5.8811804e-02   4.2569566e-03   1.5261509e+00   1.1329821e+02
   1.4603505e-02   8.7170898e-03   6.4157360e-02   4.0648596e-03   1.2751910e+00   1.1314298e+02
   1.6879705e-02   8.8642662e-03   6.9507866e-02   3.8851644e-03   1.1582192e+00   1.1332834e+02
   1.9386542e-02   8.9373432e-03   7.4723736e-02   3.7222322e-03   1.1307342e+00   1.1366450e+02
   2.2092750e-02   8.9403890e-03   7.9606410e-02   3.5801958e-03   1.1147350e+00   1.1404218e+02
   2.4945466e-02   8.8869550e-03   8.3906688e-02   3.4625014e-03   1.0706621e+00   1.1449444e+02
   2.7869706e-02   8.7960750e-03   8.7353546e-02   3.3703532e-03   9.9231144e-01   1.1486912e+02
   3.0768304e-02   8.6869996e-03   8.9730538e-02   3.3047032e-03   1.0406663e+00   1.1518241e+02
   3.3534434e-02   8.5798958e-03   9.0911156e-02   3.2665656e-03   9.3533610e-01   1.1551139e+02
   3.6089430e-02   8.4892594e-03   9.0811796e-02   3.2552856e-03   9.9262289e-01   1.1581316e+02
   3.8388714e-02   8.4209836e-03   8.9427578e-02   3.2683194e-03   9.2919438e-01   1.1614011e+02
   4.0397254e-02   8.3757130e-03   8.6841814e-02   3.3020696e-03   4.6239805e-01   1.1654907e+02
   4.2079210e-02   8.3534062e-03   8.3212362e-02   3.3530328e-03   4.4335543e-01   1.1684580e+02
   4.3397116e-02   8.3519334e-03   7.8781082e-02   3.4171620e-03   4.8699212e-01   1.1698032e+02
   4.4325914e-02   8.3657402e-03   7.3778574e-02   3.4911304e-03   1.2740896e+00   1.1708795e+02
   4.4862464e-02   8.3874850e-03   6.8386858e-02   3.5725902e-03   3.3893610e+00   1.1715057e+02
   4.5030942e-02   8.4039334e-03   6.2776076e-02   3.6576850e-03   5.1702988e+00   1.1724169e+02
   4.4889350e-02   8.3975652e-03   5.7103734e-02   3.7422896e-03   5.6304738e+00   1.1733348e+02
   4.4505990e-02   8.3490980e-03   5.1499704e-02   3.8237700e-03   5.3375000e+00   1.1734901e+02
   4.3928060e-02   8.2436736e-03   4.6054138e-02   3.9007600e-03   5.4140960e+00   1.1737893e+02
   4.3179066e-02   8.0810450e-03   4.0853834e-02   3.9713206e-03   5.0674417e+00   1.1735303e+02
   4.2270096e-02   7.8662972e-03   3.5980814e-02   4.0321528e-03   4.1496643e+00   1.1724576e+02
   4.1217306e-02   7.6069850e-03   3.1481610e-02   4.0811512e-03   3.9426984e+00   1.1709310e+02
   4.0057780e-02   7.3184000e-03   2.7384580e-02   4.1171972e-03   3.6964910e+00   1.1685641e+02
   3.8830954e-02   7.0147706e-03   2.3701572e-02   4.1387054e-03   3.5704241e+00   1.1653153e+02
   3.7582124e-02   6.7083394e-03   2.0427972e-02   4.1444442e-03   3.6741735e+00   1.1608712e+02
   3.6383976e-02   6.4122454e-03   1.7546361e-02   4.1335078e-03   3.4846939e+00   1.1551489e+02
   3.5303856e-02   6.1372216e-03   1.5027899e-02   4.1049578e-03   3.6890672e+00   1.1490402e+02
   3.4384942e-02   5.8903148e-03   1.2843489e-02   4.0578132e-03   3.8950540e+00   1.1425198e+02
   3.3650926e-02   5.6745498e-03   1.0959600e-02   3.9918398e-03   3.8511727e+00   1.1349589e+02
   3.3106268e-02   5.4908282e-03   9.3419550e-03   3.9083144e-03   3.9559498e+00   1.1270851e+02
   3.2742166e-02   5.3394952e-03   7.9631298e-03   3.8079966e-03   4.0961667e+00   1.1192578e+02
   3.2529786e-02   5.2198564e-03   6.7970588e-03   3.6902242e-03   4.1321110e+00   1.1108505e+02
   3.2426502e-02   5.1290870e-03   5.8183630e-03   3.5557800e-03   4.2593612e+00   1.1004192e+02
   3.2384752e-02   5.0605840e-03   5.0058638e-03   3.4080272e-03   4.5293861e+00   1.0893213e+02
   3.2359512e-02   5.0059366e-03   4.3446442e-03   3.2509986e-03   4.6011326e+00   1.0796500e+02
   3.2324734e-02   4.9550894e-03   3.8226276e-03   3.0887920e-03   4.6887041e+00   1.0704614e+02
   3.2268386e-02   4.8973642e-03   3.4266242e-03   2.9272004e-03   4.8771860e+00   1.0615106e+02
   3.2182770e-02   4.8267172e-03   3.1438742e-03   2.7728694e-03   4.9114496e+00   1.0540298e+02
   3.2067830e-02   4.7396488e-03   2.9629456e-03   2.6308932e-03   4.9498827e+00   1.0468933e+02
   3.1932386e-02   4.6353202e-03   2.8738972e-03   2.5055872e-03   5.0453979e+00   1.0371078e+02
   3.1782642e-02   4.5179292e-03   2.8678850e-03   2.4008232e-03   5.1629213e+00   1.0273047e+02
   3.1623044e-02   4.3920514e-03   2.9356404e-03   2.3203840e-03   5.3275233e+00   1.0180930e+02
   3.1470882e-02   4.2610846e-03   3.0679022e-03   2.2689774e-03   5.4032336e+00   1.0072985e+02
   3.1337188e-02   4.1269016e-03   3.2559708e-03   2.2518904e-03   5.4707107e+00   9.9699517e+01
   3.1213774e-02   3.9892754e-03   3.4916038e-03   2.2755932e-03   5.5551559e+00   9.8640569e+01
   3.1106172e-02   3.8484290e-03   3.7669252e-03   2.3484008e-03   5.6002692e+00   9.7433236e+01
   3.1037558e-02   3.7060486e-03   4.0731684e-03   2.4826230e-03   5.8252540e+00   9.6083735e+01
   3.1027232e-02   3.5641802e-03   4.3998646e-03   2.6953976e-03   5.9768682e+00   9.4818393e+01
   3.1095014e-02   3.4239640e-03   4.7365390e-03   3.0085070e-03   5.9457407e+00   9.3827618e+01
   3.1262776e-02   3.2860376e-03   5.0744754e-03   3.4514682e-03   6.0163444e+00   9.2728826e+01
   3.1547540e-02   3.1513512e-03   5.4059072e-03   4.0602454e-03   6.0573996e+00   9.1473143e+01
   3.1954474e-02   3.0190438e-03   5.7218388e-03   4.8742136e-03   5.9797550e+00   9.0330394e+01
   3.2471832e-02   2.8864096e-03   6.0100584e-03   5.9348770e-03   5.9113874e+00   8.9161617e+01
   3.3063506e-02   2.7512672e-03   6.2568010e-03   7.2829146e-03   5.9283841e+00   8.8000749e+01
   3.3674190e-02   2.6118842e-03   6.4485166e-03   8.9566080e-03   5.9754630e+00   8.6924443e+01
   3.4251610e-02   2.4673260e-03   6.5724140e-03   1.0989818e-02   6.0046278e+00   8.5167075e+01
   3.4741504e-02   2.3178366e-03   6.6215962e-03   1.3410053e-02   6.0060134e+00   8.3081438e+01
   3.5094350e-02   2.1662296e-03   6.5988792e-03   1.6237119e-02   5.9842400e+00   8.1599666e+01
   3.5296822e-02   2.0182090e-03   6.5176512e-03   1.9480316e-02   5.9979675e+00   8.0182142e+01
   3.5367880e-02   1.8793084e-03   6.3977878e-03   2.3133318e-02   6.0133249e+00   7.8950922e+01
   3.5336506e-02   1.7544429e-03   6.2578312e-03   2.7172816e-02   6.0494697e+00   7.7544948e+01
   3.5226390e-02   1.6477105e-03   6.1126346e-03   3.1558108e-02   6.0211275e+00   7.5377590e+01
   3.5039314e-02   1.5632857e-03   5.9742156e-03   3.6228366e-02   5.9446528e+00   7.3797689e+01
   3.4751824e-02   1.5062674e-03   5.8548732e-03   4.1114654e-02   5.9213894e+00   7.2828102e+01
   3.4362676e-02   1.4806737e-03   5.7679542e-03   4.6133240e-02   5.6173111e+00   7.1411207e+01
   3.3921430e-02   1.4915053e-03   5.7260242e-03   5.1179298e-02   5.1908965e+00   7.0296976e+01
   3.3486622e-02   1.5454855e-03   5.7411340e-03   5.6164954e-02   5.0670211e+00   6.9674084e+01
   3.3126398e-02   1.6479582e-03   5.8248532e-03   6.1011186e-02   4.9863883e+00   6.8783075e+01
   3.2938322e-02   1.8026410e-03   5.9895792e-03   6.5611868e-02   4.7568997e+00   6.7472081e+01
   3.3011588e-02   2.0126904e-03   6.2495000e-03   6.9825898e-02   4.6611148e+00   6.5942059e+01
   3.3400066e-02   2.2816748e-03   6.6251788e-03   7.3485028e-02   4.6107399e+00   6.4421832e+01
   3.4119744e-02   2.6130620e-03   7.1471860e-03   7.6470970e-02   4.4711747e+00   6.2473066e+01
   3.5152096e-02   3.0078846e-03   7.8507788e-03   7.8735198e-02   4.5730528e+00   6.0789130e+01
   3.6464604e-02   3.4647094e-03   8.7739078e-03   8.0210840e-02   4.6022401e+00   5.9181048e+01
   3.8023510e-02   3.9802942e-03   9.9593788e-03   8.0813918e-02   4.4133259e+00   5.6827665e+01
   3.9793058e-02   4.5496864e-03   1.1453783e-02   8.0508386e-02   4.4425658e+00   5.4436801e+01
   4.1740156e-02   5.1683232e-03   1.3303475e-02   7.9301710e-02   4.3466898e+00   5.1519401e+01
   4.3833636e-02   5.8303316e-03   1.5548653e-02   7.7188392e-02   3.9924630e+00   4.8374128e+01
   4.6028810e-02   6.5287650e-03   1.8220898e-02   7.4152602e-02   3.8457201e+00   4.5131794e+01
   4.8282434e-02   7.2628716e-03   2.1347342e-02   7.0277834e-02   3.6189089e+00   4.1754133e+01
   5.0591640e-02   8.0359914e-03   2.4949422e-02   6.5777114e-02   3.2084925e+00   3.8341366e+01
   5.2986918e-02   8.8484986e-03   2.9033784e-02   6.0886138e-02   2.9241230e+00   3.4088641e+01
   5.5510906e-02   9.6949952e-03   3.3591356e-02   5.5803274e-02   2.7464717e+00   3.0181605e+01
   5.8209230e-02   1.0562220e-02   3.8597794e-02   5.0686780e-02   2.7577897e+00   2.6888609e+01
   6.1098602e-02   1.1430385e-02   4.4002728e-02   4.5655034e-02   2.8282954e+00   2.3372017e+01
   6.4150272e-02   1.2273944e-02   4.9715518e-02   4.0799528e-02   2.9423856e+00   1.9707400e+01
   6.7316526e-02   1.3064881e-02   5.5597122e-02   3.6204776e-02   2.9088960e+00   1.7010810e+01
   7.0536450e-02   1.3775993e-02   6.1459336e-02   3.1954980e-02   2.9077813e+00   1.5631096e+01
   7.3740928e-02   1.4374873e-02   6.7066620e-02   2.8115774e-02   3.0796666e+00   1.4565357e+01
   7.6882778e-02   1.4833142e-02   7.2139130e-02   2.4726586e-02   2.8755738e+00   1.3731795e+01
   7.9920976e-02   1.5155740e-02   7.6343022e-02   2.1805744e-02   2.7591255e+00   1.2201029e+01
   8.2839638e-02   1.5387309e-02   7.9284508e-02   1.9356652e-02   2.4694726e+00   1.0942554e+01
   8.5670308e-02   1.5586218e-02   8.0606324e-02   1.7375652e-02   2.4614270e+00   1.0774089e+01
   8.8428952e-02   1.5805020e-02   8.0193032e-02   1.5850502e-02   2.5055273e+00   1.0009234e+01
   9.1115572e-02   1.6090169e-02   7.8227004e-02   1.4759938e-02   2.2526012e+00   8.9609148e+00
   9.3738580e-02   1.6480265e-02   7.5012324e-02   1.4074820e-02   3.0243246e+00   8.3319416e+00
   9.6297328e-02   1.7009656e-02   7.0863158e-02   1.3763810e-02   2.6222168e+00   7.9770283e+00
   9.8793322e-02   1.7712119e-02   6.6088854e-02   1.3794862e-02   4.8435234e+00   7.2476080e+00
   1.0121195e-01   1.8608495e-02   6.0959028e-02   1.4126478e-02   1.5540723e+01   6.8199521e+00
   1.0350949e-01   1.9699629e-02   5.5693746e-02   1.4712206e-02   3.6050313e+01   6.8163198e+00
   1.0564372e-01   2.0967624e-02   5.0469842e-02   1.5505677e-02   6.2421624e+01   5.8771106e+00
   1.0755384e-01   2.2381126e-02   4.5432758e-02   1.6459204e-02   8.0655134e+01   4.9785676e+00
   1.0912546e-01   2.3898042e-02   4.0690568e-02   1.7517085e-02   9.1005463e+01   4.1407366e+00
   1.1018078e-01   2.5462872e-02   3.6314166e-02   1.8609030e-02   1.0052355e+02   3.4501034e+00
   1.1057256e-01   2.7002346e-02   3.2358280e-02   1.9660691e-02   1.0692058e+02   3.4450706e+00
   1.1030499e-01   2.8422156e-02   2.8860192e-02   2.0600336e-02   1.1140161e+02   3.1856486e+00
   1.0945228e-01   2.9634906e-02   2.5835704e-02   2.1355734e-02   1.1407641e+02   3.0123572e+00
   1.0806306e-01   3.0567994e-02   2.3278038e-02   2.1845026e-02   1.1520186e+02   2.7388173e+00
   1.0615832e-01   3.1156494e-02   2.1161460e-02   2.1991990e-02   1.1623991e+02   2.5569746e+00
   1.0375579e-01   3.1372114e-02   1.9450609e-02   2.1764536e-02   1.1685298e+02   2.7688016e+00
   1.0091042e-01   3.1206954e-02   1.8101669e-02   2.1179988e-02   1.1731623e+02   2.4860201e+00
   9.7720972e-02   3.0666682e-02   1.7062673e-02   2.0301036e-02   1.1740668e+02   2.2490793e+00
   9.4342374e-02   2.9786756e-02   1.6275302e-02   1.9214807e-02   1.1718698e+02   2.1515965e+00
   9.0914014e-02   2.8602760e-02   1.5682856e-02   1.7997654e-02   1.1643106e+02   1.8183321e+00
   8.7507028e-02   2.7166136e-02   1.5234780e-02   1.6711545e-02   1.1561949e+02   1.7112101e+00
   8.4158176e-02   2.5550324e-02   1.4884047e-02   1.5404325e-02   1.1530524e+02   1.7299886e+00
   8.0846198e-02   2.3814890e-02   1.4594588e-02   1.4112785e-02   1.1510278e+02   1.6831743e+00
   7.7531346e-02   2.2016958e-02   1.4352000e-02   1.2869201e-02   1.1510851e+02   1.6961534e+00
   7.4193070e-02   2.0222964e-02   1.4162060e-02   1.1698935e-02   1.1511777e+02   1.5277086e+00
   7.0802270e-02   1.8500407e-02   1.4030630e-02   1.0620234e-02   1.1513557e+02   1.2080160e+00
   6.7349620e-02   1.6907577e-02   1.3953217e-02   9.6445942e-03   1.1529873e+02   8.2584669e-01
   6.3880832e-02   1.5487319e-02   1.3922247e-02   8.7804266e-03   1.1546177e+02   3.5749679e-01
   6.0487102e-02   1.4269275e-02   1.3929678e-02   8.0351570e-03   1.1558388e+02   2.1849673e-01
   5.7253988e-02   1.3269082e-02   1.3974938e-02   7.4156454e-03   1.1560686e+02   1.2760774e-01
   5.4227486e-02   1.2494665e-02   1.4067983e-02   6.9303560e-03   1.1566231e+02   4.4025733e-01
   5.1410152e-02   1.1948978e-02   1.4221526e-02   6.5854244e-03   1.1582686e+02   1.7069699e+00
   4.8762472e-02   1.1625557e-02   1.4444135e-02   6.3823828e-03   1.1592294e+02   4.4199711e+00
   4.6218264e-02   1.1506852e-02   1.4736475e-02   6.3186386e-03   1.1593538e+02   8.2204213e+00
   4.3721490e-02   1.1566122e-02   1.5101991e-02   6.3882918e-03   1.1601518e+02   1.1310300e+01
   4.1255614e-02   1.1771655e-02   1.5551553e-02   6.5854002e-03   1.1603160e+02   1.4490481e+01
   3.8822548e-02   1.2092470e-02   1.6096820e-02   6.9042800e-03   1.1597816e+02   1.6077049e+01
   3.6430388e-02   1.2507575e-02   1.6747179e-02   7.3387250e-03   1.1599230e+02   1.5679494e+01
   3.4097184e-02   1.2997241e-02   1.7505003e-02   7.8808410e-03   1.1596799e+02   1.6545884e+01
   3.1861846e-02   1.3534385e-02   1.8364132e-02   8.5211214e-03   1.1592051e+02   1.6270081e+01
   2.9799646e-02   1.4095891e-02   1.9305654e-02   9.2467122e-03   1.1585867e+02   1.3847037e+01
   2.7998066e-02   1.4658212e-02   2.0299900e-02   1.0039531e-02   1.1572913e+02   1.1847285e+01
   2.6529736e-02   1.5188113e-02   2.1309842e-02   1.0883049e-02   1.1550350e+02   1.1177428e+01
   2.5444390e-02   1.5645690e-02   2.2290042e-02   1.1762727e-02   1.1514909e+02   1.1205682e+01
   2.4769580e-02   1.5995593e-02   2.3193438e-02   1.2662205e-02   1.1469228e+02   1.1043556e+01
   2.4511218e-02   1.6222303e-02   2.3969340e-02   1.3566850e-02   1.1414130e+02   1.1050687e+01
   2.4649814e-02   1.6316498e-02   2.4576676e-02   1.4463762e-02   1.1337448e+02   1.1439989e+01
   2.5142474e-02   1.6260089e-02   2.4994750e-02   1.5334415e-02   1.1237059e+02   1.2016292e+01
   2.5926628e-02   1.6049076e-02   2.5217440e-02   1.6148519e-02   1.1138281e+02   1.2551767e+01
   2.6919568e-02   1.5705115e-02   2.5260166e-02   1.6865651e-02   1.1021051e+02   1.3186485e+01
   2.8020266e-02   1.5258711e-02   2.5142540e-02   1.7440470e-02   1.0903523e+02   1.3881261e+01
   2.9120962e-02   1.4741468e-02   2.4875692e-02   1.7832151e-02   1.0806985e+02   1.4288689e+01
   3.0124350e-02   1.4185720e-02   2.4469874e-02   1.8012695e-02   1.0675767e+02   1.4599299e+01
   3.0947796e-02   1.3617802e-02   2.3934412e-02   1.7979751e-02   1.0556852e+02   1.4816128e+01
   3.1499576e-02   1.3052583e-02   2.3288698e-02   1.7760949e-02   1.0461772e+02   1.4955412e+01
   3.1670638e-02   1.2493743e-02   2.2572798e-02   1.7387771e-02   1.0361750e+02   1.5068909e+01
   3.1341202e-02   1.1938126e-02   2.1839794e-02   1.6882750e-02   1.0285078e+02   1.5190013e+01
   3.0436992e-02   1.1388241e-02   2.1137310e-02   1.6266559e-02   1.0211054e+02   1.5413094e+01
   2.9026420e-02   1.0859022e-02   2.0505254e-02   1.5562120e-02   1.0156348e+02   1.5529516e+01
   2.7266098e-02   1.0366434e-02   1.9972760e-02   1.4792440e-02   1.0110718e+02   1.5556733e+01
   2.5293304e-02   9.9222796e-03   1.9546870e-02   1.3973713e-02   1.0045629e+02   1.5612055e+01
   2.3217808e-02   9.5342258e-03   1.9219388e-02   1.3123058e-02   9.9903216e+01   1.5620064e+01
   2.1122244e-02   9.2064290e-03   1.8966827e-02   1.2263916e-02   9.9428170e+01   1.5616441e+01
   1.9068721e-02   8.9461120e-03   1.8759796e-02   1.1415494e-02   9.8975671e+01   1.5635614e+01
   1.7102524e-02   8.7597848e-03   1.8585425e-02   1.0588012e-02   9.8524083e+01   1.5684890e+01
   1.5250907e-02   8.6494148e-03   1.8436068e-02   9.7921682e-03   9.7975389e+01   1.5764216e+01
   1.3538183e-02   8.6126732e-03   1.8295980e-02   9.0427272e-03   9.7387804e+01   1.5756857e+01
   1.1988203e-02   8.6420558e-03   1.8147280e-02   8.3526688e-03   9.6693970e+01   1.5713714e+01
   1.0620964e-02   8.7301198e-03   1.7979724e-02   7.7328130e-03   9.5926552e+01   1.5815685e+01
   9.4482938e-03   8.8729664e-03   1.7795776e-02   7.1885640e-03   9.5088148e+01   1.6071930e+01
   8.4732764e-03   9.0665744e-03   1.7597026e-02   6.7208908e-03   9.4081083e+01   1.6246747e+01
   7.6937122e-03   9.3064758e-03   1.7379887e-02   6.3315710e-03   9.3306124e+01   1.6262826e+01
   7.1011818e-03   9.5898602e-03   1.7147082e-02   6.0206116e-03   9.2418385e+01   1.6210516e+01
   6.6805380e-03   9.9110460e-03   1.6907494e-02   5.7858308e-03   9.0980185e+01   1.6157940e+01
   6.4120842e-03   1.0267724e-02   1.6670958e-02   5.6227786e-03   8.9643428e+01   1.6172222e+01
   6.2767132e-03   1.0665588e-02   1.6444109e-02   5.5235782e-03   8.8541387e+01   1.5937108e+01
   6.2567420e-03   1.1108354e-02   1.6224473e-02   5.4776086e-03   8.7473034e+01   1.5534177e+01
   6.3346016e-03   1.1599739e-02   1.6003200e-02   5.4726736e-03   8.6516896e+01   1.5319157e+01
   6.4912672e-03   1.2147329e-02   1.5771125e-02   5.4986118e-03   8.5291250e+01   1.5248490e+01
   6.7035880e-03   1.2757388e-02   1.5519955e-02   5.5469588e-03   8.3574625e+01   1.5009684e+01
   6.9478658e-03   1.3430593e-02   1.5245074e-02   5.6088014e-03   8.2515527e+01   1.4578628e+01
   7.2064172e-03   1.4165271e-02   1.4945375e-02   5.6759006e-03   8.1541057e+01   1.4260121e+01
   7.4713970e-03   1.4963061e-02   1.4617243e-02   5.7404646e-03   7.9569620e+01   1.3501215e+01
   7.7415712e-03   1.5828117e-02   1.4249347e-02   5.7954000e-03   7.7974938e+01   1.2404988e+01
   8.0160300e-03   1.6764726e-02   1.3826368e-02   5.8326198e-03   7.6271788e+01   1.1884584e+01
   8.2929836e-03   1.7775565e-02   1.3345764e-02   5.8421918e-03   7.4050395e+01   1.1681729e+01
   8.5736114e-03   1.8863498e-02   1.2834033e-02   5.8191460e-03   7.2449199e+01   1.1328538e+01
   8.8654392e-03   2.0029052e-02   1.2338815e-02   5.7650264e-03   7.0724478e+01   1.1090040e+01
   9.1776712e-03   2.1265754e-02   1.1907409e-02   5.6831122e-03   6.8533168e+01   1.1041140e+01
   9.5165220e-03   2.2570526e-02   1.1578445e-02   5.5787826e-03   6.6476337e+01   1.0832653e+01
   9.8847970e-03   2.3953452e-02   1.1380782e-02   5.4588376e-03   6.4468609e+01   1.0502257e+01
   1.0281329e-02   2.5422690e-02   1.1333390e-02   5.3290312e-03   6.2249152e+01   1.0268454e+01
   1.0700372e-02   2.6971232e-02   1.1448947e-02   5.1948056e-03   6.0083936e+01   1.0193851e+01
   1.1132539e-02   2.8590322e-02   1.1736329e-02   5.0612828e-03   5.8099531e+01   1.0092253e+01
   1.1571192e-02   3.0272348e-02   1.2196663e-02   4.9336192e-03   5.5812285e+01   9.8070190e+00
   1.2015166e-02   3.2002620e-02   1.2821436e-02   4.8156406e-03   5.3133298e+01   9.5332770e+00
   1.2466858e-02   3.3758948e-02   1.3595201e-02   4.7065724e-03   4.9932830e+01   9.1702861e+00
   1.2929671e-02   3.5500404e-02   1.4495449e-02   4.6034606e-03   4.6973955e+01   9.0154402e+00
   1.3401296e-02   3.7177502e-02   1.5492829e-02   4.5040316e-03   4.4158054e+01   8.9538305e+00
   1.3870707e-02   3.8751390e-02   1.6546188e-02   4.4061396e-03   4.0719139e+01   8.3438744e+00
   1.4318804e-02   4.0183790e-02   1.7600954e-02   4.3078720e-03   3.7272980e+01   8.0185977e+00
   1.4721284e-02   4.1433130e-02   1.8589069e-02   4.2069666e-03   3.3328772e+01   8.1129250e+00
   1.5056100e-02   4.2448392e-02   1.9434032e-02   4.1016400e-03   2.9533992e+01   8.0552291e+00
   1.5309950e-02   4.3172956e-02   2.0069398e-02   3.9919620e-03   2.6118898e+01   8.1317109e+00
   1.5483580e-02   4.3578436e-02   2.0435106e-02   3.8785142e-03   2.1525140e+01   8.1643631e+00
   1.5588588e-02   4.3663388e-02   2.0489446e-02   3.7626730e-03   1.6368055e+01   8.2527902e+00
   1.5637505e-02   4.3424184e-02   2.0232164e-02   3.6476864e-03   1.2203723e+01   8.4411641e+00
   1.5640438e-02   4.2868996e-02   1.9681698e-02   3.5384700e-03   1.0220713e+01   8.5730650e+00
   1.5606000e-02   4.2046086e-02   1.8869276e-02   3.4405420e-03   9.8392724e+00   8.6846021e+00
   1.5541170e-02   4.1011872e-02   1.7848269e-02   3.3584008e-03   9.3049772e+00   8.5781221e+00
   1.5446332e-02   3.9793272e-02   1.6674889e-02   3.2952658e-03   8.5279646e+00   8.6682510e+00
   1.5312018e-02   3.8409140e-02   1.5392924e-02   3.2525450e-03   6.9864902e+00   8.5271872e+00
   1.5118192e-02   3.6884792e-02   1.4043715e-02   3.2297686e-03   4.9112655e+00   8.5079972e+00
   1.4839612e-02   3.5250928e-02   1.2680599e-02   3.2254532e-03   4.0283334e+00   8.7010940e+00
   1.4455712e-02   3.3543050e-02   1.1357743e-02   3.2370642e-03   3.6437925e+00   8.9161588e+00
   1.3952329e-02   3.1782930e-02   1.0118243e-02   3.2617668e-03   3.3708230e+00   9.6757222e+00
   1.3330174e-02   2.9982078e-02   8.9983356e-03   3.2967048e-03   3.5348817e+00   9.7907658e+00
   1.2605816e-02   2.8161656e-02   8.0292494e-03   3.3387026e-03   3.1861812e+00   1.6429964e+01
   1.1802042e-02   2.6353186e-02   7.2376534e-03   3.3849358e-03   2.8594088e+00   3.2149163e+01
   1.0949184e-02   2.4585918e-02   6.6450268e-03   3.4332320e-03   2.9591509e+00   4.8000760e+01
   1.0079415e-02   2.2876202e-02   6.2698188e-03   3.4823780e-03   2.7426734e+00   6.3998696e+01
   9.2196284e-03   2.1232300e-02   6.1325326e-03   3.5311540e-03   2.5324704e+00   7.9666703e+01
   8.3926248e-03   1.9664363e-02   6.2570254e-03   3.5773022e-03   2.4986902e+00   9.0600811e+01
   7.6176848e-03   1.8184869e-02   6.6674926e-03   3.6184584e-03   2.3496046e+00   9.7340418e+01
   6.9106306e-03   1.6803044e-02   7.3864626e-03   3.6514394e-03   2.3825249e+00   1.0236862e+02
   6.2846496e-03   1.5519382e-02   8.4368426e-03   3.6727826e-03   2.4102746e+00   1.0662354e+02
   5.7527086e-03   1.4323695e-02   9.8379718e-03   3.6819800e-03   2.3300563e+00   1.0928087e+02
   5.3271752e-03   1.3203418e-02   1.1601431e-02   3.6812616e-03   2.4957301e+00   1.1082503e+02
   5.0217272e-03   1.2159865e-02   1.3731679e-02   3.6732004e-03   2.7092781e+00   1.1196292e+02
   4.8550052e-03   1.1212207e-02   1.6224101e-02   3.6587692e-03   2.6230979e+00   1.1282543e+02
   4.8470370e-03   1.0383621e-02   1.9065905e-02   3.6380898e-03   2.2715650e+00   1.1327968e+02
   5.0163620e-03   9.6894646e-03   2.2240952e-02   3.6132582e-03   2.0459440e+00   1.1339651e+02
   5.3824364e-03   9.1355226e-03   2.5728588e-02   3.5876368e-03   1.8756660e+00   1.1320170e+02
   5.9676656e-03   8.7194064e-03   2.9495194e-02   3.5639854e-03   1.8532787e+00   1.1248776e+02
   6.7970292e-03   8.4321642e-03   3.3493452e-02   3.5432804e-03   2.0348914e+00   1.1176665e+02
   7.8955052e-03   8.2570222e-03   3.7666270e-02   3.5247080e-03   1.9209549e+00   1.1111716e+02
   9.2846534e-03   8.1700362e-03   4.1946242e-02   3.5077494e-03   1.7844442e+00   1.1075228e+02
   1.0980245e-02   8.1474850e-03   4.6245462e-02   3.4917354e-03   1.7847071e+00   1.1081837e+02
   1.2990602e-02   8.1664614e-03   5.0441028e-02   3.4749028e-03   1.6725401e+00   1.1119465e+02
   1.5314370e-02   8.2045630e-03   5.4388670e-02   3.4552232e-03   1.6730074e+00   1.1170906e+02
   1.7939570e-02   8.2471124e-03   5.7946012e-02   3.4307156e-03   1.5077667e+00   1.1186331e+02
   2.0841596e-02   8.2851462e-03   6.0969224e-02   3.4010738e-03   1.1494085e+00   1.1215537e+02
   2.3978262e-02   8.3103766e-03   6.3287848e-02   3.3676812e-03   1.2528039e+00   1.1278404e+02
   2.7288328e-02   8.3201410e-03   6.4730572e-02   3.3322280e-03   1.3024436e+00   1.1335247e+02
   3.0687748e-02   8.3167958e-03   6.5211174e-02   3.2978940e-03   1.0326167e+00   1.1390603e+02
   3.4068182e-02   8.2992534e-03   6.4736832e-02   3.2678580e-03   1.0221555e+00   1.1446924e+02
   3.7303438e-02   8.2632044e-03   6.3389454e-02   3.2433236e-03   9.7047846e-01   1.1504804e+02
   4.0253098e-02   8.2039972e-03   6.1327888e-02   3.2245054e-03   9.3358718e-01   1.1562802e+02
   4.2801666e-02   8.1196544e-03   5.8719226e-02   3.2101570e-03   9.6252096e-01   1.1612694e+02
   4.4906056e-02   8.0162334e-03   5.5699122e-02   3.1976434e-03   9.4156317e-01   1.1648259e+02
   4.6559490e-02   7.9044468e-03   5.2391734e-02   3.1842236e-03   8.5633071e-01   1.1680543e+02
   4.7751706e-02   7.7926458e-03   4.8918228e-02   3.1679254e-03   2.1484215e-01   1.1714148e+02
   4.8500882e-02   7.6845894e-03   4.5389334e-02   3.1482954e-03   6.9101696e-01   1.1742272e+02
   4.8867100e-02   7.5799508e-03   4.1884242e-02   3.1263852e-03   2.7714656e+00   1.1760829e+02
   4.8912562e-02   7.4757730e-03   3.8459546e-02   3.1041880e-03   4.6359175e+00   1.1773259e+02
   4.8666338e-02   7.3688826e-03   3.5168154e-02   3.0840914e-03   6.2143177e+00   1.1782487e+02
   4.8143136e-02   7.2551812e-03   3.2052146e-02   3.0687430e-03   6.3812869e+00   1.1785592e+02
   4.7375408e-02   7.1293528e-03   2.9130354e-02   3.0602820e-03   5.5140059e+00   1.1786649e+02
   4.6414382e-02   6.9938284e-03   2.6391424e-02   3.0596394e-03   5.3923735e+00   1.1782924e+02
   4.5320112e-02   6.8598504e-03   2.3810674e-02   3.0665478e-03   5.0283839e+00   1.1781905e+02
   4.4148774e-02   6.7380164e-03   2.1374598e-02   3.0794818e-03   4.4834148e+00   1.1779600e+02
   4.2974846e-02   6.6369056e-03   1.9081690e-02   3.0962468e-03   4.2843939e+00   1.1767109e+02
   4.1893980e-02   6.5629558e-03   1.6938866e-02   3.1144352e-03   3.9832493e+00   1.1752464e+02
   4.0975826e-02   6.5173220e-03   1.4957453e-02   3.1319900e-03   3.6444452e+00   1.1730903e+02
   4.0263438e-02   6.4973844e-03   1.3144745e-02   3.1478692e-03   3.5070789e+00   1.1703400e+02
   3.9788158e-02   6.5009688e-03   1.1503210e-02   3.1611798e-03   3.6520918e+00   1.1668834e+02
   3.9565360e-02   6.5264616e-03   1.0029794e-02   3.1706214e-03   3.8272219e+00   1.1627824e+02
   3.9590376e-02   6.5703280e-03   8.7193916e-03   3.1765036e-03   3.8070277e+00   1.1575256e+02
   3.9834794e-02   6.6260090e-03   7.5695582e-03   3.1818212e-03   3.7893064e+00   1.1509392e+02
   4.0273106e-02   6.6849766e-03   6.5768570e-03   3.1903424e-03   3.7553171e+00   1.1444175e+02
   4.0894302e-02   6.7397102e-03   5.7350022e-03   3.2050686e-03   3.8046921e+00   1.1359583e+02
   4.1687278e-02   6.7817390e-03   5.0353256e-03   3.2272972e-03   4.0746866e+00   1.1257859e+02
   4.2637604e-02   6.7989990e-03   4.4684116e-03   3.2565240e-03   4.0951081e+00   1.1167475e+02
   4.3709648e-02   6.7784780e-03   4.0253056e-03   3.2919234e-03   4.0289652e+00   1.1085876e+02
   4.4838878e-02   6.7089956e-03   3.6965786e-03   3.3328698e-03   4.0794801e+00   1.0994907e+02
   4.5947636e-02   6.5812650e-03   3.4717022e-03   3.3785376e-03   4.1261732e+00   1.0891859e+02
   4.6959410e-02   6.3887192e-03   3.3377276e-03   3.4277640e-03   4.2449061e+00   1.0773403e+02
   4.7804202e-02   6.1329712e-03   3.2800712e-03   3.4779880e-03   4.2988743e+00   1.0631702e+02
   4.8403526e-02   5.8240150e-03   3.2840526e-03   3.5248892e-03   4.3278178e+00   1.0499888e+02
   4.8685186e-02   5.4780950e-03   3.3356682e-03   3.5630578e-03   4.3373770e+00   1.0377166e+02
   4.8623080e-02   5.1163572e-03   3.4234784e-03   3.5856746e-03   4.4192347e+00   1.0243177e+02
   4.8227576e-02   4.7566314e-03   3.5389950e-03   3.5857218e-03   4.4764994e+00   1.0073012e+02
   4.7529178e-02   4.4107310e-03   3.6760620e-03   3.5584312e-03   4.4321676e+00   9.8787993e+01
   4.6575360e-02   4.0872186e-03   3.8306336e-03   3.5022090e-03   4.5863873e+00   9.6951142e+01
   4.5414024e-02   3.7921272e-03   3.9999086e-03   3.4174196e-03   4.6466362e+00   9.5100479e+01
   4.4086938e-02   3.5303970e-03   4.1807896e-03   3.3053064e-03   4.6437054e+00   9.3331400e+01
   4.2636844e-02   3.3057360e-03   4.3687790e-03   3.1693568e-03   4.7192868e+00   9.1152163e+01
   4.1117120e-02   3.1193220e-03   4.5581422e-03   3.0167872e-03   4.9378630e+00   8.8946925e+01
   3.9585556e-02   2.9698506e-03   4.7418042e-03   2.8621126e-03   5.4098350e+00   8.7080287e+01
   3.8094594e-02   2.8548234e-03   4.9116748e-03   2.7281746e-03   5.6390573e+00   8.5324741e+01
   3.6685152e-02   2.7702178e-03   5.0601418e-03   2.6418354e-03   5.7049532e+00   8.4017419e+01
   3.5376980e-02   2.7103498e-03   5.1807058e-03   2.6340468e-03   5.6855430e+00   8.1809164e+01
   3.4188786e-02   2.6698616e-03   5.2700624e-03   2.7401110e-03   5.6451941e+00   7.9499291e+01
   3.3158772e-02   2.6446296e-03   5.3286466e-03   2.9967240e-03   5.6999020e+00   7.8117081e+01
   3.2317644e-02   2.6305766e-03   5.3571960e-03   3.4407976e-03   5.6415013e+00   7.6104062e+01
   3.1665952e-02   2.6218950e-03   5.3566068e-03   4.1090144e-03   5.6795979e+00   7.4503024e+01
   3.1199254e-02   2.6133612e-03   5.3281956e-03   5.0388714e-03   5.6585404e+00   7.3400151e+01
   3.0933590e-02   2.6039084e-03   5.2729070e-03   6.2680532e-03   5.6659798e+00   7.1699840e+01
   3.0885120e-02   2.5946248e-03   5.1913498e-03   7.8311534e-03   5.9561250e+00   6.9900846e+01
   3.1050264e-02   2.5863746e-03   5.0827612e-03   9.7590656e-03   5.9550517e+00   6.8270864e+01
   3.1418402e-02   2.5805196e-03   4.9490220e-03   1.2075496e-02   5.6592938e+00   6.6896102e+01
   3.1977016e-02   2.5784846e-03   4.7975152e-03   1.4794078e-02   5.4766611e+00   6.5393987e+01
   3.2707330e-02   2.5798246e-03   4.6373580e-03   1.7916499e-02   5.4618269e+00   6.3953474e+01
   3.3582572e-02   2.5814268e-03   4.4791662e-03   2.1429818e-02   5.5924702e+00   6.2864925e+01
   3.4582460e-02   2.5812998e-03   4.3358288e-03   2.5311116e-02   5.5660881e+00   6.1675398e+01
   3.5700270e-02   2.5819988e-03   4.2206260e-03   2.9518144e-02   5.4544426e+00   6.0186306e+01
   3.6910588e-02   2.5875924e-03   4.1470802e-03   3.3986802e-02   5.6424597e+00   5.8701597e+01
   3.8161996e-02   2.6002538e-03   4.1306286e-03   3.8644390e-02   5.9084880e+00   5.7242592e+01
   3.9391016e-02   2.6205800e-03   4.1903538e-03   4.3401750e-02   5.8323773e+00   5.5758260e+01
   4.0540520e-02   2.6504380e-03   4.3475852e-03   4.8144280e-02   5.5058681e+00   5.3696989e+01
   4.1588170e-02   2.6944398e-03   4.6233976e-03   5.2729756e-02   5.4180864e+00   5.0659504e+01
   4.2520282e-02   2.7587686e-03   5.0380644e-03   5.7013748e-02   5.4487941e+00   4.7752462e+01
   4.3317294e-02   2.8493186e-03   5.6100818e-03   6.0864934e-02   5.2862411e+00   4.5541722e+01
   4.4010766e-02   2.9698394e-03   6.3568564e-03   6.4126884e-02   5.2334867e+00   4.3372274e+01
   4.4684302e-02   3.1231140e-03   7.2967946e-03   6.6600742e-02   5.1959284e+00   4.0276582e+01
   4.5415326e-02   3.3118676e-03   8.4484800e-03   6.8099480e-02   5.1004028e+00   3.7263715e+01
   4.6273876e-02   3.5374204e-03   9.8280758e-03   6.8564902e-02   5.0154828e+00   3.4647798e+01
   4.7316740e-02   3.8000770e-03   1.1449435e-02   6.8077460e-02   4.7724674e+00   3.1035001e+01
   4.8577186e-02   4.1000754e-03   1.3325619e-02   6.6746246e-02   4.5464801e+00   2.7543520e+01
   5.0113206e-02   4.4393588e-03   1.5463805e-02   6.4680008e-02   4.3700252e+00   2.5183696e+01
   5.1999762e-02   4.8222632e-03   1.7862130e-02   6.1998018e-02   4.2376352e+00   2.3130503e+01
   5.4288240e-02   5.2529916e-03   2.0514850e-02   5.8835830e-02   4.2214396e+00   2.0821013e+01
   5.7005200e-02   5.7363418e-03   2.3411118e-02   5.5346330e-02   4.2196887e+00   1.8890579e+01
   6.0150538e-02   6.2807632e-03   2.6525452e-02   5.1662718e-02   4.0284442e+00   1.7505784e+01
   6.3709952e-02   6.8958426e-03   2.9815796e-02   4.7896012e-02   3.5421158e+00   1.5924190e+01
   6.7656960e-02   7.5872678e-03   3.3229908e-02   4.4154286e-02   3.2965506e+00   1.4946202e+01
   7.1943630e-02   8.3547886e-03   3.6695016e-02   4.0532480e-02   3.3726772e+00   1.4563265e+01
   7.6524308e-02   9.1937084e-03   4.0105006e-02   3.7094138e-02   3.1937248e+00   1.3376092e+01
   8.1357496e-02   1.0098224e-02   4.3320000e-02   3.3863706e-02   3.1893816e+00   1.2285063e+01
   8.6375688e-02   1.1060114e-02   4.6159102e-02   3.0849060e-02   3.2353027e+00   1.1957133e+01
   9.1483200e-02   1.2066820e-02   4.8415634e-02   2.8059574e-02   3.1581316e+00   1.1540558e+01
   9.6546982e-02   1.3102006e-02   4.9903678e-02   2.5502978e-02   3.2380693e+00   1.0835951e+01
   1.0142205e-01   1.4147168e-02   5.0525088e-02   2.3194564e-02   3.0204921e+00   9.9738324e+00
   1.0602541e-01   1.5190135e-02   5.0310066e-02   2.1153768e-02   3.2144837e+00   9.0847356e+00
   1.1032029e-01   1.6229728e-02   4.9353600e-02   1.9394361e-02   3.0921619e+00   8.4240459e+00
   1.1425258e-01   1.7268089e-02   4.7751484e-02   1.7926770e-02   3.0684485e+00   8.3056946e+00
   1.1775548e-01   1.8301684e-02   4.5618280e-02   1.6754157e-02   3.4316043e+00   8.0675333e+00
   1.2073748e-01   1.9315887e-02   4.3092370e-02   1.5870323e-02   3.3770867e+00   7.4136541e+00
   1.2306380e-01   2.0285814e-02   4.0309054e-02   1.5261579e-02   8.5974539e+00   7.0404984e+00
   1.2466419e-01   2.1194420e-02   3.7391210e-02   1.4908758e-02   2.0348880e+01   6.7206119e+00
   1.2554589e-01   2.2048526e-02   3.4453042e-02   1.4783502e-02   3.9768366e+01   6.4135920e+00
   1.2568842e-01   2.2862870e-02   3.1591656e-02   1.4844424e-02   6.5176401e+01   6.2963757e+00
   1.2507369e-01   2.3642544e-02   2.8879212e-02   1.5042358e-02   8.3332685e+01   6.0035593e+00
   1.2370727e-01   2.4381836e-02   2.6366096e-02   1.5326475e-02   9.4151825e+01   5.8771581e+00
   1.2158032e-01   2.5060146e-02   2.4091338e-02   1.5643266e-02   1.0232335e+02   5.7691660e+00
   1.1865568e-01   2.5639214e-02   2.2091228e-02   1.5931300e-02   1.0756603e+02   5.2744891e+00
   1.1488080e-01   2.6075476e-02   2.0390128e-02   1.6136660e-02   1.1209210e+02   4.5947254e+00
   1.1027752e-01   2.6343688e-02   1.8995011e-02   1.6223623e-02   1.1489319e+02   3.8612968e+00
   1.0495715e-01   2.6442268e-02   1.7897466e-02   1.6162764e-02   1.1614346e+02   3.3040967e+00
   9.9031548e-02   2.6388592e-02   1.7076039e-02   1.5942157e-02   1.1685823e+02   2.9752376e+00
   9.2624768e-02   2.6212342e-02   1.6503990e-02   1.5570536e-02   1.1706684e+02   3.0812593e+00
   8.5923656e-02   2.5931394e-02   1.6155360e-02   1.5058536e-02   1.1723525e+02   3.2305848e+00
   7.9163796e-02   2.5552960e-02   1.6012156e-02   1.4425299e-02   1.1706438e+02   2.7717051e+00
   7.2596300e-02   2.5091788e-02   1.6057042e-02   1.3706617e-02   1.1652049e+02   2.3922550e+00
   6.6432594e-02   2.4553634e-02   1.6262487e-02   1.2941637e-02   1.1566842e+02   2.4563081e+00
   6.0814888e-02   2.3943394e-02   1.6592838e-02   1.2161181e-02   1.1473791e+02   2.0647956e+00
   5.5825408e-02   2.3291486e-02   1.7003326e-02   1.1391635e-02   1.1395685e+02   1.4359163e+00
   5.1495922e-02   2.2634788e-02   1.7445379e-02   1.0657881e-02   1.1340750e+02   1.2542201e+00
   4.7824994e-02   2.2011888e-02   1.7870720e-02   9.9767832e-03   1.1318455e+02   1.0947927e+00
   4.4780002e-02   2.1468376e-02   1.8233651e-02   9.3565644e-03   1.1314874e+02   8.6442368e-01
   4.2308282e-02   2.1036678e-02   1.8503146e-02   8.7983382e-03   1.1322777e+02   4.9099693e-01
   4.0362314e-02   2.0725810e-02   1.8665786e-02   8.2956704e-03   1.1342467e+02   3.1994420e-01
   3.8890096e-02   2.0528508e-02   1.8718362e-02   7.8402688e-03   1.1347253e+02   4.2674106e-01
   3.7811812e-02   2.0429144e-02   1.8662481e-02   7.4282310e-03   1.1338774e+02   3.3588746e-01
   3.7023492e-02   2.0404588e-02   1.8503022e-02   7.0569602e-03   1.1344528e+02   2.9225587e-01
   3.6407926e-02   2.0425666e-02   1.8247749e-02   6.7220684e-03   1.1357455e+02   2.1482884e-01
   3.5834200e-02   2.0458884e-02   1.7905671e-02   6.4238600e-03   1.1370172e+02   2.5882532e-01
   3.5188030e-02   2.0473052e-02   1.7484698e-02   6.1705664e-03   1.1385102e+02   2.2723098e-01
   3.4401820e-02   2.0443592e-02   1.6984614e-02   5.9721328e-03   1.1399232e+02   3.0083893e-01
   3.3463378e-02   2.0356328e-02   1.6394235e-02   5.8386010e-03   1.1411488e+02   1.4806263e+00
   3.2420458e-02   2.0210350e-02   1.5704886e-02   5.7835848e-03   1.1415268e+02   3.8770246e+00
   3.1348240e-02   2.0019284e-02   1.4921223e-02   5.8206874e-03   1.1415861e+02   7.5285820e+00
   3.0325656e-02   1.9821749e-02   1.4062595e-02   5.9592672e-03   1.1423459e+02   1.1531773e+01
   2.9425136e-02   1.9663791e-02   1.3157820e-02   6.2038764e-03   1.1427201e+02   1.4884375e+01
   2.8700504e-02   1.9579094e-02   1.2235543e-02   6.5540288e-03   1.1425874e+02   1.6687587e+01
   2.8193640e-02   1.9594818e-02   1.1323226e-02   7.0052830e-03   1.1425051e+02   1.7070802e+01
   2.7927748e-02   1.9727104e-02   1.0444386e-02   7.5495114e-03   1.1418530e+02   1.7759914e+01
   2.7905772e-02   1.9972246e-02   9.6149424e-03   8.1750234e-03   1.1404216e+02   1.7557606e+01
   2.8115904e-02   2.0310872e-02   8.8441072e-03   8.8643854e-03   1.1387052e+02   1.5428772e+01
   2.8530948e-02   2.0714828e-02   8.1348700e-03   9.5945082e-03   1.1364252e+02   1.3292480e+01
   2.9110464e-02   2.1144870e-02   7.4885492e-03   1.0336816e-02   1.1325822e+02   1.1930000e+01
   2.9803330e-02   2.1555618e-02   6.9056986e-03   1.1058794e-02   1.1264407e+02   1.1381334e+01
   3.0552328e-02   2.1899568e-02   6.3832108e-03   1.1736567e-02   1.1185159e+02   1.1455182e+01
   3.1288476e-02   2.2129332e-02   5.9169764e-03   1.2354029e-02   1.1095585e+02   1.1412217e+01
   3.1947992e-02   2.2200818e-02   5.5034646e-03   1.2897651e-02   1.0997941e+02   1.1358462e+01
   3.2488776e-02   2.2083556e-02   5.1374538e-03   1.3364948e-02   1.0903477e+02   1.1446526e+01
   3.2881424e-02   2.1789872e-02   4.8143594e-03   1.3758482e-02   1.0786528e+02   1.1790278e+01
   3.3118042e-02   2.1362092e-02   4.5334366e-03   1.4074047e-02   1.0659638e+02   1.2340593e+01
   3.3202368e-02   2.0843980e-02   4.2955198e-03   1.4302672e-02   1.0566603e+02   1.2635414e+01
   3.3136024e-02   2.0277832e-02   4.1007146e-03   1.4437408e-02   1.0463318e+02   1.3125270e+01
   3.2917854e-02   1.9695125e-02   3.9472984e-03   1.4474576e-02   1.0360837e+02   1.3718768e+01
   3.2534982e-02   1.9113097e-02   3.8310736e-03   1.4405335e-02   1.0272352e+02   1.3886357e+01
   3.1978502e-02   1.8537288e-02   3.7460520e-03   1.4216392e-02   1.0161425e+02   1.4051937e+01
   3.1238170e-02   1.7969540e-02   3.6854134e-03   1.3907850e-02   1.0064082e+02   1.4441795e+01
   3.0303672e-02   1.7407707e-02   3.6428776e-03   1.3495750e-02   9.9847497e+01   1.4862533e+01
   2.9204226e-02   1.6839932e-02   3.6128338e-03   1.3003442e-02   9.8903190e+01   1.4994208e+01
   2.7987354e-02   1.6263991e-02   3.5910934e-03   1.2462390e-02   9.7534031e+01   1.4989483e+01
   2.6694722e-02   1.5692808e-02   3.5760398e-03   1.1905475e-02   9.6192244e+01   1.5114924e+01
   2.5372674e-02   1.5138627e-02   3.5662636e-03   1.1359729e-02   9.5127653e+01   1.5253347e+01
   2.4059398e-02   1.4612885e-02   3.5599018e-03   1.0847847e-02   9.3854902e+01   1.5224507e+01
   2.2786936e-02   1.4126707e-02   3.5560512e-03   1.0389529e-02   9.2931050e+01   1.5296795e+01
   2.1586580e-02   1.3687391e-02   3.5543264e-03   1.0000346e-02   9.1588595e+01   1.5655492e+01
   2.0477570e-02   1.3301843e-02   3.5538894e-03   9.6888534e-03   8.9683660e+01   1.5697346e+01
   1.9468535e-02   1.2974780e-02   3.5532834e-03   9.4594366e-03   8.8259790e+01   1.5667617e+01
   1.8562385e-02   1.2708486e-02   3.5522672e-03   9.3155550e-03   8.6719799e+01   1.5996825e+01
   1.7753486e-02   1.2506865e-02   3.5513202e-03   9.2566444e-03   8.5311638e+01   1.6168189e+01
   1.7034172e-02   1.2373091e-02   3.5493464e-03   9.2760028e-03   8.3925393e+01   1.6181035e+01
   1.6405569e-02   1.2307175e-02   3.5458138e-03   9.3621114e-03   8.2480178e+01   1.6239153e+01
   1.5869614e-02   1.2307944e-02   3.5428634e-03   9.5038742e-03   8.0923986e+01   1.6244040e+01
   1.5419668e-02   1.2378123e-02   3.5432598e-03   9.6921468e-03   7.9263983e+01   1.6232610e+01
   1.5040588e-02   1.2524583e-02   3.5482410e-03   9.9126882e-03   7.8035968e+01   1.6192750e+01
   1.4708948e-02   1.2759025e-02   3.5580946e-03   1.0142925e-02   7.6884342e+01   1.6194683e+01
   1.4404055e-02   1.3101980e-02   3.5730382e-03   1.0356888e-02   7.5909017e+01   1.6193730e+01
   1.4117899e-02   1.3574347e-02   3.5928768e-03   1.0532634e-02   7.4246289e+01   1.6141244e+01
   1.3847669e-02   1.4194736e-02   3.6171764e-03   1.0652198e-02   7.2436320e+01   1.6195241e+01
   1.3593848e-02   1.4982571e-02   3.6448774e-03   1.0698109e-02   7.1236590e+01   1.6114062e+01
   1.3362289e-02   1.5947064e-02   3.6750230e-03   1.0662509e-02   6.9414179e+01   1.5953398e+01
   1.3152597e-02   1.7085841e-02   3.7075890e-03   1.0550418e-02   6.7984845e+01   1.5912313e+01
   1.2959331e-02   1.8396289e-02   3.7409534e-03   1.0365691e-02   6.7046131e+01   1.5853212e+01
   1.2782985e-02   1.9878943e-02   3.7724758e-03   1.0110232e-02   6.5501295e+01   1.5834503e+01
   1.2626506e-02   2.1537796e-02   3.8020370e-03   9.7956902e-03   6.3445842e+01   1.5660603e+01
   1.2490432e-02   2.3381152e-02   3.8324642e-03   9.4398418e-03   6.1479712e+01   1.5376327e+01
   1.2369547e-02   2.5409436e-02   3.8682490e-03   9.0572114e-03   6.0301130e+01   1.4941204e+01
   1.2253230e-02   2.7603250e-02   3.9136316e-03   8.6591636e-03   5.8638498e+01   1.4458745e+01
   1.2130897e-02   2.9935274e-02   3.9717358e-03   8.2570780e-03   5.6412492e+01   1.4134642e+01
   1.1995105e-02   3.2382722e-02   4.0452630e-03   7.8615582e-03   5.4203346e+01   1.3311305e+01
   1.1845643e-02   3.4919194e-02   4.1366392e-03   7.4782148e-03   5.1787924e+01   1.2234411e+01
   1.1689094e-02   3.7497536e-02   4.2484756e-03   7.1090968e-03   5.0264397e+01   1.1409474e+01
   1.1533782e-02   4.0047014e-02   4.3831738e-03   6.7578266e-03   4.7862000e+01   1.0952804e+01
   1.1385176e-02   4.2486038e-02   4.5419878e-03   6.4294520e-03   4.4471599e+01   1.0807731e+01
   1.1243311e-02   4.4728398e-02   4.7262456e-03   6.1279936e-03   4.2040429e+01   1.0647578e+01
   1.1110543e-02   4.6684672e-02   4.9376606e-03   5.8547010e-03   3.9168992e+01   1.0571929e+01
   1.0995587e-02   4.8251436e-02   5.1774168e-03   5.6068446e-03   3.6585610e+01   1.0383762e+01
   1.0906283e-02   4.9334884e-02   5.4457752e-03   5.3800150e-03   3.4216270e+01   1.0154696e+01
   1.0847724e-02   4.9902484e-02   5.7417592e-03   5.1718850e-03   3.1227918e+01   9.8544735e+00
   1.0823593e-02   4.9957092e-02   6.0638434e-03   4.9810086e-03   2.8559436e+01   9.6344493e+00
   1.0835444e-02   4.9504960e-02   6.4094290e-03   4.8049884e-03   2.5307295e+01   9.8340684e+00
   1.0878744e-02   4.8577342e-02   6.7746236e-03   4.6441682e-03   2.1882479e+01   9.7504473e+00
   1.0941063e-02   4.7234836e-02   7.1551254e-03   4.5031294e-03   1.9123660e+01   9.5164669e+00
   1.1006311e-02   4.5544860e-02   7.5439238e-03   4.3866102e-03   1.6091803e+01   9.2905141e+00
   1.1059551e-02   4.3569594e-02   7.9293154e-03   4.2975442e-03   1.2693561e+01   9.0482899e+00
   1.1090242e-02   4.1370690e-02   8.2960838e-03   4.2374560e-03   1.0017379e+01   8.8410683e+00
   1.1089931e-02   3.9004918e-02   8.6266720e-03   4.2066524e-03   8.7675504e+00   8.4074001e+00
   1.1053688e-02   3.6523144e-02   8.9034114e-03   4.2049694e-03   8.1800603e+00   8.2588700e+00
   1.0980762e-02   3.3972294e-02   9.1141620e-03   4.2316706e-03   7.0858329e+00   8.1329771e+00
   1.0868512e-02   3.1397468e-02   9.2531376e-03   4.2840002e-03   5.8074905e+00   8.2836619e+00
   1.0711963e-02   2.8847708e-02   9.3158330e-03   4.3568130e-03   4.7644326e+00   9.0532973e+00
   1.0506090e-02   2.6365138e-02   9.3026140e-03   4.4437682e-03   3.8870831e+00   9.5533496e+00
   1.0249075e-02   2.3977318e-02   9.2213578e-03   4.5379282e-03   3.4403190e+00   9.8243712e+00
   9.9378066e-03   2.1694660e-02   9.0824698e-03   4.6323370e-03   2.9969462e+00   1.0053986e+01
   9.5646564e-03   1.9511085e-02   8.9016624e-03   4.7199900e-03   2.8688992e+00   9.9079917e+00
   9.1266720e-03   1.7420051e-02   8.6994236e-03   4.7935184e-03   3.0183849e+00   9.7819725e+00
   8.6289734e-03   1.5424246e-02   8.4945292e-03   4.8479870e-03   2.8886556e+00   9.8146486e+00
   8.0861514e-03   1.3536765e-02   8.3053056e-03   4.8815190e-03   2.8328799e+00   1.0828866e+01
   7.5202452e-03   1.1778740e-02   8.1540572e-03   4.8935074e-03   2.5195144e+00   1.9943757e+01
   6.9544286e-03   1.0171980e-02   8.0664470e-03   4.8850962e-03   2.1835146e+00   3.6898336e+01
   6.4111434e-03   8.7327412e-03   8.0657200e-03   4.8578314e-03   1.9924589e+00   5.2045867e+01
   5.9087066e-03   7.4684846e-03   8.1692698e-03   4.8129412e-03   2.0080083e+00   6.8731380e+01
   5.4592368e-03   6.3786108e-03   8.3881868e-03   4.7528562e-03   2.2191265e+00   8.6931016e+01
   5.0709516e-03   5.4573262e-03   8.7289332e-03   4.6809898e-03   2.1532399e+00   9.8199638e+01
   4.7513454e-03   4.6935336e-03   9.1972688e-03   4.6008206e-03   2.4677493e+00   1.0509969e+02
   4.5071494e-03   4.0725070e-03   9.8014424e-03   4.5158414e-03   2.7250385e+00   1.1006860e+02
   4.3460176e-03   3.5823248e-03   1.0550786e-02   4.4295300e-03   2.6351576e+00   1.1296969e+02
   4.2791280e-03   3.2137820e-03   1.1448484e-02   4.3441190e-03   2.7011248e+00   1.1502653e+02
   4.3186818e-03   2.9576566e-03   1.2491271e-02   4.2605744e-03   2.4572122e+00   1.1591499e+02
   4.4775758e-03   2.8048714e-03   1.3673783e-02   4.1802702e-03   2.3727560e+00   1.1645778e+02
   4.7702730e-03   2.7448356e-03   1.4983336e-02   4.1049688e-03   2.3179142e+00   1.1680977e+02
   5.2125722e-03   2.7650566e-03   1.6397349e-02   4.0359482e-03   1.8949026e+00   1.1688421e+02
   5.8213938e-03   2.8516532e-03   1.7891486e-02   3.9734870e-03   1.6971025e+00   1.1693798e+02
   6.6142684e-03   2.9909894e-03   1.9440954e-02   3.9158750e-03   1.5241293e+00   1.1660050e+02
   7.6106030e-03   3.1695188e-03   2.1014534e-02   3.8609192e-03   1.4275584e+00   1.1587957e+02
   8.8308866e-03   3.3725892e-03   2.2577014e-02   3.8083770e-03   1.5077454e+00   1.1488328e+02
   1.0292392e-02   3.5888596e-03   2.4091764e-02   3.7584036e-03   1.3493833e+00   1.1403322e+02
   1.2007533e-02   3.8120438e-03   2.5516770e-02   3.7099074e-03   1.1795189e+00   1.1366433e+02
   1.3986926e-02   4.0428456e-03   2.6798742e-02   3.6620642e-03   1.2323736e+00   1.1354335e+02
   1.6237623e-02   4.2901574e-03   2.7866538e-02   3.6149276e-03   1.2259622e+00   1.1345130e+02
   1.8754810e-02   4.5646502e-03   2.8649478e-02   3.5676868e-03   1.0202586e+00   1.1341185e+02
   2.1519246e-02   4.8745710e-03   2.9107680e-02   3.5181768e-03   9.6899683e-01   1.1361770e+02
   2.4502750e-02   5.2246392e-03   2.9231254e-02   3.4642026e-03   1.0185924e+00   1.1401927e+02
   2.7667600e-02   5.6171414e-03   2.9041638e-02   3.4051300e-03   9.4533286e-01   1.1445520e+02
   3.0951134e-02   6.0520612e-03   2.8591956e-02   3.3423404e-03   9.7264758e-01   1.1497443e+02
   3.4259236e-02   6.5252050e-03   2.7939340e-02   3.2777610e-03   9.0246668e-01   1.1557604e+02
   3.7470182e-02   7.0275940e-03   2.7141484e-02   3.2138488e-03   9.1052252e-01   1.1616784e+02
   4.0437320e-02   7.5453366e-03   2.6265594e-02   3.1535042e-03   8.7964743e-01   1.1667932e+02
   4.3019516e-02   8.0617580e-03   2.5372560e-02   3.0987600e-03   4.1919070e-01   1.1714295e+02
   4.5108352e-02   8.5583110e-03   2.4507668e-02   3.0516886e-03   2.9444179e-01   1.1753521e+02
   4.6629604e-02   9.0130704e-03   2.3698808e-02   3.0147708e-03   2.8806784e-01   1.1781741e+02
   4.7568920e-02   9.4008240e-03   2.2953086e-02   2.9896044e-03   2.5282310e-01   1.1805180e+02
   4.7972248e-02   9.6990324e-03   2.2267876e-02   2.9764308e-03   1.3655494e+00   1.1829984e+02
   4.7895978e-02   9.8906798e-03   2.1637356e-02   2.9746882e-03   3.7685111e+00   1.1857294e+02
   4.7413202e-02   9.9669596e-03   2.1046154e-02   2.9833756e-03   5.4346636e+00   1.1873095e+02
   4.6632496e-02   9.9325738e-03   2.0474788e-02   3.0012980e-03   5.1881409e+00   1.1881833e+02
   4.5650890e-02   9.7980822e-03   1.9898084e-02   3.0276924e-03   5.2186525e+00   1.1886845e+02
   4.4529680e-02   9.5803264e-03   1.9276461e-02   3.0620486e-03   5.5366941e+00   1.1884209e+02
   4.3303606e-02   9.3035328e-03   1.8574165e-02   3.1036794e-03   4.5971707e+00   1.1883833e+02
   4.1997684e-02   8.9883678e-03   1.7773011e-02   3.1517844e-03   4.0109513e+00   1.1879533e+02
   4.0656664e-02   8.6533562e-03   1.6869328e-02   3.2049112e-03   3.7150855e+00   1.1867236e+02
   3.9342980e-02   8.3167818e-03   1.5876698e-02   3.2602096e-03   3.2645062e+00   1.1848225e+02
   3.8116606e-02   7.9946862e-03   1.4819309e-02   3.3145786e-03   3.3535426e+00   1.1828087e+02
   3.7027850e-02   7.6984518e-03   1.3723130e-02   3.3653792e-03   3.2224769e+00   1.1802952e+02
   3.6113838e-02   7.4352184e-03   1.2616165e-02   3.4098924e-03   3.1015445e+00   1.1767274e+02
   3.5401110e-02   7.2136158e-03   1.1527169e-02   3.4460786e-03   3.1977223e+00   1.1728507e+02
   3.4913094e-02   7.0396526e-03   1.0482149e-02   3.4716056e-03   3.1711553e+00   1.1684286e+02
   3.4665814e-02   6.9133544e-03   9.4998006e-03   3.4830964e-03   3.2082408e+00   1.1644205e+02
   3.4664774e-02   6.8322238e-03   8.5923746e-03   3.4784574e-03   3.3338150e+00   1.1606097e+02
   3.4909850e-02   6.7899012e-03   7.7703564e-03   3.4575674e-03   3.5406179e+00   1.1552887e+02
   3.5387826e-02   6.7736170e-03   7.0403946e-03   3.4208104e-03   3.6522809e+00   1.1495969e+02
   3.6058024e-02   6.7664408e-03   6.4030956e-03   3.3687650e-03   3.7109406e+00   1.1447279e+02
   3.6857618e-02   6.7512180e-03   5.8546316e-03   3.3037370e-03   3.9902995e+00   1.1402472e+02
   3.7735500e-02   6.7130058e-03   5.3895022e-03   3.2286554e-03   4.2172809e+00   1.1370726e+02
   3.8650884e-02   6.6390578e-03   5.0033342e-03   3.1452704e-03   4.3198867e+00   1.1346435e+02
   3.9553636e-02   6.5189526e-03   4.6916526e-03   3.0552278e-03   4.4322881e+00   1.1313872e+02
   4.0385728e-02   6.3488832e-03   4.4488190e-03   2.9594638e-03   4.4773105e+00   1.1279456e+02
   4.1087842e-02   6.1348198e-03   4.2680814e-03   2.8588120e-03   4.5495999e+00   1.1242547e+02
   4.1635504e-02   5.8864954e-03   4.1404712e-03   2.7550420e-03   4.5579602e+00   1.1207505e+02
   4.2030206e-02   5.6101040e-03   4.0551398e-03   2.6507262e-03   4.5814038e+00   1.1178947e+02
   4.2284508e-02   5.3129738e-03   4.0009284e-03   2.5506056e-03   4.6429884e+00   1.1145489e+02
   4.2434030e-02   5.0068660e-03   3.9678744e-03   2.4612196e-03   4.6223894e+00   1.1109106e+02
   4.2507826e-02   4.7035942e-03   3.9477446e-03   2.3907048e-03   4.7838375e+00   1.1066346e+02
   4.2529672e-02   4.4141244e-03   3.9348752e-03   2.3494826e-03   4.9602882e+00   1.1015866e+02
   4.2519120e-02   4.1467268e-03   3.9259840e-03   2.3509354e-03   4.9816436e+00   1.0961993e+02
   4.2492128e-02   3.9068364e-03   3.9184274e-03   2.4110040e-03   5.0215588e+00   1.0895230e+02
   4.2491944e-02   3.6994684e-03   3.9104484e-03   2.5475482e-03   5.0056676e+00   1.0839734e+02
   4.2574874e-02   3.5281576e-03   3.9006446e-03   2.7815614e-03   4.9912863e+00   1.0778838e+02
   4.2776106e-02   3.3940158e-03   3.8859412e-03   3.1381980e-03   5.0191351e+00   1.0679239e+02
   4.3087432e-02   3.2953700e-03   3.8621708e-03   3.6464930e-03   5.0239755e+00   1.0592860e+02
   4.3464968e-02   3.2294054e-03   3.8254260e-03   4.3364176e-03   5.0435272e+00   1.0497945e+02
   4.3850800e-02   3.1937926e-03   3.7719198e-03   5.2384574e-03   5.0627281e+00   1.0382853e+02
   4.4186634e-02   3.1841204e-03   3.6983494e-03   6.3836436e-03   5.0684375e+00   1.0298123e+02
   4.4444308e-02   3.1936678e-03   3.6033768e-03   7.8015584e-03   5.0659543e+00   1.0201244e+02
   4.4606252e-02   3.2156640e-03   3.4888076e-03   9.5204478e-03   5.0481697e+00   1.0089665e+02
   4.4640486e-02   3.2430804e-03   3.3596120e-03   1.1564987e-02   5.0294781e+00   9.9845700e+01
   4.4522796e-02   3.2695402e-03   3.2223168e-03   1.3954288e-02   5.0286385e+00   9.8403634e+01
   4.4221838e-02   3.2916092e-03   3.0834242e-03   1.6698151e-02   5.0740083e+00   9.6829718e+01
   4.3727244e-02   3.3102382e-03   2.9503324e-03   1.9794256e-02   5.0837682e+00   9.5544952e+01
   4.3087492e-02   3.3296448e-03   2.8317854e-03   2.3227428e-02   5.0751505e+00   9.4033071e+01
   4.2350662e-02   3.3533862e-03   2.7363924e-03   2.6968348e-02   4.9976039e+00   9.2493816e+01
   4.1562148e-02   3.3835724e-03   2.6730520e-03   3.0982178e-02   4.7156042e+00   9.1120742e+01
   4.0805544e-02   3.4220652e-03   2.6521608e-03   3.5222752e-02   4.6382519e+00   8.9328531e+01
   4.0171994e-02   3.4700420e-03   2.6857384e-03   3.9624148e-02   4.6785795e+00   8.7440071e+01
   3.9728508e-02   3.5284944e-03   2.7881050e-03   4.4105294e-02   4.5628403e+00   8.5759031e+01
   3.9519606e-02   3.6006382e-03   2.9758106e-03   4.8560844e-02   4.5584350e+00   8.4543575e+01
   3.9587486e-02   3.6936264e-03   3.2670958e-03   5.2881810e-02   4.3809718e+00   8.3297230e+01
   3.9977224e-02   3.8169944e-03   3.6831620e-03   5.6973512e-02   4.1752116e+00   8.1078902e+01
   4.0718754e-02   3.9801764e-03   4.2481282e-03   6.0739520e-02   4.2266069e+00   7.8885833e+01
   4.1823928e-02   4.1912714e-03   4.9868274e-03   6.4089982e-02   4.1086385e+00   7.6916383e+01
   4.3299788e-02   4.4565064e-03   5.9250212e-03   6.6930110e-02   3.9917014e+00   7.4782019e+01
   4.5150168e-02   4.7800230e-03   7.0905544e-03   6.9156498e-02   4.0278495e+00   7.2985869e+01
   4.7355796e-02   5.1639366e-03   8.5147538e-03   7.0671552e-02   3.9869974e+00   7.1004856e+01
   4.9858938e-02   5.6071128e-03   1.0235475e-02   7.1358868e-02   3.9599416e+00   6.9088373e+01
   5.2569414e-02   6.1035172e-03   1.2293327e-02   7.1127346e-02   3.9480744e+00   6.7962684e+01
   5.5375422e-02   6.6435430e-03   1.4725831e-02   6.9992938e-02   3.9433173e+00   6.6543999e+01
   5.8147958e-02   7.2168648e-03   1.7571620e-02   6.8051574e-02   3.7578341e+00   6.4466242e+01
   6.0789206e-02   7.8194156e-03   2.0871146e-02   6.5408660e-02   3.4532085e+00   6.2474744e+01
   6.3266688e-02   8.4546662e-03   2.4656592e-02   6.2162070e-02   3.2468963e+00   6.0434184e+01
   6.5554774e-02   9.1239226e-03   2.8940704e-02   5.8425750e-02   2.8988616e+00   5.8071364e+01
   6.7618894e-02   9.8274148e-03   3.3713300e-02   5.4343822e-02   2.6945757e+00   5.5526696e+01
   6.9474116e-02   1.0568765e-02   3.8945222e-02   5.0072178e-02   2.6104336e+00   5.2441983e+01
   7.1191338e-02   1.1347247e-02   4.4590108e-02   4.5759694e-02   2.4616509e+00   4.8666137e+01
   7.2860556e-02   1.2152070e-02   5.0573684e-02   4.1527578e-02   2.4809463e+00   4.5115649e+01
   7.4569972e-02   1.2966592e-02   5.6773260e-02   3.7459934e-02   2.5406128e+00   4.0548857e+01
   7.6381940e-02   1.3773187e-02   6.3025586e-02   3.3617482e-02   2.5572422e+00   3.4288623e+01
   7.8314298e-02   1.4557555e-02   6.9137910e-02   3.0036760e-02   2.5645127e+00   2.9418187e+01
   8.0330404e-02   1.5307352e-02   7.4886690e-02   2.6740458e-02   2.6052252e+00   2.6020882e+01
   8.2359590e-02   1.6004952e-02   8.0004638e-02   2.3746652e-02   2.5221463e+00   2.2532940e+01
   8.4356102e-02   1.6638577e-02   8.4149808e-02   2.1063860e-02   2.4639845e+00   2.0107723e+01
   8.6301700e-02   1.7215146e-02   8.7003438e-02   1.8699230e-02   2.3083430e+00   1.8447924e+01
   8.8186870e-02   1.7764929e-02   8.8378918e-02   1.6653490e-02   2.2135673e+00   1.6665134e+01
   9.0044420e-02   1.8337209e-02   8.8224328e-02   1.4921647e-02   2.3065099e+00   1.4730807e+01
   9.1980870e-02   1.8980153e-02   8.6651392e-02   1.3502745e-02   2.1851669e+00   1.2874245e+01
   9.4124490e-02   1.9737824e-02   8.3867614e-02   1.2395472e-02   2.5368699e+00   1.1991550e+01
   9.6534364e-02   2.0648082e-02   8.0091388e-02   1.1593921e-02   2.4821135e+00   1.1185684e+01
   9.9186062e-02   2.1734386e-02   7.5566322e-02   1.1084432e-02   3.2138333e+00   1.0045141e+01
   1.0197980e-01   2.3003888e-02   7.0540338e-02   1.0849106e-02   8.7374974e+00   9.2943270e+00
   1.0475035e-01   2.4442854e-02   6.5233482e-02   1.0868865e-02   2.4316311e+01   8.4819935e+00
   1.0731451e-01   2.6023236e-02   5.9836186e-02   1.1121310e-02   5.0298709e+01   7.8998924e+00
   1.0950512e-01   2.7706340e-02   5.4524514e-02   1.1581921e-02   7.1772044e+01   7.6035313e+00
   1.1117765e-01   2.9436924e-02   4.9453754e-02   1.2222323e-02   8.3339795e+01   6.8749460e+00
   1.1220141e-01   3.1142652e-02   4.4736400e-02   1.3009859e-02   9.2884278e+01   6.5334204e+00
   1.1255756e-01   3.2749520e-02   4.0450022e-02   1.3911187e-02   1.0002240e+02   6.5157231e+00
   1.1243201e-01   3.4191708e-02   3.6649620e-02   1.4895738e-02   1.0498524e+02   6.1628583e+00
   1.1205850e-01   3.5404180e-02   3.3362808e-02   1.5930204e-02   1.0887757e+02   6.3968277e+00
   1.1158842e-01   3.6329028e-02   3.0582338e-02   1.6968169e-02   1.1114615e+02   6.1948841e+00
   1.1109937e-01   3.6918632e-02   2.8277992e-02   1.7948681e-02   1.1286683e+02   4.7941003e+00
   1.1058142e-01   3.7147618e-02   2.6404332e-02   1.8794559e-02   1.1399168e+02   3.8272999e+00
   1.0993879e-01   3.7016856e-02   2.4896778e-02   1.9431767e-02   1.1471758e+02   3.4955581e+00
   1.0900990e-01   3.6535462e-02   2.3688938e-02   1.9808090e-02   1.1513430e+02   3.4248139e+00
   1.0764903e-01   3.5728730e-02   2.2724102e-02   1.9887048e-02   1.1518757e+02   3.6934824e+00
   1.0577804e-01   3.4616112e-02   2.1939588e-02   1.9668016e-02   1.1481732e+02   3.4110807e+00
   1.0338825e-01   3.3203892e-02   2.1256526e-02   1.9182214e-02   1.1408037e+02   2.5595904e+00
   1.0057724e-01   3.1532456e-02   2.0611306e-02   1.8462095e-02   1.1350458e+02   2.1122595e+00
   9.7488092e-02   2.9666332e-02   1.9978460e-02   1.7551663e-02   1.1315169e+02   2.2776287e+00
   9.4232234e-02   2.7673014e-02   1.9350195e-02   1.6506398e-02   1.1297090e+02   2.2688122e+00
   9.0900356e-02   2.5625436e-02   1.8735120e-02   1.5376147e-02   1.1287569e+02   1.5623430e+00
   8.7597256e-02   2.3585760e-02   1.8151828e-02   1.4205059e-02   1.1293315e+02   1.2617107e+00
   8.4430376e-02   2.1602012e-02   1.7604261e-02   1.3032835e-02   1.1317115e+02   1.5253333e+00
   8.1456716e-02   1.9710255e-02   1.7084210e-02   1.1893826e-02   1.1341545e+02   1.3604189e+00
   7.8694410e-02   1.7936346e-02   1.6580311e-02   1.0816285e-02   1.1354467e+02   1.0557466e+00
   7.6130458e-02   1.6299883e-02   1.6082697e-02   9.8237436e-03   1.1370296e+02   1.0497058e+00
   7.3716938e-02   1.4816715e-02   1.5584537e-02   8.9374722e-03   1.1398468e+02   7.8470274e-01
   7.1399602e-02   1.3500319e-02   1.5073451e-02   8.1749834e-03   1.1417559e+02   6.6729105e-01
   6.9139172e-02   1.2353093e-02   1.4538937e-02   7.5489394e-03   1.1440232e+02   7.1677912e-01
   6.6919200e-02   1.1366367e-02   1.3983527e-02   7.0674484e-03   1.1470505e+02   4.2344013e-01
   6.4714580e-02   1.0525730e-02   1.3414752e-02   6.7327402e-03   1.1492502e+02   1.0758192e+00
   6.2505984e-02   9.8123336e-03   1.2845011e-02   6.5400970e-03   1.1510589e+02   2.6018327e+00
   6.0308440e-02   9.2088042e-03   1.2289923e-02   6.4782704e-03   1.1530299e+02   5.7289201e+00
   5.8142358e-02   8.7001348e-03   1.1757244e-02   6.5307634e-03   1.1549362e+02   9.7190038e+00
   5.6008612e-02   8.2682572e-03   1.1248764e-02   6.6767380e-03   1.1563090e+02   1.2643085e+01
   5.3890750e-02   7.8959712e-03   1.0768371e-02   6.8919294e-03   1.1572313e+02   1.6701151e+01
   5.1794934e-02   7.5806446e-03   1.0320015e-02   7.1521434e-03   1.1581544e+02   1.9553537e+01
   4.9758806e-02   7.3327570e-03   9.9027368e-03   7.4362050e-03   1.1589133e+02   1.9985483e+01
   4.7826156e-02   7.1614232e-03   9.5128428e-03   7.7276490e-03   1.1591318e+02   2.0653601e+01
   4.6040478e-02   7.0712220e-03   9.1473948e-03   8.0127536e-03   1.1594819e+02   1.9824653e+01
   4.4449800e-02   7.0622788e-03   8.8067844e-03   8.2742544e-03   1.1597840e+02   1.7361632e+01
   4.3088258e-02   7.1284302e-03   8.4945610e-03   8.4946962e-03   1.1595682e+02   1.4864639e+01
   4.1949218e-02   7.2588224e-03   8.2159890e-03   8.6673890e-03   1.1584700e+02   1.3565717e+01
   4.1020604e-02   7.4403284e-03   7.9770234e-03   8.7936924e-03   1.1570827e+02   1.3449634e+01
   4.0295024e-02   7.6620074e-03   7.7807410e-03   8.8717054e-03   1.1556696e+02   1.3335771e+01
   3.9741846e-02   7.9141438e-03   7.6258282e-03   8.8959358e-03   1.1520671e+02   1.3462087e+01
   3.9310028e-02   8.1848712e-03   7.5083974e-03   8.8614224e-03   1.1480751e+02   1.3596776e+01
   3.8925416e-02   8.4609350e-03   7.4225244e-03   8.7698670e-03   1.1443379e+02   1.3857340e+01
   3.8518318e-02   8.7300438e-03   7.3617306e-03   8.6339738e-03   1.1393790e+02   1.4154418e+01
   3.8047290e-02   8.9894030e-03   7.3214312e-03   8.4685972e-03   1.1348571e+02   1.4355124e+01
   3.7480358e-02   9.2463070e-03   7.2962478e-03   8.2844268e-03   1.1294502e+02   1.4747650e+01
   3.6782706e-02   9.5058298e-03   7.2782698e-03   8.0882652e-03   1.1229155e+02   1.4737046e+01
   3.5921636e-02   9.7679326e-03   7.2593868e-03   7.8823540e-03   1.1179889e+02   1.4686973e+01
   3.4887418e-02   1.0030285e-02   7.2325764e-03   7.6652076e-03   1.1141228e+02   1.4918738e+01
   3.3691888e-02   1.0290214e-02   7.1893770e-03   7.4326806e-03   1.1090452e+02   1.5289792e+01
   3.2368868e-02   1.0549220e-02   7.1182958e-03   7.1840896e-03   1.1041124e+02   1.5699584e+01
   3.0970228e-02   1.0808638e-02   7.0112636e-03   6.9242312e-03   1.0995908e+02   1.5880986e+01
   2.9528716e-02   1.1063623e-02   6.8684022e-03   6.6573406e-03   1.0936903e+02   1.6236451e+01
   2.8049996e-02   1.1308908e-02   6.6965464e-03   6.3891296e-03   1.0884245e+02   1.6605323e+01
   2.6531518e-02   1.1549301e-02   6.5018774e-03   6.1285968e-03   1.0840364e+02   1.6658462e+01
   2.4977442e-02   1.1796935e-02   6.2864476e-03   5.8852736e-03   1.0800460e+02   1.6745504e+01
   2.3400300e-02   1.2060893e-02   6.0561202e-03   5.6688708e-03   1.0761608e+02   1.6929458e+01
   2.1816868e-02   1.2350601e-02   5.8203036e-03   5.4871222e-03   1.0713879e+02   1.6985387e+01
   2.0251158e-02   1.2674568e-02   5.5874376e-03   5.3447496e-03   1.0648592e+02   1.6953328e+01
   1.8734899e-02   1.3034701e-02   5.3651402e-03   5.2427364e-03   1.0572183e+02   1.7030079e+01
   1.7309710e-02   1.3431588e-02   5.1602460e-03   5.1773456e-03   1.0505448e+02   1.7049398e+01
   1.6020883e-02   1.3865942e-02   4.9805866e-03   5.1398346e-03   1.0431178e+02   1.7017450e+01
   1.4903872e-02   1.4343559e-02   4.8334236e-03   5.1180710e-03   1.0356055e+02   1.7044106e+01
   1.3982003e-02   1.4879558e-02   4.7236916e-03   5.1014044e-03   1.0278758e+02   1.6949193e+01
   1.3268738e-02   1.5490518e-02   4.6541076e-03   5.0801936e-03   1.0194045e+02   1.6887937e+01
   1.2768862e-02   1.6189289e-02   4.6257124e-03   5.0468842e-03   1.0102362e+02   1.6923814e+01
   1.2475724e-02   1.6984830e-02   4.6382256e-03   4.9990496e-03   9.9952596e+01   1.6899770e+01
   1.2372346e-02   1.7883561e-02   4.6894296e-03   4.9350018e-03   9.9061416e+01   1.6853609e+01
   1.2436451e-02   1.8889133e-02   4.7766926e-03   4.8541778e-03   9.8099528e+01   1.6850874e+01
   1.2640387e-02   2.0003244e-02   4.8967174e-03   4.7588206e-03   9.6948073e+01   1.6813206e+01
   1.2951544e-02   2.1227076e-02   5.0478776e-03   4.6512472e-03   9.5707400e+01   1.6661712e+01
   1.3331811e-02   2.2569178e-02   5.2312852e-03   4.5363768e-03   9.4486247e+01   1.6578540e+01
   1.3753733e-02   2.4063456e-02   5.4499066e-03   4.4224920e-03   9.3263790e+01   1.6531619e+01
   1.4213663e-02   2.5759094e-02   5.7124470e-03   4.3177840e-03   9.1430030e+01   1.6449158e+01
   1.4712217e-02   2.7693784e-02   6.0289966e-03   4.2293230e-03   8.9656209e+01   1.6317048e+01
   1.5243464e-02   2.9886118e-02   6.4063576e-03   4.1638620e-03   8.8178748e+01   1.6114360e+01
   1.5796418e-02   3.2339204e-02   6.8490812e-03   4.1273236e-03   8.6160107e+01   1.6002778e+01
   1.6356501e-02   3.5061130e-02   7.3608618e-03   4.1235952e-03   8.3670563e+01   1.5697763e+01
   1.6911730e-02   3.8073522e-02   7.9463114e-03   4.1552530e-03   8.1205448e+01   1.5197243e+01
   1.7449897e-02   4.1396068e-02   8.6075746e-03   4.2232934e-03   7.9027336e+01   1.4604642e+01
   1.7956393e-02   4.5026556e-02   9.3443650e-03   4.3283600e-03   7.6578553e+01   1.4036125e+01
   1.8419281e-02   4.8931570e-02   1.0153173e-02   4.4721484e-03   7.3743757e+01   1.3805745e+01
   1.8830070e-02   5.3058560e-02   1.1024800e-02   4.6561190e-03   7.0920677e+01   1.3301730e+01
   1.9180637e-02   5.7328248e-02   1.1949297e-02   4.8818984e-03   6.8097976e+01   1.2684149e+01
   1.9459247e-02   6.1646570e-02   1.2917267e-02   5.1515554e-03   6.5309597e+01   1.2254159e+01
   1.9646434e-02   6.5921324e-02   1.3914557e-02   5.4661994e-03   6.2481091e+01   1.1701509e+01
   1.9731209e-02   7.0040496e-02   1.4919023e-02   5.8243346e-03   5.9805045e+01   1.1412373e+01
   1.9729800e-02   7.3886824e-02   1.5903749e-02   6.2224384e-03   5.6901464e+01   1.1298957e+01
   1.9666912e-02   7.7332074e-02   1.6838153e-02   6.6554522e-03   5.3220813e+01   1.1248266e+01
   1.9558760e-02   8.0237308e-02   1.7682405e-02   7.1152908e-03   4.9725142e+01   1.1348410e+01
   1.9419133e-02   8.2491958e-02   1.8381881e-02   7.5892480e-03   4.6542502e+01   1.1285905e+01
   1.9256376e-02   8.4005270e-02   1.8883063e-02   8.0607132e-03   4.2275299e+01   1.1014109e+01
   1.9068601e-02   8.4694574e-02   1.9154301e-02   8.5109852e-03   3.7776516e+01   1.0507056e+01
   1.8848301e-02   8.4477246e-02   1.9174371e-02   8.9171742e-03   3.4360223e+01   1.0032479e+01
   1.8588067e-02   8.3301232e-02   1.8941694e-02   9.2527392e-03   3.1000634e+01   9.9480299e+00
   1.8284796e-02   8.1158350e-02   1.8491607e-02   9.4858436e-03   2.6680527e+01   9.7691366e+00
   1.7939699e-02   7.8069976e-02   1.7869682e-02   9.5845116e-03   2.1608075e+01   9.5816386e+00
   1.7561473e-02   7.4157592e-02   1.7122568e-02   9.5347402e-03   1.7114433e+01   9.5609464e+00
   1.7161008e-02   6.9627734e-02   1.6304763e-02   9.3459316e-03   1.3572408e+01   9.5788935e+00
   1.6736943e-02   6.4687984e-02   1.5466730e-02   9.0471074e-03   1.1121816e+01   9.9858139e+00
   1.6275832e-02   5.9522696e-02   1.4644553e-02   8.6744540e-03   1.0311194e+01   1.0481053e+01
   1.5752804e-02   5.4275496e-02   1.3859047e-02   8.2573156e-03   9.2707449e+00   1.0796084e+01
   1.5144229e-02   4.9057964e-02   1.3124100e-02   7.8194364e-03   7.4184536e+00   1.0802026e+01
   1.4444689e-02   4.3959804e-02   1.2446216e-02   7.3812208e-03   6.2211915e+00   1.0937802e+01
   1.3659862e-02   3.9054950e-02   1.1823216e-02   6.9593062e-03   4.7855511e+00   1.1015919e+01
   1.2806193e-02   3.4407034e-02   1.1252139e-02   6.5666600e-03   3.6560375e+00   1.0851184e+01
   1.1908603e-02   3.0065406e-02   1.0726625e-02   6.2124926e-03   3.2763089e+00   1.1069497e+01
   1.0990624e-02   2.6065772e-02   1.0239464e-02   5.9036798e-03   2.8166106e+00   1.1157919e+01
   1.0071305e-02   2.2418552e-02   9.7912830e-03   5.6453764e-03   2.9532005e+00   1.1522706e+01
   9.1598488e-03   1.9117836e-02   9.3851026e-03   5.4391974e-03   2.9715327e+00   1.1617243e+01
   8.2621396e-03   1.6155428e-02   9.0198040e-03   5.2826636e-03   2.4229075e+00   1.7400523e+01
   7.3891766e-03   1.3517275e-02   8.6964046e-03   5.1716232e-03   1.8084645e+00   3.2316309e+01
   6.5518148e-03   1.1192399e-02   8.4245288e-03   5.0999566e-03   1.8886190e+00   4.8945308e+01
   5.7600268e-03   9.1751364e-03   8.2191864e-03   5.0585508e-03   2.1282079e+00   6.9519846e+01
   5.0273464e-03   7.4553426e-03   8.1002382e-03   5.0363444e-03   1.9039989e+00   8.8644405e+01
   4.3688580e-03   6.0139464e-03   8.0901416e-03   5.0218514e-03   2.1158814e+00   9.7017918e+01
   3.7981804e-03   4.8263322e-03   8.2059480e-03   5.0068238e-03   2.0560286e+00   1.0248416e+02
   3.3282714e-03   3.8649498e-03   8.4588020e-03   4.9877232e-03   1.9386606e+00   1.0761896e+02
   2.9734590e-03   3.1006526e-03   8.8552050e-03   4.9622594e-03   2.0559412e+00   1.1136110e+02
   2.7514706e-03   2.5121616e-03   9.3944188e-03   4.9284290e-03   1.9013809e+00   1.1424741e+02
   2.6834252e-03   2.0850372e-03   1.0069798e-02   4.8872230e-03   1.6991243e+00   1.1527866e+02
   2.7921348e-03   1.8032654e-03   1.0873314e-02   4.8415234e-03   1.5616402e+00   1.1614981e+02
   3.1009886e-03   1.6514779e-03   1.1796616e-02   4.7934626e-03   1.9730450e+00   1.1678112e+02
   3.6339392e-03   1.6165227e-03   1.2829256e-02   4.7446626e-03   2.2469153e+00   1.1714204e+02
   4.4159190e-03   1.6862660e-03   1.3955375e-02   4.6962434e-03   2.1161714e+00   1.1729141e+02
   5.4722834e-03   1.8477838e-03   1.5150677e-02   4.6481152e-03   2.0606774e+00   1.1697860e+02
   6.8267110e-03   2.0875182e-03   1.6380230e-02   4.5982378e-03   1.6975103e+00   1.1652845e+02
   8.4997104e-03   2.3929630e-03   1.7604224e-02   4.5430252e-03   1.4534651e+00   1.1569120e+02
   1.0505948e-02   2.7532502e-03   1.8788135e-02   4.4799442e-03   1.5526939e+00   1.1518220e+02
   1.2855721e-02   3.1605864e-03   1.9902002e-02   4.4088036e-03   1.5882965e+00   1.1518673e+02
   1.5556407e-02   3.6064968e-03   2.0921104e-02   4.3302974e-03   1.4815428e+00   1.1546203e+02
   1.8604277e-02   4.0815132e-03   2.1824132e-02   4.2443644e-03   1.2894986e+00   1.1577698e+02
   2.1981794e-02   4.5778344e-03   2.2580590e-02   4.1513594e-03   1.3817024e+00   1.1587241e+02
   2.5654474e-02   5.0882976e-03   2.3143558e-02   4.0532398e-03   1.4124775e+00   1.1608921e+02
   2.9569598e-02   5.6086150e-03   2.3460878e-02   3.9517318e-03   1.1941128e+00   1.1633385e+02
   3.3651686e-02   6.1348268e-03   2.3495680e-02   3.8494050e-03   1.2983081e+00   1.1661340e+02
   3.7790322e-02   6.6593766e-03   2.3242678e-02   3.7508520e-03   1.1706822e+00   1.1689731e+02
   4.1853058e-02   7.1710106e-03   2.2748130e-02   3.6600704e-03   9.2420202e-01   1.1705628e+02
   4.5698438e-02   7.6553604e-03   2.2094638e-02   3.5803738e-03   1.0395727e+00   1.1730503e+02
   4.9177986e-02   8.0980386e-03   2.1354688e-02   3.5157052e-03   9.3629789e-01   1.1756873e+02
   5.2142666e-02   8.4853064e-03   2.0577874e-02   3.4692278e-03   6.6269556e-01   1.1779026e+02
   5.4490468e-02   8.8047376e-03   1.9797008e-02   3.4419488e-03   2.4094386e-01   1.1797617e+02
   5.6196796e-02   9.0474320e-03   1.9032354e-02   3.4337314e-03   1.1892123e+00   1.1806068e+02
   5.7256718e-02   9.2036566e-03   1.8300015e-02   3.4434922e-03   3.5187556e+00   1.1811460e+02
   5.7696342e-02   9.2614334e-03   1.7612366e-02   3.4688278e-03   4.9545044e+00   1.1821841e+02
   5.7595530e-02   9.2171300e-03   1.6976522e-02   3.5070008e-03   5.8336786e+00   1.1830744e+02
   5.7036354e-02   9.0755668e-03   1.6401363e-02   3.5547660e-03   5.8241585e+00   1.1831777e+02
   5.6080410e-02   8.8441008e-03   1.5894138e-02   3.6075428e-03   5.8123442e+00   1.1834469e+02
   5.4778766e-02   8.5387526e-03   1.5449468e-02   3.6603110e-03   6.2084779e+00   1.1834171e+02
   5.3222980e-02   8.1836142e-03   1.5049782e-02   3.7094724e-03   5.1839959e+00   1.1826409e+02
   5.1533646e-02   7.8028784e-03   1.4670333e-02   3.7523208e-03   4.3851831e+00   1.1816919e+02
   4.9828710e-02   7.4174142e-03   1.4280814e-02   3.7875372e-03   4.0674326e+00   1.1803225e+02
   4.8238070e-02   7.0434404e-03   1.3850011e-02   3.8173840e-03   3.3332768e+00   1.1780961e+02
   4.6865850e-02   6.6926094e-03   1.3357485e-02   3.8442510e-03   3.2599136e+00   1.1754558e+02
   4.5769684e-02   6.3714312e-03   1.2795211e-02   3.8677148e-03   3.4654518e+00   1.1719633e+02
   4.4963168e-02   6.0830780e-03   1.2168881e-02   3.8861898e-03   3.4483440e+00   1.1661711e+02
   4.4429662e-02   5.8315118e-03   1.1500765e-02   3.8979106e-03   3.4016655e+00   1.1596135e+02
   4.4141690e-02   5.6197338e-03   1.0815773e-02   3.9005966e-03   3.4704284e+00   1.1526471e+02
   4.4048372e-02   5.4487656e-03   1.0136837e-02   3.8930598e-03   3.6135395e+00   1.1447890e+02
   4.4098430e-02   5.3204838e-03   9.4871718e-03   3.8784860e-03   3.7738701e+00   1.1372895e+02
   4.4250304e-02   5.2348548e-03   8.8851604e-03   3.8630192e-03   4.2560234e+00   1.1295089e+02
   4.4433330e-02   5.1871730e-03   8.3428766e-03   3.8536132e-03   4.6330722e+00   1.1206170e+02
   4.4568862e-02   5.1695048e-03   7.8659930e-03   3.8572212e-03   4.6605384e+00   1.1104321e+02
   4.4622872e-02   5.1724158e-03   7.4572188e-03   3.8792504e-03   4.7851164e+00   1.1015543e+02
   4.4585880e-02   5.1894488e-03   7.1177726e-03   3.9244934e-03   4.9150407e+00   1.0941721e+02
   4.4439620e-02   5.2197260e-03   6.8464912e-03   3.9967200e-03   4.9630166e+00   1.0853900e+02
   4.4172006e-02   5.2634916e-03   6.6439372e-03   4.0983520e-03   5.1175061e+00   1.0763553e+02
   4.3791756e-02   5.3182770e-03   6.5120880e-03   4.2313408e-03   5.2676249e+00   1.0667870e+02
   4.3343776e-02   5.3778186e-03   6.4512650e-03   4.3951274e-03   5.4021961e+00   1.0570723e+02
   4.2909212e-02   5.4317656e-03   6.4599830e-03   4.5860188e-03   5.6599358e+00   1.0464583e+02
   4.2559940e-02   5.4683658e-03   6.5334430e-03   4.7984108e-03   5.8740411e+00   1.0342651e+02
   4.2335736e-02   5.4746514e-03   6.6642484e-03   5.0264332e-03   5.9142411e+00   1.0240814e+02
   4.2267706e-02   5.4370802e-03   6.8446118e-03   5.2649586e-03   5.9460247e+00   1.0150360e+02
   4.2395352e-02   5.3506980e-03   7.0671710e-03   5.5077060e-03   6.1146040e+00   1.0041676e+02
   4.2748544e-02   5.2232210e-03   7.3237290e-03   5.7500572e-03   6.2631004e+00   9.9051742e+01
   4.3324200e-02   5.0659770e-03   7.6023888e-03   5.9932386e-03   6.3736897e+00   9.7658067e+01
   4.4090536e-02   4.8873680e-03   7.8913580e-03   6.2410458e-03   6.4265237e+00   9.6239169e+01
   4.4983644e-02   4.6936222e-03   8.1826968e-03   6.4984722e-03   6.4160643e+00   9.4752719e+01
   4.5911728e-02   4.4898268e-03   8.4688414e-03   6.7772350e-03   6.7343533e+00   9.3396815e+01
   4.6783188e-02   4.2810394e-03   8.7386134e-03   7.0987744e-03   7.0379153e+00   9.2029803e+01
   4.7508954e-02   4.0720048e-03   8.9781274e-03   7.4873146e-03   7.0091367e+00   9.0764460e+01
   4.8025336e-02   3.8677258e-03   9.1784992e-03   7.9703264e-03   7.0614630e+00   8.9449748e+01
   4.8296314e-02   3.6748886e-03   9.3356818e-03   8.5867094e-03   7.1007559e+00   8.7952631e+01
   4.8265868e-02   3.5006582e-03   9.4424694e-03   9.3792340e-03   7.0751393e+00   8.6177282e+01
   4.7889360e-02   3.3515528e-03   9.4945530e-03   1.0387793e-02   7.1282301e+00   8.3932536e+01
   4.7170864e-02   3.2324318e-03   9.5001902e-03   1.1649563e-02   7.0624318e+00   8.1908826e+01
   4.6156954e-02   3.1465356e-03   9.4736728e-03   1.3194746e-02   7.0008228e+00   8.0161608e+01
   4.4940614e-02   3.0953860e-03   9.4291790e-03   1.5043668e-02   7.0091691e+00   7.7946912e+01
   4.3630028e-02   3.0784270e-03   9.3847996e-03   1.7206093e-02   6.9394892e+00   7.5642783e+01
   4.2316974e-02   3.0943012e-03   9.3593784e-03   1.9678939e-02   6.9159317e+00   7.4142401e+01
   4.1061576e-02   3.1408176e-03   9.3660574e-03   2.2442948e-02   6.6618876e+00   7.2720558e+01
   3.9889792e-02   3.2146152e-03   9.4121908e-03   2.5476414e-02   6.2047168e+00   7.1011074e+01
   3.8819578e-02   3.3108446e-03   9.5005950e-03   2.8763302e-02   5.9332735e+00   6.9693643e+01
   3.7877654e-02   3.4247674e-03   9.6304340e-03   3.2273150e-02   5.7757317e+00   6.8161993e+01
   3.7096910e-02   3.5543376e-03   9.7991222e-03   3.5954006e-02   5.6253237e+00   6.6375706e+01
   3.6498136e-02   3.6999388e-03   1.0007569e-02   3.9744332e-02   5.4769535e+00   6.4697443e+01
   3.6082710e-02   3.8646552e-03   1.0263655e-02   4.3569130e-02   5.4268761e+00   6.3128148e+01
   3.5848252e-02   4.0520988e-03   1.0585358e-02   4.7323532e-02   5.3590387e+00   6.2036887e+01
   3.5802432e-02   4.2638154e-03   1.0997920e-02   5.0876920e-02   5.3205049e+00   6.0517601e+01
   3.5977370e-02   4.5004784e-03   1.1523167e-02   5.4083334e-02   5.4245536e+00   5.8743701e+01
   3.6423908e-02   4.7609720e-03   1.2177896e-02   5.6823562e-02   5.4656062e+00   5.7216662e+01
   3.7187822e-02   5.0417710e-03   1.2978331e-02   5.9059682e-02   5.3711885e+00   5.4842451e+01
   3.8304048e-02   5.3384232e-03   1.3946161e-02   6.0774990e-02   5.2581078e+00   5.2114454e+01
   3.9783034e-02   5.6445170e-03   1.5109140e-02   6.1925732e-02   5.3109614e+00   4.9447522e+01
   4.1608032e-02   5.9517728e-03   1.6499975e-02   6.2484570e-02   5.1047427e+00   4.6601418e+01
   4.3757846e-02   6.2534706e-03   1.8154893e-02   6.2435024e-02   4.6815857e+00   4.2894278e+01
   4.6197102e-02   6.5425306e-03   2.0109214e-02   6.1769112e-02   4.5998978e+00   3.8012993e+01
   4.8886936e-02   6.8094796e-03   2.2402148e-02   6.0499034e-02   4.3988024e+00   3.3554577e+01
   5.1811888e-02   7.0502030e-03   2.5069872e-02   5.8633264e-02   4.0952776e+00   2.9868531e+01
   5.4949184e-02   7.2703956e-03   2.8131450e-02   5.6183100e-02   3.8355039e+00   2.6544202e+01
   5.8253332e-02   7.4797414e-03   3.1583890e-02   5.3206384e-02   3.4083422e+00   2.3966779e+01
   6.1673760e-02   7.6872146e-03   3.5406416e-02   4.9810516e-02   3.2603781e+00   2.1615890e+01
   6.5154150e-02   7.9000280e-03   3.9566550e-02   4.6105382e-02   3.2144958e+00   1.8675075e+01
   6.8633738e-02   8.1220558e-03   4.4017624e-02   4.2211670e-02   3.1032855e+00   1.6966159e+01
   7.2055002e-02   8.3542864e-03   4.8687734e-02   3.8274164e-02   3.1024127e+00   1.6387529e+01
   7.5356680e-02   8.5960676e-03   5.3462266e-02   3.4421144e-02   3.0643946e+00   1.5153570e+01
   7.8467682e-02   8.8486282e-03   5.8195138e-02   3.0758456e-02   3.0997263e+00   1.4219410e+01
   8.1321584e-02   9.1179540e-03   6.2720978e-02   2.7375992e-02   2.9149249e+00   1.3013609e+01
   8.3837930e-02   9.4111702e-03   6.6854480e-02   2.4342172e-02   2.8629302e+00   1.2099359e+01
   8.5914286e-02   9.7390024e-03   7.0361756e-02   2.1701114e-02   2.8317546e+00   1.1960339e+01
   8.7500344e-02   1.0116448e-02   7.2974184e-02   1.9468858e-02   2.5956465e+00   1.1234617e+01
   8.8588418e-02   1.0555861e-02   7.4512714e-02   1.7647899e-02   2.7141580e+00   1.0398910e+01
   8.9183880e-02   1.1066521e-02   7.4895676e-02   1.6237274e-02   2.3957237e+00   9.4444356e+00
   8.9346898e-02   1.1656694e-02   7.4147248e-02   1.5226328e-02   2.6496962e+00   8.7706381e+00
   8.9118330e-02   1.2331075e-02   7.2446280e-02   1.4591353e-02   2.5572197e+00   8.6355888e+00
   8.8499240e-02   1.3082726e-02   7.0006542e-02   1.4295601e-02   4.9058813e+00   8.3504947e+00
   8.7544300e-02   1.3893381e-02   6.7037822e-02   1.4291465e-02   1.4735342e+01   7.6314999e+00
   8.6333008e-02   1.4737323e-02   6.3768272e-02   1.4522895e-02   2.9161754e+01   6.7633376e+00
   8.4919264e-02   1.5581967e-02   6.0399842e-02   1.4925137e-02   5.0698960e+01   6.5176131e+00
   8.3330600e-02   1.6396152e-02   5.7084524e-02   1.5428018e-02   7.2987053e+01   6.1435116e+00
   8.1572242e-02   1.7150862e-02   5.3917288e-02   1.5961429e-02   8.6045009e+01   5.5976427e+00
   7.9643456e-02   1.7816689e-02   5.0969412e-02   1.6453425e-02   9.5682114e+01   5.2516838e+00
   7.7526590e-02   1.8363838e-02   4.8301776e-02   1.6829939e-02   1.0289143e+02   4.3652526e+00
   7.5189658e-02   1.8766217e-02   4.5947668e-02   1.7026978e-02   1.0758877e+02   3.6724601e+00
   7.2617164e-02   1.9017717e-02   4.3915184e-02   1.7006992e-02   1.1113623e+02   3.3444274e+00
   6.9829952e-02   1.9140454e-02   4.2193854e-02   1.6762205e-02   1.1277154e+02   3.0285403e+00
   6.6874038e-02   1.9173428e-02   4.0761240e-02   1.6307835e-02   1.1392752e+02   2.7484069e+00
   6.3800136e-02   1.9151049e-02   3.9576946e-02   1.5671039e-02   1.1439171e+02   2.5814888e+00
   6.0674270e-02   1.9095241e-02   3.8576234e-02   1.4883577e-02   1.1461333e+02   2.6832771e+00
   5.7582956e-02   1.9013546e-02   3.7683792e-02   1.3988032e-02   1.1472264e+02   2.4704734e+00
   5.4617180e-02   1.8900638e-02   3.6835012e-02   1.3030754e-02   1.1451527e+02   2.1597637e+00
   5.1854476e-02   1.8746567e-02   3.5965754e-02   1.2051575e-02   1.1407071e+02   1.9144321e+00
   4.9334632e-02   1.8537971e-02   3.4999076e-02   1.1086297e-02   1.1329479e+02   1.4641411e+00
   4.7048646e-02   1.8272769e-02   3.3892404e-02   1.0164210e-02   1.1267444e+02   1.1744463e+00
   4.4943460e-02   1.7957896e-02   3.2652058e-02   9.3103882e-03   1.1235485e+02   1.0400785e+00
   4.2938994e-02   1.7592892e-02   3.1296660e-02   8.5468534e-03   1.1241494e+02   9.3410299e-01
   4.0999550e-02   1.7194524e-02   2.9863034e-02   7.8883446e-03   1.1243145e+02   8.9195507e-01
   3.9174202e-02   1.6809932e-02   2.8399518e-02   7.3452722e-03   1.1256359e+02   8.8438081e-01
   3.7541634e-02   1.6493023e-02   2.6936094e-02   6.9239720e-03   1.1276795e+02   6.9236395e-01
   3.6179868e-02   1.6291401e-02   2.5488132e-02   6.6251760e-03   1.1283837e+02   4.2000570e-01
   3.5161726e-02   1.6242628e-02   2.4072550e-02   6.4468662e-03   1.1317525e+02   5.6770879e-01
   3.4532172e-02   1.6370343e-02   2.2707346e-02   6.3837668e-03   1.1341709e+02   6.9048253e-01
   3.4306540e-02   1.6683345e-02   2.1395150e-02   6.4260102e-03   1.1367315e+02   4.5844923e-01
   3.4480634e-02   1.7174636e-02   2.0127636e-02   6.5616216e-03   1.1398600e+02   6.8323805e-01
   3.5032292e-02   1.7824411e-02   1.8914745e-02   6.7789454e-03   1.1414177e+02   1.6881504e+00
   3.5915396e-02   1.8600965e-02   1.7784492e-02   7.0666480e-03   1.1425521e+02   4.1948945e+00
   3.7056790e-02   1.9464508e-02   1.6758948e-02   7.4119190e-03   1.1425395e+02   8.0244571e+00
   3.8359210e-02   2.0377354e-02   1.5847484e-02   7.7993726e-03   1.1429033e+02   1.1427010e+01
   3.9726092e-02   2.1309932e-02   1.5052881e-02   8.2111468e-03   1.1429146e+02   1.4400189e+01
   4.1105784e-02   2.2249536e-02   1.4378104e-02   8.6279692e-03   1.1425830e+02   1.5526377e+01
   4.2492964e-02   2.3191268e-02   1.3822746e-02   9.0312766e-03   1.1422643e+02   1.4831808e+01
   4.3883972e-02   2.4117216e-02   1.3375309e-02   9.4051070e-03   1.1406243e+02   1.5084912e+01
   4.5251614e-02   2.5004038e-02   1.3012310e-02   9.7315548e-03   1.1393253e+02   1.4972782e+01
   4.6573174e-02   2.5840328e-02   1.2704449e-02   9.9866238e-03   1.1376770e+02   1.2840471e+01
   4.7863602e-02   2.6627842e-02   1.2428551e-02   1.0153813e-02   1.1341098e+02   1.0639785e+01
   4.9150582e-02   2.7374238e-02   1.2168901e-02   1.0232977e-02   1.1289495e+02   9.9315977e+00
   5.0439768e-02   2.8083158e-02   1.1912315e-02   1.0234698e-02   1.1228548e+02   9.5252359e+00
   5.1705984e-02   2.8744968e-02   1.1650992e-02   1.0178960e-02   1.1156102e+02   9.4194255e+00
   5.2894238e-02   2.9334888e-02   1.1385470e-02   1.0088140e-02   1.1065997e+02   9.9032799e+00
   5.3931164e-02   2.9799640e-02   1.1118468e-02   9.9780540e-03   1.0960127e+02   9.9581593e+00
   5.4711906e-02   3.0066040e-02   1.0850484e-02   9.8578318e-03   1.0811860e+02   1.0414063e+01
   5.5129226e-02   3.0080604e-02   1.0583479e-02   9.7330708e-03   1.0654101e+02   1.1052369e+01
   5.5148054e-02   2.9817808e-02   1.0319179e-02   9.6078804e-03   1.0531336e+02   1.1353685e+01
   5.4802090e-02   2.9297126e-02   1.0055340e-02   9.4831454e-03   1.0407205e+02   1.1851117e+01
   5.4156370e-02   2.8577540e-02   9.7894470e-03   9.3574980e-03   1.0282029e+02   1.2303847e+01
   5.3277862e-02   2.7722978e-02   9.5268170e-03   9.2309048e-03   1.0158257e+02   1.2789870e+01
   5.2230002e-02   2.6802908e-02   9.2794106e-03   9.1053062e-03   1.0019515e+02   1.2989212e+01
   5.1083074e-02   2.5874508e-02   9.0571398e-03   8.9843998e-03   9.8788129e+01   1.3011671e+01
   4.9883626e-02   2.4972898e-02   8.8672148e-03   8.8711304e-03   9.7412888e+01   1.3230787e+01
   4.8649430e-02   2.4115050e-02   8.7139148e-03   8.7650410e-03   9.5881643e+01   1.3405318e+01
   4.7386164e-02   2.3300776e-02   8.5962932e-03   8.6624272e-03   9.4410326e+01   1.3839216e+01
   4.6085546e-02   2.2533728e-02   8.5118800e-03   8.5590424e-03   9.3362358e+01   1.4204175e+01
   4.4740976e-02   2.1816692e-02   8.4578972e-03   8.4543778e-03   9.2225665e+01   1.4363457e+01
   4.3355350e-02   2.1142966e-02   8.4257026e-03   8.3496078e-03   9.0730333e+01   1.4695912e+01
   4.1932160e-02   2.0514864e-02   8.4027324e-03   8.2468776e-03   8.9370584e+01   1.4783600e+01
   4.0484614e-02   1.9948495e-02   8.3802816e-03   8.1529908e-03   8.7841699e+01   1.4737776e+01
   3.9050326e-02   1.9462254e-02   8.3531946e-03   8.0759658e-03   8.6110896e+01   1.4801486e+01
   3.7674590e-02   1.9080282e-02   8.3167354e-03   8.0211258e-03   8.4815464e+01   1.4826067e+01
   3.6381598e-02   1.8832687e-02   8.2633808e-03   7.9906186e-03   8.3043697e+01   1.4826900e+01
   3.5173330e-02   1.8737976e-02   8.1824300e-03   7.9862948e-03   8.0803862e+01   1.4869978e+01
   3.4047804e-02   1.8799527e-02   8.0646162e-03   8.0121746e-03   7.9288619e+01   1.4965314e+01
   3.3014186e-02   1.9009958e-02   7.9062746e-03   8.0727780e-03   7.8064895e+01   1.4971470e+01
   3.2087290e-02   1.9355195e-02   7.7135764e-03   8.1728580e-03   7.6800975e+01   1.5084014e+01
   3.1262176e-02   1.9822773e-02   7.4977734e-03   8.3139332e-03   7.5385597e+01   1.5315562e+01
   3.0514304e-02   2.0392432e-02   7.2662202e-03   8.4923476e-03   7.3911617e+01   1.5381322e+01
   2.9823316e-02   2.1029720e-02   7.0221310e-03   8.7010974e-03   7.2586125e+01   1.5346905e+01
   2.9164724e-02   2.1701342e-02   6.7701230e-03   8.9284202e-03   7.0886609e+01   1.5316880e+01
   2.8503056e-02   2.2376354e-02   6.5209768e-03   9.1580380e-03   6.9226381e+01   1.5317862e+01
   2.7808908e-02   2.3024936e-02   6.2916034e-03   9.3714414e-03   6.7700968e+01   1.5276896e+01
   2.7056674e-02   2.3633588e-02   6.1028210e-03   9.5517572e-03   6.6151596e+01   1.5215265e+01
   2.6224236e-02   2.4195606e-02   5.9741298e-03   9.6809114e-03   6.4794646e+01   1.5173664e+01
   2.5300914e-02   2.4695624e-02   5.9221144e-03   9.7370846e-03   6.3034182e+01   1.5131770e+01
   2.4293820e-02   2.5130296e-02   5.9627798e-03   9.7085952e-03   6.1264667e+01   1.5177335e+01
   2.3233480e-02   2.5520886e-02   6.1105550e-03   9.5951960e-03   5.9866674e+01   1.5035125e+01
   2.2158594e-02   2.5901610e-02   6.3794292e-03   9.3967130e-03   5.8635590e+01   1.4584225e+01
   2.1110080e-02   2.6305940e-02   6.7834732e-03   9.1173020e-03   5.7676394e+01   1.4252454e+01
   2.0128560e-02   2.6753728e-02   7.3340842e-03   8.7696328e-03   5.6041163e+01   1.4071716e+01
   1.9240583e-02   2.7255404e-02   8.0385902e-03   8.3683336e-03   5.3865087e+01   1.3685776e+01
   1.8462196e-02   2.7819686e-02   8.9011136e-03   7.9260776e-03   5.1890239e+01   1.3300763e+01
   1.7806734e-02   2.8459434e-02   9.9233280e-03   7.4576144e-03   5.0063378e+01   1.3101385e+01
   1.7283147e-02   2.9198994e-02   1.1104929e-02   6.9800166e-03   4.7796436e+01   1.2981207e+01
   1.6894564e-02   3.0059638e-02   1.2442392e-02   6.5070042e-03   4.4798930e+01   1.2937285e+01
   1.6639705e-02   3.1046510e-02   1.3924869e-02   6.0480416e-03   4.2735528e+01   1.2810549e+01
   1.6511738e-02   3.2158450e-02   1.5533939e-02   5.6093496e-03   4.0750692e+01   1.2654528e+01
   1.6501132e-02   3.3391238e-02   1.7247276e-02   5.1942932e-03   3.7650413e+01   1.2122969e+01
   1.6593690e-02   3.4725252e-02   1.9040070e-02   4.8048392e-03   3.4826337e+01   1.1399217e+01
   1.6765494e-02   3.6115484e-02   2.0877534e-02   4.4423960e-03   3.2404828e+01   1.0951494e+01
   1.6988285e-02   3.7500714e-02   2.2711748e-02   4.1081940e-03   2.9681528e+01   1.0342828e+01
   1.7228547e-02   3.8819854e-02   2.4483130e-02   3.8033218e-03   2.6719928e+01   1.0022880e+01
   1.7446452e-02   3.9995724e-02   2.6119816e-02   3.5286992e-03   2.4265398e+01   9.9406480e+00
   1.7597194e-02   4.0920194e-02   2.7553258e-02   3.2847150e-03   2.1476756e+01   9.7214410e+00
   1.7641690e-02   4.1475886e-02   2.8718748e-02   3.0714588e-03   1.8464729e+01   9.6199095e+00
   1.7564778e-02   4.1576296e-02   2.9562704e-02   2.8894768e-03   1.6331356e+01   9.4184754e+00
   1.7365676e-02   4.1209986e-02   3.0070972e-02   2.7396350e-03   1.3184442e+01   9.3572266e+00
   1.7040948e-02   4.0426906e-02   3.0246012e-02   2.6228118e-03   1.0034815e+01   9.3376074e+00
   1.6592644e-02   3.9298288e-02   3.0087474e-02   2.5393160e-03   9.2979446e+00   9.2473920e+00
   1.6046132e-02   3.7912080e-02   2.9611780e-02   2.4893334e-03   8.9837194e+00   9.3016270e+00
   1.5439447e-02   3.6359182e-02   2.8852332e-02   2.4734696e-03   8.4197295e+00   9.2228760e+00
   1.4801827e-02   3.4721548e-02   2.7842386e-02   2.4917438e-03   7.6211543e+00   9.1993965e+00
   1.4157166e-02   3.3067220e-02   2.6615458e-02   2.5429022e-03   5.8071607e+00   9.1336873e+00
   1.3522076e-02   3.1439132e-02   2.5222280e-02   2.6244044e-03   4.1318703e+00   9.3748862e+00
   1.2902469e-02   2.9858896e-02   2.3719618e-02   2.7323534e-03   3.7575003e+00   9.7577564e+00
   1.2300403e-02   2.8329086e-02   2.2150216e-02   2.8611982e-03   3.6334533e+00   9.7238549e+00
   1.1710538e-02   2.6835264e-02   2.0548672e-02   3.0044098e-03   2.7627157e+00   9.9262029e+00
   1.1120275e-02   2.5363096e-02   1.8950182e-02   3.1546184e-03   2.4766323e+00   9.8124006e+00
   1.0511739e-02   2.3914472e-02   1.7392380e-02   3.3043030e-03   2.0358894e+00   9.9733974e+00
   9.8689430e-03   2.2502962e-02   1.5908625e-02   3.4486276e-03   1.4674099e+00   9.9065756e+00
   9.1925854e-03   2.1135820e-02   1.4519965e-02   3.5853144e-03   1.7854169e+00   1.0214659e+01
   8.4949550e-03   1.9813943e-02   1.3241397e-02   3.7128764e-03   1.7940729e+00   1.1237340e+01
   7.7925956e-03   1.8543340e-02   1.2092948e-02   3.8292588e-03   1.8728974e+00   1.1390716e+01
   7.1034270e-03   1.7331961e-02   1.1095681e-02   3.9304996e-03   2.1043056e+00   2.0590550e+01
   6.4418094e-03   1.6178030e-02   1.0260818e-02   4.0124276e-03   2.1915085e+00   4.1250701e+01
   5.8207018e-03   1.5068895e-02   9.5940412e-03   4.0739518e-03   2.4385117e+00   6.4394538e+01
   5.2510538e-03   1.3991468e-02   9.1032500e-03   4.1158544e-03   2.4132046e+00   8.4831155e+01
   4.7403730e-03   1.2929924e-02   8.7946864e-03   4.1375934e-03   2.4236373e+00   9.5763325e+01
   4.2942430e-03   1.1872448e-02   8.6706260e-03   4.1400854e-03   2.6832349e+00   1.0075819e+02
   3.9223798e-03   1.0828628e-02   8.7298720e-03   4.1274524e-03   2.7685544e+00   1.0559846e+02
   3.6416252e-03   9.8191212e-03   8.9707276e-03   4.1039088e-03   2.7238585e+00   1.0981094e+02
   3.4698988e-03   8.8655310e-03   9.3983548e-03   4.0730886e-03   2.6064821e+00   1.1356690e+02
   3.4253020e-03   7.9871100e-03   1.0022618e-02   4.0379704e-03   2.4978882e+00   1.1531360e+02
   3.5262750e-03   7.1952506e-03   1.0851162e-02   3.9995962e-03   2.3610510e+00   1.1633071e+02
   3.7891298e-03   6.4965342e-03   1.1885482e-02   3.9574602e-03   1.9985422e+00   1.1733883e+02
   4.2283130e-03   5.8917804e-03   1.3122081e-02   3.9105602e-03   1.7441945e+00   1.1776303e+02
   4.8559896e-03   5.3752768e-03   1.4559747e-02   3.8582458e-03   1.6960306e+00   1.1811399e+02
   5.6843554e-03   4.9417714e-03   1.6199091e-02   3.8011374e-03   1.5913091e+00   1.1796151e+02
   6.7275028e-03   4.5877256e-03   1.8033318e-02   3.7408908e-03   1.4375955e+00   1.1751997e+02
   7.9993598e-03   4.3079680e-03   2.0041868e-02   3.6797142e-03   1.2866224e+00   1.1672786e+02
   9.5162802e-03   4.0982404e-03   2.2195568e-02   3.6204332e-03   1.1187098e+00   1.1587836e+02
   1.1294884e-02   3.9549252e-03   2.4462264e-02   3.5660188e-03   1.2510065e+00   1.1551596e+02
   1.3346181e-02   3.8745054e-03   2.6803592e-02   3.5179256e-03   1.1787631e+00   1.1545804e+02
   1.5676451e-02   3.8553808e-03   2.9166874e-02   3.4761494e-03   5.5407309e-01   1.1563773e+02
   1.8283847e-02   3.8942976e-03   3.1479112e-02   3.4418718e-03   6.6242374e-01   1.1588658e+02
   2.1153980e-02   3.9860290e-03   3.3661402e-02   3.4171136e-03   1.0095498e+00   1.1603153e+02
   2.4253268e-02   4.1251098e-03   3.5636498e-02   3.4028648e-03   9.1870851e-01   1.1605506e+02
   2.7523450e-02   4.3053880e-03   3.7318506e-02   3.3990856e-03   9.1366609e-01   1.1618708e+02
   3.0883672e-02   4.5178696e-03   3.8597176e-02   3.4053506e-03   9.2103305e-01   1.1644474e+02
   3.4228004e-02   4.7499694e-03   3.9342186e-02   3.4220602e-03   8.5486248e-01   1.1665100e+02
   3.7432050e-02   4.9896226e-03   3.9469756e-02   3.4490544e-03   7.2462032e-01   1.1692627e+02
   4.0366380e-02   5.2274264e-03   3.8980942e-02   3.4841438e-03   9.2473041e-01   1.1732754e+02
   4.2918204e-02   5.4570076e-03   3.7949106e-02   3.5251246e-03   5.9875762e-01   1.1776800e+02
   4.5005046e-02   5.6741354e-03   3.6497364e-02   3.5705154e-03   1.4990598e-01   1.1812157e+02
   4.6562446e-02   5.8769130e-03   3.4738496e-02   3.6194168e-03   2.7241625e-01   1.1840159e+02
   4.7566400e-02   6.0649364e-03   3.2753180e-02   3.6709606e-03   1.6247369e-01   1.1865103e+02
   4.8055004e-02   6.2336442e-03   3.0619308e-02   3.7230098e-03   1.6463504e+00   1.1884042e+02
   4.8096652e-02   6.3728660e-03   2.8421178e-02   3.7731924e-03   4.1785320e+00   1.1902846e+02
   4.7755406e-02   6.4698378e-03   2.6232472e-02   3.8207418e-03   5.5844438e+00   1.1922548e+02
   4.7078628e-02   6.5149722e-03   2.4104426e-02   3.8671088e-03   5.8497260e+00   1.1940005e+02
   4.6100882e-02   6.5070482e-03   2.2072336e-02   3.9150588e-03   5.1899311e+00   1.1952956e+02
   4.4858108e-02   6.4503768e-03   2.0153786e-02   3.9673952e-03   4.9749990e+00   1.1957704e+02
   4.3413782e-02   6.3509038e-03   1.8354828e-02   4.0270696e-03   4.6433374e+00   1.1957901e+02
   4.1864978e-02   6.2177842e-03   1.6681402e-02   4.0969172e-03   3.6965530e+00   1.1958651e+02
   4.0320106e-02   6.0630910e-03   1.5134289e-02   4.1774050e-03   3.0863080e+00   1.1953285e+02
   3.8881636e-02   5.8993256e-03   1.3711640e-02   4.2652786e-03   2.6688462e+00   1.1944729e+02
   3.7630982e-02   5.7374212e-03   1.2409853e-02   4.3545146e-03   2.7586422e+00   1.1933747e+02
   3.6619444e-02   5.5845612e-03   1.1221767e-02   4.4378506e-03   3.0857692e+00   1.1916501e+02
   3.5865974e-02   5.4445682e-03   1.0141007e-02   4.5081746e-03   3.1976427e+00   1.1898449e+02
   3.5357058e-02   5.3186336e-03   9.1617396e-03   4.5582708e-03   3.2070015e+00   1.1874770e+02
   3.5067480e-02   5.2043788e-03   8.2812492e-03   4.5818428e-03   3.2683348e+00   1.1854063e+02
   3.4983654e-02   5.0959248e-03   7.5001270e-03   4.5756286e-03   3.4537380e+00   1.1839616e+02
   3.5091430e-02   4.9874702e-03   6.8168418e-03   4.5380422e-03   3.5739386e+00   1.1822527e+02
   3.5361582e-02   4.8758266e-03   6.2250406e-03   4.4688402e-03   3.7021887e+00   1.1801074e+02
   3.5753534e-02   4.7586342e-03   5.7152736e-03   4.3700268e-03   3.7675931e+00   1.1775329e+02
   3.6213586e-02   4.6336352e-03   5.2808018e-03   4.2448964e-03   4.1168887e+00   1.1753117e+02
   3.6684284e-02   4.5000998e-03   4.9172350e-03   4.0959482e-03   4.4783656e+00   1.1730908e+02
   3.7124220e-02   4.3576800e-03   4.6190210e-03   3.9230722e-03   4.4463751e+00   1.1710333e+02
   3.7517046e-02   4.2063036e-03   4.3802998e-03   3.7250316e-03   4.6111465e+00   1.1697250e+02
   3.7860408e-02   4.0498048e-03   4.1949208e-03   3.5015766e-03   4.8091968e+00   1.1681812e+02
   3.8146834e-02   3.8934118e-03   4.0571000e-03   3.2546246e-03   4.8658181e+00   1.1653483e+02
   3.8377404e-02   3.7405376e-03   3.9623848e-03   2.9883932e-03   4.9181734e+00   1.1620402e+02
   3.8573220e-02   3.5947908e-03   3.9063110e-03   2.7071000e-03   5.0499868e+00   1.1595944e+02
   3.8754518e-02   3.4584066e-03   3.8825224e-03   2.4140826e-03   5.2495465e+00   1.1574583e+02
   3.8947202e-02   3.3318288e-03   3.8825642e-03   2.1134356e-03   5.3059619e+00   1.1556665e+02
   3.9184034e-02   3.2161842e-03   3.8975318e-03   1.8105947e-03   5.2911235e+00   1.1528834e+02
   3.9475930e-02   3.1127140e-03   3.9195572e-03   1.5120332e-03   5.3498284e+00   1.1489166e+02
   3.9806262e-02   3.0214422e-03   3.9430886e-03   1.2280947e-03   5.3861805e+00   1.1453858e+02
   4.0147506e-02   2.9417916e-03   3.9650424e-03   9.7433504e-04   5.4115299e+00   1.1410909e+02
   4.0491558e-02   2.8751610e-03   3.9839960e-03   7.7032120e-04   5.7109738e+00   1.1366267e+02
   4.0855700e-02   2.8248628e-03   3.9995854e-03   6.4109446e-04   5.9618059e+00   1.1323079e+02
   4.1264742e-02   2.7926752e-03   4.0121632e-03   6.1556174e-04   5.9628068e+00   1.1282442e+02
   4.1738934e-02   2.7776414e-03   4.0236408e-03   7.2391120e-04   5.9340676e+00   1.1241617e+02
   4.2268850e-02   2.7771914e-03   4.0379464e-03   9.9818092e-04   5.8735362e+00   1.1182442e+02
   4.2804848e-02   2.7880402e-03   4.0604856e-03   1.4729395e-03   5.8876349e+00   1.1123329e+02
   4.3277094e-02   2.8066270e-03   4.0964172e-03   2.1863864e-03   5.9031030e+00   1.1076119e+02
   4.3620794e-02   2.8290462e-03   4.1495674e-03   3.1793576e-03   5.8874602e+00   1.1029554e+02
   4.3789634e-02   2.8516052e-03   4.2244160e-03   4.4943940e-03   5.8873682e+00   1.0966329e+02
   4.3759702e-02   2.8719570e-03   4.3265622e-03   6.1751176e-03   5.8981732e+00   1.0906191e+02
   4.3524902e-02   2.8885888e-03   4.4618830e-03   8.2642288e-03   5.9314868e+00   1.0855666e+02
   4.3075072e-02   2.9000590e-03   4.6358362e-03   1.0801776e-02   5.9051498e+00   1.0780898e+02
   4.2383308e-02   2.9036704e-03   4.8517826e-03   1.3820392e-02   5.9098489e+00   1.0698234e+02
   4.1439144e-02   2.8962914e-03   5.1126130e-03   1.7342878e-02   5.9093187e+00   1.0597066e+02
   4.0281188e-02   2.8780190e-03   5.4216558e-03   2.1380256e-02   5.9582581e+00   1.0497016e+02
   3.8982332e-02   2.8506062e-03   5.7799200e-03   2.5927716e-02   5.9579970e+00   1.0394242e+02
   3.7625318e-02   2.8168592e-03   6.1876932e-03   3.0959074e-02   5.5217946e+00   1.0257431e+02
   3.6272064e-02   2.7812772e-03   6.6456822e-03   3.6418738e-02   5.1079627e+00   1.0133906e+02
   3.4960280e-02   2.7473028e-03   7.1525146e-03   4.2224636e-02   4.9553243e+00   1.0008453e+02
   3.3730402e-02   2.7189100e-03   7.7088398e-03   4.8265306e-02   4.8581134e+00   9.8745620e+01
   3.2621168e-02   2.7004282e-03   8.3200782e-03   5.4394082e-02   4.8769854e+00   9.7226849e+01
   3.1669392e-02   2.6944630e-03   8.9904890e-03   6.0428694e-02   4.8692375e+00   9.5805367e+01
   3.0923016e-02   2.7027420e-03   9.7208264e-03   6.6144658e-02   4.8427689e+00   9.4555357e+01
   3.0427498e-02   2.7272266e-03   1.0510800e-02   7.1281870e-02   4.8092366e+00   9.2921524e+01
   3.0208892e-02   2.7722212e-03   1.1363239e-02   7.5570184e-02   4.7245285e+00   9.1413697e+01
   3.0288456e-02   2.8421740e-03   1.2287199e-02   7.8799094e-02   4.5777249e+00   8.9773089e+01
   3.0705404e-02   2.9402846e-03   1.3295355e-02   8.0821612e-02   4.4510053e+00   8.7803766e+01
   3.1504536e-02   3.0700940e-03   1.4404035e-02   8.1508962e-02   4.3771329e+00   8.5510150e+01
   3.2708418e-02   3.2341442e-03   1.5632717e-02   8.0876282e-02   4.3024296e+00   8.3166777e+01
   3.4311636e-02   3.4341112e-03   1.7004084e-02   7.9133340e-02   4.2107974e+00   8.1102714e+01
   3.6289890e-02   3.6715510e-03   1.8552354e-02   7.6530664e-02   4.0627797e+00   7.8363429e+01
   3.8600164e-02   3.9472926e-03   2.0320072e-02   7.3280424e-02   3.8326501e+00   7.5608394e+01
   4.1182570e-02   4.2602066e-03   2.2349622e-02   6.9541174e-02   3.3364420e+00   7.3246628e+01
   4.3976710e-02   4.6079678e-03   2.4682956e-02   6.5418178e-02   3.0316227e+00   7.0927376e+01
   4.6933922e-02   4.9873160e-03   2.7355274e-02   6.1015278e-02   2.9933777e+00   6.8849008e+01
   5.0006790e-02   5.3916010e-03   3.0384412e-02   5.6461382e-02   2.8062072e+00   6.6846900e+01
   5.3141978e-02   5.8127780e-03   3.3763426e-02   5.1893446e-02   2.7822468e+00   6.4828483e+01
   5.6309664e-02   6.2418614e-03   3.7463578e-02   4.7438316e-02   2.7669628e+00   6.2613482e+01
   5.9484186e-02   6.6708608e-03   4.1441044e-02   4.3192254e-02   2.7595303e+00   6.0659346e+01
   6.2610518e-02   7.0992976e-03   4.5635710e-02   3.9212354e-02   2.7200919e+00   5.8050478e+01
   6.5629548e-02   7.5265384e-03   4.9961712e-02   3.5545352e-02   2.6201550e+00   5.3772181e+01
   6.8459886e-02   7.9460260e-03   5.4298328e-02   3.2245986e-02   2.6426761e+00   4.9160854e+01
   7.1045552e-02   8.3587720e-03   5.8496600e-02   2.9353180e-02   2.5144863e+00   4.4481497e+01
   7.3419504e-02   8.7806708e-03   6.2402430e-02   2.6884046e-02   2.5315464e+00   3.8695271e+01
   7.5624702e-02   9.2333562e-03   6.5862520e-02   2.4844148e-02   2.3752267e+00   3.2058143e+01
   7.7704026e-02   9.7336904e-03   6.8687450e-02   2.3223390e-02   2.4036452e+00   2.7007724e+01
   7.9709482e-02   1.0295556e-02   7.0670376e-02   2.2005208e-02   2.4481616e+00   2.4171936e+01
   8.1666734e-02   1.0934722e-02   7.1679268e-02   2.1173962e-02   2.0983496e+00   2.0923274e+01
   8.3600258e-02   1.1669141e-02   7.1696306e-02   2.0706608e-02   2.3119277e+00   1.8310505e+01
   8.5527080e-02   1.2522594e-02   7.0783462e-02   2.0573564e-02   2.3167452e+00   1.7233399e+01
   8.7420804e-02   1.3519880e-02   6.9035002e-02   2.0744316e-02   2.6639912e+00   1.5466289e+01
   8.9208266e-02   1.4681638e-02   6.6576764e-02   2.1182676e-02   2.6697742e+00   1.3962660e+01
   9.0815510e-02   1.6023600e-02   6.3564968e-02   2.1839628e-02   5.6530631e+00   1.2727198e+01
   9.2186000e-02   1.7550569e-02   6.0160002e-02   2.2662056e-02   1.7691355e+01   1.1242615e+01
   9.3274030e-02   1.9259384e-02   5.6522240e-02   2.3609504e-02   3.6445306e+01   1.0756543e+01
   9.4044860e-02   2.1136960e-02   5.2802148e-02   2.4650798e-02   5.8173615e+01   1.0253204e+01
   9.4443822e-02   2.3152732e-02   4.9114102e-02   2.5750018e-02   7.4056159e+01   9.5980790e+00
   9.4410506e-02   2.5263868e-02   4.5526804e-02   2.6861700e-02   8.1696916e+01   9.5052441e+00
   9.3869384e-02   2.7419124e-02   4.2092026e-02   2.7943184e-02   8.9268406e+01   8.7526663e+00
   9.2730664e-02   2.9553104e-02   3.8861150e-02   2.8966148e-02   9.5834817e+01   7.5585794e+00
   9.0971338e-02   3.1588972e-02   3.5865516e-02   2.9893578e-02   1.0003105e+02   7.0583088e+00
   8.8643232e-02   3.3456766e-02   3.3111938e-02   3.0665418e-02   1.0313042e+02   6.4755679e+00
   8.5843494e-02   3.5088632e-02   3.0598808e-02   3.1216652e-02   1.0511472e+02   5.7888372e+00
   8.2680990e-02   3.6411824e-02   2.8330326e-02   3.1491638e-02   1.0695654e+02   5.1169944e+00
   7.9239974e-02   3.7362312e-02   2.6307754e-02   3.1444194e-02   1.0838982e+02   4.3660807e+00
   7.5600890e-02   3.7885236e-02   2.4509232e-02   3.1038974e-02   1.0946328e+02   4.2345430e+00
   7.1858136e-02   3.7959648e-02   2.2901798e-02   3.0281832e-02   1.0996879e+02   4.3206045e+00
   6.8116782e-02   3.7595108e-02   2.1464520e-02   2.9218326e-02   1.0997449e+02   4.2022257e+00
   6.4467046e-02   3.6786616e-02   2.0176206e-02   2.7898946e-02   1.0979462e+02   3.9345468e+00
   6.0961760e-02   3.5555962e-02   1.9000608e-02   2.6385330e-02   1.0929210e+02   3.4776853e+00
   5.7613952e-02   3.3979638e-02   1.7904511e-02   2.4746146e-02   1.0898212e+02   3.1636378e+00
   5.4377190e-02   3.2138426e-02   1.6874008e-02   2.3037802e-02   1.0884384e+02   3.3576615e+00
   5.1168416e-02   3.0115490e-02   1.5905676e-02   2.1301376e-02   1.0869798e+02   3.6109996e+00
   4.7950342e-02   2.8004608e-02   1.4997220e-02   1.9568061e-02   1.0871345e+02   3.1615496e+00
   4.4760674e-02   2.5887174e-02   1.4150604e-02   1.7874412e-02   1.0907495e+02   2.4745624e+00
   4.1663412e-02   2.3823850e-02   1.3371342e-02   1.6255484e-02   1.0944825e+02   2.3134690e+00
   3.8715896e-02   2.1853836e-02   1.2662757e-02   1.4731588e-02   1.0960409e+02   2.1770037e+00
   3.5970892e-02   2.0004750e-02   1.2026786e-02   1.3314504e-02   1.0995384e+02   1.7894198e+00
   3.3463168e-02   1.8302266e-02   1.1465695e-02   1.2016237e-02   1.1035708e+02   1.5034972e+00
   3.1205638e-02   1.6765671e-02   1.0981828e-02   1.0850787e-02   1.1077095e+02   1.3084069e+00
   2.9216034e-02   1.5409363e-02   1.0577094e-02   9.8267712e-03   1.1110993e+02   9.8426904e-01
   2.7514380e-02   1.4244936e-02   1.0249096e-02   8.9460884e-03   1.1134457e+02   7.4551954e-01
   2.6107824e-02   1.3276913e-02   9.9902558e-03   8.2101660e-03   1.1174521e+02   7.9698900e-01
   2.4986594e-02   1.2498060e-02   9.7895320e-03   7.6212880e-03   1.1206145e+02   4.9047783e-01
   2.4122482e-02   1.1889367e-02   9.6326690e-03   7.1806156e-03   1.1228880e+02   7.8208162e-01
   2.3486832e-02   1.1427280e-02   9.5036358e-03   6.8866506e-03   1.1244135e+02   2.5722684e+00
   2.3050994e-02   1.1086261e-02   9.3874564e-03   6.7345530e-03   1.1254359e+02   5.4406164e+00
   2.2777138e-02   1.0836930e-02   9.2754596e-03   6.7162254e-03   1.1272696e+02   9.3770024e+00
   2.2622308e-02   1.0647431e-02   9.1652244e-03   6.8219134e-03   1.1283428e+02   1.2752566e+01
   2.2536960e-02   1.0487559e-02   9.0549986e-03   7.0402364e-03   1.1291073e+02   1.4696191e+01
   2.2469746e-02   1.0329497e-02   8.9413488e-03   7.3570808e-03   1.1291463e+02   1.5189578e+01
   2.2366692e-02   1.0149393e-02   8.8169786e-03   7.7568172e-03   1.1286931e+02   1.5731645e+01
   2.2174196e-02   9.9372174e-03   8.6712780e-03   8.2228706e-03   1.1281893e+02   1.6585656e+01
   2.1866010e-02   9.6972424e-03   8.4936066e-03   8.7365844e-03   1.1266829e+02   1.5180286e+01
   2.1445300e-02   9.4400616e-03   8.2746446e-03   9.2760432e-03   1.1248231e+02   1.3398133e+01
   2.0921914e-02   9.1768792e-03   8.0129230e-03   9.8156450e-03   1.1218731e+02   1.2089800e+01
   2.0303586e-02   8.9202468e-03   7.7183864e-03   1.0331891e-02   1.1177213e+02   1.0899360e+01
   1.9594306e-02   8.6874314e-03   7.4053604e-03   1.0807893e-02   1.1117823e+02   1.1050722e+01
   1.8802536e-02   8.4936000e-03   7.0890344e-03   1.1231162e-02   1.1040734e+02   1.1217022e+01
   1.7943277e-02   8.3483910e-03   6.7855838e-03   1.1595009e-02   1.0966284e+02   1.0945159e+01
   1.7029454e-02   8.2566602e-03   6.5093462e-03   1.1895156e-02   1.0888972e+02   1.0999645e+01
   1.6080147e-02   8.2177408e-03   6.2701766e-03   1.2123927e-02   1.0822776e+02   1.1385993e+01
   1.5128637e-02   8.2301962e-03   6.0749188e-03   1.2270417e-02   1.0761944e+02   1.1847886e+01
   1.4213132e-02   8.2940956e-03   5.9304000e-03   1.2320890e-02   1.0681733e+02   1.2203217e+01
   1.3363417e-02   8.4097340e-03   5.8420882e-03   1.2261744e-02   1.0603967e+02   1.2499749e+01
   1.2596925e-02   8.5741192e-03   5.8125034e-03   1.2086149e-02   1.0521156e+02   1.2975259e+01
   1.1921708e-02   8.7767580e-03   5.8424754e-03   1.1802665e-02   1.0438452e+02   1.3526022e+01
   1.1341359e-02   9.0019512e-03   5.9308282e-03   1.1429321e-02   1.0363108e+02   1.4055469e+01
   1.0858536e-02   9.2327206e-03   6.0734766e-03   1.0982517e-02   1.0248561e+02   1.4533336e+01
   1.0470863e-02   9.4529074e-03   6.2643720e-03   1.0482818e-02   1.0122259e+02   1.4638353e+01
   1.0169542e-02   9.6475520e-03   6.4952482e-03   9.9552062e-03   9.9991008e+01   1.4694449e+01
   9.9403128e-03   9.8063072e-03   6.7559392e-03   9.4215778e-03   9.8515680e+01   1.4866342e+01
   9.7638534e-03   9.9287566e-03   7.0369464e-03   8.9022818e-03   9.7422138e+01   1.5001378e+01
   9.6240976e-03   1.0020079e-02   7.3305918e-03   8.4175070e-03   9.6121394e+01   1.5115195e+01
   9.5115596e-03   1.0090326e-02   7.6297366e-03   7.9836412e-03   9.4256007e+01   1.5086389e+01
   9.4209016e-03   1.0161107e-02   7.9255446e-03   7.6103600e-03   9.2890012e+01   1.5012134e+01
   9.3535160e-03   1.0261917e-02   8.2109192e-03   7.3024092e-03   9.1453655e+01   1.5020809e+01
   9.3162956e-03   1.0417533e-02   8.4821250e-03   7.0632102e-03   8.9721307e+01   1.5101563e+01
   9.3164644e-03   1.0643014e-02   8.7327318e-03   6.8926818e-03   8.8134254e+01   1.5236855e+01
   9.3574136e-03   1.0947235e-02   8.9557636e-03   6.7852404e-03   8.6434576e+01   1.5303867e+01
   9.4347382e-03   1.1331537e-02   9.1470962e-03   6.7337228e-03   8.4563945e+01   1.5276193e+01
   9.5363134e-03   1.1794777e-02   9.3003622e-03   6.7313062e-03   8.2656969e+01   1.5239838e+01
   9.6491126e-03   1.2342800e-02   9.4034498e-03   6.7699146e-03   8.0750178e+01   1.5230304e+01
   9.7680940e-03   1.2991975e-02   9.4423178e-03   6.8385892e-03   7.9010709e+01   1.5259857e+01
   9.8994122e-03   1.3771762e-02   9.4090422e-03   6.9224530e-03   7.7625145e+01   1.5305454e+01
   1.0054098e-02   1.4711012e-02   9.3015610e-03   7.0062854e-03   7.6091363e+01   1.5373357e+01
   1.0241226e-02   1.5823542e-02   9.1231506e-03   7.0777086e-03   7.4655469e+01   1.5376516e+01
   1.0466963e-02   1.7116718e-02   8.8875174e-03   7.1232912e-03   7.3268357e+01   1.5437836e+01
   1.0733744e-02   1.8599230e-02   8.6141030e-03   7.1312892e-03   7.1437363e+01   1.5650242e+01
   1.1041388e-02   2.0274330e-02   8.3197158e-03   7.0988268e-03   6.9742241e+01   1.5688023e+01
   1.1387955e-02   2.2132788e-02   8.0163732e-03   7.0261790e-03   6.8105838e+01   1.5653078e+01
   1.1772611e-02   2.4155400e-02   7.7159580e-03   6.9110552e-03   6.6298300e+01   1.5546279e+01
   1.2197219e-02   2.6316506e-02   7.4327086e-03   6.7544818e-03   6.4567490e+01   1.5295483e+01
   1.2658596e-02   2.8578976e-02   7.1796518e-03   6.5641808e-03   6.2955355e+01   1.5265299e+01
   1.3151753e-02   3.0903780e-02   6.9695934e-03   6.3494328e-03   6.1135756e+01   1.5178930e+01
   1.3678764e-02   3.3276044e-02   6.8147298e-03   6.1182986e-03   5.9547847e+01   1.4894873e+01
   1.4242916e-02   3.5694720e-02   6.7249780e-03   5.8795472e-03   5.8237759e+01   1.4788451e+01
   1.4840305e-02   3.8138142e-02   6.7089180e-03   5.6425648e-03   5.6066751e+01   1.4677644e+01
   1.5458486e-02   4.0570574e-02   6.7730466e-03   5.4158654e-03   5.3817362e+01   1.4494210e+01
   1.6078637e-02   4.2958980e-02   6.9209030e-03   5.2065018e-03   5.1928143e+01   1.4386784e+01
   1.6675472e-02   4.5270938e-02   7.1523472e-03   5.0199068e-03   5.0076503e+01   1.4281909e+01
   1.7219804e-02   4.7484052e-02   7.4661070e-03   4.8593386e-03   4.7776517e+01   1.4122893e+01
   1.7690073e-02   4.9588540e-02   7.8624014e-03   4.7260560e-03   4.4645571e+01   1.3810176e+01
   1.8076482e-02   5.1583980e-02   8.3406264e-03   4.6208026e-03   4.2115409e+01   1.3355997e+01
   1.8373407e-02   5.3457822e-02   8.8963168e-03   4.5442008e-03   3.9398657e+01   1.2719766e+01
   1.8581204e-02   5.5159630e-02   9.5243606e-03   4.4956366e-03   3.6102611e+01   1.2143488e+01
   1.8709796e-02   5.6644954e-02   1.0224391e-02   4.4732232e-03   3.2998923e+01   1.1859093e+01
   1.8775293e-02   5.7898786e-02   1.0996132e-02   4.4737500e-03   2.9771593e+01   1.1553087e+01
   1.8799147e-02   5.8898350e-02   1.1831617e-02   4.4915528e-03   2.7141181e+01   1.1356060e+01
   1.8803234e-02   5.9612500e-02   1.2715180e-02   4.5205532e-03   2.4253483e+01   1.1091193e+01
   1.8800141e-02   5.9996878e-02   1.3630771e-02   4.5559860e-03   2.0831471e+01   1.0714699e+01
   1.8788716e-02   5.9979720e-02   1.4567022e-02   4.5937496e-03   1.7859220e+01   1.0488398e+01
   1.8758646e-02   5.9509798e-02   1.5509366e-02   4.6281634e-03   1.4767490e+01   1.0162090e+01
   1.8696733e-02   5.8571548e-02   1.6433171e-02   4.6502328e-03   1.1880478e+01   9.9794455e+00
   1.8591172e-02   5.7147118e-02   1.7310570e-02   4.6537624e-03   1.0412957e+01   9.8095900e+00
   1.8432389e-02   5.5254420e-02   1.8110655e-02   4.6363324e-03   9.4056224e+00   9.8123182e+00
   1.8211143e-02   5.2967792e-02   1.8796348e-02   4.5961838e-03   8.6332263e+00   9.9154630e+00
   1.7917066e-02   5.0369416e-02   1.9326324e-02   4.5355062e-03   8.7478813e+00   9.8867699e+00
   1.7536569e-02   4.7540220e-02   1.9660638e-02   4.4588310e-03   7.3339480e+00   9.9657913e+00
   1.7062244e-02   4.4547648e-02   1.9792027e-02   4.3718166e-03   5.5302380e+00   9.9232984e+00
   1.6499246e-02   4.1443072e-02   1.9746993e-02   4.2805512e-03   4.7981427e+00   1.0214971e+01
   1.5854094e-02   3.8288352e-02   1.9552941e-02   4.1891372e-03   4.0850668e+00   9.9581560e+00
   1.5131841e-02   3.5153404e-02   1.9248278e-02   4.1014804e-03   4.0587975e+00   1.0119470e+01
   1.4338762e-02   3.2105982e-02   1.8886004e-02   4.0207934e-03   3.5573599e+00   1.0511962e+01
   1.3478278e-02   2.9201794e-02   1.8511035e-02   3.9486652e-03   2.4846774e+00   1.0229324e+01
   1.2552940e-02   2.6487116e-02   1.8154381e-02   3.8850912e-03   1.8772655e+00   1.0747842e+01
   1.1573858e-02   2.4002856e-02   1.7837336e-02   3.8300204e-03   1.8327103e+00   9.9378608e+00
   1.0566701e-02   2.1773532e-02   1.7585826e-02   3.7849466e-03   2.1401135e+00   1.6522324e+01
   9.5663880e-03   1.9810051e-02   1.7435194e-02   3.7504668e-03   1.9423031e+00   3.3247326e+01
   8.6044598e-03   1.8114916e-02   1.7423472e-02   3.7267274e-03   1.7783756e+00   5.2179622e+01
   7.7025378e-03   1.6678151e-02   1.7596412e-02   3.7137152e-03   1.8365838e+00   7.5676763e+01
   6.8752028e-03   1.5476121e-02   1.8004610e-02   3.7100260e-03   1.6164310e+00   9.3219549e+01
   6.1353588e-03   1.4478075e-02   1.8691600e-02   3.7135674e-03   1.4014606e+00   9.9847721e+01
   5.4967138e-03   1.3652729e-02   1.9687102e-02   3.7208738e-03   1.3407898e+00   1.0582169e+02
   4.9743476e-03   1.2968707e-02   2.1014558e-02   3.7279866e-03   1.4749885e+00   1.1087005e+02
   4.5857602e-03   1.2400534e-02   2.2704828e-02   3.7315680e-03   1.7397043e+00   1.1409258e+02
   4.3496098e-03   1.1935505e-02   2.4787486e-02   3.7280508e-03   1.7312306e+00   1.1624427e+02
   4.2847678e-03   1.1570201e-02   2.7276864e-02   3.7133148e-03   1.6491999e+00   1.1730488e+02
   4.4117608e-03   1.1302949e-02   3.0178260e-02   3.6836280e-03   1.8726196e+00   1.1797915e+02
   4.7521438e-03   1.1126455e-02   3.3498360e-02   3.6384926e-03   1.8300529e+00   1.1838809e+02
   5.3278218e-03   1.1029302e-02   3.7231224e-02   3.5813908e-03   1.8820282e+00   1.1869717e+02
   6.1615962e-03   1.1000203e-02   4.1343856e-02   3.5170994e-03   2.1678727e+00   1.1843863e+02
   7.2768582e-03   1.1022926e-02   4.5775986e-02   3.4500934e-03   1.9516621e+00   1.1797465e+02
   8.6946264e-03   1.1074890e-02   5.0433246e-02   3.3847066e-03   1.8394152e+00   1.1724402e+02
   1.0431768e-02   1.1131575e-02   5.5211562e-02   3.3249362e-03   1.8243905e+00   1.1621337e+02
   1.2500012e-02   1.1170631e-02   6.0014872e-02   3.2738206e-03   1.7142770e+00   1.1533155e+02
   1.4901435e-02   1.1166921e-02   6.4741504e-02   3.2333130e-03   1.6021630e+00   1.1463844e+02
   1.7626721e-02   1.1095259e-02   6.9291678e-02   3.2043932e-03   1.5277269e+00   1.1444982e+02
   2.0651778e-02   1.0949193e-02   7.3560994e-02   3.1868684e-03   1.5164339e+00   1.1450543e+02
   2.3935486e-02   1.0736894e-02   7.7419320e-02   3.1800782e-03   1.1970934e+00   1.1453104e+02
   2.7418646e-02   1.0474760e-02   8.0684562e-02   3.1842350e-03   1.2078666e+00   1.1463861e+02
   3.1019456e-02   1.0187233e-02   8.3146644e-02   3.1999092e-03   1.1683854e+00   1.1473172e+02
   3.4630684e-02   9.8942414e-03   8.4651310e-02   3.2265252e-03   8.3037877e-01   1.1501427e+02
   3.8110580e-02   9.6093774e-03   8.5126078e-02   3.2628504e-03   9.6025440e-01   1.1556453e+02
   4.1302600e-02   9.3396562e-03   8.4559666e-02   3.3088696e-03   1.0125097e+00   1.1605945e+02
   4.4061634e-02   9.0827976e-03   8.2974510e-02   3.3654768e-03   9.4966182e-01   1.1652308e+02
   4.6256652e-02   8.8310038e-03   8.0420366e-02   3.4321636e-03   8.6464240e-01   1.1706713e+02
   4.7820180e-02   8.5780818e-03   7.6989110e-02   3.5067150e-03   7.1564212e-01   1.1753043e+02
   4.8774540e-02   8.3250484e-03   7.2833834e-02   3.5863028e-03   4.0731132e-01   1.1787219e+02
   4.9177956e-02   8.0747654e-03   6.8155900e-02   3.6678114e-03   4.8689591e-01   1.1811429e+02
   4.9082030e-02   7.8256172e-03   6.3138838e-02   3.7482876e-03   2.4770043e+00   1.1827483e+02
   4.8537558e-02   7.5737602e-03   5.7951360e-02   3.8257932e-03   4.8672107e+00   1.1846439e+02
   4.7628032e-02   7.3187264e-03   5.2773016e-02   3.9001302e-03   5.5791910e+00   1.1865784e+02
   4.6466402e-02   7.0607922e-03   4.7765634e-02   3.9719276e-03   5.5709459e+00   1.1882257e+02
   4.5151582e-02   6.7971164e-03   4.3058552e-02   4.0409014e-03   5.7578909e+00   1.1894137e+02
   4.3743154e-02   6.5315766e-03   3.8747980e-02   4.1053118e-03   5.4348305e+00   1.1896052e+02
   4.2273284e-02   6.2772326e-03   3.4898866e-02   4.1617884e-03   4.4340816e+00   1.1895637e+02
   4.0779202e-02   6.0460700e-03   3.1546358e-02   4.2056558e-03   3.9116955e+00   1.1893566e+02
   3.9303734e-02   5.8465382e-03   2.8703760e-02   4.2329304e-03   3.7351230e+00   1.1889943e+02
   3.7883704e-02   5.6855598e-03   2.6367830e-02   4.2419462e-03   3.5194486e+00   1.1881594e+02
   3.6552092e-02   5.5694378e-03   2.4520278e-02   4.2325910e-03   3.6945605e+00   1.1862131e+02
   3.5335576e-02   5.5047434e-03   2.3141082e-02   4.2049822e-03   3.7820696e+00   1.1836790e+02
   3.4261816e-02   5.4958808e-03   2.2208620e-02   4.1601168e-03   3.8106120e+00   1.1799141e+02
   3.3365038e-02   5.5439104e-03   2.1700946e-02   4.1021578e-03   4.0947442e+00   1.1755151e+02
   3.2677854e-02   5.6477576e-03   2.1597326e-02   4.0367884e-03   4.1735615e+00   1.1712599e+02
   3.2211328e-02   5.8023362e-03   2.1865410e-02   3.9678180e-03   4.3280829e+00   1.1663230e+02
   3.1958370e-02   5.9985588e-03   2.2455158e-02   3.8977242e-03   4.6031102e+00   1.1615458e+02
   3.1923186e-02   6.2248100e-03   2.3295250e-02   3.8270334e-03   4.5801578e+00   1.1562284e+02
   3.2112660e-02   6.4663610e-03   2.4298150e-02   3.7538476e-03   4.5776064e+00   1.1494946e+02
   3.2517644e-02   6.7045750e-03   2.5366128e-02   3.6748120e-03   4.9262479e+00   1.1425857e+02
   3.3107314e-02   6.9165730e-03   2.6401492e-02   3.5849698e-03   5.3308418e+00   1.1356462e+02
   3.3820094e-02   7.0814718e-03   2.7310018e-02   3.4799700e-03   5.3974263e+00   1.1298839e+02
   3.4579362e-02   7.1831510e-03   2.7991328e-02   3.3575934e-03   5.4591022e+00   1.1248358e+02
   3.5315828e-02   7.2100284e-03   2.8388360e-02   3.2176410e-03   5.6553787e+00   1.1183002e+02
   3.5972630e-02   7.1617764e-03   2.8500770e-02   3.0627092e-03   5.7894586e+00   1.1116236e+02
   3.6513638e-02   7.0446874e-03   2.8333686e-02   2.8981030e-03   5.8974690e+00   1.1053127e+02
   3.6939734e-02   6.8662634e-03   2.7918890e-02   2.7304922e-03   5.9565632e+00   1.0980334e+02
   3.7275232e-02   6.6389468e-03   2.7320680e-02   2.5661560e-03   5.9816436e+00   1.0895370e+02
   3.7526894e-02   6.3766856e-03   2.6591682e-02   2.4120324e-03   5.9778858e+00   1.0816500e+02
   3.7673704e-02   6.0898436e-03   2.5763636e-02   2.2768600e-03   5.9770581e+00   1.0740699e+02
   3.7700108e-02   5.7856258e-03   2.4845118e-02   2.1691754e-03   6.0267979e+00   1.0636884e+02
   3.7630434e-02   5.4719012e-03   2.3830012e-02   2.0964984e-03   6.0263116e+00   1.0528296e+02
   3.7510972e-02   5.1574886e-03   2.2727526e-02   2.0666736e-03   6.0249119e+00   1.0425125e+02
   3.7373178e-02   4.8506752e-03   2.1564436e-02   2.0903120e-03   6.0126429e+00   1.0296874e+02
   3.7241314e-02   4.5596226e-03   2.0364174e-02   2.1824884e-03   6.0293490e+00   1.0161388e+02
   3.7141238e-02   4.2898550e-03   1.9146156e-02   2.3614038e-03   6.2556273e+00   1.0028421e+02
   3.7090392e-02   4.0419368e-03   1.7936759e-02   2.6460442e-03   6.3554574e+00   9.8864097e+01
   3.7095694e-02   3.8120566e-03   1.6761038e-02   3.0568404e-03   6.2789116e+00   9.7385763e+01
   3.7144800e-02   3.5962078e-03   1.5630607e-02   3.6199090e-03   6.3170301e+00   9.5770172e+01
   3.7205334e-02   3.3930426e-03   1.4548240e-02   4.3669874e-03   6.3011298e+00   9.4184095e+01
   3.7228908e-02   3.2019406e-03   1.3515564e-02   5.3322708e-03   6.2392492e+00   9.2785368e+01
   3.7172682e-02   3.0225204e-03   1.2534649e-02   6.5520332e-03   6.1317287e+00   9.1451055e+01
   3.7033112e-02   2.8555582e-03   1.1602576e-02   8.0603720e-03   5.8282238e+00   8.9926295e+01
   3.6823202e-02   2.7022140e-03   1.0712674e-02   9.8854010e-03   5.6764764e+00   8.8061238e+01
   3.6555796e-02   2.5629346e-03   9.8665442e-03   1.2048860e-02   5.6909652e+00   8.5995103e+01
   3.6263370e-02   2.4393480e-03   9.0730042e-03   1.4564092e-02   5.6455179e+00   8.3771341e+01
   3.6013272e-02   2.3354372e-03   8.3397032e-03   1.7433711e-02   5.6744848e+00   8.1435228e+01
   3.5901280e-02   2.2549060e-03   7.6751264e-03   2.0646208e-02   5.5115599e+00   7.9492321e+01
   3.6008448e-02   2.1997830e-03   7.0921694e-03   2.4175826e-02   5.2182743e+00   7.7961283e+01
   3.6384432e-02   2.1710686e-03   6.6061722e-03   2.7982604e-02   5.1170069e+00   7.5823755e+01
   3.7052638e-02   2.1700882e-03   6.2304736e-03   3.2008992e-02   5.1077455e+00   7.3725843e+01
   3.8016150e-02   2.1992548e-03   5.9742814e-03   3.6177864e-02   5.1127554e+00   7.1993489e+01
   3.9265808e-02   2.2605854e-03   5.8443872e-03   4.0395778e-02   5.0435928e+00   6.9986007e+01
   4.0764966e-02   2.3547780e-03   5.8455594e-03   4.4570184e-02   5.0008237e+00   6.8791127e+01
   4.2453132e-02   2.4820962e-03   5.9795616e-03   4.8626380e-02   4.9411340e+00   6.7479337e+01
   4.4263754e-02   2.6415780e-03   6.2484796e-03   5.2491576e-02   4.7212789e+00   6.5716625e+01
   4.6155780e-02   2.8314702e-03   6.6587320e-03   5.6055916e-02   4.6104752e+00   6.4075724e+01
   4.8127710e-02   3.0517908e-03   7.2181740e-03   5.9184524e-02   4.5179318e+00   6.2237710e+01
   5.0168560e-02   3.3039926e-03   7.9376094e-03   6.1772342e-02   4.2688067e+00   6.0733604e+01
   5.2243932e-02   3.5902350e-03   8.8364116e-03   6.3753934e-02   4.1636500e+00   5.8824695e+01
   5.4293162e-02   3.9117488e-03   9.9354962e-03   6.5090160e-02   4.1293318e+00   5.7499973e+01
   5.6233104e-02   4.2688872e-03   1.1251068e-02   6.5754414e-02   4.0645429e+00   5.6019475e+01
   5.8022892e-02   4.6640346e-03   1.2800282e-02   6.5727944e-02   4.0622910e+00   5.3117509e+01
   5.9674776e-02   5.1000872e-03   1.4610300e-02   6.5033336e-02   4.0271567e+00   5.0648413e+01
   6.1228186e-02   5.5785846e-03   1.6712106e-02   6.3743334e-02   4.0830339e+00   4.8077895e+01
   6.2729786e-02   6.0990002e-03   1.9130667e-02   6.1941286e-02   3.9869837e+00   4.5459237e+01
   6.4211606e-02   6.6605808e-03   2.1893880e-02   5.9687508e-02   3.4706519e+00   4.2190158e+01
   6.5692816e-02   7.2621474e-03   2.5032874e-02   5.7039168e-02   3.1457914e+00   3.8105928e+01
   6.7170338e-02   7.8953086e-03   2.8570958e-02   5.4072386e-02   3.1944225e+00   3.4083536e+01
   6.8641764e-02   8.5489358e-03   3.2511248e-02   5.0849296e-02   3.0853807e+00   2.9008027e+01
   7.0123846e-02   9.2153622e-03   3.6837830e-02   4.7434946e-02   2.9588906e+00   2.5427765e+01
   7.1629110e-02   9.8860708e-03   4.1521440e-02   4.3936696e-02   3.0972678e+00   2.3710391e+01
   7.3166512e-02   1.0547463e-02   4.6508484e-02   4.0469206e-02   3.1305010e+00   2.1147712e+01
   7.4739310e-02   1.1180354e-02   5.1714494e-02   3.7134184e-02   3.1947372e+00   1.8998523e+01
   7.6337590e-02   1.1768992e-02   5.7009054e-02   3.4022528e-02   3.0684038e+00   1.8002245e+01
   7.7941544e-02   1.2305073e-02   6.2220838e-02   3.1198636e-02   2.8884825e+00   1.7193657e+01
   7.9530780e-02   1.2794354e-02   6.7147740e-02   2.8698498e-02   2.9662001e+00   1.6224396e+01
   8.1087606e-02   1.3271733e-02   7.1572762e-02   2.6529510e-02   2.8582616e+00   1.4853909e+01
   8.2594654e-02   1.3789975e-02   7.5271792e-02   2.4673362e-02   3.0964342e+00   1.3412655e+01
   8.4037908e-02   1.4398643e-02   7.7988584e-02   2.3098916e-02   2.8750613e+00   1.2989350e+01
   8.5391344e-02   1.5136215e-02   7.9552472e-02   2.1763600e-02   2.9463734e+00   1.3000319e+01
   8.6628834e-02   1.6026634e-02   7.9906492e-02   2.0621978e-02   3.2435282e+00   1.2446372e+01
   8.7748406e-02   1.7080261e-02   7.9020088e-02   1.9633727e-02   4.1275795e+00   1.1757516e+01
   8.8736846e-02   1.8293003e-02   7.7000210e-02   1.8759071e-02   1.1610089e+01   1.1236257e+01
   8.9525252e-02   1.9645677e-02   7.4065382e-02   1.7975573e-02   2.8616411e+01   1.1002013e+01
   8.9989484e-02   2.1106136e-02   7.0434258e-02   1.7275585e-02   5.4062129e+01   1.0313064e+01
   9.0026270e-02   2.2632272e-02   6.6348380e-02   1.6641407e-02   7.6748403e+01   9.5682005e+00
   8.9597088e-02   2.4169758e-02   6.2041178e-02   1.6053536e-02   8.8659722e+01   9.4439783e+00
   8.8661712e-02   2.5646750e-02   5.7713502e-02   1.5500669e-02   9.7133804e+01   8.8641253e+00
   8.7146376e-02   2.6996486e-02   5.3531818e-02   1.4979188e-02   1.0410799e+02   8.2302723e+00
   8.4982212e-02   2.8160728e-02   4.9627376e-02   1.4491061e-02   1.0918593e+02   7.6974660e+00
   8.2144614e-02   2.9069620e-02   4.6097242e-02   1.4032759e-02   1.1309798e+02   7.3994010e+00
   7.8653986e-02   2.9684174e-02   4.2993878e-02   1.3595527e-02   1.1494619e+02   7.3867464e+00
   7.4570722e-02   3.0013992e-02   4.0337996e-02   1.3169426e-02   1.1602230e+02   6.8819790e+00
   7.0014440e-02   3.0068108e-02   3.8122684e-02   1.2744917e-02   1.1636278e+02   6.4362291e+00
   6.5143342e-02   2.9832298e-02   3.6305504e-02   1.2313704e-02   1.1634337e+02   5.5301254e+00
   6.0103866e-02   2.9288694e-02   3.4810484e-02   1.1864259e-02   1.1619975e+02   4.3049719e+00
   5.5006722e-02   2.8445968e-02   3.3538790e-02   1.1391574e-02   1.1546112e+02   3.6795479e+00
   4.9946282e-02   2.7323386e-02   3.2378386e-02   1.0902898e-02   1.1436667e+02   3.2452144e+00
   4.5025890e-02   2.5951468e-02   3.1232510e-02   1.0406728e-02   1.1326812e+02   3.1320862e+00
   4.0334126e-02   2.4402230e-02   3.0035582e-02   9.9048874e-03   1.1237581e+02   2.8433828e+00
   3.5921820e-02   2.2753804e-02   2.8756670e-02   9.3940700e-03   1.1154098e+02   2.5404236e+00
   3.1802654e-02   2.1065538e-02   2.7412600e-02   8.8784244e-03   1.1137253e+02   2.2991379e+00
   2.7952914e-02   1.9395593e-02   2.6033954e-02   8.3694940e-03   1.1140366e+02   1.6257853e+00
   2.4348648e-02   1.7798676e-02   2.4647552e-02   7.8774458e-03   1.1113823e+02   1.3074733e+00
   2.1001456e-02   1.6316326e-02   2.3285660e-02   7.4111762e-03   1.1117881e+02   1.0725467e+00
   1.7938825e-02   1.4971794e-02   2.1975904e-02   6.9780856e-03   1.1119021e+02   7.8503381e-01
   1.5183007e-02   1.3776802e-02   2.0738676e-02   6.5862652e-03   1.1118400e+02   6.6677204e-01
   1.2746568e-02   1.2746581e-02   1.9582346e-02   6.2428876e-03   1.1136147e+02   6.3632365e-01
   1.0631416e-02   1.1896196e-02   1.8504703e-02   5.9521226e-03   1.1161876e+02   5.7645071e-01
   8.8322506e-03   1.1230153e-02   1.7493495e-02   5.7182844e-03   1.1190497e+02   3.2824452e-01
   7.3352750e-03   1.0742077e-02   1.6538704e-02   5.5453760e-03   1.1206036e+02   5.0037987e-01
   6.1203808e-03   1.0416059e-02   1.5640908e-02   5.4359126e-03   1.1221435e+02   9.8616213e-01
   5.1636232e-03   1.0228919e-02   1.4796389e-02   5.3898080e-03   1.1234430e+02   3.4944412e+00
   4.4381138e-03   1.0153838e-02   1.4009799e-02   5.4055004e-03   1.1235114e+02   8.0169377e+00
   3.9161038e-03   1.0166912e-02   1.3295978e-02   5.4810052e-03   1.1231252e+02   1.2229336e+01
   3.5692600e-03   1.0251916e-02   1.2664262e-02   5.6123670e-03   1.1222367e+02   1.6632560e+01
   3.3708988e-03   1.0398206e-02   1.2121572e-02   5.7946356e-03   1.1212665e+02   1.8699228e+01
   3.2955616e-03   1.0595690e-02   1.1670587e-02   6.0207536e-03   1.1195105e+02   1.8295040e+01
   3.3214478e-03   1.0831187e-02   1.1310358e-02   6.2820046e-03   1.1165175e+02   1.9084870e+01
   3.4303600e-03   1.1084977e-02   1.1037927e-02   6.5700924e-03   1.1133919e+02   1.9036494e+01
   3.6068504e-03   1.1331588e-02   1.0842799e-02   6.8749260e-03   1.1090841e+02   1.6356084e+01
   3.8448832e-03   1.1552604e-02   1.0705490e-02   7.1869410e-03   1.1036269e+02   1.3363439e+01
   4.1435070e-03   1.1732583e-02   1.0601780e-02   7.4973120e-03   1.0974140e+02   1.1486733e+01
   4.5045552e-03   1.1848868e-02   1.0511555e-02   7.7942596e-03   1.0875428e+02   1.0951422e+01
   4.9357164e-03   1.1884134e-02   1.0418465e-02   8.0650128e-03   1.0759090e+02   1.1284716e+01
   5.4470100e-03   1.1836337e-02   1.0308421e-02   8.2964366e-03   1.0652192e+02   1.1431639e+01
   6.0499696e-03   1.1724043e-02   1.0179749e-02   8.4807480e-03   1.0518432e+02   1.1897181e+01
   6.7554384e-03   1.1577658e-02   1.0039902e-02   8.6206742e-03   1.0377683e+02   1.2797414e+01
   7.5729262e-03   1.1426356e-02   9.8931932e-03   8.7185408e-03   1.0239457e+02   1.3427017e+01
   8.5102562e-03   1.1299670e-02   9.7397562e-03   8.7705276e-03   1.0068151e+02   1.3985318e+01
   9.5733984e-03   1.1221306e-02   9.5749920e-03   8.7750522e-03   9.9125505e+01   1.4337915e+01
   1.0770625e-02   1.1207448e-02   9.3906004e-03   8.7350570e-03   9.7486110e+01   1.4504317e+01
   1.2110757e-02   1.1271345e-02   9.1773490e-03   8.6519728e-03   9.5481053e+01   1.4619854e+01
   1.3601962e-02   1.1421106e-02   8.9278644e-03   8.5219112e-03   9.3613923e+01   1.4943476e+01
   1.5253892e-02   1.1659261e-02   8.6397052e-03   8.3380668e-03   9.1730385e+01   1.5442214e+01
   1.7072906e-02   1.1982485e-02   8.3114112e-03   8.1009836e-03   9.0215666e+01   1.5616828e+01
   1.9053129e-02   1.2381108e-02   7.9468818e-03   7.8243370e-03   8.9186809e+01   1.5826736e+01
   2.1173926e-02   1.2841432e-02   7.5609172e-03   7.5270138e-03   8.7742119e+01   1.6275631e+01
   2.3400388e-02   1.3345472e-02   7.1694210e-03   7.2266838e-03   8.5883318e+01   1.6707133e+01
   2.5680714e-02   1.3870011e-02   6.7854930e-03   6.9412122e-03   8.4392150e+01   1.6856869e+01
   2.7942010e-02   1.4389210e-02   6.4219268e-03   6.6890462e-03   8.2807905e+01   1.6772932e+01
   3.0090892e-02   1.4874690e-02   6.0901434e-03   6.4848626e-03   8.0928260e+01   1.6764260e+01
   3.2051378e-02   1.5303568e-02   5.7995650e-03   6.3368708e-03   7.9471624e+01   1.6749536e+01
   3.3782444e-02   1.5670825e-02   5.5567548e-03   6.2513782e-03   7.7805789e+01   1.6762999e+01
   3.5244882e-02   1.5981371e-02   5.3654506e-03   6.2345798e-03   7.6235833e+01   1.6808568e+01
   3.6418096e-02   1.6244430e-02   5.2266080e-03   6.2905894e-03   7.5109930e+01   1.6760002e+01
   3.7314234e-02   1.6479600e-02   5.1382952e-03   6.4230666e-03   7.3413633e+01   1.6774812e+01
   3.7955886e-02   1.6706013e-02   5.0956994e-03   6.6336240e-03   7.1845321e+01   1.6843509e+01
   3.8378824e-02   1.6931159e-02   5.0915394e-03   6.9186070e-03   7.0755153e+01   1.6857958e+01
   3.8616652e-02   1.7153167e-02   5.1163978e-03   7.2701746e-03   6.9365841e+01   1.6879295e+01
   3.8679588e-02   1.7363457e-02   5.1597630e-03   7.6794868e-03   6.8131330e+01   1.6886756e+01
   3.8562618e-02   1.7553555e-02   5.2129188e-03   8.1397638e-03   6.6939680e+01   1.6880931e+01
   3.8257132e-02   1.7723606e-02   5.2684758e-03   8.6455664e-03   6.5631968e+01   1.6919126e+01
   3.7747688e-02   1.7890688e-02   5.3222706e-03   9.1903306e-03   6.5059810e+01   1.6897884e+01
   3.7001988e-02   1.8091219e-02   5.3742046e-03   9.7650080e-03   6.4565372e+01   1.6846400e+01
   3.5983320e-02   1.8366408e-02   5.4264736e-03   1.0356337e-02   6.3736987e+01   1.6741035e+01
   3.4691368e-02   1.8748107e-02   5.4882664e-03   1.0944071e-02   6.3324382e+01   1.6601028e+01
   3.3183044e-02   1.9256761e-02   5.5736808e-03   1.1501592e-02   6.2945559e+01   1.6611300e+01
   3.1553364e-02   1.9903021e-02   5.6964562e-03   1.2005490e-02   6.2390429e+01   1.6399822e+01
   2.9907686e-02   2.0691192e-02   5.8698942e-03   1.2438051e-02   6.1896937e+01   1.6066614e+01
   2.8333332e-02   2.1618788e-02   6.1052662e-03   1.2778294e-02   6.1074785e+01   1.5866291e+01
   2.6892392e-02   2.2675088e-02   6.4106660e-03   1.3007470e-02   5.9902749e+01   1.5726089e+01
   2.5629560e-02   2.3845302e-02   6.7901646e-03   1.3117965e-02   5.9025524e+01   1.5635405e+01
   2.4568082e-02   2.5108772e-02   7.2434852e-03   1.3106209e-02   5.8135825e+01   1.5291084e+01
   2.3707142e-02   2.6443532e-02   7.7659162e-03   1.2968544e-02   5.6762366e+01   1.5057806e+01
   2.3028666e-02   2.7829630e-02   8.3517176e-03   1.2709530e-02   5.5675558e+01   1.4596166e+01
   2.2512636e-02   2.9248666e-02   8.9985738e-03   1.2347083e-02   5.4572288e+01   1.3870939e+01
   2.2146336e-02   3.0698022e-02   9.7073854e-03   1.1900586e-02   5.2682799e+01   1.3425517e+01
   2.1921402e-02   3.2178910e-02   1.0480521e-02   1.1383434e-02   5.0935814e+01   1.2598977e+01
   2.1829828e-02   3.3688834e-02   1.1317980e-02   1.0814239e-02   4.9650717e+01   1.1928718e+01
   2.1870852e-02   3.5240540e-02   1.2214238e-02   1.0218592e-02   4.7721436e+01   1.1408680e+01
   2.2052290e-02   3.6846424e-02   1.3158202e-02   9.6178174e-03   4.5228115e+01   1.0613039e+01
   2.2372404e-02   3.8496622e-02   1.4133818e-02   9.0243114e-03   4.2737219e+01   1.0147536e+01
   2.2813274e-02   4.0159440e-02   1.5117406e-02   8.4442304e-03   3.9900980e+01   9.8194692e+00
   2.3341584e-02   4.1783030e-02   1.6075904e-02   7.8832624e-03   3.7051568e+01   9.6670660e+00
   2.3911218e-02   4.3302262e-02   1.6967431e-02   7.3477390e-03   3.4672680e+01   9.6289498e+00
   2.4480470e-02   4.4658826e-02   1.7742915e-02   6.8397920e-03   3.2072492e+01   9.5909534e+00
   2.5017752e-02   4.5804504e-02   1.8353372e-02   6.3602516e-03   2.9374689e+01   9.5962457e+00
   2.5495110e-02   4.6688358e-02   1.8754266e-02   5.9143362e-03   2.7005508e+01   9.4769105e+00
   2.5887728e-02   4.7264676e-02   1.8917221e-02   5.5078196e-03   2.4146341e+01   9.3784269e+00
   2.6169632e-02   4.7498222e-02   1.8837044e-02   5.1446144e-03   2.0524175e+01   9.1922672e+00
   2.6310394e-02   4.7363196e-02   1.8515391e-02   4.8289966e-03   1.7580687e+01   9.0674691e+00
   2.6282070e-02   4.6840476e-02   1.7964215e-02   4.5646072e-03   1.5376452e+01   9.1064153e+00
   2.6063738e-02   4.5931346e-02   1.7217045e-02   4.3536936e-03   1.1898108e+01   9.1086022e+00
   2.5640736e-02   4.4677454e-02   1.6314678e-02   4.1964722e-03   9.4173987e+00   9.1174363e+00
   2.5006592e-02   4.3150240e-02   1.5298619e-02   4.0896108e-03   9.0073035e+00   9.1093597e+00
   2.4173608e-02   4.1451964e-02   1.4217352e-02   4.0275056e-03   7.5888185e+00   9.2032574e+00
   2.3177316e-02   3.9688058e-02   1.3121569e-02   4.0038324e-03   6.2429522e+00   9.3296882e+00
   2.2060472e-02   3.7925598e-02   1.2055016e-02   4.0118666e-03   5.2146506e+00   9.4877245e+00
   2.0863940e-02   3.6200546e-02   1.1055033e-02   4.0439726e-03   4.0908562e+00   9.5861706e+00
   1.9623613e-02   3.4537906e-02   1.0153455e-02   4.0907894e-03   3.7682890e+00   9.6671551e+00
   1.8367995e-02   3.2961252e-02   9.3749132e-03   4.1426642e-03   3.0053219e+00   9.9258607e+00
   1.7127823e-02   3.1475728e-02   8.7368662e-03   4.1903376e-03   2.5947967e+00   1.0003871e+01
   1.5930620e-02   3.0067336e-02   8.2496950e-03   4.2267126e-03   2.5890690e+00   1.0254198e+01
   1.4793796e-02   2.8724310e-02   7.9215114e-03   4.2503782e-03   2.1792938e+00   1.0057875e+01
   1.3732156e-02   2.7445660e-02   7.7605904e-03   4.2620632e-03   2.2098128e+00   1.2792512e+01
   1.2756259e-02   2.6243348e-02   7.7783810e-03   4.2623224e-03   2.1914359e+00   2.4253683e+01
   1.1871368e-02   2.5126722e-02   7.9918360e-03   4.2539632e-03   1.9331339e+00   4.0862596e+01
   1.1077799e-02   2.4094848e-02   8.4178648e-03   4.2399026e-03   1.3351891e+00   5.9783442e+01
   1.0371694e-02   2.3142200e-02   9.0717948e-03   4.2206560e-03   9.2221276e-01   7.9518506e+01
   9.7514452e-03   2.2254818e-02   9.9640814e-03   4.1951522e-03   1.5170706e+00   9.2307048e+01
   9.2127256e-03   2.1400586e-02   1.1098272e-02   4.1632384e-03   1.9700321e+00   9.8439803e+01
   8.7443884e-03   2.0527080e-02   1.2473220e-02   4.1260628e-03   1.9331643e+00   1.0320573e+02
   8.3342720e-03   1.9584581e-02   1.4084695e-02   4.0856372e-03   1.8629459e+00   1.0680120e+02
   7.9712636e-03   1.8536434e-02   1.5929916e-02   4.0453176e-03   1.7721082e+00   1.0959530e+02
   7.6515772e-03   1.7366039e-02   1.8002009e-02   4.0079878e-03   1.8447681e+00   1.1137997e+02
   7.3863246e-03   1.6099706e-02   2.0292950e-02   3.9746996e-03   1.9035316e+00   1.1196105e+02
   7.2046910e-03   1.4787680e-02   2.2805606e-02   3.9444354e-03   1.9333352e+00   1.1232642e+02
   7.1470878e-03   1.3478439e-02   2.5544324e-02   3.9155166e-03   2.1130494e+00   1.1242186e+02
   7.2520194e-03   1.2217619e-02   2.8497456e-02   3.8870958e-03   2.1390629e+00   1.1237688e+02
   7.5593374e-03   1.1043965e-02   3.1630396e-02   3.8575420e-03   1.9377309e+00   1.1218659e+02
   8.1119224e-03   9.9888346e-03   3.4888622e-02   3.8254638e-03   1.9423851e+00   1.1161283e+02
   8.9488476e-03   9.0725238e-03   3.8205084e-02   3.7915440e-03   1.8544035e+00   1.1081343e+02
   1.0103414e-02   8.3054330e-03   4.1519776e-02   3.7558706e-03   1.5387713e+00   1.1006797e+02
   1.1601872e-02   7.6934612e-03   4.4771476e-02   3.7174552e-03   1.6312501e+00   1.0977728e+02
   1.3463941e-02   7.2361318e-03   4.7869108e-02   3.6763644e-03   1.4581169e+00   1.0993713e+02
   1.5700053e-02   6.9251900e-03   5.0709786e-02   3.6330418e-03   1.0882803e+00   1.1026810e+02
   1.8308484e-02   6.7447404e-03   5.3196792e-02   3.5880234e-03   1.1851720e+00   1.1073382e+02
   2.1273470e-02   6.6789342e-03   5.5233320e-02   3.5426612e-03   1.0614428e+00   1.1117720e+02
   2.4562920e-02   6.7143010e-03   5.6683228e-02   3.4978866e-03   1.0181006e+00   1.1157747e+02
   2.8128014e-02   6.8353298e-03   5.7382914e-02   3.4537022e-03   9.6269812e-01   1.1219250e+02
   3.1897178e-02   7.0279632e-03   5.7257180e-02   3.4105184e-03   7.9120406e-01   1.1275071e+02
   3.5767678e-02   7.2781412e-03   5.6329530e-02   3.3697150e-03   9.3337247e-01   1.1323169e+02
   3.9599788e-02   7.5671516e-03   5.4685122e-02   3.3344048e-03   9.8627721e-01   1.1382288e+02
   4.3231218e-02   7.8715220e-03   5.2482560e-02   3.3091872e-03   9.7302668e-01   1.1431862e+02
   4.6497236e-02   8.1664450e-03   4.9887930e-02   3.2975604e-03   5.6634754e-01   1.1490021e+02
   4.9229126e-02   8.4296760e-03   4.7026574e-02   3.3004562e-03   3.2622869e-01   1.1545950e+02
   5.1286432e-02   8.6447836e-03   4.4014064e-02   3.3170202e-03   3.5421228e-01   1.1583758e+02
   5.2618914e-02   8.8066356e-03   4.0959498e-02   3.3470696e-03   2.7451529e-01   1.1619987e+02
   5.3269344e-02   8.9179288e-03   3.7940918e-02   3.3915214e-03   1.4260735e+00   1.1642725e+02
   5.3336134e-02   8.9798088e-03   3.5004262e-02   3.4501020e-03   3.6350759e+00   1.1668037e+02
   5.2949754e-02   8.9870488e-03   3.2163012e-02   3.5215048e-03   5.3667366e+00   1.1695667e+02
   5.2239378e-02   8.9338948e-03   2.9419788e-02   3.6044818e-03   5.6938883e+00   1.1708403e+02
   5.1307842e-02   8.8211694e-03   2.6802080e-02   3.6967260e-03   5.4747715e+00   1.1716788e+02
   5.0232564e-02   8.6531164e-03   2.4342188e-02   3.7942842e-03   5.8516104e+00   1.1722600e+02
   4.9058786e-02   8.4405756e-03   2.2049412e-02   3.8918548e-03   5.5802633e+00   1.1729053e+02
   4.7808088e-02   8.1984182e-03   1.9917429e-02   3.9837100e-03   4.4703249e+00   1.1731714e+02
   4.6496264e-02   7.9359570e-03   1.7944808e-02   4.0648646e-03   3.9736623e+00   1.1724159e+02
   4.5119366e-02   7.6628074e-03   1.6140438e-02   4.1309284e-03   3.9779499e+00   1.1711665e+02
   4.3663890e-02   7.3929166e-03   1.4509873e-02   4.1785852e-03   3.8536708e+00   1.1694614e+02
   4.2154246e-02   7.1393098e-03   1.3055772e-02   4.2056830e-03   3.6015311e+00   1.1668770e+02
   4.0662692e-02   6.9106954e-03   1.1780621e-02   4.2102954e-03   3.4183847e+00   1.1639431e+02
   3.9283282e-02   6.7115968e-03   1.0679806e-02   4.1905306e-03   3.3364746e+00   1.1609084e+02
   3.8098210e-02   6.5451456e-03   9.7390384e-03   4.1459386e-03   3.1652315e+00   1.1573432e+02
   3.7166948e-02   6.4145812e-03   8.9352358e-03   4.0779998e-03   2.9828086e+00   1.1532237e+02
   3.6536570e-02   6.3222442e-03   8.2416504e-03   3.9871914e-03   3.0350919e+00   1.1482159e+02
   3.6230702e-02   6.2677032e-03   7.6315986e-03   3.8729530e-03   3.3125241e+00   1.1432383e+02
   3.6253644e-02   6.2462718e-03   7.0850374e-03   3.7354894e-03   3.4946886e+00   1.1375755e+02
   3.6605524e-02   6.2484552e-03   6.5932378e-03   3.5751086e-03   3.4809995e+00   1.1304710e+02
   3.7268576e-02   6.2630370e-03   6.1510966e-03   3.3931524e-03   3.7830977e+00   1.1249394e+02
   3.8207548e-02   6.2792972e-03   5.7572512e-03   3.1925940e-03   4.2051997e+00   1.1193173e+02
   3.9391338e-02   6.2853894e-03   5.4164164e-03   2.9752956e-03   4.2622689e+00   1.1114998e+02
   4.0790838e-02   6.2715958e-03   5.1328876e-03   2.7404718e-03   4.2715561e+00   1.1042381e+02
   4.2357442e-02   6.2316704e-03   4.9084396e-03   2.4876426e-03   4.3563056e+00   1.0959550e+02
   4.4014894e-02   6.1589396e-03   4.7418552e-03   2.2183624e-03   4.4482370e+00   1.0869604e+02
   4.5658560e-02   6.0470178e-03   4.6288342e-03   1.9350141e-03   4.5274226e+00   1.0790364e+02
   4.7173240e-02   5.8935392e-03   4.5635766e-03   1.6408462e-03   4.5972945e+00   1.0704484e+02
   4.8459758e-02   5.7035528e-03   4.5392214e-03   1.3408712e-03   4.7244584e+00   1.0618316e+02
   4.9456284e-02   5.4876904e-03   4.5481490e-03   1.0427848e-03   4.8352898e+00   1.0510756e+02
   5.0173918e-02   5.2559624e-03   4.5806270e-03   7.5670944e-04   4.8857958e+00   1.0394358e+02
   5.0673654e-02   5.0161940e-03   4.6263136e-03   4.9449442e-04   4.9297532e+00   1.0273525e+02
   5.1026336e-02   4.7755152e-03   4.6768162e-03   2.6956242e-04   5.0157074e+00   1.0136054e+02
   5.1313822e-02   4.5410550e-03   4.7229904e-03   9.7965672e-05   5.0590803e+00   1.0036768e+02
   5.1599472e-02   4.3184092e-03   4.7559824e-03   0.0000000e+00   5.0527971e+00   9.9347858e+01
   5.1914052e-02   4.1097038e-03   4.7704288e-03   5.5902758e-07   5.0712334e+00   9.8147523e+01
   5.2269394e-02   3.9154306e-03   4.7627638e-03   1.2956537e-04   5.1016413e+00   9.6801167e+01
   5.2666404e-02   3.7369100e-03   4.7311786e-03   4.2125266e-04   5.1275651e+00   9.5204427e+01
   5.3103874e-02   3.5755810e-03   4.6754050e-03   9.1361396e-04   5.1008459e+00   9.3918572e+01
   5.3576922e-02   3.4322308e-03   4.5948298e-03   1.6500045e-03   5.0965485e+00   9.2576106e+01
   5.4075304e-02   3.3086548e-03   4.4892848e-03   2.6780020e-03   5.1302180e+00   9.1220362e+01
   5.4576344e-02   3.2067548e-03   4.3599706e-03   4.0467096e-03   5.1588398e+00   8.9699521e+01
   5.5049394e-02   3.1257690e-03   4.2089506e-03   5.8054670e-03   5.1606004e+00   8.7662429e+01
   5.5453564e-02   3.0641676e-03   4.0391746e-03   8.0010908e-03   5.0026230e+00   8.5921489e+01
   5.5730730e-02   3.0219082e-03   3.8554878e-03   1.0676836e-02   4.8509526e+00   8.4434663e+01
   5.5851512e-02   2.9991712e-03   3.6637348e-03   1.3868956e-02   4.8743683e+00   8.2712992e+01
   5.5831070e-02   2.9963916e-03   3.4698974e-03   1.7602472e-02   4.9177528e+00   8.0719710e+01
   5.5688664e-02   3.0155584e-03   3.2834830e-03   2.1889492e-02   4.8426752e+00   7.9045740e+01
   5.5416238e-02   3.0599982e-03   3.1189298e-03   2.6722664e-02   4.7971343e+00   7.7402783e+01
   5.4985756e-02   3.1331760e-03   2.9932370e-03   3.2071360e-02   4.7953523e+00   7.4929910e+01
   5.4403052e-02   3.2374532e-03   2.9252872e-03   3.7879118e-02   4.6510621e+00   7.2938718e+01
   5.3697322e-02   3.3733910e-03   2.9344838e-03   4.4069762e-02   4.5845633e+00   7.1503694e+01
   5.2859692e-02   3.5399732e-03   3.0391790e-03   5.0544458e-02   4.5224851e+00   6.9786062e+01
   5.1867694e-02   3.7355812e-03   3.2575536e-03   5.7173914e-02   4.4577629e+00   6.8236106e+01
   5.0767746e-02   3.9606774e-03   3.6087386e-03   6.3822128e-02   4.5282615e+00   6.6624357e+01
   4.9680616e-02   4.2191778e-03   4.1130220e-03   7.0339970e-02   4.5214406e+00   6.5040928e+01
   4.8712712e-02   4.5149864e-03   4.7903820e-03   7.6527780e-02   4.5410435e+00   6.3263537e+01
   4.7915974e-02   4.8508688e-03   5.6599076e-03   8.2118310e-02   4.4980283e+00   6.1612965e+01
   4.7314048e-02   5.2294582e-03   6.7403340e-03   8.6848578e-02   4.4966815e+00   6.0128480e+01
   4.6907820e-02   5.6517744e-03   8.0490764e-03   9.0568352e-02   4.4960140e+00   5.8295624e+01
   4.6680884e-02   6.1186536e-03   9.6037504e-03   9.3209598e-02   4.2508272e+00   5.6802391e+01
   4.6620310e-02   6.6296818e-03   1.1428592e-02   9.4708562e-02   4.1327397e+00   5.4514199e+01
   4.6722780e-02   7.1790988e-03   1.3552558e-02   9.4968136e-02   4.1321142e+00   5.1568019e+01
   4.6984484e-02   7.7594226e-03   1.5999510e-02   9.3923740e-02   4.0564926e+00   4.9086845e+01
   4.7389216e-02   8.3644956e-03   1.8793023e-02   9.1620488e-02   3.7386164e+00   4.6686969e+01
   4.7935548e-02   8.9877868e-03   2.1960526e-02   8.8160274e-02   3.4068508e+00   4.4235818e+01
   4.8663190e-02   9.6211844e-03   2.5523280e-02   8.3742356e-02   3.2308192e+00   4.1022075e+01
   4.9613518e-02   1.0249903e-02   2.9485752e-02   7.8661774e-02   3.0957291e+00   3.7070032e+01
   5.0802676e-02   1.0853638e-02   3.3831458e-02   7.3169104e-02   3.0802581e+00   3.2022472e+01
   5.2232504e-02   1.1417603e-02   3.8533594e-02   6.7440720e-02   2.9120410e+00   2.7475603e+01
   5.3912510e-02   1.1934434e-02   4.3558228e-02   6.1620646e-02   2.9009739e+00   2.5235924e+01
   5.5863054e-02   1.2401701e-02   4.8846668e-02   5.5863410e-02   2.8761161e+00   2.2806952e+01
   5.8075036e-02   1.2825555e-02   5.4292732e-02   5.0335242e-02   2.9111679e+00   2.0357651e+01
   6.0496972e-02   1.3212177e-02   5.9747396e-02   4.5173392e-02   3.0160461e+00   1.8596796e+01
   6.3050168e-02   1.3559362e-02   6.5041388e-02   4.0474090e-02   2.6226113e+00   1.7203259e+01
   6.5665556e-02   1.3874603e-02   6.9986588e-02   3.6299844e-02   2.6670072e+00   1.6271590e+01
   6.8310060e-02   1.4184819e-02   7.4358788e-02   3.2684936e-02   2.5056904e+00   1.4785909e+01
   7.0956404e-02   1.4527485e-02   7.7885670e-02   2.9633970e-02   2.5883662e+00   1.3787427e+01
   7.3551800e-02   1.4947620e-02   8.0327360e-02   2.7130046e-02   2.8843305e+00   1.2923244e+01
   7.5991224e-02   1.5489639e-02   8.1541964e-02   2.5139986e-02   2.6393837e+00   1.1830408e+01
   7.8153538e-02   1.6187812e-02   8.1475788e-02   2.3611524e-02   3.0045124e+00   1.1668847e+01
   7.9973130e-02   1.7065061e-02   8.0211396e-02   2.2487190e-02   2.4038723e+00   1.1328589e+01
   8.1427136e-02   1.8130166e-02   7.7935110e-02   2.1708980e-02   5.5953076e+00   1.0390156e+01
   8.2488650e-02   1.9377616e-02   7.4857606e-02   2.1215626e-02   1.7593647e+01   1.0013799e+01
   8.3101314e-02   2.0790980e-02   7.1204790e-02   2.0946370e-02   3.9008115e+01   9.5996708e+00
   8.3228648e-02   2.2340730e-02   6.7194856e-02   2.0837936e-02   6.5098027e+01   8.8132153e+00
   8.2897760e-02   2.3990568e-02   6.3019550e-02   2.0830346e-02   8.2075551e+01   8.8230234e+00
   8.2148608e-02   2.5700576e-02   5.8823522e-02   2.0873392e-02   9.1259467e+01   8.6591284e+00
   8.1001504e-02   2.7421424e-02   5.4719806e-02   2.0911430e-02   9.9434435e+01   7.7735864e+00
   7.9449840e-02   2.9095280e-02   5.0823004e-02   2.0876018e-02   1.0561160e+02   7.4055627e+00
   7.7472130e-02   3.0660366e-02   4.7224652e-02   2.0713196e-02   1.1084106e+02   7.3551827e+00
   7.5067386e-02   3.2074958e-02   4.3972080e-02   2.0394444e-02   1.1416601e+02   6.9289040e+00
   7.2257042e-02   3.3311418e-02   4.1076494e-02   1.9904275e-02   1.1557824e+02   6.2341447e+00
   6.9080976e-02   3.4329188e-02   3.8540380e-02   1.9252455e-02   1.1637354e+02   5.8177085e+00
   6.5593346e-02   3.5075576e-02   3.6359276e-02   1.8470000e-02   1.1683701e+02   5.1251624e+00
   6.1842078e-02   3.5484588e-02   3.4500488e-02   1.7582420e-02   1.1710021e+02   4.2899703e+00
   5.7888992e-02   3.5515934e-02   3.2910078e-02   1.6607435e-02   1.1677017e+02   4.1224010e+00
   5.3836478e-02   3.5159340e-02   3.1519304e-02   1.5568085e-02   1.1612266e+02   3.4611891e+00
   4.9794620e-02   3.4403292e-02   3.0257212e-02   1.4494316e-02   1.1526234e+02   2.9360523e+00
   4.5837874e-02   3.3284284e-02   2.9063522e-02   1.3416826e-02   1.1427751e+02   3.0777407e+00
   4.1994724e-02   3.1882472e-02   2.7895954e-02   1.2371446e-02   1.1358589e+02   2.8701558e+00
   3.8264582e-02   3.0272948e-02   2.6738504e-02   1.1394901e-02   1.1328042e+02   2.6741923e+00
   3.4643268e-02   2.8538072e-02   2.5588266e-02   1.0515515e-02   1.1289536e+02   2.1880762e+00
   3.1140604e-02   2.6762150e-02   2.4452214e-02   9.7569374e-03   1.1243361e+02   1.6224404e+00
   2.7783564e-02   2.5013016e-02   2.3342610e-02   9.1385296e-03   1.1239600e+02   1.2980064e+00
   2.4614512e-02   2.3339400e-02   2.2262718e-02   8.6757568e-03   1.1259106e+02   9.2781578e-01
   2.1683684e-02   2.1767254e-02   2.1207712e-02   8.3796088e-03   1.1275962e+02   8.3923750e-01
   1.9031222e-02   2.0310574e-02   2.0166566e-02   8.2547604e-03   1.1288867e+02   7.4747481e-01
   1.6677599e-02   1.8980977e-02   1.9126179e-02   8.3032990e-03   1.1302382e+02   6.0280652e-01
   1.4626742e-02   1.7784147e-02   1.8077170e-02   8.5253066e-03   1.1325377e+02   6.4066967e-01
   1.2873798e-02   1.6725788e-02   1.7022582e-02   8.9187438e-03   1.1349493e+02   5.7717522e-01
   1.1410298e-02   1.5815418e-02   1.5976985e-02   9.4774544e-03   1.1368899e+02   5.6955352e-01
   1.0224711e-02   1.5060895e-02   1.4950733e-02   1.0193067e-02   1.1386214e+02   8.8021685e-01
   9.3016216e-03   1.4469637e-02   1.3948109e-02   1.1063014e-02   1.1402646e+02   2.6252170e+00
   8.6197694e-03   1.4045517e-02   1.2972656e-02   1.2087692e-02   1.1408492e+02   6.4093999e+00
   8.1574568e-03   1.3779170e-02   1.2032750e-02   1.3263448e-02   1.1403552e+02   1.0436586e+01
   7.8973104e-03   1.3650455e-02   1.1139981e-02   1.4583085e-02   1.1407900e+02   1.4670554e+01
   7.8204706e-03   1.3633114e-02   1.0299363e-02   1.6042657e-02   1.1413571e+02   1.7622087e+01
   7.9048094e-03   1.3690159e-02   9.5164070e-03   1.7642049e-02   1.1409840e+02   1.7726232e+01
   8.1277436e-03   1.3786236e-02   8.8023280e-03   1.9371941e-02   1.1403145e+02   1.8187395e+01
   8.4724366e-03   1.3901720e-02   8.1667272e-03   2.1212952e-02   1.1384366e+02   1.8900251e+01
   8.9371034e-03   1.4021656e-02   7.6158422e-03   2.3148992e-02   1.1351179e+02   1.7476808e+01
   9.5309330e-03   1.4126764e-02   7.1530596e-03   2.5161110e-02   1.1302192e+02   1.4904893e+01
   1.0263190e-02   1.4192271e-02   6.7780336e-03   2.7208748e-02   1.1239900e+02   1.3001844e+01
   1.1144029e-02   1.4197520e-02   6.4853224e-03   2.9225022e-02   1.1162473e+02   1.1804014e+01
   1.2184300e-02   1.4141368e-02   6.2647720e-03   3.1122202e-02   1.1064587e+02   1.1278148e+01
   1.3387458e-02   1.4030266e-02   6.1040710e-03   3.2805608e-02   1.0964942e+02   1.1530857e+01
   1.4752459e-02   1.3863989e-02   5.9896276e-03   3.4191094e-02   1.0837795e+02   1.1515229e+01
   1.6280467e-02   1.3651076e-02   5.9075582e-03   3.5214232e-02   1.0696450e+02   1.1525237e+01
   1.7971076e-02   1.3412920e-02   5.8455780e-03   3.5838588e-02   1.0574049e+02   1.2031787e+01
   1.9817329e-02   1.3166956e-02   5.7918656e-03   3.6054696e-02   1.0420094e+02   1.2690067e+01
   2.1805410e-02   1.2922175e-02   5.7336524e-03   3.5859420e-02   1.0256980e+02   1.3276044e+01
   2.3912360e-02   1.2679901e-02   5.6600012e-03   3.5242226e-02   1.0116022e+02   1.3350229e+01
   2.6099924e-02   1.2441429e-02   5.5648972e-03   3.4206238e-02   9.9876063e+01   1.3573320e+01
   2.8328940e-02   1.2218909e-02   5.4447614e-03   3.2786470e-02   9.8359075e+01   1.3885116e+01
   3.0578480e-02   1.2028412e-02   5.2968910e-03   3.1034750e-02   9.6617122e+01   1.3876657e+01
   3.2832874e-02   1.1886544e-02   5.1239794e-03   2.9026296e-02   9.5415528e+01   1.4347405e+01
   3.5057588e-02   1.1811811e-02   4.9333428e-03   2.6867266e-02   9.4269708e+01   1.4793837e+01
   3.7193712e-02   1.1816005e-02   4.7337092e-03   2.4657966e-02   9.3246072e+01   1.4934747e+01
   3.9161118e-02   1.1900124e-02   4.5351748e-03   2.2474880e-02   9.2289678e+01   1.5217168e+01
   4.0847556e-02   1.2056721e-02   4.3474046e-03   2.0380490e-02   9.1049001e+01   1.5423394e+01
   4.2132918e-02   1.2275922e-02   4.1777506e-03   1.8424317e-02   9.0184250e+01   1.5494417e+01
   4.2924184e-02   1.2548264e-02   4.0299954e-03   1.6644484e-02   8.9161906e+01   1.5373916e+01
   4.3148456e-02   1.2861178e-02   3.9052882e-03   1.5066049e-02   8.8245198e+01   1.5305160e+01
   4.2779610e-02   1.3195790e-02   3.8030860e-03   1.3699215e-02   8.7568290e+01   1.5400770e+01
   4.1867050e-02   1.3532519e-02   3.7220076e-03   1.2547903e-02   8.6419184e+01   1.5423237e+01
   4.0517984e-02   1.3866906e-02   3.6618498e-03   1.1612713e-02   8.5252315e+01   1.5442510e+01
   3.8871300e-02   1.4212056e-02   3.6223236e-03   1.0885889e-02   8.4320861e+01   1.5473957e+01
   3.7069918e-02   1.4584840e-02   3.6029388e-03   1.0351219e-02   8.3553979e+01   1.5502191e+01
   3.5239030e-02   1.4997242e-02   3.6038918e-03   9.9888310e-03   8.2864992e+01   1.5500001e+01
   3.3474934e-02   1.5456393e-02   3.6252674e-03   9.7798978e-03   8.2052305e+01   1.5468448e+01
   3.1842298e-02   1.5965802e-02   3.6679406e-03   9.7053314e-03   8.1097604e+01   1.5469255e+01
   3.0369412e-02   1.6521799e-02   3.7338382e-03   9.7431024e-03   8.0461064e+01   1.5461771e+01
   2.9051398e-02   1.7106583e-02   3.8242158e-03   9.8709876e-03   7.9838657e+01   1.5468592e+01
   2.7864648e-02   1.7692577e-02   3.9386646e-03   1.0066990e-02   7.9167673e+01   1.5476918e+01
   2.6777986e-02   1.8251838e-02   4.0764478e-03   1.0305487e-02   7.8839618e+01   1.5462217e+01
   2.5763240e-02   1.8766187e-02   4.2370966e-03   1.0555254e-02   7.8399177e+01   1.5458385e+01
   2.4790702e-02   1.9241895e-02   4.4189802e-03   1.0787623e-02   7.8035523e+01   1.5429092e+01
   2.3831482e-02   1.9695322e-02   4.6193174e-03   1.0981830e-02   7.7385743e+01   1.5392834e+01
   2.2877046e-02   2.0145438e-02   4.8348814e-03   1.1115726e-02   7.6481606e+01   1.5365791e+01
   2.1940932e-02   2.0634866e-02   5.0620424e-03   1.1169826e-02   7.5897044e+01   1.5332716e+01
   2.1052018e-02   2.1219588e-02   5.2968288e-03   1.1138454e-02   7.4964761e+01   1.5309541e+01
   2.0248844e-02   2.1946214e-02   5.5347866e-03   1.1021238e-02   7.3923627e+01   1.5139287e+01
   1.9564910e-02   2.2846858e-02   5.7733596e-03   1.0815793e-02   7.3209576e+01   1.4902797e+01
   1.9018124e-02   2.3939254e-02   6.0149704e-03   1.0526832e-02   7.2341779e+01   1.4847891e+01
   1.8609614e-02   2.5227154e-02   6.2655222e-03   1.0171890e-02   7.1317461e+01   1.4656080e+01
   1.8323642e-02   2.6708396e-02   6.5319722e-03   9.7704728e-03   7.0257696e+01   1.3847665e+01
   1.8147309e-02   2.8377500e-02   6.8197006e-03   9.3342284e-03   6.8666449e+01   1.2861270e+01
   1.8083668e-02   3.0213124e-02   7.1299862e-03   8.8717344e-03   6.6834693e+01   1.2149498e+01
   1.8131558e-02   3.2177388e-02   7.4598206e-03   8.3958638e-03   6.5232070e+01   1.1260911e+01
   1.8286337e-02   3.4235180e-02   7.8017248e-03   7.9221618e-03   6.3600977e+01   1.0521886e+01
   1.8548714e-02   3.6362726e-02   8.1441930e-03   7.4640006e-03   6.2025419e+01   1.0201927e+01
   1.8910018e-02   3.8523062e-02   8.4715436e-03   7.0318056e-03   5.9814364e+01   9.7398907e+00
   1.9348982e-02   4.0653454e-02   8.7635266e-03   6.6348958e-03   5.7102190e+01   9.3543966e+00
   1.9838811e-02   4.2668490e-02   8.9991330e-03   6.2827316e-03   5.5092256e+01   9.3967151e+00
   2.0345014e-02   4.4467018e-02   9.1618974e-03   5.9824792e-03   5.3179810e+01   9.5140706e+00
   2.0824084e-02   4.5951756e-02   9.2389382e-03   5.7375504e-03   5.0412203e+01   9.4576295e+00
   2.1237748e-02   4.7030412e-02   9.2230108e-03   5.5488760e-03   4.7254364e+01   9.2103660e+00
   2.1566964e-02   4.7625212e-02   9.1200610e-03   5.4140052e-03   4.3774338e+01   8.7626354e+00
   2.1811130e-02   4.7692798e-02   8.9430168e-03   5.3278238e-03   3.9290626e+01   8.2643647e+00
   2.1976458e-02   4.7234380e-02   8.7035786e-03   5.2840904e-03   3.5348541e+01   7.9696296e+00
   2.2063214e-02   4.6299506e-02   8.4147632e-03   5.2726028e-03   3.2318530e+01   7.8837432e+00
   2.2067642e-02   4.4973638e-02   8.0910642e-03   5.2819684e-03   2.8610439e+01   7.8632346e+00
   2.1979702e-02   4.3362666e-02   7.7455258e-03   5.3044464e-03   2.4680195e+01   7.9302937e+00
   2.1777972e-02   4.1573486e-02   7.3861512e-03   5.3327496e-03   2.0842173e+01   7.6817806e+00
   2.1444078e-02   3.9691726e-02   7.0161252e-03   5.3585324e-03   1.6704477e+01   7.4652514e+00
   2.0971318e-02   3.7774288e-02   6.6375768e-03   5.3735432e-03   1.3006900e+01   7.6511214e+00
   2.0360026e-02   3.5860562e-02   6.2513684e-03   5.3727754e-03   1.0986163e+01   7.8457122e+00
   1.9621226e-02   3.3977974e-02   5.8585304e-03   5.3547720e-03   9.7395243e+00   8.0247236e+00
   1.8778816e-02   3.2147294e-02   5.4622376e-03   5.3183082e-03   8.0545616e+00   8.1740549e+00
   1.7859740e-02   3.0387776e-02   5.0682202e-03   5.2655864e-03   6.5486542e+00   8.6752393e+00
   1.6887084e-02   2.8703700e-02   4.6875352e-03   5.2009274e-03   5.1467714e+00   8.7579865e+00
   1.5881516e-02   2.7079410e-02   4.3344580e-03   5.1252728e-03   4.1430548e+00   8.7869358e+00
   1.4864911e-02   2.5482904e-02   4.0224982e-03   5.0382462e-03   3.5969575e+00   8.9997202e+00
   1.3858435e-02   2.3884618e-02   3.7667646e-03   4.9423636e-03   2.8132425e+00   9.4461743e+00
   1.2878834e-02   2.2284222e-02   3.5863184e-03   4.8425614e-03   2.6727836e+00   1.7028228e+01
   1.1939368e-02   2.0702146e-02   3.5023872e-03   4.7433628e-03   2.9373757e+00   3.2335145e+01
   1.1047316e-02   1.9156651e-02   3.5365678e-03   4.6483666e-03   2.4410156e+00   4.9344668e+01
   1.0204557e-02   1.7656967e-02   3.7114028e-03   4.5591470e-03   2.3510478e+00   6.8650955e+01
   9.4105572e-03   1.6206704e-02   4.0518878e-03   4.4748704e-03   2.4910990e+00   8.6526044e+01
   8.6665370e-03   1.4807933e-02   4.5866480e-03   4.3936684e-03   2.3555016e+00   9.6685847e+01
   7.9832522e-03   1.3467156e-02   5.3489848e-03   4.3130286e-03   2.5234357e+00   1.0179025e+02
   7.3751774e-03   1.2200470e-02   6.3753970e-03   4.2322394e-03   2.2580347e+00   1.0668687e+02
   6.8531948e-03   1.1030300e-02   7.7024506e-03   4.1532800e-03   2.1078604e+00   1.1065361e+02
   6.4256992e-03   9.9768648e-03   9.3636480e-03   4.0784194e-03   2.2447245e+00   1.1252934e+02
   6.1002436e-03   9.0520696e-03   1.1386683e-02   4.0094342e-03   2.0389891e+00   1.1356792e+02
   5.8840522e-03   8.2577386e-03   1.3794857e-02   3.9473944e-03   2.0295583e+00   1.1383409e+02
   5.7801666e-03   7.5894954e-03   1.6608215e-02   3.8938844e-03   2.0009614e+00   1.1384236e+02
   5.7986598e-03   7.0436130e-03   1.9842083e-02   3.8513490e-03   1.9660295e+00   1.1385134e+02
   5.9685528e-03   6.6175320e-03   2.3505644e-02   3.8204546e-03   2.2061041e+00   1.1330632e+02
   6.3250492e-03   6.3084442e-03   2.7602578e-02   3.7999002e-03   2.2437308e+00   1.1249116e+02
   6.9004496e-03   6.1126612e-03   3.2127294e-02   3.7873606e-03   2.1343063e+00   1.1132668e+02
   7.7244806e-03   6.0233884e-03   3.7052760e-02   3.7804502e-03   2.2538122e+00   1.1008753e+02
   8.8226128e-03   6.0300890e-03   4.2321304e-02   3.7771328e-03   2.1740238e+00   1.0923587e+02
   1.0217325e-02   6.1204104e-03   4.7842688e-02   3.7742738e-03   1.6998076e+00   1.0879855e+02
   1.1927008e-02   6.2809632e-03   5.3518248e-02   3.7684016e-03   1.5161837e+00   1.0876914e+02
   1.3962105e-02   6.4967850e-03   5.9246210e-02   3.7576966e-03   1.4242379e+00   1.0884586e+02
   1.6323189e-02   6.7534678e-03   6.4890984e-02   3.7414404e-03   1.3083217e+00   1.0906278e+02
   1.8998875e-02   7.0342036e-03   7.0295586e-02   3.7185596e-03   1.4319045e+00   1.0940789e+02
   2.1964872e-02   7.3223376e-03   7.5308186e-02   3.6888940e-03   1.3698494e+00   1.0979655e+02
   2.5180000e-02   7.6074650e-03   7.9779506e-02   3.6536968e-03   1.1466013e+00   1.1036639e+02
   2.8581040e-02   7.8796558e-03   8.3505856e-02   3.6137658e-03   1.1494818e+00   1.1095671e+02
   3.2079528e-02   8.1344458e-03   8.6247074e-02   3.5699962e-03   1.1703316e+00   1.1168030e+02
   3.5555158e-02   8.3750116e-03   8.7868614e-02   3.5240098e-03   9.5352984e-01   1.1254386e+02
   3.8862642e-02   8.5999286e-03   8.8347922e-02   3.4777252e-03   9.9549464e-01   1.1328616e+02
   4.1847696e-02   8.8007150e-03   8.7736424e-02   3.4330994e-03   9.3933192e-01   1.1404971e+02
   4.4371538e-02   8.9683570e-03   8.6153912e-02   3.3915892e-03   6.7663985e-01   1.1479846e+02
   4.6345420e-02   9.1024464e-03   8.3710230e-02   3.3545482e-03   4.5566880e-01   1.1540284e+02
   4.7740734e-02   9.2084898e-03   8.0496304e-02   3.3231502e-03   2.7407519e-01   1.1592015e+02
   4.8580088e-02   9.2898674e-03   7.6630970e-02   3.2987296e-03   1.8703837e+00   1.1629509e+02
   4.8908186e-02   9.3469340e-03   7.2246756e-02   3.2823594e-03   4.2046218e+00   1.1656634e+02
   4.8783332e-02   9.3759348e-03   6.7452300e-02   3.2731516e-03   5.8771582e+00   1.1683640e+02
   4.8296496e-02   9.3720762e-03   6.2363484e-02   3.2698268e-03   7.1335639e+00   1.1704219e+02
   4.7546512e-02   9.3302502e-03   5.7152064e-02   3.2714184e-03   6.9673685e+00   1.1716602e+02
   4.6623890e-02   9.2434628e-03   5.2006280e-02   3.2764338e-03   7.1377231e+00   1.1723138e+02
   4.5609996e-02   9.1080474e-03   4.7071478e-02   3.2844308e-03   7.1207241e+00   1.1721895e+02
   4.4563224e-02   8.9251620e-03   4.2437424e-02   3.2963812e-03   5.5414392e+00   1.1719026e+02
   4.3530940e-02   8.6961422e-03   3.8145504e-02   3.3127964e-03   4.9208298e+00   1.1719223e+02
   4.2559806e-02   8.4257138e-03   3.4200624e-02   3.3322544e-03   5.0107652e+00   1.1712459e+02
   4.1688516e-02   8.1282160e-03   3.0591766e-02   3.3529554e-03   4.9507649e+00   1.1692914e+02
   4.0942206e-02   7.8202076e-03   2.7310030e-02   3.3743370e-03   5.0061582e+00   1.1668704e+02
   4.0344012e-02   7.5138726e-03   2.4340366e-02   3.3958670e-03   4.9926867e+00   1.1641878e+02
   3.9930990e-02   7.2185126e-03   2.1651230e-02   3.4161894e-03   5.0416889e+00   1.1597280e+02
   3.9732606e-02   6.9410176e-03   1.9214297e-02   3.4330286e-03   5.0241683e+00   1.1534248e+02
   3.9744854e-02   6.6899184e-03   1.7016490e-02   3.4447794e-03   5.0437348e+00   1.1471590e+02
   3.9943402e-02   6.4733968e-03   1.5043236e-02   3.4507142e-03   5.0051022e+00   1.1404312e+02
   4.0297044e-02   6.2924348e-03   1.3273642e-02   3.4486584e-03   5.0695275e+00   1.1332740e+02
   4.0780352e-02   6.1436130e-03   1.1693485e-02   3.4350832e-03   5.1618244e+00   1.1263672e+02
   4.1396992e-02   6.0236676e-03   1.0297155e-02   3.4050790e-03   5.0339618e+00   1.1191518e+02
   4.2162342e-02   5.9278378e-03   9.0785854e-03   3.3527526e-03   5.0640794e+00   1.1118201e+02
   4.3065478e-02   5.8485032e-03   8.0265206e-03   3.2724000e-03   5.1621926e+00   1.1041063e+02
   4.4059244e-02   5.7741006e-03   7.1281440e-03   3.1592528e-03   5.2500925e+00   1.0963541e+02
   4.5065904e-02   5.6897264e-03   6.3728936e-03   3.0119688e-03   5.3714623e+00   1.0872493e+02
   4.5978514e-02   5.5872524e-03   5.7503954e-03   2.8314776e-03   5.5369183e+00   1.0775383e+02
   4.6700100e-02   5.4674900e-03   5.2469764e-03   2.6191532e-03   5.6441259e+00   1.0689407e+02
   4.7206024e-02   5.3317672e-03   4.8456378e-03   2.3793402e-03   5.6211176e+00   1.0583250e+02
   4.7512278e-02   5.1823768e-03   4.5297510e-03   2.1187858e-03   5.6588801e+00   1.0457059e+02
   4.7634328e-02   5.0227342e-03   4.2857110e-03   1.8447623e-03   5.6594565e+00   1.0328522e+02
   4.7607632e-02   4.8542278e-03   4.1008552e-03   1.5664575e-03   5.6875435e+00   1.0215522e+02
   4.7471998e-02   4.6776534e-03   3.9627994e-03   1.2959818e-03   5.7147232e+00   1.0111178e+02
   4.7259034e-02   4.4924612e-03   3.8610754e-03   1.0496757e-03   5.6134660e+00   9.9795145e+01
   4.7005622e-02   4.2982008e-03   3.7859490e-03   8.5013880e-04   5.5831420e+00   9.8114114e+01
   4.6742258e-02   4.0985948e-03   3.7282974e-03   7.2565366e-04   5.5848680e+00   9.6064478e+01
   4.6482184e-02   3.8991784e-03   3.6817374e-03   7.0916848e-04   5.6443803e+00   9.4322846e+01
   4.6230218e-02   3.7051738e-03   3.6428870e-03   8.3793058e-04   5.6753901e+00   9.3146321e+01
   4.5984490e-02   3.5213270e-03   3.6100202e-03   1.1518103e-03   5.4687533e+00   9.1946216e+01
   4.5726334e-02   3.3506280e-03   3.5813366e-03   1.6927227e-03   5.3651502e+00   9.0697812e+01
   4.5426118e-02   3.1943322e-03   3.5536206e-03   2.5043926e-03   5.4371271e+00   8.9290143e+01
   4.5057348e-02   3.0527114e-03   3.5226102e-03   3.6320940e-03   5.4531723e+00   8.7593432e+01
   4.4595258e-02   2.9257566e-03   3.4832318e-03   5.1219842e-03   5.4411028e+00   8.6016644e+01
   4.4019602e-02   2.8148514e-03   3.4292094e-03   7.0190366e-03   5.3570672e+00   8.4727460e+01
   4.3324692e-02   2.7232886e-03   3.3551974e-03   9.3666590e-03   5.2717862e+00   8.3186370e+01
   4.2512896e-02   2.6536108e-03   3.2589070e-03   1.2203264e-02   5.3259952e+00   8.1120269e+01
   4.1586536e-02   2.6075184e-03   3.1399118e-03   1.5558140e-02   5.2801203e+00   7.9264571e+01
   4.0555514e-02   2.5875092e-03   2.9987672e-03   1.9448537e-02   5.1356683e+00   7.7833424e+01
   3.9445972e-02   2.5955772e-03   2.8371262e-03   2.3875758e-02   5.1993284e+00   7.6058495e+01
   3.8301506e-02   2.6322376e-03   2.6575174e-03   2.8823140e-02   5.2741070e+00   7.4134855e+01
   3.7178048e-02   2.6970518e-03   2.4641850e-03   3.4250004e-02   5.2318630e+00   7.2335561e+01
   3.6131834e-02   2.7884812e-03   2.2631562e-03   4.0086776e-02   5.2386784e+00   7.0326641e+01
   3.5214614e-02   2.9027636e-03   2.0639304e-03   4.6228888e-02   5.2858432e+00   6.8887125e+01
   3.4471362e-02   3.0360326e-03   1.8810684e-03   5.2535418e-02   5.2232882e+00   6.7533244e+01
   3.3926632e-02   3.1863932e-03   1.7323298e-03   5.8835234e-02   5.0696576e+00   6.5816999e+01
   3.3592440e-02   3.3530776e-03   1.6397918e-03   6.4941630e-02   5.0857618e+00   6.4633356e+01
   3.3492130e-02   3.5371558e-03   1.6304903e-03   7.0690770e-02   5.0689553e+00   6.2942942e+01
   3.3662370e-02   3.7390458e-03   1.7344877e-03   7.5932852e-02   4.9118551e+00   6.1166321e+01
   3.4146106e-02   3.9555046e-03   1.9842770e-03   8.0504938e-02   4.8580175e+00   5.9586139e+01
   3.4984410e-02   4.1808020e-03   2.4138664e-03   8.4230882e-02   4.7904848e+00   5.7887338e+01
   3.6205844e-02   4.4091278e-03   3.0587998e-03   8.6901166e-02   4.7395585e+00   5.6907989e+01
   3.7824570e-02   4.6363446e-03   3.9564988e-03   8.8364608e-02   4.7853642e+00   5.4652766e+01
   3.9832032e-02   4.8600258e-03   5.1470416e-03   8.8609042e-02   4.7885542e+00   5.1775093e+01
   4.2181430e-02   5.0825890e-03   6.6731788e-03   8.7675898e-02   4.6528474e+00   4.9802165e+01
   4.4811808e-02   5.3129016e-03   8.5761498e-03   8.5649392e-02   4.6101513e+00   4.7462059e+01
   4.7674780e-02   5.5620816e-03   1.0892731e-02   8.2663420e-02   4.5494693e+00   4.5513754e+01
   5.0713622e-02   5.8391732e-03   1.3655412e-02   7.8844546e-02   4.1966459e+00   4.2773700e+01
   5.3876764e-02   6.1492688e-03   1.6893493e-02   7.4337012e-02   3.9685103e+00   3.8467881e+01
   5.7148240e-02   6.4950978e-03   2.0629448e-02   6.9325702e-02   3.6758041e+00   3.5401933e+01
   6.0530324e-02   6.8777394e-03   2.4870304e-02   6.3992008e-02   3.3566187e+00   3.2059802e+01
   6.4031178e-02   7.2965566e-03   2.9605312e-02   5.8489898e-02   3.4117762e+00   2.7417333e+01
   6.7635856e-02   7.7511726e-03   3.4805354e-02   5.2964938e-02   3.3678752e+00   2.4901634e+01
   7.1291162e-02   8.2411092e-03   4.0419792e-02   4.7552572e-02   3.0952081e+00   2.3547061e+01
   7.4933738e-02   8.7625364e-03   4.6364204e-02   4.2371064e-02   2.8443876e+00   2.1049719e+01
   7.8495036e-02   9.3074348e-03   5.2507518e-02   3.7530046e-02   2.9315157e+00   1.8628798e+01
   8.1937632e-02   9.8678530e-03   5.8673476e-02   3.3116716e-02   3.1581115e+00   1.6982363e+01
   8.5239360e-02   1.0440359e-02   6.4646392e-02   2.9192424e-02   3.3000038e+00   1.5802457e+01
   8.8346470e-02   1.1027015e-02   7.0184580e-02   2.5796034e-02   3.1908532e+00   1.4984876e+01
   9.1238108e-02   1.1630501e-02   7.4997548e-02   2.2936938e-02   2.7084537e+00   1.4534126e+01
   9.3921030e-02   1.2246133e-02   7.8753538e-02   2.0597790e-02   2.7221457e+00   1.3770186e+01
   9.6398482e-02   1.2866838e-02   8.1181740e-02   1.8739777e-02   2.6536545e+00   1.2150722e+01
   9.8689766e-02   1.3498946e-02   8.2137276e-02   1.7312176e-02   2.6965376e+00   1.1314000e+01
   1.0080158e-01   1.4164480e-02   8.1651818e-02   1.6264559e-02   2.6154176e+00   1.1220816e+01
   1.0273657e-01   1.4889628e-02   7.9914058e-02   1.5551121e-02   2.9805485e+00   1.1178666e+01
   1.0447342e-01   1.5697725e-02   7.7158366e-02   1.5127566e-02   8.7930395e+00   1.1466149e+01
   1.0593534e-01   1.6604837e-02   7.3650592e-02   1.4948280e-02   2.2824554e+01   1.1121437e+01
   1.0699810e-01   1.7615741e-02   6.9668482e-02   1.4962827e-02   4.6602073e+01   1.0297336e+01
   1.0748274e-01   1.8718865e-02   6.5439478e-02   1.5117253e-02   7.1609304e+01   9.5611454e+00
   1.0723968e-01   1.9886415e-02   6.1127468e-02   1.5363818e-02   8.7103572e+01   9.3722658e+00
   1.0622602e-01   2.1080468e-02   5.6843304e-02   1.5657560e-02   9.7000213e+01   9.1311930e+00
   1.0446663e-01   2.2250686e-02   5.2681654e-02   1.5950592e-02   1.0413697e+02   8.0931910e+00
   1.0198404e-01   2.3340398e-02   4.8720046e-02   1.6197622e-02   1.0966798e+02   7.7344096e+00
   9.8771112e-02   2.4285816e-02   4.5013470e-02   1.6358619e-02   1.1433719e+02   7.3869303e+00
   9.4807054e-02   2.5026776e-02   4.1616904e-02   1.6393436e-02   1.1640609e+02   6.4345251e+00
   9.0080010e-02   2.5537940e-02   3.8561922e-02   1.6268770e-02   1.1730915e+02   6.1184360e+00
   8.4660620e-02   2.5814384e-02   3.5847838e-02   1.5983239e-02   1.1759330e+02   5.9250486e+00
   7.8727722e-02   2.5848512e-02   3.3454494e-02   1.5554582e-02   1.1760999e+02   5.4144415e+00
   7.2508854e-02   2.5635122e-02   3.1347266e-02   1.4997628e-02   1.1757028e+02   4.7323099e+00
   6.6243014e-02   2.5185328e-02   2.9496436e-02   1.4341241e-02   1.1708488e+02   4.0520490e+00
   6.0153346e-02   2.4519202e-02   2.7867414e-02   1.3622743e-02   1.1630443e+02   3.3332669e+00
   5.4437470e-02   2.3656278e-02   2.6403212e-02   1.2870763e-02   1.1512419e+02   2.8392536e+00
   4.9251724e-02   2.2647186e-02   2.5050300e-02   1.2107031e-02   1.1400948e+02   2.8519851e+00
   4.4689928e-02   2.1566008e-02   2.3771988e-02   1.1343561e-02   1.1311212e+02   2.6028371e+00
   4.0805120e-02   2.0478246e-02   2.2534414e-02   1.0587247e-02   1.1261825e+02   2.5382604e+00
   3.7628556e-02   1.9444733e-02   2.1316022e-02   9.8463470e-03   1.1251653e+02   2.4946237e+00
   3.5163398e-02   1.8516655e-02   2.0114208e-02   9.1287304e-03   1.1232458e+02   1.9407536e+00
   3.3378292e-02   1.7728242e-02   1.8930377e-02   8.4428682e-03   1.1223595e+02   1.6261630e+00
   3.2212840e-02   1.7096788e-02   1.7765147e-02   7.7990522e-03   1.1228047e+02   1.3571640e+00
   3.1591096e-02   1.6624614e-02   1.6619364e-02   7.2081840e-03   1.1231488e+02   1.0423265e+00
   3.1438954e-02   1.6305507e-02   1.5491907e-02   6.6781774e-03   1.1236261e+02   6.7644706e-01
   3.1706604e-02   1.6123164e-02   1.4388459e-02   6.2130334e-03   1.1252223e+02   4.4675920e-01
   3.2383492e-02   1.6051350e-02   1.3324864e-02   5.8163140e-03   1.1281356e+02   5.4572247e-01
   3.3481420e-02   1.6064252e-02   1.2315606e-02   5.4917482e-03   1.1296639e+02   3.2537470e-01
   3.5003250e-02   1.6139809e-02   1.1367910e-02   5.2415404e-03   1.1300385e+02   6.7740893e-01
   3.6933056e-02   1.6251696e-02   1.0482794e-02   5.0662792e-03   1.1300549e+02   2.2737382e+00
   3.9232758e-02   1.6371272e-02   9.6623572e-03   4.9668484e-03   1.1287294e+02   5.3251828e+00
   4.1842610e-02   1.6473031e-02   8.9111406e-03   4.9459028e-03   1.1258664e+02   9.2507965e+00
   4.4699940e-02   1.6532799e-02   8.2298072e-03   5.0065764e-03   1.1222383e+02   1.2325201e+01
   4.7746780e-02   1.6539733e-02   7.6170046e-03   5.1505852e-03   1.1193311e+02   1.4683190e+01
   5.0921370e-02   1.6502120e-02   7.0727866e-03   5.3781328e-03   1.1159373e+02   1.5402803e+01
   5.4160880e-02   1.6431861e-02   6.5969636e-03   5.6873572e-03   1.1108248e+02   1.5133522e+01
   5.7404308e-02   1.6339161e-02   6.1865054e-03   6.0725710e-03   1.1046927e+02   1.5903505e+01
   6.0586908e-02   1.6230162e-02   5.8382350e-03   6.5250650e-03   1.0986167e+02   1.5399155e+01
   6.3629664e-02   1.6100316e-02   5.5507182e-03   7.0332982e-03   1.0909598e+02   1.3162168e+01
   6.6416066e-02   1.5936386e-02   5.3218358e-03   7.5810856e-03   1.0799419e+02   1.1834175e+01
   6.8785974e-02   1.5721866e-02   5.1485386e-03   8.1524436e-03   1.0697102e+02   1.1255776e+01
   7.0534370e-02   1.5438693e-02   5.0257772e-03   8.7363334e-03   1.0580699e+02   1.0892421e+01
   7.1453306e-02   1.5064826e-02   4.9463334e-03   9.3193170e-03   1.0448129e+02   1.1056506e+01
   7.1517968e-02   1.4591790e-02   4.9038068e-03   9.8829996e-03   1.0314594e+02   1.1148530e+01
   7.0942632e-02   1.4041074e-02   4.8940490e-03   1.0416101e-02   1.0118279e+02   1.1393227e+01
   6.9980878e-02   1.3445402e-02   4.9134494e-03   1.0915144e-02   9.9327778e+01   1.2030606e+01
   6.8815426e-02   1.2831046e-02   4.9569154e-03   1.1374597e-02   9.7885828e+01   1.2460933e+01
   6.7564012e-02   1.2217704e-02   5.0184074e-03   1.1790934e-02   9.6193760e+01   1.2921746e+01
   6.6271342e-02   1.1621867e-02   5.0900512e-03   1.2166424e-02   9.4414188e+01   1.3444957e+01
   6.4932766e-02   1.1056676e-02   5.1621660e-03   1.2501286e-02   9.2656555e+01   1.3682171e+01
   6.3526896e-02   1.0532304e-02   5.2269488e-03   1.2786331e-02   9.0939534e+01   1.3770506e+01
   6.2003608e-02   1.0058414e-02   5.2785260e-03   1.3005737e-02   8.9206376e+01   1.3887709e+01
   6.0314510e-02   9.6437444e-03   5.3138544e-03   1.3145243e-02   8.7813661e+01   1.4222557e+01
   5.8483360e-02   9.2940510e-03   5.3349474e-03   1.3189251e-02   8.6614612e+01   1.4480844e+01
   5.6561664e-02   9.0090660e-03   5.3462830e-03   1.3119785e-02   8.5302298e+01   1.4547355e+01
   5.4568376e-02   8.7832514e-03   5.3521874e-03   1.2925633e-02   8.4348445e+01   1.4768654e+01
   5.2520330e-02   8.6073388e-03   5.3557974e-03   1.2608445e-02   8.3204754e+01   1.4924994e+01
   5.0451522e-02   8.4711542e-03   5.3588954e-03   1.2181289e-02   8.1794918e+01   1.4987037e+01
   4.8406718e-02   8.3679256e-03   5.3613866e-03   1.1661043e-02   8.0661615e+01   1.5105169e+01
   4.6428146e-02   8.2907736e-03   5.3616484e-03   1.1069953e-02   7.9629098e+01   1.5171117e+01
   4.4534434e-02   8.2317266e-03   5.3574612e-03   1.0436039e-02   7.8619828e+01   1.5210847e+01
   4.2720516e-02   8.1843822e-03   5.3443742e-03   9.7829290e-03   7.7434881e+01   1.5228497e+01
   4.0985842e-02   8.1444186e-03   5.3175724e-03   9.1302544e-03   7.5926151e+01   1.5269153e+01
   3.9358734e-02   8.1150878e-03   5.2743308e-03   8.4979068e-03   7.4114194e+01   1.5258196e+01
   3.7875196e-02   8.1067470e-03   5.2138156e-03   7.9030476e-03   7.2380213e+01   1.5154283e+01
   3.6548654e-02   8.1292004e-03   5.1392844e-03   7.3576792e-03   7.0930899e+01   1.5105428e+01
   3.5356800e-02   8.1914250e-03   5.0565372e-03   6.8692918e-03   6.9577065e+01   1.5078149e+01
   3.4234702e-02   8.3015098e-03   4.9702476e-03   6.4408804e-03   6.8283536e+01   1.5083824e+01
   3.3118134e-02   8.4634368e-03   4.8838766e-03   6.0699402e-03   6.6533140e+01   1.5109277e+01
   3.1971332e-02   8.6807282e-03   4.7997128e-03   5.7496086e-03   6.4784540e+01   1.5085563e+01
   3.0756952e-02   8.9579424e-03   4.7185572e-03   5.4716866e-03   6.3474535e+01   1.5109659e+01
   2.9427886e-02   9.2934904e-03   4.6392306e-03   5.2300298e-03   6.2206084e+01   1.5120468e+01
   2.7922562e-02   9.6772750e-03   4.5607144e-03   5.0211658e-03   6.1574448e+01   1.5131745e+01
   2.6203340e-02   1.0098520e-02   4.4839384e-03   4.8419962e-03   6.0968058e+01   1.5155735e+01
   2.4315210e-02   1.0551058e-02   4.4092316e-03   4.6881374e-03   5.9744718e+01   1.5091364e+01
   2.2349472e-02   1.1028197e-02   4.3378870e-03   4.5533032e-03   5.8730638e+01   1.5089447e+01
   2.0395752e-02   1.1519547e-02   4.2737538e-03   4.4308088e-03   5.7711659e+01   1.5105749e+01
   1.8529809e-02   1.2011872e-02   4.2186932e-03   4.3168266e-03   5.6524978e+01   1.5034281e+01
   1.6806165e-02   1.2490885e-02   4.1730456e-03   4.2094404e-03   5.5430331e+01   1.4972222e+01
   1.5262248e-02   1.2940762e-02   4.1397540e-03   4.1064554e-03   5.4229939e+01   1.4985086e+01
   1.3920953e-02   1.3348484e-02   4.1229866e-03   4.0065630e-03   5.2907749e+01   1.4882312e+01
   1.2795392e-02   1.3718386e-02   4.1260230e-03   3.9082200e-03   5.1553079e+01   1.4535338e+01
   1.1891876e-02   1.4065857e-02   4.1515954e-03   3.8091076e-03   5.0259283e+01   1.4153286e+01
   1.1210082e-02   1.4406144e-02   4.2024868e-03   3.7078540e-03   4.8966247e+01   1.3621231e+01
   1.0743147e-02   1.4757040e-02   4.2820624e-03   3.6048152e-03   4.7715381e+01   1.3126850e+01
   1.0477261e-02   1.5136827e-02   4.3935976e-03   3.5027440e-03   4.6624759e+01   1.2587645e+01
   1.0397656e-02   1.5567276e-02   4.5391730e-03   3.4055446e-03   4.4836509e+01   1.1590931e+01
   1.0490711e-02   1.6070100e-02   4.7189354e-03   3.3174096e-03   4.2515131e+01   1.0771372e+01
   1.0739718e-02   1.6655306e-02   4.9310892e-03   3.2415668e-03   4.0819779e+01   1.0343802e+01
   1.1123452e-02   1.7323017e-02   5.1730224e-03   3.1796048e-03   3.8525375e+01   1.0110126e+01
   1.1621544e-02   1.8070185e-02   5.4413432e-03   3.1328678e-03   3.5736662e+01   9.9290200e+00
   1.2213456e-02   1.8891283e-02   5.7307588e-03   3.1010432e-03   3.3218446e+01   9.7503302e+00
   1.2871361e-02   1.9777162e-02   6.0334068e-03   3.0822862e-03   3.0646232e+01   9.7265049e+00
   1.3562538e-02   2.0715036e-02   6.3400350e-03   3.0743942e-03   2.8374005e+01   9.5443340e+00
   1.4253582e-02   2.1684244e-02   6.6402406e-03   3.0750092e-03   2.5670612e+01   9.2999234e+00
   1.4922084e-02   2.2667102e-02   6.9208644e-03   3.0840420e-03   2.3171597e+01   9.0007420e+00
   1.5562879e-02   2.3669538e-02   7.1672694e-03   3.1032588e-03   2.0552718e+01   8.5849706e+00
   1.6176861e-02   2.4710534e-02   7.3661100e-03   3.1342644e-03   1.7754510e+01   8.3888278e+00
   1.6762614e-02   2.5797124e-02   7.5105454e-03   3.1781422e-03   1.4972895e+01   8.1602329e+00
   1.7305969e-02   2.6915724e-02   7.6024138e-03   3.2346868e-03   1.0966835e+01   7.8035655e+00
   1.7788627e-02   2.8032004e-02   7.6465098e-03   3.3023774e-03   8.8315125e+00   7.5991479e+00
   1.8199995e-02   2.9096492e-02   7.6509564e-03   3.3787336e-03   8.1713715e+00   7.5682057e+00
   1.8530469e-02   3.0065660e-02   7.6285532e-03   3.4604230e-03   6.2946025e+00   7.5522406e+00
   1.8782112e-02   3.0917668e-02   7.5903736e-03   3.5447804e-03   4.8489577e+00   7.5393870e+00
   1.8965304e-02   3.1640916e-02   7.5428308e-03   3.6310942e-03   4.2115036e+00   7.5451692e+00
   1.9085252e-02   3.2219182e-02   7.4893664e-03   3.7187828e-03   3.5213096e+00   7.6883177e+00
   1.9142002e-02   3.2640406e-02   7.4326734e-03   3.8075882e-03   3.1063042e+00   7.8759638e+00
   1.9128025e-02   3.2906200e-02   7.3738434e-03   3.8990978e-03   3.4781642e+00   7.9844257e+00
   1.9032007e-02   3.3018710e-02   7.3099098e-03   3.9953476e-03   3.4499452e+00   8.0770650e+00
   1.8839891e-02   3.2968592e-02   7.2338476e-03   4.0985722e-03   2.9647744e+00   8.2122537e+00
   1.8546433e-02   3.2733284e-02   7.1396354e-03   4.2104976e-03   2.9439025e+00   8.4073431e+00
   1.8162658e-02   3.2283162e-02   7.0294266e-03   4.3317246e-03   2.9294039e+00   8.3163060e+00
   1.7703632e-02   3.1590796e-02   6.9100086e-03   4.4612138e-03   2.9946741e+00   8.5911590e+00
   1.7188232e-02   3.0645736e-02   6.7945672e-03   4.5960918e-03   3.0410796e+00   8.5118503e+00
   1.6634769e-02   2.9463320e-02   6.7097648e-03   4.7338930e-03   3.0780044e+00   1.1320153e+01
   1.6053843e-02   2.8071710e-02   6.6864798e-03   4.8711418e-03   3.0302881e+00   2.3911128e+01
   1.5456161e-02   2.6513614e-02   6.7544760e-03   5.0025900e-03   2.7399446e+00   4.0686656e+01
   1.4857223e-02   2.4844840e-02   6.9418794e-03   5.1232762e-03   2.6747037e+00   5.6787893e+01
   1.4269866e-02   2.3116160e-02   7.2730050e-03   5.2289902e-03   2.6367813e+00   7.4886084e+01
   1.3697660e-02   2.1374996e-02   7.7733246e-03   5.3155732e-03   2.6082948e+00   8.9122304e+01
   1.3135629e-02   1.9663362e-02   8.4683360e-03   5.3778670e-03   2.6722497e+00   9.6861528e+01
   1.2573650e-02   1.8009904e-02   9.3793408e-03   5.4127076e-03   2.6086266e+00   1.0285230e+02
   1.2001297e-02   1.6436759e-02   1.0523677e-02   5.4203650e-03   2.2771403e+00   1.0751005e+02
   1.1409553e-02   1.4960556e-02   1.1918825e-02   5.4019824e-03   1.7888978e+00   1.1015551e+02
   1.0801205e-02   1.3593506e-02   1.3587402e-02   5.3597450e-03   1.8542487e+00   1.1153909e+02
   1.0197470e-02   1.2350434e-02   1.5550997e-02   5.2971026e-03   1.9560628e+00   1.1204495e+02
   9.6231494e-03   1.1240897e-02   1.7829822e-02   5.2165010e-03   1.6458022e+00   1.1216016e+02
   9.1039966e-03   1.0268189e-02   2.0455084e-02   5.1201630e-03   1.5539580e+00   1.1226624e+02
   8.6816042e-03   9.4390720e-03   2.3461234e-02   5.0135100e-03   1.4070381e+00   1.1224166e+02
   8.4169404e-03   8.7615054e-03   2.6869468e-02   4.9022326e-03   1.4675212e+00   1.1176111e+02
   8.3767162e-03   8.2410246e-03   3.0688446e-02   4.7882646e-03   1.5297337e+00   1.1085510e+02
   8.6227066e-03   7.8790112e-03   3.4918512e-02   4.6729782e-03   1.1853027e+00   1.0962517e+02
   9.2113812e-03   7.6724312e-03   3.9550336e-02   4.5595036e-03   1.2953731e+00   1.0852541e+02
   1.0193817e-02   7.6127416e-03   4.4554742e-02   4.4503068e-03   1.2330417e+00   1.0776535e+02
   1.1615867e-02   7.6843458e-03   4.9874538e-02   4.3468346e-03   9.1147854e-01   1.0722998e+02
   1.3515284e-02   7.8692184e-03   5.5430980e-02   4.2507134e-03   9.2582072e-01   1.0706770e+02
   1.5919821e-02   8.1492812e-03   6.1145112e-02   4.1630976e-03   8.7507052e-01   1.0686810e+02
   1.8844597e-02   8.5032746e-03   6.6931890e-02   4.0857144e-03   8.9726208e-01   1.0703121e+02
   2.2287914e-02   8.9044612e-03   7.2666048e-02   4.0213630e-03   8.7923130e-01   1.0760354e+02
   2.6227930e-02   9.3283838e-03   7.8191602e-02   3.9719322e-03   8.6750138e-01   1.0793109e+02
   3.0617030e-02   9.7580520e-03   8.3342756e-02   3.9375338e-03   8.7390820e-01   1.0853836e+02
   3.5384020e-02   1.0179424e-02   8.7949426e-02   3.9165382e-03   8.4702985e-01   1.0935336e+02
   4.0423592e-02   1.0585121e-02   9.1788770e-02   3.9064542e-03   8.8712403e-01   1.1019861e+02
   4.5589816e-02   1.0972905e-02   9.4577024e-02   3.9041588e-03   8.1611662e-01   1.1120783e+02
   5.0699102e-02   1.1337251e-02   9.6123690e-02   3.9065854e-03   9.1629306e-01   1.1215529e+02
   5.5531382e-02   1.1668452e-02   9.6364948e-02   3.9122334e-03   6.3433618e-01   1.1294657e+02
   5.9861106e-02   1.1948423e-02   9.5300338e-02   3.9217850e-03   1.5194786e-01   1.1359926e+02
   6.3465964e-02   1.2148805e-02   9.3013660e-02   3.9374828e-03   1.5561654e-01   1.1431906e+02
   6.6182386e-02   1.2243527e-02   8.9633418e-02   3.9607496e-03   1.4788221e-01   1.1497851e+02
   6.7983534e-02   1.2224376e-02   8.5294702e-02   3.9918956e-03   1.9074589e-01   1.1555428e+02
   6.8913626e-02   1.2101376e-02   8.0169962e-02   4.0300806e-03   9.3470829e-02   1.1611851e+02
   6.9028068e-02   1.1887123e-02   7.4483820e-02   4.0735034e-03   6.1022840e-01   1.1645513e+02
   6.8396264e-02   1.1587169e-02   6.8457154e-02   4.1206650e-03   2.2365665e+00   1.1673102e+02
   6.7096916e-02   1.1208692e-02   6.2268538e-02   4.1685558e-03   3.5080196e+00   1.1696475e+02
   6.5231920e-02   1.0767685e-02   5.6099842e-02   4.2129542e-03   3.7759583e+00   1.1704950e+02
   6.2923996e-02   1.0285822e-02   5.0127716e-02   4.2509574e-03   3.8209847e+00   1.1713450e+02
   6.0289324e-02   9.7861140e-03   4.4476644e-02   4.2799452e-03   4.1983682e+00   1.1720348e+02
   5.7403036e-02   9.2870806e-03   3.9222618e-02   4.2957692e-03   4.1414376e+00   1.1723039e+02
   5.4334412e-02   8.8017374e-03   3.4403160e-02   4.2942742e-03   3.7510358e+00   1.1723784e+02
   5.1199152e-02   8.3418560e-03   3.0028524e-02   4.2733976e-03   3.3124331e+00   1.1719862e+02
   4.8118926e-02   7.9179128e-03   2.6099618e-02   4.2332210e-03   2.8103824e+00   1.1705931e+02
   4.5195828e-02   7.5362782e-03   2.2612986e-02   4.1761234e-03   2.7842097e+00   1.1683553e+02
   4.2517744e-02   7.1994254e-03   1.9555054e-02   4.1062512e-03   2.7520523e+00   1.1661051e+02
   4.0148110e-02   6.9105112e-03   1.6902960e-02   4.0284210e-03   2.6490171e+00   1.1636391e+02
   3.8134892e-02   6.6739716e-03   1.4635073e-02   3.9466370e-03   2.8224811e+00   1.1607719e+02
   3.6519282e-02   6.4912380e-03   1.2730115e-02   3.8626390e-03   2.7274906e+00   1.1569800e+02
   3.5323252e-02   6.3591018e-03   1.1157073e-02   3.7758122e-03   2.7028739e+00   1.1526968e+02
   3.4535256e-02   6.2707138e-03   9.8741932e-03   3.6843220e-03   3.1731838e+00   1.1487977e+02
   3.4117622e-02   6.2188842e-03   8.8370384e-03   3.5873944e-03   3.3313683e+00   1.1446778e+02
   3.4017714e-02   6.1961376e-03   8.0059216e-03   3.4846098e-03   3.2502930e+00   1.1406301e+02
   3.4164866e-02   6.1917326e-03   7.3439508e-03   3.3747568e-03   3.3903794e+00   1.1350846e+02
   3.4479762e-02   6.1912830e-03   6.8187900e-03   3.2576152e-03   3.5671870e+00   1.1283309e+02
   3.4876388e-02   6.1766458e-03   6.4111996e-03   3.1338030e-03   3.6713534e+00   1.1225967e+02
   3.5253468e-02   6.1291178e-03   6.1095938e-03   3.0037994e-03   3.7099585e+00   1.1153165e+02
   3.5523654e-02   6.0322714e-03   5.9018750e-03   2.8683062e-03   3.7929275e+00   1.1074433e+02
   3.5650680e-02   5.8755230e-03   5.7750342e-03   2.7284904e-03   3.8628805e+00   1.0993817e+02
   3.5639778e-02   5.6615656e-03   5.7140096e-03   2.5867708e-03   3.8839685e+00   1.0892539e+02
   3.5503862e-02   5.4022790e-03   5.7027616e-03   2.4471946e-03   3.9693480e+00   1.0802504e+02
   3.5254792e-02   5.1118202e-03   5.7256468e-03   2.3145072e-03   4.0548939e+00   1.0716606e+02
   3.4903236e-02   4.8049528e-03   5.7690408e-03   2.1940498e-03   4.1138445e+00   1.0608153e+02
   3.4452002e-02   4.4936014e-03   5.8226226e-03   2.0919944e-03   4.1875319e+00   1.0482465e+02
   3.3911812e-02   4.1859352e-03   5.8754228e-03   2.0159266e-03   4.1382596e+00   1.0342893e+02
   3.3314802e-02   3.8869594e-03   5.9154706e-03   1.9769895e-03   4.2630664e+00   1.0206383e+02
   3.2705284e-02   3.6026176e-03   5.9361512e-03   1.9901617e-03   4.6781234e+00   1.0092598e+02
   3.2127852e-02   3.3410268e-03   5.9360110e-03   2.0731630e-03   4.8183764e+00   9.9471945e+01
   3.1610394e-02   3.1087732e-03   5.9133808e-03   2.2462184e-03   4.8240719e+00   9.7671576e+01
   3.1160346e-02   2.9107820e-03   5.8656918e-03   2.5318110e-03   4.8847730e+00   9.6007339e+01
   3.0780562e-02   2.7492760e-03   5.7914604e-03   2.9540748e-03   4.8623249e+00   9.4120217e+01
   3.0466102e-02   2.6236192e-03   5.6911706e-03   3.5370264e-03   4.8909489e+00   9.2547241e+01
   3.0198918e-02   2.5320702e-03   5.5638680e-03   4.3049472e-03   4.8971736e+00   9.1311286e+01
   2.9962706e-02   2.4720010e-03   5.4052900e-03   5.2821512e-03   4.8932355e+00   8.9529059e+01
   2.9749604e-02   2.4404218e-03   5.2131290e-03   6.4925496e-03   4.9491914e+00   8.7422157e+01
   2.9564678e-02   2.4342122e-03   4.9916048e-03   7.9609598e-03   5.0257693e+00   8.5474477e+01
   2.9418738e-02   2.4497788e-03   4.7483236e-03   9.7107524e-03   5.1531387e+00   8.3589036e+01
   2.9307302e-02   2.4828784e-03   4.4916142e-03   1.1764862e-02   5.2162322e+00   8.1425876e+01
   2.9221682e-02   2.5296898e-03   4.2345880e-03   1.4143329e-02   5.2364792e+00   7.9672765e+01
   2.9161140e-02   2.5878856e-03   3.9941872e-03   1.6856868e-02   5.2488151e+00   7.8065608e+01
   2.9116290e-02   2.6561274e-03   3.7878538e-03   1.9902327e-02   5.2234724e+00   7.6009997e+01
   2.9083060e-02   2.7336838e-03   3.6354458e-03   2.3259926e-02   5.2144889e+00   7.3745842e+01
   2.9083880e-02   2.8199978e-03   3.5594508e-03   2.6897186e-02   5.0267829e+00   7.1620993e+01
   2.9143686e-02   2.9149514e-03   3.5835550e-03   3.0761874e-02   4.7317486e+00   7.0344525e+01
   2.9286264e-02   3.0207650e-03   3.7326720e-03   3.4780714e-02   4.5160687e+00   6.8912886e+01
   2.9544934e-02   3.1437390e-03   4.0330528e-03   3.8862788e-02   4.4441332e+00   6.7282286e+01
   2.9945748e-02   3.2930556e-03   4.5110018e-03   4.2914006e-02   4.6704913e+00   6.5747923e+01
   3.0504936e-02   3.4783070e-03   5.1924376e-03   4.6862552e-02   4.8687550e+00   6.3902085e+01
   3.1235594e-02   3.7088372e-03   6.1027582e-03   5.0634076e-02   4.8199187e+00   6.2375762e+01
   3.2168856e-02   3.9917856e-03   7.2688166e-03   5.4147092e-02   4.7458420e+00   6.0288165e+01
   3.3365766e-02   4.3319882e-03   8.7232336e-03   5.7315014e-02   4.6219062e+00   5.8409755e+01
   3.4879892e-02   4.7339794e-03   1.0501936e-02   6.0022664e-02   4.3010824e+00   5.7249633e+01
   3.6729960e-02   5.2011582e-03   1.2641910e-02   6.2162942e-02   4.1679327e+00   5.5009464e+01
   3.8909920e-02   5.7339758e-03   1.5188960e-02   6.3638324e-02   4.1006703e+00   5.3086678e+01
   4.1412392e-02   6.3292596e-03   1.8198937e-02   6.4374236e-02   3.8312492e+00   5.1378739e+01
   4.4229390e-02   6.9827026e-03   2.1725672e-02   6.4379392e-02   3.7498083e+00   4.8353621e+01
   4.7327950e-02   7.6891588e-03   2.5821106e-02   6.3709190e-02   3.5575755e+00   4.6127011e+01
   5.0651226e-02   8.4412498e-03   3.0540670e-02   6.2428358e-02   3.3654627e+00   4.3779921e+01
   5.4164664e-02   9.2334262e-03   3.5933282e-02   6.0612758e-02   3.1871070e+00   4.0342279e+01
   5.7871254e-02   1.0064196e-02   4.2026314e-02   5.8346358e-02   2.9147089e+00   3.7061490e+01
   6.1767084e-02   1.0934849e-02   4.8816618e-02   5.5708594e-02   2.6882103e+00   3.3027414e+01
   6.5828810e-02   1.1851435e-02   5.6270882e-02   5.2741152e-02   2.3610446e+00   2.9616622e+01
   7.0032294e-02   1.2821294e-02   6.4325558e-02   4.9484584e-02   2.3287848e+00   2.7099750e+01
   7.4334862e-02   1.3841441e-02   7.2888402e-02   4.6024808e-02   2.3288245e+00   2.4921354e+01
   7.8664784e-02   1.4896775e-02   8.1823744e-02   4.2463084e-02   2.4188368e+00   2.3626037e+01
   8.2963836e-02   1.5962112e-02   9.0938212e-02   3.8890308e-02   2.2379397e+00   2.1342515e+01
   8.7182950e-02   1.7008682e-02   1.0000374e-01   3.5394222e-02   1.9433775e+00   1.8845405e+01
   9.1253044e-02   1.8017063e-02   1.0875752e-01   3.2063232e-02   1.9917031e+00   1.7610659e+01
   9.5071654e-02   1.8968288e-02   1.1688110e-01   2.8969216e-02   1.7989771e+00   1.7160119e+01
   9.8508702e-02   1.9853005e-02   1.2396122e-01   2.6161946e-02   1.9888215e+00   1.6716309e+01
   1.0151333e-01   2.0699052e-02   1.2951392e-01   2.3677140e-02   1.2321173e+00   1.5679069e+01
   1.0411273e-01   2.1553508e-02   1.3315638e-01   2.1537214e-02   1.2037222e+00   1.4732909e+01
   1.0630197e-01   2.2454464e-02   1.3466371e-01   1.9762259e-02   2.3762989e+00   1.4004751e+01
   1.0803341e-01   2.3420544e-02   1.3393657e-01   1.8373980e-02   4.4879949e+00   1.3437117e+01
   1.0925514e-01   2.4446994e-02   1.3105345e-01   1.7385830e-02   1.4476346e+01   1.2832617e+01
   1.0993000e-01   2.5516942e-02   1.2624070e-01   1.6799022e-02   3.1246453e+01   1.2139612e+01
   1.0999894e-01   2.6605052e-02   1.1983728e-01   1.6602572e-02   5.2370521e+01   1.2111823e+01
   1.0938654e-01   2.7663064e-02   1.1228920e-01   1.6772780e-02   7.3622353e+01   1.2216204e+01
   1.0802943e-01   2.8618376e-02   1.0402327e-01   1.7271201e-02   8.6935028e+01   1.2030575e+01
   1.0586638e-01   2.9388770e-02   9.5366638e-02   1.8047642e-02   9.6044267e+01   1.2053260e+01
   1.0285689e-01   2.9900868e-02   8.6586376e-02   1.9042132e-02   1.0331955e+02   1.1722659e+01
   9.9007894e-02   3.0083748e-02   7.7899840e-02   2.0181820e-02   1.0839047e+02   1.1075441e+01
   9.4403220e-02   2.9854154e-02   6.9479128e-02   2.1379522e-02   1.1195773e+02   1.0886580e+01
   8.9162992e-02   2.9169700e-02   6.1465368e-02   2.2541242e-02   1.1325402e+02   1.0445335e+01
   8.3394552e-02   2.8065540e-02   5.3970350e-02   2.3577026e-02   1.1387939e+02   9.4421487e+00
   7.7229710e-02   2.6623576e-02   4.7097296e-02   2.4391970e-02   1.1392521e+02   8.5570220e+00
   7.0811642e-02   2.4951132e-02   4.0928556e-02   2.4904888e-02   1.1359157e+02   7.6984060e+00
   6.4285826e-02   2.3155808e-02   3.5502896e-02   2.5083580e-02   1.1317447e+02   7.0143408e+00
   5.7836424e-02   2.1329146e-02   3.0826224e-02   2.4928494e-02   1.1216015e+02   6.8078643e+00
   5.1647510e-02   1.9544621e-02   2.6875446e-02   2.4469958e-02   1.1074135e+02   6.0176193e+00
   4.5866036e-02   1.7855832e-02   2.3600460e-02   2.3770742e-02   1.0895712e+02   4.5382124e+00
   4.0601540e-02   1.6309250e-02   2.0928422e-02   2.2891322e-02   1.0771096e+02   3.7192958e+00
   3.5917888e-02   1.4948252e-02   1.8780141e-02   2.1880506e-02   1.0698743e+02   3.1397729e+00
   3.1847876e-02   1.3807460e-02   1.7079824e-02   2.0784360e-02   1.0648793e+02   2.6800183e+00
   2.8402412e-02   1.2912100e-02   1.5747462e-02   1.9643629e-02   1.0639587e+02   2.5386267e+00
   2.5567800e-02   1.2275659e-02   1.4710842e-02   1.8489825e-02   1.0626695e+02   2.0516435e+00
   2.3307008e-02   1.1898947e-02   1.3908166e-02   1.7343108e-02   1.0645328e+02   1.8441598e+00
   2.1564922e-02   1.1775828e-02   1.3279620e-02   1.6216886e-02   1.0689700e+02   1.7798803e+00
   2.0281020e-02   1.1895771e-02   1.2766519e-02   1.5126945e-02   1.0731009e+02   1.5920052e+00
   1.9390641e-02   1.2243055e-02   1.2315568e-02   1.4089648e-02   1.0795546e+02   1.3697172e+00
   1.8829962e-02   1.2798991e-02   1.1894227e-02   1.3112046e-02   1.0853643e+02   7.2183648e-01
   1.8535497e-02   1.3542949e-02   1.1487317e-02   1.2194576e-02   1.0902811e+02   3.8587795e-01
   1.8433545e-02   1.4448513e-02   1.1084950e-02   1.1339891e-02   1.0944349e+02   2.0856502e-01
   1.8451622e-02   1.5479491e-02   1.0683437e-02   1.0553336e-02   1.0971583e+02   3.7681976e-01
   1.8534289e-02   1.6595267e-02   1.0281430e-02   9.8386650e-03   1.0999555e+02   1.3763652e+00
   1.8650309e-02   1.7758385e-02   9.8776590e-03   9.1984604e-03   1.1019381e+02   2.9687407e+00
   1.8796130e-02   1.8946699e-02   9.4722688e-03   8.6380936e-03   1.1032308e+02   6.4447522e+00
   1.8998367e-02   2.0160494e-02   9.0649504e-03   8.1625832e-03   1.1046399e+02   1.0669430e+01
   1.9301189e-02   2.1401728e-02   8.6587694e-03   7.7726942e-03   1.1056813e+02   1.4852715e+01
   1.9737762e-02   2.2656852e-02   8.2600396e-03   7.4670184e-03   1.1060859e+02   1.8449674e+01
   2.0323896e-02   2.3893638e-02   7.8716808e-03   7.2430340e-03   1.1060638e+02   1.8552089e+01
   2.1061770e-02   2.5069186e-02   7.4941278e-03   7.0960516e-03   1.1050659e+02   1.8588047e+01
   2.1936878e-02   2.6136268e-02   7.1287200e-03   7.0179204e-03   1.1030176e+02   1.9811477e+01
   2.2925488e-02   2.7031152e-02   6.7791614e-03   6.9955158e-03   1.1007837e+02   1.8235004e+01
   2.4000106e-02   2.7691666e-02   6.4489488e-03   7.0122236e-03   1.0975721e+02   1.5739025e+01
   2.5124820e-02   2.8090534e-02   6.1378152e-03   7.0533918e-03   1.0918616e+02   1.4006581e+01
   2.6262592e-02   2.8248402e-02   5.8419524e-03   7.1081430e-03   1.0827136e+02   1.2946689e+01
   2.7393630e-02   2.8217902e-02   5.5562048e-03   7.1665444e-03   1.0722197e+02   1.2930437e+01
   2.8517216e-02   2.8040288e-02   5.2793802e-03   7.2202374e-03   1.0600927e+02   1.3144947e+01
   2.9640990e-02   2.7731100e-02   5.0152250e-03   7.2637846e-03   1.0453251e+02   1.3479511e+01
   3.0776210e-02   2.7300028e-02   4.7682524e-03   7.2950170e-03   1.0325296e+02   1.3824134e+01
   3.1925620e-02   2.6770556e-02   4.5420430e-03   7.3159932e-03   1.0214389e+02   1.4431675e+01
   3.3068864e-02   2.6175758e-02   4.3385332e-03   7.3302076e-03   1.0103040e+02   1.5098982e+01
   3.4166710e-02   2.5537944e-02   4.1584430e-03   7.3392726e-03   1.0001265e+02   1.5506505e+01
   3.5175798e-02   2.4860008e-02   4.0037148e-03   7.3439198e-03   9.8959320e+01   1.5840437e+01
   3.6063800e-02   2.4126442e-02   3.8792854e-03   7.3466124e-03   9.7739605e+01   1.6055243e+01
   3.6825848e-02   2.3317592e-02   3.7940208e-03   7.3493754e-03   9.6446907e+01   1.6325045e+01
   3.7502952e-02   2.2429718e-02   3.7602522e-03   7.3514074e-03   9.5268231e+01   1.6402404e+01
   3.8184754e-02   2.1476516e-02   3.7928336e-03   7.3514526e-03   9.4164956e+01   1.6451428e+01
   3.8985178e-02   2.0480232e-02   3.9096558e-03   7.3454760e-03   9.3169718e+01   1.6689882e+01
   4.0008964e-02   1.9472289e-02   4.1332956e-03   7.3272078e-03   9.2287269e+01   1.6767743e+01
   4.1330290e-02   1.8494632e-02   4.4932610e-03   7.2961876e-03   9.1288170e+01   1.6789178e+01
   4.2991652e-02   1.7589266e-02   5.0224914e-03   7.2576632e-03   9.0167461e+01   1.6856593e+01
   4.5008656e-02   1.6790519e-02   5.7527508e-03   7.2195968e-03   8.8885372e+01   1.6932868e+01
   4.7369822e-02   1.6124214e-02   6.7175256e-03   7.1921520e-03   8.7301850e+01   1.6980129e+01
   5.0021470e-02   1.5607753e-02   7.9529018e-03   7.1849114e-03   8.5753002e+01   1.6962919e+01
   5.2874688e-02   1.5252159e-02   9.4919430e-03   7.2064182e-03   8.4143377e+01   1.6964753e+01
   5.5849278e-02   1.5059299e-02   1.1362678e-02   7.2628616e-03   8.2151600e+01   1.6905286e+01
   5.8878444e-02   1.5023779e-02   1.3594841e-02   7.3578684e-03   8.0504472e+01   1.6822394e+01
   6.1893638e-02   1.5142898e-02   1.6219579e-02   7.4968530e-03   7.9170037e+01   1.6862144e+01
   6.4828774e-02   1.5416593e-02   1.9259248e-02   7.6857582e-03   7.7886267e+01   1.6902806e+01
   6.7619692e-02   1.5843858e-02   2.2722246e-02   7.9276798e-03   7.6415313e+01   1.6828016e+01
   7.0206248e-02   1.6420551e-02   2.6601288e-02   8.2233870e-03   7.4663862e+01   1.6759999e+01
   7.2549614e-02   1.7134932e-02   3.0870048e-02   8.5737400e-03   7.3516330e+01   1.6786543e+01
   7.4636388e-02   1.7966059e-02   3.5481102e-02   8.9820626e-03   7.2260389e+01   1.6866908e+01
   7.6450416e-02   1.8882950e-02   4.0366480e-02   9.4497644e-03   7.1023689e+01   1.6972463e+01
   7.7974620e-02   1.9854233e-02   4.5427166e-02   9.9717630e-03   7.0601596e+01   1.6959078e+01
   7.9185416e-02   2.0849808e-02   5.0531986e-02   1.0535593e-02   6.9889210e+01   1.6881507e+01
   8.0012666e-02   2.1831488e-02   5.5542646e-02   1.1121414e-02   6.9011682e+01   1.6851032e+01
   8.0344898e-02   2.2759750e-02   6.0321200e-02   1.1704001e-02   6.8149436e+01   1.6774024e+01
   8.0045758e-02   2.3596936e-02   6.4715084e-02   1.2253409e-02   6.7090113e+01   1.6742120e+01
   7.9012286e-02   2.4331150e-02   6.8553326e-02   1.2740875e-02   6.6312154e+01   1.6666336e+01
   7.7264266e-02   2.5001316e-02   7.1687426e-02   1.3135417e-02   6.5364288e+01   1.6539579e+01
   7.4913086e-02   2.5679560e-02   7.4037294e-02   1.3402128e-02   6.4325658e+01   1.6502047e+01
   7.2095766e-02   2.6445932e-02   7.5551480e-02   1.3526038e-02   6.3227879e+01   1.6438364e+01
   6.8974710e-02   2.7367616e-02   7.6155282e-02   1.3515064e-02   6.2202475e+01   1.6187782e+01
   6.5712142e-02   2.8502578e-02   7.5767648e-02   1.3388992e-02   6.1690143e+01   1.5759860e+01
   6.2428032e-02   2.9901066e-02   7.4352554e-02   1.3179910e-02   6.0885915e+01   1.5235248e+01
   5.9174978e-02   3.1590100e-02   7.1980166e-02   1.2922050e-02   5.9922334e+01   1.4532632e+01
   5.5940040e-02   3.3571202e-02   6.8817650e-02   1.2644499e-02   5.9101963e+01   1.3942249e+01
   5.2691860e-02   3.5835684e-02   6.5050836e-02   1.2375422e-02   5.8084145e+01   1.3089725e+01
   4.9404834e-02   3.8384508e-02   6.0841194e-02   1.2148356e-02   5.7058795e+01   1.2007990e+01
   4.6086262e-02   4.1220212e-02   5.6328896e-02   1.1997748e-02   5.6145619e+01   1.1633598e+01
   4.2797026e-02   4.4338090e-02   5.1635910e-02   1.1948384e-02   5.4931275e+01   1.1576412e+01
   3.9613546e-02   4.7713604e-02   4.6865734e-02   1.2014313e-02   5.3595288e+01   1.1340183e+01
   3.6600864e-02   5.1290016e-02   4.2108656e-02   1.2200665e-02   5.2613605e+01   1.0738091e+01
   3.3797362e-02   5.4979956e-02   3.7435220e-02   1.2506114e-02   5.1353143e+01   1.0144116e+01
   3.1226740e-02   5.8671066e-02   3.2903506e-02   1.2922234e-02   5.0163385e+01   9.6436160e+00
   2.8919912e-02   6.2257872e-02   2.8582420e-02   1.3430930e-02   4.9247253e+01   9.0635775e+00
   2.6897984e-02   6.5641786e-02   2.4544056e-02   1.4007154e-02   4.7968995e+01   8.9054272e+00
   2.5166390e-02   6.8743904e-02   2.0844676e-02   1.4620430e-02   4.6343632e+01   8.9353257e+00
   2.3714926e-02   7.1542750e-02   1.7520753e-02   1.5237026e-02   4.4162625e+01   8.8411352e+00
   2.2513118e-02   7.4029016e-02   1.4588814e-02   1.5817152e-02   4.1721156e+01   8.8081831e+00
   2.1510966e-02   7.6144886e-02   1.2049559e-02   1.6312604e-02   3.9127685e+01   8.9005572e+00
   2.0641908e-02   7.7794544e-02   9.8938474e-03   1.6685250e-02   3.6272701e+01   8.9126689e+00
   1.9830762e-02   7.8896904e-02   8.1043332e-03   1.6919757e-02   3.4011258e+01   9.0284352e+00
   1.9004750e-02   7.9361892e-02   6.6564836e-03   1.7020361e-02   3.1117158e+01   8.8939415e+00
   1.8119983e-02   7.9044242e-02   5.5199986e-03   1.7007269e-02   2.7458885e+01   8.8032226e+00
   1.7172623e-02   7.7822894e-02   4.6609284e-03   1.6907683e-02   2.4895931e+01   9.0417815e+00
   1.6181728e-02   7.5677800e-02   4.0479402e-03   1.6749778e-02   2.1499720e+01   9.1418982e+00
   1.5172850e-02   7.2692658e-02   3.6532290e-03   1.6563442e-02   1.7892370e+01   9.5468536e+00
   1.4162294e-02   6.9034934e-02   3.4488362e-03   1.6375587e-02   1.5487062e+01   9.5704451e+00
   1.3156308e-02   6.4891762e-02   3.4072558e-03   1.6202869e-02   1.2713783e+01   1.0227624e+01
   1.2162135e-02   6.0403422e-02   3.5009004e-03   1.6056368e-02   1.0865144e+01   1.0249585e+01
   1.1193090e-02   5.5682826e-02   3.7038084e-03   1.5944926e-02   1.0008474e+01   1.0552460e+01
   1.0269544e-02   5.0869790e-02   3.9930248e-03   1.5868231e-02   8.3768366e+00   1.6478868e+01
   9.4106428e-03   4.6093830e-02   4.3516470e-03   1.5815049e-02   7.4674385e+00   2.5478737e+01
   8.6313982e-03   4.1437534e-02   4.7735064e-03   1.5761792e-02   6.5045980e+00   3.8084995e+01
   7.9470296e-03   3.6960640e-02   5.2600670e-03   1.5674045e-02   4.0755336e+00   5.4556232e+01
   7.3706850e-03   3.2709822e-02   5.8211476e-03   1.5514754e-02   3.7170330e+00   7.0452589e+01
   6.9128214e-03   2.8736450e-02   6.4717554e-03   1.5249027e-02   3.8743680e+00   8.4479686e+01
   6.5835772e-03   2.5094106e-02   7.2253466e-03   1.4857777e-02   2.3755467e+00   9.4212754e+01
   6.3912374e-03   2.1812064e-02   8.0938726e-03   1.4346653e-02   1.9655080e+00   1.0058117e+02
   6.3376460e-03   1.8897032e-02   9.0858598e-03   1.3739332e-02   1.8135592e+00   1.0503646e+02
   6.4184178e-03   1.6341391e-02   1.0208338e-02   1.3069588e-02   1.6960786e+00   1.0758873e+02
   6.6230840e-03   1.4128082e-02   1.1464276e-02   1.2367084e-02   1.9356456e+00   1.0909891e+02
   6.9460844e-03   1.2237559e-02   1.2851439e-02   1.1653518e-02   1.9674845e+00   1.0934573e+02
   7.4078148e-03   1.0648935e-02   1.4364599e-02   1.0948981e-02   1.9733232e+00   1.0898223e+02
   8.0429248e-03   9.3396580e-03   1.5987237e-02   1.0270625e-02   1.4571392e+00   1.0844294e+02
   8.8811096e-03   8.2878664e-03   1.7690445e-02   9.6299154e-03   1.8055785e+00   1.0784379e+02
   9.9494938e-03   7.4700302e-03   1.9433134e-02   9.0326392e-03   2.6009562e+00   1.0734977e+02
   1.1270654e-02   6.8569098e-03   2.1178878e-02   8.4805740e-03   2.5654890e+00   1.0713904e+02
   1.2861154e-02   6.4159306e-03   2.2915802e-02   7.9717102e-03   2.6699950e+00   1.0731732e+02
   1.4730740e-02   6.1179766e-03   2.4645796e-02   7.5041528e-03   2.6723475e+00   1.0719770e+02
   1.6879339e-02   5.9386464e-03   2.6389120e-02   7.0768934e-03   2.5716546e+00   1.0681817e+02
   1.9299271e-02   5.8517816e-03   2.8178996e-02   6.6864438e-03   2.4504303e+00   1.0661166e+02
   2.1976712e-02   5.8334148e-03   3.0034082e-02   6.3332598e-03   2.1703562e+00   1.0673471e+02
   2.4891938e-02   5.8675108e-03   3.1955362e-02   6.0219030e-03   2.1813177e+00   1.0705992e+02
   2.8010892e-02   5.9391966e-03   3.3931086e-02   5.7532198e-03   1.8832284e+00   1.0741028e+02
   3.1274002e-02   6.0337662e-03   3.5949648e-02   5.5235026e-03   1.5968433e+00   1.0783857e+02
   3.4596752e-02   6.1390408e-03   3.7997544e-02   5.3282230e-03   1.5779925e+00   1.0822844e+02
   3.7873328e-02   6.2439576e-03   4.0039892e-02   5.1632846e-03   1.4183534e+00   1.0866801e+02
   4.0978868e-02   6.3398314e-03   4.2034986e-02   5.0218456e-03   1.3876612e+00   1.0920575e+02
   4.3777134e-02   6.4203614e-03   4.3956050e-02   4.8950354e-03   1.3744201e+00   1.0968199e+02
   4.6160844e-02   6.4794306e-03   4.5789848e-02   4.7753312e-03   1.3886296e+00   1.1026567e+02
   4.8085584e-02   6.5096808e-03   4.7523004e-02   4.6589008e-03   1.1772628e+00   1.1096315e+02
   4.9544036e-02   6.5031954e-03   4.9120588e-02   4.5449636e-03   1.1383705e+00   1.1151990e+02
   5.0553538e-02   6.4525310e-03   5.0513754e-02   4.4331696e-03   1.0163035e+00   1.1197185e+02
   5.1140480e-02   6.3513834e-03   5.1611458e-02   4.3250994e-03   1.1052679e+00   1.1240738e+02
   5.1305752e-02   6.2002976e-03   5.2315790e-02   4.2246394e-03   3.1727444e+00   1.1274525e+02
   5.1060272e-02   6.0106916e-03   5.2536436e-02   4.1358768e-03   5.5605311e+00   1.1299411e+02
   5.0457730e-02   5.7981526e-03   5.2214702e-02   4.0620366e-03   7.1725150e+00   1.1321315e+02
   4.9570298e-02   5.5755858e-03   5.1309922e-02   4.0043576e-03   8.2806822e+00   1.1328808e+02
   4.8468278e-02   5.3532232e-03   4.9808220e-02   3.9618866e-03   7.9203816e+00   1.1329348e+02
   4.7224828e-02   5.1399290e-03   4.7758902e-02   3.9325894e-03   6.6691710e+00   1.1332001e+02
   4.5923788e-02   4.9438114e-03   4.5230764e-02   3.9151124e-03   5.8571798e+00   1.1330268e+02
   4.4644978e-02   4.7708116e-03   4.2310578e-02   3.9091382e-03   5.3889451e+00   1.1320800e+02
   4.3457084e-02   4.6224376e-03   3.9120100e-02   3.9150946e-03   4.4543556e+00   1.1301033e+02
   4.2421760e-02   4.4977430e-03   3.5765592e-02   3.9367126e-03   4.1187605e+00   1.1278205e+02
   4.1592662e-02   4.3942176e-03   3.2349848e-02   3.9798202e-03   4.4466177e+00   1.1233374e+02
   4.1016250e-02   4.3074898e-03   2.8985024e-02   4.0485916e-03   4.6611714e+00   1.1169640e+02
   4.0721384e-02   4.2345920e-03   2.5766778e-02   4.1475604e-03   5.3215013e+00   1.1106611e+02
   4.0707134e-02   4.1744266e-03   2.2769978e-02   4.2830662e-03   5.6504413e+00   1.1038685e+02
   4.0953004e-02   4.1257822e-03   2.0044140e-02   4.4627616e-03   5.7035606e+00   1.0974173e+02
   4.1434384e-02   4.0878542e-03   1.7616508e-02   4.6943186e-03   6.0458812e+00   1.0891068e+02
   4.2113574e-02   4.0607896e-03   1.5495655e-02   4.9844882e-03   6.0890826e+00   1.0798786e+02
   4.2926930e-02   4.0434640e-03   1.3676161e-02   5.3429714e-03   5.8948927e+00   1.0722474e+02
   4.3805852e-02   4.0336064e-03   1.2148715e-02   5.7825714e-03   6.0357868e+00   1.0633750e+02
   4.4698926e-02   4.0298212e-03   1.0901977e-02   6.3158392e-03   6.4414275e+00   1.0542259e+02
   4.5558240e-02   4.0307504e-03   9.9202268e-03   6.9560410e-03   6.5596646e+00   1.0449461e+02
   4.6316488e-02   4.0359030e-03   9.1836316e-03   7.7191686e-03   6.6206419e+00   1.0353463e+02
   4.6883532e-02   4.0458742e-03   8.6694088e-03   8.6229090e-03   6.7290273e+00   1.0254258e+02
   4.7189158e-02   4.0604168e-03   8.3493098e-03   9.6817502e-03   6.7140455e+00   1.0129706e+02
   4.7217584e-02   4.0784572e-03   8.1915922e-03   1.0904401e-02   6.7943828e+00   9.9891399e+01
   4.6979750e-02   4.0981166e-03   8.1678998e-03   1.2294069e-02   6.7902046e+00   9.8491166e+01
   4.6506450e-02   4.1171214e-03   8.2540710e-03   1.3851487e-02   6.8313906e+00   9.7111989e+01
   4.5863372e-02   4.1341552e-03   8.4228834e-03   1.5577514e-02   6.8982760e+00   9.5220862e+01
   4.5134812e-02   4.1482468e-03   8.6450380e-03   1.7467596e-02   6.4345284e+00   9.3490808e+01
   4.4399256e-02   4.1570704e-03   8.8914250e-03   1.9509152e-02   6.0751279e+00   9.1947716e+01
   4.3715210e-02   4.1563800e-03   9.1273336e-03   2.1683738e-02   5.9958305e+00   8.9573489e+01
   4.3120466e-02   4.1411848e-03   9.3186120e-03   2.3971336e-02   5.8323689e+00   8.7828901e+01
   4.2630168e-02   4.1084508e-03   9.4340440e-03   2.6343838e-02   6.0440494e+00   8.6168095e+01
   4.2242524e-02   4.0554304e-03   9.4524550e-03   2.8751382e-02   6.2590665e+00   8.3958987e+01
   4.1943972e-02   3.9770310e-03   9.3741374e-03   3.1129148e-02   6.1940839e+00   8.2403759e+01
   4.1687950e-02   3.8701184e-03   9.2069050e-03   3.3411866e-02   6.1460609e+00   8.0199837e+01
   4.1411796e-02   3.7357234e-03   8.9627350e-03   3.5539596e-02   6.1385308e+00   7.8116167e+01
   4.1096262e-02   3.5786478e-03   8.6607210e-03   3.7432262e-02   6.1862999e+00   7.6748874e+01
   4.0768978e-02   3.4081048e-03   8.3184762e-03   3.9000902e-02   6.1311349e+00   7.4346511e+01
   4.0457590e-02   3.2345456e-03   7.9503356e-03   4.0215912e-02   6.1294932e+00   7.1818631e+01
   4.0161332e-02   3.0670368e-03   7.5690380e-03   4.1107958e-02   6.0610852e+00   7.0156962e+01
   3.9855072e-02   2.9126096e-03   7.1914234e-03   4.1751260e-02   5.8258952e+00   6.8982498e+01
   3.9516062e-02   2.7770882e-03   6.8394386e-03   4.2251580e-02   5.6887864e+00   6.7489158e+01
   3.9140614e-02   2.6657436e-03   6.5366394e-03   4.2694250e-02   5.3200648e+00   6.6040603e+01
   3.8721966e-02   2.5819158e-03   6.3087978e-03   4.3124350e-02   5.0269409e+00   6.5160782e+01
   3.8254134e-02   2.5276548e-03   6.1836850e-03   4.3567840e-02   5.0273654e+00   6.3687088e+01
   3.7771994e-02   2.5042726e-03   6.1894502e-03   4.4043334e-02   4.9328738e+00   6.2405497e+01
   3.7338368e-02   2.5127510e-03   6.3533272e-03   4.4550052e-02   4.7463765e+00   6.1560844e+01
   3.7008418e-02   2.5538398e-03   6.7009012e-03   4.5085850e-02   4.6043075e+00   6.0050835e+01
   3.6818032e-02   2.6266558e-03   7.2568346e-03   4.5656870e-02   4.6923474e+00   5.8691764e+01
   3.6782770e-02   2.7298248e-03   8.0547338e-03   4.6241716e-02   4.7099356e+00   5.7485811e+01
   3.6901334e-02   2.8614588e-03   9.1396042e-03   4.6799760e-02   4.7493261e+00   5.6121559e+01
   3.7171708e-02   3.0173240e-03   1.0554311e-02   4.7292090e-02   4.9796708e+00   5.4866920e+01
   3.7622084e-02   3.1919204e-03   1.2335317e-02   4.7670148e-02   4.9849948e+00   5.3053360e+01
   3.8298074e-02   3.3805350e-03   1.4515716e-02   4.7867340e-02   4.9933010e+00   5.0882209e+01
   3.9229016e-02   3.5818446e-03   1.7132357e-02   4.7798448e-02   5.0326501e+00   4.9098403e+01
   4.0423080e-02   3.7985856e-03   2.0229732e-02   4.7397704e-02   4.9745900e+00   4.7337991e+01
   4.1879886e-02   4.0348038e-03   2.3847676e-02   4.6661298e-02   5.0357068e+00   4.5668804e+01
   4.3601806e-02   4.2960014e-03   2.8019352e-02   4.5624356e-02   5.0305845e+00   4.4246104e+01
   4.5589570e-02   4.5917370e-03   3.2781216e-02   4.4321442e-02   4.8226835e+00   4.2226541e+01
   4.7841412e-02   4.9333912e-03   3.8172280e-02   4.2781898e-02   4.4982635e+00   3.9582336e+01
   5.0347830e-02   5.3299338e-03   4.4213954e-02   4.1036550e-02   4.1808133e+00   3.6836933e+01
   5.3108480e-02   5.7889868e-03   5.0893462e-02   3.9114996e-02   3.8520571e+00   3.4650008e+01
   5.6139172e-02   6.3176118e-03   5.8178282e-02   3.7064234e-02   3.5209812e+00   3.2481323e+01
   5.9438110e-02   6.9220126e-03   6.6022036e-02   3.4952590e-02   3.6184610e+00   2.9526135e+01
   6.2977812e-02   7.6073478e-03   7.4348854e-02   3.2835530e-02   3.5694810e+00   2.6940553e+01
   6.6702076e-02   8.3727162e-03   8.3023420e-02   3.0762352e-02   3.1078981e+00   2.5007901e+01
   7.0532160e-02   9.2100478e-03   9.1837658e-02   2.8788794e-02   3.1638436e+00   2.3571426e+01
   7.4370528e-02   1.0105987e-02   1.0054064e-01   2.6963608e-02   3.2494552e+00   2.2111559e+01
   7.8119212e-02   1.1045694e-02   1.0885373e-01   2.5327570e-02   3.1706833e+00   2.0404395e+01
   8.1715904e-02   1.2017531e-02   1.1646191e-01   2.3910888e-02   3.1685496e+00   2.0056021e+01
   8.5106172e-02   1.3010119e-02   1.2296350e-01   2.2728180e-02   2.9778546e+00   1.9626827e+01
   8.8222618e-02   1.4007899e-02   1.2792786e-01   2.1775072e-02   2.7870844e+00   1.7228516e+01
   9.1002864e-02   1.4987854e-02   1.3106578e-01   2.1026864e-02   2.8286612e+00   1.5618603e+01
   9.3451112e-02   1.5935721e-02   1.3217409e-01   2.0441550e-02   3.1980595e+00   1.5067013e+01
   9.5653332e-02   1.6865797e-02   1.3109995e-01   1.9968734e-02   3.0680294e+00   1.4179317e+01
   9.7687986e-02   1.7808688e-02   1.2789779e-01   1.9566566e-02   2.8179211e+00   1.3624252e+01
   9.9585252e-02   1.8792211e-02   1.2282110e-01   1.9206943e-02   2.7513041e+00   1.2999446e+01
   1.0131445e-01   1.9832979e-02   1.1625418e-01   1.8869728e-02   2.7776027e+00   1.2749722e+01
   1.0280558e-01   2.0932996e-02   1.0868364e-01   1.8540227e-02   5.1669933e+00   1.2559127e+01
   1.0396462e-01   2.2079518e-02   1.0057697e-01   1.8206611e-02   1.3251777e+01   1.2334360e+01
   1.0463395e-01   2.3259594e-02   9.2302898e-02   1.7865037e-02   3.3915574e+01   1.2401974e+01
   1.0462585e-01   2.4474098e-02   8.4145374e-02   1.7524177e-02   6.2664196e+01   1.2002406e+01
   1.0374101e-01   2.5722818e-02   7.6335144e-02   1.7190177e-02   8.3276503e+01   1.1995643e+01
   1.0180122e-01   2.6989674e-02   6.9061484e-02   1.6859217e-02   9.4650490e+01   1.1718530e+01
   9.8777482e-02   2.8243994e-02   6.2456196e-02   1.6529845e-02   1.0226582e+02   1.1125014e+01
   9.4805798e-02   2.9443208e-02   5.6590894e-02   1.6202647e-02   1.0775908e+02   1.1194717e+01
   9.0080204e-02   3.0531148e-02   5.1485492e-02   1.5877424e-02   1.1255162e+02   1.0873461e+01
   8.4780630e-02   3.1450514e-02   4.7130058e-02   1.5559952e-02   1.1533488e+02   1.0415839e+01
   7.9051386e-02   3.2158144e-02   4.3492518e-02   1.5254091e-02   1.1638287e+02   9.4735139e+00
   7.3001676e-02   3.2610024e-02   4.0512218e-02   1.4952809e-02   1.1688915e+02   8.1877013e+00
   6.6757580e-02   3.2769372e-02   3.8113000e-02   1.4638673e-02   1.1715512e+02   7.5162494e+00
   6.0498542e-02   3.2616984e-02   3.6203496e-02   1.4290549e-02   1.1725486e+02   6.7428976e+00
   5.4415764e-02   3.2141630e-02   3.4693704e-02   1.3894501e-02   1.1689536e+02   6.5211718e+00
   4.8684328e-02   3.1358552e-02   3.3504792e-02   1.3445154e-02   1.1624010e+02   5.6575019e+00
   4.3448650e-02   3.0297006e-02   3.2545986e-02   1.2945884e-02   1.1528169e+02   3.9179923e+00
   3.8803594e-02   2.9005304e-02   3.1700900e-02   1.2405791e-02   1.1425237e+02   3.2286783e+00
   3.4802408e-02   2.7581470e-02   3.0836662e-02   1.1832743e-02   1.1343796e+02   2.8547060e+00
   3.1481428e-02   2.6137790e-02   2.9868540e-02   1.1236166e-02   1.1283383e+02   2.7808848e+00
   2.8874730e-02   2.4781116e-02   2.8772350e-02   1.0632913e-02   1.1257181e+02   2.4770721e+00
   2.7004966e-02   2.3611520e-02   2.7545640e-02   1.0043888e-02   1.1249441e+02   2.0153356e+00
   2.5877522e-02   2.2703102e-02   2.6225148e-02   9.4845308e-03   1.1235486e+02   2.0115729e+00
   2.5474962e-02   2.2104856e-02   2.4864828e-02   8.9631104e-03   1.1217403e+02   1.5358643e+00
   2.5752174e-02   2.1842310e-02   2.3502606e-02   8.4833294e-03   1.1203924e+02   1.2560852e+00
   2.6638748e-02   2.1916174e-02   2.2166346e-02   8.0484592e-03   1.1202950e+02   9.0327674e-01
   2.8037466e-02   2.2305254e-02   2.0864928e-02   7.6642010e-03   1.1206408e+02   3.7344775e-01
   2.9823938e-02   2.2966562e-02   1.9590859e-02   7.3332054e-03   1.1212458e+02   3.9181665e-01
   3.1855252e-02   2.3839046e-02   1.8339635e-02   7.0567718e-03   1.1221290e+02   1.9991088e-01
   3.3978452e-02   2.4850306e-02   1.7116342e-02   6.8382732e-03   1.1234893e+02   2.5244897e-01
   3.6034478e-02   2.5927676e-02   1.5925961e-02   6.6782606e-03   1.1255684e+02   7.2487468e-01
   3.7873536e-02   2.7021732e-02   1.4769674e-02   6.5743134e-03   1.1260152e+02   1.9079624e+00
   3.9369776e-02   2.8115900e-02   1.3651307e-02   6.5247918e-03   1.1253400e+02   4.9501877e+00
   4.0460452e-02   2.9214744e-02   1.2577722e-02   6.5292068e-03   1.1252832e+02   8.7993690e+00
   4.1163364e-02   3.0318594e-02   1.1556198e-02   6.5862558e-03   1.1258772e+02   1.3395094e+01
   4.1525910e-02   3.1407716e-02   1.0594437e-02   6.6947608e-03   1.1260405e+02   1.8148417e+01
   4.1617738e-02   3.2458676e-02   9.6998974e-03   6.8540404e-03   1.1252274e+02   2.0278617e+01
   4.1527384e-02   3.3441498e-02   8.8764820e-03   7.0615190e-03   1.1244496e+02   2.0498855e+01
   4.1317664e-02   3.4313524e-02   8.1231986e-03   7.3108906e-03   1.1220086e+02   2.0994050e+01
   4.1016268e-02   3.5026698e-02   7.4381574e-03   7.5905936e-03   1.1184138e+02   2.0435271e+01
   4.0619114e-02   3.5516256e-02   6.8229164e-03   7.8850974e-03   1.1144038e+02   1.7494010e+01
   4.0088334e-02   3.5690140e-02   6.2817106e-03   8.1796254e-03   1.1087647e+02   1.4782810e+01
   3.9364002e-02   3.5454030e-02   5.8176486e-03   8.4621418e-03   1.1008429e+02   1.3856371e+01
   3.8383876e-02   3.4776036e-02   5.4300734e-03   8.7188760e-03   1.0891737e+02   1.3652709e+01
   3.7108386e-02   3.3694484e-02   5.1145198e-03   8.9386054e-03   1.0763419e+02   1.3836381e+01
   3.5549464e-02   3.2269260e-02   4.8637282e-03   9.1169308e-03   1.0639813e+02   1.4088023e+01
   3.3772882e-02   3.0573134e-02   4.6685182e-03   9.2501784e-03   1.0520221e+02   1.4221430e+01
   3.1881212e-02   2.8694526e-02   4.5192086e-03   9.3393994e-03   1.0394531e+02   1.4629056e+01
   2.9989480e-02   2.6720738e-02   4.4071218e-03   9.3885878e-03   1.0257536e+02   1.5095184e+01
   2.8187922e-02   2.4731404e-02   4.3251670e-03   9.3999924e-03   1.0125699e+02   1.5297394e+01
   2.6538486e-02   2.2801416e-02   4.2676308e-03   9.3833562e-03   9.9619049e+01   1.5727800e+01
   2.5096848e-02   2.0991424e-02   4.2297148e-03   9.3527062e-03   9.7766703e+01   1.6218317e+01
   2.3910946e-02   1.9339202e-02   4.2079972e-03   9.3191986e-03   9.5887470e+01   1.6259990e+01
   2.3008822e-02   1.7861117e-02   4.2011446e-03   9.2913814e-03   9.3793164e+01   1.6262891e+01
   2.2395208e-02   1.6557018e-02   4.2083178e-03   9.2706968e-03   9.1935150e+01   1.6388295e+01
   2.2055326e-02   1.5425578e-02   4.2277972e-03   9.2553132e-03   9.0545506e+01   1.6469560e+01
   2.1958142e-02   1.4467428e-02   4.2568126e-03   9.2428744e-03   8.9106352e+01   1.6463421e+01
   2.2054818e-02   1.3675863e-02   4.2914678e-03   9.2265286e-03   8.7039273e+01   1.6479856e+01
   2.2281050e-02   1.3037237e-02   4.3276390e-03   9.2023778e-03   8.4822633e+01   1.6495475e+01
   2.2555726e-02   1.2529117e-02   4.3608204e-03   9.1707040e-03   8.2860522e+01   1.6333930e+01
   2.2793480e-02   1.2131201e-02   4.3867654e-03   9.1276598e-03   8.0922268e+01   1.6283960e+01
   2.2939262e-02   1.1838356e-02   4.4023638e-03   9.0631500e-03   7.9292100e+01   1.6336376e+01
   2.2979936e-02   1.1651523e-02   4.4049342e-03   8.9653704e-03   7.8017618e+01   1.6314455e+01
   2.2935110e-02   1.1571252e-02   4.3936368e-03   8.8283674e-03   7.6296245e+01   1.6341539e+01
   2.2840090e-02   1.1597912e-02   4.3700376e-03   8.6498298e-03   7.4323799e+01   1.6316480e+01
   2.2731506e-02   1.1730674e-02   4.3378352e-03   8.4272758e-03   7.2644467e+01   1.6256680e+01
   2.2639220e-02   1.1962116e-02   4.3027962e-03   8.1612948e-03   7.0764037e+01   1.6255958e+01
   2.2579978e-02   1.2276781e-02   4.2706144e-03   7.8546914e-03   6.9252251e+01   1.6251045e+01
   2.2575270e-02   1.2659296e-02   4.2460202e-03   7.5099626e-03   6.7409912e+01   1.6227006e+01
   2.2649730e-02   1.3094255e-02   4.2326720e-03   7.1338292e-03   6.5316216e+01   1.6197071e+01
   2.2809808e-02   1.3563545e-02   4.2326244e-03   6.7394500e-03   6.3640572e+01   1.6177319e+01
   2.3045532e-02   1.4046675e-02   4.2468788e-03   6.3395988e-03   6.1088456e+01   1.6237325e+01
   2.3329568e-02   1.4521397e-02   4.2752466e-03   5.9452812e-03   5.9381808e+01   1.6267484e+01
   2.3629828e-02   1.4977345e-02   4.3166176e-03   5.5670376e-03   5.8668480e+01   1.6132748e+01
   2.3922008e-02   1.5424537e-02   4.3707468e-03   5.2132094e-03   5.7316235e+01   1.6033720e+01
   2.4186250e-02   1.5880491e-02   4.4376844e-03   4.8906434e-03   5.5547318e+01   1.5980850e+01
   2.4418156e-02   1.6359095e-02   4.5171048e-03   4.6034182e-03   5.3435302e+01   1.5911964e+01
   2.4616440e-02   1.6867700e-02   4.6081628e-03   4.3525410e-03   5.1781400e+01   1.5939923e+01
   2.4773492e-02   1.7411860e-02   4.7090288e-03   4.1370774e-03   5.0493125e+01   1.5887166e+01
   2.4889882e-02   1.7996685e-02   4.8181060e-03   3.9536112e-03   4.8938473e+01   1.5862765e+01
   2.4964996e-02   1.8616465e-02   4.9332504e-03   3.7983342e-03   4.7088347e+01   1.5875672e+01
   2.4999748e-02   1.9265232e-02   5.0516880e-03   3.6688750e-03   4.4967295e+01   1.5631637e+01
   2.5000710e-02   1.9946158e-02   5.1715320e-03   3.5631988e-03   4.2446506e+01   1.5422742e+01
   2.4959306e-02   2.0653410e-02   5.2912422e-03   3.4791402e-03   3.9611140e+01   1.4947536e+01
   2.4855538e-02   2.1372746e-02   5.4092894e-03   3.4158624e-03   3.7243982e+01   1.4447200e+01
   2.4675990e-02   2.2097196e-02   5.5235700e-03   3.3735808e-03   3.5071412e+01   1.4436596e+01
   2.4410906e-02   2.2824328e-02   5.6299606e-03   3.3507142e-03   3.2748349e+01   1.4319636e+01
   2.4049268e-02   2.3550868e-02   5.7229378e-03   3.3436592e-03   3.0741145e+01   1.4073566e+01
   2.3589582e-02   2.4272398e-02   5.7973154e-03   3.3491844e-03   2.8581383e+01   1.3633219e+01
   2.3046352e-02   2.4979454e-02   5.8481540e-03   3.3654252e-03   2.6486898e+01   1.3229173e+01
   2.2441578e-02   2.5656178e-02   5.8735784e-03   3.3902634e-03   2.4315432e+01   1.2740530e+01
   2.1791502e-02   2.6282222e-02   5.8761992e-03   3.4208658e-03   2.1168945e+01   1.2100563e+01
   2.1105486e-02   2.6846576e-02   5.8585440e-03   3.4547744e-03   1.8635504e+01   1.1673419e+01
   2.0398772e-02   2.7359328e-02   5.8229240e-03   3.4885864e-03   1.7476943e+01   1.0712404e+01
   1.9692029e-02   2.7832836e-02   5.7728250e-03   3.5174122e-03   1.5233730e+01   9.9823083e+00
   1.9004648e-02   2.8269050e-02   5.7117178e-03   3.5364840e-03   1.2147698e+01   9.8596358e+00
   1.8352681e-02   2.8663506e-02   5.6426668e-03   3.5426774e-03   1.0884635e+01   9.4609754e+00
   1.7742136e-02   2.9002612e-02   5.5674334e-03   3.5342268e-03   1.0244019e+01   9.2451049e+00
   1.7166323e-02   2.9265290e-02   5.4865070e-03   3.5099628e-03   9.5125569e+00   9.1088982e+00
   1.6611462e-02   2.9430440e-02   5.3992558e-03   3.4715954e-03   8.7687837e+00   8.8058603e+00
   1.6066168e-02   2.9493050e-02   5.3038848e-03   3.4230512e-03   7.0889300e+00   8.5365525e+00
   1.5520471e-02   2.9464038e-02   5.1992208e-03   3.3668416e-03   5.8927195e+00   8.2409721e+00
   1.4965968e-02   2.9346638e-02   5.0881988e-03   3.3043336e-03   5.0647089e+00   8.0728231e+00
   1.4405573e-02   2.9134920e-02   4.9771186e-03   3.2379184e-03   3.8047071e+00   8.1630104e+00
   1.3844703e-02   2.8817752e-02   4.8703848e-03   3.1715340e-03   2.8619244e+00   8.3509908e+00
   1.3279833e-02   2.8370462e-02   4.7718244e-03   3.1092370e-03   2.4505213e+00   8.3777631e+00
   1.2700401e-02   2.7766756e-02   4.6880528e-03   3.0537700e-03   2.3928999e+00   8.8888610e+00
   1.2092720e-02   2.6994800e-02   4.6268432e-03   3.0064342e-03   2.0591191e+00   9.1981940e+00
   1.1448806e-02   2.6052044e-02   4.5963904e-03   2.9681056e-03   1.8403339e+00   8.8853833e+00
   1.0766504e-02   2.4935754e-02   4.6058180e-03   2.9402590e-03   1.6343385e+00   9.0817729e+00
   1.0044498e-02   2.3643938e-02   4.6652896e-03   2.9245484e-03   1.0891009e+00   8.6412253e+00
   9.2887136e-03   2.2194016e-02   4.7859598e-03   2.9219960e-03   1.4014833e+00   1.1079413e+01
   8.5149092e-03   2.0624926e-02   4.9786084e-03   2.9327132e-03   1.8368570e+00   2.0332719e+01
   7.7420558e-03   1.8972250e-02   5.2511112e-03   2.9554774e-03   1.8426958e+00   3.3161023e+01
   6.9860696e-03   1.7265562e-02   5.6086924e-03   2.9882504e-03   2.0373055e+00   4.8204327e+01
   6.2597998e-03   1.5540779e-02   6.0551642e-03   3.0294284e-03   2.0727548e+00   6.5744699e+01
   5.5779764e-03   1.3837900e-02   6.5938584e-03   3.0780828e-03   2.0144191e+00   8.3368012e+01
   4.9576256e-03   1.2192718e-02   7.2331308e-03   3.1332900e-03   1.9186909e+00   9.6120118e+01
   4.4162162e-03   1.0637358e-02   7.9868428e-03   3.1936406e-03   1.8630582e+00   1.0322545e+02
   3.9721982e-03   9.2003154e-03   8.8683026e-03   3.2581634e-03   1.9111462e+00   1.0864775e+02
   3.6434602e-03   7.9019508e-03   9.8937234e-03   3.3265624e-03   1.9079493e+00   1.1292719e+02
   3.4453576e-03   6.7553786e-03   1.1088803e-02   3.3988164e-03   1.8447480e+00   1.1519334e+02
   3.3919472e-03   5.7658918e-03   1.2481963e-02   3.4755440e-03   1.7772175e+00   1.1593589e+02
   3.4966036e-03   4.9313806e-03   1.4094448e-02   3.5570944e-03   1.9012319e+00   1.1600827e+02
   3.7709876e-03   4.2464070e-03   1.5942230e-02   3.6430466e-03   2.0472783e+00   1.1572104e+02
   4.2275124e-03   3.7025786e-03   1.8043903e-02   3.7321932e-03   2.1192989e+00   1.1524296e+02
   4.8807212e-03   3.2893242e-03   2.0421602e-02   3.8210982e-03   2.1290515e+00   1.1464420e+02
   5.7457806e-03   2.9954410e-03   2.3090810e-02   3.9049226e-03   1.7228216e+00   1.1370377e+02
   6.8412974e-03   2.8086822e-03   2.6055632e-02   3.9809626e-03   1.3203013e+00   1.1300656e+02
   8.1877488e-03   2.7168174e-03   2.9317734e-02   4.0484032e-03   1.5057802e+00   1.1222056e+02
   9.8003474e-03   2.7077794e-03   3.2875582e-02   4.1059508e-03   1.5320302e+00   1.1121697e+02
   1.1688952e-02   2.7682534e-03   3.6710736e-02   4.1532206e-03   1.2893364e+00   1.1053566e+02
   1.3858901e-02   2.8869182e-03   4.0775762e-02   4.1916636e-03   1.1980748e+00   1.0961474e+02
   1.6306374e-02   3.0553878e-03   4.4987162e-02   4.2228390e-03   1.0316572e+00   1.0905355e+02
   1.9014941e-02   3.2644232e-03   4.9224390e-02   4.2480904e-03   9.4562843e-01   1.0899189e+02
   2.1955854e-02   3.5056022e-03   5.3332408e-02   4.2682844e-03   9.3202834e-01   1.0889934e+02
   2.5089058e-02   3.7736986e-03   5.7136102e-02   4.2829358e-03   9.5446809e-01   1.0919792e+02
   2.8361008e-02   4.0653338e-03   6.0434006e-02   4.2927700e-03   6.9660463e-01   1.0953378e+02
   3.1697664e-02   4.3780900e-03   6.3000804e-02   4.3004198e-03   3.7267387e-01   1.1005684e+02
   3.5006180e-02   4.7099288e-03   6.4677316e-02   4.3068982e-03   4.7331154e-01   1.1081556e+02
   3.8193128e-02   5.0579342e-03   6.5419796e-02   4.3117174e-03   3.8624513e-01   1.1138951e+02
   4.1169354e-02   5.4178140e-03   6.5257272e-02   4.3151116e-03   4.4517539e-01   1.1200980e+02
   4.3848528e-02   5.7838494e-03   6.4275182e-02   4.3176206e-03   3.7707662e-01   1.1253105e+02
   4.6171970e-02   6.1463474e-03   6.2578974e-02   4.3187112e-03   2.0340591e-01   1.1290664e+02
   4.8129090e-02   6.4939138e-03   6.0256056e-02   4.3174718e-03   3.7978885e-01   1.1316329e+02
   4.9748484e-02   6.8186646e-03   5.7414968e-02   4.3137116e-03   3.1034268e-01   1.1332178e+02
   5.1063416e-02   7.1128130e-03   5.4192028e-02   4.3078812e-03   1.7758417e+00   1.1351937e+02
   5.2083892e-02   7.3688026e-03   5.0709084e-02   4.3013086e-03   3.9846295e+00   1.1365600e+02
   5.2809708e-02   7.5849054e-03   4.7060376e-02   4.2950480e-03   5.0594417e+00   1.1374286e+02
   5.3231012e-02   7.7596298e-03   4.3327488e-02   4.2882264e-03   5.7709593e+00   1.1369195e+02
   5.3302468e-02   7.8836522e-03   3.9589638e-02   4.2777326e-03   5.1438074e+00   1.1349757e+02
   5.2961768e-02   7.9465766e-03   3.5910506e-02   4.2602576e-03   4.2887383e+00   1.1325679e+02
   5.2164454e-02   7.9462742e-03   3.2345722e-02   4.2360608e-03   4.3036548e+00   1.1296434e+02
   5.0907186e-02   7.8882396e-03   2.8946150e-02   4.2081518e-03   3.9498351e+00   1.1261416e+02
   4.9263732e-02   7.7837880e-03   2.5736548e-02   4.1794710e-03   3.4435350e+00   1.1211025e+02
   4.7371192e-02   7.6466256e-03   2.2720944e-02   4.1525940e-03   3.2535298e+00   1.1140159e+02
   4.5373410e-02   7.4877844e-03   1.9902847e-02   4.1287706e-03   3.4013943e+00   1.1044114e+02
   4.3389912e-02   7.3161290e-03   1.7297758e-02   4.1077572e-03   3.5778581e+00   1.0925309e+02
   4.1509876e-02   7.1405208e-03   1.4924046e-02   4.0889304e-03   3.6690275e+00   1.0785140e+02
   3.9803178e-02   6.9690074e-03   1.2790699e-02   4.0712376e-03   3.7356451e+00   1.0650507e+02
   3.8328488e-02   6.8077416e-03   1.0900835e-02   4.0526814e-03   3.9429271e+00   1.0548969e+02
   3.7132424e-02   6.6596834e-03   9.2512420e-03   4.0306364e-03   4.1013956e+00   1.0428072e+02
   3.6238976e-02   6.5213272e-03   7.8327756e-03   4.0030100e-03   4.0259689e+00   1.0296173e+02
   3.5640040e-02   6.3828132e-03   6.6325142e-03   3.9671256e-03   4.1457994e+00   1.0163251e+02
   3.5304474e-02   6.2362984e-03   5.6346044e-03   3.9196006e-03   4.2262637e+00   9.9922556e+01
   3.5197940e-02   6.0806294e-03   4.8217096e-03   3.8593050e-03   4.3242703e+00   9.8374017e+01
   3.5305166e-02   5.9170636e-03   4.1758714e-03   3.7859792e-03   4.4140448e+00   9.6846670e+01
   3.5610830e-02   5.7473804e-03   3.6796104e-03   3.6985508e-03   4.3517011e+00   9.5442666e+01
   3.6073356e-02   5.5738388e-03   3.3145762e-03   3.5965594e-03   4.5894040e+00   9.4248851e+01
   3.6643978e-02   5.3964080e-03   3.0630290e-03   3.4803350e-03   4.8162056e+00   9.2730569e+01
   3.7263760e-02   5.2115264e-03   2.9101026e-03   3.3512788e-03   4.8366657e+00   9.1593745e+01
   3.7860188e-02   5.0176924e-03   2.8423688e-03   3.2103220e-03   4.8728108e+00   9.0339993e+01
   3.8385644e-02   4.8180470e-03   2.8469070e-03   3.0568838e-03   4.9077335e+00   8.8745545e+01
   3.8815994e-02   4.6161442e-03   2.9110810e-03   2.8918014e-03   4.9299638e+00   8.7497777e+01
   3.9131240e-02   4.4170396e-03   3.0244298e-03   2.7182252e-03   5.0117819e+00   8.6035074e+01
   3.9345914e-02   4.2272808e-03   3.1804520e-03   2.5405680e-03   5.1371051e+00   8.4536949e+01
   3.9507326e-02   4.0495084e-03   3.3736870e-03   2.3646222e-03   5.1792702e+00   8.2876733e+01
   3.9642684e-02   3.8823824e-03   3.5979936e-03   2.1969166e-03   5.3203772e+00   8.1220115e+01
   3.9740434e-02   3.7233962e-03   3.8478436e-03   2.0435296e-03   5.4455414e+00   8.0037349e+01
   3.9769682e-02   3.5695800e-03   4.1175312e-03   1.9113506e-03   5.3925761e+00   7.8789778e+01
   3.9703842e-02   3.4189638e-03   4.4007486e-03   1.8105968e-03   5.4542243e+00   7.7020395e+01
   3.9532722e-02   3.2701472e-03   4.6932162e-03   1.7547239e-03   5.6130952e+00   7.4847372e+01
   3.9272424e-02   3.1230836e-03   4.9928266e-03   1.7590813e-03   5.6287629e+00   7.3074527e+01
   3.8964276e-02   2.9819280e-03   5.2981680e-03   1.8409604e-03   5.5526345e+00   7.1351701e+01
   3.8645668e-02   2.8519944e-03   5.6105100e-03   2.0215070e-03   5.5299174e+00   6.9764658e+01
   3.8339712e-02   2.7372126e-03   5.9324544e-03   2.3267374e-03   5.5357918e+00   6.8529813e+01
   3.8062178e-02   2.6404508e-03   6.2648398e-03   2.7837468e-03   5.5193001e+00   6.7213381e+01
   3.7810148e-02   2.5634140e-03   6.6079590e-03   3.4181052e-03   5.4960064e+00   6.5988408e+01
   3.7568508e-02   2.5066924e-03   6.9608552e-03   4.2552648e-03   5.5050937e+00   6.4609181e+01
   3.7339346e-02   2.4693060e-03   7.3188510e-03   5.3205622e-03   5.4270456e+00   6.3282193e+01
   3.7141548e-02   2.4509182e-03   7.6722774e-03   6.6387376e-03   5.3216053e+00   6.2157603e+01
   3.6994556e-02   2.4523516e-03   8.0065854e-03   8.2317944e-03   5.3922611e+00   6.1094942e+01
   3.6917446e-02   2.4743002e-03   8.3053390e-03   1.0116715e-02   5.4111794e+00   5.9674359e+01
   3.6919058e-02   2.5178298e-03   8.5565552e-03   1.2304865e-02   5.3146123e+00   5.8223674e+01
   3.6990894e-02   2.5832582e-03   8.7545078e-03   1.4801313e-02   5.1663067e+00   5.7203938e+01
   3.7112650e-02   2.6702760e-03   8.8950892e-03   1.7601288e-02   5.0262433e+00   5.5830753e+01
   3.7250084e-02   2.7783874e-03   8.9774386e-03   2.0684428e-02   4.9500278e+00   5.4042364e+01
   3.7374128e-02   2.9063248e-03   9.0025882e-03   2.4016178e-02   4.8345534e+00   5.1890386e+01
   3.7477090e-02   3.0523044e-03   8.9765044e-03   2.7545664e-02   4.8069322e+00   4.9792134e+01
   3.7555790e-02   3.2147498e-03   8.9249996e-03   3.1203782e-02   4.7504587e+00   4.7837484e+01
   3.7620568e-02   3.3931980e-03   8.8893868e-03   3.4904686e-02   4.6758039e+00   4.6023535e+01
   3.7685376e-02   3.5875098e-03   8.9186874e-03   3.8545510e-02   4.8115090e+00   4.5237099e+01
   3.7749960e-02   3.7992206e-03   9.0714938e-03   4.2023644e-02   4.9006773e+00   4.4299914e+01
   3.7842172e-02   4.0318350e-03   9.4085726e-03   4.5248844e-02   4.8335324e+00   4.2329418e+01
   3.8032026e-02   4.2878076e-03   9.9880500e-03   4.8131432e-02   4.8033136e+00   3.9314425e+01
   3.8404418e-02   4.5676576e-03   1.0870498e-02   5.0562620e-02   4.8695813e+00   3.5991825e+01
   3.9027202e-02   4.8699266e-03   1.2123814e-02   5.2414516e-02   4.8770093e+00   3.4712753e+01
   3.9939854e-02   5.1943082e-03   1.3816630e-02   5.3549086e-02   4.9362655e+00   3.3508401e+01
   4.1165832e-02   5.5438918e-03   1.6010467e-02   5.3854738e-02   4.9872942e+00   3.1004183e+01
   4.2704786e-02   5.9247892e-03   1.8763855e-02   5.3329220e-02   4.8126388e+00   2.8936938e+01
   4.4544754e-02   6.3482374e-03   2.2132206e-02   5.2064726e-02   4.7772837e+00   2.6887180e+01
   4.6675400e-02   6.8290760e-03   2.6162552e-02   5.0171608e-02   4.6308309e+00   2.5309482e+01
   4.9086656e-02   7.3813144e-03   3.0882168e-02   4.7761938e-02   4.2905566e+00   2.3735785e+01
   5.1781784e-02   8.0163488e-03   3.6291370e-02   4.4932262e-02   4.0529580e+00   2.1965285e+01
   5.4762656e-02   8.7401656e-03   4.2378292e-02   4.1775776e-02   3.6795019e+00   2.0577964e+01
   5.8023006e-02   9.5509280e-03   4.9112914e-02   3.8415996e-02   3.3069379e+00   1.8568905e+01
   6.1534000e-02   1.0438961e-02   5.6428128e-02   3.4986982e-02   3.0404459e+00   1.7107130e+01
   6.5211362e-02   1.1387532e-02   6.4208782e-02   3.1595990e-02   3.0164061e+00   1.6590042e+01
   6.8934420e-02   1.2377312e-02   7.2284106e-02   2.8315906e-02   3.0908322e+00   1.5845729e+01
   7.2544900e-02   1.3382891e-02   8.0437902e-02   2.5204502e-02   3.1302521e+00   1.4815830e+01
   7.5873028e-02   1.4372743e-02   8.8401588e-02   2.2312850e-02   3.2419339e+00   1.3625557e+01
   7.8837418e-02   1.5324046e-02   9.5836428e-02   1.9681464e-02   3.0997433e+00   1.2692851e+01
   8.1452668e-02   1.6219162e-02   1.0230220e-01   1.7337397e-02   2.9733105e+00   1.2316572e+01
   8.3746764e-02   1.7042192e-02   1.0730618e-01   1.5291327e-02   2.8048051e+00   1.1797449e+01
   8.5718248e-02   1.7788796e-02   1.1045538e-01   1.3539912e-02   2.7109571e+00   1.1247689e+01
   8.7375032e-02   1.8453906e-02   1.1153481e-01   1.2066064e-02   2.6633857e+00   1.1442120e+01
   8.8740102e-02   1.9023592e-02   1.1056251e-01   1.0839098e-02   2.4962263e+00   1.1567195e+01
   8.9816988e-02   1.9493810e-02   1.0777824e-01   9.8238572e-03   2.9401319e+00   1.1239427e+01
   9.0601474e-02   1.9879097e-02   1.0353780e-01   8.9940244e-03   4.8619413e+00   1.0830192e+01
   9.1062768e-02   2.0199926e-02   9.8243730e-02   8.3358490e-03   1.2444124e+01   1.0487060e+01
   9.1141852e-02   2.0468782e-02   9.2268716e-02   7.8435636e-03   2.8885765e+01   1.0298919e+01
   9.0773822e-02   2.0685530e-02   8.5915616e-02   7.5115360e-03   5.1821879e+01   9.7210402e+00
   8.9906818e-02   2.0841422e-02   7.9439410e-02   7.3286492e-03   7.3343077e+01   8.7090677e+00
   8.8528114e-02   2.0913434e-02   7.3072776e-02   7.2796432e-03   8.7513445e+01   7.9877932e+00
   8.6625058e-02   2.0868146e-02   6.7013376e-02   7.3466164e-03   9.7391872e+01   7.6391415e+00
   8.4189384e-02   2.0684234e-02   6.1390848e-02   7.5105014e-03   1.0476546e+02   7.1808032e+00
   8.1244352e-02   2.0338242e-02   5.6267892e-02   7.7507348e-03   1.0994706e+02   6.8791325e+00
   7.7801714e-02   1.9793778e-02   5.1651560e-02   8.0417356e-03   1.1349102e+02   6.6687056e+00
   7.3859150e-02   1.9040802e-02   4.7519466e-02   8.3528712e-03   1.1505671e+02   6.1671287e+00
   6.9395686e-02   1.8116320e-02   4.3832354e-02   8.6537980e-03   1.1585701e+02   5.9078295e+00
   6.4399358e-02   1.7081575e-02   4.0538604e-02   8.9133974e-03   1.1600508e+02   5.8271286e+00
   5.8978804e-02   1.5994299e-02   3.7597374e-02   9.0998174e-03   1.1573853e+02   5.4621330e+00
   5.3345098e-02   1.4897180e-02   3.4973580e-02   9.1943428e-03   1.1529547e+02   5.1179017e+00
   4.7705196e-02   1.3816432e-02   3.2635548e-02   9.1953856e-03   1.1436542e+02   4.7551367e+00
   4.2230404e-02   1.2769015e-02   3.0557854e-02   9.1105312e-03   1.1289084e+02   4.1275464e+00
   3.7052982e-02   1.1769905e-02   2.8713976e-02   8.9514478e-03   1.1107553e+02   3.8746055e+00
   3.2265220e-02   1.0835949e-02   2.7086198e-02   8.7310230e-03   1.0951162e+02   3.5426842e+00
   2.7921698e-02   9.9932878e-03   2.5660658e-02   8.4646944e-03   1.0806612e+02   2.7372469e+00
   2.4045396e-02   9.2692594e-03   2.4410908e-02   8.1701482e-03   1.0699536e+02   2.2808493e+00
   2.0638136e-02   8.6841182e-03   2.3292432e-02   7.8624102e-03   1.0659662e+02   2.0134765e+00
   1.7682697e-02   8.2545796e-03   2.2255624e-02   7.5532200e-03   1.0662462e+02   1.7229389e+00
   1.5144802e-02   7.9922724e-03   2.1271100e-02   7.2547754e-03   1.0687554e+02   1.3206294e+00
   1.2985448e-02   7.9016298e-03   2.0327734e-02   6.9781674e-03   1.0709500e+02   9.9919983e-01
   1.1170825e-02   7.9814004e-03   1.9415361e-02   6.7299232e-03   1.0737505e+02   1.0646695e+00
   9.6645916e-03   8.2278454e-03   1.8519264e-02   6.5127550e-03   1.0768139e+02   9.9865856e-01
   8.4296312e-03   8.6321096e-03   1.7634036e-02   6.3255388e-03   1.0791880e+02   8.3925969e-01
   7.4396328e-03   9.1799198e-03   1.6765685e-02   6.1640166e-03   1.0814703e+02   5.8006255e-01
   6.6726126e-03   9.8544590e-03   1.5915842e-02   6.0241628e-03   1.0847973e+02   2.6469493e-01
   6.1037342e-03   1.0635167e-02   1.5095722e-02   5.9033418e-03   1.0904496e+02   1.7304321e-01
   5.7075038e-03   1.1499351e-02   1.4329052e-02   5.7973354e-03   1.0945206e+02   1.3784841e-01
   5.4597256e-03   1.2419878e-02   1.3631238e-02   5.6999010e-03   1.0967055e+02   2.0862018e-01
   5.3367484e-03   1.3366148e-02   1.3007184e-02   5.6071524e-03   1.0987637e+02   2.1279026e-01
   5.3116334e-03   1.4303986e-02   1.2454073e-02   5.5175764e-03   1.0985209e+02   1.0283800e+00
   5.3568480e-03   1.5191914e-02   1.1968676e-02   5.4290286e-03   1.0982892e+02   3.0907814e+00
   5.4502744e-03   1.5989375e-02   1.1553443e-02   5.3377772e-03   1.0983670e+02   5.5769222e+00
   5.5726700e-03   1.6661970e-02   1.1209926e-02   5.2410262e-03   1.0963516e+02   8.5104061e+00
   5.7065186e-03   1.7190290e-02   1.0935316e-02   5.1403686e-03   1.0931132e+02   1.1760343e+01
   5.8388130e-03   1.7573181e-02   1.0723095e-02   5.0389188e-03   1.0897421e+02   1.5128511e+01
   5.9595330e-03   1.7809110e-02   1.0563824e-02   4.9404516e-03   1.0851608e+02   1.7434861e+01
   6.0616396e-03   1.7893381e-02   1.0448609e-02   4.8512804e-03   1.0763758e+02   1.8270506e+01
   6.1393466e-03   1.7828404e-02   1.0366940e-02   4.7772828e-03   1.0664049e+02   1.8321098e+01
   6.1840866e-03   1.7623446e-02   1.0301786e-02   4.7228472e-03   1.0560707e+02   1.7281721e+01
   6.1931454e-03   1.7298542e-02   1.0236181e-02   4.6913802e-03   1.0428548e+02   1.5510881e+01
   6.1745230e-03   1.6885917e-02   1.0157898e-02   4.6850498e-03   1.0300352e+02   1.3351922e+01
   6.1380678e-03   1.6417197e-02   1.0054724e-02   4.7047738e-03   1.0159905e+02   1.1864657e+01
   6.0934990e-03   1.5916204e-02   9.9191318e-03   4.7497700e-03   1.0033258e+02   1.1594348e+01
   6.0491084e-03   1.5401341e-02   9.7512878e-03   4.8189724e-03   9.9101163e+01   1.1550534e+01
   6.0096834e-03   1.4889154e-02   9.5531394e-03   4.9126134e-03   9.7506477e+01   1.1529849e+01
   5.9790666e-03   1.4397448e-02   9.3267210e-03   5.0323768e-03   9.6088508e+01   1.1611680e+01
   5.9598624e-03   1.3944663e-02   9.0721376e-03   5.1791184e-03   9.4180269e+01   1.1927574e+01
   5.9524566e-03   1.3544744e-02   8.7922226e-03   5.3523162e-03   9.2115280e+01   1.2201911e+01
   5.9550908e-03   1.3202207e-02   8.4974734e-03   5.5523848e-03   9.0488568e+01   1.2394524e+01
   5.9663104e-03   1.2913772e-02   8.1971438e-03   5.7789682e-03   8.8823465e+01   1.2710937e+01
   5.9866260e-03   1.2670155e-02   7.8953520e-03   6.0297754e-03   8.7420005e+01   1.2973804e+01
   6.0166962e-03   1.2453854e-02   7.5965442e-03   6.3004620e-03   8.5638954e+01   1.3205494e+01
   6.0563842e-03   1.2242412e-02   7.3058940e-03   6.5837152e-03   8.3873764e+01   1.3375886e+01
   6.1040818e-03   1.2018413e-02   7.0253016e-03   6.8696524e-03   8.2380536e+01   1.3791032e+01
   6.1560414e-03   1.1773666e-02   6.7549542e-03   7.1458304e-03   8.0680328e+01   1.4367216e+01
   6.2085822e-03   1.1503595e-02   6.4958100e-03   7.3992686e-03   7.9407686e+01   1.4621729e+01
   6.2605154e-03   1.1208434e-02   6.2479818e-03   7.6182540e-03   7.7756001e+01   1.4845219e+01
   6.3108068e-03   1.0893757e-02   6.0099748e-03   7.7911004e-03   7.6005977e+01   1.4933736e+01
   6.3554974e-03   1.0560404e-02   5.7786528e-03   7.9054014e-03   7.4705241e+01   1.4765659e+01
   6.3875112e-03   1.0206224e-02   5.5534714e-03   7.9551486e-03   7.3106307e+01   1.4739603e+01
   6.4013364e-03   9.8312026e-03   5.3383698e-03   7.9458980e-03   7.1606442e+01   1.4747408e+01
   6.3964636e-03   9.4371950e-03   5.1386714e-03   7.8870116e-03   7.0331420e+01   1.4823066e+01
   6.3751670e-03   9.0340094e-03   4.9596480e-03   7.7907722e-03   6.8666778e+01   1.4910200e+01
   6.3440018e-03   8.6386796e-03   4.8040578e-03   7.6756584e-03   6.6730472e+01   1.4814890e+01
   6.3112738e-03   8.2674568e-03   4.6723166e-03   7.5594314e-03   6.5292802e+01   1.4754743e+01
   6.2829032e-03   7.9327374e-03   4.5625462e-03   7.4546066e-03   6.3643782e+01   1.4740739e+01
   6.2636444e-03   7.6444192e-03   4.4708958e-03   7.3719194e-03   6.1633177e+01   1.4658390e+01
   6.2560648e-03   7.4122288e-03   4.3942520e-03   7.3233496e-03   6.0444461e+01   1.4655151e+01
   6.2612654e-03   7.2445406e-03   4.3291908e-03   7.3200120e-03   5.9376805e+01   1.4826403e+01
   6.2765964e-03   7.1462704e-03   4.2726064e-03   7.3697402e-03   5.8284662e+01   1.4919686e+01
   6.2965042e-03   7.1178386e-03   4.2223208e-03   7.4759520e-03   5.7322307e+01   1.4924143e+01
   6.3205192e-03   7.1552088e-03   4.1767900e-03   7.6370424e-03   5.5828357e+01   1.4986109e+01
   6.3532860e-03   7.2535664e-03   4.1359820e-03   7.8463044e-03   5.4462550e+01   1.5031069e+01
   6.4039734e-03   7.4119698e-03   4.0994296e-03   8.0908000e-03   5.3314313e+01   1.5071134e+01
   6.4850780e-03   7.6358496e-03   4.0669100e-03   8.3536216e-03   5.2124714e+01   1.5010487e+01
   6.6068578e-03   7.9340106e-03   4.0390766e-03   8.6207308e-03   5.1192654e+01   1.4905287e+01
   6.7762370e-03   8.3151302e-03   4.0153254e-03   8.8827822e-03   5.0592650e+01   1.4786486e+01
   6.9955674e-03   8.7833428e-03   3.9937728e-03   9.1303800e-03   4.9759730e+01   1.4538493e+01
   7.2615026e-03   9.3337548e-03   3.9717708e-03   9.3507458e-03   4.8043573e+01   1.4277658e+01
   7.5664722e-03   9.9598582e-03   3.9472876e-03   9.5253216e-03   4.6528629e+01   1.4111440e+01
   7.8993304e-03   1.0660442e-02   3.9196950e-03   9.6370384e-03   4.5151691e+01   1.4013489e+01
   8.2488782e-03   1.1442611e-02   3.8891450e-03   9.6770430e-03   4.3386149e+01   1.3889833e+01
   8.6069978e-03   1.2319782e-02   3.8564128e-03   9.6371940e-03   4.1594620e+01   1.3858698e+01
   8.9693474e-03   1.3301252e-02   3.8228260e-03   9.5199324e-03   3.9612587e+01   1.3707718e+01
   9.3370624e-03   1.4392345e-02   3.7906866e-03   9.3438428e-03   3.8506324e+01   1.3305742e+01
   9.7127174e-03   1.5595694e-02   3.7633462e-03   9.1245764e-03   3.7144523e+01   1.3016038e+01
   1.0095114e-02   1.6906344e-02   3.7441488e-03   8.8743604e-03   3.5295440e+01   1.2847857e+01
   1.0479898e-02   1.8309957e-02   3.7354984e-03   8.6074756e-03   3.4044943e+01   1.2575970e+01
   1.0861018e-02   1.9781897e-02   3.7398170e-03   8.3337210e-03   3.2261602e+01   1.1812372e+01
   1.1229549e-02   2.1286474e-02   3.7601474e-03   8.0575994e-03   3.0726804e+01   1.0826402e+01
   1.1572604e-02   2.2778878e-02   3.7986706e-03   7.7792018e-03   2.9026619e+01   1.0232027e+01
   1.1879515e-02   2.4220892e-02   3.8561086e-03   7.4951244e-03   2.7571262e+01   9.9161286e+00
   1.2146305e-02   2.5590998e-02   3.9329816e-03   7.2002778e-03   2.6356506e+01   9.6289243e+00
   1.2372141e-02   2.6860396e-02   4.0301816e-03   6.8884424e-03   2.3859292e+01   9.2456886e+00
   1.2556631e-02   2.7991920e-02   4.1490580e-03   6.5587658e-03   2.2542711e+01   8.8112577e+00
   1.2700480e-02   2.8979520e-02   4.2930236e-03   6.2174424e-03   2.1571797e+01   8.5426927e+00
   1.2808166e-02   2.9840846e-02   4.4669402e-03   5.8727160e-03   1.9801775e+01   8.3712577e+00
   1.2883899e-02   3.0589118e-02   4.6756588e-03   5.5344744e-03   1.8647896e+01   8.0332235e+00
   1.2926944e-02   3.1226806e-02   4.9236812e-03   5.2107956e-03   1.7264627e+01   7.6834078e+00
   1.2935350e-02   3.1740732e-02   5.2147104e-03   4.9059448e-03   1.5873738e+01   7.5279325e+00
   1.2908720e-02   3.2131706e-02   5.5542654e-03   4.6231248e-03   1.3763369e+01   7.4677708e+00
   1.2852961e-02   3.2422924e-02   5.9486724e-03   4.3643370e-03   1.1375792e+01   7.4215050e+00
   1.2780019e-02   3.2625332e-02   6.4015108e-03   4.1305676e-03   9.9446397e+00   7.3659303e+00
   1.2698832e-02   3.2737388e-02   6.9141902e-03   3.9232900e-03   8.3773538e+00   7.2643923e+00
   1.2612624e-02   3.2753738e-02   7.4870744e-03   3.7446972e-03   6.8205749e+00   7.3113710e+00
   1.2520588e-02   3.2655508e-02   8.1215758e-03   3.5959716e-03   5.2416561e+00   7.3800957e+00
   1.2418935e-02   3.2413028e-02   8.8175050e-03   3.4765516e-03   4.1690565e+00   7.3945638e+00
   1.2297839e-02   3.2000106e-02   9.5704024e-03   3.3861002e-03   4.1110536e+00   7.5729274e+00
   1.2144268e-02   3.1394512e-02   1.0374466e-02   3.3250494e-03   3.7007198e+00   7.5925144e+00
   1.1949458e-02   3.0572808e-02   1.1222751e-02   3.2936224e-03   2.9503880e+00   7.6218710e+00
   1.1703221e-02   2.9526926e-02   1.2105025e-02   3.2919150e-03   2.5981211e+00   7.6249034e+00
   1.1389292e-02   2.8277480e-02   1.3004401e-02   3.3196648e-03   2.2218487e+00   7.6339429e+00
   1.0995372e-02   2.6857768e-02   1.3901201e-02   3.3746890e-03   1.9946263e+00   7.4384571e+00
   1.0527741e-02   2.5299616e-02   1.4774702e-02   3.4527886e-03   2.1062159e+00   8.5571133e+00
   1.0006491e-02   2.3635766e-02   1.5597914e-02   3.5493588e-03   1.8996979e+00   1.7104545e+01
   9.4503770e-03   2.1903358e-02   1.6337135e-02   3.6589526e-03   1.9247226e+00   3.2150917e+01
   8.8754616e-03   2.0143286e-02   1.6958183e-02   3.7741000e-03   2.3291839e+00   4.6149101e+01
   8.2940282e-03   1.8393060e-02   1.7450013e-02   3.8869924e-03   2.4664833e+00   5.9976692e+01
   7.7140604e-03   1.6681291e-02   1.7826117e-02   3.9915640e-03   2.3991407e+00   7.5958078e+01
   7.1420612e-03   1.5028770e-02   1.8107550e-02   4.0834734e-03   2.3159049e+00   8.9297613e+01
   6.5818598e-03   1.3452754e-02   1.8334520e-02   4.1590984e-03   2.4292258e+00   9.7665274e+01
   6.0382070e-03   1.1974296e-02   1.8561964e-02   4.2136816e-03   2.4584890e+00   1.0358675e+02
   5.5214658e-03   1.0618499e-02   1.8838668e-02   4.2412876e-03   2.3509118e+00   1.0770778e+02
   5.0455388e-03   9.4078644e-03   1.9212022e-02   4.2389944e-03   2.2634645e+00   1.0964129e+02
   4.6243970e-03   8.3584604e-03   1.9739172e-02   4.2089326e-03   2.2795851e+00   1.1010989e+02
   4.2716456e-03   7.4784528e-03   2.0477562e-02   4.1550204e-03   2.2418883e+00   1.0985595e+02
   4.0038398e-03   6.7678988e-03   2.1470068e-02   4.0815182e-03   1.9326375e+00   1.0931587e+02
   3.8424562e-03   6.2193586e-03   2.2751532e-02   3.9941610e-03   1.7449008e+00   1.0865752e+02
   3.8109920e-03   5.8218618e-03   2.4357380e-02   3.8990774e-03   1.6773842e+00   1.0809896e+02
   3.9329186e-03   5.5630548e-03   2.6316202e-02   3.8018158e-03   1.7352376e+00   1.0741302e+02
   4.2316406e-03   5.4281292e-03   2.8643372e-02   3.7081204e-03   1.7561924e+00   1.0683819e+02
   4.7306726e-03   5.4006956e-03   3.1338584e-02   3.6232448e-03   1.6260070e+00   1.0638364e+02
   5.4545514e-03   5.4615268e-03   3.4377988e-02   3.5517318e-03   1.5568551e+00   1.0559175e+02
   6.4266774e-03   5.5907212e-03   3.7714752e-02   3.4975082e-03   1.2957164e+00   1.0495035e+02
   7.6681472e-03   5.7723238e-03   4.1285632e-02   3.4622282e-03   1.0476158e+00   1.0425910e+02
   9.1996620e-03   5.9896142e-03   4.5000616e-02   3.4461868e-03   1.0404345e+00   1.0376601e+02
   1.1039127e-02   6.2191386e-03   4.8739686e-02   3.4487368e-03   9.8910420e-01   1.0374557e+02
   1.3199112e-02   6.4401168e-03   5.2364808e-02   3.4681738e-03   9.8067002e-01   1.0364260e+02
   1.5684890e-02   6.6429758e-03   5.5735226e-02   3.5028160e-03   1.0956779e+00   1.0392489e+02
   1.8491191e-02   6.8247430e-03   5.8702392e-02   3.5506084e-03   8.6808675e-01   1.0444154e+02
   2.1603254e-02   6.9909138e-03   6.1080156e-02   3.6104680e-03   5.2380699e-01   1.0500035e+02
   2.4997622e-02   7.1530186e-03   6.2707976e-02   3.6818732e-03   4.5736084e-01   1.0588399e+02
   2.8636294e-02   7.3197230e-03   6.3534962e-02   3.7651364e-03   3.7960918e-01   1.0673219e+02
   3.2462352e-02   7.4960380e-03   6.3597164e-02   3.8621468e-03   4.1636219e-01   1.0759641e+02
   3.6405348e-02   7.6806172e-03   6.2996292e-02   3.9729950e-03   3.5868642e-01   1.0843702e+02
   4.0382392e-02   7.8649366e-03   6.1862424e-02   4.0964866e-03   4.1066227e-01   1.0918935e+02
   4.4291566e-02   8.0367534e-03   6.0292250e-02   4.2313528e-03   5.3886081e-01   1.1004544e+02
   4.8016610e-02   8.1852346e-03   5.8347498e-02   4.3757192e-03   2.0672635e-01   1.1085404e+02
   5.1441232e-02   8.3077480e-03   5.6085712e-02   4.5276898e-03   1.7636209e-01   1.1159323e+02
   5.4456190e-02   8.4073378e-03   5.3577950e-02   4.6844616e-03   2.0392656e-01   1.1219427e+02
   5.6978306e-02   8.4821774e-03   5.0890354e-02   4.8419348e-03   5.0679161e-01   1.1266001e+02
   5.8991664e-02   8.5231346e-03   4.8071728e-02   4.9942812e-03   2.0592483e+00   1.1300744e+02
   6.0522160e-02   8.5252930e-03   4.5167716e-02   5.1345854e-03   3.9692309e+00   1.1317333e+02
   6.1581752e-02   8.4924258e-03   4.2223810e-02   5.2579766e-03   4.9866622e+00   1.1331748e+02
   6.2185212e-02   8.4249296e-03   3.9293136e-02   5.3628250e-03   4.9289231e+00   1.1339289e+02
   6.2336908e-02   8.3164090e-03   3.6443480e-02   5.4490316e-03   5.0253466e+00   1.1336399e+02
   6.2004278e-02   8.1662014e-03   3.3741670e-02   5.5158056e-03   4.8520965e+00   1.1327909e+02
   6.1145286e-02   7.9816886e-03   3.1239966e-02   5.5609830e-03   3.6451019e+00   1.1309501e+02
   5.9731370e-02   7.7703358e-03   2.8978098e-02   5.5820420e-03   3.0554884e+00   1.1290631e+02
   5.7789046e-02   7.5414554e-03   2.6989668e-02   5.5777802e-03   2.9875027e+00   1.1264276e+02
   5.5430044e-02   7.3072668e-03   2.5296816e-02   5.5476190e-03   2.8575305e+00   1.1218391e+02
   5.2823144e-02   7.0806334e-03   2.3908916e-02   5.4908134e-03   2.9291393e+00   1.1171132e+02
   5.0147718e-02   6.8738318e-03   2.2826926e-02   5.4089832e-03   2.7998839e+00   1.1129493e+02
   4.7552176e-02   6.6939382e-03   2.2039114e-02   5.3054790e-03   2.8564146e+00   1.1086929e+02
   4.5137262e-02   6.5436896e-03   2.1518470e-02   5.1823128e-03   3.0703054e+00   1.1037763e+02
   4.2969002e-02   6.4247660e-03   2.1220248e-02   5.0395812e-03   3.1073154e+00   1.0984272e+02
   4.1087390e-02   6.3363868e-03   2.1091284e-02   4.8762672e-03   3.2582068e+00   1.0935528e+02
   3.9520218e-02   6.2758316e-03   2.1074864e-02   4.6918134e-03   3.3862500e+00   1.0873445e+02
   3.8304492e-02   6.2403288e-03   2.1105612e-02   4.4861610e-03   3.3720336e+00   1.0805669e+02
   3.7476898e-02   6.2274174e-03   2.1108732e-02   4.2594616e-03   3.4256773e+00   1.0745168e+02
   3.7062594e-02   6.2333886e-03   2.1013894e-02   4.0131976e-03   3.6521162e+00   1.0682772e+02
   3.7070222e-02   6.2497066e-03   2.0796990e-02   3.7497704e-03   3.8986995e+00   1.0622960e+02
   3.7473912e-02   6.2639762e-03   2.0464890e-02   3.4718988e-03   4.1057197e+00   1.0536167e+02
   3.8211578e-02   6.2612056e-03   2.0012946e-02   3.1827710e-03   4.2317075e+00   1.0442156e+02
   3.9191260e-02   6.2259532e-03   1.9441821e-02   2.8857726e-03   4.2830466e+00   1.0370421e+02
   4.0296178e-02   6.1500096e-03   1.8767080e-02   2.5848392e-03   4.3511400e+00   1.0293744e+02
   4.1410724e-02   6.0314756e-03   1.8007809e-02   2.2849948e-03   4.3485918e+00   1.0220374e+02
   4.2451588e-02   5.8724312e-03   1.7177292e-02   1.9927504e-03   4.4391119e+00   1.0091156e+02
   4.3377324e-02   5.6805750e-03   1.6285823e-02   1.7163330e-03   4.6301036e+00   9.9099249e+01
   4.4168054e-02   5.4640572e-03   1.5350138e-02   1.4653884e-03   4.6817509e+00   9.7616691e+01
   4.4811046e-02   5.2291832e-03   1.4385141e-02   1.2506582e-03   4.6785254e+00   9.5872904e+01
   4.5311942e-02   4.9832490e-03   1.3397483e-02   1.0858150e-03   4.6665533e+00   9.3864647e+01
   4.5688992e-02   4.7338856e-03   1.2394424e-02   9.8807876e-04   4.6898971e+00   9.2015284e+01
   4.5953908e-02   4.4869844e-03   1.1391534e-02   9.7517786e-04   4.7988830e+00   8.9933382e+01
   4.6124252e-02   4.2477104e-03   1.0403027e-02   1.0652279e-03   4.7997348e+00   8.8033727e+01
   4.6237106e-02   4.0210580e-03   9.4371876e-03   1.2771866e-03   4.8061200e+00   8.6542478e+01
   4.6319570e-02   3.8112082e-03   8.5050536e-03   1.6312677e-03   5.0635563e+00   8.5198939e+01
   4.6377018e-02   3.6209954e-03   7.6193484e-03   2.1509354e-03   5.3196033e+00   8.3930556e+01
   4.6397330e-02   3.4498106e-03   6.7892214e-03   2.8609204e-03   5.4138538e+00   8.2308986e+01
   4.6344290e-02   3.2943256e-03   6.0200890e-03   3.7865446e-03   5.4188582e+00   8.1011473e+01
   4.6188782e-02   3.1495462e-03   5.3164472e-03   4.9541616e-03   5.4364950e+00   8.0256776e+01
   4.5931126e-02   3.0100128e-03   4.6820574e-03   6.3890634e-03   5.4563622e+00   7.9395255e+01
   4.5591050e-02   2.8717976e-03   4.1194490e-03   8.1146552e-03   5.4582942e+00   7.8483001e+01
   4.5200988e-02   2.7315028e-03   3.6308920e-03   1.0152429e-02   5.4454973e+00   7.7166361e+01
   4.4794950e-02   2.5868146e-03   3.2178938e-03   1.2521528e-02   5.2855221e+00   7.5907950e+01
   4.4408426e-02   2.4371850e-03   2.8816562e-03   1.5234691e-02   5.2366995e+00   7.4836265e+01
   4.4073824e-02   2.2845596e-03   2.6236258e-03   1.8294980e-02   5.1370588e+00   7.3419794e+01
   4.3809396e-02   2.1335638e-03   2.4467704e-03   2.1695916e-02   4.9862718e+00   7.2264694e+01
   4.3635896e-02   1.9894128e-03   2.3562384e-03   2.5420056e-02   5.0292682e+00   7.1596295e+01
   4.3570994e-02   1.8583414e-03   2.3585760e-03   2.9433624e-02   4.7195430e+00   7.1094676e+01
   4.3607134e-02   1.7466593e-03   2.4623514e-03   3.3686790e-02   4.5260085e+00   7.0340485e+01
   4.3717442e-02   1.6597241e-03   2.6781458e-03   3.8121244e-02   4.7919772e+00   6.9071308e+01
   4.3869292e-02   1.6048080e-03   3.0172262e-03   4.2662736e-02   4.8014306e+00   6.7843268e+01
   4.4041018e-02   1.5900401e-03   3.4904980e-03   4.7223802e-02   4.7176235e+00   6.6788524e+01
   4.4243566e-02   1.6212648e-03   4.1083054e-03   5.1708902e-02   4.7865892e+00   6.5650212e+01
   4.4541182e-02   1.7042259e-03   4.8799226e-03   5.5997080e-02   4.6721832e+00   6.4753502e+01
   4.5017440e-02   1.8464234e-03   5.8145550e-03   5.9954330e-02   4.3551513e+00   6.4169606e+01
   4.5720796e-02   2.0559752e-03   6.9259292e-03   6.3445744e-02   4.1532072e+00   6.3791041e+01
   4.6673342e-02   2.3415878e-03   8.2341298e-03   6.6337596e-02   4.0978379e+00   6.3204229e+01
   4.7893498e-02   2.7122900e-03   9.7608146e-03   6.8508860e-02   3.9978202e+00   6.2140798e+01
   4.9391012e-02   3.1760660e-03   1.1531987e-02   6.9843986e-02   3.9741871e+00   6.1206665e+01
   5.1162216e-02   3.7384482e-03   1.3583946e-02   7.0253402e-02   4.0408137e+00   6.0442012e+01
   5.3203216e-02   4.4034278e-03   1.5950942e-02   6.9709634e-02   3.7786667e+00   5.9563293e+01
   5.5509942e-02   5.1753542e-03   1.8658828e-02   6.8261694e-02   3.3636027e+00   5.8556695e+01
   5.8080428e-02   6.0577798e-03   2.1734896e-02   6.6020628e-02   3.0497674e+00   5.7181823e+01
   6.0922530e-02   7.0508406e-03   2.5210264e-02   6.3117726e-02   2.6662096e+00   5.5561155e+01
   6.4024012e-02   8.1503036e-03   2.9107814e-02   5.9686496e-02   2.5356169e+00   5.3617837e+01
   6.7342704e-02   9.3518794e-03   3.3430210e-02   5.5848224e-02   2.5449448e+00   5.0717006e+01
   7.0834740e-02   1.0651098e-02   3.8170106e-02   5.1698772e-02   2.5087425e+00   4.7882864e+01
   7.4451916e-02   1.2036193e-02   4.3303820e-02   4.7339066e-02   2.5349784e+00   4.5975648e+01
   7.8122740e-02   1.3491092e-02   4.8778706e-02   4.2894384e-02   2.5102571e+00   4.2983602e+01
   8.1768374e-02   1.4996488e-02   5.4511608e-02   3.8492334e-02   2.5535519e+00   3.8666474e+01
   8.5290320e-02   1.6529296e-02   6.0377370e-02   3.4247158e-02   2.4966837e+00   3.3971037e+01
   8.8570980e-02   1.8073446e-02   6.6235454e-02   3.0255088e-02   2.4357813e+00   2.9201540e+01
   9.1528654e-02   1.9610233e-02   7.1926838e-02   2.6586948e-02   2.4042675e+00   2.5714658e+01
   9.4067564e-02   2.1109420e-02   7.7237872e-02   2.3291166e-02   2.2646956e+00   2.3173204e+01
   9.6089264e-02   2.2548112e-02   8.1873892e-02   2.0401862e-02   2.1734662e+00   2.1618571e+01
   9.7595938e-02   2.3923252e-02   8.5460476e-02   1.7937874e-02   2.0473846e+00   2.0559082e+01
   9.8644636e-02   2.5260230e-02   8.7667646e-02   1.5901507e-02   2.1519159e+00   1.8721729e+01
   9.9308142e-02   2.6601210e-02   8.8311788e-02   1.4284323e-02   2.3442521e+00   1.7209406e+01
   9.9670072e-02   2.7980200e-02   8.7410034e-02   1.3073946e-02   4.7957923e+00   1.6103465e+01
   9.9782596e-02   2.9412726e-02   8.5171222e-02   1.2252076e-02   1.5986629e+01   1.4718214e+01
   9.9678080e-02   3.0890480e-02   8.1871084e-02   1.1793036e-02   3.9242742e+01   1.3423512e+01
   9.9384268e-02   3.2390972e-02   7.7805708e-02   1.1669262e-02   6.5238083e+01   1.2861285e+01
   9.8883818e-02   3.3872862e-02   7.3253958e-02   1.1849627e-02   8.2702050e+01   1.2621652e+01
   9.8121334e-02   3.5276418e-02   6.8438550e-02   1.2296965e-02   9.3862719e+01   1.2350191e+01
   9.7035772e-02   3.6522196e-02   6.3535320e-02   1.2967201e-02   1.0225357e+02   1.2347952e+01
   9.5511856e-02   3.7500786e-02   5.8669698e-02   1.3812710e-02   1.0860458e+02   1.1943655e+01
   9.3431512e-02   3.8093308e-02   5.3948462e-02   1.4785158e-02   1.1410280e+02   1.1379558e+01
   9.0805270e-02   3.8173066e-02   4.9467408e-02   1.5825615e-02   1.1701075e+02   1.1418569e+01
   8.7755670e-02   3.7661210e-02   4.5291988e-02   1.6870989e-02   1.1810616e+02   1.1458392e+01
   8.4413210e-02   3.6582474e-02   4.1465438e-02   1.7864713e-02   1.1868463e+02   1.0853142e+01
   8.0891634e-02   3.5029556e-02   3.8017418e-02   1.8749694e-02   1.1870864e+02   9.7207674e+00
   7.7329826e-02   3.3136182e-02   3.4963540e-02   1.9457354e-02   1.1853448e+02   8.9107207e+00
   7.3852242e-02   3.1031740e-02   3.2301924e-02   1.9913213e-02   1.1804903e+02   8.1800538e+00
   7.0556306e-02   2.8813378e-02   3.0018312e-02   2.0076220e-02   1.1724600e+02   6.9726215e+00
   6.7551828e-02   2.6557726e-02   2.8090714e-02   1.9953082e-02   1.1603797e+02   6.1912061e+00
   6.4915576e-02   2.4326770e-02   2.6487872e-02   1.9576581e-02   1.1497884e+02   4.9822204e+00
   6.2670446e-02   2.2177620e-02   2.5164892e-02   1.8993571e-02   1.1417060e+02   3.5285032e+00
   6.0781816e-02   2.0147912e-02   2.4066486e-02   1.8252407e-02   1.1338897e+02   3.2833970e+00
   5.9143188e-02   1.8254809e-02   2.3139490e-02   1.7393145e-02   1.1305357e+02   3.0218985e+00
   5.7621648e-02   1.6513577e-02   2.2334372e-02   1.6452530e-02   1.1288343e+02   2.7788139e+00
   5.6098492e-02   1.4935867e-02   2.1607760e-02   1.5471080e-02   1.1279617e+02   2.7676888e+00
   5.4499430e-02   1.3529615e-02   2.0924114e-02   1.4485901e-02   1.1293651e+02   2.4432038e+00
   5.2789376e-02   1.2301481e-02   2.0239938e-02   1.3521821e-02   1.1303354e+02   2.3034276e+00
   5.0903166e-02   1.1251283e-02   1.9509941e-02   1.2596102e-02   1.1325040e+02   2.0279779e+00
   4.8775266e-02   1.0370442e-02   1.8714773e-02   1.1723311e-02   1.1352514e+02   1.6165052e+00
   4.6417938e-02   9.6490160e-03   1.7855049e-02   1.0914017e-02   1.1381527e+02   1.3457536e+00
   4.3883386e-02   9.0821780e-03   1.6937296e-02   1.0173064e-02   1.1421636e+02   9.7302368e-01
   4.1221002e-02   8.6661674e-03   1.5978307e-02   9.5024634e-03   1.1443119e+02   6.3385652e-01
   3.8483998e-02   8.3921666e-03   1.4999357e-02   8.9026670e-03   1.1457871e+02   5.8216772e-01
   3.5722816e-02   8.2460404e-03   1.4014713e-02   8.3694600e-03   1.1471312e+02   1.3049002e+00
   3.2991016e-02   8.2103888e-03   1.3030410e-02   7.8946370e-03   1.1473832e+02   3.4576912e+00
   3.0368620e-02   8.2727660e-03   1.2055556e-02   7.4699464e-03   1.1478515e+02   6.7860481e+00
   2.7952372e-02   8.4290478e-03   1.1110911e-02   7.0919752e-03   1.1475118e+02   1.0456743e+01
   2.5829480e-02   8.6735116e-03   1.0221976e-02   6.7620916e-03   1.1474482e+02   1.4649827e+01
   2.4070300e-02   8.9938914e-03   9.4114062e-03   6.4830912e-03   1.1475170e+02   1.7750146e+01
   2.2726382e-02   9.3744572e-03   8.6969902e-03   6.2593742e-03   1.1463658e+02   1.7997665e+01
   2.1831278e-02   9.7968438e-03   8.0906076e-03   6.0960848e-03   1.1458576e+02   1.8456275e+01
   2.1399272e-02   1.0238902e-02   7.5975496e-03   5.9984826e-03   1.1449604e+02   1.9000065e+01
   2.1425452e-02   1.0677743e-02   7.2163660e-03   5.9717366e-03   1.1436225e+02   1.7326100e+01
   2.1888798e-02   1.1090132e-02   6.9400860e-03   6.0192226e-03   1.1412129e+02   1.5574389e+01
   2.2749154e-02   1.1453023e-02   6.7583918e-03   6.1419206e-03   1.1375093e+02   1.4320174e+01
   2.3945710e-02   1.1755612e-02   6.6593094e-03   6.3393982e-03   1.1338516e+02   1.3273433e+01
   2.5393866e-02   1.1998632e-02   6.6289772e-03   6.6094648e-03   1.1279270e+02   1.2864508e+01
   2.6986566e-02   1.2188884e-02   6.6498996e-03   6.9457072e-03   1.1217779e+02   1.2811224e+01
   2.8592420e-02   1.2342703e-02   6.7006620e-03   7.3363230e-03   1.1149964e+02   1.3056980e+01
   3.0053608e-02   1.2477289e-02   6.7611622e-03   7.7654800e-03   1.1068505e+02   1.3489576e+01
   3.1202708e-02   1.2602860e-02   6.8152196e-03   8.2170700e-03   1.0992507e+02   1.3915277e+01
   3.1892464e-02   1.2721101e-02   6.8468942e-03   8.6736022e-03   1.0907685e+02   1.4170517e+01
   3.2050760e-02   1.2827831e-02   6.8431622e-03   9.1146630e-03   1.0829354e+02   1.4427433e+01
   3.1703888e-02   1.2919747e-02   6.7984948e-03   9.5255548e-03   1.0743984e+02   1.4706903e+01
   3.0930778e-02   1.2997064e-02   6.7144724e-03   9.9031636e-03   1.0667442e+02   1.5006027e+01
   2.9821922e-02   1.3062961e-02   6.5970194e-03   1.0252533e-02   1.0617613e+02   1.5338773e+01
   2.8468856e-02   1.3114578e-02   6.4513250e-03   1.0578255e-02   1.0561237e+02   1.5661933e+01
   2.6955326e-02   1.3137409e-02   6.2825612e-03   1.0878567e-02   1.0519926e+02   1.5934500e+01
   2.5341388e-02   1.3114557e-02   6.0980538e-03   1.1148162e-02   1.0480367e+02   1.6025955e+01
   2.3659806e-02   1.3035121e-02   5.9049488e-03   1.1376229e-02   1.0430682e+02   1.6237518e+01
   2.1930916e-02   1.2886721e-02   5.7093164e-03   1.1545861e-02   1.0403032e+02   1.6374116e+01
   2.0186730e-02   1.2657484e-02   5.5154762e-03   1.1645251e-02   1.0373689e+02   1.6297045e+01
   1.8475936e-02   1.2351392e-02   5.3267548e-03   1.1668542e-02   1.0334138e+02   1.6399805e+01
   1.6841942e-02   1.1978669e-02   5.1460178e-03   1.1606934e-02   1.0310089e+02   1.6497105e+01
   1.5310248e-02   1.1552868e-02   4.9743520e-03   1.1455376e-02   1.0285645e+02   1.6545628e+01
   1.3894904e-02   1.1104487e-02   4.8114782e-03   1.1221518e-02   1.0246216e+02   1.6517432e+01
   1.2605240e-02   1.0671848e-02   4.6569908e-03   1.0917036e-02   1.0183355e+02   1.6312763e+01
   1.1442762e-02   1.0287732e-02   4.5116712e-03   1.0554313e-02   1.0093565e+02   1.6198865e+01
   1.0407668e-02   9.9762770e-03   4.3767162e-03   1.0150240e-02   1.0020546e+02   1.6186075e+01
   9.5046504e-03   9.7520300e-03   4.2531132e-03   9.7198020e-03   9.9490766e+01   1.6220530e+01
   8.7342024e-03   9.6220338e-03   4.1424490e-03   9.2727142e-03   9.8628424e+01   1.6190190e+01
   8.0932490e-03   9.5954316e-03   4.0453614e-03   8.8139658e-03   9.8113453e+01   1.6039742e+01
   7.5752264e-03   9.6891252e-03   3.9619490e-03   8.3467750e-03   9.7505361e+01   1.6066210e+01
   7.1694550e-03   9.9210826e-03   3.8934366e-03   7.8781828e-03   9.6492037e+01   1.6157151e+01
   6.8644726e-03   1.0306125e-02   3.8406272e-03   7.4159208e-03   9.5721210e+01   1.6078029e+01
   6.6463432e-03   1.0856993e-02   3.8040126e-03   6.9672536e-03   9.5006511e+01   1.6008985e+01
   6.5050668e-03   1.1586163e-02   3.7847702e-03   6.5409498e-03   9.4020429e+01   1.6020565e+01
   6.4400938e-03   1.2505933e-02   3.7826598e-03   6.1439318e-03   9.3297505e+01   1.6057699e+01
   6.4546812e-03   1.3624078e-02   3.7950738e-03   5.7806746e-03   9.2625978e+01   1.6028848e+01
   6.5497750e-03   1.4938706e-02   3.8181198e-03   5.4548016e-03   9.1685432e+01   1.6044429e+01
   6.7217530e-03   1.6443683e-02   3.8472426e-03   5.1690370e-03   9.0965429e+01   1.6159169e+01
   6.9619954e-03   1.8131520e-02   3.8782482e-03   4.9248508e-03   9.0098029e+01   1.5978898e+01
   7.2585068e-03   1.9988061e-02   3.9076232e-03   4.7222014e-03   8.8940104e+01   1.5656225e+01
   7.6014814e-03   2.1994714e-02   3.9316180e-03   4.5583888e-03   8.7886525e+01   1.5381606e+01
   7.9837742e-03   2.4127672e-02   3.9473874e-03   4.4294204e-03   8.6550297e+01   1.4928007e+01
   8.4003868e-03   2.6371212e-02   3.9544236e-03   4.3329542e-03   8.4885883e+01   1.4395242e+01
   8.8492318e-03   2.8728534e-02   3.9529792e-03   4.2662090e-03   8.3127506e+01   1.3876866e+01
   9.3256004e-03   3.1204358e-02   3.9427632e-03   4.2250022e-03   8.1414312e+01   1.3165371e+01
   9.8209702e-03   3.3803736e-02   3.9232058e-03   4.2055566e-03   7.9892073e+01   1.1929141e+01
   1.0323767e-02   3.6524166e-02   3.8951424e-03   4.2045966e-03   7.8166834e+01   1.0303236e+01
   1.0818624e-02   3.9342788e-02   3.8623328e-03   4.2201066e-03   7.5861497e+01   9.0004920e+00
   1.1290242e-02   4.2233054e-02   3.8288458e-03   4.2515694e-03   7.3320162e+01   8.4138257e+00
   1.1726742e-02   4.5166994e-02   3.7971170e-03   4.2988590e-03   7.1038079e+01   8.1682406e+00
   1.2117680e-02   4.8110560e-02   3.7697854e-03   4.3618966e-03   6.9046967e+01   8.0406827e+00
   1.2451635e-02   5.1005998e-02   3.7492430e-03   4.4400164e-03   6.6769102e+01   8.0712097e+00
   1.2721276e-02   5.3770002e-02   3.7356756e-03   4.5327664e-03   6.3978846e+01   8.0108830e+00
   1.2924063e-02   5.6342698e-02   3.7277660e-03   4.6417450e-03   6.1218763e+01   7.7263521e+00
   1.3058199e-02   5.8685586e-02   3.7234486e-03   4.7684734e-03   5.8694779e+01   7.5363689e+00
   1.3126369e-02   6.0744088e-02   3.7196622e-03   4.9123114e-03   5.5641761e+01   7.4772204e+00
   1.3134941e-02   6.2439750e-02   3.7139836e-03   5.0692986e-03   5.1738969e+01   7.1733958e+00
   1.3092638e-02   6.3692506e-02   3.7058442e-03   5.2324286e-03   4.8233013e+01   6.9481468e+00
   1.3012972e-02   6.4441928e-02   3.6951648e-03   5.3939598e-03   4.5048396e+01   6.9060279e+00
   1.2909225e-02   6.4632654e-02   3.6817576e-03   5.5445598e-03   4.0753143e+01   6.7995053e+00
   1.2793019e-02   6.4226284e-02   3.6651960e-03   5.6724220e-03   3.5726884e+01   6.8563863e+00
   1.2677093e-02   6.3218928e-02   3.6451954e-03   5.7636400e-03   3.1366606e+01   6.9553745e+00
   1.2572006e-02   6.1666496e-02   3.6229784e-03   5.8078326e-03   2.7532303e+01   6.9953195e+00
   1.2484002e-02   5.9698518e-02   3.6013090e-03   5.8018818e-03   2.3114716e+01   7.0047716e+00
   1.2416430e-02   5.7451016e-02   3.5834996e-03   5.7476848e-03   1.8590731e+01   7.0316049e+00
   1.2368372e-02   5.5020154e-02   3.5721906e-03   5.6543966e-03   1.4004041e+01   7.0932478e+00
   1.2331490e-02   5.2456654e-02   3.5703624e-03   5.5341384e-03   1.0597176e+01   7.1097582e+00
   1.2292085e-02   4.9773702e-02   3.5830214e-03   5.3962930e-03   9.3480557e+00   7.1698910e+00
   1.2236241e-02   4.6971520e-02   3.6167186e-03   5.2490842e-03   8.0628582e+00   7.0792191e+00
   1.2152799e-02   4.4054614e-02   3.6787992e-03   5.0984308e-03   7.5497142e+00   7.1779333e+00
   1.2034073e-02   4.1048746e-02   3.7778346e-03   4.9479728e-03   6.9563952e+00   7.2335474e+00
   1.1869203e-02   3.7991446e-02   3.9248084e-03   4.8010742e-03   5.2608312e+00   7.1276169e+00
   1.1639356e-02   3.4918484e-02   4.1322516e-03   4.6604594e-03   4.3077119e+00   7.2159367e+00
   1.1327258e-02   3.1870990e-02   4.4125086e-03   4.5288188e-03   3.6551914e+00   6.9428467e+00
   1.0928244e-02   2.8891448e-02   4.7766832e-03   4.4102678e-03   3.7721135e+00   7.2242641e+00
   1.0444714e-02   2.6009496e-02   5.2357892e-03   4.3092698e-03   4.0792614e+00   7.3975326e+00
   9.8796838e-03   2.3242660e-02   5.8034008e-03   4.2291020e-03   3.7791716e+00   1.2044939e+01
   9.2462168e-03   2.0612056e-02   6.4941376e-03   4.1713364e-03   3.4423780e+00   2.6465201e+01
   8.5673094e-03   1.8145023e-02   7.3208606e-03   4.1358678e-03   3.1799561e+00   4.2320865e+01
   7.8654982e-03   1.5869065e-02   8.2955324e-03   4.1212016e-03   3.1405098e+00   5.8378268e+01
   7.1625432e-03   1.3807816e-02   9.4328516e-03   4.1237418e-03   2.6572903e+00   7.6925718e+01
   6.4816042e-03   1.1976254e-02   1.0750591e-02   4.1381352e-03   2.4282857e+00   8.9709072e+01
   5.8442168e-03   1.0381494e-02   1.2264318e-02   4.1590046e-03   2.5454823e+00   9.6615795e+01
   5.2670322e-03   9.0244264e-03   1.3987745e-02   4.1819044e-03   2.1493339e+00   1.0252705e+02
   4.7647672e-03   7.8982406e-03   1.5942408e-02   4.2043260e-03   2.0513176e+00   1.0730267e+02
   4.3535598e-03   6.9932466e-03   1.8158431e-02   4.2256660e-03   2.1150415e+00   1.1020181e+02
   4.0508778e-03   6.3032850e-03   2.0661440e-02   4.2441944e-03   1.9396935e+00   1.1159023e+02
   3.8753658e-03   5.8198896e-03   2.3469752e-02   4.2562534e-03   2.0914060e+00   1.1230284e+02
   3.8458888e-03   5.5285830e-03   2.6604432e-02   4.2589246e-03   2.4335572e+00   1.1252358e+02
   3.9812594e-03   5.4118252e-03   3.0092606e-02   4.2514154e-03   2.4308003e+00   1.1264732e+02
   4.3007962e-03   5.4492118e-03   3.3954018e-02   4.2351494e-03   2.3405030e+00   1.1275797e+02
   4.8244374e-03   5.6189974e-03   3.8187574e-02   4.2122764e-03   2.0751218e+00   1.1252806e+02
   5.5716836e-03   5.8967620e-03   4.2780280e-02   4.1849250e-03   1.8978371e+00   1.1198522e+02
   6.5614164e-03   6.2567296e-03   4.7710296e-02   4.1554542e-03   1.9801673e+00   1.1130061e+02
   7.8119820e-03   6.6760940e-03   5.2933794e-02   4.1255466e-03   1.5306907e+00   1.1089694e+02
   9.3379158e-03   7.1325582e-03   5.8364710e-02   4.0965318e-03   1.3648690e+00   1.1071621e+02
   1.1147926e-02   7.5998950e-03   6.3860276e-02   4.0693630e-03   1.6065236e+00   1.1062294e+02
   1.3245549e-02   8.0513200e-03   6.9239154e-02   4.0437200e-03   1.5117502e+00   1.1063607e+02
   1.5630111e-02   8.4708242e-03   7.4312056e-02   4.0189706e-03   1.4498859e+00   1.1066242e+02
   1.8292822e-02   8.8535866e-03   7.8891194e-02   3.9945646e-03   1.2999633e+00   1.1078494e+02
   2.1210144e-02   9.2034150e-03   8.2741558e-02   3.9681246e-03   1.0591177e+00   1.1107382e+02
   2.4344548e-02   9.5342320e-03   8.5600520e-02   3.9366712e-03   1.1718970e+00   1.1141614e+02
   2.7641458e-02   9.8591902e-03   8.7308626e-02   3.8991400e-03   1.3126891e+00   1.1173358e+02
   3.1021762e-02   1.0183552e-02   8.7814270e-02   3.8546024e-03   1.1547778e+00   1.1231338e+02
   3.4377538e-02   1.0507575e-02   8.7116622e-02   3.8024792e-03   1.1071451e+00   1.1298877e+02
   3.7580286e-02   1.0825387e-02   8.5277140e-02   3.7444844e-03   1.0099901e+00   1.1348448e+02
   4.0495920e-02   1.1121897e-02   8.2392090e-02   3.6831738e-03   9.4034739e-01   1.1400801e+02
   4.2980924e-02   1.1374958e-02   7.8566532e-02   3.6207422e-03   9.7284130e-01   1.1446628e+02
   4.4915254e-02   1.1565513e-02   7.3966412e-02   3.5596492e-03   6.9868536e-01   1.1490065e+02
   4.6261312e-02   1.1685342e-02   6.8823808e-02   3.5031036e-03   5.8902293e-01   1.1535766e+02
   4.7049604e-02   1.1730213e-02   6.3348854e-02   3.4544120e-03   5.2756812e-01   1.1566556e+02
   4.7331320e-02   1.1695074e-02   5.7713908e-02   3.4161804e-03   9.4132614e-01   1.1591012e+02
   4.7158910e-02   1.1577220e-02   5.2091610e-02   3.3897774e-03   2.7342102e+00   1.1614125e+02
   4.6586358e-02   1.1374092e-02   4.6638456e-02   3.3750796e-03   4.7172633e+00   1.1629341e+02
   4.5674602e-02   1.1082836e-02   4.1473038e-02   3.3711610e-03   5.3890822e+00   1.1634703e+02
   4.4491222e-02   1.0700830e-02   3.6674762e-02   3.3772694e-03   5.3163563e+00   1.1635669e+02
   4.3099954e-02   1.0231588e-02   3.2290238e-02   3.3936668e-03   5.4645785e+00   1.1633873e+02
   4.1548474e-02   9.6866940e-03   2.8335430e-02   3.4207010e-03   5.0920426e+00   1.1630254e+02
   3.9885880e-02   9.0799276e-03   2.4791170e-02   3.4568986e-03   4.1123214e+00   1.1624536e+02
   3.8165832e-02   8.4341934e-03   2.1613808e-02   3.4994338e-03   3.5187216e+00   1.1611576e+02
   3.6430896e-02   7.7797526e-03   1.8759081e-02   3.5456448e-03   3.3576023e+00   1.1591499e+02
   3.4727642e-02   7.1417992e-03   1.6200641e-02   3.5932984e-03   3.3205483e+00   1.1563182e+02
   3.3115020e-02   6.5383992e-03   1.3932203e-02   3.6398120e-03   3.1753437e+00   1.1523384e+02
   3.1665396e-02   5.9843532e-03   1.1955695e-02   3.6813944e-03   2.9295080e+00   1.1475098e+02
   3.0457510e-02   5.4932270e-03   1.0269381e-02   3.7143552e-03   2.9856191e+00   1.1429082e+02
   2.9562344e-02   5.0731082e-03   8.8635376e-03   3.7371688e-03   3.1425495e+00   1.1386327e+02
   2.9042054e-02   4.7257446e-03   7.7206492e-03   3.7497104e-03   3.1949023e+00   1.1339403e+02
   2.8937010e-02   4.4497274e-03   6.8181514e-03   3.7521370e-03   3.2790529e+00   1.1281529e+02
   2.9259492e-02   4.2410608e-03   6.1304514e-03   3.7447980e-03   3.3314423e+00   1.1228764e+02
   2.9994926e-02   4.0940134e-03   5.6288062e-03   3.7273054e-03   3.3836015e+00   1.1187940e+02
   3.1103548e-02   4.0021264e-03   5.2825946e-03   3.6985670e-03   3.4979616e+00   1.1134495e+02
   3.2529880e-02   3.9589094e-03   5.0605634e-03   3.6575320e-03   3.7693783e+00   1.1078138e+02
   3.4198836e-02   3.9547804e-03   4.9318344e-03   3.6021440e-03   4.0078984e+00   1.1020260e+02
   3.6020064e-02   3.9755242e-03   4.8677538e-03   3.5291166e-03   4.1770532e+00   1.0963823e+02
   3.7895734e-02   4.0070314e-03   4.8435486e-03   3.4352556e-03   4.3855899e+00   1.0915520e+02
   3.9724416e-02   4.0360048e-03   4.8391852e-03   3.3182286e-03   4.4444773e+00   1.0852860e+02
   4.1405500e-02   4.0512684e-03   4.8380370e-03   3.1775166e-03   4.4710436e+00   1.0782474e+02
   4.2844178e-02   4.0502662e-03   4.8295932e-03   3.0155230e-03   4.5401209e+00   1.0707481e+02
   4.3961642e-02   4.0369238e-03   4.8117816e-03   2.8372814e-03   4.6626489e+00   1.0637063e+02
   4.4669806e-02   4.0134070e-03   4.7841728e-03   2.6481966e-03   4.7137131e+00   1.0578053e+02
   4.4898418e-02   3.9790160e-03   4.7454924e-03   2.4542358e-03   4.6813713e+00   1.0500845e+02
   4.4655794e-02   3.9328934e-03   4.6972026e-03   2.2648920e-03   4.7255728e+00   1.0386996e+02
   4.3994794e-02   3.8746294e-03   4.6425002e-03   2.0927930e-03   4.7640636e+00   1.0262431e+02
   4.2990854e-02   3.8044128e-03   4.5832956e-03   1.9519854e-03   4.8469563e+00   1.0158806e+02
   4.1738146e-02   3.7225508e-03   4.5202824e-03   1.8575275e-03   4.8465455e+00   1.0048271e+02
   4.0325738e-02   3.6287460e-03   4.4547778e-03   1.8261806e-03   5.1718789e+00   9.9184025e+01
   3.8832530e-02   3.5221782e-03   4.3874390e-03   1.8774511e-03   5.6983918e+00   9.7576793e+01
   3.7318832e-02   3.4033346e-03   4.3171250e-03   2.0319652e-03   5.7486978e+00   9.5811426e+01
   3.5831362e-02   3.2756352e-03   4.2422054e-03   2.3113656e-03   5.8016222e+00   9.4584509e+01
   3.4395490e-02   3.1436312e-03   4.1611128e-03   2.7400336e-03   5.8892064e+00   9.3482508e+01
   3.3007930e-02   3.0113970e-03   4.0728756e-03   3.3454394e-03   5.9129510e+00   9.2157684e+01
   3.1673332e-02   2.8827686e-03   3.9762808e-03   4.1579834e-03   5.9629670e+00   9.0919445e+01
   3.0423260e-02   2.7619464e-03   3.8701786e-03   5.2080538e-03   5.9821059e+00   8.9610462e+01
   2.9288738e-02   2.6532254e-03   3.7553562e-03   6.5255846e-03   5.9801861e+00   8.8021153e+01
   2.8273504e-02   2.5594010e-03   3.6343820e-03   8.1420048e-03   5.9736428e+00   8.6619688e+01
   2.7367242e-02   2.4816662e-03   3.5119878e-03   1.0086706e-02   5.9933244e+00   8.5544278e+01
   2.6572434e-02   2.4207910e-03   3.3949818e-03   1.2383062e-02   5.5977457e+00   8.4080737e+01
   2.5902694e-02   2.3784604e-03   3.2913306e-03   1.5047439e-02   5.1662283e+00   8.2413517e+01
   2.5376056e-02   2.3581094e-03   3.2094680e-03   1.8088333e-02   5.1655204e+00   8.0855424e+01
   2.5009808e-02   2.3638364e-03   3.1574980e-03   2.1503354e-02   5.2265739e+00   7.9397264e+01
   2.4804302e-02   2.3999064e-03   3.1439268e-03   2.5272302e-02   5.2120335e+00   7.8313852e+01
   2.4745352e-02   2.4712010e-03   3.1779616e-03   2.9351618e-02   5.2294314e+00   7.7140895e+01
   2.4826602e-02   2.5812080e-03   3.2709652e-03   3.3675464e-02   5.2191522e+00   7.5684180e+01
   2.5061112e-02   2.7305308e-03   3.4397124e-03   3.8157370e-02   4.9531783e+00   7.4309274e+01
   2.5470062e-02   2.9202676e-03   3.7042422e-03   4.2696540e-02   4.7382426e+00   7.3144080e+01
   2.6074272e-02   3.1538580e-03   4.0828570e-03   4.7179330e-02   4.7113527e+00   7.2034370e+01
   2.6908384e-02   3.4346078e-03   4.5930848e-03   5.1472568e-02   4.6388282e+00   7.0905315e+01
   2.8027234e-02   3.7651976e-03   5.2570866e-03   5.5443134e-02   4.4313090e+00   6.9857779e+01
   2.9488840e-02   4.1469676e-03   6.1018758e-03   5.8953786e-02   4.2708848e+00   6.8449779e+01
   3.1334938e-02   4.5788272e-03   7.1543074e-03   6.1840988e-02   4.3524060e+00   6.7051877e+01
   3.3575652e-02   5.0572762e-03   8.4413248e-03   6.3953200e-02   4.4235488e+00   6.5888088e+01
   3.6186914e-02   5.5764788e-03   9.9963646e-03   6.5190894e-02   4.4059267e+00   6.4470896e+01
   3.9125138e-02   6.1314920e-03   1.1859485e-02   6.5547400e-02   4.2553772e+00   6.3093020e+01
   4.2324150e-02   6.7170160e-03   1.4068305e-02   6.5120740e-02   4.0157829e+00   6.1215323e+01
   4.5701640e-02   7.3237586e-03   1.6656273e-02   6.4027012e-02   3.7940602e+00   5.9137595e+01
   4.9189104e-02   7.9398068e-03   1.9654986e-02   6.2352250e-02   3.6436331e+00   5.7648145e+01
   5.2727576e-02   8.5533714e-03   2.3091436e-02   6.0173776e-02   3.5400653e+00   5.5651954e+01
   5.6259340e-02   9.1583712e-03   2.6983122e-02   5.7548150e-02   3.2387706e+00   5.2549926e+01
   5.9744852e-02   9.7557790e-03   3.1327768e-02   5.4500674e-02   2.8527431e+00   4.8618473e+01
   6.3174202e-02   1.0348886e-02   3.6098316e-02   5.1065464e-02   2.5061075e+00   4.4849382e+01
   6.6534684e-02   1.0939610e-02   4.1245204e-02   4.7333254e-02   2.3295877e+00   4.1627198e+01
   6.9791276e-02   1.1524682e-02   4.6697960e-02   4.3437826e-02   2.4224983e+00   3.6909738e+01
   7.2913816e-02   1.2091801e-02   5.2355358e-02   3.9511990e-02   2.5145847e+00   3.1852880e+01
   7.5855908e-02   1.2621822e-02   5.8074948e-02   3.5682750e-02   2.4820303e+00   2.8324450e+01
   7.8568812e-02   1.3100583e-02   6.3682202e-02   3.2073706e-02   2.5309843e+00   2.4822468e+01
   8.1063754e-02   1.3533560e-02   6.8975390e-02   2.8793370e-02   2.4983912e+00   2.2550943e+01
   8.3375850e-02   1.3943904e-02   7.3722464e-02   2.5928158e-02   2.4589022e+00   2.0608895e+01
   8.5496888e-02   1.4350932e-02   7.7634750e-02   2.3537576e-02   2.3237352e+00   1.8037913e+01
   8.7377680e-02   1.4765503e-02   8.0380214e-02   2.1652646e-02   1.8740364e+00   1.6673221e+01
   8.8951182e-02   1.5201134e-02   8.1694518e-02   2.0284044e-02   2.0800026e+00   1.5200679e+01
   9.0138356e-02   1.5669773e-02   8.1462250e-02   1.9427877e-02   2.0660802e+00   1.3937107e+01
   9.0908182e-02   1.6173734e-02   7.9746314e-02   1.9064300e-02   1.9827807e+00   1.3371958e+01
   9.1293690e-02   1.6709889e-02   7.6752868e-02   1.9160755e-02   2.3845177e+00   1.2763552e+01
   9.1318798e-02   1.7276964e-02   7.2749192e-02   1.9673622e-02   4.4226895e+00   1.1949787e+01
   9.0998580e-02   1.7875525e-02   6.8045330e-02   2.0550424e-02   1.3314873e+01   1.1320667e+01
   9.0330958e-02   1.8504148e-02   6.2957666e-02   2.1733048e-02   2.8818104e+01   1.0760004e+01
   8.9271416e-02   1.9152733e-02   5.7753752e-02   2.3158296e-02   5.0404874e+01   9.4662662e+00
   8.7779098e-02   1.9797678e-02   5.2647446e-02   2.4759156e-02   7.2752904e+01   8.7234217e+00
   8.5858554e-02   2.0402330e-02   4.7800966e-02   2.6455416e-02   8.6315400e+01   8.1124519e+00
   8.3551232e-02   2.0918956e-02   4.3326124e-02   2.8145968e-02   9.5496819e+01   7.8116279e+00
   8.0855956e-02   2.1289506e-02   3.9294840e-02   2.9716066e-02   1.0290998e+02   7.7960646e+00
   7.7715270e-02   2.1456756e-02   3.5746852e-02   3.1045560e-02   1.0769908e+02   6.6365362e+00
   7.4109112e-02   2.1395642e-02   3.2686730e-02   3.2030336e-02   1.1144496e+02   6.3752842e+00
   7.0048746e-02   2.1124662e-02   3.0088358e-02   3.2607186e-02   1.1319693e+02   6.3885077e+00
   6.5549990e-02   2.0687938e-02   2.7901422e-02   3.2742354e-02   1.1435286e+02   5.6167025e+00
   6.0692966e-02   2.0133954e-02   2.6056816e-02   3.2417250e-02   1.1506185e+02   5.1579032e+00
   5.5629574e-02   1.9495790e-02   2.4482698e-02   3.1645810e-02   1.1523244e+02   4.3998754e+00
   5.0531968e-02   1.8788577e-02   2.3108408e-02   3.0490090e-02   1.1531486e+02   3.8171894e+00
   4.5551440e-02   1.8020778e-02   2.1867426e-02   2.9036968e-02   1.1483802e+02   3.5348982e+00
   4.0809820e-02   1.7197329e-02   2.0714112e-02   2.7366136e-02   1.1433571e+02   3.3569466e+00
   3.6407804e-02   1.6325722e-02   1.9613287e-02   2.5559176e-02   1.1366336e+02   3.0117353e+00
   3.2412028e-02   1.5429729e-02   1.8525277e-02   2.3704836e-02   1.1298638e+02   2.4673258e+00
   2.8847566e-02   1.4538260e-02   1.7434032e-02   2.1880738e-02   1.1235080e+02   2.6063914e+00
   2.5707696e-02   1.3674399e-02   1.6352578e-02   2.0144236e-02   1.1186794e+02   2.2982021e+00
   2.2964502e-02   1.2868116e-02   1.5292089e-02   1.8534978e-02   1.1185140e+02   1.6937116e+00
   2.0594122e-02   1.2154389e-02   1.4260542e-02   1.7087973e-02   1.1174083e+02   1.5467634e+00
   1.8595552e-02   1.1562363e-02   1.3269832e-02   1.5836892e-02   1.1170417e+02   9.8481926e-01
   1.6977687e-02   1.1112913e-02   1.2329170e-02   1.4808580e-02   1.1180515e+02   6.9051229e-01
   1.5739398e-02   1.0820262e-02   1.1445342e-02   1.4019251e-02   1.1191819e+02   5.6256802e-01
   1.4864289e-02   1.0693125e-02   1.0624009e-02   1.3469841e-02   1.1211342e+02   3.3684820e-01
   1.4327803e-02   1.0732133e-02   9.8643440e-03   1.3153093e-02   1.1223611e+02   4.4036472e-01
   1.4102542e-02   1.0931587e-02   9.1607008e-03   1.3063187e-02   1.1245788e+02   2.8802900e-01
   1.4153553e-02   1.1282010e-02   8.5119870e-03   1.3195362e-02   1.1266467e+02   2.5838930e-01
   1.4437848e-02   1.1768174e-02   7.9215886e-03   1.3538929e-02   1.1279163e+02   3.2521149e-01
   1.4919634e-02   1.2366747e-02   7.3907008e-03   1.4076530e-02   1.1286137e+02   7.2759822e-01
   1.5579858e-02   1.3052772e-02   6.9162596e-03   1.4798187e-02   1.1280471e+02   2.6707561e+00
   1.6408792e-02   1.3811393e-02   6.4965180e-03   1.5702045e-02   1.1275306e+02   5.8627293e+00
   1.7397810e-02   1.4631920e-02   6.1348050e-03   1.6779227e-02   1.1266873e+02   9.8153033e+00
   1.8533525e-02   1.5499879e-02   5.8341120e-03   1.8019074e-02   1.1256308e+02   1.3967436e+01
   1.9793302e-02   1.6396101e-02   5.5947814e-03   1.9416307e-02   1.1240165e+02   1.6648379e+01
   2.1140638e-02   1.7290736e-02   5.4161094e-03   2.0958016e-02   1.1217190e+02   1.7392065e+01
   2.2530400e-02   1.8148293e-02   5.2945238e-03   2.2616346e-02   1.1198075e+02   1.7944238e+01
[truncated: 15,901,987 more chars]
