# Supplementary material for: Reflex Control of Robotic Gait Using Human Walking Data
Source: PLoS One. 2014 Oct 27;9(10):e109959. doi: 10.1371/journal.pone.0109959 (PMC4210155; doi:10.1371/journal.pone.0109959)
Supplement: Data S8 — Subject G. (GZ) [file pone.0109959.s025.gz › Data_S8.dat]

   2.7608828e-03   8.1179970e-03   0.0000000e+00   0.0000000e+00   4.2398013e+01   1.0709980e+00
   4.4257056e-03   1.1713266e-02   8.0144796e-04   3.0701318e-03   3.9339474e+01   1.2067433e+00
   6.0007094e-03   1.5233757e-02   1.5360165e-03   5.8420586e-03   3.5920737e+01   1.0998754e+00
   7.4828394e-03   1.8713252e-02   2.2087608e-03   8.3394642e-03   3.3160631e+01   1.3070706e+00
   8.8093776e-03   2.2049286e-02   2.8014036e-03   1.0510184e-02   3.0866181e+01   1.6110208e+00
   9.9486738e-03   2.5193954e-02   3.3120704e-03   1.2374915e-02   2.7388429e+01   1.6545784e+00
   1.0900795e-02   2.8117282e-02   3.7389168e-03   1.3948604e-02   2.4342111e+01   1.6408243e+00
   1.1674882e-02   3.0739420e-02   4.0729806e-03   1.5210308e-02   2.2031944e+01   1.6317042e+00
   1.2330835e-02   3.3098912e-02   4.3275322e-03   1.6195598e-02   2.0314210e+01   1.5617338e+00
   1.2887485e-02   3.5163772e-02   4.5040450e-03   1.6887804e-02   1.7851591e+01   1.5762289e+00
   1.3383631e-02   3.6965488e-02   4.6196750e-03   1.7326455e-02   1.5291558e+01   1.6384703e+00
   1.3837542e-02   3.8496260e-02   4.6863224e-03   1.7528237e-02   1.3206923e+01   1.6772134e+00
   1.4264465e-02   3.9778876e-02   4.7158484e-03   1.7519470e-02   1.1564831e+01   1.6519140e+00
   1.4691490e-02   4.0904918e-02   4.7227902e-03   1.7340059e-02   1.1102485e+01   1.6532687e+00
   1.5130718e-02   4.1970404e-02   4.7143924e-03   1.7003845e-02   1.0474588e+01   1.6773803e+00
   1.5593843e-02   4.3092338e-02   4.7020010e-03   1.6543737e-02   9.1121627e+00   1.6456403e+00
   1.6065840e-02   4.4314158e-02   4.6904052e-03   1.5977681e-02   7.8705809e+00   1.6659375e+00
   1.6521185e-02   4.5645846e-02   4.6848450e-03   1.5331779e-02   7.1094062e+00   1.6656820e+00
   1.6924096e-02   4.7051632e-02   4.6898914e-03   1.4632474e-02   6.4130508e+00   1.6454429e+00
   1.7238504e-02   4.8488826e-02   4.7087750e-03   1.3908107e-02   6.4614010e+00   1.6739514e+00
   1.7433122e-02   4.9950000e-02   4.7456520e-03   1.3190813e-02   6.0861223e+00   1.6316420e+00
   1.7487860e-02   5.1401132e-02   4.8006178e-03   1.2501349e-02   4.5149853e+00   1.6157172e+00
   1.7427123e-02   5.2793924e-02   4.8732878e-03   1.1863299e-02   3.9377622e+00   1.5719363e+00
   1.7294155e-02   5.4056370e-02   4.9615362e-03   1.1290001e-02   3.9813747e+00   1.3470049e+00
   1.7132892e-02   5.5144214e-02   5.0645584e-03   1.0788708e-02   4.2243705e+00   1.2847875e+00
   1.6983765e-02   5.6100824e-02   5.1838544e-03   1.0358087e-02   4.4886981e+00   1.3763921e+00
   1.6874299e-02   5.6984544e-02   5.3203838e-03   9.9903374e-03   4.2900066e+00   1.2637268e+00
   1.6823053e-02   5.7816734e-02   5.4736992e-03   9.6835754e-03   4.3002459e+00   1.1189722e+00
   1.6838988e-02   5.8610570e-02   5.6402642e-03   9.4340974e-03   3.9092254e+00   1.0956464e+00
   1.6929349e-02   5.9375820e-02   5.8174730e-03   9.2386766e-03   3.4345763e+00   1.1383940e+00
   1.7094096e-02   6.0100782e-02   6.0022438e-03   9.0932170e-03   3.5280507e+00   1.1239125e+00
   1.7317977e-02   6.0782498e-02   6.1883622e-03   8.9947956e-03   3.4464535e+00   1.0857023e+00
   1.7582328e-02   6.1468932e-02   6.3690438e-03   8.9470848e-03   3.2241818e+00   1.1021718e+00
   1.7871567e-02   6.2279748e-02   6.5371014e-03   8.9547788e-03   2.9421594e+00   8.4078874e-01
   1.8175650e-02   6.3361118e-02   6.6864436e-03   9.0186542e-03   2.5581227e+00   6.4990860e-01
   1.8487767e-02   6.4818584e-02   6.8106182e-03   9.1365442e-03   2.4447431e+00   7.1043317e-01
   1.8797245e-02   6.6732832e-02   6.9025072e-03   9.3076282e-03   2.4214395e+00   6.6856837e-01
   1.9098389e-02   6.9169686e-02   6.9606262e-03   9.5282684e-03   2.1844027e+00   6.8959306e-01
   1.9393732e-02   7.2141698e-02   6.9886770e-03   9.7895142e-03   1.9640602e+00   6.9267188e-01
   1.9678037e-02   7.5602144e-02   6.9904874e-03   1.0080860e-02   1.9325713e+00   6.6108246e-01
   1.9948591e-02   7.9454496e-02   6.9706516e-03   1.0388352e-02   1.8881885e+00   6.8741128e-01
   2.0223242e-02   8.3568976e-02   6.9348910e-03   1.0692850e-02   1.9420733e+00   6.8086436e-01
   2.0524450e-02   8.7823014e-02   6.8866190e-03   1.0971704e-02   2.2415725e+00   6.6820876e-01
   2.0867132e-02   9.2123460e-02   6.8274668e-03   1.1203844e-02   2.3012308e+00   6.7242139e-01
   2.1262814e-02   9.6399078e-02   6.7577000e-03   1.1373113e-02   2.1723687e+00   6.6879406e-01
   2.1715322e-02   1.0056617e-01   6.6746270e-03   1.1460635e-02   2.0505752e+00   6.7156790e-01
   2.2212206e-02   1.0451021e-01   6.5760042e-03   1.1444088e-02   1.9269205e+00   6.8040588e-01
   2.2730622e-02   1.0809426e-01   6.4620390e-03   1.1307809e-02   1.9430994e+00   6.7408970e-01
   2.3251494e-02   1.1117334e-01   6.3377590e-03   1.1050812e-02   1.8716225e+00   6.9685340e-01
   2.3765480e-02   1.1364915e-01   6.2147272e-03   1.0694408e-02   1.8653039e+00   6.5305733e-01
   2.4283442e-02   1.1545133e-01   6.1052674e-03   1.0272695e-02   1.8924790e+00   6.9298099e-01
   2.4833788e-02   1.1644498e-01   6.0203162e-03   9.8170842e-03   1.7415390e+00   7.0289142e-01
   2.5450056e-02   1.1643567e-01   5.9694368e-03   9.3551310e-03   1.6974474e+00   6.3891837e-01
   2.6173894e-02   1.1522029e-01   5.9589082e-03   8.9097610e-03   1.6565299e+00   7.0047867e-01
   2.7041240e-02   1.1267410e-01   5.9923832e-03   8.5015278e-03   1.6484671e+00   6.4392576e-01
   2.8074860e-02   1.0885866e-01   6.0701400e-03   8.1518536e-03   1.6428121e+00   7.2590121e-01
   2.9295770e-02   1.0397512e-01   6.1891406e-03   7.8811064e-03   1.6172347e+00   6.2323174e-01
   3.0716380e-02   9.8238456e-02   6.3430942e-03   7.7068322e-03   1.7047954e+00   5.8691699e-01
   3.2334458e-02   9.1830232e-02   6.5230098e-03   7.6419540e-03   1.4077163e+00   5.8823106e-01
   3.4127448e-02   8.4904378e-02   6.7190940e-03   7.6943218e-03   1.0983235e+00   3.7383041e-01
   3.6055228e-02   7.7582876e-02   6.9199122e-03   7.8679188e-03   1.1810396e+00   6.4490854e-01
   3.8083728e-02   6.9971784e-02   7.1151444e-03   8.1627248e-03   1.1840331e+00   3.9149151e-01
   4.0189002e-02   6.2241032e-02   7.2954154e-03   8.5737080e-03   1.1587046e+00   4.9688879e+00
   4.2334444e-02   5.4628000e-02   7.4516966e-03   9.0905464e-03   1.1616763e+00   2.0136300e+01
   4.4448526e-02   4.7340880e-02   7.5813126e-03   9.6989576e-03   1.0990303e+00   4.1219391e+01
   4.6442024e-02   4.0526224e-02   7.6864748e-03   1.0382359e-02   1.0541937e+00   6.1296469e+01
   4.8256702e-02   3.4288916e-02   7.7706254e-03   1.1118838e-02   1.0718700e+00   7.6450312e+01
   4.9879576e-02   2.8695708e-02   7.8381376e-03   1.1879931e-02   1.0634934e+00   8.7421311e+01
   5.1317654e-02   2.3776670e-02   7.8933868e-03   1.2630496e-02   1.0189584e+00   9.5106637e+01
   5.2585336e-02   1.9529031e-02   7.9394514e-03   1.3328565e-02   1.0225097e+00   1.0030530e+02
   5.3728194e-02   1.5919794e-02   7.9782984e-03   1.3930327e-02   1.0442121e+00   1.0446320e+02
   5.4818104e-02   1.2901914e-02   8.0112400e-03   1.4390571e-02   1.0345958e+00   1.0741751e+02
   5.5927914e-02   1.0433281e-02   8.0357634e-03   1.4673177e-02   1.0354053e+00   1.1013061e+02
   5.7154128e-02   8.4696656e-03   8.0494096e-03   1.4764757e-02   1.0330654e+00   1.1279870e+02
   5.8602780e-02   6.9617268e-03   8.0534626e-03   1.4678963e-02   1.0175260e+00   1.1502946e+02
   6.0348362e-02   5.8647302e-03   8.0455412e-03   1.4457717e-02   1.0493783e+00   1.1674118e+02
   6.2436154e-02   5.1350266e-03   8.0192306e-03   1.4151069e-02   1.0536625e+00   1.1794120e+02
   6.4875142e-02   4.7259474e-03   7.9717166e-03   1.3800655e-02   1.0442332e+00   1.1926592e+02
   6.7647780e-02   4.5868474e-03   7.9033256e-03   1.3439503e-02   1.0490564e+00   1.2018606e+02
   7.0733138e-02   4.6641216e-03   7.8185976e-03   1.3094057e-02   1.0363612e+00   1.2074677e+02
   7.4081254e-02   4.9060380e-03   7.7300986e-03   1.2787982e-02   1.0527497e+00   1.2141302e+02
   7.7589202e-02   5.2609440e-03   7.6500330e-03   1.2538250e-02   1.0472401e+00   1.2178592e+02
   8.1090708e-02   5.6762780e-03   7.5868714e-03   1.2357348e-02   1.0316582e+00   1.2201385e+02
   8.4380978e-02   6.0971706e-03   7.5494058e-03   1.2256416e-02   1.0387151e+00   1.2223545e+02
   8.7309972e-02   6.4699812e-03   7.5441556e-03   1.2238334e-02   1.0516746e+00   1.2235204e+02
   8.9775782e-02   6.7661124e-03   7.5740604e-03   1.2299194e-02   1.0528966e+00   1.2244250e+02
   9.1655652e-02   6.9855730e-03   7.6376054e-03   1.2432030e-02   1.0477996e+00   1.2242749e+02
   9.2863794e-02   7.1337934e-03   7.7268170e-03   1.2626773e-02   1.0592899e+00   1.2220961e+02
   9.3400414e-02   7.2137196e-03   7.8293510e-03   1.2871553e-02   1.0288904e+00   1.2194471e+02
   9.3285890e-02   7.2286950e-03   7.9327746e-03   1.3151319e-02   1.0324484e+00   1.2166520e+02
   9.2514302e-02   7.1859174e-03   8.0274296e-03   1.3445909e-02   1.0665153e+00   1.2127639e+02
   9.1144388e-02   7.0964448e-03   8.1065858e-03   1.3729362e-02   1.0553669e+00   1.2077613e+02
   8.9332062e-02   6.9713930e-03   8.1643562e-03   1.3977751e-02   1.0661019e+00   1.2020185e+02
   8.7199482e-02   6.8204926e-03   8.1978054e-03   1.4173857e-02   1.0751286e+00   1.1950034e+02
   8.4847270e-02   6.6471782e-03   8.2089960e-03   1.4304515e-02   1.0554189e+00   1.1851978e+02
   8.2433084e-02   6.4515134e-03   8.1983602e-03   1.4372334e-02   1.0389124e+00   1.1740506e+02
   8.0109150e-02   6.2380758e-03   8.1619428e-03   1.4393945e-02   1.0358427e+00   1.1623483e+02
   7.7983282e-02   6.0139752e-03   8.0938812e-03   1.4385999e-02   1.0386279e+00   1.1487475e+02
   7.6105840e-02   5.7893100e-03   7.9901446e-03   1.4372851e-02   1.0459695e+00   1.1328353e+02
   7.4466924e-02   5.5758006e-03   7.8536340e-03   1.4385279e-02   1.0608476e+00   1.1176236e+02
   7.3041590e-02   5.3823836e-03   7.6896522e-03   1.4446088e-02   1.0754454e+00   1.1027706e+02
   7.1809512e-02   5.2165810e-03   7.5035030e-03   1.4567924e-02   1.0667323e+00   1.0807780e+02
   7.0770418e-02   5.0845162e-03   7.3053580e-03   1.4759569e-02   1.0551451e+00   1.0559386e+02
   6.9929954e-02   4.9903402e-03   7.1057500e-03   1.5029996e-02   1.0599606e+00   1.0313998e+02
   6.9278388e-02   4.9359246e-03   6.9115388e-03   1.5383812e-02   1.0556070e+00   1.0007658e+02
   6.8820758e-02   4.9189600e-03   6.7297808e-03   1.5815444e-02   1.0617242e+00   9.6894417e+01
   6.8567394e-02   4.9321786e-03   6.5663944e-03   1.6310419e-02   1.0467109e+00   9.3607827e+01
   6.8510482e-02   4.9646922e-03   6.4229912e-03   1.6856195e-02   1.0401515e+00   8.9766521e+01
   6.8632428e-02   5.0045020e-03   6.3012690e-03   1.7440758e-02   1.0535777e+00   8.5433879e+01
   6.8904316e-02   5.0405618e-03   6.2062952e-03   1.8041808e-02   1.0235260e+00   8.0808441e+01
   6.9281250e-02   5.0650734e-03   6.1420408e-03   1.8628300e-02   1.0339422e+00   7.6448809e+01
   6.9689136e-02   5.0770560e-03   6.1085072e-03   1.9161741e-02   1.0635841e+00   7.2307818e+01
   7.0029440e-02   5.0801852e-03   6.1027054e-03   1.9608593e-02   1.0602821e+00   6.7323791e+01
   7.0220652e-02   5.0761570e-03   6.1184004e-03   1.9942705e-02   1.0600927e+00   6.0959962e+01
   7.0199896e-02   5.0655146e-03   6.1463886e-03   2.0135504e-02   1.0588016e+00   5.5920103e+01
   6.9910404e-02   5.0498684e-03   6.1746794e-03   2.0178412e-02   1.0615367e+00   5.1463542e+01
   6.9318252e-02   5.0294968e-03   6.1887696e-03   2.0086538e-02   1.0486894e+00   4.5194554e+01
   6.8413428e-02   5.0029832e-03   6.1757822e-03   1.9873663e-02   1.0488211e+00   3.9220257e+01
   6.7202426e-02   4.9675202e-03   6.1296108e-03   1.9555198e-02   1.0611449e+00   3.2828417e+01
   6.5704652e-02   4.9174378e-03   6.0500656e-03   1.9158082e-02   1.0601558e+00   2.7870642e+01
   6.3954004e-02   4.8464262e-03   5.9393512e-03   1.8706567e-02   1.0660854e+00   2.4791797e+01
   6.1983384e-02   4.7551970e-03   5.8020784e-03   1.8210929e-02   1.0649175e+00   2.0925518e+01
   5.9836968e-02   4.6516492e-03   5.6438238e-03   1.7680410e-02   1.0683952e+00   1.8826730e+01
   5.7602042e-02   4.5426196e-03   5.4687068e-03   1.7129685e-02   1.0780414e+00   1.6388889e+01
   5.5369292e-02   4.4332622e-03   5.2795928e-03   1.6570416e-02   1.0709072e+00   1.3041645e+01
   5.3200714e-02   4.3285438e-03   5.0800246e-03   1.6013096e-02   1.0567679e+00   1.1445837e+01
   5.1130922e-02   4.2312464e-03   4.8751184e-03   1.5480809e-02   1.0618962e+00   1.0185970e+01
   4.9160834e-02   4.1410298e-03   4.6688268e-03   1.5016534e-02   1.0597248e+00   8.9717758e+00
   4.7290668e-02   4.0556678e-03   4.4639954e-03   1.4667307e-02   1.0368089e+00   7.4974855e+00
   4.5553542e-02   3.9757580e-03   4.2632802e-03   1.4468781e-02   1.0458855e+00   6.3918312e+00
   4.3987812e-02   3.9044494e-03   4.0679550e-03   1.4449884e-02   1.0537291e+00   5.7341307e+00
   4.2607968e-02   3.8439634e-03   3.8790708e-03   1.4632758e-02   1.0414531e+00   5.0007621e+00
   4.1415006e-02   3.7955570e-03   3.6974956e-03   1.5032225e-02   1.0574720e+00   4.6344718e+00
   4.0398602e-02   3.7578050e-03   3.5244100e-03   1.5660780e-02   1.0545883e+00   3.8980720e+00
   3.9541414e-02   3.7263248e-03   3.3619562e-03   1.6527318e-02   1.0638179e+00   3.3820833e+00
   3.8831352e-02   3.6959940e-03   3.2119836e-03   1.7640592e-02   1.0643144e+00   3.0032015e+00
   3.8251778e-02   3.6611316e-03   3.0776724e-03   1.9006124e-02   1.0198414e+00   2.3872722e+00
   3.7783622e-02   3.6176132e-03   2.9647672e-03   2.0616122e-02   1.0468530e+00   2.2990172e+00
   3.7403078e-02   3.5634370e-03   2.8804072e-03   2.2446548e-02   1.0480262e+00   2.1590674e+00
   3.7062838e-02   3.4945482e-03   2.8317512e-03   2.4454392e-02   1.0240366e+00   2.0289003e+00
   3.6691530e-02   3.4053540e-03   2.8249436e-03   2.6585334e-02   1.0508487e+00   2.2207680e+00
   3.6213196e-02   3.2959902e-03   2.8661120e-03   2.8778948e-02   1.0507875e+00   2.2416616e+00
   3.5592902e-02   3.1761792e-03   2.9622396e-03   3.0963468e-02   1.0548309e+00   2.0619853e+00
   3.4861282e-02   3.0597470e-03   3.1219098e-03   3.3066220e-02   1.0409196e+00   2.1500546e+00
   3.4091108e-02   2.9587868e-03   3.3556748e-03   3.5029380e-02   1.0364376e+00   2.2332881e+00
   3.3356046e-02   2.8834458e-03   3.6735228e-03   3.6814398e-02   1.0587066e+00   1.9575328e+00
   3.2711428e-02   2.8423718e-03   4.0837958e-03   3.8396358e-02   1.0450116e+00   1.7752838e+00
   3.2214652e-02   2.8431792e-03   4.5937950e-03   3.9755276e-02   1.0522669e+00   1.6139699e+00
   3.1922340e-02   2.8941152e-03   5.2113350e-03   4.0874180e-02   1.0389113e+00   1.2841638e+00
   3.1876314e-02   3.0036940e-03   5.9458522e-03   4.1742814e-02   1.0287526e+00   1.0260835e+00
   3.2099564e-02   3.1791294e-03   6.8058426e-03   4.2352494e-02   1.0612077e+00   1.1444146e+00
   3.2601666e-02   3.4269854e-03   7.7973662e-03   4.2687652e-02   1.0375001e+00   1.4736502e+00
   3.3418920e-02   3.7519700e-03   8.9260268e-03   4.2753882e-02   1.0397127e+00   1.5178649e+00
   3.4621064e-02   4.1549692e-03   1.0199369e-02   4.2597680e-02   1.0478772e+00   1.4408858e+00
   3.6273778e-02   4.6338836e-03   1.1622235e-02   4.2268152e-02   1.0141421e+00   1.5227035e+00
   3.8413732e-02   5.1846676e-03   1.3195327e-02   4.1794148e-02   1.0358831e+00   1.4355533e+00
   4.1042098e-02   5.8025636e-03   1.4917509e-02   4.1201810e-02   1.0407553e+00   1.5060995e+00
   4.4121606e-02   6.4793830e-03   1.6783682e-02   4.0541516e-02   1.0327316e+00   1.7321379e+00
   4.7579194e-02   7.2024182e-03   1.8791681e-02   3.9891830e-02   1.0641301e+00   1.4889468e+00
   5.1315394e-02   7.9585992e-03   2.0938102e-02   3.9330838e-02   1.0646412e+00   1.4312570e+00
   5.5234372e-02   8.7372146e-03   2.3211330e-02   3.8918642e-02   1.0465728e+00   1.4064720e+00
   5.9298396e-02   9.5321490e-03   2.5596530e-02   3.8692314e-02   1.0360547e+00   1.1609620e+00
   6.3520286e-02   1.0337855e-02   2.8073786e-02   3.8666758e-02   1.0338479e+00   1.2140974e+00
   6.7910390e-02   1.1144291e-02   3.0614236e-02   3.8842948e-02   1.0558367e+00   1.0760557e+00
   7.2457316e-02   1.1936124e-02   3.3165958e-02   3.9213462e-02   1.0355169e+00   9.8147427e-01
   7.7133002e-02   1.2694546e-02   3.5654638e-02   3.9765626e-02   1.0242638e+00   1.0933254e+00
   8.1907038e-02   1.3408139e-02   3.7993542e-02   4.0471268e-02   1.0736385e+00   1.0008370e+00
   8.6750516e-02   1.4082872e-02   4.0091618e-02   4.1281726e-02   1.0519912e+00   1.0204795e+00
   9.1621562e-02   1.4737214e-02   4.1854988e-02   4.2148678e-02   1.0513217e+00   9.9606688e-01
   9.6444994e-02   1.5387486e-02   4.3159018e-02   4.3029356e-02   1.0764093e+00   7.3908274e-01
   1.0112413e-01   1.6042847e-02   4.3903540e-02   4.3877562e-02   1.0450546e+00   6.5003748e-01
   1.0556203e-01   1.6703920e-02   4.4062306e-02   4.4651196e-02   1.0447153e+00   6.7744392e-01
   1.0968165e-01   1.7359913e-02   4.3651240e-02   4.5335124e-02   1.0299735e+00   6.6681706e-01
   1.1344781e-01   1.7995397e-02   4.2765340e-02   4.5949118e-02   1.0503687e+00   6.9786715e-01
   1.1680794e-01   1.8590060e-02   4.1546904e-02   4.6512950e-02   1.0332210e+00   6.6783721e-01
   1.1968653e-01   1.9113345e-02   4.0097938e-02   4.7050698e-02   1.0643890e+00   6.4538281e-01
   1.2207484e-01   1.9530372e-02   3.8481756e-02   4.7624906e-02   1.0827901e+00   6.7266556e-01
   1.2401998e-01   1.9815261e-02   3.6745414e-02   4.8321052e-02   1.0341094e+00   6.7989059e-01
   1.2555802e-01   1.9952494e-02   3.4949892e-02   4.9220000e-02   1.0609763e+00   6.7762841e-01
   1.2665802e-01   1.9929982e-02   3.3164252e-02   5.0394958e-02   8.8266113e-01   6.6137105e-01
   1.2723520e-01   1.9741734e-02   3.1433762e-02   5.1920704e-02   9.5742404e-01   6.7222360e-01
   1.2723402e-01   1.9394585e-02   2.9789860e-02   5.3849548e-02   7.7658016e-01   6.5116407e-01
   1.2666985e-01   1.8926888e-02   2.8272842e-02   5.6192786e-02   8.1373513e-01   6.5371958e-01
   1.2563688e-01   1.8407550e-02   2.6919458e-02   5.8935498e-02   7.4138973e-01   6.8004557e-01
   1.2426053e-01   1.7902749e-02   2.5744164e-02   6.2051768e-02   3.0368876e+00   6.6204404e-01
   1.2263458e-01   1.7462460e-02   2.4744622e-02   6.5499992e-02   2.0275246e+01   6.7550591e-01
   1.2085490e-01   1.7122678e-02   2.3901492e-02   6.9201248e-02   4.7910125e+01   6.5706721e-01
   1.1905864e-01   1.6904891e-02   2.3198728e-02   7.3035804e-02   6.7658368e+01   6.4035195e-01
   1.1736420e-01   1.6822003e-02   2.2636472e-02   7.6846242e-02   8.0412726e+01   6.6869499e-01
   1.1580932e-01   1.6883476e-02   2.2207244e-02   8.0461716e-02   9.1216221e+01   6.5505417e-01
   1.1437718e-01   1.7091203e-02   2.1894304e-02   8.3691766e-02   9.9067775e+01   6.4403426e-01
   1.1303636e-01   1.7440782e-02   2.1676360e-02   8.6313808e-02   1.0484984e+02   6.5944080e-01
   1.1173680e-01   1.7925284e-02   2.1531358e-02   8.8069132e-02   1.0865020e+02   6.6401781e-01
   1.1042866e-01   1.8528517e-02   2.1443620e-02   8.8662114e-02   1.1129348e+02   6.6120311e-01
   1.0906849e-01   1.9231150e-02   2.1398642e-02   8.7926322e-02   1.1370583e+02   6.5899660e-01
   1.0756228e-01   2.0025042e-02   2.1377082e-02   8.5926744e-02   1.1559860e+02   6.4907047e-01
   1.0571735e-01   2.0903968e-02   2.1349410e-02   8.2885152e-02   1.1703119e+02   6.4431679e-01
   1.0333311e-01   2.1856626e-02   2.1283740e-02   7.9090800e-02   1.1821817e+02   6.7191258e-01
   1.0034114e-01   2.2875386e-02   2.1157356e-02   7.4788720e-02   1.1920385e+02   6.7578460e-01
   9.6760716e-02   2.3956760e-02   2.0952780e-02   7.0197238e-02   1.1980922e+02   6.6399463e-01
   9.2661084e-02   2.5115322e-02   2.0659772e-02   6.5555954e-02   1.2021324e+02   6.8973339e-01
   8.8159702e-02   2.6390404e-02   2.0287990e-02   6.1068574e-02   1.2056117e+02   6.6219528e-01
   8.3322214e-02   2.7823722e-02   1.9861780e-02   5.6891944e-02   1.2083583e+02   6.4742468e-01
   7.8157348e-02   2.9449064e-02   1.9402876e-02   5.3150144e-02   1.2113401e+02   6.7290969e-01
   7.2665464e-02   3.1283596e-02   1.8925992e-02   4.9930486e-02   1.2132617e+02   6.5034393e-01
   6.6847832e-02   3.3321324e-02   1.8444129e-02   4.7288608e-02   1.2127918e+02   6.9727006e-01
   6.0738430e-02   3.5546058e-02   1.7972442e-02   4.5244788e-02   1.2111867e+02   7.1516154e-01
   5.4439276e-02   3.7930830e-02   1.7527064e-02   4.3779888e-02   1.2105655e+02   6.5759031e-01
   4.8119060e-02   4.0421394e-02   1.7124208e-02   4.2857442e-02   1.2103980e+02   6.6755984e-01
   4.1968286e-02   4.2919560e-02   1.6780171e-02   4.2438506e-02   1.2095661e+02   6.6478586e-01
   3.6151122e-02   4.5289418e-02   1.6505750e-02   4.2464706e-02   1.2078963e+02   6.7213360e-01
   3.0783682e-02   4.7381596e-02   1.6303470e-02   4.2852162e-02   1.2057298e+02   6.9897296e-01
   2.5941990e-02   4.9031928e-02   1.6171532e-02   4.3498836e-02   1.2046959e+02   6.8361869e-01
   2.1674492e-02   5.0095096e-02   1.6107137e-02   4.4295344e-02   1.2026923e+02   6.6990088e-01
   1.8004286e-02   5.0494932e-02   1.6106313e-02   4.5133238e-02   1.1994856e+02   6.7255301e-01
   1.4931941e-02   5.0236878e-02   1.6154622e-02   4.5894404e-02   1.1962367e+02   6.8930619e-01
   1.2440499e-02   4.9419234e-02   1.6223883e-02   4.6448630e-02   1.1912769e+02   6.7825019e-01
   1.0501723e-02   4.8186936e-02   1.6279809e-02   4.6680976e-02   1.1848663e+02   6.7104758e-01
   9.0792174e-03   4.6663210e-02   1.6290619e-02   4.6518506e-02   1.1747292e+02   6.9019161e-01
   8.1298468e-03   4.4942124e-02   1.6233769e-02   4.5937468e-02   1.1634289e+02   6.9923129e-01
   7.6022656e-03   4.3101262e-02   1.6088268e-02   4.4972384e-02   1.1524891e+02   6.9321718e-01
   7.4387572e-03   4.1203320e-02   1.5836972e-02   4.3695430e-02   1.1373842e+02   6.7493505e-01
   7.5801158e-03   3.9312246e-02   1.5482429e-02   4.2163738e-02   1.1231580e+02   7.0374046e-01
   7.9641652e-03   3.7514192e-02   1.5041296e-02   4.0423602e-02   1.1089745e+02   7.0392915e-01
   8.5268044e-03   3.5893418e-02   1.4535103e-02   3.8541802e-02   1.0879003e+02   6.7207197e-01
   9.2017600e-03   3.4502406e-02   1.3992079e-02   3.6586666e-02   1.0641128e+02   6.8643090e-01
   9.9221556e-03   3.3355276e-02   1.3442229e-02   3.4601954e-02   1.0354494e+02   6.7210997e-01
   1.0627764e-02   3.2437286e-02   1.2908827e-02   3.2613722e-02   9.9451499e+01   7.0073532e-01
   1.1264275e-02   3.1728476e-02   1.2406425e-02   3.0648602e-02   9.4961911e+01   7.1724804e-01
   1.1783604e-02   3.1210202e-02   1.1942729e-02   2.8739994e-02   9.0905484e+01   6.6949229e-01
   1.2149239e-02   3.0865548e-02   1.1518471e-02   2.6929970e-02   8.6939589e+01   6.8905892e-01
   1.2338017e-02   3.0676736e-02   1.1127058e-02   2.5259362e-02   8.3059205e+01   6.9790376e-01
   1.2341088e-02   3.0610796e-02   1.0762365e-02   2.3749812e-02   7.9734338e+01   6.8331555e-01
   1.2168103e-02   3.0613492e-02   1.0422880e-02   2.2413814e-02   7.6642939e+01   6.9067792e-01
   1.1848102e-02   3.0613860e-02   1.0103957e-02   2.1263470e-02   7.2809254e+01   6.8250189e-01
   1.1424542e-02   3.0537458e-02   9.7950250e-03   2.0298662e-02   6.8762248e+01   6.8659626e-01
   1.0950214e-02   3.0338914e-02   9.4853520e-03   1.9505751e-02   6.5392655e+01   6.9305266e-01
   1.0475470e-02   3.0011308e-02   9.1691118e-03   1.8868495e-02   6.1736890e+01   6.8576438e-01
   1.0043861e-02   2.9559736e-02   8.8444078e-03   1.8370418e-02   5.7707062e+01   6.9332932e-01
   9.6966082e-03   2.8996900e-02   8.5099680e-03   1.7984633e-02   5.4057525e+01   6.9056668e-01
   9.4693558e-03   2.8342262e-02   8.1662200e-03   1.7683186e-02   4.9896896e+01   6.9999328e-01
   9.3911858e-03   2.7624606e-02   7.8174148e-03   1.7451439e-02   4.5719177e+01   7.0885796e-01
   9.4836762e-03   2.6891514e-02   7.4719620e-03   1.7281771e-02   4.2357905e+01   6.8762287e-01
   9.7598402e-03   2.6187640e-02   7.1411110e-03   1.7169419e-02   3.8355421e+01   7.1148193e-01
   1.0228325e-02   2.5542366e-02   6.8344298e-03   1.7106401e-02   3.4012598e+01   6.7422606e-01
   1.0893711e-02   2.4972668e-02   6.5568416e-03   1.7080361e-02   3.0825732e+01   6.4383817e-01
   1.1753550e-02   2.4477896e-02   6.3098782e-03   1.7076776e-02   2.8648748e+01   7.1143134e-01
   1.2797178e-02   2.4057394e-02   6.0919928e-03   1.7083258e-02   2.5652606e+01   6.8365292e-01
   1.4003785e-02   2.3729468e-02   5.9000484e-03   1.7102987e-02   2.2628943e+01   6.9665331e-01
   1.5342406e-02   2.3512312e-02   5.7321248e-03   1.7148335e-02   2.1355551e+01   7.3941637e-01
   1.6779069e-02   2.3407276e-02   5.5877486e-03   1.7233815e-02   1.9398520e+01   7.4072130e-01
   1.8285201e-02   2.3408270e-02   5.4687312e-03   1.7372487e-02   1.5889158e+01   7.9727059e-01
   1.9844581e-02   2.3503224e-02   5.3784056e-03   1.7564842e-02   1.2981818e+01   7.4613666e-01
   2.1451508e-02   2.3683528e-02   5.3183862e-03   1.7799505e-02   1.1993074e+01   7.4325489e-01
   2.3094672e-02   2.3975984e-02   5.2880036e-03   1.8056407e-02   1.1310044e+01   8.0447642e-01
   2.4749340e-02   2.4440358e-02   5.2845842e-03   1.8304142e-02   1.0177799e+01   8.1400675e-01
   2.6379652e-02   2.5130520e-02   5.3044504e-03   1.8499750e-02   9.0422883e+00   8.4286188e-01
   2.7942904e-02   2.6081104e-02   5.3444054e-03   1.8605991e-02   7.6264204e+00   7.3339703e-01
   2.9385944e-02   2.7308090e-02   5.4000008e-03   1.8598736e-02   6.9242696e+00   6.7757348e-01
   3.0642250e-02   2.8802770e-02   5.4649052e-03   1.8457800e-02   6.5318117e+00   7.1374424e-01
   3.1667638e-02   3.0543436e-02   5.5321800e-03   1.8174086e-02   6.5407532e+00   6.7668807e-01
   3.2448606e-02   3.2503724e-02   5.5950204e-03   1.7749203e-02   6.4649777e+00   6.8685526e-01
   3.2968198e-02   3.4660328e-02   5.6463010e-03   1.7184841e-02   5.5304314e+00   6.7840275e-01
   3.3219256e-02   3.7004876e-02   5.6790666e-03   1.6495934e-02   5.1914902e+00   6.8022449e-01
   3.3229980e-02   3.9527682e-02   5.6889016e-03   1.5720845e-02   5.1493133e+00   6.8938204e-01
   3.3046870e-02   4.2216072e-02   5.6736250e-03   1.4899488e-02   5.0229099e+00   6.8702362e-01
   3.2699072e-02   4.5063854e-02   5.6354580e-03   1.4060628e-02   5.0629405e+00   7.2343291e-01
   3.2192328e-02   4.8049472e-02   5.5793448e-03   1.3228774e-02   5.1334068e+00   6.8464831e-01
   3.1522538e-02   5.1132746e-02   5.5073410e-03   1.2424829e-02   5.3030846e+00   6.6055116e-01
   3.0673810e-02   5.4271574e-02   5.4216246e-03   1.1663926e-02   4.7662090e+00   6.7295553e-01
   2.9641124e-02   5.7408374e-02   5.3264650e-03   1.0957298e-02   3.7926570e+00   6.5490994e-01
   2.8450042e-02   6.0467478e-02   5.2263334e-03   1.0316095e-02   3.5784216e+00   6.6983098e-01
   2.7136234e-02   6.3368596e-02   5.1259624e-03   9.7482686e-03   3.5311882e+00   6.9428951e-01
   2.5737778e-02   6.6036470e-02   5.0330792e-03   9.2568482e-03   3.2279654e+00   7.1165724e-01
   2.4295058e-02   6.8449158e-02   4.9577120e-03   8.8434248e-03   3.1961614e+00   6.7321268e-01
   2.2838756e-02   7.0633370e-02   4.9086934e-03   8.5056254e-03   3.0599401e+00   6.3725286e-01
   2.1382264e-02   7.2618428e-02   4.8942598e-03   8.2377240e-03   2.6829571e+00   6.7509615e-01
   1.9926244e-02   7.4449600e-02   4.9204654e-03   8.0317598e-03   2.4880424e+00   6.7628200e-01
   1.8476687e-02   7.6165952e-02   4.9924080e-03   7.8772820e-03   2.2882759e+00   6.5458332e-01
   1.7058961e-02   7.7771676e-02   5.1167030e-03   7.7634090e-03   2.1552861e+00   6.6575368e-01
   1.5709907e-02   7.9249006e-02   5.2986764e-03   7.6767516e-03   2.1321711e+00   6.7689440e-01
   1.4464844e-02   8.0547936e-02   5.5415072e-03   7.6023922e-03   2.0188652e+00   6.7999291e-01
   1.3354855e-02   8.1600028e-02   5.8460568e-03   7.5271200e-03   1.9771758e+00   6.7431277e-01
   1.2402192e-02   8.2354250e-02   6.2126820e-03   7.4463634e-03   1.9793166e+00   6.4998124e-01
   1.1620871e-02   8.2777674e-02   6.6418604e-03   7.3677066e-03   1.9766836e+00   6.6943498e-01
   1.1023973e-02   8.2832312e-02   7.1321806e-03   7.3006810e-03   2.0501933e+00   6.7482380e-01
   1.0629155e-02   8.2467722e-02   7.6795534e-03   7.2516388e-03   2.1625486e+00   6.6180839e-01
   1.0461343e-02   8.1628578e-02   8.2751834e-03   7.2240892e-03   2.2215753e+00   7.0287591e-01
   1.0549315e-02   8.0282902e-02   8.9062946e-03   7.2189750e-03   2.0792883e+00   6.6285237e-01
   1.0922624e-02   7.8471390e-02   9.5538094e-03   7.2375710e-03   1.9482827e+00   6.7333361e-01
   1.1609108e-02   7.6269196e-02   1.0192405e-02   7.2796760e-03   1.9883677e+00   6.5831795e-01
   1.2636468e-02   7.3719710e-02   1.0796912e-02   7.3425626e-03   1.9519560e+00   6.5124655e-01
   1.4034150e-02   7.0809114e-02   1.1343003e-02   7.4256698e-03   1.8866431e+00   7.1989403e-01
   1.5828987e-02   6.7468720e-02   1.1809781e-02   7.5293564e-03   1.8708579e+00   6.4770652e-01
   1.8043325e-02   6.3676648e-02   1.2181635e-02   7.6537590e-03   1.8923860e+00   6.9860027e-01
   2.0695552e-02   5.9497082e-02   1.2450601e-02   7.8051378e-03   1.9493703e+00   5.7669251e-01
   2.3795776e-02   5.5034624e-02   1.2615500e-02   7.9926224e-03   1.8842881e+00   5.8809062e-01
   2.7340686e-02   5.0430560e-02   1.2674937e-02   8.2243600e-03   1.8689942e+00   5.5279938e-01
   3.1324724e-02   4.5826020e-02   1.2633621e-02   8.5098434e-03   1.8885540e+00   4.2580069e-01
   3.5743606e-02   4.1324506e-02   1.2503398e-02   8.8557656e-03   1.8204944e+00   6.0883590e-01
   4.0570936e-02   3.7002968e-02   1.2295447e-02   9.2640852e-03   1.9046152e+00   7.9758756e-01
   4.5745792e-02   3.2939326e-02   1.2021436e-02   9.7326942e-03   1.6759117e+00   7.4499634e+00
   5.1185936e-02   2.9207828e-02   1.1690358e-02   1.0254566e-02   1.2791891e+00   2.4251023e+01
   5.6802966e-02   2.5850686e-02   1.1306656e-02   1.0817459e-02   1.2661498e+00   4.4395271e+01
   6.2487230e-02   2.2883194e-02   1.0878234e-02   1.1403569e-02   1.2678154e+00   6.1877582e+01
   6.8087036e-02   2.0306202e-02   1.0415376e-02   1.1987480e-02   1.5451743e+00   7.5191365e+01
   7.3423054e-02   1.8105145e-02   9.9252686e-03   1.2537492e-02   1.7982074e+00   8.5507723e+01
   7.8309434e-02   1.6249224e-02   9.4188378e-03   1.3022979e-02   1.5513459e+00   9.2509674e+01
   8.2543408e-02   1.4702927e-02   8.9116228e-03   1.3414187e-02   1.4758914e+00   9.6773471e+01
   8.5895264e-02   1.3432105e-02   8.4176790e-03   1.3681295e-02   1.3768711e+00   1.0052831e+02
   8.8195524e-02   1.2405870e-02   7.9535610e-03   1.3797178e-02   1.0630643e+00   1.0392135e+02
   8.9411170e-02   1.1607241e-02   7.5372562e-03   1.3750303e-02   1.0132404e+00   1.0696887e+02
   8.9612792e-02   1.1019437e-02   7.1830150e-03   1.3564915e-02   1.0430948e+00   1.0967897e+02
   8.8993698e-02   1.0614333e-02   6.9033928e-03   1.3286947e-02   1.0292742e+00   1.1188429e+02
   8.7844180e-02   1.0360554e-02   6.7080320e-03   1.2958708e-02   1.0222699e+00   1.1367319e+02
   8.6418704e-02   1.0225485e-02   6.6019928e-03   1.2615355e-02   1.0196493e+00   1.1520185e+02
   8.4888330e-02   1.0177283e-02   6.5873232e-03   1.2282327e-02   1.0246641e+00   1.1648335e+02
   8.3330586e-02   1.0186315e-02   6.6633456e-03   1.1975555e-02   1.0129431e+00   1.1735689e+02
   8.1757990e-02   1.0232426e-02   6.8277262e-03   1.1705474e-02   1.0413114e+00   1.1802796e+02
   8.0204310e-02   1.0308225e-02   7.0770230e-03   1.1479282e-02   1.0560751e+00   1.1849355e+02
   7.8710438e-02   1.0405527e-02   7.4067666e-03   1.1303451e-02   1.0420526e+00   1.1885752e+02
   7.7302626e-02   1.0508846e-02   7.8112982e-03   1.1182001e-02   1.0511938e+00   1.1925125e+02
   7.6031092e-02   1.0599996e-02   8.2820838e-03   1.1114859e-02   1.0629632e+00   1.1955913e+02
   7.4943256e-02   1.0660878e-02   8.8069378e-03   1.1102604e-02   1.0450039e+00   1.1986899e+02
   7.4048642e-02   1.0677837e-02   9.3714110e-03   1.1147994e-02   1.0379738e+00   1.2010962e+02
   7.3323226e-02   1.0652451e-02   9.9605440e-03   1.1251545e-02   1.0619705e+00   1.2014882e+02
   7.2726512e-02   1.0598397e-02   1.0557267e-02   1.1411939e-02   1.0595742e+00   1.2001741e+02
   7.2204470e-02   1.0528621e-02   1.1142835e-02   1.1625504e-02   1.0460214e+00   1.1981855e+02
   7.1660534e-02   1.0455979e-02   1.1700380e-02   1.1882734e-02   1.0610202e+00   1.1956589e+02
   7.0982206e-02   1.0391306e-02   1.2212619e-02   1.2170710e-02   1.0674176e+00   1.1925671e+02
   7.0094266e-02   1.0343598e-02   1.2658069e-02   1.2471672e-02   1.0585821e+00   1.1886422e+02
   6.8977936e-02   1.0325890e-02   1.3009499e-02   1.2762796e-02   1.0697356e+00   1.1816345e+02
   6.7686134e-02   1.0348842e-02   1.3240533e-02   1.3028183e-02   1.0486360e+00   1.1727716e+02
   6.6295324e-02   1.0415961e-02   1.3333605e-02   1.3262676e-02   1.0397522e+00   1.1626504e+02
   6.4859078e-02   1.0524106e-02   1.3273540e-02   1.3467638e-02   1.0599901e+00   1.1508740e+02
   6.3428170e-02   1.0661616e-02   1.3054755e-02   1.3652102e-02   1.0486079e+00   1.1384484e+02
   6.2024534e-02   1.0808682e-02   1.2694380e-02   1.3831780e-02   1.0660931e+00   1.1230354e+02
   6.0612464e-02   1.0937894e-02   1.2218173e-02   1.4022684e-02   1.0457176e+00   1.1067013e+02
   5.9141176e-02   1.1019508e-02   1.1651906e-02   1.4239966e-02   1.0336785e+00   1.0872479e+02
   5.7599296e-02   1.1034883e-02   1.1026635e-02   1.4500723e-02   1.0495690e+00   1.0647697e+02
   5.6022282e-02   1.0979190e-02   1.0373839e-02   1.4818651e-02   1.0161662e+00   1.0470372e+02
   5.4454176e-02   1.0851868e-02   9.7186386e-03   1.5199367e-02   1.0495698e+00   1.0229745e+02
   5.2950606e-02   1.0656866e-02   9.0781346e-03   1.5640695e-02   1.0541627e+00   9.9224488e+01
   5.1613064e-02   1.0402695e-02   8.4650274e-03   1.6140204e-02   1.0400278e+00   9.6007162e+01
   5.0555404e-02   1.0093638e-02   7.8923010e-03   1.6702784e-02   1.0641061e+00   9.2289710e+01
   4.9857212e-02   9.7226424e-03   7.3717570e-03   1.7332131e-02   1.0447304e+00   8.9003403e+01
   4.9571092e-02   9.2776880e-03   6.9137036e-03   1.8023000e-02   1.0466901e+00   8.4816983e+01
   4.9732940e-02   8.7638438e-03   6.5257664e-03   1.8761206e-02   1.0381920e+00   7.9828970e+01
   5.0350074e-02   8.2050432e-03   6.2109038e-03   1.9524106e-02   1.0427229e+00   7.4836348e+01
   5.1385488e-02   7.6290950e-03   5.9703428e-03   2.0279334e-02   1.0655460e+00   6.9289657e+01
   5.2758936e-02   7.0603100e-03   5.8033206e-03   2.0984274e-02   1.0523993e+00   6.4914154e+01
   5.4351252e-02   6.5139510e-03   5.7058486e-03   2.1590208e-02   1.0550307e+00   5.9646271e+01
   5.6005542e-02   5.9989058e-03   5.6714922e-03   2.2046966e-02   1.0514814e+00   5.3661422e+01
   5.7559084e-02   5.5213414e-03   5.6919022e-03   2.2316152e-02   1.0541902e+00   4.9129946e+01
   5.8866316e-02   5.0838214e-03   5.7553010e-03   2.2376220e-02   1.0869439e+00   4.4120523e+01
   5.9827136e-02   4.6851106e-03   5.8468418e-03   2.2222752e-02   1.0673987e+00   3.8992199e+01
   6.0413732e-02   4.3219690e-03   5.9544566e-03   2.1879904e-02   1.0370193e+00   3.3640580e+01
   6.0627648e-02   3.9936382e-03   6.0685106e-03   2.1382352e-02   1.0549285e+00   2.8534058e+01
   6.0487134e-02   3.7018672e-03   6.1788686e-03   2.0758330e-02   1.0591388e+00   2.4023757e+01
   6.0045182e-02   3.4486966e-03   6.2760558e-03   2.0041006e-02   1.0401120e+00   2.0232425e+01
   5.9372306e-02   3.2346100e-03   6.3521560e-03   1.9265310e-02   1.0337568e+00   1.7831860e+01
   5.8526838e-02   3.0574858e-03   6.3992728e-03   1.8463947e-02   1.0584933e+00   1.4302692e+01
   5.7538000e-02   2.9127626e-03   6.4073462e-03   1.7668792e-02   1.0641933e+00   1.1367725e+01
   5.6411962e-02   2.7934642e-03   6.3703996e-03   1.6906423e-02   1.0513763e+00   1.0513799e+01
   5.5135720e-02   2.6937312e-03   6.2899560e-03   1.6193305e-02   1.0336672e+00   9.0891447e+00
   5.3711198e-02   2.6105800e-03   6.1688058e-03   1.5534756e-02   1.0251861e+00   7.6896661e+00
   5.2155814e-02   2.5416662e-03   6.0119894e-03   1.4938467e-02   1.0743053e+00   6.8479430e+00
   5.0484802e-02   2.4854730e-03   5.8289210e-03   1.4425435e-02   1.0644981e+00   6.3492778e+00
   4.8734308e-02   2.4420604e-03   5.6277756e-03   1.4024049e-02   1.0464563e+00   5.6961015e+00
   4.6922632e-02   2.4111426e-03   5.4131362e-03   1.3758409e-02   1.0616581e+00   4.7649250e+00
   4.5037100e-02   2.3902584e-03   5.1879522e-03   1.3645898e-02   1.0317597e+00   4.3067408e+00
   4.3081536e-02   2.3763506e-03   4.9552078e-03   1.3701956e-02   1.0623146e+00   3.7210969e+00
   4.1074678e-02   2.3661756e-03   4.7204062e-03   1.3937948e-02   1.0695866e+00   3.4349600e+00
   3.9018070e-02   2.3545516e-03   4.4907630e-03   1.4359006e-02   1.0366631e+00   3.0773194e+00
   3.6883526e-02   2.3368776e-03   4.2726586e-03   1.4962655e-02   1.0390643e+00   2.6192243e+00
   3.4633420e-02   2.3131504e-03   4.0729568e-03   1.5735587e-02   1.0370006e+00   3.1312992e+00
   3.2239230e-02   2.2877814e-03   3.8991454e-03   1.6653748e-02   1.0556947e+00   3.4109621e+00
   2.9726636e-02   2.2662988e-03   3.7584710e-03   1.7682971e-02   1.0429765e+00   3.1434836e+00
   2.7203406e-02   2.2534064e-03   3.6587046e-03   1.8780805e-02   1.0471258e+00   3.1738638e+00
   2.4794992e-02   2.2532638e-03   3.6081396e-03   1.9901190e-02   1.0651058e+00   3.1339179e+00
   2.2606722e-02   2.2701390e-03   3.6151570e-03   2.0994030e-02   1.0393902e+00   2.6909566e+00
   2.0730382e-02   2.3077484e-03   3.6883238e-03   2.2005768e-02   1.0453753e+00   2.4583837e+00
   1.9239533e-02   2.3690338e-03   3.8372076e-03   2.2891436e-02   1.0378812e+00   2.4658299e+00
   1.8198744e-02   2.4581594e-03   4.0714998e-03   2.3629672e-02   1.0308462e+00   2.0951523e+00
   1.7665027e-02   2.5801492e-03   4.4000852e-03   2.4232486e-02   1.0592429e+00   1.8393594e+00
   1.7678623e-02   2.7395804e-03   4.8303786e-03   2.4729218e-02   1.0463682e+00   1.9670646e+00
   1.8262712e-02   2.9412752e-03   5.3679256e-03   2.5141186e-02   1.0017088e+00   1.7226556e+00
   1.9420824e-02   3.1911392e-03   6.0176646e-03   2.5488742e-02   1.0245279e+00   1.5150548e+00
   2.1137280e-02   3.4954586e-03   6.7835858e-03   2.5811380e-02   1.0602345e+00   1.7005734e+00
   2.3383228e-02   3.8576816e-03   7.6696724e-03   2.6161652e-02   1.0410360e+00   1.7246942e+00
   2.6118848e-02   4.2776802e-03   8.6788260e-03   2.6579476e-02   1.0499131e+00   1.7640145e+00
   2.9310020e-02   4.7524322e-03   9.8103876e-03   2.7086194e-02   1.0492979e+00   1.6874577e+00
   3.2941586e-02   5.2757036e-03   1.1059076e-02   2.7693528e-02   1.0374993e+00   1.5570581e+00
   3.7000332e-02   5.8406506e-03   1.2418589e-02   2.8409176e-02   1.0353857e+00   1.6617628e+00
   4.1456292e-02   6.4378410e-03   1.3889298e-02   2.9234504e-02   1.0247761e+00   1.6886091e+00
   4.6250346e-02   7.0535600e-03   1.5474392e-02   3.0156750e-02   1.0505145e+00   1.7171331e+00
   5.1287398e-02   7.6778546e-03   1.7184034e-02   3.1157570e-02   1.0666765e+00   1.6384889e+00
   5.6452682e-02   8.3077574e-03   1.9036686e-02   3.2218654e-02   1.0533478e+00   1.5063597e+00
   6.1679842e-02   8.9447632e-03   2.1045516e-02   3.3333756e-02   1.0409400e+00   1.4655542e+00
   6.7009474e-02   9.5941318e-03   2.3221556e-02   3.4526024e-02   1.0238141e+00   1.4139129e+00
   7.2526742e-02   1.0260218e-02   2.5573584e-02   3.5824334e-02   1.0342499e+00   1.3461361e+00
   7.8283548e-02   1.0940319e-02   2.8105130e-02   3.7240326e-02   1.0663127e+00   1.1818571e+00
   8.4287794e-02   1.1625663e-02   3.0805472e-02   3.8763782e-02   1.0557317e+00   1.1318288e+00
   9.0490644e-02   1.2308834e-02   3.3640524e-02   4.0366312e-02   1.0441452e+00   1.0879416e+00
   9.6852898e-02   1.2986588e-02   3.6561132e-02   4.2011728e-02   1.0370927e+00   1.0604184e+00
   1.0342742e-01   1.3660683e-02   3.9492248e-02   4.3650972e-02   1.0469972e+00   1.1134368e+00
   1.1028410e-01   1.4340180e-02   4.2336442e-02   4.5228048e-02   1.0304365e+00   1.0611210e+00
   1.1741404e-01   1.5032358e-02   4.4990868e-02   4.6681170e-02   1.0283324e+00   9.4701748e-01
   1.2475000e-01   1.5734183e-02   4.7347736e-02   4.7951546e-02   1.0948403e+00   7.2654742e-01
   1.3219041e-01   1.6433807e-02   4.9279254e-02   4.9014874e-02   1.0068862e+00   6.5217818e-01
   1.3955005e-01   1.7115399e-02   5.0640074e-02   4.9857774e-02   1.0553408e+00   6.9156350e-01
   1.4659669e-01   1.7771921e-02   5.1342826e-02   5.0445372e-02   1.0397400e+00   6.4669401e-01
   1.5314184e-01   1.8414211e-02   5.1369458e-02   5.0746280e-02   9.6668673e-01   6.7481117e-01
   1.5904709e-01   1.9061858e-02   5.0737954e-02   5.0757866e-02   1.0831477e+00   6.9940544e-01
   1.6417043e-01   1.9724382e-02   4.9534758e-02   5.0487274e-02   9.8777036e-01   6.9027478e-01
   1.6830211e-01   2.0397992e-02   4.7882032e-02   4.9951418e-02   1.0847759e+00   6.7282016e-01
   1.7129356e-01   2.1075466e-02   4.5884442e-02   4.9222436e-02   8.8279572e-01   6.7480308e-01
   1.7318876e-01   2.1746656e-02   4.3637142e-02   4.8406620e-02   9.3390515e-01   6.8989592e-01
   1.7418808e-01   2.2394746e-02   4.1232900e-02   4.7607728e-02   8.4075108e-01   6.4683998e-01
   1.7462862e-01   2.2996582e-02   3.8752104e-02   4.6933258e-02   7.1802185e-01   6.4278909e-01
   1.7486297e-01   2.3542454e-02   3.6247500e-02   4.6479726e-02   8.9920969e-01   6.6509164e-01
   1.7514645e-01   2.4048170e-02   3.3762036e-02   4.6323268e-02   1.3651924e+00   6.6267802e-01
   1.7560791e-01   2.4533160e-02   3.1354176e-02   4.6513984e-02   1.7349206e+01   6.7630657e-01
   1.7624005e-01   2.5011082e-02   2.9085590e-02   4.7075030e-02   4.8059505e+01   6.8399679e-01
   1.7699739e-01   2.5489766e-02   2.7000464e-02   4.7999208e-02   6.9791880e+01   6.6710028e-01
   1.7780718e-01   2.5961826e-02   2.5122114e-02   4.9232894e-02   8.2755322e+01   6.6068918e-01
   1.7852870e-01   2.6402934e-02   2.3463344e-02   5.0676152e-02   9.3585236e+01   6.7217351e-01
   1.7900531e-01   2.6780674e-02   2.2027074e-02   5.2200714e-02   1.0144251e+02   6.5506680e-01
   1.7908151e-01   2.7077802e-02   2.0804948e-02   5.3660968e-02   1.0804229e+02   6.5013409e-01
   1.7866557e-01   2.7307850e-02   1.9784751e-02   5.4892616e-02   1.1197415e+02   6.6633674e-01
   1.7775284e-01   2.7492716e-02   1.8949060e-02   5.5738676e-02   1.1456006e+02   6.5234824e-01
   1.7628698e-01   2.7639328e-02   1.8272068e-02   5.6037754e-02   1.1678740e+02   6.5710410e-01
   1.7421124e-01   2.7756780e-02   1.7727935e-02   5.5640040e-02   1.1826918e+02   6.7107147e-01
   1.7158215e-01   2.7867474e-02   1.7303995e-02   5.4507582e-02   1.1967158e+02   6.6396284e-01
   1.6843800e-01   2.7992734e-02   1.6993000e-02   5.2733502e-02   1.2055225e+02   6.7030061e-01
   1.6474549e-01   2.8147810e-02   1.6782158e-02   5.0501236e-02   1.2128948e+02   6.4595055e-01
   1.6041673e-01   2.8332506e-02   1.6659331e-02   4.8016096e-02   1.2190243e+02   6.2941954e-01
   1.5526109e-01   2.8532308e-02   1.6608438e-02   4.5445998e-02   1.2233174e+02   6.5996250e-01
   1.4903782e-01   2.8741646e-02   1.6606229e-02   4.2927536e-02   1.2270267e+02   6.5742773e-01
   1.4161430e-01   2.8970162e-02   1.6625856e-02   4.0570132e-02   1.2292476e+02   6.5556659e-01
   1.3305234e-01   2.9257654e-02   1.6641173e-02   3.8461646e-02   1.2320039e+02   6.6649063e-01
   1.2351508e-01   2.9678236e-02   1.6637083e-02   3.6661148e-02   1.2341495e+02   6.5306652e-01
   1.1325680e-01   3.0302194e-02   1.6607252e-02   3.5192544e-02   1.2356053e+02   6.5886559e-01
   1.0265459e-01   3.1184194e-02   1.6548169e-02   3.4056746e-02   1.2375452e+02   6.7542398e-01
   9.2075648e-02   3.2365166e-02   1.6455098e-02   3.3228560e-02   1.2391793e+02   6.6116355e-01
   8.1815144e-02   3.3860398e-02   1.6319878e-02   3.2667690e-02   1.2401693e+02   6.5991350e-01
   7.2099212e-02   3.5655426e-02   1.6133054e-02   3.2319132e-02   1.2403211e+02   6.7693470e-01
   6.3081944e-02   3.7699086e-02   1.5880446e-02   3.2108154e-02   1.2404950e+02   6.7991873e-01
   5.4884678e-02   3.9902624e-02   1.5550018e-02   3.1964564e-02   1.2416788e+02   6.8260784e-01
   4.7591290e-02   4.2137418e-02   1.5141933e-02   3.1827470e-02   1.2414525e+02   6.8436514e-01
   4.1253556e-02   4.4252978e-02   1.4664774e-02   3.1638306e-02   1.2403385e+02   6.8569277e-01
   3.5922118e-02   4.6112026e-02   1.4134557e-02   3.1354354e-02   1.2396708e+02   6.8401632e-01
   3.1626396e-02   4.7607072e-02   1.3576271e-02   3.0956066e-02   1.2373962e+02   6.8243444e-01
   2.8359210e-02   4.8672400e-02   1.3014514e-02   3.0439956e-02   1.2344912e+02   6.8973441e-01
   2.6087160e-02   4.9250498e-02   1.2467211e-02   2.9811968e-02   1.2306807e+02   6.7942714e-01
   2.4758810e-02   4.9296736e-02   1.1948776e-02   2.9072820e-02   1.2255029e+02   6.7138823e-01
   2.4311968e-02   4.8840952e-02   1.1468185e-02   2.8218552e-02   1.2203001e+02   6.8659967e-01
   2.4672298e-02   4.7962654e-02   1.1027518e-02   2.7257410e-02   1.2138069e+02   6.7671038e-01
   2.5750738e-02   4.6747124e-02   1.0627970e-02   2.6206906e-02   1.2050044e+02   6.7920837e-01
   2.7460076e-02   4.5276284e-02   1.0270058e-02   2.5097880e-02   1.1954598e+02   7.1651715e-01
   2.9730756e-02   4.3627942e-02   9.9468976e-03   2.3976236e-02   1.1846674e+02   7.1009034e-01
   3.2487386e-02   4.1865628e-02   9.6495842e-03   2.2884674e-02   1.1721529e+02   6.8791889e-01
   3.5632444e-02   4.0029778e-02   9.3745704e-03   2.1856296e-02   1.1590290e+02   6.9252563e-01
   3.9045696e-02   3.8199250e-02   9.1174492e-03   2.0919316e-02   1.1408315e+02   7.0220643e-01
   4.2576318e-02   3.6505618e-02   8.8736952e-03   2.0099726e-02   1.1199732e+02   6.9882958e-01
   4.6063518e-02   3.5061988e-02   8.6432006e-03   1.9416569e-02   1.0997078e+02   6.7375837e-01
   4.9339150e-02   3.3941412e-02   8.4303784e-03   1.8885227e-02   1.0736420e+02   6.7686299e-01
   5.2238510e-02   3.3180834e-02   8.2444150e-03   1.8517587e-02   1.0435760e+02   7.0057063e-01
   5.4616154e-02   3.2779146e-02   8.0916648e-03   1.8311735e-02   1.0096515e+02   6.8487772e-01
   5.6326614e-02   3.2711622e-02   7.9718078e-03   1.8260272e-02   9.6673780e+01   6.8586448e-01
   5.7302770e-02   3.2942646e-02   7.8783208e-03   1.8360892e-02   9.3151645e+01   6.9041626e-01
   5.7604622e-02   3.3425022e-02   7.7991722e-03   1.8614296e-02   9.0775611e+01   7.0452774e-01
   5.7328110e-02   3.4096772e-02   7.7215934e-03   1.9022830e-02   8.7399653e+01   7.2005573e-01
   5.6565284e-02   3.4885038e-02   7.6343948e-03   1.9585506e-02   8.4357081e+01   6.6578391e-01
   5.5399072e-02   3.5720118e-02   7.5311824e-03   2.0287662e-02   8.1881225e+01   7.0658420e-01
   5.3881606e-02   3.6565078e-02   7.4059174e-03   2.1099918e-02   7.8894661e+01   7.0153517e-01
   5.2055552e-02   3.7423054e-02   7.2515648e-03   2.1979998e-02   7.6717153e+01   7.3671720e-01
   4.9954690e-02   3.8314680e-02   7.0697504e-03   2.2872162e-02   7.4480017e+01   1.0692254e+00
   4.7589298e-02   3.9262768e-02   6.8675238e-03   2.3716240e-02   7.1881416e+01   1.1443961e+00
   4.4983572e-02   4.0269032e-02   6.6531502e-03   2.4453980e-02   6.8659669e+01   1.0830531e+00
   4.2180138e-02   4.1289530e-02   6.4363924e-03   2.5033284e-02   6.4996360e+01   1.2450057e+00
   3.9216498e-02   4.2241088e-02   6.2240726e-03   2.5417032e-02   6.2336842e+01   1.2758465e+00
   3.6157176e-02   4.3010120e-02   6.0194120e-03   2.5590366e-02   5.9366661e+01   1.2554788e+00
   3.3110788e-02   4.3474802e-02   5.8256328e-03   2.5561096e-02   5.6277354e+01   1.2828396e+00
   3.0195918e-02   4.3585870e-02   5.6477270e-03   2.5350660e-02   5.3245776e+01   1.2433518e+00
   2.7514386e-02   4.3401418e-02   5.4893220e-03   2.4987426e-02   4.9452002e+01   1.2720550e+00
   2.5141496e-02   4.3013898e-02   5.3504948e-03   2.4502384e-02   4.6237063e+01   1.4061930e+00
   2.3125578e-02   4.2492824e-02   5.2277054e-03   2.3929416e-02   4.3812950e+01   1.4507852e+00
   2.1493222e-02   4.1896034e-02   5.1158052e-03   2.3303424e-02   4.0886272e+01   1.4336044e+00
   2.0248576e-02   4.1295182e-02   5.0110514e-03   2.2645586e-02   3.7023029e+01   1.4896978e+00
   1.9372492e-02   4.0770786e-02   4.9113432e-03   2.1958496e-02   3.3296130e+01   1.4714452e+00
   1.8824176e-02   4.0377846e-02   4.8154822e-03   2.1228958e-02   3.0753200e+01   1.4369246e+00
   1.8542752e-02   4.0131166e-02   4.7206114e-03   2.0436156e-02   2.8909456e+01   1.4678889e+00
   1.8454612e-02   4.0016626e-02   4.6255820e-03   1.9579160e-02   2.6369373e+01   1.4794260e+00
   1.8489069e-02   4.0005786e-02   4.5340808e-03   1.8682338e-02   2.3299565e+01   1.4752077e+00
   1.8584223e-02   4.0072148e-02   4.4490932e-03   1.7771237e-02   2.1786690e+01   1.3130568e+00
   1.8674185e-02   4.0190386e-02   4.3724000e-03   1.6863719e-02   2.0684460e+01   1.2194063e+00
   1.8705424e-02   4.0365822e-02   4.3052062e-03   1.5970119e-02   1.7839348e+01   1.2893910e+00
   1.8668467e-02   4.0677572e-02   4.2472278e-03   1.5093765e-02   1.5722622e+01   1.2423210e+00
   1.8583532e-02   4.1240940e-02   4.1981558e-03   1.4236834e-02   1.4654229e+01   1.2671479e+00
   1.8481601e-02   4.2161110e-02   4.1573992e-03   1.3407919e-02   1.3061346e+01   1.2661320e+00
   1.8400877e-02   4.3521308e-02   4.1254266e-03   1.2621825e-02   1.1583782e+01   1.2341509e+00
   1.8371629e-02   4.5363796e-02   4.1048728e-03   1.1889191e-02   9.9299277e+00   1.2999629e+00
   1.8411292e-02   4.7688340e-02   4.0987524e-03   1.1215388e-02   8.4819658e+00   1.1810297e+00
   1.8535201e-02   5.0451630e-02   4.1085290e-03   1.0605502e-02   7.4071519e+00   1.1338309e+00
   1.8756944e-02   5.3585332e-02   4.1340028e-03   1.0065732e-02   6.6148198e+00   1.1295276e+00
   1.9083551e-02   5.7069114e-02   4.1746448e-03   9.6015094e-03   6.2380508e+00   1.1052341e+00
   1.9519258e-02   6.0927988e-02   4.2304526e-03   9.2161864e-03   5.9140198e+00   1.0985574e+00
   2.0055830e-02   6.5154120e-02   4.3025298e-03   8.9128924e-03   5.7384768e+00   7.8560550e-01
   2.0664784e-02   6.9697140e-02   4.3922490e-03   8.6930836e-03   4.8927850e+00   6.5336433e-01
   2.1308592e-02   7.4487564e-02   4.5001520e-03   8.5555922e-03   4.3379686e+00   7.2617142e-01
   2.1940652e-02   7.9450468e-02   4.6248514e-03   8.4968614e-03   4.8461059e+00   6.6522530e-01
   2.2513922e-02   8.4485758e-02   4.7627154e-03   8.5095128e-03   5.0133906e+00   6.8465968e-01
   2.3004340e-02   8.9435126e-02   4.9106782e-03   8.5808408e-03   4.8183595e+00   6.6587982e-01
   2.3413676e-02   9.4089154e-02   5.0672944e-03   8.6935214e-03   4.6879561e+00   6.4440192e-01
   2.3751688e-02   9.8203152e-02   5.2326388e-03   8.8286502e-03   4.7215987e+00   6.9224814e-01
   2.4018936e-02   1.0162974e-01   5.4080296e-03   8.9672146e-03   4.2705689e+00   6.7142526e-01
   2.4205068e-02   1.0445064e-01   5.5939968e-03   9.0910966e-03   3.5356162e+00   6.6763285e-01
   2.4303576e-02   1.0685746e-01   5.7905762e-03   9.1868440e-03   3.3993101e+00   6.9672879e-01
   2.4335032e-02   1.0899399e-01   5.9969578e-03   9.2511678e-03   3.3720825e+00   6.8507905e-01
   2.4336116e-02   1.1092718e-01   6.2093052e-03   9.2854958e-03   3.3707476e+00   6.4744409e-01
   2.4335240e-02   1.1268406e-01   6.4219986e-03   9.2894030e-03   3.3526625e+00   6.6790818e-01
   2.4351344e-02   1.1426960e-01   6.6297258e-03   9.2660314e-03   2.9978227e+00   6.8943866e-01
   2.4389774e-02   1.1560853e-01   6.8284824e-03   9.2223624e-03   2.5617293e+00   6.6088314e-01
   2.4443776e-02   1.1652936e-01   7.0156830e-03   9.1654674e-03   2.4808229e+00   6.9502748e-01
   2.4496316e-02   1.1678591e-01   7.1884574e-03   9.1008260e-03   2.7896308e+00   6.6002291e-01
   2.4541732e-02   1.1611733e-01   7.3441678e-03   9.0322996e-03   2.4935384e+00   6.6589898e-01
   2.4600786e-02   1.1440708e-01   7.4828274e-03   8.9655902e-03   2.0444774e+00   7.2196816e-01
   2.4698490e-02   1.1166429e-01   7.6077174e-03   8.9090956e-03   2.2670532e+00   6.6820122e-01
   2.4879948e-02   1.0788208e-01   7.7227110e-03   8.8698618e-03   2.2550253e+00   7.0711906e-01
   2.5213022e-02   1.0304957e-01   7.8315022e-03   8.8518296e-03   2.0655199e+00   6.5890253e-01
   2.5755768e-02   9.7192762e-02   7.9387704e-03   8.8573998e-03   1.9880425e+00   7.0571683e-01
   2.6561512e-02   9.0446410e-02   8.0464268e-03   8.8851580e-03   1.9800251e+00   6.5984225e-01
   2.7683516e-02   8.3099664e-02   8.1534426e-03   8.9309504e-03   2.0937187e+00   5.5065224e-01
   2.9165820e-02   7.5495128e-02   8.2587354e-03   8.9920062e-03   2.0630180e+00   6.1295755e-01
   3.1035150e-02   6.7931352e-02   8.3598716e-03   9.0640566e-03   2.0127787e+00   3.7923876e-01
   3.3299950e-02   6.0632154e-02   8.4552744e-03   9.1393604e-03   2.0106839e+00   5.8844103e-01
   3.5961778e-02   5.3752638e-02   8.5459232e-03   9.2100810e-03   1.9701792e+00   5.4267570e-01
   3.9012496e-02   4.7384802e-02   8.6328506e-03   9.2694194e-03   1.9649152e+00   4.2417648e+00
   4.2428866e-02   4.1572736e-02   8.7159202e-03   9.3110082e-03   1.9376141e+00   1.8119686e+01
   4.6162790e-02   3.6347992e-02   8.7943876e-03   9.3308634e-03   1.9038018e+00   3.8352531e+01
   5.0134730e-02   3.1731752e-02   8.8728930e-03   9.3291126e-03   1.9120442e+00   5.7593098e+01
   5.4246566e-02   2.7725668e-02   8.9600670e-03   9.3120516e-03   1.8588509e+00   7.2047976e+01
   5.8384496e-02   2.4309410e-02   9.0619566e-03   9.2895358e-03   1.8107544e+00   8.3295532e+01
   6.2412534e-02   2.1435752e-02   9.1871806e-03   9.2682346e-03   1.8228783e+00   9.2105424e+01
   6.6171428e-02   1.9037283e-02   9.3478544e-03   9.2568048e-03   1.8384276e+00   9.7082526e+01
   6.9525096e-02   1.7056218e-02   9.5526996e-03   9.2700218e-03   1.7828347e+00   1.0094331e+02
   7.2395876e-02   1.5452420e-02   9.8032576e-03   9.3217708e-03   1.6192794e+00   1.0469376e+02
   7.4733720e-02   1.4182952e-02   1.0094257e-02   9.4221062e-03   1.6555113e+00   1.0782574e+02
   7.6562446e-02   1.3206439e-02   1.0415257e-02   9.5778636e-03   1.5974992e+00   1.1066024e+02
   7.8019990e-02   1.2487360e-02   1.0752673e-02   9.7941988e-03   1.2247629e+00   1.1297423e+02
   7.9249282e-02   1.1995275e-02   1.1092248e-02   1.0075789e-02   1.1418714e+00   1.1505676e+02
   8.0324730e-02   1.1701846e-02   1.1419933e-02   1.0424379e-02   1.2016193e+00   1.1670016e+02
   8.1255806e-02   1.1569581e-02   1.1730943e-02   1.0835269e-02   1.1645422e+00   1.1784858e+02
   8.2007536e-02   1.1554409e-02   1.2033577e-02   1.1299259e-02   1.1703300e+00   1.1875358e+02
   8.2581928e-02   1.1611933e-02   1.2339039e-02   1.1807536e-02   1.1434944e+00   1.1952759e+02
   8.3015870e-02   1.1704158e-02   1.2661304e-02   1.2352547e-02   1.1027740e+00   1.2023201e+02
   8.3301994e-02   1.1799282e-02   1.3021535e-02   1.2924019e-02   1.0629355e+00   1.2058168e+02
   8.3442140e-02   1.1866443e-02   1.3440353e-02   1.3506532e-02   1.0433974e+00   1.2087910e+02
   8.3490240e-02   1.1873224e-02   1.3931411e-02   1.4091851e-02   1.0503422e+00   1.2116530e+02
   8.3481848e-02   1.1792198e-02   1.4505112e-02   1.4680998e-02   1.0370865e+00   1.2133455e+02
   8.3402100e-02   1.1622416e-02   1.5165973e-02   1.5270934e-02   1.0539627e+00   1.2150460e+02
   8.3204730e-02   1.1382477e-02   1.5907429e-02   1.5856237e-02   1.0659529e+00   1.2140328e+02
   8.2858620e-02   1.1087197e-02   1.6714151e-02   1.6427478e-02   1.0350527e+00   1.2134863e+02
   8.2329872e-02   1.0746715e-02   1.7561294e-02   1.6966375e-02   1.0537979e+00   1.2114578e+02
   8.1554288e-02   1.0372621e-02   1.8412169e-02   1.7450830e-02   1.0618781e+00   1.2063230e+02
   8.0509072e-02   9.9821474e-03   1.9223771e-02   1.7854169e-02   1.0503716e+00   1.2024934e+02
   7.9200482e-02   9.5986988e-03   1.9958026e-02   1.8147664e-02   1.0852537e+00   1.1969989e+02
   7.7600072e-02   9.2500312e-03   2.0584164e-02   1.8312728e-02   1.0623695e+00   1.1898579e+02
   7.5664100e-02   8.9628230e-03   2.1077154e-02   1.8340441e-02   1.0375969e+00   1.1806476e+02
   7.3385242e-02   8.7582052e-03   2.1417258e-02   1.8226490e-02   1.0715410e+00   1.1681359e+02
   7.0818766e-02   8.6508462e-03   2.1584590e-02   1.7983014e-02   1.0819642e+00   1.1558950e+02
   6.8054298e-02   8.6466956e-03   2.1554358e-02   1.7636396e-02   1.0707429e+00   1.1428359e+02
   6.5206994e-02   8.7471936e-03   2.1299404e-02   1.7209031e-02   1.0709964e+00   1.1255485e+02
   6.2407810e-02   8.9543816e-03   2.0816750e-02   1.6722827e-02   1.0894615e+00   1.1060310e+02
   5.9751778e-02   9.2662450e-03   2.0134484e-02   1.6207285e-02   1.0794930e+00   1.0853010e+02
   5.7287632e-02   9.6738540e-03   1.9284975e-02   1.5692080e-02   1.0604357e+00   1.0617606e+02
   5.5053724e-02   1.0165201e-02   1.8306312e-02   1.5199173e-02   1.0635881e+00   1.0370105e+02
   5.3094316e-02   1.0722493e-02   1.7247183e-02   1.4743735e-02   1.0418579e+00   1.0089585e+02
   5.1430052e-02   1.1317794e-02   1.6153262e-02   1.4340845e-02   1.0561540e+00   9.7598830e+01
   5.0046368e-02   1.1912372e-02   1.5058691e-02   1.4005515e-02   1.0656166e+00   9.3888117e+01
   4.8914236e-02   1.2460605e-02   1.3990369e-02   1.3746292e-02   1.0245390e+00   9.0202994e+01
   4.8007644e-02   1.2924998e-02   1.2977781e-02   1.3567620e-02   1.0523187e+00   8.6445836e+01
   4.7307198e-02   1.3272307e-02   1.2046752e-02   1.3473794e-02   1.0573384e+00   8.1660820e+01
   4.6775954e-02   1.3464603e-02   1.1211983e-02   1.3466144e-02   1.0449723e+00   7.6590142e+01
   4.6376910e-02   1.3485885e-02   1.0479497e-02   1.3540490e-02   1.0699826e+00   7.1697352e+01
   4.6101440e-02   1.3349507e-02   9.8483300e-03   1.3684575e-02   1.0388057e+00   6.6807719e+01
   4.5948634e-02   1.3069317e-02   9.3143120e-03   1.3877885e-02   1.0338137e+00   6.1366423e+01
   4.5918540e-02   1.2657510e-02   8.8699234e-03   1.4094532e-02   1.0377998e+00   5.6086641e+01
   4.5995896e-02   1.2139933e-02   8.5001508e-03   1.4302424e-02   1.0443558e+00   5.1833206e+01
   4.6135916e-02   1.1544129e-02   8.1825022e-03   1.4462586e-02   1.0717485e+00   4.5911773e+01
   4.6285082e-02   1.0890096e-02   7.8944148e-03   1.4537810e-02   1.0349289e+00   3.9954178e+01
   4.6395998e-02   1.0201361e-02   7.6205030e-03   1.4498535e-02   1.0143422e+00   3.5180994e+01
   4.6432978e-02   9.5036226e-03   7.3484354e-03   1.4329892e-02   1.0479271e+00   2.9822772e+01
   4.6371906e-02   8.8186316e-03   7.0711728e-03   1.4044877e-02   1.0698706e+00   2.5277814e+01
   4.6193976e-02   8.1619542e-03   6.7928286e-03   1.3672204e-02   1.0374493e+00   2.1530171e+01
   4.5884590e-02   7.5433892e-03   6.5201548e-03   1.3240348e-02   1.0393145e+00   1.8769500e+01
   4.5443644e-02   6.9712132e-03   6.2567546e-03   1.2778302e-02   1.0660022e+00   1.6495011e+01
   4.4882308e-02   6.4509040e-03   6.0041086e-03   1.2316499e-02   1.0542119e+00   1.3567299e+01
   4.4234652e-02   5.9883438e-03   5.7622952e-03   1.1891447e-02   1.0846053e+00   1.0975555e+01
   4.3570138e-02   5.5909814e-03   5.5306446e-03   1.1540742e-02   1.0606752e+00   9.2173553e+00
   4.2956094e-02   5.2625874e-03   5.3067134e-03   1.1295000e-02   1.0430961e+00   7.7374376e+00
   4.2439628e-02   5.0031718e-03   5.0869688e-03   1.1178386e-02   1.0711948e+00   6.9178044e+00
   4.2049044e-02   4.8085658e-03   4.8697460e-03   1.1207177e-02   1.0445035e+00   6.7867333e+00
   4.1782708e-02   4.6715476e-03   4.6549652e-03   1.1392025e-02   1.0570995e+00   5.7065401e+00
   4.1618100e-02   4.5836026e-03   4.4411116e-03   1.1742716e-02   1.0536456e+00   4.5859317e+00
   4.1530320e-02   4.5330262e-03   4.2261116e-03   1.2267356e-02   1.0494637e+00   4.3234695e+00
   4.1487432e-02   4.5053558e-03   4.0103620e-03   1.2969111e-02   1.0940475e+00   3.7645778e+00
   4.1428498e-02   4.4871422e-03   3.7983284e-03   1.3846678e-02   1.0692193e+00   3.2379061e+00
   4.1255310e-02   4.4654978e-03   3.5967078e-03   1.4896515e-02   1.0574408e+00   2.9919917e+00
   4.0879406e-02   4.4267912e-03   3.4114682e-03   1.6111359e-02   1.0669688e+00   2.7038303e+00
   4.0288508e-02   4.3657018e-03   3.2485410e-03   1.7484444e-02   1.0288429e+00   2.5800377e+00
   3.9529972e-02   4.2869980e-03   3.1140904e-03   1.9008012e-02   1.0512138e+00   2.6863819e+00
   3.8662766e-02   4.1956866e-03   3.0137538e-03   2.0663120e-02   1.0890603e+00   2.6790438e+00
   3.7750408e-02   4.0960364e-03   2.9521230e-03   2.2419448e-02   1.0670242e+00   2.5652774e+00
   3.6846324e-02   3.9928432e-03   2.9327604e-03   2.4232518e-02   1.0555754e+00   2.4973425e+00
   3.5973044e-02   3.8900934e-03   2.9594906e-03   2.6050120e-02   1.0701258e+00   2.3246526e+00
   3.5145782e-02   3.7908008e-03   3.0364938e-03   2.7822646e-02   1.0464964e+00   2.3996789e+00
   3.4402514e-02   3.6964874e-03   3.1683866e-03   2.9512190e-02   1.0270727e+00   2.3977780e+00
   3.3783374e-02   3.6086266e-03   3.3609746e-03   3.1109444e-02   1.0643169e+00   1.9897207e+00
   3.3321770e-02   3.5298884e-03   3.6208130e-03   3.2613882e-02   1.0591230e+00   1.8671066e+00
   3.3072446e-02   3.4637680e-03   3.9537252e-03   3.4010998e-02   1.0386882e+00   1.8667698e+00
   3.3109656e-02   3.4142710e-03   4.3647880e-03   3.5268196e-02   1.0401152e+00   1.9655661e+00
   3.3500750e-02   3.3864602e-03   4.8590818e-03   3.6332702e-02   1.0355280e+00   1.8631050e+00
   3.4293906e-02   3.3855530e-03   5.4431924e-03   3.7166500e-02   1.0600161e+00   1.3770805e+00
   3.5532098e-02   3.4157000e-03   6.1268454e-03   3.7746598e-02   1.0384534e+00   1.4120214e+00
   3.7266876e-02   3.4811942e-03   6.9195264e-03   3.8049152e-02   1.0312592e+00   1.5927448e+00
   3.9541736e-02   3.5864010e-03   7.8302268e-03   3.8091210e-02   1.0653974e+00   1.5546939e+00
   4.2373690e-02   3.7356370e-03   8.8709534e-03   3.7917782e-02   1.0445379e+00   1.5273211e+00
   4.5741216e-02   3.9328962e-03   1.0056855e-02   3.7573878e-02   1.0737988e+00   1.5086734e+00
   4.9602594e-02   4.1808584e-03   1.1409537e-02   3.7123450e-02   1.0766500e+00   1.5927778e+00
   5.3911552e-02   4.4820360e-03   1.2953848e-02   3.6634742e-02   1.0291118e+00   1.6039680e+00
   5.8599588e-02   4.8390628e-03   1.4711347e-02   3.6160104e-02   1.0312937e+00   1.5655539e+00
   6.3575400e-02   5.2529788e-03   1.6707132e-02   3.5735354e-02   1.0255229e+00   1.4842045e+00
   6.8715508e-02   5.7223962e-03   1.8974771e-02   3.5407684e-02   1.0574527e+00   1.3554852e+00
   7.3887930e-02   6.2439812e-03   2.1546894e-02   3.5244476e-02   1.0677509e+00   1.2614753e+00
   7.8975384e-02   6.8125898e-03   2.4438800e-02   3.5293736e-02   1.0399744e+00   1.1629635e+00
   8.3865264e-02   7.4223658e-03   2.7647040e-02   3.5577022e-02   1.0364278e+00   1.1428776e+00
   8.8469876e-02   8.0645332e-03   3.1151230e-02   3.6099288e-02   1.0322132e+00   1.1553582e+00
   9.2739878e-02   8.7237738e-03   3.4906652e-02   3.6859210e-02   1.0649429e+00   1.1674805e+00
   9.6642568e-02   9.3826244e-03   3.8847500e-02   3.7846568e-02   1.0525656e+00   1.2111788e+00
   1.0013494e-01   1.0025185e-02   4.2880398e-02   3.9025570e-02   1.0397658e+00   1.1853007e+00
   1.0324665e-01   1.0637656e-02   4.6873598e-02   4.0368426e-02   1.0585798e+00   1.1504982e+00
   1.0609432e-01   1.1210923e-02   5.0658134e-02   4.1885336e-02   1.0246305e+00   9.8385314e-01
   1.0875568e-01   1.1739404e-02   5.4058460e-02   4.3589440e-02   1.0312670e+00   6.9319937e-01
   1.1125542e-01   1.2218291e-02   5.6914012e-02   4.5456082e-02   1.0426561e+00   6.5334619e-01
   1.1361251e-01   1.2646098e-02   5.9045624e-02   4.7436502e-02   1.0573803e+00   6.9045437e-01
   1.1586195e-01   1.3026085e-02   6.0300386e-02   4.9468682e-02   1.0267105e+00   6.5608294e-01
   1.1799353e-01   1.3361610e-02   6.0627350e-02   5.1471150e-02   1.0232715e+00   6.6617935e-01
   1.1992891e-01   1.3652839e-02   6.0070138e-02   5.3379988e-02   1.0651974e+00   6.6966698e-01
   1.2159012e-01   1.3899611e-02   5.8749990e-02   5.5194342e-02   1.0098883e+00   6.6811684e-01
   1.2291392e-01   1.4109387e-02   5.6824224e-02   5.7013680e-02   1.0563607e+00   6.7247831e-01
   1.2388042e-01   1.4298726e-02   5.4455184e-02   5.8996614e-02   1.0173659e+00   6.8124669e-01
   1.2450187e-01   1.4488688e-02   5.1804060e-02   6.1283524e-02   1.0393510e+00   6.5027676e-01
   1.2481371e-01   1.4703662e-02   4.9008498e-02   6.3993752e-02   1.0065564e+00   6.4505927e-01
   1.2488501e-01   1.4964813e-02   4.6181698e-02   6.7212328e-02   9.0550160e-01   6.7608782e-01
   1.2478166e-01   1.5283973e-02   4.3408146e-02   7.0971018e-02   9.5098632e-01   6.6770392e-01
   1.2456814e-01   1.5670792e-02   4.0731446e-02   7.5244546e-02   7.5047450e-01   6.8396026e-01
   1.2430194e-01   1.6139271e-02   3.8172700e-02   7.9960474e-02   9.8334788e-01   6.7875228e-01
   1.2401949e-01   1.6699956e-02   3.5755448e-02   8.4995532e-02   5.3185919e-01   6.6015148e-01
   1.2373108e-01   1.7354254e-02   3.3508926e-02   9.0184112e-02   6.4040176e+00   6.4908744e-01
   1.2342245e-01   1.8096346e-02   3.1455222e-02   9.5359942e-02   2.8738516e+01   6.4847654e-01
   1.2306942e-01   1.8915902e-02   2.9602574e-02   1.0032482e-01   5.4488728e+01   6.6798542e-01
   1.2262663e-01   1.9805203e-02   2.7944724e-02   1.0484835e-01   7.0287825e+01   6.5258630e-01
   1.2200519e-01   2.0751906e-02   2.6460360e-02   1.0867634e-01   8.2616679e+01   6.5368958e-01
   1.2108648e-01   2.1725190e-02   2.5136432e-02   1.1152334e-01   9.3498424e+01   6.5970076e-01
   1.1972860e-01   2.2677372e-02   2.3975978e-02   1.1306068e-01   9.9936735e+01   6.4954530e-01
   1.1782469e-01   2.3562464e-02   2.2978890e-02   1.1293643e-01   1.0407469e+02   6.5136681e-01
   1.1544992e-01   2.4364342e-02   2.2143932e-02   1.1101873e-01   1.0732577e+02   6.6650082e-01
   1.1278008e-01   2.5086774e-02   2.1467630e-02   1.0747205e-01   1.1008311e+02   6.7239644e-01
   1.0990543e-01   2.5716918e-02   2.0939402e-02   1.0261634e-01   1.1281196e+02   6.6289285e-01
   1.0683792e-01   2.6225718e-02   2.0545054e-02   9.6853710e-02   1.1510357e+02   6.6642244e-01
   1.0358251e-01   2.6597270e-02   2.0261634e-02   9.0550374e-02   1.1686826e+02   6.7023258e-01
   1.0021171e-01   2.6858288e-02   2.0059444e-02   8.4015472e-02   1.1827994e+02   6.6982017e-01
   9.6841070e-02   2.7073178e-02   1.9913668e-02   7.7529836e-02   1.1934694e+02   6.5841567e-01
   9.3529236e-02   2.7312632e-02   1.9803072e-02   7.1324684e-02   1.2017570e+02   6.5888106e-01
   9.0266280e-02   2.7645410e-02   1.9704225e-02   6.5579572e-02   1.2077851e+02   6.8184053e-01
   8.6984978e-02   2.8135608e-02   1.9599506e-02   6.0405362e-02   1.2121043e+02   6.8253030e-01
   8.3555348e-02   2.8838208e-02   1.9485866e-02   5.5864776e-02   1.2161791e+02   6.7026692e-01
   7.9856308e-02   2.9800326e-02   1.9374486e-02   5.2011222e-02   1.2188268e+02   6.8379286e-01
   7.5868874e-02   3.1061084e-02   1.9283454e-02   4.8891116e-02   1.2204211e+02   6.7928226e-01
   7.1674002e-02   3.2653858e-02   1.9227798e-02   4.6522500e-02   1.2217843e+02   6.7060750e-01
   6.7401538e-02   3.4594188e-02   1.9214477e-02   4.4889670e-02   1.2219833e+02   6.8295000e-01
   6.3181776e-02   3.6867972e-02   1.9241474e-02   4.3956606e-02   1.2221808e+02   6.7045067e-01
   5.9140486e-02   3.9431584e-02   1.9299570e-02   4.3665402e-02   1.2220938e+02   6.8979550e-01
   5.5408724e-02   4.2205748e-02   1.9373300e-02   4.3933006e-02   1.2206900e+02   6.9112533e-01
   5.2081148e-02   4.5075324e-02   1.9438449e-02   4.4647776e-02   1.2194323e+02   6.7887762e-01
   4.9193562e-02   4.7908648e-02   1.9462029e-02   4.5671282e-02   1.2182400e+02   6.8878586e-01
   4.6725992e-02   5.0570206e-02   1.9401431e-02   4.6838064e-02   1.2162250e+02   6.7011476e-01
   4.4623790e-02   5.2905740e-02   1.9213552e-02   4.7961386e-02   1.2139246e+02   7.0419831e-01
   4.2849342e-02   5.4760148e-02   1.8868928e-02   4.8868358e-02   1.2110904e+02   7.0019943e-01
   4.1392832e-02   5.6043658e-02   1.8349073e-02   4.9425920e-02   1.2083624e+02   6.7219897e-01
   4.0248926e-02   5.6760338e-02   1.7659817e-02   4.9523334e-02   1.2053830e+02   6.9341054e-01
   3.9392230e-02   5.6989076e-02   1.6839820e-02   4.9068324e-02   1.2010596e+02   6.7894072e-01
   3.8761812e-02   5.6842824e-02   1.5932531e-02   4.8038258e-02   1.1959736e+02   6.9108516e-01
   3.8305510e-02   5.6424678e-02   1.4973758e-02   4.6485964e-02   1.1885019e+02   6.8957056e-01
   3.8046058e-02   5.5815780e-02   1.3992080e-02   4.4511048e-02   1.1807600e+02   6.8462601e-01
   3.8054638e-02   5.5066820e-02   1.3010263e-02   4.2237210e-02   1.1725814e+02   7.0494650e-01
   3.8389882e-02   5.4189254e-02   1.2054282e-02   3.9770970e-02   1.1612433e+02   6.8892153e-01
   3.9093262e-02   5.3171050e-02   1.1149333e-02   3.7209884e-02   1.1490975e+02   6.7279056e-01
   4.0178476e-02   5.1992424e-02   1.0313436e-02   3.4657716e-02   1.1342758e+02   6.8196206e-01
   4.1619744e-02   5.0665986e-02   9.5562558e-03   3.2206774e-02   1.1210938e+02   7.0367389e-01
   4.3353386e-02   4.9272758e-02   8.8808320e-03   2.9923772e-02   1.1104549e+02   6.7991677e-01
   4.5285580e-02   4.7916716e-02   8.2875074e-03   2.7849762e-02   1.0945471e+02   6.6981855e-01
   4.7329418e-02   4.6681804e-02   7.7762990e-03   2.6022932e-02   1.0778859e+02   6.9923817e-01
   4.9420966e-02   4.5627042e-02   7.3474522e-03   2.4476506e-02   1.0595516e+02   6.9003767e-01
   5.1524582e-02   4.4767528e-02   6.9968584e-03   2.3224828e-02   1.0379289e+02   7.0349089e-01
   5.3623744e-02   4.4085554e-02   6.7159720e-03   2.2263528e-02   1.0136361e+02   7.0836942e-01
   5.5676960e-02   4.3554064e-02   6.4952480e-03   2.1570462e-02   9.8280450e+01   6.8292369e-01
   5.7613298e-02   4.3124328e-02   6.3268428e-03   2.1112920e-02   9.5244542e+01   7.0181052e-01
   5.9352054e-02   4.2737492e-02   6.2057414e-03   2.0847388e-02   9.1939546e+01   6.8937642e-01
   6.0798870e-02   4.2364606e-02   6.1270532e-03   2.0729076e-02   8.8257165e+01   6.7703393e-01
   6.1830624e-02   4.2020360e-02   6.0885248e-03   2.0716838e-02   8.4747518e+01   6.9926686e-01
   6.2330710e-02   4.1736690e-02   6.0902558e-03   2.0770312e-02   8.0721571e+01   6.9672941e-01
   6.2276030e-02   4.1515086e-02   6.1309524e-03   2.0860192e-02   7.6890977e+01   7.1324689e-01
   6.1758872e-02   4.1318274e-02   6.2084624e-03   2.0959482e-02   7.4196585e+01   6.9509010e-01
   6.0925736e-02   4.1087142e-02   6.3181188e-03   2.1043400e-02   7.0973616e+01   6.7487829e-01
   5.9903064e-02   4.0757156e-02   6.4516924e-03   2.1096168e-02   6.7619186e+01   7.1345321e-01
   5.8766646e-02   4.0267172e-02   6.5978644e-03   2.1107598e-02   6.5729817e+01   7.0801551e-01
   5.7553554e-02   3.9548888e-02   6.7446414e-03   2.1082554e-02   6.2761773e+01   6.8766052e-01
   5.6278626e-02   3.8569050e-02   6.8840830e-03   2.1028932e-02   5.9678624e+01   6.7929213e-01
   5.4938056e-02   3.7359848e-02   7.0119314e-03   2.0945316e-02   5.7477203e+01   6.9902024e-01
   5.3510764e-02   3.5982834e-02   7.1251720e-03   2.0834642e-02   5.3538733e+01   7.0343631e-01
   5.1988514e-02   3.4507230e-02   7.2230870e-03   2.0707742e-02   5.0248852e+01   6.7228002e-01
   5.0387978e-02   3.3008568e-02   7.3063928e-03   2.0572632e-02   4.8243385e+01   7.1130875e-01
   4.8732728e-02   3.1566096e-02   7.3746512e-03   2.0421596e-02   4.5298332e+01   7.2390617e-01
   4.7027792e-02   3.0243910e-02   7.4268564e-03   2.0244754e-02   4.1262121e+01   7.3007019e-01
   4.5256756e-02   2.9084044e-02   7.4625082e-03   2.0051742e-02   3.7906018e+01   7.7099999e-01
   4.3425882e-02   2.8122774e-02   7.4807774e-03   1.9859698e-02   3.5874951e+01   7.5991701e-01
   4.1574888e-02   2.7397906e-02   7.4775646e-03   1.9679702e-02   3.3063921e+01   7.4857238e-01
   3.9753226e-02   2.6950452e-02   7.4459648e-03   1.9513888e-02   3.0590623e+01   7.4710288e-01
   3.7991634e-02   2.6828270e-02   7.3825868e-03   1.9355788e-02   2.8464461e+01   7.6842141e-01
   3.6278672e-02   2.7081748e-02   7.2875164e-03   1.9187837e-02   2.5833601e+01   7.7494741e-01
   3.4567350e-02   2.7754172e-02   7.1588170e-03   1.8979131e-02   2.3819769e+01   7.5733272e-01
   3.2784184e-02   2.8874998e-02   6.9972248e-03   1.8704925e-02   2.1235550e+01   7.6687392e-01
   3.0848310e-02   3.0452920e-02   6.8110392e-03   1.8354063e-02   1.8250456e+01   7.4627533e-01
   2.8724958e-02   3.2482802e-02   6.6079338e-03   1.7924754e-02   1.5988970e+01   7.4695101e-01
   2.6467328e-02   3.4945704e-02   6.3917878e-03   1.7427915e-02   1.4593461e+01   7.6531614e-01
   2.4182322e-02   3.7798916e-02   6.1680142e-03   1.6875589e-02   1.3054949e+01   7.3049220e-01
   2.1967344e-02   4.0989172e-02   5.9433346e-03   1.6279280e-02   1.1840243e+01   6.8314579e-01
   1.9892508e-02   4.4450704e-02   5.7227404e-03   1.5661658e-02   1.1494574e+01   6.6990270e-01
   1.8004585e-02   4.8096708e-02   5.5097518e-03   1.5048071e-02   1.0127426e+01   6.7926259e-01
   1.6333810e-02   5.1830958e-02   5.3081098e-03   1.4456839e-02   8.8579231e+00   6.7728663e-01
   1.4900249e-02   5.5562090e-02   5.1197464e-03   1.3905135e-02   7.7174446e+00   6.9069924e-01
   1.3709283e-02   5.9230834e-02   4.9441288e-03   1.3408587e-02   6.3289645e+00   6.8638744e-01
   1.2754975e-02   6.2820418e-02   4.7802782e-03   1.2976353e-02   6.1784311e+00   6.8204745e-01
   1.2033583e-02   6.6338440e-02   4.6271634e-03   1.2613621e-02   6.1266708e+00   7.0422685e-01
   1.1541607e-02   6.9794578e-02   4.4857748e-03   1.2320283e-02   5.7317275e+00   6.8270762e-01
   1.1264864e-02   7.3179688e-02   4.3600390e-03   1.2087661e-02   5.2456947e+00   6.9413096e-01
   1.1178499e-02   7.6456508e-02   4.2548206e-03   1.1900552e-02   5.0143222e+00   7.0482513e-01
   1.1248933e-02   7.9575020e-02   4.1744934e-03   1.1744141e-02   5.0386141e+00   6.7999389e-01
   1.1432217e-02   8.2492792e-02   4.1239934e-03   1.1609202e-02   4.5334099e+00   6.7173305e-01
   1.1677935e-02   8.5157394e-02   4.1090572e-03   1.1489375e-02   4.7021376e+00   6.6331932e-01
   1.1941524e-02   8.7510644e-02   4.1344532e-03   1.1381980e-02   5.1938318e+00   6.8891056e-01
   1.2196201e-02   8.9500364e-02   4.2051738e-03   1.1286925e-02   4.9677250e+00   7.0387402e-01
   1.2429808e-02   9.1062142e-02   4.3259098e-03   1.1200181e-02   4.7915892e+00   7.1050565e-01
   1.2633899e-02   9.2161032e-02   4.4993494e-03   1.1117703e-02   4.1175052e+00   6.8160441e-01
   1.2803247e-02   9.2797690e-02   4.7277008e-03   1.1037785e-02   3.3945571e+00   6.6604696e-01
   1.2941529e-02   9.2944132e-02   5.0125222e-03   1.0955786e-02   3.5357423e+00   6.9311829e-01
   1.3062361e-02   9.2551304e-02   5.3535292e-03   1.0863081e-02   3.4917289e+00   6.7246014e-01
   1.3180225e-02   9.1606150e-02   5.7469934e-03   1.0750921e-02   3.4507827e+00   6.7395711e-01
   1.3307305e-02   9.0125106e-02   6.1875116e-03   1.0616650e-02   3.6652467e+00   6.6585811e-01
   1.3459688e-02   8.8093736e-02   6.6732696e-03   1.0460358e-02   3.3108971e+00   6.9194373e-01
   1.3657007e-02   8.5507156e-02   7.2040030e-03   1.0278468e-02   2.7110837e+00   6.6959348e-01
   1.3920347e-02   8.2445264e-02   7.7761710e-03   1.0069673e-02   2.4130970e+00   6.5067811e-01
   1.4271250e-02   7.9032548e-02   8.3846946e-03   9.8398060e-03   2.2545021e+00   7.1450130e-01
   1.4743534e-02   7.5377334e-02   9.0267362e-03   9.5969422e-03   2.1350408e+00   6.6783034e-01
   1.5386452e-02   7.1548140e-02   9.6989364e-03   9.3474164e-03   2.0935099e+00   6.9769912e-01
   1.6248529e-02   6.7584726e-02   1.0392659e-02   9.0974624e-03   2.0896482e+00   6.6467707e-01
   1.7377885e-02   6.3514692e-02   1.1094243e-02   8.8531690e-03   2.0959631e+00   6.8407049e-01
   1.8820617e-02   5.9351938e-02   1.1784709e-02   8.6167270e-03   2.0867517e+00   6.8943784e-01
   2.0619044e-02   5.5099342e-02   1.2443194e-02   8.3885440e-03   2.0725343e+00   6.4416135e-01
   2.2822072e-02   5.0754826e-02   1.3050758e-02   8.1729332e-03   2.0381950e+00   7.1693871e-01
   2.5477312e-02   4.6354960e-02   1.3585031e-02   7.9759212e-03   2.0848766e+00   5.1813840e-01
   2.8620730e-02   4.1998434e-02   1.4021520e-02   7.8038648e-03   2.1887385e+00   6.4968366e-01
   3.2284022e-02   3.7798688e-02   1.4344038e-02   7.6646678e-03   2.0844518e+00   4.3427527e-01
   3.6492364e-02   3.3845348e-02   1.4544509e-02   7.5630006e-03   2.0240347e+00   5.0822456e-01
   4.1241878e-02   3.0195026e-02   1.4615666e-02   7.4998096e-03   1.9946064e+00   5.4965170e-01
   4.6492496e-02   2.6880102e-02   1.4558133e-02   7.4739776e-03   1.8880791e+00   1.2776512e+00
   5.2182024e-02   2.3919610e-02   1.4388076e-02   7.4802146e-03   1.9242251e+00   1.1304014e+01
   5.8235380e-02   2.1313080e-02   1.4124862e-02   7.5095318e-03   1.8356359e+00   3.0176138e+01
   6.4552104e-02   1.9034187e-02   1.3786224e-02   7.5499378e-03   1.7731320e+00   5.0105585e+01
   7.0982778e-02   1.7036587e-02   1.3396405e-02   7.5876006e-03   1.8084367e+00   6.7318191e+01
   7.7342046e-02   1.5272470e-02   1.2981349e-02   7.6100456e-03   1.7980307e+00   7.9866941e+01
   8.3427792e-02   1.3702654e-02   1.2561445e-02   7.6116892e-03   1.9136989e+00   8.8869700e+01
   8.9003738e-02   1.2298687e-02   1.2149188e-02   7.5957340e-03   1.8759695e+00   9.4973318e+01
   9.3788242e-02   1.1050718e-02   1.1748294e-02   7.5687230e-03   1.8954100e+00   9.9106476e+01
   9.7537210e-02   9.9568156e-03   1.1362784e-02   7.5373326e-03   1.7878870e+00   1.0268524e+02
   1.0016502e-01   9.0085750e-03   1.1004202e-02   7.5071424e-03   1.2831807e+00   1.0581865e+02
   1.0170840e-01   8.2011400e-03   1.0685304e-02   7.4825594e-03   1.1735560e+00   1.0859763e+02
   1.0229125e-01   7.5367460e-03   1.0414390e-02   7.4670298e-03   1.2514579e+00   1.1114799e+02
   1.0216904e-01   7.0164578e-03   1.0200727e-02   7.4631928e-03   1.1778760e+00   1.1320772e+02
   1.0162151e-01   6.6401028e-03   1.0055936e-02   7.4751382e-03   1.1734438e+00   1.1484968e+02
   1.0084677e-01   6.4078988e-03   9.9858692e-03   7.5069186e-03   1.1849905e+00   1.1632828e+02
   9.9953220e-02   6.3205712e-03   9.9876556e-03   7.5609762e-03   1.1406281e+00   1.1733282e+02
   9.8953770e-02   6.3801490e-03   1.0051084e-02   7.6378000e-03   1.0508547e+00   1.1818159e+02
   9.7840088e-02   6.5907644e-03   1.0164285e-02   7.7349598e-03   1.0341169e+00   1.1893390e+02
   9.6636342e-02   6.9568714e-03   1.0322325e-02   7.8479544e-03   1.0400504e+00   1.1937659e+02
   9.5363732e-02   7.4793902e-03   1.0520822e-02   7.9715874e-03   1.0586174e+00   1.1978528e+02
   9.4042484e-02   8.1556192e-03   1.0751987e-02   8.1013350e-03   1.0556028e+00   1.2002869e+02
   9.2715872e-02   8.9783302e-03   1.1017765e-02   8.2336924e-03   1.0135674e+00   1.2014879e+02
   9.1421228e-02   9.9313674e-03   1.1327202e-02   8.3682070e-03   1.0338566e+00   1.2032914e+02
   9.0154818e-02   1.0991498e-02   1.1687619e-02   8.5074292e-03   1.0572761e+00   1.2051703e+02
   8.8885232e-02   1.2130088e-02   1.2106577e-02   8.6537224e-03   1.0493754e+00   1.2064987e+02
   8.7575358e-02   1.3311235e-02   1.2587028e-02   8.8102186e-03   1.0210895e+00   1.2060790e+02
   8.6217874e-02   1.4496814e-02   1.3122666e-02   8.9824948e-03   1.0301171e+00   1.2045282e+02
   8.4841476e-02   1.5655115e-02   1.3699203e-02   9.1772012e-03   1.0401730e+00   1.2012528e+02
   8.3442792e-02   1.6768462e-02   1.4297825e-02   9.4014096e-03   1.0198217e+00   1.1969262e+02
   8.1983798e-02   1.7829397e-02   1.4895044e-02   9.6660060e-03   1.0487082e+00   1.1931802e+02
   8.0437972e-02   1.8826022e-02   1.5463002e-02   9.9837286e-03   1.0601114e+00   1.1856699e+02
   7.8804468e-02   1.9734752e-02   1.5971709e-02   1.0363202e-02   1.0288855e+00   1.1764731e+02
   7.7128432e-02   2.0531654e-02   1.6388378e-02   1.0812109e-02   1.0347787e+00   1.1681562e+02
   7.5485204e-02   2.1200242e-02   1.6689182e-02   1.1338417e-02   1.0690319e+00   1.1552811e+02
   7.3940010e-02   2.1721142e-02   1.6861654e-02   1.1948973e-02   1.0571756e+00   1.1426772e+02
   7.2534210e-02   2.2074870e-02   1.6889758e-02   1.2650877e-02   1.0374194e+00   1.1301753e+02
   7.1279368e-02   2.2250976e-02   1.6761012e-02   1.3449945e-02   1.0467581e+00   1.1125163e+02
   7.0157116e-02   2.2241596e-02   1.6478273e-02   1.4349995e-02   1.0584096e+00   1.0951553e+02
   6.9156464e-02   2.2031132e-02   1.6050236e-02   1.5349307e-02   1.0702330e+00   1.0760139e+02
   6.8315862e-02   2.1617296e-02   1.5495089e-02   1.6441146e-02   1.0543143e+00   1.0541004e+02
   6.7702638e-02   2.1034496e-02   1.4849288e-02   1.7612922e-02   1.0367183e+00   1.0290416e+02
   6.7375848e-02   2.0327732e-02   1.4149067e-02   1.8837961e-02   1.0531271e+00   9.9817098e+01
   6.7364872e-02   1.9530218e-02   1.3419675e-02   2.0081314e-02   1.0715275e+00   9.6411236e+01
   6.7642716e-02   1.8666133e-02   1.2677998e-02   2.1298892e-02   1.0639059e+00   9.2752095e+01
   6.8127828e-02   1.7758951e-02   1.1933547e-02   2.2440804e-02   1.0546506e+00   8.9029174e+01
   6.8705600e-02   1.6835741e-02   1.1195436e-02   2.3475920e-02   1.0589588e+00   8.4732708e+01
   6.9253414e-02   1.5913570e-02   1.0472150e-02   2.4390532e-02   1.0535221e+00   7.9969357e+01
   6.9688670e-02   1.4994339e-02   9.7733366e-03   2.5181600e-02   1.0412919e+00   7.5400760e+01
   6.9971822e-02   1.4079025e-02   9.1128548e-03   2.5857946e-02   1.0352036e+00   7.1174230e+01
   7.0067754e-02   1.3171272e-02   8.4998718e-03   2.6425334e-02   1.0378958e+00   6.6649319e+01
   6.9950492e-02   1.2278310e-02   7.9360812e-03   2.6874950e-02   1.0638605e+00   6.0631216e+01
   6.9610972e-02   1.1421475e-02   7.4212284e-03   2.7194950e-02   1.0765946e+00   5.5088968e+01
   6.9033682e-02   1.0627127e-02   6.9546434e-03   2.7390046e-02   1.0550462e+00   5.0307650e+01
   6.8202854e-02   9.9168284e-03   6.5331638e-03   2.7465094e-02   1.0620324e+00   4.3894047e+01
   6.7134188e-02   9.3105992e-03   6.1519256e-03   2.7404372e-02   1.0734102e+00   3.8010332e+01
   6.5865872e-02   8.8233362e-03   5.8062470e-03   2.7186782e-02   1.0485589e+00   3.3150446e+01
   6.4432068e-02   8.4654990e-03   5.4905274e-03   2.6808994e-02   1.0369071e+00   2.7537990e+01
   6.2835404e-02   8.2449672e-03   5.1978246e-03   2.6286094e-02   1.0458032e+00   2.3238753e+01
   6.1049226e-02   8.1658872e-03   4.9222640e-03   2.5628208e-02   1.0645546e+00   2.0441913e+01
   5.9071448e-02   8.2297152e-03   4.6612062e-03   2.4839118e-02   1.0755094e+00   1.7780299e+01
   5.6935666e-02   8.4335174e-03   4.4132298e-03   2.3932330e-02   1.0573900e+00   1.4768002e+01
   5.4689162e-02   8.7715174e-03   4.1765268e-03   2.2939142e-02   1.0529979e+00   1.1709191e+01
   5.2372350e-02   9.2391672e-03   3.9505718e-03   2.1909562e-02   1.0724056e+00   1.0066554e+01
   5.0019434e-02   9.8325888e-03   3.7368692e-03   2.0895810e-02   1.0702530e+00   8.5502055e+00
   4.7698212e-02   1.0545371e-02   3.5378370e-03   1.9949445e-02   1.0401935e+00   6.9986696e+00
   4.5492880e-02   1.1366651e-02   3.3549882e-03   1.9125291e-02   1.0565761e+00   6.4364668e+00
   4.3464632e-02   1.2281589e-02   3.1888970e-03   1.8470046e-02   1.0784603e+00   5.8452605e+00
   4.1651242e-02   1.3270197e-02   3.0402994e-03   1.8018824e-02   1.0416469e+00   5.2347365e+00
   4.0064196e-02   1.4312422e-02   2.9102574e-03   1.7797954e-02   1.0564874e+00   4.5100387e+00
   3.8697252e-02   1.5391794e-02   2.7995796e-03   1.7828714e-02   1.0691941e+00   3.6973517e+00
   3.7528994e-02   1.6485399e-02   2.7087208e-03   1.8124403e-02   1.0415587e+00   3.0390575e+00
   3.6515480e-02   1.7557431e-02   2.6374910e-03   1.8684541e-02   1.0549324e+00   2.4342587e+00
   3.5601596e-02   1.8558936e-02   2.5835476e-03   1.9497375e-02   1.0593702e+00   2.2795633e+00
   3.4739012e-02   1.9443784e-02   2.5431124e-03   2.0544088e-02   1.0586022e+00   2.1758359e+00
   3.3889416e-02   2.0183656e-02   2.5129288e-03   2.1799266e-02   1.0406965e+00   2.1649628e+00
   3.3024452e-02   2.0755540e-02   2.4914850e-03   2.3224278e-02   1.0242160e+00   2.3173909e+00
   3.2154326e-02   2.1144468e-02   2.4791588e-03   2.4762896e-02   1.0586642e+00   2.2489711e+00
   3.1338362e-02   2.1348736e-02   2.4773694e-03   2.6350438e-02   1.0450389e+00   2.2265563e+00
   3.0651158e-02   2.1363944e-02   2.4888524e-03   2.7920574e-02   1.0332322e+00   2.2019456e+00
   3.0158432e-02   2.1168838e-02   2.5174270e-03   2.9395996e-02   1.0565644e+00   2.2350228e+00
   2.9912684e-02   2.0729724e-02   2.5696988e-03   3.0699246e-02   1.0506567e+00   2.1755980e+00
   2.9947210e-02   2.0048060e-02   2.6568054e-03   3.1775106e-02   1.0419625e+00   2.1702324e+00
   3.0279684e-02   1.9180182e-02   2.7930882e-03   3.2598942e-02   1.0488249e+00   2.2153366e+00
   3.0939298e-02   1.8203633e-02   2.9959806e-03   3.3179760e-02   1.0721143e+00   2.0677321e+00
   3.1971492e-02   1.7197032e-02   3.2845290e-03   3.3531772e-02   1.0444686e+00   2.0264535e+00
   3.3407976e-02   1.6226445e-02   3.6779934e-03   3.3669652e-02   1.0454845e+00   1.8259488e+00
   3.5254990e-02   1.5340834e-02   4.1972844e-03   3.3631918e-02   1.0674840e+00   1.7468256e+00
   3.7491224e-02   1.4574697e-02   4.8648430e-03   3.3457746e-02   1.0493023e+00   1.7782123e+00
   4.0062570e-02   1.3950435e-02   5.7036062e-03   3.3165776e-02   1.0837324e+00   1.7809537e+00
   4.2900612e-02   1.3483053e-02   6.7373820e-03   3.2762002e-02   1.0523069e+00   1.8929199e+00
   4.5945024e-02   1.3176695e-02   7.9927178e-03   3.2267866e-02   1.0266274e+00   1.9089482e+00
   4.9155926e-02   1.3025761e-02   9.5007868e-03   3.1745858e-02   1.0661965e+00   1.8321216e+00
   5.2530372e-02   1.3017075e-02   1.1292213e-02   3.1275928e-02   1.0502870e+00   1.5431050e+00
   5.6081534e-02   1.3128731e-02   1.3394677e-02   3.0920406e-02   1.0507762e+00   1.5971649e+00
   5.9807800e-02   1.3335122e-02   1.5838567e-02   3.0718760e-02   1.0546434e+00   1.5373083e+00
   6.3695704e-02   1.3610042e-02   1.8652080e-02   3.0702488e-02   1.0520662e+00   1.1177914e+00
   6.7715382e-02   1.3920311e-02   2.1857752e-02   3.0903588e-02   1.0471069e+00   1.1425053e+00
   7.1825812e-02   1.4239412e-02   2.5470958e-02   3.1348984e-02   1.0463658e+00   1.1253363e+00
   7.5963142e-02   1.4558625e-02   2.9488560e-02   3.2053348e-02   1.0488062e+00   1.1531824e+00
   8.0039914e-02   1.4867907e-02   3.3881778e-02   3.3013376e-02   1.0322835e+00   1.0270451e+00
   8.3981818e-02   1.5163184e-02   3.8602282e-02   3.4209450e-02   1.0625525e+00   6.4290757e-01
   8.7714644e-02   1.5451765e-02   4.3586720e-02   3.5600216e-02   1.0476161e+00   6.8523746e-01
   9.1209304e-02   1.5741683e-02   4.8734388e-02   3.7125402e-02   1.0107454e+00   7.0044653e-01
   9.4513042e-02   1.6050034e-02   5.3894798e-02   3.8717642e-02   1.0379897e+00   6.3977834e-01
   9.7680726e-02   1.6393019e-02   5.8871462e-02   4.0297736e-02   1.0447787e+00   8.0886586e-01
   1.0076661e-01   1.6772950e-02   6.3448702e-02   4.1779918e-02   1.0258783e+00   9.1031199e-01
   1.0381688e-01   1.7184008e-02   6.7410590e-02   4.3089886e-02   1.0530059e+00   7.9925527e-01
   1.0686416e-01   1.7619912e-02   7.0492114e-02   4.4182554e-02   1.0909603e+00   6.6479657e-01
   1.0992447e-01   1.8074999e-02   7.2430274e-02   4.5024062e-02   1.0165059e+00   6.6954568e-01
   1.1297076e-01   1.8535028e-02   7.3064948e-02   4.5583924e-02   1.0701531e+00   6.7552268e-01
   1.1591526e-01   1.8966663e-02   7.2385888e-02   4.5868552e-02   1.0908053e+00   6.4505850e-01
   1.1860975e-01   1.9327016e-02   7.0576466e-02   4.5903724e-02   1.0241978e+00   6.5470260e-01
   1.2094802e-01   1.9587689e-02   6.7899590e-02   4.5741328e-02   1.0942421e+00   6.5653779e-01
   1.2292662e-01   1.9731050e-02   6.4589980e-02   4.5476212e-02   9.9609370e-01   6.4704242e-01
   1.2463913e-01   1.9753531e-02   6.0872338e-02   4.5198540e-02   1.1051009e+00   6.4255397e-01
   1.2624358e-01   1.9678681e-02   5.6945826e-02   4.4982570e-02   9.7626341e-01   6.5350917e-01
   1.2786220e-01   1.9542471e-02   5.2972576e-02   4.4886230e-02   9.1917819e-01   6.8383077e-01
   1.2957180e-01   1.9386663e-02   4.9072084e-02   4.4946664e-02   9.4930913e-01   6.8124631e-01
   1.3139666e-01   1.9254597e-02   4.5312366e-02   4.5198754e-02   6.4283288e-01   6.6710109e-01
   1.3327614e-01   1.9183168e-02   4.1730680e-02   4.5669700e-02   1.0734825e+00   6.8813046e-01
   1.3513730e-01   1.9201076e-02   3.8363826e-02   4.6354864e-02   2.2326957e-01   6.8757824e-01
   1.3693565e-01   1.9327032e-02   3.5251326e-02   4.7225560e-02   7.2955589e+00   6.8288723e-01
   1.3866842e-01   1.9572571e-02   3.2430678e-02   4.8257592e-02   3.1883718e+01   6.8969966e-01
   1.4041324e-01   1.9947172e-02   2.9934658e-02   4.9425990e-02   5.8013897e+01   6.6294390e-01
   1.4227007e-01   2.0460824e-02   2.7778582e-02   5.0697986e-02   7.4009639e+01   6.6396758e-01
   1.4427817e-01   2.1114506e-02   2.5972438e-02   5.2018814e-02   8.6240173e+01   6.5776618e-01
   1.4638746e-01   2.1891490e-02   2.4524508e-02   5.3288598e-02   9.6876955e+01   6.3954132e-01
   1.4844731e-01   2.2764058e-02   2.3423726e-02   5.4378828e-02   1.0388610e+02   6.4010066e-01
   1.5020987e-01   2.3699260e-02   2.2640288e-02   5.5133006e-02   1.0800834e+02   6.4833293e-01
   1.5136229e-01   2.4658202e-02   2.2132702e-02   5.5397546e-02   1.1110567e+02   6.8877585e-01
   1.5159944e-01   2.5594354e-02   2.1861582e-02   5.5106138e-02   1.1393410e+02   6.9233905e-01
   1.5064964e-01   2.6444306e-02   2.1796460e-02   5.4284468e-02   1.1615363e+02   6.7599352e-01
   1.4832676e-01   2.7130902e-02   2.1898072e-02   5.3020060e-02   1.1788059e+02   6.6435407e-01
   1.4461299e-01   2.7590588e-02   2.2114580e-02   5.1430496e-02   1.1926952e+02   6.5581764e-01
   1.3961798e-01   2.7801866e-02   2.2391410e-02   4.9619820e-02   1.2033167e+02   6.7321197e-01
   1.3351953e-01   2.7797494e-02   2.2671446e-02   4.7690644e-02   1.2116278e+02   6.5501593e-01
   1.2651421e-01   2.7645242e-02   2.2901830e-02   4.5760770e-02   1.2179933e+02   6.4535002e-01
   1.1878537e-01   2.7417750e-02   2.3042786e-02   4.3940108e-02   1.2231162e+02   6.8180047e-01
   1.1052530e-01   2.7176058e-02   2.3074586e-02   4.2312050e-02   1.2279755e+02   6.9441020e-01
   1.0191301e-01   2.6969088e-02   2.2994904e-02   4.0954002e-02   1.2322349e+02   6.7289790e-01
   9.3094628e-02   2.6834484e-02   2.2810752e-02   3.9946140e-02   1.2343791e+02   6.4679888e-01
   8.4206828e-02   2.6797652e-02   2.2539980e-02   3.9339452e-02   1.2351820e+02   6.4954511e-01
   7.5386526e-02   2.6884830e-02   2.2197958e-02   3.9151454e-02   1.2353379e+02   6.4349189e-01
   6.6776734e-02   2.7121016e-02   2.1793640e-02   3.9383154e-02   1.2354023e+02   6.5303446e-01
   5.8534506e-02   2.7516852e-02   2.1340622e-02   4.0017058e-02   1.2361562e+02   6.7219004e-01
   5.0804188e-02   2.8065274e-02   2.0847508e-02   4.1003594e-02   1.2363995e+02   6.6667009e-01
   4.3696496e-02   2.8733242e-02   2.0314700e-02   4.2256076e-02   1.2359597e+02   6.9497144e-01
   3.7293140e-02   2.9459578e-02   1.9747178e-02   4.3662480e-02   1.2353964e+02   6.8756110e-01
   3.1637680e-02   3.0159856e-02   1.9157498e-02   4.5094368e-02   1.2333247e+02   6.7620717e-01
   2.6742448e-02   3.0732604e-02   1.8557440e-02   4.6426478e-02   1.2308558e+02   6.8805915e-01
   2.2603952e-02   3.1085426e-02   1.7951187e-02   4.7563166e-02   1.2285870e+02   6.8507740e-01
   1.9204031e-02   3.1162330e-02   1.7330953e-02   4.8407802e-02   1.2244076e+02   7.0054830e-01
   1.6507561e-02   3.0948692e-02   1.6680555e-02   4.8851862e-02   1.2206444e+02   6.8385626e-01
   1.4464160e-02   3.0465324e-02   1.5995651e-02   4.8825308e-02   1.2169221e+02   6.5494593e-01
   1.3017311e-02   2.9747236e-02   1.5286574e-02   4.8294110e-02   1.2108813e+02   6.6200261e-01
   1.2103665e-02   2.8830206e-02   1.4558575e-02   4.7276574e-02   1.2040952e+02   6.7263961e-01
   1.1650821e-02   2.7741388e-02   1.3807641e-02   4.5863514e-02   1.1966821e+02   6.6540537e-01
   1.1582757e-02   2.6496378e-02   1.3034468e-02   4.4150574e-02   1.1886458e+02   6.6620173e-01
   1.1831145e-02   2.5144498e-02   1.2249440e-02   4.2203332e-02   1.1794919e+02   6.8329781e-01
   1.2336156e-02   2.3773982e-02   1.1459934e-02   4.0072190e-02   1.1688780e+02   6.9052269e-01
   1.3032381e-02   2.2464612e-02   1.0671742e-02   3.7820182e-02   1.1557112e+02   6.8239257e-01
   1.3846436e-02   2.1279614e-02   9.8975530e-03   3.5526628e-02   1.1396963e+02   6.8901074e-01
   1.4704384e-02   2.0270422e-02   9.1502348e-03   3.3256906e-02   1.1265262e+02   6.8708717e-01
   1.5549466e-02   1.9479662e-02   8.4420232e-03   3.1069076e-02   1.1124193e+02   6.7570822e-01
   1.6336792e-02   1.8948102e-02   7.7853020e-03   2.9020880e-02   1.0930665e+02   6.9927500e-01
   1.7024072e-02   1.8707162e-02   7.1882364e-03   2.7155680e-02   1.0733987e+02   6.9132717e-01
   1.7607328e-02   1.8767931e-02   6.6547106e-03   2.5496478e-02   1.0477488e+02   7.0826145e-01
   1.8120628e-02   1.9122023e-02   6.1851454e-03   2.4051432e-02   1.0189258e+02   7.0613873e-01
   1.8605379e-02   1.9745153e-02   5.7787376e-03   2.2824132e-02   9.8706049e+01   6.5355978e-01
   1.9103443e-02   2.0596748e-02   5.4349992e-03   2.1810048e-02   9.4810883e+01   7.1344405e-01
   1.9646941e-02   2.1618272e-02   5.1522570e-03   2.0995256e-02   9.1623765e+01   6.9619525e-01
   2.0254020e-02   2.2734314e-02   4.9278978e-03   2.0363644e-02   8.8265373e+01   6.5907957e-01
   2.0927874e-02   2.3876050e-02   4.7585480e-03   1.9900320e-02   8.4344410e+01   7.2407605e-01
   2.1656848e-02   2.4993290e-02   4.6376488e-03   1.9588693e-02   8.0882874e+01   7.0044236e-01
   2.2416292e-02   2.6038888e-02   4.5563190e-03   1.9402355e-02   7.7499440e+01   7.0396041e-01
   2.3169628e-02   2.6962400e-02   4.5065390e-03   1.9307019e-02   7.4749059e+01   7.0404787e-01
   2.3885914e-02   2.7731788e-02   4.4812470e-03   1.9262401e-02   7.1969985e+01   6.6232029e-01
   2.4543308e-02   2.8365836e-02   4.4769498e-03   1.9226332e-02   6.8408606e+01   6.8030963e-01
   2.5117156e-02   2.8918028e-02   4.4953574e-03   1.9169510e-02   6.5500038e+01   6.7653105e-01
   2.5584018e-02   2.9443790e-02   4.5394142e-03   1.9079003e-02   6.2878947e+01   6.8177108e-01
   2.5933714e-02   2.9981792e-02   4.6098666e-03   1.8961596e-02   5.9296659e+01   6.7084729e-01
   2.6169678e-02   3.0544930e-02   4.7043032e-03   1.8835851e-02   5.6038927e+01   6.6413201e-01
   2.6293250e-02   3.1136056e-02   4.8195536e-03   1.8711951e-02   5.2693811e+01   7.0565385e-01
   2.6310672e-02   3.1749060e-02   4.9533706e-03   1.8592360e-02   4.9129071e+01   6.8663410e-01
   2.6242586e-02   3.2367782e-02   5.1035168e-03   1.8472376e-02   4.6329737e+01   6.9996120e-01
   2.6109346e-02   3.2962986e-02   5.2669562e-03   1.8340832e-02   4.3027506e+01   6.8929481e-01
   2.5930430e-02   3.3499326e-02   5.4401320e-03   1.8191811e-02   3.9580130e+01   6.5650894e-01
   2.5725808e-02   3.3969284e-02   5.6206882e-03   1.8027598e-02   3.6398801e+01   7.0263122e-01
   2.5514054e-02   3.4392396e-02   5.8070366e-03   1.7854774e-02   3.3179009e+01   6.6841193e-01
   2.5305412e-02   3.4805342e-02   5.9966510e-03   1.7677738e-02   2.9722889e+01   7.1857174e-01
   2.5103146e-02   3.5261902e-02   6.1860876e-03   1.7492830e-02   2.7499309e+01   8.1479430e-01
   2.4921848e-02   3.5809034e-02   6.3700046e-03   1.7289790e-02   2.6064693e+01   7.9802432e-01
   2.4775026e-02   3.6467250e-02   6.5399946e-03   1.7052626e-02   2.2817613e+01   8.0638583e-01
   2.4657072e-02   3.7249360e-02   6.6873884e-03   1.6758463e-02   2.1174673e+01   7.9660822e-01
   2.4544932e-02   3.8190852e-02   6.8071112e-03   1.6387873e-02   2.0521256e+01   8.0200009e-01
   2.4404244e-02   3.9345038e-02   6.8969992e-03   1.5934148e-02   1.8205150e+01   7.9178073e-01
   2.4197882e-02   4.0756304e-02   6.9536530e-03   1.5400109e-02   1.6184370e+01   7.7103103e-01
   2.3874588e-02   4.2448264e-02   6.9723596e-03   1.4798808e-02   1.3999760e+01   7.7297716e-01
   2.3382644e-02   4.4429762e-02   6.9483220e-03   1.4148473e-02   1.2436863e+01   7.2216224e-01
   2.2719150e-02   4.6698646e-02   6.8756984e-03   1.3461579e-02   1.1352346e+01   7.0543064e-01
   2.1922200e-02   4.9229874e-02   6.7543658e-03   1.2748650e-02   1.0002292e+01   7.0220582e-01
   2.1030868e-02   5.1969310e-02   6.5951784e-03   1.2022755e-02   9.3648631e+00   6.9692450e-01
   2.0082590e-02   5.4862016e-02   6.4137888e-03   1.1297263e-02   8.4413786e+00   6.9584259e-01
   1.9118756e-02   5.7859546e-02   6.2256208e-03   1.0588601e-02   7.5044371e+00   6.7950338e-01
   1.8179624e-02   6.0879112e-02   6.0444406e-03   9.9134980e-03   6.8519925e+00   6.9831160e-01
   1.7296664e-02   6.3814526e-02   5.8812094e-03   9.2837050e-03   6.2663739e+00   6.9700622e-01
   1.6489330e-02   6.6589896e-02   5.7435774e-03   8.7108890e-03   6.2095908e+00   6.8588577e-01
   1.5770951e-02   6.9180738e-02   5.6349710e-03   8.2076732e-03   5.4441338e+00   6.8442084e-01
   1.5149833e-02   7.1605572e-02   5.5554420e-03   7.7844244e-03   4.8320190e+00   6.7412398e-01
   1.4625711e-02   7.3891808e-02   5.5034944e-03   7.4476726e-03   5.0015058e+00   6.8335265e-01
   1.4191193e-02   7.6029154e-02   5.4773792e-03   7.1982818e-03   4.6275616e+00   6.8029688e-01
   1.3837771e-02   7.7968008e-02   5.4744676e-03   7.0334614e-03   4.6867875e+00   6.8132616e-01
   1.3555913e-02   7.9675134e-02   5.4893694e-03   6.9488392e-03   4.8188526e+00   6.6033424e-01
   1.3336421e-02   8.1137424e-02   5.5133330e-03   6.9407102e-03   4.6969132e+00   6.4494237e-01
   1.3180201e-02   8.2349858e-02   5.5361192e-03   7.0066590e-03   4.7534696e+00   6.6286394e-01
   1.3091466e-02   8.3339682e-02   5.5512600e-03   7.1411588e-03   4.0662458e+00   6.7036921e-01
   1.3071693e-02   8.4141182e-02   5.5556186e-03   7.3373022e-03   3.6675614e+00   6.9173324e-01
   1.3128547e-02   8.4774658e-02   5.5484114e-03   7.5908776e-03   3.9767453e+00   6.5484325e-01
   1.3274459e-02   8.5258028e-02   5.5356040e-03   7.8963430e-03   3.7796368e+00   6.7108305e-01
   1.3523633e-02   8.5607608e-02   5.5260770e-03   8.2443984e-03   3.5301272e+00   6.8896958e-01
   1.3891148e-02   8.5819592e-02   5.5284690e-03   8.6247538e-03   3.2777519e+00   6.3597835e-01
   1.4394831e-02   8.5862842e-02   5.5526086e-03   9.0257012e-03   2.5865314e+00   6.7193143e-01
   1.5058668e-02   8.5715606e-02   5.6067470e-03   9.4320930e-03   2.4746159e+00   6.8488571e-01
   1.5911689e-02   8.5378362e-02   5.6967612e-03   9.8268814e-03   2.5976090e+00   6.7098197e-01
   1.6990893e-02   8.4859670e-02   5.8279364e-03   1.0190303e-02   2.1633910e+00   6.7152832e-01
   1.8339969e-02   8.4173968e-02   6.0051788e-03   1.0498850e-02   1.8637571e+00   6.8847792e-01
   1.9999254e-02   8.3332534e-02   6.2307394e-03   1.0733905e-02   1.7763519e+00   6.6657315e-01
   2.1997154e-02   8.2343852e-02   6.5050120e-03   1.0884491e-02   1.8135324e+00   6.8331087e-01
   2.4348976e-02   8.1211468e-02   6.8272652e-03   1.0946586e-02   1.8636260e+00   6.9695556e-01
   2.7058886e-02   7.9921824e-02   7.1943956e-03   1.0932828e-02   1.7846201e+00   6.5254884e-01
   3.0139942e-02   7.8420402e-02   7.6018612e-03   1.0866311e-02   1.7872135e+00   6.9996615e-01
   3.3622230e-02   7.6593384e-02   8.0419926e-03   1.0767007e-02   1.8010702e+00   6.3910086e-01
   3.7521972e-02   7.4326594e-02   8.5055792e-03   1.0651759e-02   1.6688124e+00   7.1477357e-01
   4.1837690e-02   7.1566574e-02   8.9830500e-03   1.0533023e-02   1.4661443e+00   6.6812763e-01
   4.6568740e-02   6.8277762e-02   9.4618936e-03   1.0419410e-02   1.6081335e+00   6.5529035e-01
   5.1706168e-02   6.4426912e-02   9.9266848e-03   1.0318358e-02   1.8527315e+00   7.5143656e-01
   5.7210128e-02   6.0085482e-02   1.0360172e-02   1.0234404e-02   1.7969083e+00   5.1878652e-01
   6.3007502e-02   5.5435076e-02   1.0745039e-02   1.0170953e-02   1.7601253e+00   6.7178411e-01
   6.9017176e-02   5.0657984e-02   1.1066498e-02   1.0133844e-02   1.7590623e+00   3.7347168e-01
   7.5161786e-02   4.5925156e-02   1.1315819e-02   1.0128866e-02   1.7148505e+00   5.4585382e-01
   8.1340408e-02   4.1409204e-02   1.1488226e-02   1.0156349e-02   1.7368597e+00   4.4530066e-01
   8.7407664e-02   3.7245508e-02   1.1583115e-02   1.0210218e-02   1.7302798e+00   2.2532568e+00
   9.3199944e-02   3.3521076e-02   1.1605520e-02   1.0283906e-02   1.7108485e+00   1.5017695e+01
   9.8573364e-02   3.0287378e-02   1.1563028e-02   1.0373862e-02   1.7252565e+00   3.5447275e+01
   1.0338677e-01   2.7565336e-02   1.1470092e-02   1.0476339e-02   1.6734957e+00   5.5665271e+01
   1.0744913e-01   2.5344844e-02   1.1346236e-02   1.0584959e-02   1.7245196e+00   7.2254890e+01
   1.1058444e-01   2.3591220e-02   1.1206005e-02   1.0689408e-02   1.6808688e+00   8.3832187e+01
   1.1272138e-01   2.2254778e-02   1.1058831e-02   1.0780117e-02   1.3024765e+00   9.2331284e+01
   1.1379847e-01   2.1272312e-02   1.0914376e-02   1.0854832e-02   1.1628612e+00   9.7962314e+01
   1.1376630e-01   2.0580950e-02   1.0781511e-02   1.0915540e-02   1.2208044e+00   1.0244195e+02
   1.1273986e-01   2.0136596e-02   1.0667438e-02   1.0966253e-02   1.1851647e+00   1.0670918e+02
   1.1096074e-01   1.9899695e-02   1.0578000e-02   1.1013568e-02   1.1643044e+00   1.1007567e+02
   1.0871192e-01   1.9825640e-02   1.0515210e-02   1.1065504e-02   1.1374429e+00   1.1305825e+02
   1.0628169e-01   1.9881590e-02   1.0477497e-02   1.1133867e-02   1.1228190e+00   1.1560496e+02
   1.0387556e-01   2.0043386e-02   1.0456023e-02   1.1233361e-02   1.0457697e+00   1.1756441e+02
   1.0161549e-01   2.0277136e-02   1.0442224e-02   1.1374350e-02   1.0221918e+00   1.1896890e+02
   9.9588084e-02   2.0534476e-02   1.0438977e-02   1.1559764e-02   1.0607337e+00   1.2020767e+02
   9.7824794e-02   2.0767614e-02   1.0452662e-02   1.1789837e-02   1.0411358e+00   1.2121777e+02
   9.6315646e-02   2.0946220e-02   1.0491053e-02   1.2065239e-02   1.0582290e+00   1.2180665e+02
   9.5051618e-02   2.1047720e-02   1.0562560e-02   1.2383241e-02   1.0560669e+00   1.2219464e+02
   9.3979892e-02   2.1046552e-02   1.0671593e-02   1.2734983e-02   1.0429948e+00   1.2251779e+02
   9.2990326e-02   2.0924010e-02   1.0817885e-02   1.3111121e-02   1.0595533e+00   1.2275981e+02
   9.2006464e-02   2.0669112e-02   1.0995162e-02   1.3506574e-02   1.0620104e+00   1.2280639e+02
   9.1016772e-02   2.0273580e-02   1.1198392e-02   1.3918159e-02   1.0457881e+00   1.2282716e+02
   9.0022990e-02   1.9738774e-02   1.1426002e-02   1.4340569e-02   1.0221430e+00   1.2281834e+02
   8.9009474e-02   1.9079822e-02   1.1677194e-02   1.4763221e-02   1.0408396e+00   1.2266660e+02
   8.7949096e-02   1.8313536e-02   1.1953110e-02   1.5173705e-02   1.0655479e+00   1.2237823e+02
   8.6779298e-02   1.7447712e-02   1.2250810e-02   1.5560259e-02   1.0726461e+00   1.2197881e+02
   8.5418116e-02   1.6500152e-02   1.2560575e-02   1.5906881e-02   1.0578979e+00   1.2163336e+02
   8.3853920e-02   1.5505052e-02   1.2868094e-02   1.6189900e-02   1.0463714e+00   1.2128372e+02
   8.2129316e-02   1.4489968e-02   1.3153297e-02   1.6387383e-02   1.0651536e+00   1.2083636e+02
   8.0278960e-02   1.3475911e-02   1.3391796e-02   1.6489785e-02   1.0532929e+00   1.2031022e+02
   7.8306494e-02   1.2484265e-02   1.3561963e-02   1.6496320e-02   1.0477857e+00   1.1972803e+02
   7.6166194e-02   1.1532082e-02   1.3646825e-02   1.6420434e-02   1.0377719e+00   1.1909073e+02
   7.3824120e-02   1.0631690e-02   1.3628736e-02   1.6288925e-02   1.0271057e+00   1.1829305e+02
   7.1321754e-02   9.7911794e-03   1.3492906e-02   1.6125393e-02   1.0652929e+00   1.1729469e+02
   6.8757968e-02   9.0145106e-03   1.3233846e-02   1.5954862e-02   1.0517602e+00   1.1605496e+02
   6.6248514e-02   8.3017644e-03   1.2855807e-02   1.5807458e-02   1.0369555e+00   1.1486565e+02
   6.3889032e-02   7.6536006e-03   1.2374934e-02   1.5706607e-02   1.0642279e+00   1.1370728e+02
   6.1749392e-02   7.0739972e-03   1.1813833e-02   1.5665032e-02   1.0535126e+00   1.1227192e+02
   5.9908924e-02   6.5645550e-03   1.1190601e-02   1.5683204e-02   1.0518183e+00   1.1069350e+02
   5.8467100e-02   6.1256828e-03   1.0523660e-02   1.5751021e-02   1.0496764e+00   1.0879704e+02
   5.7505782e-02   5.7589270e-03   9.8380416e-03   1.5856432e-02   1.0495264e+00   1.0663740e+02
   5.7061484e-02   5.4625358e-03   9.1589038e-03   1.5986986e-02   1.0428491e+00   1.0423209e+02
   5.7120010e-02   5.2322830e-03   8.5071778e-03   1.6124267e-02   1.0320118e+00   1.0151725e+02
   5.7633304e-02   5.0617938e-03   7.8981162e-03   1.6246101e-02   1.0301467e+00   9.8284158e+01
   5.8547170e-02   4.9413526e-03   7.3426954e-03   1.6337328e-02   1.0260331e+00   9.5076745e+01
   5.9791954e-02   4.8584796e-03   6.8498822e-03   1.6386912e-02   1.0652275e+00   9.2276886e+01
   6.1261782e-02   4.7981454e-03   6.4240706e-03   1.6373716e-02   1.0583624e+00   8.8877446e+01
   6.2813810e-02   4.7474632e-03   6.0660748e-03   1.6276034e-02   1.0385590e+00   8.5644848e+01
   6.4301826e-02   4.6991764e-03   5.7759514e-03   1.6084836e-02   1.0568889e+00   8.1937270e+01
   6.5620926e-02   4.6526248e-03   5.5525312e-03   1.5793565e-02   1.0557714e+00   7.7370356e+01
   6.6708088e-02   4.6135614e-03   5.3916708e-03   1.5403833e-02   1.0786124e+00   7.3562720e+01
   6.7492172e-02   4.5880958e-03   5.2859938e-03   1.4933938e-02   1.0850863e+00   6.9444709e+01
   6.7883278e-02   4.5796338e-03   5.2263970e-03   1.4402859e-02   1.0404602e+00   6.4426132e+01
   6.7842744e-02   4.5908656e-03   5.2016710e-03   1.3825868e-02   1.0206753e+00   5.9409370e+01
   6.7377792e-02   4.6225144e-03   5.1993666e-03   1.3219821e-02   1.0417943e+00   5.5729118e+01
   6.6503606e-02   4.6724014e-03   5.2079246e-03   1.2601912e-02   1.0521882e+00   5.2448433e+01
   6.5246790e-02   4.7373158e-03   5.2183286e-03   1.1988644e-02   1.0445458e+00   4.6887945e+01
   6.3619486e-02   4.8135540e-03   5.2257832e-03   1.1392598e-02   1.0404280e+00   4.1251828e+01
   6.1641294e-02   4.8974012e-03   5.2270610e-03   1.0827229e-02   1.0365266e+00   3.7145273e+01
   5.9375400e-02   4.9842158e-03   5.2164638e-03   1.0312517e-02   1.0482321e+00   3.2426486e+01
   5.6910838e-02   5.0663334e-03   5.1876652e-03   9.8679426e-03   1.0699418e+00   2.8284886e+01
   5.4335886e-02   5.1342376e-03   5.1369796e-03   9.5110448e-03   1.0739266e+00   2.5712673e+01
   5.1725792e-02   5.1799632e-03   5.0628468e-03   9.2588530e-03   1.0487093e+00   2.3177840e+01
   4.9137210e-02   5.2015484e-03   4.9665808e-03   9.1273006e-03   1.0411008e+00   2.0527072e+01
   4.6596948e-02   5.2023976e-03   4.8522362e-03   9.1317218e-03   1.0592454e+00   1.8288258e+01
   4.4100522e-02   5.1867238e-03   4.7235880e-03   9.2837080e-03   1.0295857e+00   1.6089649e+01
   4.1637540e-02   5.1583934e-03   4.5843864e-03   9.5937308e-03   1.0449041e+00   1.2966807e+01
   3.9213298e-02   5.1202036e-03   4.4384450e-03   1.0072476e-02   1.0583455e+00   1.0959728e+01
   3.6827572e-02   5.0754308e-03   4.2878760e-03   1.0726108e-02   1.0347659e+00   1.0549941e+01
   3.4469972e-02   5.0284140e-03   4.1332676e-03   1.1554641e-02   1.0878972e+00   9.1287546e+00
   3.2144752e-02   4.9817738e-03   3.9750572e-03   1.2553058e-02   1.0673279e+00   7.7968789e+00
   2.9884154e-02   4.9374374e-03   3.8145136e-03   1.3712569e-02   1.0530248e+00   6.8419223e+00
   2.7750868e-02   4.8983404e-03   3.6555944e-03   1.5019155e-02   1.0854774e+00   5.9074980e+00
   2.5810482e-02   4.8670222e-03   3.5060152e-03   1.6452552e-02   1.0393354e+00   5.4624163e+00
   2.4107924e-02   4.8444962e-03   3.3739908e-03   1.7981589e-02   1.0426331e+00   4.6595881e+00
   2.2683422e-02   4.8333044e-03   3.2671572e-03   1.9562731e-02   1.0450791e+00   4.2282979e+00
   2.1582418e-02   4.8397554e-03   3.1946524e-03   2.1139546e-02   1.0459645e+00   3.7844634e+00
   2.0839482e-02   4.8693806e-03   3.1664404e-03   2.2645154e-02   1.0672934e+00   3.2663257e+00
   2.0468506e-02   4.9227538e-03   3.1920648e-03   2.4022890e-02   1.0596790e+00   3.2201120e+00
   2.0464136e-02   4.9974796e-03   3.2802852e-03   2.5237160e-02   1.0633102e+00   2.7445274e+00
   2.0805858e-02   5.0924578e-03   3.4398922e-03   2.6282032e-02   1.0281731e+00   2.6114839e+00
   2.1464568e-02   5.2071338e-03   3.6802330e-03   2.7177500e-02   1.0321978e+00   2.7150878e+00
   2.2403740e-02   5.3411548e-03   4.0098574e-03   2.7947000e-02   1.0577293e+00   2.5567963e+00
   2.3592658e-02   5.4995534e-03   4.4375418e-03   2.8616856e-02   1.0486431e+00   2.5061863e+00
   2.5024140e-02   5.6910748e-03   4.9732678e-03   2.9203448e-02   1.0566581e+00   2.5670942e+00
   2.6718148e-02   5.9217676e-03   5.6258858e-03   2.9709330e-02   1.0489124e+00   2.7235616e+00
   2.8715674e-02   6.1960190e-03   6.4017658e-03   3.0140670e-02   1.0392027e+00   2.6822654e+00
   3.1053992e-02   6.5184628e-03   7.3055144e-03   3.0505282e-02   1.0381627e+00   2.5836024e+00
   3.3750396e-02   6.8898626e-03   8.3451346e-03   3.0821244e-02   1.0511163e+00   2.2059954e+00
   3.6802588e-02   7.3051280e-03   9.5328678e-03   3.1115092e-02   1.0572996e+00   1.8579165e+00
   4.0196320e-02   7.7579870e-03   1.0877524e-02   3.1405930e-02   1.0488740e+00   1.8967370e+00
   4.3914406e-02   8.2442968e-03   1.2383588e-02   3.1705708e-02   1.0354196e+00   1.9067137e+00
   4.7927238e-02   8.7610640e-03   1.4050135e-02   3.2017182e-02   1.0298865e+00   1.9398735e+00
   5.2200348e-02   9.3069104e-03   1.5872540e-02   3.2336566e-02   1.0501386e+00   1.6083350e+00
   5.6711024e-02   9.8813438e-03   1.7851090e-02   3.2671008e-02   1.0539924e+00   1.3932046e+00
   6.1443178e-02   1.0484673e-02   1.9989406e-02   3.3046200e-02   1.0471232e+00   1.6890475e+00
   6.6381506e-02   1.1120690e-02   2.2292642e-02   3.3494172e-02   1.0503821e+00   1.6286632e+00
   7.1501868e-02   1.1790444e-02   2.4759302e-02   3.4045640e-02   1.0671105e+00   1.5014070e+00
   7.6759260e-02   1.2488617e-02   2.7371252e-02   3.4722536e-02   1.0449850e+00   1.5268335e+00
   8.2072964e-02   1.3207988e-02   3.0095736e-02   3.5525650e-02   1.0204178e+00   1.5106279e+00
   8.7336128e-02   1.3933384e-02   3.2874498e-02   3.6439414e-02   1.0421335e+00   1.5822747e+00
   9.2442166e-02   1.4638049e-02   3.5622454e-02   3.7435382e-02   1.0375962e+00   1.6177226e+00
   9.7276212e-02   1.5295672e-02   3.8236734e-02   3.8466032e-02   1.0283828e+00   1.6324147e+00
   1.0175397e-01   1.5897598e-02   4.0596260e-02   3.9477656e-02   1.0468063e+00   1.6467674e+00
   1.0588217e-01   1.6457299e-02   4.2567152e-02   4.0426086e-02   1.0492246e+00   1.6420961e+00
   1.0972670e-01   1.6992420e-02   4.4000412e-02   4.1267294e-02   1.0278426e+00   1.5234468e+00
   1.1334507e-01   1.7508650e-02   4.4772226e-02   4.1949186e-02   1.0339094e+00   1.4063582e+00
   1.1674241e-01   1.8001601e-02   4.4845128e-02   4.2441614e-02   1.0321124e+00   1.4249654e+00
   1.1986939e-01   1.8466179e-02   4.4277780e-02   4.2762294e-02   1.0676673e+00   1.2592237e+00
   1.2263010e-01   1.8899925e-02   4.3207200e-02   4.2949296e-02   1.0620051e+00   9.9441415e-01
   1.2491914e-01   1.9293807e-02   4.1788012e-02   4.3036138e-02   1.0234466e+00   8.5933461e-01
   1.2667255e-01   1.9633748e-02   4.0153920e-02   4.3057886e-02   1.0318155e+00   7.6728007e-01
   1.2784134e-01   1.9917586e-02   3.8426062e-02   4.3042906e-02   1.0167729e+00   7.1561986e-01
   1.2841309e-01   2.0154980e-02   3.6700652e-02   4.3000062e-02   1.0778379e+00   7.2404327e-01
   1.2846265e-01   2.0355022e-02   3.5055126e-02   4.2916722e-02   9.1691656e-01   7.2718882e-01
   1.2809871e-01   2.0525072e-02   3.3549566e-02   4.2762694e-02   9.2112911e-01   6.9502511e-01
   1.2744004e-01   2.0674636e-02   3.2214120e-02   4.2521038e-02   8.3114884e-01   6.8596161e-01
   1.2662234e-01   2.0813504e-02   3.1062512e-02   4.2198438e-02   8.0977937e-01   6.7885696e-01
   1.2576369e-01   2.0947846e-02   3.0092744e-02   4.1822260e-02   7.9467036e-01   6.7383594e-01
   1.2498623e-01   2.1081660e-02   2.9294410e-02   4.1455250e-02   2.0765912e+00   6.8494817e-01
   1.2442772e-01   2.1222976e-02   2.8655300e-02   4.1162262e-02   1.7024195e+01   6.5596741e-01
   1.2419718e-01   2.1390122e-02   2.8151090e-02   4.0982780e-02   4.4799941e+01   6.6124428e-01
   1.2436985e-01   2.1613404e-02   2.7762648e-02   4.0947576e-02   6.5989198e+01   6.8056697e-01
   1.2495280e-01   2.1926830e-02   2.7478482e-02   4.1065814e-02   7.9165120e+01   6.5137112e-01
   1.2583042e-01   2.2351560e-02   2.7272810e-02   4.1308956e-02   9.0386035e+01   6.6667834e-01
   1.2677168e-01   2.2887190e-02   2.7104618e-02   4.1622946e-02   9.8318457e+01   6.6928316e-01
   1.2748623e-01   2.3518742e-02   2.6936734e-02   4.1939794e-02   1.0411941e+02   6.5415888e-01
   1.2770028e-01   2.4221348e-02   2.6749460e-02   4.2171944e-02   1.0818291e+02   6.6289183e-01
   1.2720376e-01   2.4968856e-02   2.6533530e-02   4.2207984e-02   1.1089314e+02   6.6299592e-01
   1.2593619e-01   2.5747454e-02   2.6291304e-02   4.1969352e-02   1.1341647e+02   6.7220407e-01
   1.2399006e-01   2.6558874e-02   2.6039614e-02   4.1453846e-02   1.1540024e+02   6.5584576e-01
   1.2147765e-01   2.7415386e-02   2.5792558e-02   4.0720256e-02   1.1692834e+02   6.5783342e-01
   1.1851099e-01   2.8321350e-02   2.5545140e-02   3.9883854e-02   1.1823486e+02   6.6462714e-01
   1.1518242e-01   2.9274802e-02   2.5274176e-02   3.9072324e-02   1.1922630e+02   6.4881669e-01
   1.1152545e-01   3.0285338e-02   2.4958156e-02   3.8384316e-02   1.1998351e+02   6.7074138e-01
   1.0755926e-01   3.1375586e-02   2.4595926e-02   3.7902822e-02   1.2051791e+02   6.5912844e-01
   1.0327265e-01   3.2584194e-02   2.4205330e-02   3.7697026e-02   1.2087585e+02   6.6410580e-01
   9.8611542e-02   3.3959838e-02   2.3805922e-02   3.7824046e-02   1.2121136e+02   6.8920882e-01
   9.3479692e-02   3.5549246e-02   2.3404886e-02   3.8338030e-02   1.2148997e+02   6.5130501e-01
   8.7779840e-02   3.7378788e-02   2.2999228e-02   3.9281072e-02   1.2171788e+02   6.5437753e-01
   8.1541420e-02   3.9440614e-02   2.2581000e-02   4.0664538e-02   1.2192438e+02   6.7658946e-01
   7.4920854e-02   4.1703252e-02   2.2133940e-02   4.2467950e-02   1.2205821e+02   6.6571548e-01
   6.8116682e-02   4.4113598e-02   2.1647324e-02   4.4642642e-02   1.2212554e+02   6.7473997e-01
   6.1333390e-02   4.6586658e-02   2.1132754e-02   4.7114526e-02   1.2216775e+02   6.7129014e-01
   5.4769498e-02   4.8996154e-02   2.0603858e-02   4.9780356e-02   1.2219779e+02   6.4882110e-01
   4.8608284e-02   5.1212660e-02   2.0069618e-02   5.2500530e-02   1.2215934e+02   6.6963990e-01
   4.2995314e-02   5.3153848e-02   1.9546828e-02   5.5119996e-02   1.2216640e+02   6.7207453e-01
   3.8028172e-02   5.4763348e-02   1.9053140e-02   5.7465872e-02   1.2211546e+02   6.6636666e-01
   3.3759708e-02   5.5970864e-02   1.8601332e-02   5.9361434e-02   1.2189230e+02   6.9982681e-01
   3.0208680e-02   5.6682110e-02   1.8193824e-02   6.0643306e-02   1.2162039e+02   6.9520106e-01
   2.7366236e-02   5.6771546e-02   1.7820623e-02   6.1178774e-02   1.2112128e+02   6.8203274e-01
   2.5194254e-02   5.6092614e-02   1.7467445e-02   6.0947036e-02   1.2069525e+02   6.7397124e-01
   2.3633712e-02   5.4614922e-02   1.7118644e-02   6.0008630e-02   1.2021068e+02   7.0064002e-01
   2.2612584e-02   5.2510122e-02   1.6750974e-02   5.8460560e-02   1.1940041e+02   7.2973173e-01
   2.2044604e-02   5.0007652e-02   1.6329759e-02   5.6457160e-02   1.1857289e+02   6.8499758e-01
   2.1828736e-02   4.7286974e-02   1.5827235e-02   5.4147952e-02   1.1719235e+02   6.8554999e-01
   2.1858112e-02   4.4486242e-02   1.5242261e-02   5.1650360e-02   1.1573823e+02   7.0838784e-01
   2.2023536e-02   4.1724094e-02   1.4589339e-02   4.9066988e-02   1.1421089e+02   7.0087251e-01
   2.2213092e-02   3.9109842e-02   1.3887624e-02   4.6476222e-02   1.1212818e+02   6.9415677e-01
   2.2318004e-02   3.6726826e-02   1.3166467e-02   4.3925026e-02   1.1004618e+02   6.7784658e-01
   2.2251294e-02   3.4637518e-02   1.2453994e-02   4.1436716e-02   1.0731225e+02   6.8443762e-01
   2.1979736e-02   3.2883298e-02   1.1765447e-02   3.9022102e-02   1.0432697e+02   6.8729481e-01
   2.1524190e-02   3.1469790e-02   1.1105597e-02   3.6684528e-02   1.0044401e+02   6.8862349e-01
   2.0935994e-02   3.0374154e-02   1.0470429e-02   3.4445860e-02   9.5811989e+01   6.9556683e-01
   2.0281458e-02   2.9546572e-02   9.8577116e-03   3.2336724e-02   9.2666409e+01   6.8510525e-01
   1.9621546e-02   2.8921828e-02   9.2706680e-03   3.0367818e-02   8.9231852e+01   6.8275216e-01
   1.9000471e-02   2.8462344e-02   8.7129174e-03   2.8547646e-02   8.5085802e+01   6.8737698e-01
   1.8446214e-02   2.8161988e-02   8.1879274e-03   2.6890910e-02   8.1985621e+01   6.9817386e-01
   1.7972965e-02   2.8008138e-02   7.6989856e-03   2.5404812e-02   7.9518689e+01   6.9928589e-01
   1.7578923e-02   2.7970452e-02   7.2517232e-03   2.4087148e-02   7.6427746e+01   6.7394466e-01
   1.7247581e-02   2.8000020e-02   6.8526082e-03   2.2933056e-02   7.2683371e+01   6.7570106e-01
   1.6967631e-02   2.8050218e-02   6.5061192e-03   2.1934604e-02   6.9304885e+01   6.9830448e-01
   1.6741756e-02   2.8102938e-02   6.2144446e-03   2.1079214e-02   6.6132988e+01   6.6943011e-01
   1.6581299e-02   2.8139178e-02   5.9778762e-03   2.0350688e-02   6.2775275e+01   6.5218445e-01
   1.6498579e-02   2.8118786e-02   5.7961330e-03   1.9729882e-02   5.9019523e+01   6.8894678e-01
   1.6497944e-02   2.8019508e-02   5.6683890e-03   1.9198195e-02   5.4577017e+01   7.0398708e-01
   1.6574639e-02   2.7865980e-02   5.5935482e-03   1.8741627e-02   4.9760925e+01   6.9245674e-01
   1.6713764e-02   2.7711946e-02   5.5687736e-03   1.8349923e-02   4.5823627e+01   6.9445887e-01
   1.6892279e-02   2.7618158e-02   5.5884918e-03   1.8009648e-02   4.2956863e+01   6.9032830e-01
   1.7077181e-02   2.7633578e-02   5.6461106e-03   1.7705227e-02   3.9264426e+01   6.7871409e-01
   1.7230937e-02   2.7784630e-02   5.7346546e-03   1.7428280e-02   3.4461411e+01   6.9134386e-01
   1.7334133e-02   2.8081260e-02   5.8455438e-03   1.7184788e-02   3.0970062e+01   6.8467921e-01
   1.7393285e-02   2.8513996e-02   5.9665422e-03   1.6987916e-02   2.8643020e+01   6.9350480e-01
   1.7431511e-02   2.9061468e-02   6.0825396e-03   1.6843580e-02   2.5366075e+01   7.1887499e-01
   1.7470928e-02   2.9718214e-02   6.1790440e-03   1.6748361e-02   2.2349357e+01   6.8533863e-01
   1.7522886e-02   3.0506080e-02   6.2463162e-03   1.6688480e-02   2.0633636e+01   6.8070083e-01
   1.7593925e-02   3.1462360e-02   6.2819578e-03   1.6645548e-02   1.8859190e+01   6.9280727e-01
   1.7690565e-02   3.2620808e-02   6.2864190e-03   1.6606956e-02   1.6624816e+01   6.6947814e-01
   1.7813248e-02   3.3997974e-02   6.2581198e-03   1.6559004e-02   1.4510020e+01   6.8539115e-01
   1.7948099e-02   3.5593574e-02   6.1955658e-03   1.6480391e-02   1.2791256e+01   6.8127319e-01
   1.8072610e-02   3.7399980e-02   6.0985346e-03   1.6351266e-02   1.1313162e+01   6.7271982e-01
   1.8161927e-02   3.9397424e-02   5.9670578e-03   1.6160808e-02   1.0207683e+01   6.9114224e-01
   1.8184083e-02   4.1532600e-02   5.8030568e-03   1.5899135e-02   9.1588740e+00   6.7166842e-01
   1.8088803e-02   4.3712016e-02   5.6123724e-03   1.5559076e-02   7.9196956e+00   6.6638424e-01
   1.7830972e-02   4.5848628e-02   5.4040228e-03   1.5149105e-02   6.9619086e+00   6.7625426e-01
   1.7412931e-02   4.7915994e-02   5.1878216e-03   1.4686882e-02   6.1312523e+00   6.8975347e-01
   1.6871686e-02   4.9937420e-02   4.9746254e-03   1.4187063e-02   5.8626997e+00   6.6949586e-01
   1.6252893e-02   5.1954572e-02   4.7750348e-03   1.3658812e-02   5.2968139e+00   6.6086518e-01
   1.5600373e-02   5.3992606e-02   4.5967796e-03   1.3114813e-02   4.7729040e+00   6.8944005e-01
   1.4944535e-02   5.6055642e-02   4.4455622e-03   1.2575017e-02   5.0392157e+00   6.7383390e-01
   1.4303663e-02   5.8164610e-02   4.3250874e-03   1.2058180e-02   4.9961756e+00   6.8026783e-01
   1.3692501e-02   6.0338070e-02   4.2370174e-03   1.1580207e-02   5.3970583e+00   6.7689398e-01
   1.3131190e-02   6.2576072e-02   4.1817434e-03   1.1154238e-02   5.6532530e+00   6.8807756e-01
   1.2641033e-02   6.4883810e-02   4.1594934e-03   1.0789473e-02   5.2195957e+00   6.9638810e-01
   1.2233753e-02   6.7259510e-02   4.1706366e-03   1.0489081e-02   4.8235844e+00   6.6723679e-01
   1.1914369e-02   6.9680076e-02   4.2143878e-03   1.0249031e-02   4.6420138e+00   6.9182041e-01
   1.1691179e-02   7.2094954e-02   4.2893444e-03   1.0061023e-02   4.1622834e+00   6.8237483e-01
   1.1573953e-02   7.4429542e-02   4.3944480e-03   9.9121944e-03   3.3652564e+00   6.6869101e-01
   1.1564958e-02   7.6617656e-02   4.5297126e-03   9.7834546e-03   3.3624987e+00   6.6342528e-01
   1.1659307e-02   7.8623636e-02   4.6962254e-03   9.6547704e-03   3.4430878e+00   6.6178384e-01
   1.1842601e-02   8.0444930e-02   4.8951984e-03   9.5181756e-03   3.1363966e+00   6.9375725e-01
   1.2092850e-02   8.2069422e-02   5.1264954e-03   9.3816584e-03   2.9247442e+00   6.6545602e-01
   1.2389106e-02   8.3444526e-02   5.3883020e-03   9.2589196e-03   2.6161333e+00   6.5248467e-01
   1.2713162e-02   8.4542998e-02   5.6806014e-03   9.1614492e-03   2.5124149e+00   6.7482001e-01
   1.3054961e-02   8.5395298e-02   6.0049072e-03   9.0960872e-03   2.4996959e+00   6.6680095e-01
   1.3410411e-02   8.6060298e-02   6.3611592e-03   9.0659152e-03   2.2896302e+00   6.6323025e-01
   1.3774801e-02   8.6599806e-02   6.7482792e-03   9.0735322e-03   2.1663224e+00   6.4991806e-01
   1.4145963e-02   8.7045510e-02   7.1643306e-03   9.1208940e-03   1.9763473e+00   6.5029956e-01
   1.4527927e-02   8.7408464e-02   7.6052776e-03   9.2075118e-03   1.8201996e+00   6.7303158e-01
   1.4940728e-02   8.7694340e-02   8.0640000e-03   9.3305252e-03   1.8589763e+00   6.6404136e-01
   1.5426940e-02   8.7877506e-02   8.5308016e-03   9.4840086e-03   1.8182681e+00   6.8161818e-01
   1.6042821e-02   8.7895564e-02   8.9975762e-03   9.6584766e-03   1.8708500e+00   6.8742061e-01
   1.6841970e-02   8.7681626e-02   9.4614302e-03   9.8452068e-03   1.8535845e+00   6.7726425e-01
   1.7865248e-02   8.7186610e-02   9.9203842e-03   1.0039739e-02   1.5388693e+00   6.8262070e-01
   1.9137945e-02   8.6375990e-02   1.0370437e-02   1.0239138e-02   1.5867728e+00   6.4505141e-01
   2.0668636e-02   8.5215244e-02   1.0809171e-02   1.0440782e-02   1.8400709e+00   6.8361884e-01
   2.2458956e-02   8.3672128e-02   1.1233068e-02   1.0640811e-02   1.8633339e+00   6.8597763e-01
   2.4511194e-02   8.1730050e-02   1.1631842e-02   1.0834066e-02   1.8623229e+00   6.7971644e-01
   2.6830264e-02   7.9377904e-02   1.1988193e-02   1.1018099e-02   1.7758445e+00   6.8502727e-01
   2.9430730e-02   7.6599852e-02   1.2280791e-02   1.1190308e-02   1.6811484e+00   6.8868375e-01
   3.2329432e-02   7.3357060e-02   1.2492532e-02   1.1349489e-02   1.6771562e+00   7.0948538e-01
   3.5531682e-02   6.9604252e-02   1.2616073e-02   1.1504056e-02   1.6911784e+00   5.6031283e-01
   3.9035530e-02   6.5324322e-02   1.2646487e-02   1.1668274e-02   1.6591655e+00   5.8562703e-01
   4.2832796e-02   6.0560958e-02   1.2581342e-02   1.1855435e-02   1.6571785e+00   4.4522623e-01
   4.6886948e-02   5.5464158e-02   1.2428447e-02   1.2077740e-02   1.6621578e+00   4.9272911e-01
   5.1142270e-02   5.0228648e-02   1.2200270e-02   1.2346251e-02   1.6306871e+00   5.0401438e-01
   5.5560802e-02   4.5022100e-02   1.1906187e-02   1.2667461e-02   1.7028124e+00   2.4282117e+00
   6.0104248e-02   3.9988560e-02   1.1552468e-02   1.3038402e-02   1.4785227e+00   1.4285721e+01
   6.4702728e-02   3.5236898e-02   1.1151754e-02   1.3451875e-02   1.1575509e+00   3.4897608e+01
   6.9268346e-02   3.0836010e-02   1.0723779e-02   1.3903615e-02   1.2173246e+00   5.4545515e+01
   7.3727852e-02   2.6827242e-02   1.0284851e-02   1.4384791e-02   1.1885592e+00   7.0575870e+01
   7.8008790e-02   2.3234498e-02   9.8516814e-03   1.4874701e-02   1.1511746e+00   8.3604458e+01
   8.2002420e-02   2.0071730e-02   9.4406978e-03   1.5342303e-02   1.1928925e+00   9.2721208e+01
   8.5624406e-02   1.7342578e-02   9.0631944e-03   1.5757126e-02   1.0589666e+00   9.8447886e+01
   8.8854918e-02   1.5035302e-02   8.7287470e-03   1.6104682e-02   1.0009117e+00   1.0267808e+02
   9.1697878e-02   1.3122243e-02   8.4450696e-03   1.6388672e-02   1.0274511e+00   1.0650502e+02
   9.4180082e-02   1.1567466e-02   8.2211796e-03   1.6620944e-02   1.0355417e+00   1.0983554e+02
   9.6379240e-02   1.0332080e-02   8.0666400e-03   1.6810702e-02   1.0430773e+00   1.1242723e+02
   9.8435330e-02   9.3765456e-03   7.9856336e-03   1.6967250e-02   1.0251355e+00   1.1456228e+02
   1.0048597e-01   8.6637460e-03   7.9790518e-03   1.7103290e-02   1.0532620e+00   1.1637460e+02
   1.0259800e-01   8.1604752e-03   8.0485048e-03   1.7225900e-02   1.0558931e+00   1.1778424e+02
   1.0475186e-01   7.8381900e-03   8.1962712e-03   1.7332237e-02   1.0270298e+00   1.1899207e+02
   1.0687635e-01   7.6682200e-03   8.4276492e-03   1.7410084e-02   1.0357810e+00   1.1990803e+02
   1.0893288e-01   7.6196662e-03   8.7532792e-03   1.7445844e-02   1.0384964e+00   1.2050641e+02
   1.1088992e-01   7.6636360e-03   9.1833164e-03   1.7431429e-02   1.0486209e+00   1.2092596e+02
   1.1264368e-01   7.7702768e-03   9.7253860e-03   1.7361103e-02   1.0389994e+00   1.2120524e+02
   1.1406853e-01   7.9126268e-03   1.0385672e-02   1.7238703e-02   1.0311505e+00   1.2140229e+02
   1.1508390e-01   8.0713238e-03   1.1167052e-02   1.7082854e-02   1.0613310e+00   1.2144894e+02
   1.1562643e-01   8.2292468e-03   1.2068364e-02   1.6914056e-02   1.0583394e+00   1.2142593e+02
   1.1563603e-01   8.3732532e-03   1.3080660e-02   1.6745266e-02   1.0647240e+00   1.2142561e+02
   1.1506067e-01   8.4927000e-03   1.4187552e-02   1.6586050e-02   1.0606659e+00   1.2132866e+02
   1.1388038e-01   8.5772716e-03   1.5368624e-02   1.6444765e-02   1.0337453e+00   1.2107660e+02
   1.1213529e-01   8.6202814e-03   1.6598107e-02   1.6321284e-02   1.0558679e+00   1.2080670e+02
   1.0985970e-01   8.6240542e-03   1.7840401e-02   1.6210746e-02   1.0477048e+00   1.2043876e+02
   1.0707139e-01   8.6034240e-03   1.9053995e-02   1.6110458e-02   1.0346200e+00   1.1990395e+02
   1.0384366e-01   8.5734810e-03   2.0199534e-02   1.6015026e-02   1.0518024e+00   1.1924123e+02
   1.0028292e-01   8.5427832e-03   2.1230918e-02   1.5920531e-02   1.0540915e+00   1.1838333e+02
   9.6457800e-02   8.5181600e-03   2.2091048e-02   1.5826826e-02   1.0652455e+00   1.1742614e+02
   9.2430996e-02   8.5054440e-03   2.2715102e-02   1.5732986e-02   1.0611384e+00   1.1632420e+02
   8.8291110e-02   8.5125576e-03   2.3045628e-02   1.5642595e-02   1.0607168e+00   1.1511652e+02
   8.4105174e-02   8.5535198e-03   2.3058034e-02   1.5565137e-02   1.0674498e+00   1.1369665e+02
   7.9950986e-02   8.6432294e-03   2.2755104e-02   1.5508958e-02   1.0626897e+00   1.1216709e+02
   7.5948418e-02   8.7888102e-03   2.2168026e-02   1.5479824e-02   1.0762311e+00   1.1068571e+02
   7.2216128e-02   8.9925208e-03   2.1357926e-02   1.5485405e-02   1.0693340e+00   1.0889326e+02
   6.8860396e-02   9.2575844e-03   2.0383610e-02   1.5532380e-02   1.0601144e+00   1.0707839e+02
   6.5964026e-02   9.5846670e-03   1.9291289e-02   1.5620696e-02   1.0584042e+00   1.0504514e+02
   6.3558684e-02   9.9657518e-03   1.8125786e-02   1.5746367e-02   1.0413184e+00   1.0259188e+02
   6.1623994e-02   1.0385750e-02   1.6932357e-02   1.5903638e-02   1.0357307e+00   9.9894038e+01
   6.0113722e-02   1.0825434e-02   1.5750247e-02   1.6084795e-02   1.0295630e+00   9.6675491e+01
   5.8974158e-02   1.1256655e-02   1.4604483e-02   1.6279370e-02   1.0411486e+00   9.3543317e+01
   5.8141938e-02   1.1646211e-02   1.3511851e-02   1.6468979e-02   1.0569320e+00   9.0335176e+01
   5.7539088e-02   1.1959441e-02   1.2490867e-02   1.6631371e-02   1.0688236e+00   8.6901500e+01
   5.7093402e-02   1.2159388e-02   1.1559118e-02   1.6754477e-02   1.0552725e+00   8.3362065e+01
   5.6750550e-02   1.2222551e-02   1.0726806e-02   1.6833404e-02   1.0280288e+00   7.9041363e+01
   5.6438544e-02   1.2146158e-02   9.9963488e-03   1.6860139e-02   1.0601964e+00   7.4785340e+01
   5.6077874e-02   1.1934986e-02   9.3673310e-03   1.6826447e-02   1.0719874e+00   7.0220461e+01
   5.5615346e-02   1.1594118e-02   8.8395134e-03   1.6724227e-02   1.0599067e+00   6.5149218e+01
   5.5016106e-02   1.1130327e-02   8.4079952e-03   1.6547179e-02   1.0517293e+00   6.0534982e+01
   5.4258236e-02   1.0553397e-02   8.0598362e-03   1.6293663e-02   1.0450833e+00   5.5617540e+01
   5.3314702e-02   9.8827804e-03   7.7783182e-03   1.5963702e-02   1.0591812e+00   5.0836232e+01
   5.2162178e-02   9.1482782e-03   7.5468260e-03   1.5571681e-02   1.0468302e+00   4.5550538e+01
   5.0808696e-02   8.3802240e-03   7.3516850e-03   1.5150422e-02   1.0521920e+00   3.9291294e+01
   4.9260774e-02   7.6071420e-03   7.1816426e-03   1.4730307e-02   1.0499607e+00   3.3913924e+01
   4.7502100e-02   6.8531000e-03   7.0260276e-03   1.4332593e-02   1.0374713e+00   2.8946632e+01
   4.5526456e-02   6.1353520e-03   6.8752086e-03   1.3972692e-02   1.0542365e+00   2.3938728e+01
   4.3355680e-02   5.4669792e-03   6.7177018e-03   1.3661495e-02   1.0224404e+00   2.0495946e+01
   4.1034736e-02   4.8566746e-03   6.5409110e-03   1.3412524e-02   1.0410438e+00   1.8374498e+01
   3.8635758e-02   4.3097872e-03   6.3358480e-03   1.3242420e-02   1.0661309e+00   1.5495927e+01
   3.6240900e-02   3.8288142e-03   6.1022288e-03   1.3166885e-02   1.0343403e+00   1.2144151e+01
   3.3915938e-02   3.4139520e-03   5.8484860e-03   1.3199008e-02   1.0846889e+00   1.0359414e+01
   3.1712202e-02   3.0656322e-03   5.5818872e-03   1.3348963e-02   1.0862432e+00   9.1862687e+00
   2.9671912e-02   2.7839404e-03   5.3057862e-03   1.3627237e-02   1.0350826e+00   7.5137497e+00
   2.7839180e-02   2.5672542e-03   5.0239520e-03   1.4043872e-02   1.0545520e+00   6.6909480e+00
   2.6257848e-02   2.4128602e-03   4.7415990e-03   1.4605538e-02   1.0462888e+00   5.8721133e+00
   2.4955742e-02   2.3167048e-03   4.4652126e-03   1.5312679e-02   1.0432624e+00   4.6579472e+00
   2.3946856e-02   2.2730306e-03   4.2010116e-03   1.6156555e-02   1.0724888e+00   4.3323347e+00
   2.3230750e-02   2.2759344e-03   3.9547818e-03   1.7118510e-02   1.0636410e+00   3.8222083e+00
   2.2794160e-02   2.3205428e-03   3.7322284e-03   1.8173385e-02   1.0457385e+00   3.0645900e+00
   2.2613198e-02   2.4029228e-03   3.5380434e-03   1.9294147e-02   1.0381062e+00   2.9986089e+00
   2.2656928e-02   2.5187444e-03   3.3769404e-03   2.0444904e-02   1.0417103e+00   2.8960209e+00
   2.2907490e-02   2.6616142e-03   3.2540014e-03   2.1586596e-02   1.0346565e+00   2.5289901e+00
   2.3360102e-02   2.8228614e-03   3.1737478e-03   2.2688062e-02   1.0247416e+00   2.2954952e+00
   2.3999438e-02   2.9945970e-03   3.1409574e-03   2.3722458e-02   1.0516980e+00   2.2548776e+00
   2.4786206e-02   3.1721302e-03   3.1616382e-03   2.4666114e-02   1.0580166e+00   2.2913325e+00
   2.5660648e-02   3.3500948e-03   3.2431520e-03   2.5486748e-02   1.0291904e+00   2.4084647e+00
   2.6558562e-02   3.5213984e-03   3.3932196e-03   2.6155262e-02   1.0376405e+00   2.3209961e+00
   2.7449180e-02   3.6806822e-03   3.6197224e-03   2.6662124e-02   1.0665988e+00   2.0832200e+00
   2.8359542e-02   3.8249412e-03   3.9318354e-03   2.7010032e-02   1.0513875e+00   2.2223771e+00
   2.9338368e-02   3.9547736e-03   4.3403580e-03   2.7232050e-02   1.0242351e+00   2.2696908e+00
   3.0430070e-02   4.0727116e-03   4.8571522e-03   2.7378600e-02   1.0447350e+00   2.1333377e+00
   3.1676772e-02   4.1831508e-03   5.4929478e-03   2.7484850e-02   1.0680745e+00   2.1404187e+00
   3.3101296e-02   4.2971440e-03   6.2575130e-03   2.7584560e-02   1.0639168e+00   2.0747218e+00
   3.4705714e-02   4.4283036e-03   7.1619182e-03   2.7718060e-02   1.0564447e+00   1.6293726e+00
   3.6473180e-02   4.5901072e-03   8.2186354e-03   2.7913884e-02   1.0422508e+00   1.2144065e+00
   3.8365250e-02   4.7975034e-03   9.4413648e-03   2.8188548e-02   1.0505119e+00   1.5124390e+00
   4.0354476e-02   5.0625956e-03   1.0845170e-02   2.8571456e-02   1.0406191e+00   1.6944712e+00
   4.2436138e-02   5.3940132e-03   1.2445911e-02   2.9104050e-02   1.0419371e+00   1.5230232e+00
   4.4607744e-02   5.7985044e-03   1.4260471e-02   2.9817674e-02   1.0775224e+00   1.5826854e+00
   4.6886430e-02   6.2814916e-03   1.6308419e-02   3.0726246e-02   1.0634834e+00   1.5943942e+00
   4.9326418e-02   6.8492932e-03   1.8612378e-02   3.1838376e-02   1.0237366e+00   1.6378288e+00
   5.1984214e-02   7.5090776e-03   2.1196400e-02   3.3175834e-02   1.0310345e+00   1.7514792e+00
   5.4884712e-02   8.2652426e-03   2.4077464e-02   3.4766296e-02   1.0772012e+00   1.5830315e+00
   5.8043198e-02   9.1176276e-03   2.7268232e-02   3.6625604e-02   1.0570040e+00   1.4686571e+00
   6.1490084e-02   1.0067811e-02   3.0779872e-02   3.8760332e-02   1.0406932e+00   1.3956844e+00
   6.5255572e-02   1.1120181e-02   3.4604920e-02   4.1175134e-02   1.0544896e+00   1.1765606e+00
   6.9349248e-02   1.2276179e-02   3.8718118e-02   4.3855866e-02   1.0503337e+00   1.1124370e+00
   7.3745626e-02   1.3537010e-02   4.3074818e-02   4.6775036e-02   1.0527447e+00   1.1200930e+00
   7.8389518e-02   1.4908016e-02   4.7612084e-02   4.9936480e-02   1.0364131e+00   1.0980985e+00
   8.3211702e-02   1.6397300e-02   5.2249714e-02   5.3362880e-02   1.0524496e+00   1.1266551e+00
   8.8107386e-02   1.8006267e-02   5.6869800e-02   5.7045512e-02   1.0321834e+00   1.0586140e+00
   9.2951986e-02   1.9724530e-02   6.1320668e-02   6.0927200e-02   1.0496799e+00   8.0391644e-01
   9.7663228e-02   2.1535284e-02   6.5427814e-02   6.4897812e-02   1.0649431e+00   6.4641597e-01
   1.0216866e-01   2.3412092e-02   6.9016114e-02   6.8805488e-02   9.9542382e-01   6.4174091e-01
   1.0639046e-01   2.5318432e-02   7.1891700e-02   7.2489318e-02   1.0491354e+00   6.6746467e-01
   1.1029252e-01   2.7213708e-02   7.3848672e-02   7.5797180e-02   1.0532769e+00   6.9964355e-01
   1.1387554e-01   2.9055728e-02   7.4771048e-02   7.8607162e-02   1.0657894e+00   6.7728266e-01
   1.1717860e-01   3.0810738e-02   7.4652352e-02   8.0854204e-02   1.0274052e+00   6.6344699e-01
   1.2023838e-01   3.2451494e-02   7.3611786e-02   8.2507426e-02   1.0450187e+00   6.6405945e-01
   1.2306355e-01   3.3934980e-02   7.1872732e-02   8.3596084e-02   1.0740935e+00   6.6048665e-01
   1.2566227e-01   3.5193556e-02   6.9645172e-02   8.4259906e-02   9.5634423e-01   6.5892592e-01
   1.2804409e-01   3.6143510e-02   6.7116580e-02   8.4693300e-02   1.1164415e+00   6.6507326e-01
   1.3024220e-01   3.6712960e-02   6.4453354e-02   8.5112248e-02   8.7179918e-01   6.7687665e-01
   1.3227862e-01   3.6889096e-02   6.1765630e-02   8.5740694e-02   9.4857540e-01   6.6224859e-01
   1.3412552e-01   3.6712306e-02   5.9113432e-02   8.6764294e-02   8.5133333e-01   6.5872334e-01
   1.3573399e-01   3.6231636e-02   5.6524490e-02   8.8313426e-02   7.5380854e-01   6.5610187e-01
   1.3706932e-01   3.5500028e-02   5.4015134e-02   9.0453136e-02   8.8906114e-01   6.5088181e-01
   1.3811006e-01   3.4570798e-02   5.1595176e-02   9.3199958e-02   1.0543191e+00   6.6205707e-01
   1.3879509e-01   3.3497054e-02   4.9254522e-02   9.6526678e-02   1.5317532e+01   6.7597832e-01
   1.3897991e-01   3.2348774e-02   4.6963082e-02   1.0034826e-01   4.3735264e+01   6.7018911e-01
   1.3850098e-01   3.1203030e-02   4.4708574e-02   1.0449592e-01   6.5284218e+01   6.5834450e-01
   1.3732664e-01   3.0128892e-02   4.2498876e-02   1.0869019e-01   7.8606866e+01   6.6859101e-01
   1.3557066e-01   2.9183592e-02   4.0328356e-02   1.1256250e-01   9.0256785e+01   6.5451575e-01
   1.3341300e-01   2.8406550e-02   3.8200648e-02   1.1570440e-01   9.9081930e+01   6.4448226e-01
   1.3103538e-01   2.7820656e-02   3.6145662e-02   1.1770762e-01   1.0519464e+02   6.5567429e-01
   1.2853291e-01   2.7436394e-02   3.4196942e-02   1.1813539e-01   1.0945155e+02   6.6344484e-01
   1.2589810e-01   2.7252574e-02   3.2386568e-02   1.1669198e-01   1.1251733e+02   6.6788828e-01
   1.2305693e-01   2.7255062e-02   3.0748530e-02   1.1342917e-01   1.1493920e+02   6.5781354e-01
   1.1989354e-01   2.7406388e-02   2.9310324e-02   1.0861882e-01   1.1713596e+02   6.6703009e-01
   1.1630505e-01   2.7651548e-02   2.8079358e-02   1.0265533e-01   1.1875519e+02   6.6665015e-01
   1.1226879e-01   2.7927990e-02   2.7039478e-02   9.5965168e-02   1.1986221e+02   6.6497916e-01
   1.0784262e-01   2.8172944e-02   2.6161972e-02   8.8904724e-02   1.2096954e+02   6.5995143e-01
   1.0311010e-01   2.8359038e-02   2.5413142e-02   8.1805582e-02   1.2179807e+02   6.4329124e-01
   9.8172474e-02   2.8493108e-02   2.4749820e-02   7.4964236e-02   1.2245599e+02   6.6383953e-01
   9.3149428e-02   2.8598424e-02   2.4114768e-02   6.8610902e-02   1.2302582e+02   6.5116973e-01
   8.8136292e-02   2.8714788e-02   2.3450560e-02   6.2911232e-02   1.2334450e+02   6.4414377e-01
   8.3207530e-02   2.8875824e-02   2.2732060e-02   5.7973706e-02   1.2359655e+02   6.6905109e-01
   7.8424434e-02   2.9116370e-02   2.1970870e-02   5.3859732e-02   1.2384051e+02   6.7871957e-01
   7.3793412e-02   2.9477056e-02   2.1190066e-02   5.0583812e-02   1.2394856e+02   6.7630333e-01
   6.9307024e-02   2.9978796e-02   2.0413138e-02   4.8119786e-02   1.2398104e+02   6.5435374e-01
   6.4997992e-02   3.0637242e-02   1.9660179e-02   4.6408848e-02   1.2403488e+02   6.7695652e-01
   6.0884630e-02   3.1474612e-02   1.8944377e-02   4.5361992e-02   1.2402942e+02   6.8204030e-01
   5.6930700e-02   3.2503758e-02   1.8275070e-02   4.4849176e-02   1.2402089e+02   6.5532874e-01
   5.3056138e-02   3.3723398e-02   1.7662302e-02   4.4717866e-02   1.2395897e+02   6.7533768e-01
   4.9187834e-02   3.5114196e-02   1.7113246e-02   4.4813292e-02   1.2384967e+02   6.8635531e-01
   4.5312264e-02   3.6635602e-02   1.6629053e-02   4.4980460e-02   1.2383908e+02   6.7655638e-01
   4.1450820e-02   3.8220368e-02   1.6208244e-02   4.5064440e-02   1.2377618e+02   6.5478356e-01
   3.7657826e-02   3.9778502e-02   1.5844185e-02   4.4920768e-02   1.2366722e+02   6.5217798e-01
   3.4025924e-02   4.1215804e-02   1.5526290e-02   4.4466852e-02   1.2351060e+02   6.6993459e-01
   3.0636902e-02   4.2437914e-02   1.5240376e-02   4.3674012e-02   1.2323894e+02   6.7891703e-01
   2.7542768e-02   4.3358796e-02   1.4962442e-02   4.2544764e-02   1.2286603e+02   6.8418662e-01
   2.4766934e-02   4.3920882e-02   1.4666068e-02   4.1135460e-02   1.2231472e+02   6.6038228e-01
   2.2318714e-02   4.4121242e-02   1.4336326e-02   3.9521832e-02   1.2168319e+02   6.8091889e-01
   2.0221300e-02   4.4019276e-02   1.3972435e-02   3.7763552e-02   1.2103930e+02   7.1454296e-01
   1.8507291e-02   4.3701662e-02   1.3582614e-02   3.5901554e-02   1.2031865e+02   6.7956638e-01
   1.7200561e-02   4.3248258e-02   1.3175860e-02   3.3962086e-02   1.1947227e+02   6.7366861e-01
   1.6312028e-02   4.2733136e-02   1.2755573e-02   3.1969576e-02   1.1840297e+02   6.8121360e-01
   1.5843146e-02   4.2229622e-02   1.2322242e-02   2.9951724e-02   1.1696897e+02   6.8797031e-01
   1.5787619e-02   4.1777624e-02   1.1878984e-02   2.7945638e-02   1.1526768e+02   7.0437176e-01
   1.6131796e-02   4.1378196e-02   1.1433070e-02   2.5990488e-02   1.1355915e+02   6.8534069e-01
   1.6851784e-02   4.1021834e-02   1.0994596e-02   2.4125648e-02   1.1190924e+02   7.1247005e-01
   1.7910978e-02   4.0698976e-02   1.0571691e-02   2.2401152e-02   1.0991885e+02   6.9898019e-01
   1.9259435e-02   4.0399868e-02   1.0167870e-02   2.0863272e-02   1.0731992e+02   6.7122127e-01
   2.0837440e-02   4.0103138e-02   9.7819238e-03   1.9543351e-02   1.0474245e+02   7.2031355e-01
   2.2588890e-02   3.9783812e-02   9.4064056e-03   1.8462557e-02   1.0214708e+02   6.7573693e-01
   2.4476734e-02   3.9394886e-02   9.0319846e-03   1.7632548e-02   9.8742126e+01   6.7725356e-01
   2.6484946e-02   3.8873600e-02   8.6551040e-03   1.7057074e-02   9.4531466e+01   6.9188114e-01
   2.8596176e-02   3.8198846e-02   8.2773780e-03   1.6729907e-02   9.0060967e+01   6.7910481e-01
   3.0776896e-02   3.7377856e-02   7.9006812e-03   1.6632062e-02   8.5809802e+01   6.8502744e-01
   3.2977614e-02   3.6449214e-02   7.5275448e-03   1.6735266e-02   8.1780584e+01   6.4963266e-01
   3.5147846e-02   3.5489234e-02   7.1643538e-03   1.7004511e-02   7.8372998e+01   7.4617725e-01
   3.7270776e-02   3.4576060e-02   6.8191920e-03   1.7403553e-02   7.4726679e+01   7.5812029e-01
   3.9357416e-02   3.3780620e-02   6.4979000e-03   1.7896051e-02   6.9968940e+01   7.8279656e-01
   4.1409846e-02   3.3160582e-02   6.2043912e-03   1.8446250e-02   6.6698084e+01   7.9947103e-01
   4.3414132e-02   3.2763956e-02   5.9417346e-03   1.9018328e-02   6.4427049e+01   7.8987892e-01
   4.5348798e-02   3.2619014e-02   5.7122856e-03   1.9568070e-02   6.0963770e+01   1.0578067e+00
   4.7172442e-02   3.2739018e-02   5.5161670e-03   2.0055324e-02   5.7573608e+01   1.1410674e+00
   4.8807430e-02   3.3144346e-02   5.3520630e-03   2.0453512e-02   5.3789874e+01   1.1434850e+00
   5.0143266e-02   3.3855198e-02   5.2199834e-03   2.0741966e-02   4.9807175e+01   1.1373175e+00
   5.1035060e-02   3.4893876e-02   5.1194782e-03   2.0907222e-02   4.6956818e+01   1.2479053e+00
   5.1335552e-02   3.6273888e-02   5.0493860e-03   2.0943094e-02   4.3358924e+01   1.6698621e+00
   5.0964302e-02   3.7980610e-02   5.0088046e-03   2.0850136e-02   3.9299566e+01   1.7964026e+00
   4.9934606e-02   3.9964218e-02   4.9967392e-03   2.0633132e-02   3.6782124e+01   1.7625954e+00
   4.8348744e-02   4.2135704e-02   5.0130432e-03   2.0304606e-02   3.4076098e+01   1.7107570e+00
   4.6368106e-02   4.4371954e-02   5.0566040e-03   1.9895602e-02   3.0732012e+01   1.7071052e+00
   4.4146756e-02   4.6513414e-02   5.1246146e-03   1.9443184e-02   2.8166993e+01   1.8026955e+00
   4.1792046e-02   4.8391396e-02   5.2130650e-03   1.8975650e-02   2.5608840e+01   1.7675350e+00
   3.9367142e-02   4.9893940e-02   5.3139944e-03   1.8514987e-02   2.3514552e+01   1.7665977e+00
   3.6896354e-02   5.0997058e-02   5.4147118e-03   1.8078750e-02   2.1769397e+01   1.7903743e+00
   3.4377166e-02   5.1751378e-02   5.4996038e-03   1.7677496e-02   1.9116771e+01   1.7698388e+00
   3.1789080e-02   5.2257900e-02   5.5566150e-03   1.7308426e-02   1.6922352e+01   1.7583491e+00
   2.9120774e-02   5.2642676e-02   5.5836408e-03   1.6961648e-02   1.4601256e+01   1.8158927e+00
   2.6417464e-02   5.3035388e-02   5.5826930e-03   1.6632352e-02   1.2549346e+01   1.6657821e+00
   2.3767766e-02   5.3545468e-02   5.5542454e-03   1.6314565e-02   1.2309742e+01   1.3735411e+00
   2.1264736e-02   5.4246028e-02   5.5004414e-03   1.5997504e-02   1.1466073e+01   1.3095901e+00
   1.8989879e-02   5.5177014e-02   5.4259700e-03   1.5674064e-02   9.8707317e+00   1.2313656e+00
   1.7003542e-02   5.6351468e-02   5.3357402e-03   1.5343765e-02   8.8898283e+00   1.1870543e+00
   1.5346780e-02   5.7760770e-02   5.2340392e-03   1.5010903e-02   8.1075475e+00   1.1977052e+00
   1.4041978e-02   5.9385414e-02   5.1246048e-03   1.4680737e-02   7.1160257e+00   1.1537882e+00
   1.3096860e-02   6.1215226e-02   5.0103886e-03   1.4356967e-02   6.3431999e+00   1.1345909e+00
   1.2510071e-02   6.3239236e-02   4.8940346e-03   1.4043208e-02   6.1849592e+00   1.1031462e+00
   1.2272143e-02   6.5419746e-02   4.7787534e-03   1.3742132e-02   6.0112285e+00   1.1219919e+00
   1.2365139e-02   6.7720184e-02   4.6674832e-03   1.3455414e-02   6.0150685e+00   1.1161510e+00
   1.2760120e-02   7.0116964e-02   4.5617074e-03   1.3181303e-02   5.5532047e+00   1.1183575e+00
   1.3423004e-02   7.2588804e-02   4.4623150e-03   1.2909357e-02   5.5545009e+00   1.1205910e+00
   1.4313992e-02   7.5136236e-02   4.3709314e-03   1.2626070e-02   6.0900248e+00   8.6923488e-01
   1.5381529e-02   7.7772920e-02   4.2908380e-03   1.2322514e-02   5.1958420e+00   6.8785940e-01
   1.6564715e-02   8.0508614e-02   4.2281344e-03   1.1991115e-02   4.9052436e+00   6.9883068e-01
   1.7799683e-02   8.3347888e-02   4.1901160e-03   1.1621965e-02   4.4670108e+00   6.6920676e-01
   1.9028718e-02   8.6295876e-02   4.1826386e-03   1.1213830e-02   3.4900891e+00   6.6632505e-01
   2.0202842e-02   8.9356148e-02   4.2104874e-03   1.0782175e-02   3.7201737e+00   6.4227562e-01
   2.1280004e-02   9.2528246e-02   4.2786658e-03   1.0348148e-02   3.7022005e+00   6.4519041e-01
   2.2224348e-02   9.5819754e-02   4.3928968e-03   9.9298280e-03   3.5102126e+00   6.9081042e-01
   2.3010096e-02   9.9196334e-02   4.5586946e-03   9.5400574e-03   3.2548834e+00   6.6103561e-01
   2.3622690e-02   1.0255974e-01   4.7809386e-03   9.1858306e-03   2.9704931e+00   6.5356430e-01
   2.4048210e-02   1.0576779e-01   5.0646878e-03   8.8708728e-03   2.8463219e+00   6.7319256e-01
   2.4279414e-02   1.0859659e-01   5.4135926e-03   8.5970612e-03   2.5089065e+00   6.8672589e-01
   2.4341956e-02   1.1079232e-01   5.8279128e-03   8.3640720e-03   2.4898411e+00   6.8562495e-01
   2.4297182e-02   1.1218305e-01   6.3056030e-03   8.1695568e-03   2.3572794e+00   6.6725082e-01
   2.4218652e-02   1.1269649e-01   6.8413848e-03   8.0104898e-03   2.2675286e+00   6.7711094e-01
   2.4173416e-02   1.1231724e-01   7.4261524e-03   7.8838530e-03   2.4093979e+00   6.5460840e-01
   2.4213218e-02   1.1104205e-01   8.0493562e-03   7.7870130e-03   2.0877125e+00   6.8732568e-01
   2.4379170e-02   1.0887833e-01   8.6997320e-03   7.7181332e-03   1.9435782e+00   6.5623971e-01
   2.4722078e-02   1.0586016e-01   9.3676290e-03   7.6762182e-03   2.0877044e+00   6.3782072e-01
   2.5306790e-02   1.0202981e-01   1.0042281e-02   7.6591748e-03   2.0140688e+00   6.9154894e-01
   2.6195538e-02   9.7417504e-02   1.0712121e-02   7.6639366e-03   2.0362616e+00   6.4282389e-01
   2.7450610e-02   9.2074524e-02   1.1375058e-02   7.6884274e-03   1.9205033e+00   7.1194995e-01
   2.9134302e-02   8.6113706e-02   1.2037762e-02   7.7295798e-03   1.6297713e+00   6.0055920e-01
   3.1295220e-02   7.9698522e-02   1.2707846e-02   7.7837722e-03   1.4880355e+00   6.1074316e-01
   3.3971654e-02   7.3007992e-02   1.3385589e-02   7.8458282e-03   1.4843429e+00   5.3464211e-01
   3.7199380e-02   6.6221622e-02   1.4061079e-02   7.9099982e-03   1.6254419e+00   4.4896254e-01
   4.1013972e-02   5.9512596e-02   1.4718375e-02   7.9746560e-03   1.7036099e+00   5.6872427e-01
   4.5430398e-02   5.3022374e-02   1.5338708e-02   8.0389094e-03   1.6956405e+00   9.2207096e-01
   5.0424512e-02   4.6848860e-02   1.5906990e-02   8.1043878e-03   1.7170639e+00   8.5770078e+00
   5.5951920e-02   4.1052690e-02   1.6411710e-02   8.1767108e-03   1.7231421e+00   2.6095383e+01
   6.1961678e-02   3.5671500e-02   1.6844295e-02   8.2599484e-03   1.6929843e+00   4.5667454e+01
   6.8375374e-02   3.0729482e-02   1.7203782e-02   8.3560226e-03   1.6982991e+00   6.2658286e+01
   7.5055768e-02   2.6241056e-02   1.7489077e-02   8.4638818e-03   1.6915786e+00   7.6324104e+01
   8.1810084e-02   2.2227824e-02   1.7690084e-02   8.5806016e-03   1.6705299e+00   8.7161591e+01
   8.8407418e-02   1.8708011e-02   1.7800294e-02   8.7040088e-03   1.6622559e+00   9.4864980e+01
   9.4585558e-02   1.5676607e-02   1.7824972e-02   8.8344410e-03   1.6639016e+00   9.9690594e+01
   1.0006589e-01   1.3114544e-02   1.7764729e-02   8.9752198e-03   1.5813162e+00   1.0348880e+02
   1.0457337e-01   1.0998558e-02   1.7613894e-02   9.1303640e-03   1.2680517e+00   1.0662800e+02
   1.0791239e-01   9.3016606e-03   1.7371565e-02   9.3048692e-03   1.1374900e+00   1.0922611e+02
   1.1001524e-01   7.9896754e-03   1.7042510e-02   9.5037238e-03   1.1973037e+00   1.1147904e+02
   1.1089026e-01   7.0271220e-03   1.6632444e-02   9.7292526e-03   1.1753649e+00   1.1331592e+02
   1.1065574e-01   6.3803838e-03   1.6142741e-02   9.9822368e-03   1.1706683e+00   1.1474989e+02
   1.0957089e-01   6.0119504e-03   1.5588829e-02   1.0262166e-02   1.0860402e+00   1.1599007e+02
   1.0790046e-01   5.8839224e-03   1.5008053e-02   1.0565207e-02   1.0092670e+00   1.1695903e+02
   1.0582510e-01   5.9614480e-03   1.4437385e-02   1.0888166e-02   1.0265712e+00   1.1753208e+02
   1.0346734e-01   6.2122634e-03   1.3911174e-02   1.1230994e-02   1.0305109e+00   1.1808241e+02
   1.0092892e-01   6.6066806e-03   1.3467403e-02   1.1591435e-02   1.0387140e+00   1.1848930e+02
   9.8306776e-02   7.1177280e-03   1.3142117e-02   1.1965064e-02   1.0602779e+00   1.1873951e+02
   9.5657932e-02   7.7185640e-03   1.2962934e-02   1.2347788e-02   1.0630696e+00   1.1890562e+02
   9.2998070e-02   8.3814338e-03   1.2945174e-02   1.2734538e-02   1.0511744e+00   1.1894057e+02
   9.0360272e-02   9.0788202e-03   1.3094216e-02   1.3119175e-02   1.0290732e+00   1.1900250e+02
   8.7783558e-02   9.7828156e-03   1.3408743e-02   1.3496100e-02   1.0412919e+00   1.1906089e+02
   8.5271172e-02   1.0470127e-02   1.3887133e-02   1.3858530e-02   1.0627590e+00   1.1900612e+02
   8.2807664e-02   1.1120395e-02   1.4531214e-02   1.4192779e-02   1.0405163e+00   1.1874545e+02
   8.0380374e-02   1.1707979e-02   1.5338945e-02   1.4481096e-02   1.0454378e+00   1.1852226e+02
   7.7976426e-02   1.2198569e-02   1.6305115e-02   1.4706673e-02   1.0407240e+00   1.1824064e+02
   7.5548148e-02   1.2552658e-02   1.7423432e-02   1.4853733e-02   1.0394111e+00   1.1758329e+02
   7.3024394e-02   1.2738884e-02   1.8679089e-02   1.4915337e-02   1.0584664e+00   1.1680629e+02
   7.0406810e-02   1.2749468e-02   2.0046912e-02   1.4894600e-02   1.0389150e+00   1.1600429e+02
   6.7769894e-02   1.2608005e-02   2.1486028e-02   1.4791283e-02   1.0584981e+00   1.1495952e+02
   6.5189064e-02   1.2354189e-02   2.2938740e-02   1.4598602e-02   1.0760202e+00   1.1375002e+02
   6.2722134e-02   1.2022882e-02   2.4333960e-02   1.4316384e-02   1.0556866e+00   1.1225062e+02
   6.0397826e-02   1.1644744e-02   2.5591400e-02   1.3956207e-02   1.0724425e+00   1.1046476e+02
   5.8238600e-02   1.1251318e-02   2.6643552e-02   1.3539422e-02   1.0666928e+00   1.0877412e+02
   5.6280734e-02   1.0870437e-02   2.7430638e-02   1.3099748e-02   1.0371722e+00   1.0683516e+02
   5.4541454e-02   1.0523522e-02   2.7902744e-02   1.2673932e-02   1.0603329e+00   1.0432680e+02
   5.3009888e-02   1.0231439e-02   2.8053802e-02   1.2292506e-02   1.0704757e+00   1.0128074e+02
   5.1661432e-02   1.0013672e-02   2.7899188e-02   1.1983029e-02   1.0441124e+00   9.8172440e+01
   5.0457564e-02   9.8794532e-03   2.7454422e-02   1.1768618e-02   1.0577640e+00   9.4895320e+01
   4.9367838e-02   9.8280452e-03   2.6754994e-02   1.1662619e-02   1.0708179e+00   9.1311103e+01
   4.8408340e-02   9.8516592e-03   2.5850808e-02   1.1667629e-02   1.0358917e+00   8.7809791e+01
   4.7626980e-02   9.9361252e-03   2.4785970e-02   1.1777317e-02   1.0314196e+00   8.3100388e+01
   4.7060466e-02   1.0063793e-02   2.3594894e-02   1.1979710e-02   1.0673665e+00   7.7818192e+01
   4.6727968e-02   1.0212078e-02   2.2317560e-02   1.2261908e-02   1.0621415e+00   7.3058666e+01
   4.6634564e-02   1.0357349e-02   2.1001798e-02   1.2609118e-02   1.0474180e+00   6.8111283e+01
   4.6772302e-02   1.0476046e-02   1.9684846e-02   1.3000425e-02   1.0502004e+00   6.2498567e+01
   4.7132022e-02   1.0538421e-02   1.8389144e-02   1.3410055e-02   1.0501131e+00   5.6993866e+01
   4.7691866e-02   1.0522862e-02   1.7133448e-02   1.3809288e-02   1.0587494e+00   5.2574511e+01
   4.8414030e-02   1.0423015e-02   1.5937721e-02   1.4167522e-02   1.0488393e+00   4.6144765e+01
   4.9256628e-02   1.0238301e-02   1.4816755e-02   1.4460555e-02   1.0468614e+00   3.9497160e+01
   5.0159180e-02   9.9755160e-03   1.3773793e-02   1.4682182e-02   1.0586908e+00   3.5461227e+01
   5.1054094e-02   9.6478412e-03   1.2800845e-02   1.4841261e-02   1.0412469e+00   3.0839398e+01
   5.1872788e-02   9.2746408e-03   1.1887719e-02   1.4947886e-02   1.0303176e+00   2.5881657e+01
   5.2533532e-02   8.8774734e-03   1.1031157e-02   1.5009460e-02   1.0388016e+00   2.1259034e+01
   5.2971492e-02   8.4731584e-03   1.0231706e-02   1.5032927e-02   1.0427781e+00   1.7809215e+01
   5.3143248e-02   8.0768708e-03   9.4917214e-03   1.5023796e-02   1.0558221e+00   1.5104654e+01
   5.3019092e-02   7.6986196e-03   8.8173796e-03   1.4988998e-02   1.0624503e+00   1.1876609e+01
   5.2597306e-02   7.3403172e-03   8.2129780e-03   1.4937098e-02   1.0617140e+00   9.9202806e+00
   5.1896922e-02   6.9997948e-03   7.6760650e-03   1.4876255e-02   1.0626342e+00   8.6275335e+00
   5.0956650e-02   6.6734372e-03   7.1985916e-03   1.4819485e-02   1.0464416e+00   7.6350208e+00
   4.9833958e-02   6.3608288e-03   6.7706846e-03   1.4785745e-02   1.0323773e+00   7.1628728e+00
   4.8607348e-02   6.0672060e-03   6.3850522e-03   1.4792547e-02   1.0345298e+00   6.3420931e+00
   4.7381688e-02   5.7994088e-03   6.0376040e-03   1.4852876e-02   1.0465320e+00   5.6144384e+00
   4.6252602e-02   5.5613316e-03   5.7246650e-03   1.4979928e-02   1.0430077e+00   5.0310608e+00
   4.5278600e-02   5.3534002e-03   5.4411060e-03   1.5187178e-02   1.0333626e+00   4.2222684e+00
   4.4479484e-02   5.1747426e-03   5.1822422e-03   1.5483184e-02   1.0301184e+00   3.4904649e+00
   4.3831492e-02   5.0253762e-03   4.9451752e-03   1.5870346e-02   1.0333341e+00   3.1005880e+00
   4.3282618e-02   4.9049836e-03   4.7272626e-03   1.6354252e-02   1.0509501e+00   2.7792000e+00
   4.2759268e-02   4.8112010e-03   4.5263344e-03   1.6948264e-02   1.0659470e+00   2.6469483e+00
   4.2168244e-02   4.7416708e-03   4.3402764e-03   1.7659014e-02   1.0713525e+00   2.7013906e+00
   4.1441624e-02   4.6926020e-03   4.1666220e-03   1.8484710e-02   1.0590338e+00   2.4986267e+00
   4.0556656e-02   4.6572350e-03   4.0028050e-03   1.9425651e-02   1.0407401e+00   2.3369210e+00
   3.9511388e-02   4.6295882e-03   3.8450196e-03   2.0477246e-02   1.0395458e+00   2.3666367e+00
   3.8315688e-02   4.6056868e-03   3.6888754e-03   2.1624310e-02   1.0599020e+00   2.4025926e+00
   3.6976628e-02   4.5822532e-03   3.5298654e-03   2.2845538e-02   1.0550036e+00   2.2540861e+00
   3.5493022e-02   4.5551270e-03   3.3654482e-03   2.4114412e-02   1.0146323e+00   2.1873747e+00
   3.3905702e-02   4.5233272e-03   3.1982684e-03   2.5400172e-02   1.0394843e+00   2.3397974e+00
   3.2317712e-02   4.4934132e-03   3.0362868e-03   2.6659174e-02   1.0709297e+00   2.1606655e+00
   3.0844446e-02   4.4733918e-03   2.8912620e-03   2.7835942e-02   1.0438514e+00   2.0361085e+00
   2.9580556e-02   4.4682942e-03   2.7762072e-03   2.8887652e-02   1.0426137e+00   2.2277176e+00
   2.8592288e-02   4.4809108e-03   2.7055866e-03   2.9801286e-02   1.0463640e+00   1.9638514e+00
   2.7928244e-02   4.5108890e-03   2.6959578e-03   3.0598242e-02   1.0437227e+00   1.4055443e+00
   2.7633610e-02   4.5552684e-03   2.7648920e-03   3.1310784e-02   1.0478190e+00   1.5068696e+00
   2.7734410e-02   4.6110740e-03   2.9303342e-03   3.1954528e-02   1.0370258e+00   1.8303254e+00
   2.8238706e-02   4.6772274e-03   3.2096198e-03   3.2532424e-02   1.0278325e+00   1.6678001e+00
   2.9144986e-02   4.7590100e-03   3.6191748e-03   3.3051808e-02   1.0410166e+00   1.5928695e+00
   3.0434916e-02   4.8696346e-03   4.1752920e-03   3.3545476e-02   1.0387671e+00   1.6634802e+00
   3.2084636e-02   5.0217142e-03   4.8970144e-03   3.4067104e-02   1.0367685e+00   1.6066637e+00
   3.4082540e-02   5.2239114e-03   5.8062938e-03   3.4658314e-02   1.0787940e+00   1.7665572e+00
   3.6433598e-02   5.4832502e-03   6.9252778e-03   3.5332682e-02   1.0569584e+00   1.8305759e+00
   3.9146408e-02   5.8028494e-03   8.2794004e-03   3.6080490e-02   1.0183519e+00   1.5737788e+00
   4.2228600e-02   6.1815272e-03   9.9011864e-03   3.6878812e-02   1.0420955e+00   1.3017892e+00
   4.5692532e-02   6.6131098e-03   1.1826212e-02   3.7704006e-02   1.0318866e+00   1.1663415e+00
   4.9538448e-02   7.0877540e-03   1.4087014e-02   3.8528948e-02   1.0304647e+00   1.1958753e+00
   5.3755070e-02   7.5963658e-03   1.6708941e-02   3.9312740e-02   1.0457729e+00   1.1600262e+00
   5.8334310e-02   8.1303592e-03   1.9712278e-02   4.0000468e-02   1.0511069e+00   1.1765029e+00
   6.3275930e-02   8.6836510e-03   2.3122232e-02   4.0533960e-02   1.0444333e+00   1.0493808e+00
   6.8584306e-02   9.2513434e-03   2.6964074e-02   4.0872152e-02   1.0241183e+00   6.8838535e-01
   7.4246552e-02   9.8235602e-03   3.1248796e-02   4.1002354e-02   1.0478349e+00   6.4474267e-01
   8.0225998e-02   1.0388046e-02   3.5965136e-02   4.0955374e-02   1.0453921e+00   6.8540088e-01
   8.6468324e-02   1.0938644e-02   4.1069492e-02   4.0787666e-02   1.0396086e+00   6.2944638e-01
   9.2929524e-02   1.1484305e-02   4.6489648e-02   4.0535032e-02   1.0487105e+00   6.6146328e-01
   9.9559164e-02   1.2045073e-02   5.2131840e-02   4.0234774e-02   1.0409980e+00   6.6928208e-01
   1.0624325e-01   1.2637105e-02   5.7869738e-02   3.9946354e-02   1.0445063e+00   6.6201061e-01
   1.1284822e-01   1.3271562e-02   6.3535842e-02   3.9730166e-02   1.0290757e+00   6.6742817e-01
   1.1925264e-01   1.3957100e-02   6.8939474e-02   3.9639232e-02   1.0670878e+00   6.5194412e-01
   1.2532448e-01   1.4692766e-02   7.3889950e-02   3.9712128e-02   1.0548107e+00   6.5471709e-01
   1.3092868e-01   1.5465606e-02   7.8166622e-02   3.9974004e-02   1.0563855e+00   6.6503455e-01
   1.3593145e-01   1.6253119e-02   8.1511578e-02   4.0432620e-02   1.0521604e+00   6.5369734e-01
   1.4020439e-01   1.7025013e-02   8.3729816e-02   4.1098722e-02   1.0150135e+00   6.4970952e-01
   1.4361312e-01   1.7743330e-02   8.4793616e-02   4.2007478e-02   1.0749293e+00   6.6986615e-01
   1.4605349e-01   1.8368745e-02   8.4836002e-02   4.3210606e-02   9.9688746e-01   6.8599921e-01
   1.4750187e-01   1.8877266e-02   8.4042502e-02   4.4799564e-02   1.0585312e+00   6.8339768e-01
   1.4802765e-01   1.9267599e-02   8.2567502e-02   4.6876176e-02   9.9144997e-01   6.8795685e-01
   1.4782329e-01   1.9560703e-02   8.0539812e-02   4.9506928e-02   9.1894296e-01   6.7370285e-01
   1.4714362e-01   1.9791842e-02   7.8085834e-02   5.2744150e-02   8.9761725e-01   6.5350034e-01
   1.4622284e-01   1.9991963e-02   7.5300522e-02   5.6621694e-02   7.1678589e-01   6.6351250e-01
   1.4526136e-01   2.0189926e-02   7.2232386e-02   6.1145998e-02   9.0848947e-01   6.7777843e-01
   1.4443936e-01   2.0424698e-02   6.8920116e-02   6.6292294e-02   6.5808626e-01   6.6465421e-01
   1.4390708e-01   2.0734284e-02   6.5395362e-02   7.2005616e-02   9.0115559e+00   6.5592189e-01
   1.4373285e-01   2.1145658e-02   6.1704280e-02   7.8218120e-02   3.3743374e+01   6.8021020e-01
   1.4392589e-01   2.1674440e-02   5.7916856e-02   8.4829782e-02   5.9401933e+01   6.5918791e-01
   1.4442843e-01   2.2319854e-02   5.4082146e-02   9.1673272e-02   7.4772561e+01   6.5186152e-01
   1.4505412e-01   2.3065862e-02   5.0263258e-02   9.8498134e-02   8.6094439e+01   6.6885423e-01
   1.4550065e-01   2.3879842e-02   4.6556538e-02   1.0498259e-01   9.5687688e+01   6.5676492e-01
   1.4536333e-01   2.4718446e-02   4.3043386e-02   1.1075619e-01   1.0225802e+02   6.7181962e-01
   1.4428458e-01   2.5550962e-02   3.9782104e-02   1.1544088e-01   1.0690820e+02   6.6009170e-01
   1.4217651e-01   2.6361940e-02   3.6816718e-02   1.1863548e-01   1.1029920e+02   6.5068642e-01
   1.3919912e-01   2.7144742e-02   3.4186774e-02   1.1996462e-01   1.1299005e+02   6.6192343e-01
   1.3563024e-01   2.7900794e-02   3.1921410e-02   1.1930046e-01   1.1551901e+02   6.4794651e-01
   1.3173789e-01   2.8635540e-02   3.0022474e-02   1.1680488e-01   1.1761373e+02   6.5523151e-01
   1.2767198e-01   2.9357982e-02   2.8462846e-02   1.1281997e-01   1.1902281e+02   6.5696486e-01
   1.2347573e-01   3.0071260e-02   2.7191988e-02   1.0776212e-01   1.2002482e+02   6.6374528e-01
   1.1914388e-01   3.0764148e-02   2.6146366e-02   1.0198245e-01   1.2077908e+02   6.6670023e-01
   1.1465999e-01   3.1419672e-02   2.5250688e-02   9.5749640e-02   1.2140163e+02   6.3706749e-01
   1.0995420e-01   3.2026068e-02   2.4427876e-02   8.9315804e-02   1.2200050e+02   6.5272798e-01
   1.0489863e-01   3.2575112e-02   2.3614126e-02   8.2931022e-02   1.2240484e+02   6.7892443e-01
   9.9399730e-02   3.3077100e-02   2.2766900e-02   7.6808644e-02   1.2268834e+02   6.7072069e-01
   9.3355182e-02   3.3573368e-02   2.1870004e-02   7.1111260e-02   1.2290820e+02   6.5088174e-01
   8.6670864e-02   3.4107830e-02   2.0910164e-02   6.5974214e-02   1.2297477e+02   6.4354838e-01
   7.9425296e-02   3.4715706e-02   1.9873740e-02   6.1497140e-02   1.2305239e+02   6.7223569e-01
   7.1838706e-02   3.5429160e-02   1.8774720e-02   5.7728134e-02   1.2309571e+02   6.8221692e-01
   6.4170358e-02   3.6261988e-02   1.7648455e-02   5.4676024e-02   1.2298836e+02   6.8121455e-01
   5.6683616e-02   3.7198296e-02   1.6533566e-02   5.2316082e-02   1.2290701e+02   6.7251301e-01
   4.9606704e-02   3.8192348e-02   1.5466766e-02   5.0586044e-02   1.2282102e+02   6.6989721e-01
   4.3127942e-02   3.9170446e-02   1.4479379e-02   4.9386362e-02   1.2268464e+02   6.9854206e-01
   3.7388388e-02   4.0038458e-02   1.3597179e-02   4.8587862e-02   1.2260370e+02   6.7851619e-01
   3.2478740e-02   4.0689106e-02   1.2839703e-02   4.8051906e-02   1.2243764e+02   6.7699167e-01
   2.8454568e-02   4.1032376e-02   1.2217482e-02   4.7660334e-02   1.2222890e+02   6.9146941e-01
   2.5341036e-02   4.1039362e-02   1.1730539e-02   4.7331430e-02   1.2201828e+02   6.7472849e-01
   2.3138768e-02   4.0737222e-02   1.1371810e-02   4.6995862e-02   1.2165486e+02   6.9729472e-01
   2.1834330e-02   4.0183810e-02   1.1130282e-02   4.6574968e-02   1.2120988e+02   6.8653583e-01
   2.1402372e-02   3.9464022e-02   1.0990366e-02   4.5987516e-02   1.2059968e+02   6.7934901e-01
   2.1799612e-02   3.8678328e-02   1.0934522e-02   4.5162788e-02   1.1981736e+02   6.9403387e-01
   2.2962546e-02   3.7911296e-02   1.0949244e-02   4.4060674e-02   1.1895540e+02   6.7465182e-01
   2.4804082e-02   3.7212182e-02   1.1025823e-02   4.2681864e-02   1.1797791e+02   6.6400904e-01
   2.7213862e-02   3.6587650e-02   1.1156001e-02   4.1058904e-02   1.1686706e+02   6.6638138e-01
   3.0054056e-02   3.6009612e-02   1.1329585e-02   3.9241174e-02   1.1543414e+02   6.9918336e-01
   3.3159242e-02   3.5466448e-02   1.1534117e-02   3.7286576e-02   1.1385144e+02   6.6834065e-01
   3.6342758e-02   3.4972576e-02   1.1752692e-02   3.5255330e-02   1.1226325e+02   6.5618356e-01
   3.9412468e-02   3.4526546e-02   1.1966549e-02   3.3196668e-02   1.1047676e+02   6.9713885e-01
   4.2217094e-02   3.4107088e-02   1.2162612e-02   3.1146760e-02   1.0844621e+02   6.6800039e-01
   4.4673132e-02   3.3683760e-02   1.2329694e-02   2.9144946e-02   1.0585551e+02   6.8686213e-01
   4.6761538e-02   3.3243402e-02   1.2452266e-02   2.7240354e-02   1.0267860e+02   6.9181703e-01
   4.8503982e-02   3.2809402e-02   1.2507454e-02   2.5473742e-02   9.8828997e+01   6.7088934e-01
   4.9927458e-02   3.2416520e-02   1.2470424e-02   2.3869700e-02   9.4571495e+01   6.9954703e-01
   5.1042890e-02   3.2088292e-02   1.2331450e-02   2.2453988e-02   9.0834981e+01   6.9012228e-01
   5.1844520e-02   3.1831850e-02   1.2094721e-02   2.1256724e-02   8.7105754e+01   6.8321432e-01
   5.2328434e-02   3.1638748e-02   1.1772211e-02   2.0294596e-02   8.3133575e+01   6.7903386e-01
   5.2496702e-02   3.1483696e-02   1.1383666e-02   1.9564859e-02   7.9696719e+01   6.5572943e-01
   5.2374984e-02   3.1338050e-02   1.0949442e-02   1.9050218e-02   7.6968898e+01   6.6350168e-01
   5.2007870e-02   3.1188984e-02   1.0488302e-02   1.8723678e-02   7.4338679e+01   6.7398646e-01
   5.1402216e-02   3.1043982e-02   1.0015936e-02   1.8554092e-02   7.0525504e+01   6.7826387e-01
   5.0520372e-02   3.0920238e-02   9.5439816e-03   1.8501374e-02   6.5995093e+01   6.9428879e-01
   4.9334034e-02   3.0825248e-02   9.0799568e-03   1.8520449e-02   6.3013854e+01   6.9199659e-01
   4.7883122e-02   3.0772490e-02   8.6264200e-03   1.8576964e-02   6.0676890e+01   6.8253713e-01
   4.6259608e-02   3.0792092e-02   8.1872460e-03   1.8646061e-02   5.7397317e+01   6.9711560e-01
   4.4535632e-02   3.0908176e-02   7.7708570e-03   1.8705609e-02   5.4288846e+01   6.9417569e-01
   4.2761212e-02   3.1136408e-02   7.3835286e-03   1.8739835e-02   5.1004796e+01   6.7228870e-01
   4.0986314e-02   3.1481048e-02   7.0252032e-03   1.8748111e-02   4.7730377e+01   6.8212110e-01
   3.9246008e-02   3.1926182e-02   6.6976578e-03   1.8737044e-02   4.4661362e+01   7.0052869e-01
   3.7555668e-02   3.2457536e-02   6.4074934e-03   1.8705707e-02   4.1388491e+01   6.9704398e-01
   3.5918096e-02   3.3071514e-02   6.1583668e-03   1.8644551e-02   3.7966222e+01   6.7926946e-01
   3.4340772e-02   3.3750156e-02   5.9500038e-03   1.8536074e-02   3.3694771e+01   6.8628770e-01
   3.2858482e-02   3.4443508e-02   5.7786224e-03   1.8369613e-02   3.0267110e+01   7.0061555e-01
   3.1526146e-02   3.5085130e-02   5.6387856e-03   1.8146345e-02   2.8120837e+01   6.8839307e-01
   3.0392430e-02   3.5645528e-02   5.5275392e-03   1.7866497e-02   2.6379380e+01   6.9418590e-01
   2.9484208e-02   3.6152836e-02   5.4438814e-03   1.7537588e-02   2.4151625e+01   6.9497308e-01
   2.8799026e-02   3.6657262e-02   5.3883526e-03   1.7175825e-02   2.1337472e+01   6.7520701e-01
   2.8303162e-02   3.7205484e-02   5.3612486e-03   1.6791489e-02   1.9994712e+01   6.6864271e-01
   2.7942262e-02   3.7823038e-02   5.3619378e-03   1.6387409e-02   1.8166656e+01   7.0473132e-01
   2.7659178e-02   3.8517840e-02   5.3878568e-03   1.5969814e-02   1.5755836e+01   7.2576326e-01
   2.7408200e-02   3.9284608e-02   5.4337120e-03   1.5552101e-02   1.4924213e+01   6.9724842e-01
   2.7160308e-02   4.0094040e-02   5.4957720e-03   1.5144769e-02   1.3563778e+01   7.2056510e-01
   2.6893728e-02   4.0929330e-02   5.5694370e-03   1.4750089e-02   1.2020082e+01   7.5985110e-01
   2.6563084e-02   4.1783122e-02   5.6475040e-03   1.4367848e-02   1.0894599e+01   7.8600776e-01
   2.6107148e-02   4.2641102e-02   5.7242460e-03   1.4001033e-02   9.4181494e+00   7.7898851e-01
   2.5503238e-02   4.3525600e-02   5.7936824e-03   1.3651921e-02   8.4324703e+00   7.4563098e-01
   2.4772354e-02   4.4476350e-02   5.8494840e-03   1.3318212e-02   7.2640789e+00   7.5691228e-01
   2.3956010e-02   4.5517000e-02   5.8871088e-03   1.2995300e-02   6.4023313e+00   7.4658996e-01
   2.3102432e-02   4.6664050e-02   5.9037556e-03   1.2678735e-02   6.0299840e+00   7.4175170e-01
   2.2258212e-02   4.7928652e-02   5.8995016e-03   1.2369725e-02   5.6475886e+00   7.3959734e-01
   2.1469024e-02   4.9312180e-02   5.8752470e-03   1.2071639e-02   5.0601345e+00   7.2223797e-01
   2.0770074e-02   5.0802356e-02   5.8305002e-03   1.1786088e-02   4.4963153e+00   7.1474241e-01
   2.0187542e-02   5.2385794e-02   5.7641670e-03   1.1520736e-02   5.4946503e+00   6.7034933e-01
   1.9737345e-02   5.4057502e-02   5.6740008e-03   1.1287565e-02   5.4909482e+00   6.7415373e-01
   1.9419103e-02   5.5828138e-02   5.5601388e-03   1.1095165e-02   4.7359434e+00   7.1166648e-01
   1.9222819e-02   5.7720322e-02   5.4287484e-03   1.0946325e-02   5.2228021e+00   6.6880981e-01
   1.9130232e-02   5.9752804e-02   5.2889654e-03   1.0841374e-02   5.1819940e+00   6.6008560e-01
   1.9118216e-02   6.1946980e-02   5.1498882e-03   1.0780112e-02   5.1088244e+00   6.7972783e-01
   1.9163826e-02   6.4326466e-02   5.0207866e-03   1.0756707e-02   4.7089437e+00   6.6093445e-01
   1.9246245e-02   6.6912142e-02   4.9124414e-03   1.0761002e-02   4.3386168e+00   6.9625406e-01
   1.9338736e-02   6.9730996e-02   4.8354880e-03   1.0783656e-02   4.2222682e+00   6.9130857e-01
   1.9413686e-02   7.2808490e-02   4.7983858e-03   1.0814933e-02   3.6522946e+00   6.6157313e-01
   1.9455944e-02   7.6148818e-02   4.8084554e-03   1.0843236e-02   3.6751150e+00   6.7531125e-01
   1.9450454e-02   7.9720140e-02   4.8726904e-03   1.0861755e-02   3.6541195e+00   6.7325805e-01
   1.9382328e-02   8.3437718e-02   4.9988388e-03   1.0871113e-02   3.7287778e+00   6.8321026e-01
   1.9237958e-02   8.7148216e-02   5.1947344e-03   1.0869889e-02   3.5794401e+00   6.6902305e-01
   1.9008917e-02   9.0653406e-02   5.4653378e-03   1.0850516e-02   2.8398984e+00   6.7308504e-01
   1.8706755e-02   9.3768392e-02   5.8128086e-03   1.0801500e-02   2.7068432e+00   6.6174123e-01
   1.8343412e-02   9.6350754e-02   6.2377020e-03   1.0710116e-02   2.5916453e+00   6.4619207e-01
   1.7921109e-02   9.8279382e-02   6.7395250e-03   1.0572904e-02   2.3799148e+00   6.9328991e-01
   1.7443143e-02   9.9428282e-02   7.3156440e-03   1.0400699e-02   2.3300566e+00   6.6083991e-01
   1.6915023e-02   9.9693278e-02   7.9594684e-03   1.0207052e-02   2.3020245e+00   6.9183184e-01
   1.6342798e-02   9.9063324e-02   8.6603542e-03   9.9999306e-03   2.2378534e+00   6.7694451e-01
   1.5746174e-02   9.7640118e-02   9.4027480e-03   9.7845736e-03   2.1410731e+00   6.4515773e-01
   1.5182489e-02   9.5548186e-02   1.0165958e-02   9.5682004e-03   2.1888605e+00   7.0229448e-01
   1.4733974e-02   9.2873992e-02   1.0926288e-02   9.3594546e-03   2.1656713e+00   6.2790708e-01
   1.4483616e-02   8.9672020e-02   1.1660966e-02   9.1640296e-03   2.1735904e+00   7.0875759e-01
   1.4508830e-02   8.5980916e-02   1.2342540e-02   8.9870384e-03   2.0671049e+00   6.4968459e-01
   1.4881685e-02   8.1880168e-02   1.2938559e-02   8.8351060e-03   1.9394552e+00   6.9388197e-01
   1.5669877e-02   7.7483202e-02   1.3428372e-02   8.7128356e-03   2.0122172e+00   7.1913317e-01
   1.6930954e-02   7.2911492e-02   1.3802342e-02   8.6217646e-03   1.9634646e+00   5.2748885e-01
   1.8715004e-02   6.8277866e-02   1.4060917e-02   8.5612708e-03   1.9762063e+00   6.7247836e-01
   2.1064914e-02   6.3645660e-02   1.4221434e-02   8.5279864e-03   2.0205442e+00   3.7331750e-01
   2.4012312e-02   5.9086316e-02   1.4302264e-02   8.5131570e-03   1.9479231e+00   6.4967770e-01
   2.7575492e-02   5.4711822e-02   1.4309213e-02   8.5055952e-03   1.9800568e+00   4.6966426e-01
   3.1756644e-02   5.0607462e-02   1.4242767e-02   8.4977450e-03   2.0160208e+00   3.0739191e+00
   3.6533424e-02   4.6805964e-02   1.4111180e-02   8.4879406e-03   1.9954591e+00   1.5583728e+01
   4.1849886e-02   4.3317260e-02   1.3924553e-02   8.4798260e-03   1.9918537e+00   3.3699928e+01
   4.7614538e-02   4.0132504e-02   1.3686512e-02   8.4770184e-03   1.9627596e+00   5.2505677e+01
   5.3695432e-02   3.7216130e-02   1.3409799e-02   8.4815100e-03   1.9766881e+00   6.8684753e+01
   5.9918842e-02   3.4519184e-02   1.3118326e-02   8.4954324e-03   1.8492698e+00   8.0331149e+01
   6.6059250e-02   3.1983472e-02   1.2833211e-02   8.5198312e-03   1.4275283e+00   8.9326329e+01
   7.1863748e-02   2.9575220e-02   1.2574364e-02   8.5537284e-03   1.2078504e+00   9.5263706e+01
   7.7087238e-02   2.7299620e-02   1.2367161e-02   8.5947626e-03   1.2999023e+00   9.9817219e+01
   8.1503632e-02   2.5171766e-02   1.2237616e-02   8.6403718e-03   1.3136741e+00   1.0386339e+02
   8.4947398e-02   2.3197142e-02   1.2203288e-02   8.6859626e-03   1.2853486e+00   1.0693694e+02
   8.7325276e-02   2.1361650e-02   1.2274180e-02   8.7258396e-03   1.2267500e+00   1.0934161e+02
   8.8638086e-02   1.9655232e-02   1.2457339e-02   8.7585606e-03   1.1037911e+00   1.1152527e+02
   8.8982946e-02   1.8077247e-02   1.2756125e-02   8.7854232e-03   1.0706597e+00   1.1375835e+02
   8.8516876e-02   1.6629468e-02   1.3170188e-02   8.8048752e-03   1.0468401e+00   1.1539420e+02
   8.7486006e-02   1.5320680e-02   1.3697590e-02   8.8179160e-03   1.0414173e+00   1.1691339e+02
   8.6161326e-02   1.4152096e-02   1.4334688e-02   8.8351208e-03   1.0430885e+00   1.1811605e+02
   8.4742014e-02   1.3122061e-02   1.5076800e-02   8.8701908e-03   1.0144152e+00   1.1888971e+02
   8.3357028e-02   1.2233064e-02   1.5914174e-02   8.9340102e-03   1.0602611e+00   1.1970333e+02
   8.2073768e-02   1.1481311e-02   1.6827299e-02   9.0341662e-03   1.0431609e+00   1.2023437e+02
   8.0936044e-02   1.0854347e-02   1.7798191e-02   9.1724396e-03   1.0233585e+00   1.2063654e+02
   7.9958996e-02   1.0336050e-02   1.8813976e-02   9.3471678e-03   1.0452182e+00   1.2097064e+02
   7.9105264e-02   9.9071982e-03   1.9853652e-02   9.5582808e-03   1.0170666e+00   1.2114438e+02
   7.8326836e-02   9.5492564e-03   2.0885340e-02   9.8041886e-03   1.0318724e+00   1.2126288e+02
   7.7581254e-02   9.2530488e-03   2.1880706e-02   1.0079415e-02   1.0537359e+00   1.2141951e+02
   7.6836490e-02   9.0129842e-03   2.2823284e-02   1.0377482e-02   1.0482191e+00   1.2157359e+02
   7.6064378e-02   8.8237544e-03   2.3697654e-02   1.0693563e-02   1.0520195e+00   1.2160699e+02
   7.5209062e-02   8.6822300e-03   2.4488308e-02   1.1025429e-02   1.0569120e+00   1.2160432e+02
   7.4183124e-02   8.5863564e-03   2.5184530e-02   1.1369473e-02   1.0524671e+00   1.2148581e+02
   7.2903360e-02   8.5349656e-03   2.5772870e-02   1.1719629e-02   1.0676177e+00   1.2127233e+02
   7.1335976e-02   8.5248538e-03   2.6224102e-02   1.2069405e-02   1.0761773e+00   1.2108537e+02
   6.9505548e-02   8.5546348e-03   2.6490368e-02   1.2411467e-02   1.0431441e+00   1.2067506e+02
   6.7480462e-02   8.6249378e-03   2.6532936e-02   1.2739783e-02   1.0409643e+00   1.2003566e+02
   6.5337224e-02   8.7322650e-03   2.6337260e-02   1.3048941e-02   1.0483341e+00   1.1929619e+02
   6.3131716e-02   8.8665692e-03   2.5896668e-02   1.3330478e-02   1.0422224e+00   1.1833182e+02
   6.0905586e-02   9.0166336e-03   2.5214050e-02   1.3576347e-02   1.0509260e+00   1.1731675e+02
   5.8712484e-02   9.1777494e-03   2.4312848e-02   1.3780528e-02   1.0308561e+00   1.1618950e+02
   5.6648658e-02   9.3454764e-03   2.3224568e-02   1.3936336e-02   1.0284117e+00   1.1489235e+02
   5.4825406e-02   9.5131824e-03   2.1978954e-02   1.4048303e-02   1.0592678e+00   1.1354990e+02
   5.3342416e-02   9.6751688e-03   2.0621886e-02   1.4140499e-02   1.0473914e+00   1.1189229e+02
   5.2305934e-02   9.8221810e-03   1.9212583e-02   1.4244458e-02   1.0366439e+00   1.1015853e+02
   5.1811306e-02   9.9435846e-03   1.7795593e-02   1.4392576e-02   1.0346924e+00   1.0826672e+02
   5.1927338e-02   1.0030471e-02   1.6398642e-02   1.4615795e-02   1.0225029e+00   1.0606584e+02
   5.2685740e-02   1.0071839e-02   1.5044671e-02   1.4937647e-02   1.0566852e+00   1.0382564e+02
   5.4068062e-02   1.0053749e-02   1.3756642e-02   1.5374801e-02   1.0724126e+00   1.0089557e+02
   5.6028944e-02   9.9576532e-03   1.2554166e-02   1.5939617e-02   1.0473346e+00   9.7672172e+01
   5.8491096e-02   9.7730738e-03   1.1450083e-02   1.6641972e-02   1.0616556e+00   9.4695862e+01
   6.1325816e-02   9.5118932e-03   1.0451697e-02   1.7492227e-02   1.0608621e+00   9.1607958e+01
   6.4370530e-02   9.1932658e-03   9.5599450e-03   1.8495670e-02   1.0399239e+00   8.8366420e+01
   6.7446278e-02   8.8349926e-03   8.7747090e-03   1.9649777e-02   1.0513010e+00   8.4532030e+01
   7.0361328e-02   8.4535188e-03   8.0957180e-03   2.0948336e-02   1.0558886e+00   8.0382190e+01
   7.2893870e-02   8.0624330e-03   7.5165644e-03   2.2372634e-02   1.0446601e+00   7.5925152e+01
   7.4809134e-02   7.6751632e-03   7.0264170e-03   2.3886798e-02   1.0367466e+00   7.1719642e+01
   7.5953644e-02   7.2976972e-03   6.6129914e-03   2.5435698e-02   1.0399240e+00   6.7278826e+01
   7.6301902e-02   6.9303788e-03   6.2663588e-03   2.6949004e-02   1.0349646e+00   6.1452198e+01
   7.5896574e-02   6.5750456e-03   5.9784512e-03   2.8360786e-02   1.0416478e+00   5.7269324e+01
   7.4795762e-02   6.2355544e-03   5.7389010e-03   2.9614198e-02   1.0700898e+00   5.3240801e+01
   7.3071744e-02   5.9169688e-03   5.5358826e-03   3.0660656e-02   1.0579345e+00   4.7305730e+01
   7.0812406e-02   5.6200598e-03   5.3586582e-03   3.1453752e-02   1.0570886e+00   4.2241810e+01
   6.8133458e-02   5.3416132e-03   5.2004086e-03   3.1936112e-02   1.0742685e+00   3.7059389e+01
   6.5177740e-02   5.0764904e-03   5.0543930e-03   3.2028574e-02   1.0565206e+00   3.2311081e+01
   6.2088718e-02   4.8189690e-03   4.9097808e-03   3.1673762e-02   1.0627162e+00   2.9415435e+01
   5.8989524e-02   4.5652884e-03   4.7588048e-03   3.0911344e-02   1.0607494e+00   2.6132987e+01
   5.5961626e-02   4.3149086e-03   4.6023628e-03   2.9836622e-02   1.0556246e+00   2.2508229e+01
   5.3056106e-02   4.0724938e-03   4.4453452e-03   2.8541272e-02   1.0621819e+00   2.0353038e+01
   5.0315024e-02   3.8433536e-03   4.2914712e-03   2.7119380e-02   1.0568587e+00   1.8242739e+01
   4.7763448e-02   3.6293614e-03   4.1429690e-03   2.5652782e-02   1.0701612e+00   1.5145998e+01
   4.5406582e-02   3.4304174e-03   4.0006642e-03   2.4207098e-02   1.0559769e+00   1.2961728e+01
   4.3244750e-02   3.2473294e-03   3.8645626e-03   2.2832926e-02   1.0448931e+00   1.0870202e+01
   4.1287556e-02   3.0832400e-03   3.7360420e-03   2.1567150e-02   1.0527610e+00   9.2888097e+00
   3.9554218e-02   2.9393430e-03   3.6181186e-03   2.0452006e-02   1.0707577e+00   8.8986809e+00
   3.8069570e-02   2.8137082e-03   3.5139552e-03   1.9530990e-02   1.0599534e+00   7.8956347e+00
   3.6851798e-02   2.7044650e-03   3.4259834e-03   1.8834194e-02   1.0283533e+00   6.9789300e+00
   3.5902526e-02   2.6103452e-03   3.3565334e-03   1.8377419e-02   1.0586296e+00   6.2513144e+00
   3.5207776e-02   2.5307772e-03   3.3079332e-03   1.8162450e-02   1.0622453e+00   5.8679934e+00
   3.4731768e-02   2.4665428e-03   3.2811608e-03   1.8176887e-02   1.0563385e+00   5.4985581e+00
   3.4417548e-02   2.4200626e-03   3.2767472e-03   1.8395888e-02   1.0773371e+00   4.1589071e+00
   3.4203388e-02   2.3941884e-03   3.2971728e-03   1.8780726e-02   1.0703413e+00   3.2443430e+00
   3.4030372e-02   2.3905260e-03   3.3467524e-03   1.9277979e-02   1.0473916e+00   3.0006952e+00
   3.3847496e-02   2.4090868e-03   3.4312386e-03   1.9827731e-02   1.0521986e+00   2.8821413e+00
   3.3631896e-02   2.4471836e-03   3.5590272e-03   2.0379408e-02   1.0629150e+00   2.6261457e+00
   3.3392888e-02   2.5019466e-03   3.7409204e-03   2.0899132e-02   1.0395521e+00   2.2323966e+00
   3.3163040e-02   2.5753586e-03   3.9890808e-03   2.1367938e-02   1.0421840e+00   2.1600893e+00
   3.2988794e-02   2.6725802e-03   4.3162030e-03   2.1784300e-02   1.0689338e+00   2.3419244e+00
   3.2901178e-02   2.7992074e-03   4.7347244e-03   2.2163832e-02   1.0737730e+00   2.3955152e+00
   3.2897600e-02   2.9612526e-03   5.2563628e-03   2.2540544e-02   1.0587243e+00   2.1606773e+00
   3.2969200e-02   3.1644996e-03   5.8902486e-03   2.2956400e-02   1.0422709e+00   2.1102737e+00
   3.3138792e-02   3.4143236e-03   6.6430174e-03   2.3439592e-02   1.0416198e+00   1.8603206e+00
   3.3453564e-02   3.7147502e-03   7.5238302e-03   2.4009908e-02   1.0420375e+00   1.6781040e+00
   3.3960030e-02   4.0667264e-03   8.5469182e-03   2.4683728e-02   1.0429713e+00   2.0077206e+00
   3.4715454e-02   4.4667654e-03   9.7262160e-03   2.5463872e-02   1.0428252e+00   2.1614878e+00
   3.5815506e-02   4.9097424e-03   1.1072054e-02   2.6337050e-02   1.0454634e+00   2.3111254e+00
   3.7381006e-02   5.3925414e-03   1.2598260e-02   2.7276904e-02   1.0575768e+00   2.1505127e+00
   3.9514090e-02   5.9138220e-03   1.4323763e-02   2.8249850e-02   1.0525582e+00   1.9249400e+00
   4.2280078e-02   6.4742408e-03   1.6261814e-02   2.9226098e-02   1.0551753e+00   2.1268285e+00
   4.5709254e-02   7.0740962e-03   1.8412980e-02   3.0202388e-02   1.0563675e+00   2.2785431e+00
   4.9801682e-02   7.7090004e-03   2.0772234e-02   3.1198664e-02   1.0399077e+00   2.3574793e+00
   5.4546052e-02   8.3686822e-03   2.3345372e-02   3.2234772e-02   1.0343329e+00   2.4032050e+00
   5.9925354e-02   9.0437974e-03   2.6146190e-02   3.3324108e-02   1.0233982e+00   2.3589738e+00
   6.5878840e-02   9.7319856e-03   2.9184802e-02   3.4465848e-02   1.0413386e+00   2.1347016e+00
   7.2278780e-02   1.0429861e-02   3.2474336e-02   3.5658646e-02   1.0426267e+00   1.8815886e+00
   7.8957066e-02   1.1127800e-02   3.6020794e-02   3.6911478e-02   1.0282589e+00   1.5191637e+00
   8.5744120e-02   1.1814165e-02   3.9805166e-02   3.8230680e-02   1.0649241e+00   1.2340581e+00
   9.2488954e-02   1.2475660e-02   4.3775122e-02   3.9632206e-02   1.0650713e+00   1.2736901e+00
   9.9065138e-02   1.3095503e-02   4.7831750e-02   4.1146786e-02   1.0707441e+00   1.2392023e+00
   1.0539405e-01   1.3659620e-02   5.1838254e-02   4.2796002e-02   1.0604469e+00   1.0982597e+00
   1.1146297e-01   1.4160613e-02   5.5641020e-02   4.4576868e-02   1.0454239e+00   8.2059928e-01
   1.1731840e-01   1.4586932e-02   5.9084140e-02   4.6453268e-02   1.0407352e+00   6.2984914e-01
   1.2299723e-01   1.4922827e-02   6.1979336e-02   4.8351456e-02   1.0115971e+00   6.6336698e-01
   1.2847419e-01   1.5162705e-02   6.4104080e-02   5.0173810e-02   1.0620346e+00   6.4658687e-01
   1.3370358e-01   1.5314197e-02   6.5299828e-02   5.1797752e-02   1.0164834e+00   6.5205272e-01
   1.3858461e-01   1.5397126e-02   6.5485380e-02   5.3110242e-02   1.0401434e+00   6.5958817e-01
   1.4298339e-01   1.5439324e-02   6.4661160e-02   5.4069164e-02   1.0689844e+00   6.7553671e-01
   1.4682071e-01   1.5466897e-02   6.2958542e-02   5.4691720e-02   1.0160183e+00   7.0130471e-01
   1.5002877e-01   1.5501818e-02   6.0553442e-02   5.5067320e-02   1.0673309e+00   6.5773427e-01
   1.5257273e-01   1.5559902e-02   5.7605070e-02   5.5363556e-02   9.9822002e-01   6.6398847e-01
   1.5443101e-01   1.5649679e-02   5.4282420e-02   5.5756568e-02   1.0967263e+00   6.8635802e-01
   1.5550127e-01   1.5785506e-02   5.0757314e-02   5.6396970e-02   9.1078628e-01   6.6879661e-01
   1.5566985e-01   1.5998018e-02   4.7173848e-02   5.7418474e-02   8.9535132e-01   6.4249024e-01
   1.5494950e-01   1.6320713e-02   4.3630882e-02   5.8943364e-02   9.1466042e-01   6.5631059e-01
   1.5350028e-01   1.6775865e-02   4.0206046e-02   6.1061032e-02   7.1224767e-01   6.8314156e-01
   1.5149128e-01   1.7375241e-02   3.6973606e-02   6.3805312e-02   1.0027489e+00   6.5121808e-01
   1.4901319e-01   1.8128475e-02   3.3990966e-02   6.7151052e-02   4.9142087e-01   6.6352224e-01
   1.4607118e-01   1.9047853e-02   3.1291546e-02   7.1023618e-02   9.9627006e+00   6.6472797e-01
   1.4265392e-01   2.0134174e-02   2.8902646e-02   7.5325592e-02   3.5842492e+01   6.4394572e-01
   1.3890063e-01   2.1378338e-02   2.6856486e-02   7.9935720e-02   6.0365034e+01   6.8354043e-01
   1.3505133e-01   2.2772954e-02   2.5180312e-02   8.4671426e-02   7.4980952e+01   6.7658991e-01
   1.3130439e-01   2.4301370e-02   2.3891982e-02   8.9296298e-02   8.6457153e+01   6.4083760e-01
   1.2778485e-01   2.5927882e-02   2.2990416e-02   9.3565504e-02   9.6536532e+01   6.4523145e-01
   1.2451298e-01   2.7595902e-02   2.2455008e-02   9.7229026e-02   1.0359635e+02   6.6643645e-01
   1.2145810e-01   2.9247370e-02   2.2251582e-02   1.0001091e-01   1.0777440e+02   6.5978416e-01
   1.1860863e-01   3.0822342e-02   2.2327132e-02   1.0156907e-01   1.1072078e+02   6.5142075e-01
   1.1597163e-01   3.2252004e-02   2.2609538e-02   1.0158597e-01   1.1333315e+02   6.5297072e-01
   1.1355600e-01   3.3485646e-02   2.3012734e-02   9.9979890e-02   1.1554644e+02   6.3014688e-01
   1.1135573e-01   3.4483404e-02   2.3443860e-02   9.6936656e-02   1.1737930e+02   6.3809476e-01
   1.0934476e-01   3.5234424e-02   2.3804524e-02   9.2812054e-02   1.1877594e+02   6.5137593e-01
   1.0744587e-01   3.5778834e-02   2.4006650e-02   8.7973946e-02   1.1991770e+02   6.4900840e-01
   1.0552548e-01   3.6180836e-02   2.3992752e-02   8.2696774e-02   1.2092817e+02   6.6822063e-01
   1.0343375e-01   3.6520198e-02   2.3741198e-02   7.7223314e-02   1.2161441e+02   6.7337478e-01
   1.0100170e-01   3.6868962e-02   2.3277308e-02   7.1778312e-02   1.2218942e+02   6.7245272e-01
   9.8037568e-02   3.7290494e-02   2.2651272e-02   6.6542818e-02   1.2275343e+02   6.6683054e-01
   9.4408180e-02   3.7856000e-02   2.1903490e-02   6.1661832e-02   1.2306223e+02   6.5849620e-01
   9.0049362e-02   3.8624660e-02   2.1071158e-02   5.7237706e-02   1.2326090e+02   6.7494075e-01
   8.4952658e-02   3.9637916e-02   2.0201136e-02   5.3343304e-02   1.2351484e+02   6.6743183e-01
   7.9241424e-02   4.0928506e-02   1.9341868e-02   5.0024050e-02   1.2370636e+02   6.5810695e-01
   7.3109514e-02   4.2516184e-02   1.8526690e-02   4.7280300e-02   1.2379153e+02   6.7563742e-01
   6.6759036e-02   4.4384540e-02   1.7775328e-02   4.5068148e-02   1.2388321e+02   6.7243150e-01
   6.0426024e-02   4.6471534e-02   1.7100920e-02   4.3318430e-02   1.2392554e+02   6.6772250e-01
   5.4327972e-02   4.8678752e-02   1.6505722e-02   4.1938656e-02   1.2397416e+02   6.7053962e-01
   4.8634154e-02   5.0866138e-02   1.5981245e-02   4.0809096e-02   1.2410404e+02   6.9612349e-01
   4.3475950e-02   5.2851412e-02   1.5510804e-02   3.9817220e-02   1.2411997e+02   6.9535369e-01
   3.8953848e-02   5.4448984e-02   1.5080759e-02   3.8861726e-02   1.2411693e+02   6.6629987e-01
   3.5135380e-02   5.5534784e-02   1.4689321e-02   3.7846296e-02   1.2411028e+02   6.8565230e-01
   3.2050118e-02   5.6043734e-02   1.4335810e-02   3.6724132e-02   1.2394063e+02   6.7235075e-01
   2.9701008e-02   5.5940446e-02   1.4012808e-02   3.5501092e-02   1.2366834e+02   6.7449423e-01
   2.8067530e-02   5.5247714e-02   1.3707258e-02   3.4199952e-02   1.2329012e+02   6.9867804e-01
   2.7124904e-02   5.4039766e-02   1.3403491e-02   3.2844562e-02   1.2274742e+02   6.7543538e-01
   2.6863028e-02   5.2432510e-02   1.3087273e-02   3.1451974e-02   1.2220453e+02   6.9240139e-01
   2.7268354e-02   5.0580756e-02   1.2748567e-02   3.0034530e-02   1.2149796e+02   6.9086224e-01
   2.8304592e-02   4.8625530e-02   1.2379823e-02   2.8606062e-02   1.2041079e+02   6.6905328e-01
   2.9907316e-02   4.6669124e-02   1.1976635e-02   2.7185036e-02   1.1938109e+02   6.8629066e-01
   3.1981256e-02   4.4785176e-02   1.1548346e-02   2.5786886e-02   1.1834913e+02   6.7591474e-01
   3.4404600e-02   4.3046660e-02   1.1115580e-02   2.4414160e-02   1.1689966e+02   6.8854180e-01
   3.7029498e-02   4.1517924e-02   1.0697676e-02   2.3073326e-02   1.1516978e+02   7.1726221e-01
   3.9714862e-02   4.0236208e-02   1.0308450e-02   2.1784076e-02   1.1368141e+02   7.1033330e-01
   4.2384108e-02   3.9223534e-02   9.9551454e-03   2.0568230e-02   1.1228638e+02   7.0314725e-01
   4.5029460e-02   3.8465026e-02   9.6403182e-03   1.9452953e-02   1.1049717e+02   6.8646117e-01
   4.7678986e-02   3.7925694e-02   9.3610312e-03   1.8466965e-02   1.0857410e+02   7.0278631e-01
   5.0360258e-02   3.7567430e-02   9.1119630e-03   1.7632398e-02   1.0599012e+02   7.0317084e-01
   5.3075606e-02   3.7336454e-02   8.8910208e-03   1.6968995e-02   1.0294965e+02   6.7235487e-01
   5.5796616e-02   3.7176710e-02   8.6984034e-03   1.6490544e-02   9.9605888e+01   6.8795903e-01
   5.8474888e-02   3.7026276e-02   8.5377548e-03   1.6202616e-02   9.5416025e+01   6.8563374e-01
   6.1038442e-02   3.6843344e-02   8.4124274e-03   1.6102111e-02   9.1918099e+01   6.7490815e-01
   6.3381982e-02   3.6618876e-02   8.3207370e-03   1.6180697e-02   8.8506011e+01   6.8782702e-01
   6.5420900e-02   3.6343080e-02   8.2565258e-03   1.6435487e-02   8.4371046e+01   6.9964152e-01
   6.7151466e-02   3.5992020e-02   8.2090828e-03   1.6862853e-02   8.1158752e+01   7.1867906e-01
   6.8618278e-02   3.5531612e-02   8.1643376e-03   1.7453040e-02   7.8482425e+01   7.0341591e-01
   6.9830672e-02   3.4918720e-02   8.1091092e-03   1.8190276e-02   7.5653935e+01   6.8185351e-01
   7.0751384e-02   3.4102496e-02   8.0384356e-03   1.9050090e-02   7.2497560e+01   7.1104934e-01
   7.1357716e-02   3.3066094e-02   7.9544164e-03   2.0000996e-02   6.8700593e+01   7.0363314e-01
   7.1653566e-02   3.1840696e-02   7.8610100e-03   2.1000570e-02   6.5324030e+01   6.7782558e-01
   7.1627142e-02   3.0490556e-02   7.7636850e-03   2.2002278e-02   6.2420305e+01   6.9454446e-01
   7.1255844e-02   2.9111566e-02   7.6664342e-03   2.2955616e-02   5.8866239e+01   6.7991984e-01
   7.0512938e-02   2.7794020e-02   7.5738258e-03   2.3802788e-02   5.5135988e+01   6.5793731e-01
   6.9350998e-02   2.6604652e-02   7.4945904e-03   2.4486004e-02   5.1793088e+01   6.6657535e-01
   6.7799724e-02   2.5597970e-02   7.4363978e-03   2.4943678e-02   4.8982857e+01   6.6686071e-01
   6.6016090e-02   2.4825732e-02   7.4029328e-03   2.5136810e-02   4.5558219e+01   6.7035701e-01
   6.4172272e-02   2.4337882e-02   7.3952380e-03   2.5065528e-02   4.0520386e+01   6.8405586e-01
   6.2405722e-02   2.4172858e-02   7.4117550e-03   2.4750820e-02   3.6356987e+01   6.7999927e-01
   6.0816170e-02   2.4352120e-02   7.4487408e-03   2.4229782e-02   3.3577207e+01   6.8845441e-01
   5.9455216e-02   2.4875782e-02   7.5009728e-03   2.3538880e-02   3.0912952e+01   7.0009757e-01
   5.8346518e-02   2.5741760e-02   7.5647774e-03   2.2707762e-02   2.7935844e+01   6.9009380e-01
   5.7482784e-02   2.6954138e-02   7.6389194e-03   2.1771956e-02   2.4507222e+01   6.8988130e-01
   5.6817258e-02   2.8511500e-02   7.7196502e-03   2.0776078e-02   2.2722123e+01   6.7545595e-01
   5.6260286e-02   3.0402458e-02   7.7995038e-03   1.9765802e-02   2.1730080e+01   6.8227834e-01
   5.5668982e-02   3.2595724e-02   7.8695798e-03   1.8773875e-02   1.9266395e+01   6.9962842e-01
   5.4873844e-02   3.5041116e-02   7.9177442e-03   1.7824071e-02   1.6541856e+01   6.8211125e-01
   5.3708082e-02   3.7663314e-02   7.9292094e-03   1.6933000e-02   1.4079886e+01   6.9535327e-01
   5.2028490e-02   4.0349488e-02   7.8966420e-03   1.6106811e-02   1.2295014e+01   6.9868937e-01
   4.9780602e-02   4.2969482e-02   7.8219678e-03   1.5346333e-02   1.1373390e+01   6.7207221e-01
   4.7022710e-02   4.5405680e-02   7.7093216e-03   1.4644776e-02   1.0317163e+01   6.9072228e-01
   4.3880208e-02   4.7573788e-02   7.5692464e-03   1.3986770e-02   9.4212359e+00   6.9419588e-01
   4.0501484e-02   4.9444444e-02   7.4179034e-03   1.3356400e-02   8.8677121e+00   6.6910710e-01
   3.7022856e-02   5.1035970e-02   7.2695640e-03   1.2751024e-02   7.9338336e+00   6.8007643e-01
   3.3558986e-02   5.2360768e-02   7.1358330e-03   1.2183200e-02   6.2882801e+00   6.8907446e-01
   3.0200418e-02   5.3386508e-02   7.0270730e-03   1.1669573e-02   5.4400144e+00   6.6024767e-01
   2.7006600e-02   5.4099974e-02   6.9547148e-03   1.1225352e-02   5.5564669e+00   6.7601343e-01
   2.4025150e-02   5.4577260e-02   6.9279656e-03   1.0860548e-02   5.9100398e+00   7.1287191e-01
   2.1300254e-02   5.4911872e-02   6.9519150e-03   1.0579782e-02   5.8152425e+00   6.7655876e-01
   1.8859289e-02   5.5150924e-02   7.0288186e-03   1.0383002e-02   5.2810337e+00   6.7854667e-01
   1.6713054e-02   5.5330498e-02   7.1571886e-03   1.0265743e-02   5.7950559e+00   7.0520319e-01
   1.4863542e-02   5.5499370e-02   7.3355178e-03   1.0221685e-02   5.4273474e+00   6.8612745e-01
   1.3314273e-02   5.5722750e-02   7.5612480e-03   1.0240746e-02   5.0825736e+00   6.9010504e-01
   1.2068531e-02   5.6064090e-02   7.8284506e-03   1.0307688e-02   5.5489116e+00   6.9548261e-01
   1.1119142e-02   5.6558766e-02   8.1302768e-03   1.0403681e-02   4.7167453e+00   6.8158196e-01
   1.0451191e-02   5.7245338e-02   8.4574080e-03   1.0508826e-02   4.1226996e+00   6.7101360e-01
   1.0043559e-02   5.8184694e-02   8.8034878e-03   1.0602656e-02   3.7001697e+00   6.7145900e-01
   9.8649644e-03   5.9424860e-02   9.1662714e-03   1.0661654e-02   3.4629869e+00   6.7535225e-01
   9.8778066e-03   6.0981172e-02   9.5395558e-03   1.0665835e-02   3.6021395e+00   6.8183532e-01
   1.0053303e-02   6.2834610e-02   9.9192248e-03   1.0609887e-02   3.3578801e+00   6.8495714e-01
   1.0373739e-02   6.4945780e-02   1.0307619e-02   1.0502608e-02   3.3616862e+00   6.9349106e-01
   1.0821310e-02   6.7270758e-02   1.0706394e-02   1.0356386e-02   3.1627461e+00   6.9087523e-01
   1.1382754e-02   6.9736654e-02   1.1114788e-02   1.0178524e-02   2.7804582e+00   6.4905645e-01
   1.2052920e-02   7.2207588e-02   1.1533987e-02   9.9731612e-03   2.4680481e+00   6.6471042e-01
   1.2826599e-02   7.4520070e-02   1.1965836e-02   9.7483202e-03   2.2727940e+00   6.8443155e-01
   1.3698191e-02   7.6524120e-02   1.2408192e-02   9.5179300e-03   2.3573391e+00   6.6936517e-01
   1.4662992e-02   7.8064666e-02   1.2854510e-02   9.2958386e-03   2.2199228e+00   6.7424944e-01
   1.5715462e-02   7.9025696e-02   1.3290682e-02   9.0895806e-03   1.9306767e+00   6.6600574e-01
   1.6853829e-02   7.9370708e-02   1.3696368e-02   8.8995690e-03   1.8373934e+00   6.7839666e-01
   1.8084984e-02   7.9116866e-02   1.4055977e-02   8.7196194e-03   1.8416978e+00   6.6345484e-01
   1.9417389e-02   7.8335444e-02   1.4358931e-02   8.5424066e-03   1.8361628e+00   6.7634743e-01
   2.0859718e-02   7.7105112e-02   1.4590144e-02   8.3651702e-03   1.9937155e+00   6.7087310e-01
   2.2440926e-02   7.5463094e-02   1.4740900e-02   8.1903084e-03   1.9700441e+00   6.7651144e-01
   2.4207922e-02   7.3431650e-02   1.4821265e-02   8.0233194e-03   1.6121320e+00   7.0368518e-01
   2.6198508e-02   7.1032036e-02   1.4845389e-02   7.8683066e-03   1.4589743e+00   6.4003333e-01
   2.8439428e-02   6.8263764e-02   1.4827345e-02   7.7277268e-03   1.4312441e+00   6.9050023e-01
   3.0949208e-02   6.5129794e-02   1.4791241e-02   7.6028522e-03   1.5574675e+00   6.2547982e-01
   3.3728920e-02   6.1695938e-02   1.4763682e-02   7.4930258e-03   1.7186425e+00   6.9479588e-01
   3.6765054e-02   5.8047620e-02   1.4760113e-02   7.3988802e-03   1.6461059e+00   6.8551671e-01
   4.0040124e-02   5.4223694e-02   1.4788897e-02   7.3222594e-03   1.6516699e+00   5.3177792e-01
   4.3552852e-02   5.0249730e-02   1.4860219e-02   7.2641106e-03   1.6703435e+00   6.5207792e-01
   4.7321012e-02   4.6191348e-02   1.4979604e-02   7.2263876e-03   1.6630605e+00   3.5118974e-01
   5.1348360e-02   4.2147094e-02   1.5148542e-02   7.2138192e-03   1.6690572e+00   6.3890177e-01
   5.5606108e-02   3.8209586e-02   1.5368277e-02   7.2326752e-03   1.6266116e+00   3.4591102e-01
   6.0044450e-02   3.4466134e-02   1.5630633e-02   7.2877638e-03   1.6514718e+00   3.0608674e+00
   6.4611284e-02   3.0991160e-02   1.5918554e-02   7.3826252e-03   1.6188163e+00   1.6864933e+01
   6.9232452e-02   2.7828368e-02   1.6215496e-02   7.5221670e-03   1.6439170e+00   3.6398259e+01
   7.3780824e-02   2.5007884e-02   1.6504443e-02   7.7127640e-03   1.6452876e+00   5.4190587e+01
   7.8102258e-02   2.2548306e-02   1.6758816e-02   7.9601904e-03   1.3106365e+00   6.9355603e+01
   8.2039192e-02   2.0450066e-02   1.6953887e-02   8.2675578e-03   1.1688973e+00   8.1205686e+01
   8.5432664e-02   1.8699348e-02   1.7082001e-02   8.6359824e-03   1.2225038e+00   8.9684321e+01
   8.8136746e-02   1.7268434e-02   1.7142020e-02   9.0656362e-03   1.1522317e+00   9.5289403e+01
   9.0079568e-02   1.6123197e-02   1.7133498e-02   9.5547772e-03   1.1771443e+00   9.9363725e+01
   9.1309312e-02   1.5234999e-02   1.7061560e-02   1.0099041e-02   1.1302636e+00   1.0314105e+02
   9.1916794e-02   1.4579148e-02   1.6938447e-02   1.0690943e-02   1.0362226e+00   1.0699478e+02
   9.1998868e-02   1.4125734e-02   1.6773804e-02   1.1317299e-02   1.0346994e+00   1.1000201e+02
   9.1730074e-02   1.3847041e-02   1.6577604e-02   1.1960011e-02   1.0148103e+00   1.1222312e+02
   9.1359426e-02   1.3726395e-02   1.6377964e-02   1.2604332e-02   1.0337923e+00   1.1421772e+02
   9.1106324e-02   1.3749620e-02   1.6207121e-02   1.3238688e-02   1.0436585e+00   1.1579859e+02
   9.1107462e-02   1.3899257e-02   1.6086164e-02   1.3849790e-02   1.0255073e+00   1.1729856e+02
   9.1415500e-02   1.4155988e-02   1.6030408e-02   1.4429090e-02   1.0473684e+00   1.1839224e+02
   9.2003400e-02   1.4497651e-02   1.6054609e-02   1.4973205e-02   1.0479958e+00   1.1916318e+02
   9.2842934e-02   1.4896851e-02   1.6170777e-02   1.5474528e-02   1.0497234e+00   1.1975939e+02
   9.3911774e-02   1.5323239e-02   1.6378404e-02   1.5922611e-02   1.0683750e+00   1.2002924e+02
   9.5134854e-02   1.5745771e-02   1.6667977e-02   1.6313054e-02   1.0449200e+00   1.2028134e+02
   9.6404828e-02   1.6138135e-02   1.7026629e-02   1.6643555e-02   1.0334946e+00   1.2041203e+02
   9.7594316e-02   1.6487780e-02   1.7437124e-02   1.6908086e-02   1.0367823e+00   1.2041409e+02
   9.8570648e-02   1.6784140e-02   1.7876765e-02   1.7105926e-02   1.0336331e+00   1.2040023e+02
   9.9205216e-02   1.7005574e-02   1.8313114e-02   1.7241738e-02   1.0383774e+00   1.2037185e+02
   9.9385710e-02   1.7125875e-02   1.8712505e-02   1.7316813e-02   1.0314722e+00   1.2019117e+02
   9.9025050e-02   1.7129031e-02   1.9050936e-02   1.7332277e-02   1.0323366e+00   1.1977946e+02
   9.8055658e-02   1.7015897e-02   1.9301290e-02   1.7294020e-02   1.0487704e+00   1.1938904e+02
   9.6449916e-02   1.6788443e-02   1.9425427e-02   1.7211788e-02   1.0479997e+00   1.1896583e+02
   9.4186980e-02   1.6445265e-02   1.9394381e-02   1.7097802e-02   1.0560293e+00   1.1842105e+02
   9.1296222e-02   1.5993826e-02   1.9195311e-02   1.6964137e-02   1.0752112e+00   1.1781018e+02
   8.7899820e-02   1.5447040e-02   1.8822152e-02   1.6816981e-02   1.0519290e+00   1.1695830e+02
   8.4137920e-02   1.4817891e-02   1.8287207e-02   1.6655697e-02   1.0379207e+00   1.1603496e+02
   8.0149016e-02   1.4128861e-02   1.7625753e-02   1.6476605e-02   1.0452513e+00   1.1494342e+02
   7.6062316e-02   1.3415451e-02   1.6875180e-02   1.6277472e-02   1.0352749e+00   1.1358242e+02
   7.2010768e-02   1.2712536e-02   1.6066479e-02   1.6062227e-02   1.0468090e+00   1.1234296e+02
   6.8122210e-02   1.2047908e-02   1.5231046e-02   1.5839948e-02   1.0565797e+00   1.1064327e+02
   6.4493750e-02   1.1444508e-02   1.4397579e-02   1.5620144e-02   1.0282890e+00   1.0863407e+02
   6.1220800e-02   1.0916727e-02   1.3586908e-02   1.5409624e-02   1.0315469e+00   1.0687027e+02
   5.8384338e-02   1.0471398e-02   1.2814411e-02   1.5211863e-02   1.0511828e+00   1.0458360e+02
   5.6058752e-02   1.0114764e-02   1.2087250e-02   1.5029196e-02   1.0450465e+00   1.0186655e+02
   5.4321948e-02   9.8521650e-03   1.1402987e-02   1.4865460e-02   1.0518971e+00   9.8814962e+01
   5.3233736e-02   9.6843906e-03   1.0759185e-02   1.4720710e-02   1.0436177e+00   9.5415225e+01
   5.2829108e-02   9.6107492e-03   1.0157522e-02   1.4590425e-02   1.0293344e+00   9.2327840e+01
   5.3095126e-02   9.6277248e-03   9.5975098e-03   1.4474919e-02   1.0437887e+00   8.9068738e+01
   5.3981150e-02   9.7222498e-03   9.0778648e-03   1.4375103e-02   1.0580854e+00   8.5397659e+01
   5.5418468e-02   9.8720052e-03   8.6027708e-03   1.4292802e-02   1.0479162e+00   8.1343890e+01
   5.7297914e-02   1.0050338e-02   8.1789184e-03   1.4236733e-02   1.0445385e+00   7.6490375e+01
   5.9463380e-02   1.0231226e-02   7.8109762e-03   1.4212736e-02   1.0630880e+00   7.1496756e+01
   6.1740304e-02   1.0386781e-02   7.5012134e-03   1.4218299e-02   1.0535370e+00   6.6384386e+01
   6.3953914e-02   1.0482396e-02   7.2512276e-03   1.4244472e-02   1.0390211e+00   6.0719600e+01
   6.5933482e-02   1.0488356e-02   7.0631574e-03   1.4281583e-02   1.0737788e+00   5.6129624e+01
   6.7576794e-02   1.0390236e-02   6.9373750e-03   1.4315870e-02   1.0543570e+00   5.2027438e+01
   6.8873598e-02   1.0185276e-02   6.8707800e-03   1.4324345e-02   1.0144414e+00   4.5909226e+01
   6.9811140e-02   9.8871760e-03   6.8555530e-03   1.4287682e-02   1.0462955e+00   3.9781629e+01
   7.0362136e-02   9.5215480e-03   6.8799328e-03   1.4191315e-02   1.0588092e+00   3.4662511e+01
   7.0537916e-02   9.1088196e-03   6.9294862e-03   1.4029560e-02   1.0563168e+00   2.9459977e+01
   7.0384900e-02   8.6643270e-03   6.9863418e-03   1.3816801e-02   1.0301567e+00   2.5809586e+01
   6.9954066e-02   8.2009222e-03   7.0305508e-03   1.3571758e-02   1.0390577e+00   2.3214462e+01
   6.9263940e-02   7.7315002e-03   7.0397990e-03   1.3310952e-02   1.0493686e+00   2.0873456e+01
   6.8313182e-02   7.2728222e-03   6.9958644e-03   1.3057032e-02   1.0272777e+00   1.8602225e+01
   6.7111578e-02   6.8404494e-03   6.8922680e-03   1.2833721e-02   1.0550105e+00   1.5552093e+01
   6.5679998e-02   6.4443230e-03   6.7311828e-03   1.2662300e-02   1.0293178e+00   1.3541110e+01
   6.4048592e-02   6.0865426e-03   6.5214436e-03   1.2557575e-02   1.0610019e+00   1.1919454e+01
   6.2263026e-02   5.7655902e-03   6.2749282e-03   1.2525445e-02   1.0989374e+00   1.0271067e+01
   6.0368402e-02   5.4810106e-03   6.0036080e-03   1.2570732e-02   1.0275799e+00   9.4197664e+00
   5.8373048e-02   5.2304086e-03   5.7180012e-03   1.2697165e-02   1.0398108e+00   7.6971586e+00
   5.6264520e-02   5.0090766e-03   5.4243044e-03   1.2909694e-02   1.0570117e+00   6.5533052e+00
   5.4024336e-02   4.8119084e-03   5.1271454e-03   1.3218450e-02   1.0330571e+00   6.1363260e+00
   5.1639058e-02   4.6330048e-03   4.8313716e-03   1.3630909e-02   1.0519487e+00   5.1065959e+00
   4.9160774e-02   4.4659740e-03   4.5420474e-03   1.4150366e-02   1.0672670e+00   4.5388699e+00
   4.6683960e-02   4.3057946e-03   4.2645628e-03   1.4776105e-02   1.0510041e+00   3.8857331e+00
   4.4287018e-02   4.1496332e-03   4.0037698e-03   1.5501127e-02   1.0506433e+00   3.1181312e+00
   4.2035832e-02   3.9985496e-03   3.7636668e-03   1.6312011e-02   1.0751250e+00   2.8530979e+00
   3.9979802e-02   3.8573088e-03   3.5470418e-03   1.7186881e-02   1.0517761e+00   2.5009557e+00
   3.8154852e-02   3.7315792e-03   3.3561926e-03   1.8092796e-02   1.0443740e+00   2.2999141e+00
   3.6599626e-02   3.6284982e-03   3.1930298e-03   1.8988112e-02   1.0412602e+00   2.1713985e+00
   3.5362500e-02   3.5550496e-03   3.0594040e-03   1.9828307e-02   1.0084728e+00   2.0920342e+00
   3.4488630e-02   3.5159932e-03   2.9574530e-03   2.0570194e-02   1.0580926e+00   2.3863827e+00
   3.3998650e-02   3.5165016e-03   2.8890200e-03   2.1190356e-02   1.0718457e+00   2.3435396e+00
   3.3882320e-02   3.5615960e-03   2.8580852e-03   2.1700518e-02   1.0417054e+00   2.1430775e+00
   3.4094192e-02   3.6535946e-03   2.8711082e-03   2.2141788e-02   1.0799379e+00   2.0701347e+00
   3.4570732e-02   3.7924722e-03   2.9355536e-03   2.2567210e-02   1.0583384e+00   1.6488361e+00
   3.5276828e-02   3.9774118e-03   3.0620306e-03   2.3020420e-02   1.0441001e+00   1.7366253e+00
   3.6218038e-02   4.2075780e-03   3.2642432e-03   2.3526458e-02   1.0617421e+00   2.1789298e+00
   3.7399486e-02   4.4795618e-03   3.5567726e-03   2.4092412e-02   1.0348847e+00   2.1598487e+00
   3.8797724e-02   4.7872506e-03   3.9546882e-03   2.4712428e-02   1.0483403e+00   2.0865408e+00
   4.0358562e-02   5.1248912e-03   4.4726346e-03   2.5365390e-02   1.0527590e+00   1.7535499e+00
   4.2032434e-02   5.4896120e-03   5.1245350e-03   2.6015804e-02   1.0683202e+00   1.5533192e+00
   4.3823818e-02   5.8847356e-03   5.9266916e-03   2.6623926e-02   1.0659481e+00   1.6806395e+00
   4.5762596e-02   6.3161658e-03   6.8987422e-03   2.7154270e-02   1.0442849e+00   1.6295683e+00
   4.7859774e-02   6.7856094e-03   8.0612214e-03   2.7582790e-02   1.0590441e+00   1.6314256e+00
   5.0119758e-02   7.2913734e-03   9.4342886e-03   2.7894842e-02   1.0156662e+00   1.6954760e+00
   5.2558050e-02   7.8305362e-03   1.1040913e-02   2.8104072e-02   1.0432269e+00   1.6380529e+00
   5.5195440e-02   8.3965998e-03   1.2911027e-02   2.8265960e-02   1.0708777e+00   1.5235940e+00
   5.8037904e-02   8.9781904e-03   1.5075372e-02   2.8454822e-02   1.0165179e+00   1.3760901e+00
   6.1078630e-02   9.5661040e-03   1.7560393e-02   2.8743082e-02   1.0473237e+00   1.1820894e+00
   6.4324228e-02   1.0156910e-02   2.0393126e-02   2.9188008e-02   1.0431950e+00   1.1023087e+00
   6.7789486e-02   1.0749050e-02   2.3600696e-02   2.9835902e-02   1.0276489e+00   1.1281336e+00
   7.1482168e-02   1.1345891e-02   2.7200744e-02   3.0723918e-02   1.0481212e+00   9.7409140e-01
   7.5414718e-02   1.1952072e-02   3.1197192e-02   3.1872170e-02   1.0454736e+00   7.2526382e-01
   7.9597196e-02   1.2567638e-02   3.5582376e-02   3.3281036e-02   1.0608188e+00   6.6864762e-01
   8.4003910e-02   1.3196124e-02   4.0332434e-02   3.4926422e-02   1.0431847e+00   6.7220524e-01
   8.8551544e-02   1.3840163e-02   4.5398458e-02   3.6780250e-02   1.0484312e+00   6.6371178e-01
   9.3110478e-02   1.4489759e-02   5.0688492e-02   3.8822470e-02   1.0587192e+00   6.9419615e-01
   9.7498780e-02   1.5122022e-02   5.6060690e-02   4.1020136e-02   1.0392543e+00   6.6081424e-01
   1.0151229e-01   1.5705214e-02   6.1328316e-02   4.3315370e-02   1.0357775e+00   6.5742096e-01
   1.0502337e-01   1.6210039e-02   6.6272042e-02   4.5641402e-02   1.0354774e+00   6.9718576e-01
   1.0799804e-01   1.6624366e-02   7.0657214e-02   4.7935316e-02   1.0231744e+00   6.8973492e-01
   1.1047608e-01   1.6951750e-02   7.4200010e-02   5.0121804e-02   1.0149255e+00   6.7213235e-01
   1.1254576e-01   1.7198305e-02   7.6595128e-02   5.2105650e-02   1.0360117e+00   6.5744747e-01
   1.1431533e-01   1.7373624e-02   7.7609120e-02   5.3763070e-02   1.0104110e+00   6.5216589e-01
   1.1589037e-01   1.7487724e-02   7.7170758e-02   5.4956474e-02   1.0400642e+00   6.3912529e-01
   1.1729748e-01   1.7539866e-02   7.5454412e-02   5.5590868e-02   1.0693811e+00   6.7593069e-01
   1.1847122e-01   1.7522866e-02   7.2745186e-02   5.5672018e-02   1.0599944e+00   7.0237989e-01
   1.1933292e-01   1.7439886e-02   6.9281382e-02   5.5320626e-02   1.0143508e+00   6.6906447e-01
   1.1988173e-01   1.7324006e-02   6.5277168e-02   5.4695756e-02   9.0546016e-01   6.7304747e-01
   1.2019029e-01   1.7229628e-02   6.0926978e-02   5.3948326e-02   9.3382790e-01   6.6666898e-01
   1.2032011e-01   1.7208551e-02   5.6387740e-02   5.3233016e-02   7.7271271e-01   6.6351530e-01
   1.2031516e-01   1.7302693e-02   5.1768592e-02   5.2691292e-02   8.5592504e-01   6.6611382e-01
   1.2023630e-01   1.7541159e-02   4.7155478e-02   5.2435398e-02   6.5808200e-01   6.4248808e-01
   1.2015045e-01   1.7941973e-02   4.2630682e-02   5.2544540e-02   4.4671449e+00   6.6072375e-01
   1.2008189e-01   1.8516234e-02   3.8262244e-02   5.3070468e-02   2.2770600e+01   6.8033854e-01
   1.1997455e-01   1.9268262e-02   3.4127192e-02   5.4040734e-02   4.9102171e+01   6.7150993e-01
   1.1969823e-01   2.0197648e-02   3.0296736e-02   5.5448238e-02   6.7574620e+01   6.7212134e-01
   1.1910596e-01   2.1304018e-02   2.6814304e-02   5.7246252e-02   7.9006044e+01   6.5462404e-01
   1.1810346e-01   2.2586534e-02   2.3706542e-02   5.9348640e-02   8.8942522e+01   6.5594271e-01
   1.1662702e-01   2.4037330e-02   2.0983958e-02   6.1637570e-02   9.6791750e+01   6.6264661e-01
   1.1462613e-01   2.5633948e-02   1.8645554e-02   6.3955262e-02   1.0205120e+02   6.4693597e-01
   1.1211500e-01   2.7339822e-02   1.6685456e-02   6.6095870e-02   1.0549837e+02   6.5468341e-01
   1.0914179e-01   2.9104490e-02   1.5096225e-02   6.7834844e-02   1.0835191e+02   6.4538855e-01
   1.0573875e-01   3.0859152e-02   1.3862554e-02   6.8925480e-02   1.1101071e+02   6.5261653e-01
   1.0193441e-01   3.2514536e-02   1.2956552e-02   6.9137214e-02   1.1311147e+02   6.4908566e-01
   9.7767254e-02   3.3968452e-02   1.2343663e-02   6.8366608e-02   1.1475522e+02   6.4657271e-01
   9.3289680e-02   3.5148948e-02   1.1983707e-02   6.6674114e-02   1.1596781e+02   6.6350980e-01
   8.8549334e-02   3.6050014e-02   1.1831610e-02   6.4262014e-02   1.1683740e+02   6.2876137e-01
   8.3599066e-02   3.6731060e-02   1.1845781e-02   6.1381216e-02   1.1763597e+02   6.6197964e-01
   7.8507032e-02   3.7288468e-02   1.1988222e-02   5.8252376e-02   1.1822125e+02   6.5295357e-01
   7.3304048e-02   3.7804800e-02   1.2220583e-02   5.5083778e-02   1.1862963e+02   6.0445644e-01
   6.7975786e-02   3.8332642e-02   1.2512173e-02   5.2058358e-02   1.1901303e+02   6.5898688e-01
   6.2498658e-02   3.8903254e-02   1.2839752e-02   4.9314540e-02   1.1927868e+02   6.5823191e-01
   5.6875756e-02   3.9526438e-02   1.3187210e-02   4.6955032e-02   1.1943066e+02   6.7575815e-01
   5.1181334e-02   4.0183806e-02   1.3545637e-02   4.5050780e-02   1.1947004e+02   6.9467001e-01
   4.5541420e-02   4.0819500e-02   1.3902534e-02   4.3642262e-02   1.1949394e+02   6.5880388e-01
   4.0089482e-02   4.1362356e-02   1.4238000e-02   4.2727682e-02   1.1950991e+02   6.8397671e-01
   3.4950424e-02   4.1776428e-02   1.4529354e-02   4.2265146e-02   1.1959510e+02   6.7291355e-01
   3.0219396e-02   4.2061050e-02   1.4761578e-02   4.2180382e-02   1.1953118e+02   6.4420778e-01
   2.5950842e-02   4.2202980e-02   1.4923653e-02   4.2366806e-02   1.1916903e+02   6.6126448e-01
   2.2169726e-02   4.2166228e-02   1.5004278e-02   4.2703788e-02   1.1880222e+02   6.5916302e-01
   1.8890481e-02   4.1899020e-02   1.5008294e-02   4.3068550e-02   1.1824815e+02   6.7242680e-01
   1.6120967e-02   4.1364700e-02   1.4951788e-02   4.3344312e-02   1.1757624e+02   6.8085497e-01
   1.3853601e-02   4.0600494e-02   1.4846772e-02   4.3436104e-02   1.1688478e+02   6.6784096e-01
   1.2070628e-02   3.9698920e-02   1.4705746e-02   4.3272720e-02   1.1597512e+02   6.8873756e-01
   1.0755717e-02   3.8740792e-02   1.4539526e-02   4.2820238e-02   1.1452580e+02   6.9534197e-01
   9.8924840e-03   3.7773162e-02   1.4349543e-02   4.2085468e-02   1.1306045e+02   6.7488987e-01
   9.4591438e-03   3.6840246e-02   1.4128849e-02   4.1092826e-02   1.1190869e+02   6.6839903e-01
   9.4289272e-03   3.5994274e-02   1.3864423e-02   3.9878848e-02   1.1021706e+02   6.8872215e-01
   9.7725116e-03   3.5264978e-02   1.3546782e-02   3.8490794e-02   1.0823358e+02   7.0271212e-01
   1.0457449e-02   3.4671692e-02   1.3176993e-02   3.6977666e-02   1.0567408e+02   7.0530007e-01
   1.1445015e-02   3.4234552e-02   1.2764094e-02   3.5381106e-02   1.0276676e+02   6.8536027e-01
   1.2686207e-02   3.3954098e-02   1.2325178e-02   3.3739802e-02   9.9836659e+01   6.4374254e-01
   1.4118271e-02   3.3808706e-02   1.1878765e-02   3.2102034e-02   9.6216761e+01   6.6695712e-01
   1.5672532e-02   3.3755892e-02   1.1439259e-02   3.0506114e-02   9.2990778e+01   6.7890932e-01
   1.7276022e-02   3.3741004e-02   1.1014290e-02   2.8966394e-02   8.9988219e+01   6.7575169e-01
   1.8849773e-02   3.3699226e-02   1.0603029e-02   2.7482262e-02   8.6058048e+01   6.9831058e-01
   2.0314218e-02   3.3573102e-02   1.0208851e-02   2.6054576e-02   8.1721164e+01   6.7885102e-01
   2.1584486e-02   3.3368058e-02   9.8420272e-03   2.4702352e-02   7.7943659e+01   6.6365581e-01
   2.2574180e-02   3.3141832e-02   9.5094638e-03   2.3449948e-02   7.4775736e+01   6.5541528e-01
   2.3206216e-02   3.2940626e-02   9.2138784e-03   2.2325088e-02   7.1569809e+01   6.6760381e-01
   2.3449298e-02   3.2782906e-02   8.9561978e-03   2.1362306e-02   6.7977747e+01   6.8028203e-01
   2.3337804e-02   3.2662678e-02   8.7356560e-03   2.0584286e-02   6.4297205e+01   6.7944945e-01
   2.2923172e-02   3.2553622e-02   8.5492938e-03   2.0000112e-02   6.0927416e+01   6.8457875e-01
   2.2246586e-02   3.2413752e-02   8.3934002e-03   1.9605056e-02   5.7004749e+01   6.6992783e-01
   2.1339138e-02   3.2192990e-02   8.2626202e-03   1.9377134e-02   5.2996227e+01   6.7832847e-01
   2.0243060e-02   3.1863236e-02   8.1473610e-03   1.9285897e-02   4.9739899e+01   6.8390403e-01
   1.9031671e-02   3.1431526e-02   8.0409722e-03   1.9296232e-02   4.5458384e+01   6.9317779e-01
   1.7777471e-02   3.0953858e-02   7.9436892e-03   1.9375775e-02   4.0640436e+01   6.8620387e-01
   1.6539728e-02   3.0534640e-02   7.8579230e-03   1.9497791e-02   3.7499435e+01   6.5566055e-01
   1.5365750e-02   3.0273784e-02   7.7868628e-03   1.9636827e-02   3.4156833e+01   6.7702164e-01
   1.4284487e-02   3.0238508e-02   7.7330066e-03   1.9776327e-02   2.9817910e+01   6.6151139e-01
   1.3317667e-02   3.0469264e-02   7.6980218e-03   1.9908390e-02   2.6601291e+01   6.5397871e-01
   1.2485165e-02   3.0987092e-02   7.6826456e-03   2.0027008e-02   2.3284916e+01   6.8093038e-01
   1.1804606e-02   3.1791986e-02   7.6845742e-03   2.0121422e-02   2.0802402e+01   6.4912126e-01
   1.1291553e-02   3.2855536e-02   7.6986142e-03   2.0179236e-02   1.9846821e+01   6.4268896e-01
   1.0959425e-02   3.4118100e-02   7.7195816e-03   2.0193668e-02   1.8177769e+01   6.8396713e-01
   1.0816297e-02   3.5487132e-02   7.7437858e-03   2.0150834e-02   1.6523364e+01   7.0620774e-01
   1.0861781e-02   3.6843668e-02   7.7643780e-03   2.0037204e-02   1.4211902e+01   6.8336791e-01
   1.1086429e-02   3.8046944e-02   7.7738760e-03   1.9854440e-02   1.2107735e+01   6.7267235e-01
   1.1471825e-02   3.8977236e-02   7.7704382e-03   1.9606956e-02   1.1439007e+01   6.7537286e-01
   1.1997320e-02   3.9588176e-02   7.7519352e-03   1.9294509e-02   1.0060875e+01   6.6504724e-01
   1.2637451e-02   3.9894422e-02   7.7114286e-03   1.8912721e-02   8.5787233e+00   6.7979722e-01
   1.3363317e-02   3.9949296e-02   7.6441034e-03   1.8459459e-02   8.1747721e+00   6.6578018e-01
   1.4150347e-02   3.9830766e-02   7.5524826e-03   1.7938333e-02   7.1949371e+00   6.7050345e-01
   1.4968414e-02   3.9607516e-02   7.4414474e-03   1.7343183e-02   6.1021911e+00   6.7772974e-01
   1.5778214e-02   3.9317582e-02   7.3161388e-03   1.6661345e-02   6.1810505e+00   6.5276630e-01
   1.6533841e-02   3.8993058e-02   7.1829720e-03   1.5893201e-02   6.0037050e+00   6.8436006e-01
   1.7186489e-02   3.8672110e-02   7.0469468e-03   1.5053669e-02   5.0898350e+00   6.8463521e-01
   1.7680678e-02   3.8380344e-02   6.9126632e-03   1.4170366e-02   4.2354990e+00   6.7776271e-01
   1.7955427e-02   3.8153738e-02   6.7825684e-03   1.3277205e-02   4.4406214e+00   6.8316377e-01
   1.7988735e-02   3.8055106e-02   6.6553112e-03   1.2404474e-02   5.3263688e+00   6.7034426e-01
   1.7810221e-02   3.8149942e-02   6.5312592e-03   1.1575525e-02   5.3196529e+00   6.7855391e-01
   1.7469637e-02   3.8498494e-02   6.4143274e-03   1.0806429e-02   4.7738561e+00   6.6401281e-01
   1.7021793e-02   3.9157936e-02   6.3096206e-03   1.0110912e-02   4.7307882e+00   6.8171611e-01
   1.6511377e-02   4.0175632e-02   6.2212388e-03   9.5002262e-03   4.8405889e+00   6.9263296e-01
   1.5965613e-02   4.1572798e-02   6.1530668e-03   8.9802830e-03   4.2987115e+00   6.6542171e-01
   1.5403295e-02   4.3340310e-02   6.1100148e-03   8.5526452e-03   3.6931991e+00   6.8261497e-01
   1.4842849e-02   4.5463868e-02   6.0946994e-03   8.2159838e-03   3.4311829e+00   6.7930089e-01
   1.4302410e-02   4.7924384e-02   6.1080942e-03   7.9668688e-03   3.1401129e+00   6.7747798e-01
   1.3801849e-02   5.0679302e-02   6.1526068e-03   7.7982378e-03   2.9861309e+00   6.8664285e-01
   1.3365050e-02   5.3674754e-02   6.2297214e-03   7.7018138e-03   2.7404153e+00   6.6763398e-01
   1.3010105e-02   5.6854588e-02   6.3373906e-03   7.6696446e-03   2.4287024e+00   6.8835506e-01
   1.2743463e-02   6.0150610e-02   6.4721326e-03   7.6932146e-03   2.3875017e+00   6.9419283e-01
   1.2560856e-02   6.3481698e-02   6.6295834e-03   7.7657564e-03   2.4166124e+00   6.6814334e-01
   1.2445022e-02   6.6755996e-02   6.8014534e-03   7.8812912e-03   2.3603333e+00   6.5659138e-01
   1.2373763e-02   6.9877518e-02   6.9768642e-03   8.0342858e-03   2.3595009e+00   6.5696783e-01
   1.2336084e-02   7.2792250e-02   7.1456572e-03   8.2206434e-03   2.3040122e+00   6.6912236e-01
   1.2330840e-02   7.5490064e-02   7.2983356e-03   8.4335086e-03   2.3288550e+00   6.7996652e-01
   1.2362224e-02   7.7948898e-02   7.4226870e-03   8.6625002e-03   2.5209559e+00   6.9137301e-01
   1.2440215e-02   8.0146596e-02   7.5082486e-03   8.8962714e-03   2.3874280e+00   6.6431084e-01
   1.2573878e-02   8.2071674e-02   7.5553178e-03   9.1198668e-03   2.2700580e+00   6.5571010e-01
   1.2771271e-02   8.3719304e-02   7.5688648e-03   9.3180478e-03   2.3050622e+00   6.4840351e-01
   1.3036614e-02   8.5100604e-02   7.5524386e-03   9.4807242e-03   2.1771976e+00   6.4323047e-01
   1.3366564e-02   8.6208210e-02   7.5125122e-03   9.5966332e-03   2.0660143e+00   6.9945863e-01
   1.3759124e-02   8.7017122e-02   7.4582070e-03   9.6508700e-03   1.9175150e+00   6.6932931e-01
   1.4218135e-02   8.7502042e-02   7.3958144e-03   9.6280492e-03   1.8528953e+00   6.6355728e-01
   1.4751372e-02   8.7615032e-02   7.3273410e-03   9.5165392e-03   1.8501021e+00   6.8334712e-01
   1.5370443e-02   8.7259090e-02   7.2559216e-03   9.3196862e-03   1.7647325e+00   6.6092193e-01
   1.6089642e-02   8.6281486e-02   7.1884260e-03   9.0576658e-03   1.7282604e+00   6.6986479e-01
   1.6923748e-02   8.4546504e-02   7.1314718e-03   8.7546754e-03   1.7239950e+00   6.3940446e-01
   1.7892748e-02   8.2006286e-02   7.0891296e-03   8.4304192e-03   1.7222998e+00   6.9078153e-01
   1.9030077e-02   7.8690598e-02   7.0640066e-03   8.1013868e-03   1.7008796e+00   6.6269888e-01
   2.0379358e-02   7.4667472e-02   7.0585790e-03   7.7829696e-03   1.8543452e+00   6.4876422e-01
   2.1988720e-02   6.9998018e-02   7.0747690e-03   7.4875316e-03   1.8669754e+00   6.7098811e-01
   2.3912320e-02   6.4773996e-02   7.1138146e-03   7.2230700e-03   1.7374765e+00   6.5300155e-01
   2.6204202e-02   5.9178988e-02   7.1789872e-03   6.9954300e-03   1.6933262e+00   7.2552612e-01
   2.8908036e-02   5.3437974e-02   7.2732238e-03   6.8098862e-03   1.3176919e+00   5.4942236e-01
   3.2055022e-02   4.7750268e-02   7.3959148e-03   6.6714596e-03   1.3318501e+00   6.0003775e-01
   3.5672018e-02   4.2276228e-02   7.5477490e-03   6.5846368e-03   1.4746343e+00   4.7813797e-01
   3.9785036e-02   3.7140284e-02   7.7302968e-03   6.5513120e-03   1.1804248e+00   4.7822955e-01
   4.4394702e-02   3.2435242e-02   7.9407308e-03   6.5700178e-03   1.2106301e+00   5.1802483e-01
   4.9465052e-02   2.8226116e-02   8.1705306e-03   6.6368076e-03   1.1839082e+00   6.7329805e-01
   5.4943314e-02   2.4551824e-02   8.4050468e-03   6.7454290e-03   1.0229881e+00   8.8086649e+00
   6.0768522e-02   2.1427512e-02   8.6308352e-03   6.8879910e-03   1.0483136e+00   2.7523912e+01
   6.6858842e-02   1.8854993e-02   8.8413886e-03   7.0561928e-03   1.0332132e+00   4.8086647e+01
   7.3079820e-02   1.6822948e-02   9.0313740e-03   7.2408232e-03   1.0256607e+00   6.5032970e+01
   7.9265300e-02   1.5301488e-02   9.1991814e-03   7.4310822e-03   1.0315046e+00   7.8850856e+01
   8.5266754e-02   1.4248573e-02   9.3494088e-03   7.6142508e-03   1.0333299e+00   8.9383999e+01
   9.0923208e-02   1.3607691e-02   9.4854476e-03   7.7768250e-03   1.0300230e+00   9.6076434e+01
   9.6026856e-02   1.3307454e-02   9.6099218e-03   7.9093204e-03   1.0355119e+00   1.0063498e+02
   1.0036506e-01   1.3268686e-02   9.7239690e-03   8.0074136e-03   1.0392904e+00   1.0427233e+02
   1.0381843e-01   1.3410198e-02   9.8212082e-03   8.0718308e-03   1.0302917e+00   1.0764282e+02
   1.0636493e-01   1.3653890e-02   9.8945704e-03   8.1067118e-03   1.0277489e+00   1.1042649e+02
   1.0801125e-01   1.3920297e-02   9.9440568e-03   8.1126868e-03   1.0135743e+00   1.1249551e+02
   1.0886473e-01   1.4147441e-02   9.9719772e-03   8.0911970e-03   1.0309517e+00   1.1443588e+02
   1.0915279e-01   1.4311609e-02   9.9821310e-03   8.0496900e-03   1.0365872e+00   1.1588887e+02
   1.0908648e-01   1.4412773e-02   9.9839046e-03   7.9966022e-03   1.0138522e+00   1.1714744e+02
   1.0879938e-01   1.4464043e-02   9.9907912e-03   7.9440032e-03   1.0046285e+00   1.1806625e+02
   1.0835445e-01   1.4482731e-02   1.0016625e-02   7.9072556e-03   1.0156588e+00   1.1855866e+02
   1.0778143e-01   1.4477464e-02   1.0076250e-02   7.8987550e-03   1.0308483e+00   1.1910149e+02
   1.0711490e-01   1.4447155e-02   1.0185904e-02   7.9280084e-03   1.0278002e+00   1.1953348e+02
   1.0635571e-01   1.4386984e-02   1.0357592e-02   8.0017440e-03   1.0168836e+00   1.1981885e+02
   1.0546839e-01   1.4290339e-02   1.0597209e-02   8.1247430e-03   1.0268138e+00   1.1993781e+02
   1.0444955e-01   1.4146257e-02   1.0904577e-02   8.3004250e-03   1.0647813e+00   1.2001009e+02
   1.0333481e-01   1.3949006e-02   1.1270987e-02   8.5297922e-03   1.0502979e+00   1.2003451e+02
   1.0216069e-01   1.3703760e-02   1.1682249e-02   8.8103776e-03   1.0252191e+00   1.1995449e+02
   1.0096576e-01   1.3419433e-02   1.2121999e-02   9.1358646e-03   1.0428886e+00   1.1990342e+02
   9.9776454e-02   1.3104033e-02   1.2570581e-02   9.4977964e-03   1.0423517e+00   1.1976885e+02
   9.8585180e-02   1.2760795e-02   1.3004184e-02   9.8855594e-03   1.0597611e+00   1.1958604e+02
   9.7365736e-02   1.2391318e-02   1.3397094e-02   1.0288307e-02   1.0615079e+00   1.1935980e+02
   9.6071396e-02   1.1998298e-02   1.3727794e-02   1.0696665e-02   1.0287280e+00   1.1895314e+02
   9.4638456e-02   1.1581765e-02   1.3979033e-02   1.1099442e-02   1.0366381e+00   1.1854934e+02
   9.3020454e-02   1.1140164e-02   1.4133979e-02   1.1486017e-02   1.0641720e+00   1.1806966e+02
   9.1214576e-02   1.0669167e-02   1.4184131e-02   1.1846011e-02   1.0722598e+00   1.1732163e+02
   8.9250758e-02   1.0163845e-02   1.4135524e-02   1.2163362e-02   1.0505256e+00   1.1650379e+02
   8.7169986e-02   9.6275744e-03   1.3998119e-02   1.2424313e-02   1.0635175e+00   1.1548182e+02
   8.5049084e-02   9.0749654e-03   1.3782816e-02   1.2624698e-02   1.0682692e+00   1.1431888e+02
   8.2981708e-02   8.5268344e-03   1.3500659e-02   1.2770431e-02   1.0304113e+00   1.1302640e+02
   8.1026718e-02   8.0011640e-03   1.3152902e-02   1.2879628e-02   1.0556556e+00   1.1142088e+02
   7.9224062e-02   7.5125878e-03   1.2735957e-02   1.2974184e-02   1.0637109e+00   1.0982384e+02
   7.7612778e-02   7.0729014e-03   1.2245378e-02   1.3074045e-02   1.0570754e+00   1.0813842e+02
   7.6252764e-02   6.6896232e-03   1.1685248e-02   1.3195987e-02   1.0496822e+00   1.0626181e+02
   7.5223054e-02   6.3703310e-03   1.1076283e-02   1.3347894e-02   1.0365584e+00   1.0413754e+02
   7.4575374e-02   6.1207596e-03   1.0438251e-02   1.3529639e-02   1.0639929e+00   1.0142129e+02
   7.4335342e-02   5.9407326e-03   9.7894156e-03   1.3735102e-02   1.0500896e+00   9.8023095e+01
   7.4509256e-02   5.8243628e-03   9.1516158e-03   1.3955928e-02   1.0786311e+00   9.4458610e+01
   7.5071294e-02   5.7618516e-03   8.5427174e-03   1.4182422e-02   1.0883305e+00   9.1352718e+01
   7.5960206e-02   5.7420322e-03   7.9767766e-03   1.4399537e-02   1.0561798e+00   8.8227164e+01
   7.7079520e-02   5.7539452e-03   7.4625482e-03   1.4596730e-02   1.0780923e+00   8.4543881e+01
   7.8324638e-02   5.7890258e-03   7.0031318e-03   1.4772976e-02   1.0522544e+00   7.9977825e+01
   7.9583580e-02   5.8390712e-03   6.5988238e-03   1.4925996e-02   1.0626694e+00   7.5163826e+01
   8.0710060e-02   5.8925202e-03   6.2488452e-03   1.5046870e-02   1.0674661e+00   7.0760512e+01
   8.1561082e-02   5.9377568e-03   5.9525358e-03   1.5124832e-02   1.0535406e+00   6.5934994e+01
   8.2049944e-02   5.9654330e-03   5.7090220e-03   1.5152417e-02   1.0819170e+00   6.0983501e+01
   8.2139358e-02   5.9668418e-03   5.5158426e-03   1.5119258e-02   1.0544950e+00   5.6882186e+01
   8.1838570e-02   5.9357814e-03   5.3665140e-03   1.5014259e-02   1.0641309e+00   5.2931811e+01
   8.1199746e-02   5.8689024e-03   5.2512996e-03   1.4836746e-02   1.0706210e+00   4.7196949e+01
   8.0272354e-02   5.7645528e-03   5.1590418e-03   1.4593845e-02   1.0394699e+00   4.1314636e+01
   7.9096258e-02   5.6235512e-03   5.0796136e-03   1.4298873e-02   1.0719621e+00   3.6351594e+01
   7.7707214e-02   5.4502988e-03   5.0061554e-03   1.3971164e-02   1.0822727e+00   3.0849817e+01
   7.6103874e-02   5.2526854e-03   4.9323050e-03   1.3630690e-02   1.0809963e+00   2.6966976e+01
   7.4243426e-02   5.0367484e-03   4.8513460e-03   1.3296094e-02   1.0773690e+00   2.4033295e+01
   7.2083678e-02   4.8055548e-03   4.7586006e-03   1.2985235e-02   1.0489663e+00   2.0820669e+01
   6.9621282e-02   4.5627268e-03   4.6535480e-03   1.2716153e-02   1.0458321e+00   1.8156584e+01
   6.6911006e-02   4.3124828e-03   4.5398126e-03   1.2507210e-02   1.0473838e+00   1.5121327e+01
   6.4067126e-02   4.0603450e-03   4.4206812e-03   1.2376210e-02   1.0555886e+00   1.2419275e+01
   6.1202128e-02   3.8119484e-03   4.2977902e-03   1.2339168e-02   1.0520163e+00   1.0389850e+01
   5.8381302e-02   3.5712312e-03   4.1724958e-03   1.2411096e-02   1.0613432e+00   8.7502509e+00
   5.5643294e-02   3.3418758e-03   4.0451434e-03   1.2605638e-02   1.0751186e+00   7.9032941e+00
   5.3005838e-02   3.1284250e-03   3.9153750e-03   1.2931944e-02   1.0414535e+00   7.2353250e+00
   5.0473938e-02   2.9360032e-03   3.7825220e-03   1.3392585e-02   1.0450540e+00   6.0625606e+00
   4.8034526e-02   2.7686086e-03   3.6475754e-03   1.3982975e-02   1.0622550e+00   5.1793872e+00
   4.5638442e-02   2.6282256e-03   3.5137714e-03   1.4693835e-02   1.0503970e+00   4.5632350e+00
   4.3246416e-02   2.5133172e-03   3.3836232e-03   1.5510100e-02   1.0575864e+00   3.8031219e+00
   4.0872106e-02   2.4192108e-03   3.2594392e-03   1.6413046e-02   1.0483990e+00   3.1072286e+00
   3.8555660e-02   2.3422350e-03   3.1442398e-03   1.7383361e-02   1.0437316e+00   2.4335145e+00
   3.6335354e-02   2.2792544e-03   3.0415554e-03   1.8396089e-02   1.0599046e+00   2.1842699e+00
   3.4247482e-02   2.2271646e-03   2.9554246e-03   1.9420367e-02   1.0437268e+00   2.1434165e+00
   3.2337700e-02   2.1860356e-03   2.8889038e-03   2.0418492e-02   1.0577617e+00   2.2581049e+00
   3.0669050e-02   2.1593824e-03   2.8455936e-03   2.1349910e-02   1.0762452e+00   2.3950020e+00
   2.9302132e-02   2.1524652e-03   2.8312132e-03   2.2167136e-02   1.0381455e+00   2.3915950e+00
   2.8277564e-02   2.1702856e-03   2.8518054e-03   2.2817686e-02   1.0308998e+00   2.3651537e+00
   2.7624150e-02   2.2165228e-03   2.9130878e-03   2.3277588e-02   1.0488659e+00   2.1943584e+00
   2.7367046e-02   2.2948278e-03   3.0215846e-03   2.3562666e-02   1.0459831e+00   2.1337663e+00
   2.7520110e-02   2.4087122e-03   3.1859672e-03   2.3723236e-02   1.0362964e+00   1.9523160e+00
   2.8071504e-02   2.5600446e-03   3.4182572e-03   2.3824996e-02   1.0336216e+00   2.0467231e+00
   2.8979328e-02   2.7499668e-03   3.7348244e-03   2.3925158e-02   1.0382723e+00   2.4759674e+00
   3.0169302e-02   2.9794466e-03   4.1544304e-03   2.4074818e-02   1.0360130e+00   2.5700255e+00
   3.1544402e-02   3.2489702e-03   4.6960822e-03   2.4313614e-02   1.0327246e+00   2.5372626e+00
   3.3005818e-02   3.5594844e-03   5.3805424e-03   2.4661358e-02   1.0190831e+00   2.2440274e+00
   3.4478860e-02   3.9111330e-03   6.2302558e-03   2.5117670e-02   1.0412860e+00   1.9424065e+00
   3.5931836e-02   4.3030448e-03   7.2664862e-03   2.5678818e-02   1.0805846e+00   1.8671870e+00
   3.7345324e-02   4.7342592e-03   8.5087574e-03   2.6344356e-02   1.0535613e+00   1.7908166e+00
   3.8699134e-02   5.2034906e-03   9.9751700e-03   2.7109776e-02   1.0325356e+00   1.8335682e+00
   4.0009406e-02   5.7117732e-03   1.1680771e-02   2.7977164e-02   1.0409616e+00   1.8469117e+00
   4.1328954e-02   6.2607740e-03   1.3642369e-02   2.8942064e-02   1.0378637e+00   1.7876842e+00
   4.2710940e-02   6.8483812e-03   1.5879077e-02   2.9992528e-02   1.0512958e+00   1.9829144e+00
   4.4193384e-02   7.4695430e-03   1.8402176e-02   3.1124386e-02   1.0622086e+00   1.9208331e+00
   4.5804672e-02   8.1183864e-03   2.1209902e-02   3.2332096e-02   1.0774249e+00   1.3333648e+00
   4.7569894e-02   8.7880098e-03   2.4285286e-02   3.3610202e-02   1.0884368e+00   1.1131312e+00
   4.9498714e-02   9.4674624e-03   2.7605316e-02   3.4949626e-02   1.0643794e+00   1.1727876e+00
   5.1571974e-02   1.0143096e-02   3.1146178e-02   3.6335962e-02   1.0366402e+00   1.0666112e+00
   5.3786444e-02   1.0803909e-02   3.4878268e-02   3.7756060e-02   1.0149253e+00   8.6940061e-01
   5.6177796e-02   1.1444808e-02   3.8775188e-02   3.9204240e-02   1.0423169e+00   7.1662999e-01
   5.8788932e-02   1.2068142e-02   4.2812162e-02   4.0688900e-02   1.0557928e+00   6.8067259e-01
   6.1662052e-02   1.2681178e-02   4.6941572e-02   4.2213582e-02   1.0426076e+00   6.8442341e-01
   6.4834476e-02   1.3291023e-02   5.1069120e-02   4.3783662e-02   1.0539171e+00   7.8708758e-01
   6.8345380e-02   1.3901210e-02   5.5056000e-02   4.5404824e-02   1.0454854e+00   8.4311605e-01
   7.2239282e-02   1.4516191e-02   5.8742374e-02   4.7060410e-02   1.0609250e+00   7.6528267e-01
   7.6540398e-02   1.5145166e-02   6.1969444e-02   4.8739914e-02   1.0322575e+00   7.6301822e-01
   8.1227738e-02   1.5794263e-02   6.4559312e-02   5.0430690e-02   1.0459769e+00   7.5208816e-01
   8.6221942e-02   1.6469360e-02   6.6309092e-02   5.2085396e-02   1.0778861e+00   6.9041061e-01
   9.1403426e-02   1.7185232e-02   6.7066620e-02   5.3609802e-02   1.0150243e+00   7.0491896e-01
   9.6623536e-02   1.7954919e-02   6.6779248e-02   5.4902878e-02   1.0481764e+00   6.7364750e-01
   1.0170789e-01   1.8776117e-02   6.5545684e-02   5.5931246e-02   1.0000960e+00   6.6533121e-01
   1.0649315e-01   1.9627811e-02   6.3595556e-02   5.6707404e-02   1.0401951e+00   7.0862903e-01
   1.1084376e-01   2.0471036e-02   6.1136464e-02   5.7298948e-02   1.0532897e+00   6.6999876e-01
   1.1464204e-01   2.1251336e-02   5.8328714e-02   5.7839202e-02   1.0252053e+00   6.6620002e-01
   1.1777289e-01   2.1910328e-02   5.5322416e-02   5.8457658e-02   1.0802100e+00   6.5954878e-01
   1.2016820e-01   2.2410698e-02   5.2239078e-02   5.9261170e-02   8.8246004e-01   6.2703861e-01
   1.2187806e-01   2.2747122e-02   4.9164362e-02   6.0348136e-02   9.9054832e-01   6.4674367e-01
   1.2301769e-01   2.2938950e-02   4.6137006e-02   6.1818610e-02   7.0279508e-01   6.5941501e-01
   1.2370378e-01   2.3021278e-02   4.3181024e-02   6.3750534e-02   9.1587738e-01   6.6426284e-01
   1.2403036e-01   2.3030268e-02   4.0339698e-02   6.6182438e-02   5.8877992e-01   6.6919786e-01
   1.2403864e-01   2.2993664e-02   3.7654104e-02   6.9105840e-02   2.4766799e+00   6.7278643e-01
   1.2376061e-01   2.2934898e-02   3.5154764e-02   7.2463026e-02   2.0631782e+01   6.6256769e-01
   1.2325742e-01   2.2881724e-02   3.2870052e-02   7.6192388e-02   4.9072783e+01   6.5860824e-01
   1.2258772e-01   2.2869602e-02   3.0822124e-02   8.0216168e-02   6.9008012e+01   6.5037966e-01
   1.2175103e-01   2.2936096e-02   2.9018232e-02   8.4387626e-02   8.1861797e+01   6.4316335e-01
   1.2065854e-01   2.3117540e-02   2.7450598e-02   8.8479474e-02   9.2851719e+01   6.6712644e-01
   1.1915862e-01   2.3447964e-02   2.6106016e-02   9.2221250e-02   1.0080696e+02   6.4586457e-01
   1.1707462e-01   2.3953936e-02   2.4968730e-02   9.5363924e-02   1.0589807e+02   6.3838075e-01
   1.1430080e-01   2.4652334e-02   2.4019832e-02   9.7667862e-02   1.0928795e+02   6.4547782e-01
   1.1087122e-01   2.5543608e-02   2.3246456e-02   9.8828806e-02   1.1202060e+02   6.4080345e-01
   1.0689137e-01   2.6608134e-02   2.2642288e-02   9.8560316e-02   1.1423516e+02   6.7795527e-01
   1.0249883e-01   2.7809440e-02   2.2191596e-02   9.6791520e-02   1.1618016e+02   6.6860951e-01
   9.7841770e-02   2.9090152e-02   2.1865258e-02   9.3696554e-02   1.1790772e+02   6.3263491e-01
   9.3036366e-02   3.0391154e-02   2.1619468e-02   8.9619796e-02   1.1909691e+02   6.4044548e-01
   8.8167180e-02   3.1673080e-02   2.1395910e-02   8.4953866e-02   1.1997330e+02   6.5693108e-01
   8.3293994e-02   3.2927494e-02   2.1149202e-02   8.0017316e-02   1.2063096e+02   6.6664940e-01
   7.8473308e-02   3.4196246e-02   2.0849154e-02   7.5079804e-02   1.2118903e+02   6.5122862e-01
   7.3751074e-02   3.5539264e-02   2.0464128e-02   7.0386872e-02   1.2165048e+02   6.4508544e-01
   6.9157316e-02   3.6997290e-02   1.9979100e-02   6.6140560e-02   1.2190778e+02   6.7079554e-01
   6.4712894e-02   3.8594480e-02   1.9404319e-02   6.2493580e-02   1.2217957e+02   6.6242153e-01
   6.0398082e-02   4.0328702e-02   1.8765583e-02   5.9537120e-02   1.2237502e+02   6.6277857e-01
   5.6176664e-02   4.2180744e-02   1.8095238e-02   5.7312482e-02   1.2243115e+02   6.7899097e-01
   5.2053400e-02   4.4133530e-02   1.7423066e-02   5.5824296e-02   1.2258319e+02   6.5659424e-01
   4.8064232e-02   4.6153218e-02   1.6773850e-02   5.5042872e-02   1.2260652e+02   6.7401828e-01
   4.4249900e-02   4.8172422e-02   1.6165767e-02   5.4900712e-02   1.2248889e+02   6.8513538e-01
   4.0671498e-02   5.0099988e-02   1.5612771e-02   5.5294098e-02   1.2246799e+02   6.5322258e-01
   3.7404082e-02   5.1834806e-02   1.5124321e-02   5.6101272e-02   1.2238568e+02   6.7657095e-01
   3.4506814e-02   5.3255204e-02   1.4702854e-02   5.7206020e-02   1.2230674e+02   6.8172808e-01
   3.2028298e-02   5.4238304e-02   1.4342265e-02   5.8494652e-02   1.2228195e+02   6.6702403e-01
   3.0011966e-02   5.4742430e-02   1.4025295e-02   5.9832350e-02   1.2207268e+02   6.8890920e-01
   2.8485318e-02   5.4780004e-02   1.3732833e-02   6.1070176e-02   1.2172233e+02   6.7271960e-01
   2.7454508e-02   5.4339422e-02   1.3454129e-02   6.2050758e-02   1.2136787e+02   6.9490200e-01
   2.6900252e-02   5.3428490e-02   1.3186822e-02   6.2632662e-02   1.2086489e+02   7.0123373e-01
   2.6780842e-02   5.2105780e-02   1.2932786e-02   6.2701368e-02   1.2027833e+02   6.5985501e-01
   2.7039644e-02   5.0466286e-02   1.2690499e-02   6.2170956e-02   1.1942146e+02   7.0936604e-01
   2.7604050e-02   4.8610416e-02   1.2448958e-02   6.1054712e-02   1.1815226e+02   6.8447675e-01
   2.8401342e-02   4.6609320e-02   1.2189374e-02   5.9421774e-02   1.1688949e+02   6.6456831e-01
   2.9373130e-02   4.4525072e-02   1.1897700e-02   5.7329402e-02   1.1548716e+02   7.2057871e-01
   3.0460394e-02   4.2408814e-02   1.1577293e-02   5.4869384e-02   1.1411739e+02   6.8033644e-01
   3.1595990e-02   4.0303016e-02   1.1241131e-02   5.2150570e-02   1.1256244e+02   6.7189772e-01
   3.2702178e-02   3.8259008e-02   1.0897431e-02   4.9271648e-02   1.1066176e+02   6.9262378e-01
   3.3684012e-02   3.6311184e-02   1.0551867e-02   4.6336356e-02   1.0876728e+02   6.7006745e-01
   3.4424670e-02   3.4485874e-02   1.0208160e-02   4.3444136e-02   1.0584210e+02   6.6718334e-01
   3.4811914e-02   3.2820548e-02   9.8631956e-03   4.0667498e-02   1.0264994e+02   6.8280172e-01
   3.4771544e-02   3.1345722e-02   9.5126542e-03   3.8045086e-02   9.8903347e+01   6.8136849e-01
   3.4268632e-02   3.0072172e-02   9.1539838e-03   3.5595086e-02   9.4194150e+01   6.8706755e-01
   3.3341282e-02   2.8989794e-02   8.7816678e-03   3.3331334e-02   9.0561986e+01   6.9784958e-01
   3.2096664e-02   2.8059186e-02   8.3893486e-03   3.1273458e-02   8.6474904e+01   6.8287368e-01
   3.0653156e-02   2.7226020e-02   7.9775908e-03   2.9429790e-02   8.2116811e+01   6.9557127e-01
   2.9124960e-02   2.6470972e-02   7.5547966e-03   2.7790022e-02   7.9237715e+01   6.8526046e-01
   2.7605930e-02   2.5815266e-02   7.1320094e-03   2.6347688e-02   7.6646393e+01   6.6287577e-01
   2.6162340e-02   2.5291614e-02   6.7195152e-03   2.5099088e-02   7.3065116e+01   6.8105531e-01
   2.4838900e-02   2.4923858e-02   6.3252606e-03   2.4026670e-02   6.8614758e+01   6.8150318e-01
   2.3655120e-02   2.4719670e-02   5.9568552e-03   2.3099468e-02   6.5258136e+01   6.8946188e-01
   2.2613340e-02   2.4682870e-02   5.6224254e-03   2.2285330e-02   6.2725052e+01   6.8923159e-01
   2.1703296e-02   2.4809974e-02   5.3258126e-03   2.1561936e-02   5.9827857e+01   6.7663536e-01
   2.0912198e-02   2.5078312e-02   5.0675044e-03   2.0919118e-02   5.6383998e+01   6.9134029e-01
   2.0227184e-02   2.5451310e-02   4.8486280e-03   2.0350540e-02   5.2265790e+01   6.9612538e-01
   1.9632567e-02   2.5888646e-02   4.6690944e-03   1.9855309e-02   4.8700531e+01   6.6882089e-01
   1.9125522e-02   2.6364178e-02   4.5259998e-03   1.9445393e-02   4.5291587e+01   6.5633891e-01
   1.8708858e-02   2.6891126e-02   4.4152356e-03   1.9135096e-02   4.1714112e+01   6.8693891e-01
   1.8371129e-02   2.7507840e-02   4.3339996e-03   1.8932353e-02   3.8080539e+01   6.9037750e-01
   1.8095361e-02   2.8244512e-02   4.2801616e-03   1.8838814e-02   3.4438659e+01   6.7633158e-01
   1.7868502e-02   2.9124226e-02   4.2502194e-03   1.8850192e-02   3.1655943e+01   6.9066957e-01
   1.7673536e-02   3.0163836e-02   4.2402912e-03   1.8955538e-02   2.8761602e+01   6.9055246e-01
   1.7502830e-02   3.1364832e-02   4.2481710e-03   1.9134287e-02   2.6859577e+01   6.7318398e-01
   1.7377484e-02   3.2705636e-02   4.2738608e-03   1.9361314e-02   2.5578904e+01   6.8492134e-01
   1.7334943e-02   3.4140366e-02   4.3171450e-03   1.9614102e-02   2.3700781e+01   7.0518496e-01
   1.7411573e-02   3.5617088e-02   4.3768944e-03   1.9871338e-02   2.2397832e+01   6.8605020e-01
   1.7631498e-02   3.7080820e-02   4.4518868e-03   2.0110900e-02   2.0232399e+01   6.7702115e-01
   1.8003203e-02   3.8485514e-02   4.5399418e-03   2.0306330e-02   1.7771686e+01   6.8713035e-01
   1.8518494e-02   3.9823254e-02   4.6386536e-03   2.0419178e-02   1.5824847e+01   6.8643178e-01
   1.9147991e-02   4.1105522e-02   4.7449772e-03   2.0409614e-02   1.4168006e+01   6.7365148e-01
   1.9842672e-02   4.2326812e-02   4.8560446e-03   2.0257908e-02   1.2757420e+01   6.8261156e-01
   2.0541902e-02   4.3455206e-02   4.9723466e-03   1.9962264e-02   1.1289470e+01   6.9919447e-01
   2.1180880e-02   4.4460022e-02   5.0953108e-03   1.9532170e-02   1.0066712e+01   6.6644345e-01
   2.1680106e-02   4.5347888e-02   5.2252350e-03   1.8987439e-02   8.8624252e+00   6.6770044e-01
   2.1970700e-02   4.6170564e-02   5.3631014e-03   1.8348474e-02   7.9992047e+00   6.9322990e-01
   2.2040784e-02   4.7005648e-02   5.5093574e-03   1.7634341e-02   6.6177874e+00   6.8712739e-01
   2.1921604e-02   4.7910028e-02   5.6619456e-03   1.6870015e-02   5.8016616e+00   6.8704344e-01
   2.1666834e-02   4.8911374e-02   5.8163848e-03   1.6082691e-02   5.7034731e+00   6.9126314e-01
   2.1334890e-02   5.0041868e-02   5.9666082e-03   1.5292065e-02   4.7079600e+00   6.7493055e-01
   2.0967678e-02   5.1337540e-02   6.1056546e-03   1.4513463e-02   4.7239985e+00   6.7819838e-01
   2.0595692e-02   5.2816014e-02   6.2241774e-03   1.3759780e-02   5.0483491e+00   7.1427695e-01
   2.0239378e-02   5.4476026e-02   6.3126922e-03   1.3037767e-02   5.0037608e+00   6.8286552e-01
   1.9912044e-02   5.6309934e-02   6.3667098e-03   1.2352221e-02   5.3821611e+00   6.6412743e-01
   1.9623644e-02   5.8326514e-02   6.3851242e-03   1.1709528e-02   5.2160325e+00   6.9657341e-01
   1.9374185e-02   6.0558486e-02   6.3702892e-03   1.1118552e-02   4.9528905e+00   6.9049340e-01
   1.9157039e-02   6.3018656e-02   6.3306450e-03   1.0589269e-02   4.5633611e+00   6.7924631e-01
   1.8963421e-02   6.5691576e-02   6.2763146e-03   1.0128686e-02   4.3414855e+00   6.7342001e-01
   1.8782179e-02   6.8557128e-02   6.2162730e-03   9.7394436e-03   4.1152246e+00   6.9292707e-01
   1.8596650e-02   7.1560156e-02   6.1594352e-03   9.4212454e-03   3.3722058e+00   6.8986462e-01
   1.8381439e-02   7.4612310e-02   6.1128878e-03   9.1727420e-03   3.2363982e+00   6.8446209e-01
   1.8111255e-02   7.7629178e-02   6.0814112e-03   8.9903834e-03   3.3105398e+00   7.0820766e-01
   1.7764148e-02   8.0517332e-02   6.0694214e-03   8.8668308e-03   3.1712709e+00   6.8560416e-01
   1.7321649e-02   8.3146726e-02   6.0794486e-03   8.7927368e-03   3.1733444e+00   6.7540815e-01
   1.6778250e-02   8.5383196e-02   6.1120510e-03   8.7580820e-03   2.8779268e+00   6.8128298e-01
   1.6137750e-02   8.7172224e-02   6.1698494e-03   8.7514274e-03   2.3482443e+00   6.9448434e-01
   1.5407908e-02   8.8545112e-02   6.2562862e-03   8.7571872e-03   2.3021424e+00   6.7974147e-01
   1.4608714e-02   8.9554954e-02   6.3714462e-03   8.7575178e-03   2.3726976e+00   6.6220268e-01
   1.3769236e-02   9.0227038e-02   6.5117708e-03   8.7419606e-03   2.1515272e+00   6.9697667e-01
   1.2920138e-02   9.0522332e-02   6.6715740e-03   8.7076986e-03   2.0855547e+00   6.8203425e-01
   1.2092962e-02   9.0337976e-02   6.8450694e-03   8.6539056e-03   1.9261883e+00   6.8423414e-01
   1.1311756e-02   8.9558206e-02   7.0266978e-03   8.5833234e-03   1.8212909e+00   6.6443540e-01
   1.0598768e-02   8.8148502e-02   7.2084386e-03   8.5014750e-03   1.8533682e+00   6.8028929e-01
   9.9861744e-03   8.6190294e-02   7.3799270e-03   8.4127190e-03   1.7584581e+00   6.9092312e-01
   9.5079102e-03   8.3792916e-02   7.5340636e-03   8.3222786e-03   1.9630613e+00   6.5905049e-01
   9.1925486e-03   8.1019870e-02   7.6696470e-03   8.2396350e-03   2.0749506e+00   7.0227912e-01
   9.0661268e-03   7.7888214e-02   7.7855366e-03   8.1739180e-03   1.9356398e+00   6.3805465e-01
   9.1577634e-03   7.4389234e-02   7.8782964e-03   8.1318636e-03   1.9550062e+00   6.9852914e-01
   9.4987620e-03   7.0545324e-02   7.9467334e-03   8.1197752e-03   1.9987601e+00   6.4212476e-01
   1.0124882e-02   6.6457744e-02   7.9912862e-03   8.1396456e-03   1.8852729e+00   6.6598505e-01
   1.1081195e-02   6.2260382e-02   8.0114552e-03   8.1884850e-03   1.7110766e+00   7.4020897e-01
   1.2417855e-02   5.8061808e-02   8.0067762e-03   8.2589904e-03   1.7325157e+00   5.3130853e-01
   1.4189037e-02   5.3942078e-02   7.9782316e-03   8.3397984e-03   1.7323603e+00   6.6838985e-01
   1.6446600e-02   4.9956372e-02   7.9256156e-03   8.4193432e-03   1.6912797e+00   3.6387998e-01
   1.9233040e-02   4.6139240e-02   7.8479916e-03   8.4888722e-03   1.7358969e+00   5.8661895e-01
   2.2577190e-02   4.2511848e-02   7.7501346e-03   8.5458582e-03   1.7478685e+00   4.1113309e-01
   2.6497450e-02   3.9077510e-02   7.6422104e-03   8.5933566e-03   1.8054070e+00   2.4390177e+00
   3.1011230e-02   3.5811422e-02   7.5411176e-03   8.6367464e-03   1.7745854e+00   1.5482547e+01
   3.6122212e-02   3.2691018e-02   7.4682156e-03   8.6836610e-03   1.7606786e+00   3.5487137e+01
   4.1813662e-02   2.9736374e-02   7.4392686e-03   8.7429658e-03   1.7755532e+00   5.4018491e+01
   4.8048474e-02   2.6976138e-02   7.4645626e-03   8.8213724e-03   1.4817493e+00   6.8680118e+01
   5.4761916e-02   2.4419062e-02   7.5498758e-03   8.9222654e-03   1.2975958e+00   8.0024872e+01
   6.1849434e-02   2.2074998e-02   7.6975936e-03   9.0459934e-03   1.3326439e+00   8.8941843e+01
   6.9155614e-02   1.9953639e-02   7.9105342e-03   9.1891356e-03   1.2479378e+00   9.4197874e+01
   7.6484216e-02   1.8058101e-02   8.1889952e-03   9.3456756e-03   1.1984510e+00   9.7808936e+01
   8.3592290e-02   1.6384852e-02   8.5296920e-03   9.5060596e-03   1.1363710e+00   1.0092190e+02
   9.0202852e-02   1.4925087e-02   8.9265976e-03   9.6582904e-03   1.0550556e+00   1.0382480e+02
   9.6057248e-02   1.3673940e-02   9.3713204e-03   9.7925502e-03   1.0496006e+00   1.0707829e+02
   1.0099110e-01   1.2622277e-02   9.8584144e-03   9.9035502e-03   1.0146759e+00   1.0944687e+02
   1.0496565e-01   1.1752989e-02   1.0385771e-02   9.9883434e-03   1.0453479e+00   1.1121877e+02
   1.0801941e-01   1.1051099e-02   1.0945495e-02   1.0041206e-02   1.0622798e+00   1.1272328e+02
   1.1031686e-01   1.0501096e-02   1.1524373e-02   1.0062559e-02   1.0062697e+00   1.1412363e+02
   1.1212917e-01   1.0087769e-02   1.2122132e-02   1.0059864e-02   1.0175689e+00   1.1536917e+02
   1.1366597e-01   9.8017110e-03   1.2754554e-02   1.0038164e-02   1.0388180e+00   1.1619782e+02
   1.1504061e-01   9.6298082e-03   1.3437438e-02   1.0007382e-02   1.0551649e+00   1.1693023e+02
   1.1630107e-01   9.5500932e-03   1.4187665e-02   9.9790700e-03   1.0537152e+00   1.1734010e+02
   1.1747728e-01   9.5419634e-03   1.5026834e-02   9.9618672e-03   1.0393661e+00   1.1778348e+02
   1.1859229e-01   9.5869410e-03   1.5968490e-02   9.9670028e-03   1.0258362e+00   1.1833953e+02
   1.1961663e-01   9.6643252e-03   1.7013332e-02   1.0005432e-02   1.0187403e+00   1.1855809e+02
   1.2051209e-01   9.7572010e-03   1.8154147e-02   1.0087180e-02   1.0398549e+00   1.1879062e+02
   1.2123141e-01   9.8511922e-03   1.9376949e-02   1.0220559e-02   1.0308189e+00   1.1902152e+02
   1.2169309e-01   9.9288256e-03   2.0659476e-02   1.0409676e-02   1.0394247e+00   1.1902235e+02
   1.2175550e-01   9.9768576e-03   2.1966874e-02   1.0653812e-02   1.0522383e+00   1.1896010e+02
   1.2125197e-01   9.9909258e-03   2.3255522e-02   1.0948227e-02   1.0434415e+00   1.1892710e+02
   1.2015370e-01   9.9730666e-03   2.4472306e-02   1.1283447e-02   1.0597275e+00   1.1873313e+02
   1.1849131e-01   9.9283754e-03   2.5546228e-02   1.1644164e-02   1.0617178e+00   1.1842187e+02
   1.1621216e-01   9.8580568e-03   2.6401988e-02   1.2012478e-02   1.0604028e+00   1.1813193e+02
   1.1323492e-01   9.7643108e-03   2.6974968e-02   1.2365486e-02   1.0624514e+00   1.1752134e+02
   1.0952567e-01   9.6530878e-03   2.7228216e-02   1.2682315e-02   1.0483524e+00   1.1668186e+02
   1.0515114e-01   9.5272902e-03   2.7154864e-02   1.2955710e-02   1.0436722e+00   1.1583141e+02
   1.0021971e-01   9.3914024e-03   2.6760404e-02   1.3184289e-02   1.0420359e+00   1.1479675e+02
   9.4857776e-02   9.2513776e-03   2.6076006e-02   1.3368195e-02   1.0405516e+00   1.1361444e+02
   8.9247798e-02   9.1110990e-03   2.5152598e-02   1.3513266e-02   1.0429829e+00   1.1217951e+02
   8.3562662e-02   8.9754862e-03   2.4039576e-02   1.3628286e-02   1.0482522e+00   1.1040965e+02
   7.7958144e-02   8.8480702e-03   2.2786938e-02   1.3723692e-02   1.0717303e+00   1.0870529e+02
   7.2597420e-02   8.7298844e-03   2.1435730e-02   1.3817754e-02   1.0583367e+00   1.0707432e+02
   6.7617410e-02   8.6203752e-03   2.0011606e-02   1.3933489e-02   1.0389659e+00   1.0505494e+02
   6.3111472e-02   8.5164948e-03   1.8539341e-02   1.4088330e-02   1.0590244e+00   1.0254464e+02
   5.9134484e-02   8.4146708e-03   1.7056331e-02   1.4292411e-02   1.0477008e+00   9.9541372e+01
   5.5741996e-02   8.3087994e-03   1.5599169e-02   1.4551002e-02   1.0572286e+00   9.6246673e+01
   5.2995450e-02   8.1878898e-03   1.4195496e-02   1.4869266e-02   1.0584643e+00   9.2765501e+01
   5.0926784e-02   8.0406078e-03   1.2872161e-02   1.5249937e-02   1.0346425e+00   8.9367251e+01
   4.9541492e-02   7.8629208e-03   1.1650573e-02   1.5688255e-02   1.0586445e+00   8.5982646e+01
   4.8819388e-02   7.6623156e-03   1.0546452e-02   1.6174677e-02   1.0482485e+00   8.1352693e+01
   4.8708288e-02   7.4508736e-03   9.5711292e-03   1.6698674e-02   1.0537929e+00   7.5766449e+01
   4.9136900e-02   7.2378758e-03   8.7284668e-03   1.7250720e-02   1.0843180e+00   7.0842809e+01
   5.0013740e-02   7.0304918e-03   8.0156364e-03   1.7816334e-02   1.0804309e+00   6.6532827e+01
   5.1230072e-02   6.8323458e-03   7.4250552e-03   1.8371877e-02   1.0602969e+00   6.1240034e+01
   5.2680136e-02   6.6424002e-03   6.9463276e-03   1.8884268e-02   1.0216505e+00   5.6310288e+01
   5.4270046e-02   6.4591970e-03   6.5660890e-03   1.9317894e-02   1.0401641e+00   5.2168972e+01
   5.5917030e-02   6.2796824e-03   6.2706116e-03   1.9639967e-02   1.0577158e+00   4.5561372e+01
   5.7528880e-02   6.0984006e-03   6.0477272e-03   1.9823604e-02   1.0588061e+00   3.9334677e+01
   5.8987478e-02   5.9138966e-03   5.8853188e-03   1.9869518e-02   1.0751217e+00   3.4780417e+01
   6.0174178e-02   5.7265886e-03   5.7694424e-03   1.9795000e-02   1.0604143e+00   3.0046479e+01
   6.0995840e-02   5.5348696e-03   5.6830050e-03   1.9612479e-02   1.0478876e+00   2.6492652e+01
   6.1376136e-02   5.3367782e-03   5.6087454e-03   1.9343703e-02   1.0669851e+00   2.3060553e+01
   6.1225680e-02   5.1282380e-03   5.5344352e-03   1.9014729e-02   1.0951072e+00   2.0661222e+01
   6.0479004e-02   4.9063702e-03   5.4538968e-03   1.8646789e-02   1.0534773e+00   1.8533563e+01
   5.9157620e-02   4.6730108e-03   5.3640598e-03   1.8260841e-02   1.0498903e+00   1.5380649e+01
   5.7344752e-02   4.4322518e-03   5.2638520e-03   1.7874141e-02   1.0745865e+00   1.2902252e+01
   5.5170424e-02   4.1903506e-03   5.1536830e-03   1.7497944e-02   1.0486651e+00   1.0586481e+01
   5.2791776e-02   3.9544446e-03   5.0343490e-03   1.7140949e-02   1.0803012e+00   9.5600012e+00
   5.0332952e-02   3.7313904e-03   4.9060922e-03   1.6812976e-02   1.0595868e+00   8.9007157e+00
   4.7875950e-02   3.5270778e-03   4.7682718e-03   1.6518160e-02   1.0421060e+00   7.1382478e+00
   4.5466494e-02   3.3458876e-03   4.6211908e-03   1.6259920e-02   1.0680080e+00   5.9697109e+00
   4.3120320e-02   3.1908072e-03   4.4659374e-03   1.6054046e-02   1.0330589e+00   5.3847129e+00
   4.0839600e-02   3.0622446e-03   4.3025698e-03   1.5919394e-02   1.0553733e+00   4.8246126e+00
   3.8617806e-02   2.9598430e-03   4.1306624e-03   1.5869612e-02   1.0623051e+00   4.2093650e+00
   3.6440766e-02   2.8826812e-03   3.9520422e-03   1.5918380e-02   1.0475890e+00   3.5592551e+00
   3.4281162e-02   2.8289978e-03   3.7715622e-03   1.6086993e-02   1.0718919e+00   2.8016408e+00
   3.2097238e-02   2.7978220e-03   3.5951534e-03   1.6402796e-02   1.0714104e+00   2.2320427e+00
   2.9852346e-02   2.7886270e-03   3.4291090e-03   1.6888073e-02   1.0785271e+00   2.1050770e+00
   2.7551662e-02   2.8015986e-03   3.2788716e-03   1.7559413e-02   1.0573046e+00   2.0796119e+00
   2.5269352e-02   2.8363094e-03   3.1487578e-03   1.8431348e-02   1.0531297e+00   2.2170688e+00
   2.3123228e-02   2.8920412e-03   3.0436314e-03   1.9512333e-02   1.0694308e+00   2.3344163e+00
   2.1222170e-02   2.9688670e-03   2.9697818e-03   2.0805204e-02   1.0500981e+00   2.1484382e+00
   1.9649785e-02   3.0665284e-03   2.9362314e-03   2.2305824e-02   1.0378717e+00   1.9694984e+00
   1.8471515e-02   3.1866820e-03   2.9543662e-03   2.3994250e-02   1.0289979e+00   1.9726634e+00
   1.7735158e-02   3.3318710e-03   3.0366852e-03   2.5836660e-02   1.0552359e+00   1.9346614e+00
   1.7471242e-02   3.5030106e-03   3.1966324e-03   2.7786214e-02   1.0732135e+00   2.1640519e+00
   1.7697691e-02   3.7014372e-03   3.4489108e-03   2.9781818e-02   1.0532035e+00   2.2812546e+00
   1.8418521e-02   3.9278764e-03   3.8108006e-03   3.1739914e-02   1.0387563e+00   2.1308644e+00
   1.9620659e-02   4.1815418e-03   4.3002528e-03   3.3552130e-02   1.0156056e+00   2.2631439e+00
   2.1279612e-02   4.4604094e-03   4.9337354e-03   3.5134094e-02   1.0454866e+00   1.9833429e+00
   2.3366888e-02   4.7624436e-03   5.7271268e-03   3.6444654e-02   1.0755983e+00   1.6267417e+00
   2.5862688e-02   5.0914436e-03   6.6956500e-03   3.7469128e-02   1.0381090e+00   1.6696564e+00
   2.8754046e-02   5.4549598e-03   7.8557252e-03   3.8229760e-02   1.0526769e+00   1.5821962e+00
   3.2019908e-02   5.8576674e-03   9.2270912e-03   3.8769422e-02   1.0639581e+00   1.5959156e+00
   3.5633830e-02   6.2989648e-03   1.0830306e-02   3.9135856e-02   1.0458107e+00   1.6510081e+00
   3.9560204e-02   6.7731546e-03   1.2687126e-02   3.9375960e-02   1.0431669e+00   1.5920351e+00
   4.3754048e-02   7.2740822e-03   1.4827656e-02   3.9516730e-02   1.0449696e+00   1.5104399e+00
   4.8165654e-02   7.7979498e-03   1.7287734e-02   3.9592720e-02   1.0403080e+00   1.2734988e+00
   5.2734138e-02   8.3427832e-03   2.0097836e-02   3.9671028e-02   1.0319738e+00   1.1032085e+00
   5.7398000e-02   8.9040586e-03   2.3283404e-02   3.9821552e-02   1.0848091e+00   1.0677743e+00
   6.2110994e-02   9.4748128e-03   2.6874432e-02   4.0095178e-02   1.0607894e+00   1.0435740e+00
   6.6847638e-02   1.0051849e-02   3.0905624e-02   4.0519410e-02   1.0400184e+00   1.0800216e+00
   7.1587828e-02   1.0629561e-02   3.5393578e-02   4.1095772e-02   1.0682635e+00   8.8030069e-01
   7.6287018e-02   1.1193172e-02   4.0331702e-02   4.1799454e-02   1.0291153e+00   6.6326606e-01
   8.0865662e-02   1.1721432e-02   4.5701914e-02   4.2583544e-02   1.0690572e+00   7.0078031e-01
   8.5232310e-02   1.2193850e-02   5.1463874e-02   4.3383702e-02   1.0642758e+00   6.5904530e-01
   8.9321594e-02   1.2608877e-02   5.7544928e-02   4.4120246e-02   1.0398847e+00   6.4881611e-01
   9.3109940e-02   1.2984471e-02   6.3819500e-02   4.4721214e-02   1.0490520e+00   6.9636732e-01
   9.6588962e-02   1.3335457e-02   7.0105156e-02   4.5150436e-02   1.0331855e+00   6.7720045e-01
   9.9744882e-02   1.3663569e-02   7.6172384e-02   4.5410300e-02   1.0403202e+00   6.6102512e-01
   1.0263883e-01   1.3958028e-02   8.1756858e-02   4.5504482e-02   1.0206352e+00   6.6783994e-01
   1.0544205e-01   1.4201405e-02   8.6564608e-02   4.5406958e-02   1.0755399e+00   6.7974173e-01
   1.0832285e-01   1.4372536e-02   9.0231198e-02   4.5090860e-02   1.0318644e+00   6.6046244e-01
   1.1138345e-01   1.4443196e-02   9.2401002e-02   4.4552168e-02   1.0046298e+00   6.7830024e-01
   1.1464263e-01   1.4386511e-02   9.2856862e-02   4.3799238e-02   1.0426499e+00   6.7770941e-01
   1.1804063e-01   1.4188829e-02   9.1614576e-02   4.2837852e-02   1.0454102e+00   6.4164050e-01
   1.2148029e-01   1.3856211e-02   8.8952594e-02   4.1683428e-02   1.0808664e+00   6.6803607e-01
   1.2482289e-01   1.3420706e-02   8.5199858e-02   4.0401732e-02   1.0002181e+00   6.7406549e-01
   1.2793877e-01   1.2937574e-02   8.0632560e-02   3.9095468e-02   1.0782862e+00   6.6420880e-01
   1.3078577e-01   1.2467947e-02   7.5539442e-02   3.7871262e-02   9.9414051e-01   6.7560722e-01
   1.3338512e-01   1.2067255e-02   7.0184518e-02   3.6837486e-02   1.0663043e+00   6.6503266e-01
   1.3574182e-01   1.1780960e-02   6.4771758e-02   3.6097798e-02   1.0151649e+00   6.8756892e-01
   1.3786667e-01   1.1642265e-02   5.9442662e-02   3.5741306e-02   8.4505784e-01   6.8228532e-01
   1.3984423e-01   1.1679353e-02   5.4298850e-02   3.5832586e-02   1.0161801e+00   6.5108927e-01
   1.4174280e-01   1.1915009e-02   4.9412622e-02   3.6418958e-02   5.9880521e-01   6.6866063e-01
   1.4356389e-01   1.2361503e-02   4.4829802e-02   3.7525220e-02   1.0947127e+00   6.7573390e-01
   1.4531080e-01   1.3019528e-02   4.0590862e-02   3.9139746e-02   3.3596812e-01   6.8160263e-01
   1.4694963e-01   1.3882614e-02   3.6729280e-02   4.1220718e-02   6.8531465e+00   6.8151028e-01
   1.4835000e-01   1.4943825e-02   3.3263008e-02   4.3689592e-02   3.1837242e+01   6.6948958e-01
   1.4937813e-01   1.6193241e-02   3.0188452e-02   4.6440670e-02   5.7838859e+01   6.6452227e-01
   1.4997523e-01   1.7619412e-02   2.7503770e-02   4.9347746e-02   7.4286201e+01   6.6427948e-01
   1.5008244e-01   1.9205653e-02   2.5213560e-02   5.2270316e-02   8.7386669e+01   6.5236894e-01
   1.4960223e-01   2.0924610e-02   2.3306856e-02   5.5078426e-02   9.6387230e+01   6.3965263e-01
   1.4843087e-01   2.2741264e-02   2.1765576e-02   5.7630568e-02   1.0217219e+02   6.6551206e-01
   1.4644396e-01   2.4614858e-02   2.0569822e-02   5.9755820e-02   1.0618507e+02   6.6669747e-01
   1.4352645e-01   2.6502832e-02   1.9693037e-02   6.1252732e-02   1.0920132e+02   6.5555904e-01
   1.3967108e-01   2.8359092e-02   1.9099783e-02   6.1929484e-02   1.1204016e+02   6.7193221e-01
   1.3499620e-01   3.0138562e-02   1.8750186e-02   6.1701934e-02   1.1424065e+02   6.5755573e-01
   1.2968046e-01   3.1800726e-02   1.8604580e-02   6.0635766e-02   1.1624542e+02   6.7134602e-01
   1.2388828e-01   3.3330792e-02   1.8621845e-02   5.8924380e-02   1.1779395e+02   6.7564503e-01
   1.1773685e-01   3.4781540e-02   1.8750807e-02   5.6791796e-02   1.1889485e+02   6.5122257e-01
   1.1130292e-01   3.6246854e-02   1.8930392e-02   5.4420332e-02   1.1961958e+02   6.7479478e-01
   1.0463889e-01   3.7807682e-02   1.9110751e-02   5.1982650e-02   1.2007598e+02   6.4491552e-01
   9.7817788e-02   3.9524346e-02   1.9253364e-02   4.9648414e-02   1.2045679e+02   6.4493525e-01
   9.0914880e-02   4.1439606e-02   1.9329910e-02   4.7565888e-02   1.2065524e+02   6.8612601e-01
   8.3968006e-02   4.3567596e-02   1.9328953e-02   4.5855098e-02   1.2081204e+02   6.5773973e-01
   7.7008272e-02   4.5878048e-02   1.9243828e-02   4.4598958e-02   1.2077515e+02   6.5982977e-01
   7.0126094e-02   4.8298854e-02   1.9076072e-02   4.3852246e-02   1.2075489e+02   6.5528043e-01
   6.3511562e-02   5.0720536e-02   1.8840336e-02   4.3642010e-02   1.2069365e+02   6.5910476e-01
   5.7379230e-02   5.3001638e-02   1.8552467e-02   4.3957468e-02   1.2047673e+02   6.8185978e-01
   5.1898138e-02   5.4972606e-02   1.8225808e-02   4.4758190e-02   1.2041308e+02   6.7076375e-01
   4.7188964e-02   5.6449348e-02   1.7875478e-02   4.5972468e-02   1.2024929e+02   6.8516969e-01
   4.3320292e-02   5.7302080e-02   1.7517073e-02   4.7489636e-02   1.1986664e+02   6.7467292e-01
   4.0317382e-02   5.7505752e-02   1.7168147e-02   4.9160778e-02   1.1946235e+02   6.8875766e-01
   3.8163606e-02   5.7107710e-02   1.6853934e-02   5.0816216e-02   1.1904217e+02   7.1548055e-01
   3.6799772e-02   5.6153170e-02   1.6595256e-02   5.2290108e-02   1.1853737e+02   6.8342740e-01
   3.6136504e-02   5.4676190e-02   1.6398502e-02   5.3418280e-02   1.1793656e+02   6.9804087e-01
   3.6085216e-02   5.2773304e-02   1.6256919e-02   5.4059450e-02   1.1716654e+02   6.9933174e-01
   3.6578658e-02   5.0610048e-02   1.6152032e-02   5.4104502e-02   1.1608872e+02   6.7293604e-01
   3.7560624e-02   4.8364580e-02   1.6062751e-02   5.3471362e-02   1.1467988e+02   6.7442467e-01
   3.8959040e-02   4.6192646e-02   1.5965932e-02   5.2142320e-02   1.1331195e+02   6.8145116e-01
   4.0660468e-02   4.4201972e-02   1.5831299e-02   5.0171342e-02   1.1193321e+02   7.1672762e-01
   4.2533384e-02   4.2449960e-02   1.5627560e-02   4.7671868e-02   1.1044207e+02   7.0320796e-01
   4.4448794e-02   4.0946408e-02   1.5328592e-02   4.4783946e-02   1.0901891e+02   6.7186574e-01
   4.6260800e-02   3.9655516e-02   1.4916998e-02   4.1628378e-02   1.0708819e+02   6.9952118e-01
   4.7786416e-02   3.8527958e-02   1.4391798e-02   3.8315578e-02   1.0520943e+02   7.0263733e-01
   4.8810462e-02   3.7518914e-02   1.3772019e-02   3.4960760e-02   1.0274762e+02   6.5802584e-01
   4.9152274e-02   3.6596428e-02   1.3089136e-02   3.1670444e-02   9.9378535e+01   6.4996421e-01
   4.8771350e-02   3.5750324e-02   1.2374195e-02   2.8529726e-02   9.6578558e+01   6.8306953e-01
   4.7785018e-02   3.4973528e-02   1.1650811e-02   2.5603922e-02   9.2581905e+01   6.7268384e-01
   4.6354944e-02   3.4241640e-02   1.0939835e-02   2.2941688e-02   8.8470850e+01   6.4541528e-01
   4.4626454e-02   3.3497574e-02   1.0262088e-02   2.0576412e-02   8.5278195e+01   6.5561596e-01
   4.2745254e-02   3.2676706e-02   9.6344862e-03   1.8532702e-02   8.1563654e+01   6.8708805e-01
   4.0843196e-02   3.1755510e-02   9.0689874e-03   1.6825413e-02   7.8455391e+01   6.8424799e-01
   3.9017292e-02   3.0740680e-02   8.5723010e-03   1.5455004e-02   7.4762544e+01   6.6784163e-01
   3.7322884e-02   2.9641984e-02   8.1451614e-03   1.4410040e-02   7.1450647e+01   6.8333943e-01
   3.5810262e-02   2.8470182e-02   7.7825738e-03   1.3670944e-02   6.8946787e+01   6.6438180e-01
   3.4544626e-02   2.7236556e-02   7.4760080e-03   1.3210269e-02   6.5344947e+01   6.5744277e-01
   3.3575312e-02   2.5959354e-02   7.2181880e-03   1.2990997e-02   6.1796325e+01   6.8623854e-01
   3.2921980e-02   2.4671950e-02   7.0056206e-03   1.2968526e-02   5.7753027e+01   6.7197012e-01
   3.2573804e-02   2.3422508e-02   6.8354712e-03   1.3094580e-02   5.4224479e+01   6.4891413e-01
   3.2492886e-02   2.2275466e-02   6.7013872e-03   1.3321522e-02   5.1570927e+01   6.5229862e-01
   3.2610636e-02   2.1298140e-02   6.5955630e-03   1.3615829e-02   4.7659987e+01   7.0101778e-01
   3.2832448e-02   2.0536486e-02   6.5125468e-03   1.3962845e-02   4.3775876e+01   7.2667577e-01
   3.3064020e-02   2.0030952e-02   6.4502432e-03   1.4352086e-02   4.0305017e+01   6.8534074e-01
   3.3236382e-02   1.9836401e-02   6.4106950e-03   1.4769136e-02   3.6115557e+01   6.8865071e-01
   3.3298398e-02   2.0001548e-02   6.3954274e-03   1.5196225e-02   3.1804401e+01   6.9361863e-01
   3.3191928e-02   2.0559662e-02   6.4016680e-03   1.5618329e-02   2.8661384e+01   6.8530697e-01
   3.2886684e-02   2.1533124e-02   6.4266114e-03   1.6027677e-02   2.6965955e+01   7.0574753e-01
   3.2409396e-02   2.2929276e-02   6.4680484e-03   1.6415337e-02   2.5157695e+01   6.8879043e-01
   3.1811342e-02   2.4734772e-02   6.5233592e-03   1.6768909e-02   2.3009502e+01   6.8502116e-01
   3.1147844e-02   2.6912824e-02   6.5898490e-03   1.7076315e-02   2.1199209e+01   6.7012184e-01
   3.0475714e-02   2.9424888e-02   6.6636288e-03   1.7323735e-02   1.8443941e+01   6.6600003e-01
   2.9845024e-02   3.2235422e-02   6.7412022e-03   1.7494846e-02   1.5282273e+01   6.9946901e-01
   2.9287024e-02   3.5289784e-02   6.8176764e-03   1.7574872e-02   1.3471726e+01   6.6881183e-01
   2.8810890e-02   3.8512984e-02   6.8864434e-03   1.7551103e-02   1.2224903e+01   6.8337292e-01
   2.8412744e-02   4.1804842e-02   6.9445578e-03   1.7408361e-02   1.0951264e+01   6.9293719e-01
   2.8085034e-02   4.5058070e-02   6.9937450e-03   1.7136046e-02   1.0564342e+01   6.8325697e-01
   2.7810658e-02   4.8194344e-02   7.0386438e-03   1.6744599e-02   9.9178184e+00   7.0520256e-01
   2.7549362e-02   5.1150000e-02   7.0846642e-03   1.6265118e-02   8.6950048e+00   6.5703126e-01
   2.7231552e-02   5.3840922e-02   7.1362462e-03   1.5734884e-02   7.6529103e+00   6.8340483e-01
   2.6775528e-02   5.6170124e-02   7.1970484e-03   1.5190277e-02   6.3325495e+00   6.9903542e-01
   2.6146442e-02   5.8076294e-02   7.2699380e-03   1.4664537e-02   5.6216341e+00   6.5855157e-01
   2.5372454e-02   5.9551288e-02   7.3559382e-03   1.4182304e-02   5.5735692e+00   6.8199854e-01
   2.4499956e-02   6.0658138e-02   7.4538750e-03   1.3756227e-02   5.7109238e+00   6.5929972e-01
   2.3572262e-02   6.1556184e-02   7.5592118e-03   1.3389569e-02   5.3473421e+00   6.7652686e-01
   2.2622378e-02   6.2442064e-02   7.6633906e-03   1.3078309e-02   4.6630001e+00   6.8371756e-01
   2.1670068e-02   6.3479300e-02   7.7564182e-03   1.2808748e-02   4.9198955e+00   6.5728235e-01
   2.0727610e-02   6.4781274e-02   7.8268358e-03   1.2562165e-02   5.1804126e+00   6.8340716e-01
   1.9800989e-02   6.6408208e-02   7.8658252e-03   1.2324786e-02   5.1734101e+00   6.8466208e-01
   1.8897267e-02   6.8362262e-02   7.8728552e-03   1.2087523e-02   5.0829584e+00   6.9309194e-01
   1.8023623e-02   7.0597678e-02   7.8498122e-03   1.1844724e-02   4.7478454e+00   6.8427481e-01
   1.7183393e-02   7.3037962e-02   7.7986784e-03   1.1594051e-02   4.4974477e+00   6.8491591e-01
   1.6384473e-02   7.5570802e-02   7.7271474e-03   1.1333275e-02   3.9410253e+00   6.7273207e-01
   1.5636786e-02   7.8062428e-02   7.6469002e-03   1.1063999e-02   3.6112764e+00   6.5199325e-01
   1.4944214e-02   8.0368806e-02   7.5672264e-03   1.0792494e-02   3.6910101e+00   6.9310447e-01
   1.4301677e-02   8.2338096e-02   7.4939960e-03   1.0523888e-02   3.4361366e+00   6.7885435e-01
   1.3699335e-02   8.3845154e-02   7.4289906e-03   1.0262752e-02   3.1664370e+00   6.6827167e-01
   1.3132330e-02   8.4818378e-02   7.3708456e-03   1.0015459e-02   2.9496736e+00   6.7965368e-01
   1.2600701e-02   8.5258926e-02   7.3188934e-03   9.7877002e-03   2.6140555e+00   6.6957151e-01
   1.2102967e-02   8.5208072e-02   7.2705326e-03   9.5824182e-03   2.3258224e+00   7.0106710e-01
   1.1632876e-02   8.4678350e-02   7.2213764e-03   9.4012552e-03   2.1720865e+00   6.7824845e-01
   1.1181159e-02   8.3683424e-02   7.1687854e-03   9.2464912e-03   2.2656133e+00   6.4554947e-01
   1.0745863e-02   8.2293380e-02   7.1123486e-03   9.1224224e-03   2.2433581e+00   6.7851405e-01
   1.0346349e-02   8.0577462e-02   7.0541952e-03   9.0372696e-03   2.0616854e+00   6.8925890e-01
   1.0013069e-02   7.8566256e-02   6.9976756e-03   9.0013886e-03   2.1449426e+00   6.5957420e-01
   9.7686944e-03   7.6297414e-02   6.9500978e-03   9.0221616e-03   2.2392013e+00   6.7619370e-01
   9.6293070e-03   7.3801288e-02   6.9243628e-03   9.1034606e-03   2.1499776e+00   6.9887035e-01
   9.6076006e-03   7.1099446e-02   6.9345406e-03   9.2482930e-03   2.0472660e+00   6.5232310e-01
   9.7177214e-03   6.8235738e-02   6.9919758e-03   9.4566722e-03   1.9430642e+00   6.6742549e-01
   9.9763712e-03   6.5257044e-02   7.1032388e-03   9.7243276e-03   1.8861647e+00   6.7166522e-01
   1.0395059e-02   6.2231876e-02   7.2719436e-03   1.0046693e-02   1.9539250e+00   6.7426495e-01
   1.0979085e-02   5.9232348e-02   7.5005802e-03   1.0416645e-02   2.0875814e+00   6.7087291e-01
   1.1734237e-02   5.6285326e-02   7.7886796e-03   1.0822063e-02   2.1254705e+00   6.4498748e-01
   1.2670728e-02   5.3395970e-02   8.1315244e-03   1.1248203e-02   1.9367692e+00   7.1113556e-01
   1.3800757e-02   5.0554266e-02   8.5220628e-03   1.1676298e-02   1.7798695e+00   6.7965131e-01
   1.5137017e-02   4.7747506e-02   8.9502956e-03   1.2086732e-02   1.7854918e+00   6.9407567e-01
   1.6697676e-02   4.4977738e-02   9.4005908e-03   1.2460629e-02   1.7724557e+00   6.6135755e-01
   1.8514974e-02   4.2236550e-02   9.8524580e-03   1.2775125e-02   1.7577743e+00   6.8945965e-01
   2.0629442e-02   3.9509662e-02   1.0281096e-02   1.3005083e-02   1.7688450e+00   6.8357848e-01
   2.3076788e-02   3.6796966e-02   1.0663204e-02   1.3127094e-02   1.7466203e+00   5.3515063e-01
   2.5888004e-02   3.4107438e-02   1.0979110e-02   1.3125196e-02   1.7517200e+00   6.3273689e-01
   2.9095516e-02   3.1449494e-02   1.1210343e-02   1.2996486e-02   1.7378563e+00   4.1772749e-01
   3.2728416e-02   2.8836352e-02   1.1351358e-02   1.2749612e-02   1.7143990e+00   6.0964316e-01
   3.6799218e-02   2.6297502e-02   1.1409492e-02   1.2401512e-02   1.7785180e+00   3.5557059e-01
   4.1308186e-02   2.3863796e-02   1.1398797e-02   1.1974697e-02   1.5086436e+00   3.6886082e+00
   4.6244850e-02   2.1557522e-02   1.1347079e-02   1.1491958e-02   1.2136668e+00   1.8443464e+01
   5.1581298e-02   1.9409870e-02   1.1285833e-02   1.0972551e-02   1.2539462e+00   3.8464728e+01
   5.7276942e-02   1.7453625e-02   1.1238056e-02   1.0436017e-02   1.2194509e+00   5.5855193e+01
   6.3264730e-02   1.5708238e-02   1.1219813e-02   9.9024668e-03   1.2242691e+00   7.0289887e+01
   6.9436498e-02   1.4188120e-02   1.1239869e-02   9.3870182e-03   1.1546550e+00   8.1376298e+01
   7.5643558e-02   1.2901827e-02   1.1301832e-02   8.9016280e-03   1.0365247e+00   8.9434254e+01
   8.1703420e-02   1.1846279e-02   1.1404201e-02   8.4574088e-03   1.0339420e+00   9.4813970e+01
   8.7406182e-02   1.1007920e-02   1.1537100e-02   8.0632960e-03   1.0247216e+00   9.8472607e+01
   9.2564418e-02   1.0364715e-02   1.1683194e-02   7.7251220e-03   1.0493683e+00   1.0170114e+02
   9.7092632e-02   9.8914482e-03   1.1821293e-02   7.4449436e-03   1.0287482e+00   1.0503829e+02
   1.0094995e-01   9.5626436e-03   1.1934966e-02   7.2239178e-03   1.0305956e+00   1.0814102e+02
   1.0414535e-01   9.3528392e-03   1.2015393e-02   7.0647332e-03   1.0433050e+00   1.1037284e+02
   1.0683911e-01   9.2438966e-03   1.2058379e-02   6.9708714e-03   1.0238834e+00   1.1218705e+02
   1.0923336e-01   9.2269152e-03   1.2073678e-02   6.9454940e-03   1.0242181e+00   1.1378974e+02
   1.1148625e-01   9.2893706e-03   1.2084345e-02   6.9901608e-03   1.0357266e+00   1.1502381e+02
   1.1371404e-01   9.4118552e-03   1.2110528e-02   7.1047066e-03   1.0504154e+00   1.1596389e+02
   1.1593105e-01   9.5753224e-03   1.2166503e-02   7.2876488e-03   1.0208254e+00   1.1663804e+02
   1.1806122e-01   9.7607090e-03   1.2261785e-02   7.5348378e-03   1.0415094e+00   1.1724990e+02
   1.1998917e-01   9.9492058e-03   1.2398862e-02   7.8397376e-03   1.0704182e+00   1.1778774e+02
   1.2156006e-01   1.0124811e-02   1.2575324e-02   8.1953782e-03   1.0520041e+00   1.1808745e+02
   1.2258011e-01   1.0268812e-02   1.2786157e-02   8.5923348e-03   1.0469547e+00   1.1839657e+02
   1.2289887e-01   1.0357016e-02   1.3023343e-02   9.0171038e-03   1.0260356e+00   1.1867763e+02
   1.2244900e-01   1.0367921e-02   1.3278134e-02   9.4556054e-03   1.0150980e+00   1.1869385e+02
   1.2116882e-01   1.0286810e-02   1.3545182e-02   9.8937964e-03   1.0255414e+00   1.1858383e+02
   1.1899303e-01   1.0108929e-02   1.3817190e-02   1.0315455e-02   1.0520282e+00   1.1847999e+02
   1.1590707e-01   9.8490022e-03   1.4077339e-02   1.0705770e-02   1.0596325e+00   1.1834337e+02
   1.1197317e-01   9.5335768e-03   1.4298503e-02   1.1051776e-02   1.0463532e+00   1.1802199e+02
   1.0732003e-01   9.1875514e-03   1.4449415e-02   1.1342493e-02   1.0399320e+00   1.1765318e+02
   1.0211591e-01   8.8339282e-03   1.4508281e-02   1.1573964e-02   1.0107532e+00   1.1726568e+02
   9.6574548e-02   8.4889788e-03   1.4462920e-02   1.1746366e-02   1.0230964e+00   1.1658565e+02
   9.0929914e-02   8.1630744e-03   1.4298482e-02   1.1864401e-02   1.0558544e+00   1.1570337e+02
   8.5397288e-02   7.8636366e-03   1.4005082e-02   1.1940536e-02   1.0463537e+00   1.1471756e+02
   8.0166450e-02   7.5911618e-03   1.3588740e-02   1.1987385e-02   1.0643099e+00   1.1366253e+02
   7.5379512e-02   7.3447716e-03   1.3062085e-02   1.2014038e-02   1.0709306e+00   1.1258440e+02
   7.1127406e-02   7.1245480e-03   1.2444789e-02   1.2033376e-02   1.0609160e+00   1.1133642e+02
   6.7449992e-02   6.9300046e-03   1.1767433e-02   1.2064683e-02   1.0769258e+00   1.0997738e+02
   6.4346182e-02   6.7612208e-03   1.1058194e-02   1.2126995e-02   1.0570533e+00   1.0833313e+02
   6.1813040e-02   6.6181366e-03   1.0337602e-02   1.2234057e-02   1.0312161e+00   1.0631682e+02
   5.9855318e-02   6.5028826e-03   9.6236010e-03   1.2395268e-02   1.0277274e+00   1.0441288e+02
   5.8483872e-02   6.4169460e-03   8.9339746e-03   1.2619800e-02   1.0585149e+00   1.0216178e+02
   5.7694524e-02   6.3563726e-03   8.2861594e-03   1.2918723e-02   1.0740910e+00   9.9394392e+01
   5.7445850e-02   6.3138616e-03   7.6950872e-03   1.3302835e-02   1.0315157e+00   9.6543342e+01
   5.7659730e-02   6.2810262e-03   7.1720946e-03   1.3781027e-02   1.0508227e+00   9.3520506e+01
   5.8220462e-02   6.2472400e-03   6.7257100e-03   1.4358480e-02   1.0665675e+00   9.0544424e+01
   5.9028894e-02   6.2007584e-03   6.3623544e-03   1.5033031e-02   1.0608184e+00   8.7346498e+01
   6.0032494e-02   6.1340248e-03   6.0853534e-03   1.5796980e-02   1.0657939e+00   8.3709838e+01
   6.1172698e-02   6.0440332e-03   5.8932024e-03   1.6634731e-02   1.0204485e+00   7.9532304e+01
   6.2362732e-02   5.9293776e-03   5.7797492e-03   1.7518168e-02   1.0589592e+00   7.5268570e+01
   6.3502892e-02   5.7905590e-03   5.7369812e-03   1.8413640e-02   1.0744059e+00   7.1327782e+01
   6.4508258e-02   5.6331310e-03   5.7556286e-03   1.9286429e-02   1.0209947e+00   6.7453439e+01
   6.5344490e-02   5.4665650e-03   5.8244996e-03   2.0097974e-02   1.0426211e+00   6.3440411e+01
   6.6005104e-02   5.2967702e-03   5.9306032e-03   2.0797960e-02   1.0437266e+00   5.8879608e+01
   6.6462496e-02   5.1257376e-03   6.0583184e-03   2.1329716e-02   1.0556918e+00   5.4964139e+01
   6.6693128e-02   4.9536324e-03   6.1909246e-03   2.1649128e-02   1.0584940e+00   5.0091250e+01
   6.6685644e-02   4.7781188e-03   6.3112272e-03   2.1733642e-02   1.0458161e+00   4.3537920e+01
   6.6428636e-02   4.5980714e-03   6.4025964e-03   2.1587346e-02   1.0797882e+00   3.9210913e+01
   6.5942624e-02   4.4133314e-03   6.4521232e-03   2.1231654e-02   1.0602237e+00   3.5382497e+01
   6.5250486e-02   4.2249152e-03   6.4523874e-03   2.0694944e-02   1.0535940e+00   3.0810016e+01
   6.4350360e-02   4.0384402e-03   6.4030710e-03   2.0017682e-02   1.0650112e+00   2.7481794e+01
   6.3230400e-02   3.8603350e-03   6.3066870e-03   1.9250442e-02   1.0446003e+00   2.4134854e+01
   6.1895676e-02   3.6966810e-03   6.1661734e-03   1.8446938e-02   1.0637797e+00   2.1465581e+01
   6.0409462e-02   3.5548758e-03   5.9867810e-03   1.7660971e-02   1.0529154e+00   1.9056411e+01
   5.8855408e-02   3.4410772e-03   5.7745292e-03   1.6943049e-02   1.0332045e+00   1.6008076e+01
   5.7302858e-02   3.3594606e-03   5.5373588e-03   1.6336542e-02   1.0414110e+00   1.3390395e+01
   5.5805612e-02   3.3126618e-03   5.2836848e-03   1.5875772e-02   1.0484893e+00   1.1052747e+01
   5.4377994e-02   3.3008238e-03   5.0190828e-03   1.5587343e-02   1.0769073e+00   9.4404979e+00
   5.3001744e-02   3.3199776e-03   4.7467932e-03   1.5493823e-02   1.0597879e+00   7.8214455e+00
   5.1642988e-02   3.3623196e-03   4.4686818e-03   1.5612312e-02   1.0681347e+00   6.5300035e+00
   5.0256288e-02   3.4190924e-03   4.1870128e-03   1.5947706e-02   1.0747303e+00   6.1162596e+00
   4.8772640e-02   3.4820176e-03   3.9049350e-03   1.6491516e-02   1.0353168e+00   5.4744349e+00
   4.7123072e-02   3.5439416e-03   3.6266472e-03   1.7228349e-02   1.0703219e+00   5.0672444e+00
   4.5308828e-02   3.5993240e-03   3.3570144e-03   1.8142741e-02   1.0638566e+00   4.7377289e+00
   4.3393350e-02   3.6426552e-03   3.0999382e-03   1.9219147e-02   1.0321050e+00   3.7695614e+00
   4.1434580e-02   3.6681222e-03   2.8591556e-03   2.0435640e-02   1.0742315e+00   3.2564673e+00
   3.9475410e-02   3.6732430e-03   2.6387868e-03   2.1763244e-02   1.0879702e+00   3.4560858e+00
   3.7575976e-02   3.6616026e-03   2.4432220e-03   2.3168328e-02   1.0684064e+00   3.0604794e+00
   3.5819072e-02   3.6400052e-03   2.2786534e-03   2.4612798e-02   1.0461501e+00   2.4991110e+00
   3.4293240e-02   3.6154612e-03   2.1534984e-03   2.6062172e-02   1.0337366e+00   2.4041881e+00
   3.3080064e-02   3.5959446e-03   2.0779230e-03   2.7492226e-02   1.0325123e+00   2.3681534e+00
   3.2254688e-02   3.5911260e-03   2.0634998e-03   2.8890130e-02   1.0332047e+00   2.2998887e+00
   3.1886266e-02   3.6110508e-03   2.1240922e-03   3.0250024e-02   1.0550867e+00   2.3382355e+00
   3.2023324e-02   3.6630732e-03   2.2766716e-03   3.1571586e-02   1.0535589e+00   2.4949744e+00
   3.2684578e-02   3.7512792e-03   2.5402580e-03   3.2866036e-02   1.0369978e+00   2.5471977e+00
   3.3858986e-02   3.8803506e-03   2.9354214e-03   3.4140314e-02   1.0389630e+00   2.5676738e+00
   3.5518676e-02   4.0568792e-03   3.4836466e-03   3.5387718e-02   1.0477029e+00   2.4815562e+00
   3.7644992e-02   4.2877162e-03   4.2072412e-03   3.6592502e-02   1.0514141e+00   2.2968181e+00
   4.0225062e-02   4.5780318e-03   5.1278088e-03   3.7726396e-02   1.0366084e+00   2.1838304e+00
   4.3216832e-02   4.9293846e-03   6.2670634e-03   3.8750554e-02   1.0496308e+00   2.0748139e+00
   4.6541636e-02   5.3393114e-03   7.6490636e-03   3.9616514e-02   1.0500029e+00   1.8717801e+00
   5.0102862e-02   5.8024846e-03   9.2966838e-03   4.0283034e-02   1.0370165e+00   1.7665139e+00
   5.3829914e-02   6.3142990e-03   1.1230165e-02   4.0716522e-02   1.0608284e+00   1.5967258e+00
   5.7706590e-02   6.8709232e-03   1.3466830e-02   4.0896596e-02   1.0460917e+00   1.3953658e+00
   6.1699046e-02   7.4653868e-03   1.6028772e-02   4.0861990e-02   1.0401554e+00   1.5807856e+00
   6.5732950e-02   8.0862678e-03   1.8947609e-02   4.0692802e-02   1.0625663e+00   1.5821773e+00
   6.9743326e-02   8.7189344e-03   2.2250794e-02   4.0485492e-02   1.0575471e+00   1.5268506e+00
   7.3673576e-02   9.3514612e-03   2.5956158e-02   4.0362784e-02   1.0698363e+00   1.6148690e+00
   7.7502812e-02   9.9784604e-03   3.0070014e-02   4.0443834e-02   1.0608097e+00   1.6073486e+00
   8.1240686e-02   1.0596316e-02   3.4591492e-02   4.0824712e-02   1.0353025e+00   1.6497507e+00
   8.4884440e-02   1.1200137e-02   3.9514712e-02   4.1573242e-02   1.0453811e+00   1.5036317e+00
   8.8428318e-02   1.1782560e-02   4.4815802e-02   4.2730112e-02   1.0326265e+00   1.3980808e+00
   9.1865260e-02   1.2332222e-02   5.0462246e-02   4.4321476e-02   1.0333312e+00   1.1995552e+00
   9.5228950e-02   1.2838005e-02   5.6407440e-02   4.6354862e-02   1.0336786e+00   9.1932260e-01
   9.8623734e-02   1.3293172e-02   6.2570512e-02   4.8817044e-02   1.0268289e+00   8.9768748e-01
   1.0214210e-01   1.3691414e-02   6.8830856e-02   5.1674046e-02   1.0388652e+00   7.7445025e-01
   1.0579431e-01   1.4023040e-02   7.5021542e-02   5.4867652e-02   1.0368059e+00   7.0207590e-01
   1.0952686e-01   1.4282690e-02   8.0947320e-02   5.8302530e-02   1.0599284e+00   6.9550275e-01
   1.1329760e-01   1.4473320e-02   8.6394258e-02   6.1842352e-02   1.0235867e+00   6.6869935e-01
   1.1711571e-01   1.4598848e-02   9.1109488e-02   6.5304374e-02   1.0256722e+00   6.9049819e-01
   1.2099203e-01   1.4660585e-02   9.4773290e-02   6.8466646e-02   1.0375040e+00   6.5577178e-01
   1.2487761e-01   1.4660558e-02   9.7045570e-02   7.1130752e-02   1.0433426e+00   6.6285175e-01
   1.2864449e-01   1.4603600e-02   9.7722806e-02   7.3156422e-02   1.0860180e+00   6.7267327e-01
   1.3209635e-01   1.4490001e-02   9.6850538e-02   7.4497382e-02   1.0081454e+00   6.7842896e-01
   1.3497459e-01   1.4312661e-02   9.4691030e-02   7.5241842e-02   1.0941739e+00   6.8323965e-01
   1.3701397e-01   1.4072165e-02   9.1566038e-02   7.5585162e-02   1.0180507e+00   6.5181530e-01
   1.3806694e-01   1.3787242e-02   8.7740462e-02   7.5757114e-02   1.0654463e+00   6.7001835e-01
   1.3813298e-01   1.3481455e-02   8.3447366e-02   7.5948550e-02   1.0423798e+00   6.7495871e-01
   1.3732474e-01   1.3171961e-02   7.8908098e-02   7.6324916e-02   8.1978740e-01   6.6489839e-01
   1.3582875e-01   1.2869946e-02   7.4291968e-02   7.7035244e-02   1.0380137e+00   6.6671652e-01
   1.3379733e-01   1.2574308e-02   6.9704744e-02   7.8166028e-02   6.1579640e-01   6.4755016e-01
   1.3133760e-01   1.2280855e-02   6.5226940e-02   7.9754414e-02   1.0872386e+00   6.6279239e-01
   1.2857396e-01   1.2005549e-02   6.0920388e-02   8.1817310e-02   3.6448609e-01   6.8108374e-01
   1.2565209e-01   1.1781674e-02   5.6818724e-02   8.4332298e-02   4.4453134e+00   6.7016351e-01
   1.2275853e-01   1.1640126e-02   5.2939676e-02   8.7202504e-02   2.6630567e+01   6.6116520e-01
   1.2008072e-01   1.1603967e-02   4.9277334e-02   9.0260214e-02   5.3224750e+01   6.5534096e-01
   1.1772730e-01   1.1693261e-02   4.5831494e-02   9.3282840e-02   6.9939562e+01   6.5383742e-01
   1.1570787e-01   1.1921559e-02   4.2633786e-02   9.5998302e-02   8.2246107e+01   6.5010795e-01
   1.1392160e-01   1.2292090e-02   3.9709152e-02   9.8107984e-02   9.2092465e+01   6.4973803e-01
   1.1221353e-01   1.2802329e-02   3.7068496e-02   9.9234242e-02   9.8817390e+01   6.6375970e-01
   1.1043358e-01   1.3448562e-02   3.4720766e-02   9.8980806e-02   1.0295919e+02   6.7151834e-01
   1.0845822e-01   1.4230167e-02   3.2658586e-02   9.7191676e-02   1.0624656e+02   6.5900020e-01
   1.0625825e-01   1.5147772e-02   3.0857076e-02   9.4006042e-02   1.0954541e+02   6.4231527e-01
   1.0386370e-01   1.6198087e-02   2.9282648e-02   8.9741458e-02   1.1220122e+02   6.4995475e-01
   1.0129498e-01   1.7369006e-02   2.7894036e-02   8.4761678e-02   1.1462251e+02   6.6308079e-01
   9.8550788e-02   1.8639063e-02   2.6647796e-02   7.9369192e-02   1.1641834e+02   6.6168796e-01
   9.5593934e-02   1.9987497e-02   2.5497804e-02   7.3835374e-02   1.1773984e+02   6.6572544e-01
   9.2404864e-02   2.1388790e-02   2.4403802e-02   6.8417314e-02   1.1884205e+02   6.5930706e-01
   8.8983774e-02   2.2817720e-02   2.3338042e-02   6.3329652e-02   1.1965855e+02   6.7690844e-01
   8.5289446e-02   2.4274448e-02   2.2277180e-02   5.8744322e-02   1.2035836e+02   6.8841710e-01
   8.1247002e-02   2.5783972e-02   2.1224996e-02   5.4783408e-02   1.2077988e+02   6.4694469e-01
   7.6794816e-02   2.7392054e-02   2.0208120e-02   5.1522434e-02   1.2114701e+02   6.6769564e-01
   7.1931280e-02   2.9150398e-02   1.9243779e-02   4.9007318e-02   1.2147544e+02   6.7498317e-01
   6.6702900e-02   3.1093694e-02   1.8346178e-02   4.7255794e-02   1.2174493e+02   6.4597302e-01
   6.1196996e-02   3.3233108e-02   1.7528906e-02   4.6255574e-02   1.2192148e+02   6.7108084e-01
   5.5566760e-02   3.5548974e-02   1.6805454e-02   4.5972476e-02   1.2198865e+02   6.5183789e-01
   4.9995474e-02   3.7993462e-02   1.6189719e-02   4.6346572e-02   1.2208575e+02   6.5749311e-01
   4.4648418e-02   4.0492454e-02   1.5685683e-02   4.7289644e-02   1.2213903e+02   6.8487596e-01
   3.9653400e-02   4.2949682e-02   1.5295514e-02   4.8685872e-02   1.2223337e+02   6.6711861e-01
   3.5099842e-02   4.5257728e-02   1.5022736e-02   5.0384474e-02   1.2225140e+02   6.9390506e-01
   3.1046782e-02   4.7300888e-02   1.4864088e-02   5.2207372e-02   1.2213917e+02   7.0846887e-01
   2.7541598e-02   4.8957202e-02   1.4804891e-02   5.3966190e-02   1.2199647e+02   6.8602834e-01
   2.4630186e-02   5.0107728e-02   1.4821312e-02   5.5486118e-02   1.2185037e+02   6.6655479e-01
   2.2341338e-02   5.0660450e-02   1.4889413e-02   5.6643514e-02   1.2161404e+02   6.7214279e-01
   2.0690958e-02   5.0537814e-02   1.4978451e-02   5.7375340e-02   1.2127124e+02   6.8559105e-01
   1.9684908e-02   4.9681202e-02   1.5048153e-02   5.7640452e-02   1.2094924e+02   6.8469122e-01
   1.9312071e-02   4.8120398e-02   1.5064423e-02   5.7400992e-02   1.2047061e+02   6.8780833e-01
   1.9546430e-02   4.5982254e-02   1.5004512e-02   5.6653636e-02   1.1995877e+02   6.6411720e-01
   2.0344626e-02   4.3454010e-02   1.4857578e-02   5.5422606e-02   1.1925825e+02   6.7129009e-01
   2.1647090e-02   4.0740598e-02   1.4625133e-02   5.3729088e-02   1.1835381e+02   6.7214330e-01
   2.3378200e-02   3.8010086e-02   1.4313663e-02   5.1616508e-02   1.1740435e+02   6.6575947e-01
   2.5446948e-02   3.5386498e-02   1.3930465e-02   4.9160470e-02   1.1594851e+02   6.8935625e-01
   2.7742504e-02   3.2967190e-02   1.3483106e-02   4.6438638e-02   1.1443080e+02   6.7365172e-01
   3.0130294e-02   3.0831002e-02   1.2979870e-02   4.3518462e-02   1.1307078e+02   6.8738738e-01
   3.2457370e-02   2.9030520e-02   1.2434436e-02   4.0476074e-02   1.1171325e+02   6.7701024e-01
   3.4555996e-02   2.7588734e-02   1.1867135e-02   3.7407846e-02   1.1034093e+02   6.6958886e-01
   3.6285560e-02   2.6511048e-02   1.1297830e-02   3.4411502e-02   1.0853275e+02   6.9945622e-01
   3.7591494e-02   2.5785290e-02   1.0741302e-02   3.1577118e-02   1.0628185e+02   6.7143284e-01
   3.8502570e-02   2.5382036e-02   1.0208806e-02   2.8979512e-02   1.0350668e+02   6.8184795e-01
   3.9080296e-02   2.5253410e-02   9.7085136e-03   2.6669840e-02   1.0079515e+02   7.0166776e-01
   3.9373494e-02   2.5340072e-02   9.2451780e-03   2.4684202e-02   9.8060475e+01   7.0314542e-01
   3.9397336e-02   2.5583586e-02   8.8209048e-03   2.3045208e-02   9.3955817e+01   6.8937123e-01
   3.9143708e-02   2.5925516e-02   8.4369768e-03   2.1757046e-02   9.0086649e+01   6.6344549e-01
   3.8631904e-02   2.6306430e-02   8.0936290e-03   2.0807198e-02   8.7056147e+01   6.9268029e-01
   3.7937560e-02   2.6663110e-02   7.7869622e-03   2.0170430e-02   8.3141327e+01   6.7119435e-01
   3.7150954e-02   2.6949228e-02   7.5084806e-03   1.9806353e-02   7.9703230e+01   6.5918576e-01
   3.6336766e-02   2.7145176e-02   7.2476942e-03   1.9661768e-02   7.6379307e+01   6.9403190e-01
   3.5528828e-02   2.7239682e-02   6.9996410e-03   1.9680746e-02   7.3432655e+01   6.7503819e-01
   3.4731042e-02   2.7229582e-02   6.7699752e-03   1.9810973e-02   7.1214199e+01   6.9430593e-01
   3.3919824e-02   2.7107278e-02   6.5673138e-03   2.0009568e-02   6.7283964e+01   7.1571257e-01
   3.3048206e-02   2.6866700e-02   6.3965038e-03   2.0243184e-02   6.4219967e+01   6.9568784e-01
   3.2050224e-02   2.6530806e-02   6.2584832e-03   2.0485866e-02   6.1180865e+01   6.7635884e-01
   3.0859102e-02   2.6140300e-02   6.1508320e-03   2.0716642e-02   5.7182598e+01   6.7227930e-01
   2.9450826e-02   2.5734592e-02   6.0705244e-03   2.0917808e-02   5.5354821e+01   7.0278486e-01
   2.7872452e-02   2.5344642e-02   6.0156588e-03   2.1081558e-02   5.2597215e+01   6.7917809e-01
   2.6217776e-02   2.5004046e-02   5.9855840e-03   2.1210916e-02   4.8737580e+01   6.7369553e-01
   2.4586090e-02   2.4755784e-02   5.9800922e-03   2.1311408e-02   4.5693315e+01   7.1192640e-01
   2.3061928e-02   2.4638556e-02   5.9980470e-03   2.1381228e-02   4.1874744e+01   6.8347006e-01
   2.1710932e-02   2.4686768e-02   6.0368714e-03   2.1411028e-02   3.8492575e+01   6.7594178e-01
   2.0577370e-02   2.4925324e-02   6.0914380e-03   2.1398622e-02   3.5511393e+01   6.9404901e-01
   1.9680749e-02   2.5355194e-02   6.1536770e-03   2.1345420e-02   3.2355914e+01   6.9326551e-01
   1.9019644e-02   2.5958880e-02   6.2126888e-03   2.1239302e-02   3.0481048e+01   6.7266059e-01
   1.8578207e-02   2.6726246e-02   6.2579298e-03   2.1063230e-02   2.8529650e+01   6.6991767e-01
   1.8326754e-02   2.7671396e-02   6.2819794e-03   2.0804738e-02   2.6146363e+01   6.9475882e-01
   1.8220845e-02   2.8815868e-02   6.2785460e-03   2.0446880e-02   2.4104010e+01   6.7206806e-01
   1.8203472e-02   3.0165276e-02   6.2444764e-03   1.9966645e-02   2.1800608e+01   6.7881616e-01
   1.8220260e-02   3.1696148e-02   6.1811152e-03   1.9351028e-02   1.9662760e+01   6.8644512e-01
   1.8218557e-02   3.3354568e-02   6.0909934e-03   1.8607486e-02   1.6887064e+01   6.6426199e-01
   1.8131869e-02   3.5065536e-02   5.9766614e-03   1.7758347e-02   1.4381840e+01   6.8274363e-01
   1.7919137e-02   3.6757340e-02   5.8428218e-03   1.6837296e-02   1.2889796e+01   6.9594974e-01
   1.7592663e-02   3.8411616e-02   5.6977004e-03   1.5880975e-02   1.0762102e+01   6.9163768e-01
   1.7183558e-02   4.0055202e-02   5.5508550e-03   1.4918972e-02   1.0080380e+01   6.9320596e-01
   1.6728463e-02   4.1713310e-02   5.4108224e-03   1.3973601e-02   1.0311270e+01   7.0779947e-01
   1.6268624e-02   4.3411878e-02   5.2826994e-03   1.3063659e-02   8.9551570e+00   6.8978802e-01
   1.5838699e-02   4.5174434e-02   5.1687880e-03   1.2205602e-02   7.6577936e+00   6.6651740e-01
   1.5464478e-02   4.7041324e-02   5.0721460e-03   1.1410958e-02   6.8915990e+00   6.7887056e-01
   1.5161401e-02   4.9082494e-02   4.9965994e-03   1.0690382e-02   5.7524366e+00   6.7844199e-01
   1.4936510e-02   5.1351964e-02   4.9450904e-03   1.0054495e-02   5.5592210e+00   6.8327465e-01
   1.4789598e-02   5.3885968e-02   4.9189444e-03   9.5079240e-03   5.9494169e+00   6.8072679e-01
   1.4713636e-02   5.6705590e-02   4.9190448e-03   9.0503626e-03   5.1884498e+00   6.9645029e-01
   1.4697896e-02   5.9801434e-02   4.9465980e-03   8.6802082e-03   5.5533133e+00   7.2149131e-01
   1.4724273e-02   6.3134492e-02   5.0012344e-03   8.3955974e-03   6.0787148e+00   6.8869690e-01
   1.4767297e-02   6.6613914e-02   5.0816526e-03   8.1929680e-03   5.3214878e+00   6.7000993e-01
   1.4804108e-02   7.0114086e-02   5.1871712e-03   8.0652460e-03   5.5082664e+00   6.6889913e-01
   1.4817445e-02   7.3518590e-02   5.3161328e-03   8.0027288e-03   5.2350944e+00   6.7320984e-01
   1.4793047e-02   7.6725676e-02   5.4650862e-03   7.9941278e-03   4.6189289e+00   6.8030017e-01
   1.4718589e-02   7.9645202e-02   5.6305754e-03   8.0272376e-03   4.3047543e+00   6.5022852e-01
   1.4585944e-02   8.2214574e-02   5.8108862e-03   8.0905854e-03   3.6703913e+00   6.7020964e-01
   1.4393989e-02   8.4415936e-02   6.0040044e-03   8.1731694e-03   3.5190285e+00   6.9547463e-01
   1.4143048e-02   8.6242990e-02   6.2074630e-03   8.2618230e-03   3.4580852e+00   6.8010264e-01
   1.3835811e-02   8.7652606e-02   6.4236350e-03   8.3403832e-03   3.2778920e+00   6.8368739e-01
   1.3483578e-02   8.8553010e-02   6.6583036e-03   8.3924822e-03   3.0431654e+00   6.5296632e-01
   1.3102898e-02   8.8880016e-02   6.9142128e-03   8.4079596e-03   2.9191913e+00   6.5156289e-01
   1.2712313e-02   8.8651528e-02   7.1895196e-03   8.3860358e-03   2.7807204e+00   6.6463027e-01
   1.2330503e-02   8.7878876e-02   7.4773728e-03   8.3311566e-03   2.4271665e+00   6.7006571e-01
   1.1972773e-02   8.6521854e-02   7.7659194e-03   8.2496502e-03   2.3041434e+00   6.5381942e-01
   1.1655914e-02   8.4544746e-02   8.0426760e-03   8.1497146e-03   2.2968463e+00   6.2385058e-01
   1.1403445e-02   8.1976894e-02   8.2970272e-03   8.0404890e-03   2.2779342e+00   6.5522670e-01
   1.1237898e-02   7.8896322e-02   8.5192814e-03   7.9319340e-03   2.1324559e+00   6.4551334e-01
   1.1185870e-02   7.5359570e-02   8.7063406e-03   7.8337878e-03   1.9275095e+00   7.0559454e-01
   1.1292294e-02   7.1404984e-02   8.8641378e-03   7.7510312e-03   2.0380922e+00   6.5805485e-01
   1.1608270e-02   6.7091334e-02   8.9999352e-03   7.6846998e-03   2.2480521e+00   6.4708478e-01
   1.2177896e-02   6.2517720e-02   9.1181226e-03   7.6367860e-03   2.2473979e+00   7.2951770e-01
   1.3048322e-02   5.7803682e-02   9.2222320e-03   7.6086218e-03   2.0876799e+00   6.4122088e-01
   1.4278536e-02   5.3042160e-02   9.3191824e-03   7.5988406e-03   1.9441415e+00   7.3073520e-01
   1.5925497e-02   4.8315606e-02   9.4168636e-03   7.6082842e-03   1.9700927e+00   5.7039024e-01
   1.8030062e-02   4.3722726e-02   9.5191546e-03   7.6406398e-03   1.9537078e+00   6.4670051e-01
   2.0626162e-02   3.9348734e-02   9.6262116e-03   7.6977180e-03   1.8887120e+00   5.3016156e-01
   2.3742898e-02   3.5255852e-02   9.7315050e-03   7.7778054e-03   1.7525734e+00   3.9112779e-01
   2.7393996e-02   3.1497528e-02   9.8255058e-03   7.8758494e-03   1.5615229e+00   6.5133553e-01
   3.1567318e-02   2.8113246e-02   9.9013556e-03   7.9860892e-03   1.6735232e+00   7.8082483e-01
   3.6224902e-02   2.5124962e-02   9.9481008e-03   8.1022356e-03   1.7266550e+00   9.3435854e+00
   4.1304344e-02   2.2545486e-02   9.9497254e-03   8.2166266e-03   1.6845298e+00   2.8259881e+01
   4.6705018e-02   2.0381444e-02   9.8950416e-03   8.3202466e-03   1.7199075e+00   4.7612361e+01
   5.2292236e-02   1.8624308e-02   9.7807662e-03   8.4005720e-03   1.6712839e+00   6.3590360e+01
   5.7889190e-02   1.7246525e-02   9.6049810e-03   8.4480242e-03   1.7440967e+00   7.6308980e+01
   6.3291796e-02   1.6212559e-02   9.3712570e-03   8.4605048e-03   1.7149322e+00   8.6595010e+01
   6.8309044e-02   1.5492778e-02   9.0955840e-03   8.4389940e-03   1.6885599e+00   9.3449654e+01
   7.2761072e-02   1.5055424e-02   8.7965708e-03   8.3867230e-03   1.6521316e+00   9.7343019e+01
   7.6520642e-02   1.4855717e-02   8.4900986e-03   8.3082424e-03   1.3074433e+00   1.0059988e+02
   7.9508450e-02   1.4839504e-02   8.1948140e-03   8.2084614e-03   1.1703199e+00   1.0318514e+02
   8.1662334e-02   1.4947747e-02   7.9316410e-03   8.0910160e-03   1.1978957e+00   1.0602947e+02
   8.2996390e-02   1.5126385e-02   7.7195598e-03   7.9621582e-03   1.2176705e+00   1.0874631e+02
   8.3593256e-02   1.5328045e-02   7.5749898e-03   7.8365474e-03   1.2107584e+00   1.1044974e+02
   8.3613868e-02   1.5525365e-02   7.5112226e-03   7.7297998e-03   1.0924193e+00   1.1189158e+02
   8.3318442e-02   1.5718096e-02   7.5378436e-03   7.6530876e-03   1.0441416e+00   1.1315065e+02
   8.2961728e-02   1.5907990e-02   7.6620996e-03   7.6132876e-03   1.0174097e+00   1.1429281e+02
   8.2738988e-02   1.6095571e-02   7.8880240e-03   7.6124928e-03   1.0478865e+00   1.1530604e+02
   8.2775738e-02   1.6284421e-02   8.2158766e-03   7.6489798e-03   1.0725085e+00   1.1611946e+02
   8.3115126e-02   1.6472984e-02   8.6415106e-03   7.7187760e-03   1.0438302e+00   1.1688555e+02
   8.3766364e-02   1.6649908e-02   9.1550206e-03   7.8188090e-03   1.0566753e+00   1.1745091e+02
   8.4711684e-02   1.6794444e-02   9.7419644e-03   7.9445732e-03   1.0391769e+00   1.1792578e+02
   8.5876154e-02   1.6878376e-02   1.0382911e-02   8.0901550e-03   1.0419821e+00   1.1836549e+02
   8.7140788e-02   1.6876340e-02   1.1052156e-02   8.2561540e-03   1.0561844e+00   1.1861782e+02
   8.8354024e-02   1.6788227e-02   1.1719399e-02   8.4475802e-03   1.0294339e+00   1.1881251e+02
   8.9329886e-02   1.6630713e-02   1.2357981e-02   8.6658802e-03   1.0310711e+00   1.1911059e+02
   8.9889718e-02   1.6413162e-02   1.2950181e-02   8.9088436e-03   1.0428941e+00   1.1933134e+02
   8.9930396e-02   1.6140557e-02   1.3484380e-02   9.1709920e-03   1.0308535e+00   1.1942308e+02
   8.9428738e-02   1.5817621e-02   1.3956177e-02   9.4445604e-03   1.0444832e+00   1.1950721e+02
   8.8379686e-02   1.5450214e-02   1.4365041e-02   9.7202666e-03   1.0728524e+00   1.1945502e+02
   8.6775714e-02   1.5056873e-02   1.4706385e-02   9.9837906e-03   1.0521792e+00   1.1929041e+02
   8.4671534e-02   1.4664485e-02   1.4971494e-02   1.0219200e-02   1.0639043e+00   1.1912658e+02
   8.2204278e-02   1.4293455e-02   1.5158109e-02   1.0409876e-02   1.0745303e+00   1.1881773e+02
   7.9502790e-02   1.3957296e-02   1.5276141e-02   1.0540583e-02   1.0413467e+00   1.1832325e+02
   7.6635904e-02   1.3667051e-02   1.5330347e-02   1.0609305e-02   1.0420451e+00   1.1781246e+02
   7.3653894e-02   1.3429807e-02   1.5312125e-02   1.0625488e-02   1.0465317e+00   1.1701584e+02
   7.0629984e-02   1.3247658e-02   1.5215744e-02   1.0605894e-02   1.0606706e+00   1.1599185e+02
   6.7648030e-02   1.3122227e-02   1.5042964e-02   1.0574265e-02   1.0741145e+00   1.1499886e+02
   6.4758144e-02   1.3049190e-02   1.4795110e-02   1.0552975e-02   1.0671088e+00   1.1379352e+02
   6.1975556e-02   1.3014263e-02   1.4470479e-02   1.0559120e-02   1.0497029e+00   1.1242089e+02
   5.9328718e-02   1.3001263e-02   1.4070340e-02   1.0606346e-02   1.0376200e+00   1.1095701e+02
   5.6866834e-02   1.2989571e-02   1.3609607e-02   1.0705106e-02   1.0377041e+00   1.0941272e+02
   5.4635592e-02   1.2958320e-02   1.3110407e-02   1.0861240e-02   1.0346425e+00   1.0757669e+02
   5.2681814e-02   1.2892437e-02   1.2589728e-02   1.1078004e-02   1.0470313e+00   1.0578003e+02
   5.1042304e-02   1.2768859e-02   1.2061270e-02   1.1361599e-02   1.0343732e+00   1.0376626e+02
   4.9726196e-02   1.2565150e-02   1.1539771e-02   1.1726247e-02   1.0200608e+00   1.0082464e+02
   4.8732522e-02   1.2282840e-02   1.1039792e-02   1.2190930e-02   1.0657916e+00   9.7915167e+01
   4.8051784e-02   1.1935857e-02   1.0567124e-02   1.2771162e-02   1.0714874e+00   9.4703608e+01
   4.7655744e-02   1.1529483e-02   1.0120824e-02   1.3480472e-02   1.0544775e+00   9.1379595e+01
   4.7517824e-02   1.1060129e-02   9.7045296e-03   1.4330641e-02   1.0424649e+00   8.8408519e+01
   4.7609976e-02   1.0527665e-02   9.3229494e-03   1.5327644e-02   1.0431020e+00   8.4954078e+01
   4.7883916e-02   9.9466424e-03   8.9754232e-03   1.6469136e-02   1.0805932e+00   8.1292424e+01
   4.8294542e-02   9.3378372e-03   8.6557658e-03   1.7741683e-02   1.0587419e+00   7.6478464e+01
   4.8809760e-02   8.7161680e-03   8.3565050e-03   1.9118979e-02   1.0511149e+00   7.1936308e+01
   4.9387430e-02   8.0974238e-03   8.0757462e-03   2.0562022e-02   1.0646989e+00   6.8627577e+01
   4.9957788e-02   7.5007100e-03   7.8135878e-03   2.2027142e-02   1.0550263e+00   6.3795144e+01
   5.0438796e-02   6.9407660e-03   7.5682934e-03   2.3466986e-02   1.0763029e+00   5.9567150e+01
   5.0767200e-02   6.4263880e-03   7.3387256e-03   2.4825670e-02   1.0448426e+00   5.6602903e+01
   5.0892752e-02   5.9626048e-03   7.1230440e-03   2.6041490e-02   1.0414309e+00   5.1902127e+01
   5.0769478e-02   5.5522486e-03   6.9196606e-03   2.7062502e-02   1.0896116e+00   4.7111026e+01
   5.0375182e-02   5.1952148e-03   6.7257790e-03   2.7857428e-02   1.0678863e+00   4.2687960e+01
   4.9731386e-02   4.8868460e-03   6.5338546e-03   2.8390144e-02   1.0665563e+00   3.7388574e+01
   4.8899896e-02   4.6202518e-03   6.3372384e-03   2.8629846e-02   1.0599921e+00   3.2173733e+01
   4.7955726e-02   4.3889952e-03   6.1347262e-03   2.8585634e-02   1.0485875e+00   2.8556905e+01
   4.6960768e-02   4.1879738e-03   5.9274902e-03   2.8280798e-02   1.0689182e+00   2.6062458e+01
   4.5951734e-02   4.0130120e-03   5.7149094e-03   2.7751568e-02   1.0511385e+00   2.2506563e+01
   4.4956942e-02   3.8583930e-03   5.4947678e-03   2.7067512e-02   1.0590867e+00   2.0170587e+01
   4.4010084e-02   3.7191974e-03   5.2661024e-03   2.6303930e-02   1.0656821e+00   1.9436773e+01
   4.3126360e-02   3.5940992e-03   5.0285992e-03   2.5522038e-02   1.0476843e+00   1.6855810e+01
   4.2289680e-02   3.4833622e-03   4.7814998e-03   2.4772610e-02   1.0650314e+00   1.4122377e+01
   4.1477216e-02   3.3875540e-03   4.5244678e-03   2.4101816e-02   1.0660913e+00   1.1978908e+01
   4.0695752e-02   3.3057128e-03   4.2577260e-03   2.3547966e-02   1.0458107e+00   9.5565350e+00
   3.9981206e-02   3.2368238e-03   3.9819268e-03   2.3137544e-02   1.0342878e+00   8.0109392e+00
   3.9357384e-02   3.1810090e-03   3.6983868e-03   2.2894888e-02   1.0477196e+00   6.5847606e+00
   3.8819668e-02   3.1359368e-03   3.4107432e-03   2.2842996e-02   1.0748581e+00   5.7939668e+00
   3.8337746e-02   3.0990486e-03   3.1260112e-03   2.2995000e-02   1.0582759e+00   5.9160538e+00
   3.7856612e-02   3.0698098e-03   2.8522872e-03   2.3350624e-02   1.0523577e+00   5.2864896e+00
   3.7340722e-02   3.0465952e-03   2.5969934e-03   2.3894586e-02   1.0488942e+00   4.5983096e+00
   3.6799508e-02   3.0273258e-03   2.3678410e-03   2.4595610e-02   1.0367992e+00   4.2086246e+00
   3.6253530e-02   3.0103854e-03   2.1741048e-03   2.5409582e-02   1.0595999e+00   3.5826656e+00
   3.5718072e-02   2.9951074e-03   2.0269018e-03   2.6277702e-02   1.0363283e+00   3.2111558e+00
   3.5220886e-02   2.9853052e-03   1.9401479e-03   2.7134434e-02   1.0341321e+00   3.0106302e+00
   3.4819068e-02   2.9877620e-03   1.9309291e-03   2.7934264e-02   1.0565709e+00   2.6476124e+00
   3.4568542e-02   3.0082936e-03   2.0184654e-03   2.8651782e-02   1.0293853e+00   2.4037134e+00
   3.4515772e-02   3.0532842e-03   2.2247280e-03   2.9266158e-02   1.0378898e+00   2.2587290e+00
   3.4733188e-02   3.1304440e-03   2.5735350e-03   2.9760246e-02   1.0457560e+00   2.0871302e+00
   3.5300318e-02   3.2460124e-03   3.0885300e-03   3.0127712e-02   1.0330000e+00   2.1132439e+00
   3.6280786e-02   3.4028374e-03   3.7924574e-03   3.0387880e-02   1.0441679e+00   2.1324195e+00
   3.7711020e-02   3.6005740e-03   4.7076214e-03   3.0577040e-02   1.0488205e+00   1.9854780e+00
   3.9592104e-02   3.8371432e-03   5.8574920e-03   3.0729186e-02   1.0510813e+00   1.8105323e+00
   4.1915504e-02   4.1094792e-03   7.2643262e-03   3.0869438e-02   1.0577598e+00   1.5722500e+00
   4.4673538e-02   4.4148422e-03   8.9493134e-03   3.1000762e-02   1.0484342e+00   1.4905898e+00
   4.7841478e-02   4.7507506e-03   1.0934308e-02   3.1112436e-02   1.0368729e+00   1.7841234e+00
   5.1366432e-02   5.1144494e-03   1.3242934e-02   3.1204810e-02   1.0367544e+00   2.1732628e+00
   5.5228440e-02   5.5073250e-03   1.5907025e-02   3.1284916e-02   1.0215102e+00   2.0694194e+00
   5.9490134e-02   5.9348820e-03   1.8961787e-02   3.1355930e-02   1.0449659e+00   1.6811742e+00
   6.4219894e-02   6.4003776e-03   2.2439290e-02   3.1426506e-02   1.0523140e+00   1.5948382e+00
   6.9424386e-02   6.9034096e-03   2.6373624e-02   3.1513796e-02   1.0200702e+00   1.5684873e+00
   7.5051282e-02   7.4457912e-03   3.0797480e-02   3.1644690e-02   1.0516010e+00   1.5516746e+00
   8.1028978e-02   8.0363760e-03   3.5727574e-02   3.1853486e-02   1.0392140e+00   1.5804542e+00
   8.7309056e-02   8.6855044e-03   4.1154948e-02   3.2163072e-02   1.0233121e+00   1.6569810e+00
   9.3838280e-02   9.3986602e-03   4.7044720e-02   3.2588662e-02   1.0472092e+00   1.6809589e+00
   1.0051378e-01   1.0175220e-02   5.3333774e-02   3.3145626e-02   1.0254582e+00   1.4543333e+00
   1.0716733e-01   1.1007492e-02   5.9935626e-02   3.3846996e-02   1.0355971e+00   1.2124577e+00
   1.1360645e-01   1.1884023e-02   6.6732744e-02   3.4705588e-02   1.0382050e+00   9.2960259e-01
   1.1970187e-01   1.2792686e-02   7.3553784e-02   3.5718476e-02   1.0317271e+00   7.4390629e-01
   1.2540338e-01   1.3722906e-02   8.0171934e-02   3.6852178e-02   1.0133625e+00   7.9352746e-01
   1.3070957e-01   1.4667578e-02   8.6322176e-02   3.8037922e-02   1.0190864e+00   8.0258992e-01
   1.3565114e-01   1.5616910e-02   9.1720174e-02   3.9182792e-02   1.0580546e+00   7.1529574e-01
   1.4024917e-01   1.6553425e-02   9.6027272e-02   4.0192658e-02   1.0253565e+00   6.7639190e-01
   1.4444979e-01   1.7450175e-02   9.8870220e-02   4.1000182e-02   1.0828995e+00   6.7591662e-01
   1.4807406e-01   1.8267218e-02   9.9972368e-02   4.1596618e-02   1.0453536e+00   6.6013156e-01
   1.5085392e-01   1.8957114e-02   9.9269088e-02   4.2009780e-02   1.0124900e+00   6.6843896e-01
   1.5253644e-01   1.9476770e-02   9.6977078e-02   4.2280134e-02   1.0707980e+00   6.3800688e-01
   1.5299743e-01   1.9805652e-02   9.3463396e-02   4.2466214e-02   9.9936360e-01   6.5102992e-01
   1.5230875e-01   1.9957703e-02   8.9054358e-02   4.2617610e-02   1.0747549e+00   7.0022911e-01
   1.5063981e-01   1.9964718e-02   8.4037114e-02   4.2758896e-02   1.0011974e+00   6.6560176e-01
   1.4814182e-01   1.9864506e-02   7.8683830e-02   4.2896030e-02   1.0987661e+00   6.5380811e-01
   1.4499144e-01   1.9694327e-02   7.3235790e-02   4.3032028e-02   1.0244708e+00   6.5429863e-01
   1.4145539e-01   1.9478967e-02   6.7879798e-02   4.3184804e-02   8.6074460e-01   6.7512761e-01
   1.3786596e-01   1.9239856e-02   6.2750336e-02   4.3391058e-02   1.0127767e+00   6.8167674e-01
   1.3454329e-01   1.8999139e-02   5.7946588e-02   4.3707152e-02   6.3953680e-01   6.2862663e-01
   1.3173433e-01   1.8778684e-02   5.3532274e-02   4.4182082e-02   1.0610659e+00   6.5210967e-01
   1.2959239e-01   1.8606627e-02   4.9549956e-02   4.4834226e-02   4.4842280e-01   6.7770421e-01
   1.2819805e-01   1.8512544e-02   4.6006580e-02   4.5653722e-02   6.0369967e+00   6.5531908e-01
   1.2755109e-01   1.8516787e-02   4.2867472e-02   4.6603076e-02   2.8085246e+01   6.6314998e-01
   1.2754829e-01   1.8629574e-02   4.0083048e-02   4.7621890e-02   5.3117219e+01   6.6145359e-01
   1.2802164e-01   1.8861819e-02   3.7615670e-02   4.8624950e-02   6.9495551e+01   6.6338003e-01
   1.2877597e-01   1.9222767e-02   3.5435408e-02   4.9513532e-02   8.1061932e+01   6.7387743e-01
   1.2965156e-01   1.9711413e-02   3.3504160e-02   5.0187218e-02   9.0687620e+01   6.5309177e-01
   1.3055394e-01   2.0316556e-02   3.1798244e-02   5.0542476e-02   9.8006320e+01   6.4021055e-01
   1.3140570e-01   2.1017118e-02   3.0297780e-02   5.0481714e-02   1.0256513e+02   6.5672025e-01
   1.3208966e-01   2.1780214e-02   2.8969766e-02   4.9910698e-02   1.0619578e+02   6.5871775e-01
   1.3244079e-01   2.2567056e-02   2.7777804e-02   4.8772158e-02   1.0925232e+02   6.3834443e-01
   1.3231883e-01   2.3351818e-02   2.6668666e-02   4.7083410e-02   1.1168648e+02   6.3018824e-01
   1.3160647e-01   2.4121590e-02   2.5582828e-02   4.4935874e-02   1.1416560e+02   6.5978264e-01
   1.3020982e-01   2.4879192e-02   2.4482450e-02   4.2490140e-02   1.1607713e+02   6.8419168e-01
   1.2812334e-01   2.5641084e-02   2.3371104e-02   3.9912256e-02   1.1768100e+02   6.5706660e-01
   1.2536807e-01   2.6411322e-02   2.2284804e-02   3.7333930e-02   1.1909688e+02   6.5415381e-01
   1.2195475e-01   2.7202716e-02   2.1250894e-02   3.4877524e-02   1.1998845e+02   6.7480585e-01
   1.1792259e-01   2.8047030e-02   2.0286464e-02   3.2651318e-02   1.2072214e+02   6.4843368e-01
   1.1332054e-01   2.8964254e-02   1.9413844e-02   3.0736264e-02   1.2128918e+02   6.6907636e-01
   1.0821265e-01   2.9966332e-02   1.8658191e-02   2.9188694e-02   1.2171769e+02   6.8979275e-01
   1.0262949e-01   3.1056438e-02   1.8045072e-02   2.8041272e-02   1.2215671e+02   6.3971150e-01
   9.6565732e-02   3.2234158e-02   1.7594658e-02   2.7301808e-02   1.2246400e+02   6.6310074e-01
   9.0086304e-02   3.3520576e-02   1.7317042e-02   2.6964756e-02   1.2270479e+02   6.8064889e-01
   8.3277054e-02   3.4947344e-02   1.7212290e-02   2.7011996e-02   1.2289613e+02   6.7258954e-01
   7.6226650e-02   3.6530566e-02   1.7269594e-02   2.7403354e-02   1.2301262e+02   6.8528447e-01
   6.9088144e-02   3.8251732e-02   1.7467849e-02   2.8083326e-02   1.2309160e+02   6.6306375e-01
   6.2032226e-02   4.0054920e-02   1.7779504e-02   2.8977414e-02   1.2306482e+02   6.8990616e-01
   5.5203648e-02   4.1851312e-02   1.8169411e-02   2.9990804e-02   1.2305613e+02   6.9092400e-01
   4.8722956e-02   4.3530240e-02   1.8594148e-02   3.1011768e-02   1.2306020e+02   6.7793298e-01
   4.2716330e-02   4.4979720e-02   1.9006765e-02   3.1932554e-02   1.2293608e+02   6.8346512e-01
   3.7308544e-02   4.6088476e-02   1.9362123e-02   3.2690390e-02   1.2280908e+02   6.4913838e-01
   3.2591964e-02   4.6779086e-02   1.9619686e-02   3.3249646e-02   1.2252560e+02   6.7454084e-01
   2.8626278e-02   4.7041882e-02   1.9751769e-02   3.3571140e-02   1.2203264e+02   6.8888827e-01
   2.5438836e-02   4.6926692e-02   1.9747606e-02   3.3633854e-02   1.2155269e+02   6.9064541e-01
   2.3032698e-02   4.6535210e-02   1.9596873e-02   3.3448526e-02   1.2094431e+02   6.9411966e-01
   2.1385334e-02   4.5980796e-02   1.9292745e-02   3.3041284e-02   1.2019769e+02   6.6782273e-01
   2.0450074e-02   4.5346132e-02   1.8845305e-02   3.2439198e-02   1.1929863e+02   7.2143165e-01
   2.0164794e-02   4.4685380e-02   1.8274452e-02   3.1668294e-02   1.1815005e+02   7.1545538e-01
   2.0453436e-02   4.4029170e-02   1.7610244e-02   3.0766944e-02   1.1698981e+02   6.6799076e-01
   2.1226784e-02   4.3373696e-02   1.6892824e-02   2.9802790e-02   1.1577492e+02   6.8729122e-01
   2.2382412e-02   4.2700484e-02   1.6158576e-02   2.8854656e-02   1.1444990e+02   6.7962633e-01
   2.3803948e-02   4.2014960e-02   1.5433565e-02   2.7981464e-02   1.1295595e+02   6.9033069e-01
   2.5356554e-02   4.1324406e-02   1.4740718e-02   2.7221634e-02   1.1116025e+02   6.7834853e-01
   2.6886994e-02   4.0617774e-02   1.4099084e-02   2.6598182e-02   1.0951633e+02   6.7378149e-01
   2.8236054e-02   3.9863712e-02   1.3519124e-02   2.6117282e-02   1.0739726e+02   7.1632003e-01
   2.9288244e-02   3.9014958e-02   1.3005161e-02   2.5775756e-02   1.0441397e+02   6.7621005e-01
   2.9992362e-02   3.8076152e-02   1.2553455e-02   2.5565862e-02   1.0153478e+02   6.6558000e-01
   3.0337890e-02   3.7104518e-02   1.2152013e-02   2.5474124e-02   9.7774610e+01   7.0319809e-01
   3.0380860e-02   3.6145692e-02   1.1781341e-02   2.5483048e-02   9.3301255e+01   6.7961145e-01
   3.0235802e-02   3.5223642e-02   1.1424815e-02   2.5575572e-02   8.8997493e+01   6.8535300e-01
   3.0017264e-02   3.4341304e-02   1.1077429e-02   2.5746536e-02   8.4543686e+01   7.0334585e-01
   2.9817642e-02   3.3479956e-02   1.0732580e-02   2.6000284e-02   8.0650151e+01   6.7870819e-01
   2.9703932e-02   3.2605960e-02   1.0382840e-02   2.6337708e-02   7.6699926e+01   6.5955300e-01
   2.9721424e-02   3.1700742e-02   1.0028300e-02   2.6761254e-02   7.3141501e+01   6.8727296e-01
   2.9890652e-02   3.0795632e-02   9.6710674e-03   2.7284872e-02   6.9717043e+01   7.2005180e-01
   3.0208746e-02   2.9959254e-02   9.3135520e-03   2.7924872e-02   6.5795475e+01   7.0720522e-01
   3.0652372e-02   2.9263562e-02   8.9557284e-03   2.8679918e-02   6.2295827e+01   6.8235590e-01
   3.1173706e-02   2.8775120e-02   8.5958106e-03   2.9531372e-02   5.8259774e+01   6.7547723e-01
   3.1702864e-02   2.8558024e-02   8.2366070e-03   3.0454132e-02   5.5222032e+01   6.7644730e-01
   3.2162626e-02   2.8664052e-02   7.8822278e-03   3.1418672e-02   5.2289242e+01   6.8918024e-01
   3.2504720e-02   2.9128176e-02   7.5353994e-03   3.2384184e-02   4.7528804e+01   7.1326801e-01
   3.2690976e-02   2.9959608e-02   7.1992736e-03   3.3289708e-02   4.3560918e+01   7.0205900e-01
   3.2671848e-02   3.1133248e-02   6.8788786e-03   3.4071198e-02   3.9703414e+01   6.9406791e-01
   3.2428512e-02   3.2601486e-02   6.5828382e-03   3.4682704e-02   3.5935554e+01   7.0639718e-01
   3.1981958e-02   3.4302660e-02   6.3212580e-03   3.5084246e-02   3.3601724e+01   6.7848504e-01
   3.1389406e-02   3.6163568e-02   6.1038782e-03   3.5233800e-02   3.1576399e+01   6.7548769e-01
   3.0721698e-02   3.8093866e-02   5.9370444e-03   3.5112996e-02   2.9496169e+01   6.8639741e-01
   3.0027572e-02   3.9989740e-02   5.8226006e-03   3.4739646e-02   2.6890690e+01   6.8792844e-01
   2.9335482e-02   4.1771160e-02   5.7606168e-03   3.4153212e-02   2.4240183e+01   7.0823398e-01
   2.8652390e-02   4.3404066e-02   5.7492172e-03   3.3398304e-02   2.2529846e+01   6.7835706e-01
   2.7958056e-02   4.4892924e-02   5.7854202e-03   3.2501206e-02   2.0282401e+01   6.8660253e-01
   2.7209020e-02   4.6259894e-02   5.8641696e-03   3.1465024e-02   1.7296468e+01   6.9452475e-01
   2.6355512e-02   4.7506336e-02   5.9762104e-03   3.0295292e-02   1.4852238e+01   6.6688413e-01
   2.5341832e-02   4.8601134e-02   6.1088608e-03   2.9015776e-02   1.2758157e+01   6.9083117e-01
   2.4128560e-02   4.9512314e-02   6.2463376e-03   2.7657790e-02   1.1653662e+01   6.7973037e-01
   2.2738192e-02   5.0226284e-02   6.3737316e-03   2.6241950e-02   1.0955033e+01   6.8645600e-01
   2.1230894e-02   5.0770108e-02   6.4826688e-03   2.4781510e-02   9.7560502e+00   6.7888875e-01
   1.9677668e-02   5.1236710e-02   6.5741116e-03   2.3299190e-02   9.0391209e+00   6.6348665e-01
   1.8152683e-02   5.1738306e-02   6.6574472e-03   2.1824252e-02   8.4307343e+00   7.0060059e-01
   1.6711906e-02   5.2355072e-02   6.7443964e-03   2.0385082e-02   7.1924545e+00   6.7115029e-01
   1.5395175e-02   5.3126368e-02   6.8441910e-03   1.9007980e-02   6.3596312e+00   6.7212296e-01
   1.4230228e-02   5.4054924e-02   6.9615820e-03   1.7708487e-02   6.9768503e+00   6.9864155e-01
   1.3233832e-02   5.5138232e-02   7.0959490e-03   1.6488731e-02   6.7589499e+00   6.7826122e-01
   1.2417885e-02   5.6390198e-02   7.2435106e-03   1.5346095e-02   6.1254844e+00   6.7527965e-01
   1.1787172e-02   5.7848530e-02   7.4014268e-03   1.4281152e-02   6.6684702e+00   6.6484422e-01
   1.1339578e-02   5.9571510e-02   7.5700048e-03   1.3293511e-02   6.2339898e+00   6.8828530e-01
   1.1069628e-02   6.1599622e-02   7.7505320e-03   1.2375838e-02   5.5245262e+00   6.9563246e-01
   1.0966129e-02   6.3931418e-02   7.9435022e-03   1.1522616e-02   5.3512542e+00   6.6855933e-01
   1.1012589e-02   6.6515890e-02   8.1492202e-03   1.0737916e-02   5.0373545e+00   6.7074548e-01
   1.1190533e-02   6.9256084e-02   8.3677266e-03   1.0031411e-02   4.8496840e+00   6.8254274e-01
   1.1478164e-02   7.2066230e-02   8.5969584e-03   9.4127934e-03   4.6537190e+00   6.8907907e-01
   1.1847781e-02   7.4885228e-02   8.8312978e-03   8.8897752e-03   4.3499782e+00   6.5970066e-01
   1.2266292e-02   7.7626104e-02   9.0634188e-03   8.4655176e-03   3.9757631e+00   6.7907285e-01
   1.2704300e-02   8.0163180e-02   9.2843514e-03   8.1373756e-03   3.8684325e+00   6.9227443e-01
   1.3137314e-02   8.2341942e-02   9.4834254e-03   7.9003330e-03   3.4753554e+00   6.5952311e-01
   1.3531808e-02   8.4001858e-02   9.6527790e-03   7.7488210e-03   2.9647426e+00   6.8085947e-01
   1.3859087e-02   8.5019432e-02   9.7954166e-03   7.6766582e-03   2.9924370e+00   6.6778446e-01
   1.4117877e-02   8.5365552e-02   9.9289180e-03   7.6755678e-03   2.7304461e+00   6.6649394e-01
   1.4317297e-02   8.5114382e-02   1.0073996e-02   7.7337594e-03   2.3901830e+00   6.9472074e-01
   1.4464872e-02   8.4379078e-02   1.0243296e-02   7.8385930e-03   2.2904373e+00   6.7046088e-01
   1.4571730e-02   8.3287298e-02   1.0441716e-02   7.9793736e-03   2.3664592e+00   6.5903871e-01
   1.4654875e-02   8.1964030e-02   1.0671397e-02   8.1461922e-03   2.5380095e+00   6.6599922e-01
   1.4736898e-02   8.0500818e-02   1.0935521e-02   8.3286140e-03   2.2793365e+00   6.5968237e-01
   1.4835717e-02   7.8972248e-02   1.1232533e-02   8.5175282e-03   2.0894865e+00   6.6737559e-01
   1.4968757e-02   7.7440362e-02   1.1552169e-02   8.7046620e-03   2.0750609e+00   6.6781662e-01
   1.5155068e-02   7.5948082e-02   1.1876096e-02   8.8816178e-03   1.7999889e+00   6.5768851e-01
   1.5414998e-02   7.4509700e-02   1.2177450e-02   9.0424348e-03   1.7430037e+00   6.5824089e-01
   1.5789603e-02   7.3116826e-02   1.2431713e-02   9.1827384e-03   1.9162942e+00   6.4199212e-01
   1.6337651e-02   7.1769852e-02   1.2617809e-02   9.2969246e-03   1.8850842e+00   6.9274454e-01
   1.7113957e-02   7.0454292e-02   1.2714185e-02   9.3807746e-03   1.8302755e+00   6.6940060e-01
   1.8166500e-02   6.9115164e-02   1.2713935e-02   9.4365526e-03   1.9163045e+00   6.7201337e-01
   1.9543101e-02   6.7663468e-02   1.2622337e-02   9.4717804e-03   1.8399098e+00   6.9613882e-01
   2.1284720e-02   6.6015122e-02   1.2449843e-02   9.4940980e-03   1.7077793e+00   6.4255756e-01
   2.3422374e-02   6.4155558e-02   1.2219949e-02   9.5098510e-03   1.7379640e+00   7.2392922e-01
   2.5978088e-02   6.2100548e-02   1.1961553e-02   9.5242718e-03   1.7037316e+00   5.5631735e-01
   2.8957990e-02   5.9820716e-02   1.1698424e-02   9.5426008e-03   1.6826271e+00   6.1818469e-01
   3.2354292e-02   5.7269172e-02   1.1444750e-02   9.5688378e-03   1.7217198e+00   4.8666585e-01
   3.6140198e-02   5.4444336e-02   1.1204358e-02   9.6030642e-03   1.6774558e+00   4.3709938e-01
   4.0271234e-02   5.1380038e-02   1.0974937e-02   9.6416704e-03   1.6679139e+00   5.5528252e-01
   4.4689424e-02   4.8101240e-02   1.0750103e-02   9.6775210e-03   1.6383491e+00   6.6191272e-01
   4.9307092e-02   4.4648300e-02   1.0523784e-02   9.7010916e-03   1.6377318e+00   1.0048576e+01
   5.4005374e-02   4.1108310e-02   1.0291590e-02   9.6987664e-03   1.6973008e+00   3.0567491e+01
   5.8629434e-02   3.7587050e-02   1.0055138e-02   9.6581218e-03   1.4532074e+00   5.0848081e+01
   6.2991792e-02   3.4178404e-02   9.8264862e-03   9.5804204e-03   1.3420850e+00   6.7374417e+01
   6.6917716e-02   3.0953642e-02   9.6182412e-03   9.4749992e-03   1.4654028e+00   8.0731017e+01
   7.0274868e-02   2.7951718e-02   9.4415006e-03   9.3499626e-03   1.4225236e+00   9.0320666e+01
   7.2967388e-02   2.5180100e-02   9.3092290e-03   9.2133854e-03   1.4253897e+00   9.6756405e+01
   7.4920480e-02   2.2642162e-02   9.2290290e-03   9.0737888e-03   1.2099416e+00   1.0086655e+02
   7.6100230e-02   2.0346754e-02   9.1990928e-03   8.9422556e-03   1.0039357e+00   1.0449579e+02
   7.6550632e-02   1.8293674e-02   9.2102508e-03   8.8298294e-03   1.0613127e+00   1.0791895e+02
   7.6400946e-02   1.6482215e-02   9.2469316e-03   8.7431254e-03   1.0155231e+00   1.1047390e+02
   7.5867454e-02   1.4917145e-02   9.2902724e-03   8.6873564e-03   1.0107623e+00   1.1263635e+02
   7.5192004e-02   1.3599111e-02   9.3272882e-03   8.6661822e-03   1.0210064e+00   1.1462542e+02
   7.4556182e-02   1.2518962e-02   9.3531936e-03   8.6809814e-03   1.0051372e+00   1.1633051e+02
   7.4066824e-02   1.1655212e-02   9.3693860e-03   8.7335908e-03   1.0487637e+00   1.1755034e+02
   7.3766656e-02   1.0985424e-02   9.3836144e-03   8.8264050e-03   1.0472693e+00   1.1848404e+02
   7.3675338e-02   1.0495321e-02   9.4018422e-03   8.9604404e-03   1.0335152e+00   1.1937583e+02
   7.3820984e-02   1.0168247e-02   9.4269710e-03   9.1341870e-03   1.0264672e+00   1.2003558e+02
   7.4197126e-02   9.9799094e-03   9.4647158e-03   9.3422960e-03   1.0222881e+00   1.2052499e+02
   7.4732414e-02   9.9057442e-03   9.5204916e-03   9.5766018e-03   1.0351239e+00   1.2090173e+02
   7.5349166e-02   9.9251050e-03   9.5985378e-03   9.8315468e-03   1.0377660e+00   1.2118988e+02
   7.6007132e-02   1.0019098e-02   9.7007438e-03   1.0104096e-02   1.0422094e+00   1.2144517e+02
   7.6653672e-02   1.0165824e-02   9.8218828e-03   1.0393131e-02   1.0500111e+00   1.2159350e+02
   7.7229364e-02   1.0338322e-02   9.9510140e-03   1.0698626e-02   1.0364891e+00   1.2164529e+02
   7.7732442e-02   1.0515664e-02   1.0071535e-02   1.1016532e-02   1.0239624e+00   1.2171884e+02
   7.8194992e-02   1.0688948e-02   1.0166364e-02   1.1340620e-02   1.0401306e+00   1.2176739e+02
   7.8625520e-02   1.0851427e-02   1.0224504e-02   1.1661957e-02   1.0630152e+00   1.2171766e+02
   7.9003284e-02   1.0995863e-02   1.0235162e-02   1.1968156e-02   1.0590641e+00   1.2162040e+02
   7.9296066e-02   1.1117575e-02   1.0191763e-02   1.2245980e-02   1.0584198e+00   1.2147410e+02
   7.9467568e-02   1.1216566e-02   1.0097648e-02   1.2478895e-02   1.0720008e+00   1.2134934e+02
   7.9478538e-02   1.1293232e-02   9.9615606e-03   1.2655968e-02   1.0558918e+00   1.2116655e+02
   7.9281624e-02   1.1343320e-02   9.7945392e-03   1.2778019e-02   1.0296022e+00   1.2083403e+02
   7.8830856e-02   1.1363312e-02   9.6059588e-03   1.2846634e-02   1.0264031e+00   1.2035015e+02
   7.8079896e-02   1.1349678e-02   9.4073830e-03   1.2859243e-02   1.0474943e+00   1.1973344e+02
   7.6979428e-02   1.1294911e-02   9.2126322e-03   1.2814756e-02   1.0462711e+00   1.1907297e+02
   7.5516610e-02   1.1189247e-02   9.0304244e-03   1.2721975e-02   1.0492728e+00   1.1831457e+02
   7.3742526e-02   1.1019758e-02   8.8628986e-03   1.2598315e-02   1.0703976e+00   1.1748173e+02
   7.1740386e-02   1.0772774e-02   8.7044740e-03   1.2462048e-02   1.0375026e+00   1.1639040e+02
   6.9575994e-02   1.0448201e-02   8.5501710e-03   1.2328691e-02   1.0182757e+00   1.1518883e+02
   6.7376934e-02   1.0066445e-02   8.4018510e-03   1.2212183e-02   1.0547453e+00   1.1400825e+02
   6.5366836e-02   9.6570626e-03   8.2616354e-03   1.2127581e-02   1.0751601e+00   1.1237430e+02
   6.3740630e-02   9.2473468e-03   8.1342756e-03   1.2086973e-02   1.0459567e+00   1.1049104e+02
   6.2637906e-02   8.8554538e-03   8.0289004e-03   1.2095432e-02   1.0482070e+00   1.0819442e+02
   6.2159056e-02   8.4926440e-03   7.9524080e-03   1.2151395e-02   1.0648280e+00   1.0554755e+02
   6.2346618e-02   8.1681846e-03   7.9071946e-03   1.2253344e-02   1.0340578e+00   1.0296025e+02
   6.3186624e-02   7.8899770e-03   7.8931394e-03   1.2402267e-02   1.0441426e+00   9.9886460e+01
   6.4610826e-02   7.6675716e-03   7.9095660e-03   1.2596211e-02   1.0463689e+00   9.6212828e+01
   6.6498170e-02   7.5076608e-03   7.9535084e-03   1.2831634e-02   1.0367080e+00   9.2343062e+01
   6.8681200e-02   7.4090378e-03   8.0185172e-03   1.3101246e-02   1.0478037e+00   8.8975261e+01
   7.0952306e-02   7.3650570e-03   8.0945482e-03   1.3392976e-02   1.0394928e+00   8.5179443e+01
   7.3080076e-02   7.3673402e-03   8.1721440e-03   1.3691251e-02   1.0567234e+00   8.0883757e+01
   7.4888648e-02   7.4067454e-03   8.2497506e-03   1.3977581e-02   1.0532196e+00   7.7009445e+01
   7.6259514e-02   7.4713484e-03   8.3293978e-03   1.4237322e-02   1.0474415e+00   7.2394142e+01
   7.7110806e-02   7.5470866e-03   8.4118238e-03   1.4457344e-02   1.0529142e+00   6.7930679e+01
   7.7462096e-02   7.6178272e-03   8.4973910e-03   1.4627733e-02   1.0477606e+00   6.3285809e+01
   7.7372592e-02   7.6639332e-03   8.5824774e-03   1.4749099e-02   1.0592694e+00   5.7801942e+01
   7.6889510e-02   7.6618074e-03   8.6597532e-03   1.4824618e-02   1.0449189e+00   5.4175543e+01
   7.6071178e-02   7.5870592e-03   8.7180064e-03   1.4858553e-02   1.0620014e+00   5.0571958e+01
   7.4947506e-02   7.4250036e-03   8.7422878e-03   1.4865573e-02   1.0732641e+00   4.4692159e+01
   7.3523140e-02   7.1786990e-03   8.7203574e-03   1.4864738e-02   1.0396996e+00   3.9691824e+01
   7.1796998e-02   6.8651794e-03   8.6418394e-03   1.4869582e-02   1.0467874e+00   3.5976614e+01
   6.9791626e-02   6.5063436e-03   8.5023254e-03   1.4887094e-02   1.0536948e+00   3.1822456e+01
   6.7583032e-02   6.1230776e-03   8.3062514e-03   1.4920662e-02   1.0510118e+00   2.7642169e+01
   6.5254144e-02   5.7353540e-03   8.0600216e-03   1.4979413e-02   1.0693991e+00   2.3279099e+01
   6.2864462e-02   5.3643460e-03   7.7751834e-03   1.5079693e-02   1.0574561e+00   1.9465551e+01
   6.0454764e-02   5.0305620e-03   7.4648130e-03   1.5237449e-02   1.0380289e+00   1.7348377e+01
   5.8053430e-02   4.7501480e-03   7.1359248e-03   1.5465537e-02   1.0580863e+00   1.4659469e+01
   5.5666218e-02   4.5341850e-03   6.7923086e-03   1.5775652e-02   1.0519703e+00   1.1571866e+01
   5.3263314e-02   4.3907798e-03   6.4348548e-03   1.6176910e-02   1.0627291e+00   1.0138246e+01
   5.0812756e-02   4.3266344e-03   6.0654440e-03   1.6671952e-02   1.0740228e+00   8.7461853e+00
   4.8288802e-02   4.3474368e-03   5.6903414e-03   1.7259761e-02   1.0416537e+00   7.3967671e+00
   4.5687540e-02   4.4595452e-03   5.3156222e-03   1.7937011e-02   1.0387102e+00   6.6195704e+00
   4.3074574e-02   4.6699734e-03   4.9459198e-03   1.8697565e-02   1.0255314e+00   6.0814892e+00
   4.0543556e-02   4.9846190e-03   4.5864634e-03   1.9537975e-02   1.0483119e+00   5.4846958e+00
   3.8174692e-02   5.4078660e-03   4.2441598e-03   2.0456920e-02   1.0816304e+00   4.6193145e+00
   3.6048894e-02   5.9410114e-03   3.9274870e-03   2.1443846e-02   1.0580179e+00   4.1841572e+00
   3.4236196e-02   6.5813766e-03   3.6460586e-03   2.2472188e-02   1.0648933e+00   3.5943558e+00
   3.2795970e-02   7.3200536e-03   3.4098642e-03   2.3504946e-02   1.0503523e+00   3.1413186e+00
   3.1787400e-02   8.1418816e-03   3.2285354e-03   2.4505538e-02   1.0296732e+00   2.9457618e+00
   3.1257820e-02   9.0304978e-03   3.1137156e-03   2.5444302e-02   1.0675533e+00   2.4471253e+00
   3.1229268e-02   9.9673196e-03   3.0810150e-03   2.6308958e-02   1.0807407e+00   2.4057419e+00
   3.1698228e-02   1.0931014e-02   3.1475056e-03   2.7123044e-02   1.0622005e+00   2.6329745e+00
   3.2658536e-02   1.1898900e-02   3.3288522e-03   2.7934116e-02   1.0592167e+00   2.5681828e+00
   3.4119672e-02   1.2844090e-02   3.6406876e-03   2.8780466e-02   1.0560713e+00   2.3003518e+00
   3.6093424e-02   1.3732677e-02   4.1006284e-03   2.9684024e-02   1.0578107e+00   2.3427497e+00
   3.8584686e-02   1.4525901e-02   4.7266058e-03   3.0654242e-02   1.0648462e+00   2.2766289e+00
   4.1580692e-02   1.5183241e-02   5.5343176e-03   3.1701012e-02   1.0329755e+00   1.9804287e+00
   4.5038982e-02   1.5659121e-02   6.5367042e-03   3.2848924e-02   1.0519274e+00   2.1156535e+00
   4.8909144e-02   1.5918332e-02   7.7452152e-03   3.4125336e-02   1.0771896e+00   2.0805721e+00
   5.3143404e-02   1.5963431e-02   9.1702400e-03   3.5539852e-02   1.0276510e+00   1.9657967e+00
   5.7690484e-02   1.5838268e-02   1.0823339e-02   3.7077380e-02   1.0462461e+00   2.0849575e+00
   6.2484808e-02   1.5608891e-02   1.2718131e-02   3.8715028e-02   1.0563853e+00   2.1167404e+00
   6.7439606e-02   1.5339956e-02   1.4864617e-02   4.0418848e-02   1.0439905e+00   1.7452293e+00
   7.2469140e-02   1.5086867e-02   1.7272085e-02   4.2138510e-02   1.0568143e+00   1.3880651e+00
   7.7479964e-02   1.4894029e-02   1.9961164e-02   4.3822208e-02   1.0224463e+00   1.6347561e+00
   8.2366222e-02   1.4794264e-02   2.2958126e-02   4.5414670e-02   1.0335811e+00   1.7102408e+00
   8.7029650e-02   1.4810152e-02   2.6276010e-02   4.6871690e-02   1.0765284e+00   1.5528169e+00
   9.1375046e-02   1.4947770e-02   2.9929346e-02   4.8163466e-02   1.0731134e+00   1.5661111e+00
   9.5358254e-02   1.5194955e-02   3.3965256e-02   4.9279930e-02   1.0403179e+00   1.5630429e+00
   9.9027920e-02   1.5525324e-02   3.8443856e-02   5.0244144e-02   1.0380434e+00   1.5166736e+00
   1.0249123e-01   1.5909832e-02   4.3406040e-02   5.1110372e-02   1.0518145e+00   1.6632502e+00
   1.0587094e-01   1.6328540e-02   4.8874476e-02   5.1957742e-02   1.0484455e+00   2.0551523e+00
   1.0925676e-01   1.6766140e-02   5.4845308e-02   5.2841058e-02   1.0420650e+00   2.2615653e+00
   1.1268897e-01   1.7204078e-02   6.1273144e-02   5.3772308e-02   1.0434915e+00   2.1928597e+00
   1.1619210e-01   1.7624792e-02   6.8055884e-02   5.4720980e-02   1.0700967e+00   2.0337756e+00
   1.1983061e-01   1.8028166e-02   7.5023702e-02   5.5624802e-02   1.0473120e+00   1.8283556e+00
   1.2369217e-01   1.8427235e-02   8.1947222e-02   5.6426312e-02   1.0425756e+00   1.5427971e+00
   1.2779999e-01   1.8823412e-02   8.8541184e-02   5.7071126e-02   1.0387423e+00   1.3407012e+00
   1.3214702e-01   1.9203254e-02   9.4482764e-02   5.7527118e-02   1.0423920e+00   1.2465761e+00
   1.3671077e-01   1.9546563e-02   9.9389212e-02   5.7785312e-02   1.0658111e+00   1.2937109e+00
   1.4140681e-01   1.9838587e-02   1.0282020e-01   5.7845202e-02   1.0339106e+00   1.2112974e+00
   1.4614277e-01   2.0079230e-02   1.0441456e-01   5.7729500e-02   1.0878139e+00   8.1496980e-01
   1.5079087e-01   2.0264338e-02   1.0404938e-01   5.7477560e-02   1.0374783e+00   6.9142945e-01
   1.5518949e-01   2.0377168e-02   1.0194323e-01   5.7155212e-02   1.0281289e+00   7.3136905e-01
   1.5919815e-01   2.0410326e-02   9.8504408e-02   5.6875002e-02   1.0566213e+00   8.2484082e-01
   1.6266406e-01   2.0376080e-02   9.4095292e-02   5.6785190e-02   1.0111036e+00   9.5601425e-01
   1.6552400e-01   2.0293740e-02   8.9042526e-02   5.7037960e-02   1.0454048e+00   8.9286098e-01
   1.6778110e-01   2.0173584e-02   8.3658504e-02   5.7757684e-02   8.8319865e-01   8.6978982e-01
   1.6933718e-01   2.0011224e-02   7.8204802e-02   5.9024504e-02   9.5555240e-01   8.7065072e-01
   1.7003503e-01   1.9792075e-02   7.2882148e-02   6.0871670e-02   8.0476742e-01   8.6485954e-01
   1.6978918e-01   1.9502497e-02   6.7847204e-02   6.3286934e-02   8.8030342e-01   8.3043511e-01
   1.6872977e-01   1.9142003e-02   6.3220700e-02   6.6215584e-02   7.2856094e-01   7.0555306e-01
   1.6714746e-01   1.8724913e-02   5.9063560e-02   6.9584138e-02   3.7474895e+00   6.5591350e-01
   1.6528840e-01   1.8275970e-02   5.5400826e-02   7.3322518e-02   2.2090874e+01   6.6414494e-01
   1.6333152e-01   1.7825417e-02   5.2236296e-02   7.7323108e-02   4.9393398e+01   6.7686248e-01
   1.6137645e-01   1.7402797e-02   4.9548690e-02   8.1410366e-02   6.8342305e+01   6.8101621e-01
   1.5940269e-01   1.7038276e-02   4.7296272e-02   8.5380838e-02   8.0690953e+01   6.6206757e-01
   1.5733806e-01   1.6761623e-02   4.5417302e-02   8.9012912e-02   9.1466384e+01   6.5565864e-01
   1.5506528e-01   1.6594580e-02   4.3851958e-02   9.2069160e-02   9.9640856e+01   6.3274767e-01
   1.5242273e-01   1.6559626e-02   4.2541486e-02   9.4275284e-02   1.0521189e+02   6.3816449e-01
   1.4933578e-01   1.6684982e-02   4.1417626e-02   9.5298636e-02   1.0943418e+02   6.7725699e-01
   1.4585477e-01   1.6994886e-02   4.0418460e-02   9.4910892e-02   1.1294013e+02   6.5309989e-01
   1.4208650e-01   1.7508741e-02   3.9494332e-02   9.3131210e-02   1.1553011e+02   6.4382994e-01
   1.3812198e-01   1.8235297e-02   3.8603654e-02   9.0193752e-02   1.1768951e+02   6.7096797e-01
   1.3395605e-01   1.9172164e-02   3.7721864e-02   8.6433230e-02   1.1937535e+02   6.8236015e-01
   1.2952411e-01   2.0318022e-02   3.6841224e-02   8.2157926e-02   1.2060768e+02   6.8433791e-01
   1.2480112e-01   2.1675388e-02   3.5955370e-02   7.7641980e-02   1.2150197e+02   6.4803049e-01
   1.1978707e-01   2.3242894e-02   3.5062906e-02   7.3140278e-02   1.2214742e+02   6.5375885e-01
   1.1445028e-01   2.5007228e-02   3.4173868e-02   6.8870250e-02   1.2277538e+02   6.6843431e-01
   1.0873768e-01   2.6950810e-02   3.3298120e-02   6.5009916e-02   1.2312750e+02   6.4634458e-01
   1.0258760e-01   2.9050002e-02   3.2436656e-02   6.1694306e-02   1.2331522e+02   6.5567296e-01
   9.5930870e-02   3.1266272e-02   3.1590232e-02   5.9034566e-02   1.2352516e+02   6.6370542e-01
   8.8786130e-02   3.3568806e-02   3.0768090e-02   5.7111372e-02   1.2366751e+02   6.9458155e-01
   8.1319014e-02   3.5945442e-02   2.9982968e-02   5.5958664e-02   1.2379425e+02   7.0078249e-01
   7.3724512e-02   3.8370150e-02   2.9252330e-02   5.5572706e-02   1.2389692e+02   6.7278379e-01
   6.6174384e-02   4.0783712e-02   2.8593550e-02   5.5913958e-02   1.2394205e+02   6.6489004e-01
   5.8853382e-02   4.3109276e-02   2.8006496e-02   5.6906306e-02   1.2393252e+02   6.5604144e-01
   5.1925708e-02   4.5279548e-02   2.7473230e-02   5.8429194e-02   1.2393856e+02   6.7704539e-01
   4.5513346e-02   4.7261614e-02   2.6967460e-02   6.0323498e-02   1.2391405e+02   6.7424194e-01
   3.9700400e-02   4.9022008e-02   2.6462570e-02   6.2395628e-02   1.2380489e+02   6.7658664e-01
   3.4533088e-02   5.0490472e-02   2.5930216e-02   6.4421224e-02   1.2373270e+02   6.8532565e-01
   3.0019976e-02   5.1591714e-02   2.5337362e-02   6.6211718e-02   1.2358931e+02   6.4489366e-01
   2.6140614e-02   5.2266158e-02   2.4663106e-02   6.7626180e-02   1.2323018e+02   6.4878114e-01
   2.2867340e-02   5.2499214e-02   2.3897880e-02   6.8507036e-02   1.2277213e+02   6.7150828e-01
   2.0165396e-02   5.2332932e-02   2.3036174e-02   6.8723186e-02   1.2240875e+02   6.8416638e-01
   1.7991357e-02   5.1807694e-02   2.2082316e-02   6.8231840e-02   1.2200615e+02   6.8434988e-01
   1.6294268e-02   5.0920848e-02   2.1039568e-02   6.7038062e-02   1.2150487e+02   6.6160834e-01
   1.5018861e-02   4.9671484e-02   1.9919214e-02   6.5173096e-02   1.2106212e+02   6.8188746e-01
   1.4120951e-02   4.8125532e-02   1.8750262e-02   6.2702032e-02   1.2041520e+02   7.0561228e-01
   1.3560248e-02   4.6372334e-02   1.7556520e-02   5.9718136e-02   1.1960759e+02   6.7308717e-01
   1.3286161e-02   4.4491220e-02   1.6348488e-02   5.6354332e-02   1.1866219e+02   6.5620350e-01
   1.3247538e-02   4.2578704e-02   1.5139937e-02   5.2768848e-02   1.1738849e+02   6.9336844e-01
   1.3402033e-02   4.0711550e-02   1.3953888e-02   4.9097430e-02   1.1584254e+02   6.9389383e-01
   1.3713579e-02   3.8930574e-02   1.2808901e-02   4.5437054e-02   1.1418855e+02   6.9325130e-01
   1.4154034e-02   3.7251814e-02   1.1721342e-02   4.1858772e-02   1.1289182e+02   6.9525975e-01
   1.4699039e-02   3.5669828e-02   1.0710673e-02   3.8420810e-02   1.1116537e+02   6.6530320e-01
   1.5315043e-02   3.4198438e-02   9.7904014e-03   3.5170020e-02   1.0871580e+02   6.8985008e-01
   1.5965137e-02   3.2875570e-02   8.9682956e-03   3.2130686e-02   1.0618257e+02   6.8415476e-01
   1.6623441e-02   3.1731582e-02   8.2481304e-03   2.9311626e-02   1.0298112e+02   6.7383044e-01
   1.7274708e-02   3.0779096e-02   7.6287762e-03   2.6728216e-02   9.9386218e+01   7.0047377e-01
   1.7914734e-02   3.0009732e-02   7.1038380e-03   2.4398080e-02   9.5472412e+01   6.6856463e-01
   1.8547716e-02   2.9398064e-02   6.6626320e-03   2.2322252e-02   9.1709490e+01   6.7503853e-01
   1.9175366e-02   2.8919620e-02   6.2939452e-03   2.0491572e-02   8.8471829e+01   7.0008549e-01
   1.9790867e-02   2.8567028e-02   5.9864556e-03   1.8896663e-02   8.4878322e+01   6.9092453e-01
   2.0370892e-02   2.8347952e-02   5.7266618e-03   1.7524639e-02   8.1887132e+01   6.9786429e-01
   2.0885642e-02   2.8277068e-02   5.4997922e-03   1.6359754e-02   7.8777010e+01   6.8131412e-01
   2.1313440e-02   2.8368466e-02   5.2970032e-03   1.5379534e-02   7.6057086e+01   6.7899505e-01
   2.1632782e-02   2.8617648e-02   5.1178598e-03   1.4561753e-02   7.4118163e+01   6.8627696e-01
   2.1836736e-02   2.8995006e-02   4.9664326e-03   1.3896857e-02   6.9626507e+01   6.7836368e-01
   2.1946016e-02   2.9454012e-02   4.8482088e-03   1.3381642e-02   6.5855395e+01   6.9564411e-01
   2.1994472e-02   2.9933432e-02   4.7665806e-03   1.3013996e-02   6.3909916e+01   6.9427740e-01
   2.2026578e-02   3.0356996e-02   4.7229096e-03   1.2791543e-02   6.0770944e+01   6.9449983e-01
   2.2088124e-02   3.0660146e-02   4.7173580e-03   1.2710349e-02   5.7981710e+01   6.9271957e-01
   2.2206876e-02   3.0842902e-02   4.7491712e-03   1.2761615e-02   5.4481682e+01   6.6375710e-01
   2.2389996e-02   3.0971620e-02   4.8167348e-03   1.2928432e-02   5.0597284e+01   6.8974693e-01
   2.2625392e-02   3.1134814e-02   4.9158264e-03   1.3194088e-02   4.6995587e+01   6.8600950e-01
   2.2883808e-02   3.1411050e-02   5.0403422e-03   1.3544184e-02   4.3387342e+01   6.6308019e-01
   2.3138204e-02   3.1848590e-02   5.1815114e-03   1.3960363e-02   4.0102529e+01   7.0195141e-01
   2.3381462e-02   3.2486290e-02   5.3278476e-03   1.4418017e-02   3.6389833e+01   7.0429843e-01
   2.3617930e-02   3.3377396e-02   5.4684348e-03   1.4885082e-02   3.3199911e+01   6.9686444e-01
   2.3853744e-02   3.4562528e-02   5.5950388e-03   1.5327099e-02   3.0159605e+01   6.7426538e-01
   2.4095902e-02   3.6049220e-02   5.7053702e-03   1.5714640e-02   2.8085190e+01   6.6858513e-01
   2.4339428e-02   3.7815118e-02   5.8002526e-03   1.6031818e-02   2.6077858e+01   6.8635170e-01
   2.4563156e-02   3.9820270e-02   5.8784696e-03   1.6279000e-02   2.3533334e+01   6.6509876e-01
   2.4746946e-02   4.2021642e-02   5.9396106e-03   1.6457754e-02   2.2474026e+01   6.9259666e-01
   2.4874290e-02   4.4379548e-02   5.9852480e-03   1.6564253e-02   2.0664911e+01   6.8004474e-01
   2.4931752e-02   4.6859946e-02   6.0176806e-03   1.6599292e-02   1.7635841e+01   6.5071212e-01
   2.4918998e-02   4.9430432e-02   6.0387110e-03   1.6565781e-02   1.5374055e+01   6.8010554e-01
   2.4831516e-02   5.2049460e-02   6.0473382e-03   1.6459091e-02   1.3989771e+01   6.7003342e-01
   2.4651694e-02   5.4639174e-02   6.0413704e-03   1.6270062e-02   1.2617964e+01   6.8754371e-01
   2.4356444e-02   5.7100168e-02   6.0213192e-03   1.5990044e-02   1.1106197e+01   7.0160220e-01
   2.3905250e-02   5.9352564e-02   5.9900674e-03   1.5613817e-02   9.7472276e+00   6.8091709e-01
   2.3272770e-02   6.1329968e-02   5.9484710e-03   1.5150102e-02   8.5689617e+00   6.7716871e-01
   2.2483966e-02   6.2981554e-02   5.8954368e-03   1.4621506e-02   8.6274517e+00   6.8845341e-01
   2.1585808e-02   6.4266692e-02   5.8304512e-03   1.4048048e-02   7.9677038e+00   6.9092703e-01
   2.0626522e-02   6.5168502e-02   5.7537940e-03   1.3449305e-02   6.2839921e+00   6.7257443e-01
   1.9649151e-02   6.5709472e-02   5.6690934e-03   1.2849425e-02   5.9108789e+00   6.8275391e-01
   1.8688590e-02   6.5905230e-02   5.5829648e-03   1.2266387e-02   5.5743918e+00   6.7751396e-01
   1.7776873e-02   6.5797942e-02   5.5022332e-03   1.1712959e-02   5.1172320e+00   6.7292930e-01
   1.6938695e-02   6.5512338e-02   5.4338550e-03   1.1197719e-02   5.0706965e+00   6.7980858e-01
   1.6187860e-02   6.5208404e-02   5.3833178e-03   1.0724837e-02   4.7608894e+00   6.8851962e-01
   1.5531388e-02   6.5029974e-02   5.3547386e-03   1.0298741e-02   4.5880544e+00   6.9026141e-01
   1.4970678e-02   6.5106544e-02   5.3532498e-03   9.9196806e-03   5.0523222e+00   6.7459589e-01
   1.4502305e-02   6.5547398e-02   5.3848680e-03   9.5837468e-03   5.0963420e+00   7.0787190e-01
   1.4124283e-02   6.6403498e-02   5.4557588e-03   9.2873346e-03   4.8185321e+00   6.8339913e-01
   1.3836376e-02   6.7671252e-02   5.5713896e-03   9.0267878e-03   4.6289480e+00   6.4475264e-01
   1.3633847e-02   6.9317138e-02   5.7356886e-03   8.8017052e-03   3.8329616e+00   6.8889683e-01
   1.3506297e-02   7.1277558e-02   5.9503466e-03   8.6174470e-03   3.5704812e+00   6.8042284e-01
   1.3435623e-02   7.3465046e-02   6.2126028e-03   8.4797466e-03   3.7255036e+00   6.6167577e-01
   1.3393372e-02   7.5790046e-02   6.5156930e-03   8.3903452e-03   3.5089972e+00   6.7003282e-01
   1.3354750e-02   7.8189988e-02   6.8522268e-03   8.3477100e-03   3.2413847e+00   6.5157145e-01
   1.3312667e-02   8.0630334e-02   7.2159644e-03   8.3472042e-03   2.8085667e+00   6.9242427e-01
   1.3273194e-02   8.3075856e-02   7.6000116e-03   8.3795918e-03   2.5885324e+00   7.0551890e-01
   1.3247810e-02   8.5448978e-02   7.9921320e-03   8.4328456e-03   2.4189075e+00   6.5111949e-01
   1.3254285e-02   8.7614680e-02   8.3754446e-03   8.4931940e-03   2.1956423e+00   6.8891145e-01
   1.3319238e-02   8.9403650e-02   8.7333436e-03   8.5457822e-03   2.1743821e+00   6.6825400e-01
   1.3471284e-02   9.0637074e-02   9.0516842e-03   8.5806504e-03   2.0628748e+00   6.7073064e-01
   1.3739951e-02   9.1163850e-02   9.3208108e-03   8.5911322e-03   1.9364293e+00   6.8104604e-01
   1.4161746e-02   9.0867296e-02   9.5329530e-03   8.5721252e-03   1.8998644e+00   6.3093697e-01
   1.4780615e-02   8.9658148e-02   9.6788362e-03   8.5242188e-03   2.0952321e+00   6.7587034e-01
   1.5651883e-02   8.7506098e-02   9.7536478e-03   8.4490646e-03   2.3610693e+00   6.2164050e-01
   1.6842000e-02   8.4483944e-02   9.7565706e-03   8.3462394e-03   2.3226164e+00   7.0593953e-01
   1.8413843e-02   8.0763104e-02   9.6852996e-03   8.2175728e-03   2.2843928e+00   6.6724618e-01
   2.0415762e-02   7.6518138e-02   9.5427968e-03   8.0713464e-03   2.1982588e+00   6.7292328e-01
   2.2892600e-02   7.1878432e-02   9.3388204e-03   7.9204070e-03   2.2013356e+00   6.9856232e-01
   2.5889306e-02   6.6955284e-02   9.0829676e-03   7.7756286e-03   2.3390530e+00   4.9303647e-01
   2.9437838e-02   6.1848444e-02   8.7858502e-03   7.6427900e-03   2.2786189e+00   6.8291784e-01
   3.3559922e-02   5.6653744e-02   8.4604382e-03   7.5230150e-03   2.2081452e+00   3.2402930e-01
   3.8268992e-02   5.1470174e-02   8.1212298e-03   7.4178350e-03   2.0390059e+00   6.0171039e-01
   4.3563478e-02   4.6401818e-02   7.7870182e-03   7.3314690e-03   2.0038105e+00   5.2697330e-01
   4.9421492e-02   4.1531438e-02   7.4797112e-03   7.2681736e-03   2.0382944e+00   3.5684718e+00
   5.5788282e-02   3.6912862e-02   7.2217684e-03   7.2322768e-03   2.0349124e+00   1.8713945e+01
   6.2564572e-02   3.2618690e-02   7.0350290e-03   7.2282288e-03   2.0825358e+00   3.8696490e+01
   6.9622736e-02   2.8728156e-02   6.9366418e-03   7.2599146e-03   1.8487619e+00   5.5980070e+01
   7.6823094e-02   2.5294316e-02   6.9366818e-03   7.3314774e-03   1.8652440e+00   7.1173402e+01
   8.3992442e-02   2.2345946e-02   7.0411942e-03   7.4478970e-03   1.9857359e+00   8.2317542e+01
   9.0895020e-02   1.9885584e-02   7.2552666e-03   7.6127106e-03   1.8965970e+00   9.0144506e+01
   9.7231688e-02   1.7899635e-02   7.5804052e-03   7.8265812e-03   1.9273206e+00   9.5458393e+01
   1.0272423e-01   1.6361448e-02   8.0135308e-03   8.0874288e-03   1.6605377e+00   9.9170131e+01
   1.0715212e-01   1.5225284e-02   8.5465472e-03   8.3916938e-03   1.2988888e+00   1.0245429e+02
   1.1036786e-01   1.4429188e-02   9.1686824e-03   8.7360458e-03   1.1659679e+00   1.0583161e+02
   1.1245756e-01   1.3899100e-02   9.8719928e-03   9.1156918e-03   1.1751750e+00   1.0901501e+02
   1.1366388e-01   1.3562085e-02   1.0649800e-02   9.5226742e-03   1.1931200e+00   1.1106705e+02
   1.1416278e-01   1.3354616e-02   1.1500283e-02   9.9447070e-03   1.0609892e+00   1.1288885e+02
   1.1415289e-01   1.3216860e-02   1.2427212e-02   1.0368435e-02   1.0274150e+00   1.1446225e+02
   1.1392739e-01   1.3104664e-02   1.3437133e-02   1.0782679e-02   1.0152793e+00   1.1570445e+02
   1.1373455e-01   1.2994777e-02   1.4541976e-02   1.1174045e-02   1.0247063e+00   1.1691884e+02
   1.1371314e-01   1.2863069e-02   1.5750080e-02   1.1531357e-02   1.0742949e+00   1.1764415e+02
   1.1390312e-01   1.2685027e-02   1.7061406e-02   1.1849304e-02   1.0233051e+00   1.1813544e+02
   1.1425060e-01   1.2444327e-02   1.8468727e-02   1.2122553e-02   1.0360439e+00   1.1863985e+02
   1.1466872e-01   1.2128359e-02   1.9958719e-02   1.2354591e-02   1.0422000e+00   1.1913862e+02
   1.1506591e-01   1.1733247e-02   2.1512710e-02   1.2559422e-02   1.0266745e+00   1.1949697e+02
   1.1531937e-01   1.1267224e-02   2.3101650e-02   1.2748250e-02   1.0360210e+00   1.1975182e+02
   1.1527041e-01   1.0751964e-02   2.4691864e-02   1.2933396e-02   1.0468923e+00   1.2000087e+02
   1.1475868e-01   1.0216491e-02   2.6244498e-02   1.3129675e-02   1.0888573e+00   1.2011647e+02
   1.1366343e-01   9.6819186e-03   2.7710528e-02   1.3344439e-02   1.0625291e+00   1.2002033e+02
   1.1193450e-01   9.1624066e-03   2.9029144e-02   1.3579169e-02   1.0351172e+00   1.1983448e+02
   1.0966723e-01   8.6715452e-03   3.0139370e-02   1.3832140e-02   1.0513186e+00   1.1962584e+02
   1.0704666e-01   8.2208044e-03   3.0988236e-02   1.4094154e-02   1.0655509e+00   1.1919004e+02
   1.0420749e-01   7.8163082e-03   3.1516422e-02   1.4351545e-02   1.0555539e+00   1.1870890e+02
   1.0123135e-01   7.4599258e-03   3.1694676e-02   1.4596642e-02   1.0319390e+00   1.1828774e+02
   9.8180858e-02   7.1512560e-03   3.1538766e-02   1.4827165e-02   1.0752846e+00   1.1765069e+02
   9.5140632e-02   6.8878846e-03   3.1069080e-02   1.5035557e-02   1.0602423e+00   1.1680256e+02
   9.2213500e-02   6.6707146e-03   3.0311896e-02   1.5211159e-02   1.0294306e+00   1.1592184e+02
   8.9462438e-02   6.5006888e-03   2.9304050e-02   1.5350223e-02   1.0873298e+00   1.1493460e+02
   8.6925158e-02   6.3731540e-03   2.8075316e-02   1.5448714e-02   1.0766770e+00   1.1388612e+02
   8.4647672e-02   6.2805100e-03   2.6643634e-02   1.5497400e-02   1.0397531e+00   1.1271126e+02
   8.2672414e-02   6.2134034e-03   2.5044490e-02   1.5498434e-02   1.0514826e+00   1.1104405e+02
   8.1042152e-02   6.1682218e-03   2.3333400e-02   1.5463689e-02   1.0668132e+00   1.0939015e+02
   7.9778698e-02   6.1493794e-03   2.1559084e-02   1.5402889e-02   1.0612377e+00   1.0789550e+02
   7.8851758e-02   6.1615912e-03   1.9772256e-02   1.5326064e-02   1.0291167e+00   1.0606517e+02
   7.8235326e-02   6.2073340e-03   1.8024199e-02   1.5240642e-02   1.0239604e+00   1.0389112e+02
   7.7914762e-02   6.2847154e-03   1.6355925e-02   1.5149912e-02   1.0438569e+00   1.0113637e+02
   7.7836198e-02   6.3861828e-03   1.4796536e-02   1.5048959e-02   1.0491000e+00   9.8110172e+01
   7.7931446e-02   6.5026374e-03   1.3363516e-02   1.4926319e-02   1.0500788e+00   9.4757677e+01
   7.8143866e-02   6.6274226e-03   1.2069018e-02   1.4774087e-02   1.0761797e+00   9.1248847e+01
   7.8411000e-02   6.7554756e-03   1.0919038e-02   1.4583777e-02   1.0829072e+00   8.8359779e+01
   7.8633712e-02   6.8819278e-03   9.9140622e-03   1.4343023e-02   1.0534532e+00   8.4831318e+01
   7.8694802e-02   7.0002936e-03   9.0479344e-03   1.4046840e-02   1.0658901e+00   8.0676327e+01
   7.8518546e-02   7.1013238e-03   8.3108806e-03   1.3710941e-02   1.0728804e+00   7.6156127e+01
   7.8080012e-02   7.1785676e-03   7.6971408e-03   1.3361079e-02   1.0483715e+00   7.1305272e+01
   7.7394688e-02   7.2279972e-03   7.2011442e-03   1.3014001e-02   1.0623452e+00   6.7542376e+01
   7.6496022e-02   7.2415884e-03   6.8129516e-03   1.2679876e-02   1.0551473e+00   6.2529489e+01
   7.5428510e-02   7.2142000e-03   6.5208302e-03   1.2368738e-02   1.0405621e+00   5.7171548e+01
   7.4250934e-02   7.1494038e-03   6.3153244e-03   1.2088495e-02   1.0406479e+00   5.3370888e+01
   7.3013966e-02   7.0506298e-03   6.1855098e-03   1.1842540e-02   1.0295095e+00   4.7326873e+01
   7.1770088e-02   6.9214838e-03   6.1160890e-03   1.1631507e-02   1.0414253e+00   4.1667455e+01
   7.0558354e-02   6.7704124e-03   6.0905394e-03   1.1456647e-02   1.0502964e+00   3.7750549e+01
   6.9370242e-02   6.6032668e-03   6.0925134e-03   1.1318774e-02   1.0759556e+00   3.2357705e+01
   6.8167856e-02   6.4211762e-03   6.1103114e-03   1.1214854e-02   1.0624716e+00   2.7843395e+01
   6.6934816e-02   6.2255130e-03   6.1364678e-03   1.1138504e-02   1.0448606e+00   2.4446166e+01
   6.5706316e-02   6.0177340e-03   6.1625496e-03   1.1081743e-02   1.0618443e+00   2.1750224e+01
   6.4519550e-02   5.7989692e-03   6.1826036e-03   1.1037995e-02   1.0454391e+00   1.9685965e+01
   6.3368260e-02   5.5700116e-03   6.1935206e-03   1.1004229e-02   1.0568005e+00   1.6219074e+01
   6.2236144e-02   5.3322978e-03   6.1896834e-03   1.0981236e-02   1.0412031e+00   1.2650542e+01
   6.1114364e-02   5.0927004e-03   6.1643982e-03   1.0975157e-02   1.0710493e+00   1.0808356e+01
   5.9968436e-02   4.8585622e-03   6.1104878e-03   1.0991413e-02   1.0928329e+00   9.9727631e+00
   5.8767254e-02   4.6311428e-03   6.0203394e-03   1.1031946e-02   1.0210263e+00   8.7287680e+00
   5.7541680e-02   4.4081654e-03   5.8904788e-03   1.1107649e-02   1.0328225e+00   7.3124404e+00
   5.6337430e-02   4.1861274e-03   5.7203476e-03   1.1240181e-02   1.0455284e+00   6.4974895e+00
   5.5166094e-02   3.9649734e-03   5.5100092e-03   1.1454219e-02   1.0285508e+00   5.9680499e+00
   5.4034214e-02   3.7497440e-03   5.2623252e-03   1.1776846e-02   1.0315846e+00   5.1460582e+00
   5.2946860e-02   3.5468312e-03   4.9830748e-03   1.2234564e-02   1.0650286e+00   4.4360832e+00
   5.1884846e-02   3.3612958e-03   4.6786576e-03   1.2850674e-02   1.0775068e+00   4.1958106e+00
   5.0824208e-02   3.1966884e-03   4.3547016e-03   1.3643958e-02   1.0444937e+00   3.5307007e+00
   4.9770630e-02   3.0566756e-03   4.0172056e-03   1.4626204e-02   1.0543696e+00   3.1990243e+00
   4.8736076e-02   2.9437750e-03   3.6733928e-03   1.5801294e-02   1.0438446e+00   3.2863154e+00
   4.7723348e-02   2.8595858e-03   3.3321372e-03   1.7165038e-02   1.0415024e+00   2.9068848e+00
   4.6770432e-02   2.8080568e-03   3.0046346e-03   1.8706231e-02   1.0437132e+00   2.4759715e+00
   4.5946818e-02   2.7966250e-03   2.7029526e-03   2.0405476e-02   1.0466096e+00   2.1841231e+00
   4.5322154e-02   2.8335938e-03   2.4387648e-03   2.2234270e-02   1.0650548e+00   2.2015784e+00
   4.4953234e-02   2.9249060e-03   2.2246082e-03   2.4148580e-02   1.0542136e+00   2.1782973e+00
   4.4870358e-02   3.0730086e-03   2.0751204e-03   2.6082530e-02   1.0564618e+00   2.2281579e+00
   4.5085400e-02   3.2762264e-03   2.0067544e-03   2.7961484e-02   1.0382039e+00   2.5361562e+00
   4.5597474e-02   3.5303370e-03   2.0372800e-03   2.9724088e-02   1.0339992e+00   2.5477705e+00
   4.6385858e-02   3.8300762e-03   2.1858094e-03   3.1339692e-02   1.0422712e+00   2.3565592e+00
   4.7399730e-02   4.1700374e-03   2.4727102e-03   3.2797400e-02   1.0317647e+00   2.1421370e+00
   4.8607408e-02   4.5444054e-03   2.9204354e-03   3.4096270e-02   1.0443499e+00   1.9284284e+00
   5.0049160e-02   4.9448634e-03   3.5553034e-03   3.5256380e-02   1.0449658e+00   1.9378144e+00
   5.1782104e-02   5.3603526e-03   4.4075570e-03   3.6294796e-02   1.0551908e+00   1.9657839e+00
   5.3838156e-02   5.7765502e-03   5.5097060e-03   3.7204308e-02   1.0334519e+00   1.6958823e+00
   5.6231860e-02   6.1821362e-03   6.8953492e-03   3.7962190e-02   1.0195852e+00   1.5347642e+00
   5.8971254e-02   6.5757754e-03   8.6058310e-03   3.8544900e-02   1.0513998e+00   1.6482881e+00
   6.2049542e-02   6.9584536e-03   1.0692527e-02   3.8949976e-02   1.0460931e+00   1.5094561e+00
   6.5412800e-02   7.3290968e-03   1.3203683e-02   3.9204964e-02   1.0498638e+00   1.3439543e+00
   6.8971872e-02   7.6888224e-03   1.6180697e-02   3.9352214e-02   1.0433843e+00   1.6405373e+00
   7.2637182e-02   8.0371210e-03   1.9657914e-02   3.9422948e-02   1.0346533e+00   1.7414899e+00
   7.6342540e-02   8.3705216e-03   2.3660970e-02   3.9438004e-02   1.0479612e+00   1.5396382e+00
   8.0024162e-02   8.6831360e-03   2.8209300e-02   3.9429150e-02   1.0613718e+00   1.5840671e+00
   8.3587516e-02   8.9638078e-03   3.3304098e-02   3.9441872e-02   1.0472254e+00   1.6356636e+00
   8.6953182e-02   9.2087752e-03   3.8922828e-02   3.9518654e-02   1.0341468e+00   1.5067750e+00
   9.0080216e-02   9.4243012e-03   4.5015722e-02   3.9687622e-02   1.0710667e+00   1.3034833e+00
   9.2957518e-02   9.6191524e-03   5.1506840e-02   3.9961612e-02   1.0400973e+00   1.0125674e+00
   9.5627680e-02   9.8104140e-03   5.8295066e-02   4.0330144e-02   1.0240404e+00   8.4718694e-01
   9.8131336e-02   1.0015398e-02   6.5230712e-02   4.0765034e-02   1.0443290e+00   8.3569607e-01
   1.0046230e-01   1.0244800e-02   7.2118890e-02   4.1230146e-02   1.0548097e+00   7.8400993e-01
   1.0263135e-01   1.0506936e-02   7.8723730e-02   4.1676890e-02   1.0516955e+00   7.4867133e-01
   1.0466746e-01   1.0806464e-02   8.4777020e-02   4.2051320e-02   1.0163321e+00   7.3987035e-01
   1.0657672e-01   1.1142767e-02   8.9966368e-02   4.2308414e-02   1.0553824e+00   6.9335699e-01
   1.0835167e-01   1.1510808e-02   9.3928380e-02   4.2405016e-02   1.0352464e+00   6.7016109e-01
   1.0999895e-01   1.1909039e-02   9.6355084e-02   4.2285544e-02   1.0495801e+00   6.9081600e-01
   1.1159836e-01   1.2337169e-02   9.7068760e-02   4.1922150e-02   1.0317711e+00   6.6864184e-01
   1.1328912e-01   1.2789962e-02   9.6125842e-02   4.1361168e-02   1.0168709e+00   6.6141613e-01
   1.1519177e-01   1.3267063e-02   9.3822338e-02   4.0698456e-02   1.0684528e+00   6.4961351e-01
   1.1735881e-01   1.3770392e-02   9.0470088e-02   4.0034210e-02   1.0027668e+00   6.6648742e-01
   1.1976222e-01   1.4291977e-02   8.6361742e-02   3.9461656e-02   1.1112696e+00   7.7217535e-01
   1.2240468e-01   1.4816901e-02   8.1805846e-02   3.9078920e-02   1.0153008e+00   6.9862089e-01
   1.2536707e-01   1.5323228e-02   7.7058824e-02   3.8973428e-02   1.0772186e+00   6.1664982e-01
   1.2870442e-01   1.5784263e-02   7.2302798e-02   3.9198220e-02   1.0081223e+00   6.7060528e-01
   1.3240420e-01   1.6181859e-02   6.7635600e-02   3.9787100e-02   8.2876416e-01   6.5883362e-01
   1.3639977e-01   1.6504638e-02   6.3113284e-02   4.0771956e-02   1.0116280e+00   6.8381959e-01
   1.4056843e-01   1.6744591e-02   5.8788826e-02   4.2175516e-02   5.9312350e-01   6.6648949e-01
   1.4479065e-01   1.6903482e-02   5.4710742e-02   4.3994128e-02   1.0986357e+00   6.3124151e-01
   1.4905989e-01   1.6991576e-02   5.0932088e-02   4.6197724e-02   2.1952093e-01   6.7147504e-01
   1.5347042e-01   1.7022511e-02   4.7492686e-02   4.8731486e-02   5.7965074e+00   6.6214597e-01
   1.5813113e-01   1.7016372e-02   4.4413420e-02   5.1510538e-02   3.0281803e+01   6.6256822e-01
   1.6311452e-01   1.7002710e-02   4.1693432e-02   5.4424278e-02   5.7534276e+01   6.4059985e-01
   1.6840762e-01   1.7011670e-02   3.9302258e-02   5.7338766e-02   7.3957046e+01   6.3475441e-01
   1.7385510e-01   1.7065672e-02   3.7203722e-02   6.0113150e-02   8.6376551e+01   6.8053615e-01
   1.7917315e-01   1.7174797e-02   3.5368012e-02   6.2590042e-02   9.6766511e+01   6.7673104e-01
   1.8405298e-01   1.7339449e-02   3.3772378e-02   6.4584316e-02   1.0378165e+02   6.7100059e-01
   1.8819989e-01   1.7553074e-02   3.2398144e-02   6.5894952e-02   1.0826992e+02   6.6225673e-01
   1.9136880e-01   1.7802129e-02   3.1215700e-02   6.6320630e-02   1.1154149e+02   6.7281836e-01
   1.9342425e-01   1.8080526e-02   3.0175006e-02   6.5754938e-02   1.1461609e+02   6.8118482e-01
   1.9433673e-01   1.8391543e-02   2.9218782e-02   6.4231230e-02   1.1705370e+02   6.5066790e-01
   1.9412500e-01   1.8737966e-02   2.8316102e-02   6.1895976e-02   1.1906861e+02   6.5798008e-01
   1.9277296e-01   1.9119122e-02   2.7463714e-02   5.8982654e-02   1.2068130e+02   6.4910980e-01
   1.9030659e-01   1.9530390e-02   2.6659422e-02   5.5715318e-02   1.2192061e+02   6.6437803e-01
   1.8683934e-01   1.9973511e-02   2.5882488e-02   5.2273900e-02   1.2304368e+02   6.8024072e-01
   1.8247362e-01   2.0452992e-02   2.5099576e-02   4.8831128e-02   1.2360856e+02   6.5048414e-01
   1.7731932e-01   2.0962034e-02   2.4296808e-02   4.5543270e-02   1.2459783e+02   6.7229694e-01
   1.7148749e-01   2.1489140e-02   2.3474910e-02   4.2528818e-02   1.2293775e+02   6.8265751e-01
   1.6507553e-01   2.2019986e-02   2.2635500e-02   3.9861238e-02   1.1797279e+02   6.8422609e-01
   1.5818950e-01   2.2532912e-02   2.1788964e-02   3.7578552e-02   1.1442914e+02   6.7072774e-01
   1.5089402e-01   2.3021218e-02   2.0950686e-02   3.5697706e-02   1.1146363e+02   6.5008564e-01
   1.4330034e-01   2.3511808e-02   2.0140326e-02   3.4216140e-02   1.0935345e+02   6.6841655e-01
   1.3566404e-01   2.4044636e-02   1.9378300e-02   3.3109144e-02   1.0871802e+02   6.6780237e-01
   1.2825187e-01   2.4652848e-02   1.8682824e-02   3.2325158e-02   1.0830986e+02   6.7867430e-01
   1.2124404e-01   2.5370886e-02   1.8063333e-02   3.1791082e-02   1.0844559e+02   6.8347969e-01
   1.1478242e-01   2.6226452e-02   1.7515095e-02   3.1428544e-02   1.0879500e+02   6.7950685e-01
   1.0899542e-01   2.7223140e-02   1.7030933e-02   3.1159990e-02   1.0928492e+02   6.9497138e-01
   1.0397455e-01   2.8350876e-02   1.6602343e-02   3.0910576e-02   1.0988807e+02   6.7185672e-01
   9.9736928e-02   2.9584406e-02   1.6222404e-02   3.0606644e-02   1.1133714e+02   6.6754725e-01
   9.6232388e-02   3.0885254e-02   1.5892211e-02   3.0184128e-02   1.1290671e+02   6.7858354e-01
   9.3396172e-02   3.2216830e-02   1.5611921e-02   2.9602036e-02   1.1492875e+02   6.7585428e-01
   9.1119754e-02   3.3533014e-02   1.5374236e-02   2.8846544e-02   1.1829850e+02   6.8180240e-01
   8.9240194e-02   3.4756488e-02   1.5165358e-02   2.7940160e-02   1.2202366e+02   6.8163354e-01
   8.7665304e-02   3.5788358e-02   1.4967217e-02   2.6923390e-02   1.2510745e+02   7.0011097e-01
   8.6394576e-02   3.6570746e-02   1.4762610e-02   2.5827822e-02   1.2559835e+02   6.8164610e-01
   8.5392442e-02   3.7101460e-02   1.4539435e-02   2.4682170e-02   1.2509637e+02   6.8067914e-01
   8.4556092e-02   3.7397520e-02   1.4288954e-02   2.3523770e-02   1.2489673e+02   7.1033919e-01
   8.3752718e-02   3.7481916e-02   1.4006805e-02   2.2398868e-02   1.2414642e+02   6.9106555e-01
   8.2863016e-02   3.7360992e-02   1.3693201e-02   2.1351840e-02   1.2360606e+02   6.9043114e-01
   8.1801258e-02   3.7021220e-02   1.3347103e-02   2.0415124e-02   1.2278302e+02   7.0660301e-01
   8.0499202e-02   3.6463938e-02   1.2971233e-02   1.9609656e-02   1.2178125e+02   7.1472141e-01
   7.9006878e-02   3.5741624e-02   1.2575723e-02   1.8954817e-02   1.2100922e+02   7.0232000e-01
   7.7522362e-02   3.4938766e-02   1.2168203e-02   1.8470861e-02   1.1992653e+02   6.9162430e-01
   7.6251054e-02   3.4133876e-02   1.1752672e-02   1.8166713e-02   1.1875707e+02   6.9811180e-01
   7.5361818e-02   3.3401336e-02   1.1334843e-02   1.8040763e-02   1.1736525e+02   7.0074163e-01
   7.4973624e-02   3.2792600e-02   1.0923217e-02   1.8083900e-02   1.1556322e+02   7.0482938e-01
   7.5114822e-02   3.2322042e-02   1.0527870e-02   1.8274098e-02   1.1399149e+02   7.0100625e-01
   7.5744144e-02   3.1970736e-02   1.0155199e-02   1.8574844e-02   1.1254234e+02   6.9831692e-01
   7.6761978e-02   3.1689416e-02   9.8050944e-03   1.8936585e-02   1.1066697e+02   6.7912691e-01
   7.8022084e-02   3.1421042e-02   9.4730888e-03   1.9314288e-02   1.0878233e+02   6.7993248e-01
   7.9352726e-02   3.1108206e-02   9.1536104e-03   1.9682695e-02   1.0681529e+02   7.0617191e-01
   8.0582852e-02   3.0708622e-02   8.8429640e-03   2.0035572e-02   1.0445879e+02   7.0244334e-01
   8.1660122e-02   3.0204754e-02   8.5405806e-03   2.0382564e-02   1.0143253e+02   6.8763251e-01
   8.2668934e-02   2.9584578e-02   8.2476460e-03   2.0736892e-02   9.8180622e+01   6.8406670e-01
   8.3670726e-02   2.8866016e-02   7.9642202e-03   2.1108638e-02   9.5234268e+01   6.9294865e-01
   8.4635954e-02   2.8114650e-02   7.6907542e-03   2.1502244e-02   9.1223835e+01   6.8473500e-01
   8.5481162e-02   2.7407320e-02   7.4305606e-03   2.1910138e-02   8.7320593e+01   6.7532449e-01
   8.6123350e-02   2.6818678e-02   7.1867850e-03   2.2314260e-02   8.3974318e+01   6.8091898e-01
   8.6500460e-02   2.6426762e-02   6.9574736e-03   2.2687542e-02   8.0439622e+01   6.8053967e-01
   8.6555122e-02   2.6295018e-02   6.7358976e-03   2.2997012e-02   7.8425516e+01   6.8315948e-01
   8.6234792e-02   2.6463856e-02   6.5209870e-03   2.3211202e-02   7.5980104e+01   6.6353384e-01
   8.5499882e-02   2.6962062e-02   6.3191540e-03   2.3317470e-02   7.3129861e+01   6.6429857e-01
   8.4343430e-02   2.7800778e-02   6.1350350e-03   2.3326578e-02   7.1583414e+01   6.9356741e-01
   8.2729260e-02   2.8965604e-02   5.9710570e-03   2.3247880e-02   7.0100592e+01   6.9144833e-01
   8.0588072e-02   3.0417776e-02   5.8298134e-03   2.3083484e-02   6.8839967e+01   6.9318577e-01
   7.7946616e-02   3.2090460e-02   5.7134594e-03   2.2837624e-02   6.6500811e+01   6.8352614e-01
   7.4913530e-02   3.3917446e-02   5.6218502e-03   2.2516598e-02   6.3795907e+01   6.6165287e-01
   7.1622046e-02   3.5848366e-02   5.5515274e-03   2.2128268e-02   6.1978839e+01   6.6927667e-01
   6.8205404e-02   3.7832534e-02   5.4984122e-03   2.1675356e-02   6.0135063e+01   6.8295411e-01
   6.4758040e-02   3.9840774e-02   5.4586964e-03   2.1154726e-02   5.7713919e+01   6.9276569e-01
   6.1382428e-02   4.1862054e-02   5.4282664e-03   2.0563658e-02   5.5026590e+01   6.9582115e-01
   5.8187580e-02   4.3886100e-02   5.4041708e-03   1.9905660e-02   5.3471532e+01   6.7707066e-01
   5.5248934e-02   4.5911198e-02   5.3841952e-03   1.9201281e-02   5.1142900e+01   6.7787766e-01
   5.2622642e-02   4.7929720e-02   5.3638902e-03   1.8483380e-02   4.9238348e+01   7.1130160e-01
   5.0338908e-02   4.9921472e-02   5.3375610e-03   1.7778873e-02   4.8570856e+01   7.1332984e-01
   4.8372466e-02   5.1851282e-02   5.3014192e-03   1.7103394e-02   4.6700849e+01   6.6734384e-01
   4.6659374e-02   5.3700788e-02   5.2545760e-03   1.6465825e-02   4.5664195e+01   6.4895770e-01
   4.5149766e-02   5.5502524e-02   5.2002476e-03   1.5865567e-02   4.4382489e+01   6.7080230e-01
   4.3780808e-02   5.7308606e-02   5.1437436e-03   1.5291771e-02   4.1949232e+01   6.8362274e-01
   4.2459118e-02   5.9162550e-02   5.0881182e-03   1.4736188e-02   3.9862692e+01   6.9330123e-01
   4.1104702e-02   6.1078234e-02   5.0333694e-03   1.4198495e-02   3.7339680e+01   6.8138627e-01
   3.9668138e-02   6.3048052e-02   4.9775428e-03   1.3690649e-02   3.4819143e+01   6.8762863e-01
   3.8141862e-02   6.5079618e-02   4.9169074e-03   1.3238866e-02   3.2340909e+01   7.0314639e-01
   3.6527944e-02   6.7196488e-02   4.8469746e-03   1.2866011e-02   3.0407507e+01   6.7597734e-01
   3.4808246e-02   6.9425126e-02   4.7649590e-03   1.2584232e-02   2.8297823e+01   6.5798119e-01
   3.2950450e-02   7.1772988e-02   4.6712004e-03   1.2398541e-02   2.5469487e+01   6.5353208e-01
   3.0927688e-02   7.4202292e-02   4.5706942e-03   1.2310170e-02   2.3385639e+01   6.7271358e-01
   2.8781394e-02   7.6650788e-02   4.4715432e-03   1.2319921e-02   2.0895273e+01   6.8428532e-01
   2.6612208e-02   7.9072792e-02   4.3808014e-03   1.2426739e-02   1.8467068e+01   6.8245327e-01
   2.4508344e-02   8.1417346e-02   4.3043170e-03   1.2627672e-02   1.6276081e+01   7.0256861e-01
   2.2530516e-02   8.3603170e-02   4.2471874e-03   1.2911823e-02   1.3893907e+01   6.8696786e-01
   2.0716928e-02   8.5567204e-02   4.2134404e-03   1.3259217e-02   1.2833037e+01   6.8908460e-01
   1.9084086e-02   8.7261098e-02   4.2061442e-03   1.3640943e-02   1.2071510e+01   7.0204321e-01
   1.7628210e-02   8.8616936e-02   4.2265846e-03   1.4020929e-02   1.1123003e+01   6.7195064e-01
   1.6329821e-02   8.9625312e-02   4.2744144e-03   1.4378265e-02   1.0373248e+01   6.5717379e-01
   1.5171011e-02   9.0366324e-02   4.3490734e-03   1.4709647e-02   9.4743677e+00   6.6824993e-01
   1.4143631e-02   9.0931396e-02   4.4493784e-03   1.5008092e-02   8.7393213e+00   6.8378532e-01
   1.3240428e-02   9.1390474e-02   4.5714110e-03   1.5255272e-02   8.1437838e+00   6.8312348e-01
   1.2450691e-02   9.1779612e-02   4.7105932e-03   1.5423108e-02   7.9610057e+00   6.9889343e-01
   1.1775398e-02   9.2088690e-02   4.8635464e-03   1.5470020e-02   7.5652430e+00   6.7913961e-01
   1.1235213e-02   9.2249474e-02   5.0265376e-03   1.5357865e-02   7.1874293e+00   6.6968516e-01
   1.0851268e-02   9.2119538e-02   5.1966710e-03   1.5092684e-02   7.4862147e+00   6.7846571e-01
   1.0636440e-02   9.1555572e-02   5.3721224e-03   1.4718389e-02   6.8827364e+00   6.7153877e-01
   1.0601575e-02   9.0484802e-02   5.5519878e-03   1.4281380e-02   6.2907510e+00   6.9574804e-01
   1.0753265e-02   8.8865304e-02   5.7366924e-03   1.3818946e-02   6.1307330e+00   6.4456206e-01
   1.1101026e-02   8.6652702e-02   5.9262670e-03   1.3359974e-02   5.5132367e+00   7.1550846e-01
   1.1665781e-02   8.3848456e-02   6.1187100e-03   1.2931933e-02   5.4661494e+00   7.0250069e-01
   1.2475248e-02   8.0519714e-02   6.3090810e-03   1.2557754e-02   5.4303976e+00   6.6317188e-01
   1.3558773e-02   7.6743902e-02   6.4898650e-03   1.2249784e-02   5.0173870e+00   7.2007659e-01
   1.4941505e-02   7.2562914e-02   6.6518774e-03   1.2012704e-02   4.6275736e+00   5.9214001e-01
   1.6639854e-02   6.7988890e-02   6.7891260e-03   1.1845277e-02   4.1742561e+00   7.1597479e-01
   1.8663252e-02   6.3075700e-02   6.9022300e-03   1.1740835e-02   4.0140549e+00   6.5020970e-01
   2.1028374e-02   5.7961630e-02   6.9969552e-03   1.1687958e-02   3.8384935e+00   6.9383549e-01
   2.3764226e-02   5.2826988e-02   7.0827358e-03   1.1676438e-02   3.6232536e+00   6.8000787e-01
   2.6894016e-02   4.7843210e-02   7.1679560e-03   1.1700743e-02   3.4077534e+00   5.1800944e-01
   3.0431200e-02   4.3145520e-02   7.2585938e-03   1.1760579e-02   3.0778669e+00   7.2788505e-01
   3.4391896e-02   3.8831930e-02   7.3608926e-03   1.1859635e-02   2.7469723e+00   2.8586998e-01
   3.8787908e-02   3.4966416e-02   7.4804468e-03   1.1998785e-02   2.2162860e+00   6.8317036e-01
   4.3604642e-02   3.1577540e-02   7.6202232e-03   1.2176433e-02   1.8527786e+00   2.3887653e-01
   4.8795008e-02   2.8670252e-02   7.7826528e-03   1.2386082e-02   1.8718285e+00   3.8779762e+00
   5.4291202e-02   2.6241470e-02   7.9727860e-03   1.2616566e-02   1.9406612e+00   1.9832348e+01
   6.0017590e-02   2.4281340e-02   8.1948818e-03   1.2864194e-02   1.8207570e+00   3.9921370e+01
   6.5878880e-02   2.2764120e-02   8.4496554e-03   1.3129598e-02   1.7407095e+00   5.8339429e+01
   7.1736540e-02   2.1641014e-02   8.7391708e-03   1.3409138e-02   1.8463134e+00   7.3650904e+01
   7.7411442e-02   2.0845830e-02   9.0680990e-03   1.3699686e-02   1.9275603e+00   8.4399780e+01
   8.2729314e-02   2.0306378e-02   9.4374800e-03   1.4002439e-02   2.1462968e+00   9.2394003e+01
   8.7562874e-02   1.9951464e-02   9.8467160e-03   1.4315716e-02   2.3584314e+00   9.7541288e+01
   9.1807266e-02   1.9709884e-02   1.0300356e-02   1.4628729e-02   2.3819973e+00   1.0179222e+02
   9.5419154e-02   1.9500856e-02   1.0805908e-02   1.4927300e-02   2.2871323e+00   1.0602691e+02
   9.8466602e-02   1.9259715e-02   1.1371076e-02   1.5202389e-02   2.1898866e+00   1.0966328e+02
   1.0103069e-01   1.8957166e-02   1.2003314e-02   1.5448215e-02   2.0265606e+00   1.1253280e+02
   1.0317857e-01   1.8576131e-02   1.2704603e-02   1.5653558e-02   1.7768347e+00   1.1447854e+02
   1.0503376e-01   1.8121084e-02   1.3465658e-02   1.5809070e-02   1.7425262e+00   1.1625500e+02
   1.0674809e-01   1.7619684e-02   1.4271604e-02   1.5913211e-02   1.7154004e+00   1.1777788e+02
   1.0842600e-01   1.7096107e-02   1.5109655e-02   1.5961851e-02   1.6800123e+00   1.1899346e+02
   1.1009062e-01   1.6572426e-02   1.5969810e-02   1.5945122e-02   1.7258303e+00   1.1994285e+02
   1.1169875e-01   1.6073800e-02   1.6846697e-02   1.5852652e-02   1.8036698e+00   1.2059255e+02
   1.1320565e-01   1.5621120e-02   1.7736745e-02   1.5683590e-02   1.9244177e+00   1.2114605e+02
   1.1457794e-01   1.5224204e-02   1.8628651e-02   1.5446222e-02   1.8872109e+00   1.2148957e+02
   1.1574190e-01   1.4883348e-02   1.9500448e-02   1.5154458e-02   1.9098233e+00   1.2168587e+02
   1.1664125e-01   1.4593675e-02   2.0331720e-02   1.4832406e-02   1.9700803e+00   1.2182120e+02
   1.1728213e-01   1.4346892e-02   2.1105904e-02   1.4505406e-02   1.9336112e+00   1.2191021e+02
   1.1766761e-01   1.4135929e-02   2.1795404e-02   1.4191054e-02   1.9546908e+00   1.2202438e+02
   1.1780672e-01   1.3954274e-02   2.2356850e-02   1.3898502e-02   1.9042316e+00   1.2209547e+02
   1.1773017e-01   1.3796042e-02   2.2736810e-02   1.3632998e-02   1.8423092e+00   1.2209385e+02
   1.1745332e-01   1.3659049e-02   2.2883016e-02   1.3398888e-02   1.9025861e+00   1.2203849e+02
   1.1695988e-01   1.3538886e-02   2.2759824e-02   1.3193966e-02   1.8715758e+00   1.2188267e+02
   1.1618537e-01   1.3432492e-02   2.2366488e-02   1.3015644e-02   1.7871148e+00   1.2168666e+02
   1.1502844e-01   1.3342631e-02   2.1739006e-02   1.2867335e-02   1.7349626e+00   1.2153091e+02
   1.1338791e-01   1.3267649e-02   2.0921972e-02   1.2750471e-02   1.3313323e+00   1.2134764e+02
   1.1118760e-01   1.3204165e-02   1.9948703e-02   1.2658692e-02   9.9983530e-01   1.2100808e+02
   1.0837422e-01   1.3149359e-02   1.8852345e-02   1.2584833e-02   1.0755268e+00   1.2050043e+02
   1.0495836e-01   1.3094459e-02   1.7678749e-02   1.2528085e-02   1.0739364e+00   1.2001451e+02
   1.0103917e-01   1.3031900e-02   1.6472218e-02   1.2485172e-02   1.0664862e+00   1.1940363e+02
   9.6736662e-02   1.2966618e-02   1.5263248e-02   1.2449405e-02   1.0589333e+00   1.1860655e+02
   9.2163396e-02   1.2912647e-02   1.4080988e-02   1.2420599e-02   1.0205352e+00   1.1782572e+02
   8.7433298e-02   1.2878024e-02   1.2956013e-02   1.2401887e-02   1.0458760e+00   1.1681546e+02
   8.2664960e-02   1.2866581e-02   1.1909927e-02   1.2399821e-02   1.0423953e+00   1.1562395e+02
   7.7958964e-02   1.2887345e-02   1.0954879e-02   1.2426129e-02   1.0530725e+00   1.1434564e+02
   7.3419530e-02   1.2948298e-02   1.0099612e-02   1.2489480e-02   1.0510399e+00   1.1281037e+02
   6.9199656e-02   1.3047524e-02   9.3518852e-03   1.2598308e-02   1.0432629e+00   1.1107526e+02
   6.5438510e-02   1.3169947e-02   8.7156672e-03   1.2766785e-02   1.0493677e+00   1.0911606e+02
   6.2225228e-02   1.3290941e-02   8.1893256e-03   1.3009382e-02   1.0584987e+00   1.0709533e+02
   5.9612284e-02   1.3381481e-02   7.7683492e-03   1.3336043e-02   1.0705100e+00   1.0482709e+02
   5.7611370e-02   1.3406678e-02   7.4468652e-03   1.3748792e-02   1.0564460e+00   1.0191596e+02
   5.6189766e-02   1.3321763e-02   7.2162426e-03   1.4240014e-02   1.0500510e+00   9.8723734e+01
   5.5266860e-02   1.3090212e-02   7.0652800e-03   1.4792767e-02   1.0465166e+00   9.5541543e+01
   5.4729142e-02   1.2708459e-02   6.9828648e-03   1.5379962e-02   1.0399538e+00   9.2312511e+01
   5.4455254e-02   1.2199829e-02   6.9584660e-03   1.5969391e-02   1.0352441e+00   8.9183504e+01
   5.4338704e-02   1.1598787e-02   6.9789542e-03   1.6528514e-02   1.0291473e+00   8.6256726e+01
   5.4288914e-02   1.0938998e-02   7.0290924e-03   1.7021607e-02   1.0350510e+00   8.2721701e+01
   5.4234122e-02   1.0250146e-02   7.0947908e-03   1.7405829e-02   1.0682156e+00   7.8193543e+01
   5.4113760e-02   9.5597808e-03   7.1639414e-03   1.7637793e-02   1.0715849e+00   7.4129329e+01
   5.3862402e-02   8.8870282e-03   7.2250342e-03   1.7693650e-02   1.0585012e+00   7.0011520e+01
   5.3449706e-02   8.2444170e-03   7.2669360e-03   1.7576540e-02   1.0557298e+00   6.4936381e+01
   5.2899172e-02   7.6426894e-03   7.2851806e-03   1.7310283e-02   1.0498119e+00   6.0608284e+01
   5.2254816e-02   7.0877764e-03   7.2815754e-03   1.6932831e-02   1.0689166e+00   5.6750004e+01
   5.1571276e-02   6.5805438e-03   7.2561470e-03   1.6480767e-02   1.0484839e+00   5.2771988e+01
   5.0906464e-02   6.1198984e-03   7.2075792e-03   1.5983463e-02   1.0594867e+00   4.8500707e+01
   5.0293206e-02   5.7033706e-03   7.1358890e-03   1.5470895e-02   1.0781168e+00   4.2729037e+01
   4.9726152e-02   5.3264628e-03   7.0423286e-03   1.4971112e-02   1.0406628e+00   3.6943570e+01
   4.9170438e-02   4.9840156e-03   6.9284944e-03   1.4506493e-02   1.0600359e+00   3.2031354e+01
   4.8562020e-02   4.6735548e-03   6.7946356e-03   1.4093598e-02   1.0443997e+00   2.7899137e+01
   4.7842286e-02   4.3958820e-03   6.6393482e-03   1.3743354e-02   1.0177764e+00   2.4723533e+01
   4.7020806e-02   4.1511838e-03   6.4601010e-03   1.3469342e-02   1.0493094e+00   2.1719813e+01
   4.6143010e-02   3.9364746e-03   6.2535288e-03   1.3287400e-02   1.0693086e+00   1.9350964e+01
   4.5221482e-02   3.7470378e-03   6.0177642e-03   1.3207070e-02   1.0582653e+00   1.7226074e+01
   4.4241040e-02   3.5789174e-03   5.7556394e-03   1.3231421e-02   1.0518124e+00   1.4818502e+01
   4.3193092e-02   3.4272192e-03   5.4727410e-03   1.3362560e-02   1.0860954e+00   1.1697294e+01
   4.2088970e-02   3.2862984e-03   5.1742870e-03   1.3604618e-02   1.0500803e+00   8.9098982e+00
   4.0950288e-02   3.1522680e-03   4.8664030e-03   1.3956735e-02   1.0313777e+00   8.6824851e+00
   3.9803518e-02   3.0218220e-03   4.5584278e-03   1.4413228e-02   1.0661869e+00   7.9251778e+00
   3.8671388e-02   2.8947286e-03   4.2619500e-03   1.4973137e-02   1.0383366e+00   6.1801679e+00
   3.7569590e-02   2.7732326e-03   3.9877496e-03   1.5636021e-02   1.0464421e+00   6.2819469e+00
   3.6521690e-02   2.6576482e-03   3.7458222e-03   1.6398157e-02   1.0603107e+00   5.8763195e+00
   3.5545730e-02   2.5486014e-03   3.5472892e-03   1.7257986e-02   1.0575958e+00   4.7938545e+00
   3.4628866e-02   2.4487176e-03   3.4038732e-03   1.8209466e-02   1.0833554e+00   4.4260843e+00
   3.3748810e-02   2.3617522e-03   3.3258948e-03   1.9239542e-02   1.0672610e+00   3.6163338e+00
   3.2936674e-02   2.2914898e-03   3.3213180e-03   2.0335440e-02   1.0651283e+00   2.9236136e+00
   3.2287920e-02   2.2413752e-03   3.3980058e-03   2.1483414e-02   1.0658780e+00   2.5645138e+00
   3.1902034e-02   2.2158094e-03   3.5662846e-03   2.2673088e-02   1.0177870e+00   2.1016626e+00
   3.1855776e-02   2.2187236e-03   3.8386114e-03   2.3901194e-02   1.0374234e+00   2.1914920e+00
   3.2209378e-02   2.2524614e-03   4.2295902e-03   2.5175546e-02   1.0651266e+00   2.4131180e+00
   3.2995126e-02   2.3188318e-03   4.7548946e-03   2.6525492e-02   1.0288247e+00   2.3657899e+00
   3.4214956e-02   2.4190652e-03   5.4319758e-03   2.7984930e-02   1.0421289e+00   2.3975025e+00
   3.5842000e-02   2.5542436e-03   6.2814552e-03   2.9565716e-02   1.0603551e+00   2.3806365e+00
   3.7817106e-02   2.7253418e-03   7.3247852e-03   3.1256800e-02   1.0466583e+00   2.2865356e+00
   4.0060654e-02   2.9335492e-03   8.5863880e-03   3.3032286e-02   1.0581567e+00   2.0053134e+00
   4.2473966e-02   3.1820714e-03   1.0096241e-02   3.4855356e-02   1.0404921e+00   1.5706573e+00
   4.4980974e-02   3.4735156e-03   1.1888774e-02   3.6686732e-02   1.0319688e+00   1.6086772e+00
   4.7571266e-02   3.8075132e-03   1.3996496e-02   3.8484192e-02   1.0474196e+00   1.9767165e+00
   5.0239172e-02   4.1829220e-03   1.6451946e-02   4.0186282e-02   1.0463052e+00   2.1653937e+00
   5.2951336e-02   4.5964138e-03   1.9304016e-02   4.1720286e-02   1.0550125e+00   2.0610122e+00
   5.5681002e-02   5.0420846e-03   2.2609096e-02   4.3020302e-02   1.0537238e+00   1.7658273e+00
   5.8440036e-02   5.5150604e-03   2.6413244e-02   4.4048944e-02   1.0736707e+00   1.5941173e+00
   6.1266966e-02   6.0100306e-03   3.0753718e-02   4.4829064e-02   1.0766510e+00   1.5366526e+00
   6.4195988e-02   6.5186220e-03   3.5662782e-02   4.5417588e-02   1.0473214e+00   1.6260516e+00
   6.7289880e-02   7.0353498e-03   4.1172840e-02   4.5855806e-02   1.0351805e+00   1.7709337e+00
   7.0633210e-02   7.5665878e-03   4.7312278e-02   4.6154076e-02   1.0148039e+00   1.8102376e+00
   7.4298638e-02   8.1255630e-03   5.4104838e-02   4.6291832e-02   1.0493250e+00   1.8278694e+00
   7.8339684e-02   8.7208750e-03   6.1552860e-02   4.6244658e-02   1.0727568e+00   1.6091614e+00
   8.2754762e-02   9.3566600e-03   6.9607370e-02   4.6022908e-02   1.0384663e+00   1.3003616e+00
   8.7470770e-02   1.0032445e-02   7.8173410e-02   4.5676048e-02   1.0646790e+00   1.0930622e+00
   9.2346382e-02   1.0747087e-02   8.7098654e-02   4.5268248e-02   1.0503239e+00   9.8798375e-01
   9.7201110e-02   1.1502811e-02   9.6159856e-02   4.4860280e-02   1.0248249e+00   9.9660179e-01
   1.0189698e-01   1.2295375e-02   1.0506872e-01   4.4502844e-02   1.0488540e+00   9.5495266e-01
   1.0639220e-01   1.3121915e-02   1.1348244e-01   4.4231310e-02   9.9979273e-01   9.9548910e-01
   1.1068956e-01   1.3986264e-02   1.2099890e-01   4.4048428e-02   1.0546461e+00   1.0037445e+00
   1.1475941e-01   1.4883250e-02   1.2712033e-01   4.3940362e-02   1.0410477e+00   8.2431776e-01
   1.1853793e-01   1.5795723e-02   1.3130641e-01   4.3921930e-02   1.0210424e+00   6.9244572e-01
   1.2193507e-01   1.6694307e-02   1.3314180e-01   4.4020070e-02   1.1004880e+00   6.6012884e-01
   1.2484754e-01   1.7541529e-02   1.3259898e-01   4.4266472e-02   1.0091460e+00   6.6306092e-01
   1.2721459e-01   1.8292508e-02   1.3006766e-01   4.4710876e-02   1.0854052e+00   6.6332622e-01
   1.2901930e-01   1.8893244e-02   1.2600413e-01   4.5420920e-02   9.9872915e-01   6.7608949e-01
   1.3027935e-01   1.9306244e-02   1.2079536e-01   4.6499614e-02   1.0719487e+00   6.7615502e-01
   1.3104184e-01   1.9519023e-02   1.1481761e-01   4.8049282e-02   1.0452516e+00   6.5075081e-01
   1.3131360e-01   1.9533902e-02   1.0839035e-01   5.0153640e-02   8.3023465e-01   6.5396656e-01
   1.3103025e-01   1.9367111e-02   1.0174245e-01   5.2901654e-02   1.0016455e+00   6.7694664e-01
   1.3010711e-01   1.9041794e-02   9.5021792e-02   5.6357980e-02   6.1029447e-01   6.9502229e-01
   1.2854940e-01   1.8589906e-02   8.8343566e-02   6.0538996e-02   1.0894734e+00   6.7251172e-01
   1.2648944e-01   1.8047986e-02   8.1785048e-02   6.5406794e-02   3.8844957e-01   6.5396539e-01
   1.2411348e-01   1.7450378e-02   7.5402770e-02   7.0872954e-02   5.4113639e+00   6.7227029e-01
   1.2161222e-01   1.6838521e-02   6.9276854e-02   7.6820762e-02   2.8315407e+01   6.7302010e-01
   1.1915846e-01   1.6257308e-02   6.3476452e-02   8.3105834e-02   5.5117510e+01   6.5640411e-01
   1.1687840e-01   1.5744459e-02   5.8074676e-02   8.9529446e-02   7.1990015e+01   6.7250546e-01
   1.1482618e-01   1.5332504e-02   5.3140250e-02   9.5830132e-02   8.3627783e+01   6.6446075e-01
   1.1301626e-01   1.5056747e-02   4.8694658e-02   1.0170009e-01   9.3582978e+01   6.5551646e-01
   1.1143580e-01   1.4951187e-02   4.4739078e-02   1.0679325e-01   1.0124753e+02   6.8289090e-01
   1.1007831e-01   1.5037793e-02   4.1264930e-02   1.1074929e-01   1.0593631e+02   6.4271214e-01
   1.0898128e-01   1.5330183e-02   3.8248530e-02   1.1315416e-01   1.0920461e+02   6.3882119e-01
   1.0812956e-01   1.5840307e-02   3.5642580e-02   1.1361553e-01   1.1196293e+02   6.6612864e-01
   1.0743951e-01   1.6577757e-02   3.3382890e-02   1.1201965e-01   1.1431396e+02   6.5377827e-01
   1.0681772e-01   1.7545437e-02   3.1417990e-02   1.0855396e-01   1.1630958e+02   6.7119236e-01
   1.0618007e-01   1.8734932e-02   2.9701058e-02   1.0359196e-01   1.1771012e+02   6.5998352e-01
   1.0545406e-01   2.0125466e-02   2.8190602e-02   9.7568400e-02   1.1894584e+02   6.5504242e-01
   1.0452663e-01   2.1682508e-02   2.6861034e-02   9.0854214e-02   1.2005812e+02   6.6163014e-01
   1.0324555e-01   2.3374886e-02   2.5689480e-02   8.3783726e-02   1.2097523e+02   6.8095079e-01
   1.0145378e-01   2.5189272e-02   2.4652754e-02   7.6666972e-02   1.2163642e+02   6.8888210e-01
   9.8987444e-02   2.7109752e-02   2.3729072e-02   6.9761776e-02   1.2214865e+02   6.5451909e-01
   9.5721588e-02   2.9126294e-02   2.2899504e-02   6.3270214e-02   1.2254225e+02   6.8471983e-01
   9.1593558e-02   3.1252178e-02   2.2150708e-02   5.7332626e-02   1.2282308e+02   6.7460739e-01
   8.6571028e-02   3.3504590e-02   2.1468580e-02   5.2041742e-02   1.2316936e+02   6.4897052e-01
   8.0734658e-02   3.5899304e-02   2.0841040e-02   4.7460926e-02   1.2336889e+02   6.6069485e-01
   7.4334110e-02   3.8440196e-02   2.0263468e-02   4.3626960e-02   1.2343399e+02   6.6235243e-01
   6.7654922e-02   4.1099040e-02   1.9731428e-02   4.0538414e-02   1.2349236e+02   7.0231026e-01
   6.0938150e-02   4.3816288e-02   1.9242083e-02   3.8157536e-02   1.2346526e+02   6.7051253e-01
   5.4393012e-02   4.6499896e-02   1.8792288e-02   3.6419740e-02   1.2342537e+02   6.5702517e-01
   4.8198050e-02   4.9015116e-02   1.8372515e-02   3.5234382e-02   1.2347915e+02   6.9129076e-01
   4.2497140e-02   5.1186718e-02   1.7973358e-02   3.4483580e-02   1.2343221e+02   6.6462563e-01
   3.7386302e-02   5.2809654e-02   1.7587097e-02   3.4035296e-02   1.2324055e+02   6.7904932e-01
   3.2917034e-02   5.3685620e-02   1.7202998e-02   3.3773406e-02   1.2310811e+02   6.7320193e-01
   2.9109580e-02   5.3709334e-02   1.6805404e-02   3.3604246e-02   1.2289577e+02   6.7288930e-01
   2.5966754e-02   5.2891592e-02   1.6377936e-02   3.3454258e-02   1.2252449e+02   7.0364961e-01
   2.3475904e-02   5.1311606e-02   1.5909477e-02   3.3278514e-02   1.2212728e+02   6.6807192e-01
   2.1600830e-02   4.9096162e-02   1.5401138e-02   3.3046248e-02   1.2165629e+02   6.7670211e-01
   2.0283432e-02   4.6410698e-02   1.4866351e-02   3.2728928e-02   1.2105969e+02   7.0326352e-01
   1.9444966e-02   4.3452146e-02   1.4316636e-02   3.2307530e-02   1.2038042e+02   6.9014741e-01
   1.8989804e-02   4.0410404e-02   1.3754401e-02   3.1765306e-02   1.1937996e+02   7.0051076e-01
   1.8805210e-02   3.7436148e-02   1.3177364e-02   3.1089488e-02   1.1832869e+02   6.7145434e-01
   1.8763169e-02   3.4651728e-02   1.2585972e-02   3.0292724e-02   1.1741376e+02   6.6876783e-01
   1.8740417e-02   3.2146682e-02   1.1990005e-02   2.9408016e-02   1.1606567e+02   7.0466231e-01
   1.8645115e-02   2.9975238e-02   1.1406194e-02   2.8483172e-02   1.1474719e+02   6.5436216e-01
   1.8424825e-02   2.8166594e-02   1.0848772e-02   2.7587152e-02   1.1350418e+02   6.6130490e-01
   1.8061659e-02   2.6733474e-02   1.0323178e-02   2.6790172e-02   1.1206295e+02   6.9192678e-01
   1.7572514e-02   2.5679320e-02   9.8257700e-03   2.6147556e-02   1.1057817e+02   6.6872128e-01
   1.6990185e-02   2.4995786e-02   9.3498622e-03   2.5697014e-02   1.0852018e+02   6.8879529e-01
   1.6347540e-02   2.4661526e-02   8.8917298e-03   2.5454922e-02   1.0630570e+02   6.8183283e-01
   1.5679360e-02   2.4643460e-02   8.4508176e-03   2.5419546e-02   1.0381865e+02   6.8893071e-01
   1.5013951e-02   2.4891154e-02   8.0329882e-03   2.5577164e-02   1.0082247e+02   7.0106141e-01
   1.4372422e-02   2.5338412e-02   7.6486472e-03   2.5902876e-02   9.8039234e+01   6.8030131e-01
   1.3772986e-02   2.5910676e-02   7.3049110e-03   2.6354204e-02   9.4716786e+01   6.8567220e-01
   1.3225503e-02   2.6526180e-02   7.0061566e-03   2.6872924e-02   9.1200088e+01   6.8736706e-01
   1.2730784e-02   2.7116392e-02   6.7550486e-03   2.7405394e-02   8.7921045e+01   7.0672802e-01
   1.2289175e-02   2.7644480e-02   6.5513596e-03   2.7915218e-02   8.4337027e+01   7.0096024e-01
   1.1903530e-02   2.8091790e-02   6.3942564e-03   2.8366538e-02   8.1023962e+01   6.5722049e-01
   1.1573810e-02   2.8448878e-02   6.2829340e-03   2.8725552e-02   7.8042260e+01   6.7192358e-01
   1.1297840e-02   2.8721168e-02   6.2136478e-03   2.8988968e-02   7.5170795e+01   6.8820866e-01
   1.1072911e-02   2.8919572e-02   6.1789658e-03   2.9168570e-02   7.1972025e+01   6.8146415e-01
   1.0899057e-02   2.9035976e-02   6.1684752e-03   2.9264554e-02   6.8727606e+01   7.0375748e-01
   1.0786048e-02   2.9039736e-02   6.1674404e-03   2.9278070e-02   6.4752781e+01   6.9678728e-01
   1.0749303e-02   2.8901704e-02   6.1619010e-03   2.9208354e-02   6.0750295e+01   6.7243928e-01
   1.0803054e-02   2.8608870e-02   6.1485904e-03   2.9036294e-02   5.8658580e+01   6.8233354e-01
   1.0959987e-02   2.8158696e-02   6.1321424e-03   2.8728668e-02   5.5715840e+01   6.8379285e-01
   1.1230923e-02   2.7577672e-02   6.1154018e-03   2.8252934e-02   5.2198071e+01   6.7975758e-01
   1.1624042e-02   2.6941910e-02   6.0983990e-03   2.7602132e-02   4.8777468e+01   6.8079609e-01
   1.2144437e-02   2.6348478e-02   6.0793630e-03   2.6808254e-02   4.4723782e+01   6.7754318e-01
   1.2792300e-02   2.5885524e-02   6.0534656e-03   2.5921314e-02   4.2417074e+01   6.9311160e-01
   1.3557233e-02   2.5633038e-02   6.0172300e-03   2.4977108e-02   3.9849253e+01   6.8847810e-01
   1.4416931e-02   2.5665266e-02   5.9724920e-03   2.3990114e-02   3.6298591e+01   6.7416930e-01
   1.5339783e-02   2.6040770e-02   5.9215868e-03   2.2971180e-02   3.3385722e+01   6.9794608e-01
   1.6281973e-02   2.6793520e-02   5.8641996e-03   2.1928432e-02   3.0525699e+01   7.0149718e-01
   1.7187585e-02   2.7937828e-02   5.7991268e-03   2.0861630e-02   2.8197513e+01   7.0356831e-01
   1.7991095e-02   2.9472538e-02   5.7261256e-03   1.9775816e-02   2.5431762e+01   7.2308431e-01
   1.8626945e-02   3.1377080e-02   5.6472782e-03   1.8681319e-02   2.3344291e+01   7.2234316e-01
   1.9030268e-02   3.3610300e-02   5.5646662e-03   1.7593999e-02   2.2837436e+01   7.0297130e-01
   1.9136031e-02   3.6119692e-02   5.4784456e-03   1.6541377e-02   2.1034136e+01   6.8178634e-01
   1.8924574e-02   3.8872204e-02   5.3879416e-03   1.5548295e-02   1.8391687e+01   6.8129045e-01
   1.8441824e-02   4.1857830e-02   5.2922780e-03   1.4629738e-02   1.6341384e+01   6.6984558e-01
   1.7761612e-02   4.5050702e-02   5.1917882e-03   1.3794939e-02   1.4536668e+01   6.6528987e-01
   1.6961257e-02   4.8393766e-02   5.0878980e-03   1.3047192e-02   1.2574233e+01   6.7926773e-01
   1.6109121e-02   5.1794784e-02   4.9811918e-03   1.2384741e-02   1.0983986e+01   6.7705097e-01
   1.5259017e-02   5.5136532e-02   4.8712620e-03   1.1801699e-02   1.0326949e+01   6.8469007e-01
   1.4451082e-02   5.8277550e-02   4.7577044e-03   1.1289815e-02   9.6162871e+00   7.0537076e-01
   1.3709333e-02   6.1065150e-02   4.6418892e-03   1.0841713e-02   8.7743371e+00   6.9605268e-01
   1.3047998e-02   6.3438262e-02   4.5266830e-03   1.0449720e-02   7.3907606e+00   6.9496797e-01
   1.2479812e-02   6.5435058e-02   4.4142364e-03   1.0103065e-02   5.7225710e+00   7.1459579e-01
   1.2012457e-02   6.7110216e-02   4.3068226e-03   9.7914168e-03   5.6489246e+00   6.6843039e-01
   1.1645289e-02   6.8540154e-02   4.2083690e-03   9.5089168e-03   6.1366850e+00   6.5177323e-01
   1.1379790e-02   6.9840216e-02   4.1236734e-03   9.2518632e-03   5.0742243e+00   6.7980743e-01
   1.1222814e-02   7.1134278e-02   4.0572034e-03   9.0147222e-03   4.4320733e+00   6.7552107e-01
   1.1174512e-02   7.2490942e-02   4.0124684e-03   8.7896258e-03   5.6314169e+00   6.7775628e-01
   1.1225458e-02   7.3939586e-02   3.9916918e-03   8.5714660e-03   5.5679664e+00   6.9485694e-01
   1.1360657e-02   7.5520112e-02   3.9958474e-03   8.3600584e-03   4.7592816e+00   7.0163848e-01
   1.1558775e-02   7.7237442e-02   4.0253842e-03   8.1572870e-03   5.0578443e+00   6.9369987e-01
   1.1790017e-02   7.9065048e-02   4.0805580e-03   7.9670006e-03   5.1330887e+00   6.9443561e-01
   1.2018070e-02   8.0972628e-02   4.1612178e-03   7.7939566e-03   4.7025832e+00   6.6416306e-01
   1.2214050e-02   8.2910454e-02   4.2662046e-03   7.6411662e-03   4.0350283e+00   6.5637806e-01
   1.2362185e-02   8.4802190e-02   4.3926754e-03   7.5106446e-03   3.6054820e+00   6.8092522e-01
   1.2453032e-02   8.6515016e-02   4.5374270e-03   7.4060760e-03   3.5800753e+00   6.7247924e-01
   1.2490809e-02   8.7869202e-02   4.6976790e-03   7.3323238e-03   3.4317143e+00   6.6918961e-01
   1.2491697e-02   8.8704790e-02   4.8706640e-03   7.2942994e-03   3.2017362e+00   6.8217975e-01
   1.2465424e-02   8.8920622e-02   5.0541754e-03   7.2970678e-03   3.0191891e+00   6.6493962e-01
   1.2415097e-02   8.8446730e-02   5.2467610e-03   7.3424254e-03   2.6418645e+00   6.7165011e-01
   1.2348376e-02   8.7208574e-02   5.4502180e-03   7.4278952e-03   2.4318869e+00   6.9646112e-01
   1.2279912e-02   8.5167926e-02   5.6701626e-03   7.5496674e-03   2.3881342e+00   6.7210114e-01
   1.2229294e-02   8.2359978e-02   5.9106338e-03   7.7041108e-03   2.2024156e+00   6.9875273e-01
   1.2220520e-02   7.8879468e-02   6.1723158e-03   7.8902178e-03   2.1591042e+00   6.5716104e-01
   1.2279288e-02   7.4877220e-02   6.4536278e-03   8.1098444e-03   1.9851196e+00   6.6321107e-01
   1.2429566e-02   7.0534034e-02   6.7502864e-03   8.3637738e-03   1.8583453e+00   6.9183134e-01
   1.2699835e-02   6.6012912e-02   7.0556452e-03   8.6497342e-03   1.8327896e+00   6.5196268e-01
   1.3125772e-02   6.1422262e-02   7.3606210e-03   8.9616338e-03   1.8375333e+00   7.1178470e-01
   1.3740879e-02   5.6815364e-02   7.6574314e-03   9.2902134e-03   2.0673092e+00   6.2141162e-01
   1.4574809e-02   5.2229150e-02   7.9417708e-03   9.6263068e-03   1.9877443e+00   7.2866242e-01
   1.5656385e-02   4.7696274e-02   8.2071514e-03   9.9611336e-03   1.8678670e+00   6.1736929e-01
   1.7009327e-02   4.3249640e-02   8.4473026e-03   1.0283990e-02   1.9222441e+00   5.7602712e-01
   1.8651746e-02   3.8935090e-02   8.6608738e-03   1.0581543e-02   1.8658499e+00   6.6496594e-01
   2.0595138e-02   3.4800378e-02   8.8462614e-03   1.0842715e-02   1.7955470e+00   3.1618759e-01
   2.2838304e-02   3.0889670e-02   9.0046618e-03   1.1059963e-02   1.9427130e+00   7.2655598e-01
   2.5370794e-02   2.7259790e-02   9.1443620e-03   1.1225207e-02   2.1801146e+00   1.9316155e-01
   2.8169268e-02   2.3977310e-02   9.2728800e-03   1.1335673e-02   2.1525353e+00   4.5517029e+00
   3.1185218e-02   2.1088668e-02   9.3949368e-03   1.1396049e-02   2.1127158e+00   2.0890727e+01
   3.4350784e-02   1.8611000e-02   9.5154374e-03   1.1411245e-02   2.1114252e+00   4.1752367e+01
   3.7591840e-02   1.6539291e-02   9.6386274e-03   1.1385309e-02   2.0432027e+00   5.9423207e+01
   4.0833794e-02   1.4850034e-02   9.7666914e-03   1.1322208e-02   2.0559539e+00   7.2612656e+01
   4.3985278e-02   1.3505540e-02   9.9017464e-03   1.1224045e-02   2.0586631e+00   8.3514065e+01
   4.6931550e-02   1.2462657e-02   1.0048274e-02   1.1095111e-02   1.9849690e+00   9.1077474e+01
   4.9580712e-02   1.1684220e-02   1.0207606e-02   1.0947414e-02   2.0346110e+00   9.5157710e+01
   5.1904376e-02   1.1135516e-02   1.0374576e-02   1.0797314e-02   2.1478968e+00   9.9257838e+01
   5.3923590e-02   1.0778851e-02   1.0539234e-02   1.0661084e-02   2.1649438e+00   1.0254793e+02
   5.5663930e-02   1.0578408e-02   1.0693252e-02   1.0551270e-02   2.1475776e+00   1.0556000e+02
   5.7162804e-02   1.0500445e-02   1.0836251e-02   1.0473842e-02   2.1518641e+00   1.0852603e+02
   5.8516526e-02   1.0512360e-02   1.0970079e-02   1.0430704e-02   2.1833625e+00   1.1059661e+02
   5.9852934e-02   1.0590771e-02   1.1104015e-02   1.0421638e-02   2.0532071e+00   1.1249401e+02
   6.1280814e-02   1.0725253e-02   1.1261438e-02   1.0445941e-02   1.8790010e+00   1.1395334e+02
   6.2900176e-02   1.0906199e-02   1.1466548e-02   1.0503186e-02   1.5210659e+00   1.1539422e+02
   6.4805164e-02   1.1119467e-02   1.1739287e-02   1.0592987e-02   1.0488565e+00   1.1645696e+02
   6.7063810e-02   1.1354053e-02   1.2096363e-02   1.0713348e-02   1.0178365e+00   1.1708022e+02
   6.9716140e-02   1.1604522e-02   1.2548369e-02   1.0856851e-02   1.0567918e+00   1.1773827e+02
   7.2759080e-02   1.1865826e-02   1.3100331e-02   1.1018724e-02   1.0202346e+00   1.1810389e+02
   7.6137688e-02   1.2125098e-02   1.3748718e-02   1.1201126e-02   1.0216600e+00   1.1860171e+02
   7.9755906e-02   1.2360626e-02   1.4481740e-02   1.1403985e-02   1.0372469e+00   1.1898273e+02
   8.3475990e-02   1.2552360e-02   1.5281147e-02   1.1627405e-02   1.0761475e+00   1.1911313e+02
   8.7109828e-02   1.2691762e-02   1.6125380e-02   1.1874333e-02   1.0166931e+00   1.1931348e+02
   9.0459430e-02   1.2775117e-02   1.7000233e-02   1.2146330e-02   1.0406093e+00   1.1934967e+02
   9.3360062e-02   1.2792790e-02   1.7893127e-02   1.2443169e-02   1.0626076e+00   1.1926878e+02
   9.5654456e-02   1.2734549e-02   1.8778343e-02   1.2762042e-02   1.0178069e+00   1.1911269e+02
   9.7262692e-02   1.2592888e-02   1.9616601e-02   1.3098882e-02   1.0491559e+00   1.1878649e+02
   9.8220974e-02   1.2367917e-02   2.0369164e-02   1.3447740e-02   1.0617658e+00   1.1830934e+02
   9.8573686e-02   1.2070896e-02   2.1012236e-02   1.3796205e-02   1.0581848e+00   1.1774175e+02
   9.8357900e-02   1.1713606e-02   2.1530512e-02   1.4123487e-02   1.0727866e+00   1.1693361e+02
   9.7612326e-02   1.1311646e-02   2.1902814e-02   1.4404292e-02   1.0682542e+00   1.1595325e+02
   9.6376384e-02   1.0887553e-02   2.2102706e-02   1.4618402e-02   1.0481375e+00   1.1484530e+02
   9.4706282e-02   1.0464206e-02   2.2110914e-02   1.4754540e-02   1.0545528e+00   1.1358754e+02
   9.2625770e-02   1.0063754e-02   2.1910240e-02   1.4804696e-02   1.0558400e+00   1.1227390e+02
   9.0139098e-02   9.7018292e-03   2.1480926e-02   1.4761795e-02   1.0545252e+00   1.1062603e+02
   8.7284988e-02   9.3855010e-03   2.0822398e-02   1.4623917e-02   1.0576187e+00   1.0885705e+02
   8.4150194e-02   9.1176126e-03   1.9947783e-02   1.4398967e-02   1.0372359e+00   1.0700517e+02
   8.0879776e-02   8.8999368e-03   1.8874470e-02   1.4106228e-02   1.0398083e+00   1.0513971e+02
   7.7624682e-02   8.7357700e-03   1.7645981e-02   1.3767145e-02   1.0477906e+00   1.0306135e+02
   7.4515702e-02   8.6289410e-03   1.6325937e-02   1.3395354e-02   1.0779582e+00   1.0009497e+02
   7.1675000e-02   8.5791046e-03   1.4979691e-02   1.3001365e-02   1.0817365e+00   9.6742801e+01
   6.9190196e-02   8.5791300e-03   1.3667359e-02   1.2599884e-02   1.0483025e+00   9.3119618e+01
   6.7121068e-02   8.6189540e-03   1.2435140e-02   1.2209538e-02   1.0428822e+00   8.9487278e+01
   6.5496450e-02   8.6894896e-03   1.1317652e-02   1.1846911e-02   1.0412870e+00   8.5791972e+01
   6.4307634e-02   8.7777782e-03   1.0339365e-02   1.1522272e-02   1.0562828e+00   8.1732389e+01
   6.3500008e-02   8.8644138e-03   9.5128860e-03   1.1244427e-02   1.0337247e+00   7.7189186e+01
   6.2969650e-02   8.9361050e-03   8.8416810e-03   1.1025810e-02   1.0356100e+00   7.2144494e+01
   6.2626720e-02   8.9906304e-03   8.3212876e-03   1.0879590e-02   1.0593334e+00   6.7888529e+01
   6.2412070e-02   9.0243616e-03   7.9394672e-03   1.0813062e-02   1.0530889e+00   6.2804349e+01
   6.2259040e-02   9.0274166e-03   7.6770982e-03   1.0825432e-02   1.0679024e+00   5.7511699e+01
   6.2075172e-02   8.9907072e-03   7.5126092e-03   1.0911787e-02   1.0289665e+00   5.3443845e+01
   6.1754096e-02   8.9077522e-03   7.4282782e-03   1.1063857e-02   1.0449768e+00   4.7100403e+01
   6.1210758e-02   8.7699846e-03   7.4093876e-03   1.1269307e-02   1.0657894e+00   4.1020469e+01
   6.0386722e-02   8.5701428e-03   7.4389544e-03   1.1510420e-02   1.0382946e+00   3.7493916e+01
   5.9265804e-02   8.3065376e-03   7.4980766e-03   1.1761870e-02   1.0548901e+00   3.2545945e+01
   5.7868684e-02   7.9804588e-03   7.5682568e-03   1.1999964e-02   1.0242063e+00   2.7007889e+01
   5.6207540e-02   7.5947582e-03   7.6366300e-03   1.2208976e-02   1.0602387e+00   2.3037354e+01
   5.4287100e-02   7.1546450e-03   7.6984066e-03   1.2376922e-02   1.0795136e+00   2.0099114e+01
   5.2108854e-02   6.6733252e-03   7.7493770e-03   1.2492502e-02   1.0297391e+00   1.7740884e+01
   4.9684110e-02   6.1712444e-03   7.7857784e-03   1.2545172e-02   1.0471031e+00   1.4929587e+01
   4.7073560e-02   5.6666022e-03   7.8070710e-03   1.2524121e-02   1.0499641e+00   1.2199249e+01
   4.4391220e-02   5.1736136e-03   7.8118130e-03   1.2419743e-02   1.0609893e+00   1.0437994e+01
   4.1760652e-02   4.7031628e-03   7.7954682e-03   1.2241361e-02   1.0493517e+00   8.7131390e+00
   3.9271700e-02   4.2625802e-03   7.7515778e-03   1.2017663e-02   1.0458838e+00   7.3359129e+00
   3.6989860e-02   3.8580582e-03   7.6754982e-03   1.1781757e-02   1.0710810e+00   6.3281693e+00
   3.4971348e-02   3.4945406e-03   7.5638558e-03   1.1572139e-02   1.0393097e+00   5.4414211e+00
   3.3255386e-02   3.1749862e-03   7.4112286e-03   1.1428533e-02   1.0414258e+00   5.1748718e+00
   3.1862154e-02   2.9006408e-03   7.2103908e-03   1.1386403e-02   1.0515624e+00   4.5930104e+00
   3.0787934e-02   2.6706410e-03   6.9527954e-03   1.1476804e-02   1.0527522e+00   3.9068711e+00
   2.9999860e-02   2.4813538e-03   6.6347150e-03   1.1730516e-02   1.0488683e+00   3.3776977e+00
   2.9434076e-02   2.3268026e-03   6.2634952e-03   1.2179396e-02   1.0329549e+00   2.7865007e+00
   2.9003432e-02   2.2015460e-03   5.8518206e-03   1.2846629e-02   1.0523498e+00   2.6725405e+00
   2.8616314e-02   2.1014412e-03   5.4124550e-03   1.3745888e-02   1.0520134e+00   2.4466574e+00
   2.8191140e-02   2.0228502e-03   4.9589562e-03   1.4882620e-02   1.0607325e+00   2.2805584e+00
   2.7685738e-02   1.9645875e-03   4.5053388e-03   1.6251673e-02   1.0613416e+00   2.3055225e+00
   2.7132388e-02   1.9281074e-03   4.0650292e-03   1.7837503e-02   1.0331726e+00   2.1488151e+00
   2.6607690e-02   1.9163737e-03   3.6508270e-03   1.9613905e-02   1.0339864e+00   2.1720569e+00
   2.6171954e-02   1.9331956e-03   3.2753046e-03   2.1543570e-02   1.0269104e+00   2.1236178e+00
   2.5859514e-02   1.9803878e-03   2.9496496e-03   2.3574004e-02   1.0429991e+00   1.9369254e+00
   2.5687166e-02   2.0580880e-03   2.6840410e-03   2.5643360e-02   1.0537981e+00   1.7473164e+00
   2.5672934e-02   2.1682392e-03   2.4903944e-03   2.7681314e-02   1.0344357e+00   1.7433664e+00
   2.5854106e-02   2.3145030e-03   2.3835868e-03   2.9599670e-02   1.0616382e+00   2.0777830e+00
   2.6264846e-02   2.4993886e-03   2.3801960e-03   3.1296322e-02   1.0711567e+00   2.0852050e+00
   2.6922964e-02   2.7228902e-03   2.4982032e-03   3.2677896e-02   1.0622363e+00   1.8321364e+00
   2.7832092e-02   2.9837254e-03   2.7588704e-03   3.3709186e-02   1.0710329e+00   1.7914681e+00
   2.8969384e-02   3.2786594e-03   3.1860698e-03   3.4416964e-02   1.0495980e+00   1.7714416e+00
   3.0293546e-02   3.6008108e-03   3.8047344e-03   3.4840850e-02   1.0278707e+00   1.7182600e+00
   3.1760018e-02   3.9404202e-03   4.6411388e-03   3.5015628e-02   1.0311527e+00   1.5821279e+00
   3.3321384e-02   4.2881894e-03   5.7224840e-03   3.4969912e-02   1.0364072e+00   1.5912195e+00
   3.4931428e-02   4.6346442e-03   7.0762892e-03   3.4740940e-02   1.0410296e+00   1.6425189e+00
   3.6545868e-02   4.9666978e-03   8.7353564e-03   3.4380858e-02   1.0356311e+00   1.6075483e+00
   3.8124978e-02   5.2760138e-03   1.0739918e-02   3.3935534e-02   1.0188372e+00   1.7131569e+00
   3.9640902e-02   5.5639682e-03   1.3135655e-02   3.3445206e-02   1.0364049e+00   1.6285842e+00
   4.1095288e-02   5.8348910e-03   1.5985168e-02   3.2945598e-02   1.0557414e+00   1.6217720e+00
   4.2529152e-02   6.0916892e-03   1.9363254e-02   3.2460498e-02   1.0532909e+00   1.5046371e+00
   4.4005460e-02   6.3342576e-03   2.3337694e-02   3.1998554e-02   1.0750176e+00   1.1462909e+00
   4.5580426e-02   6.5681924e-03   2.7971300e-02   3.1559698e-02   1.0389665e+00   1.1225863e+00
   4.7299576e-02   6.8109040e-03   3.3319798e-02   3.1140570e-02   1.0229864e+00   1.1163580e+00
   4.9241734e-02   7.0834180e-03   3.9426138e-02   3.0714376e-02   1.0672413e+00   1.1018684e+00
   5.1512760e-02   7.4069182e-03   4.6309414e-02   3.0253834e-02   1.0434035e+00   9.2188078e-01
   5.4202978e-02   7.8023610e-03   5.3953616e-02   2.9780598e-02   1.0443167e+00   6.7261171e-01
   5.7377308e-02   8.2852678e-03   6.2312020e-02   2.9345922e-02   1.0468640e+00   7.0827072e-01
   6.1068560e-02   8.8649476e-03   7.1304148e-02   2.8994170e-02   1.0315179e+00   6.6316632e-01
   6.5283194e-02   9.5504184e-03   8.0811228e-02   2.8761232e-02   1.0351562e+00   6.4479695e-01
   7.0000050e-02   1.0349254e-02   9.0651180e-02   2.8675220e-02   1.0035111e+00   6.7435268e-01
   7.5183060e-02   1.1260841e-02   1.0056767e-01   2.8749522e-02   1.0208790e+00   6.5822547e-01
   8.0793230e-02   1.2276412e-02   1.1023566e-01   2.8985916e-02   1.0231363e+00   6.9671230e-01
   8.6764134e-02   1.3381594e-02   1.1926834e-01   2.9373222e-02   1.0098776e+00   6.5623411e-01
   9.2974784e-02   1.4564730e-02   1.2723698e-01   2.9896098e-02   1.0286141e+00   6.4807181e-01
   9.9279642e-02   1.5820698e-02   1.3362731e-01   3.0558174e-02   1.0454710e+00   6.8337766e-01
   1.0561721e-01   1.7137935e-02   1.3789668e-01   3.1374104e-02   1.0557357e+00   6.5893189e-01
   1.1199229e-01   1.8495465e-02   1.3965057e-01   3.2375274e-02   1.0423325e+00   6.7719382e-01
   1.1835505e-01   1.9873350e-02   1.3881960e-01   3.3617672e-02   1.0641561e+00   6.7116988e-01
   1.2461281e-01   2.1255726e-02   1.3573221e-01   3.5154440e-02   1.0106095e+00   6.4708661e-01
   1.3069117e-01   2.2625176e-02   1.3084005e-01   3.7025628e-02   1.0586922e+00   6.7442565e-01
   1.3653515e-01   2.3961060e-02   1.2451332e-01   3.9255150e-02   1.0837124e+00   6.8083840e-01
   1.4208355e-01   2.5252208e-02   1.1712760e-01   4.1855622e-02   1.0511772e+00   6.8080773e-01
   1.4726503e-01   2.6497290e-02   1.0905892e-01   4.4850620e-02   1.0784992e+00   6.5333119e-01
   1.5196451e-01   2.7686554e-02   1.0061786e-01   4.8273090e-02   9.0837497e-01   6.3795884e-01
   1.5598734e-01   2.8796960e-02   9.2056980e-02   5.2145028e-02   9.7291870e-01   6.6809470e-01
   1.5914167e-01   2.9802106e-02   8.3606408e-02   5.6466500e-02   7.4955229e-01   6.4925225e-01
   1.6133632e-01   3.0680704e-02   7.5456500e-02   6.1202224e-02   9.2259815e-01   6.5932446e-01
   1.6259677e-01   3.1418334e-02   6.7748446e-02   6.6278318e-02   6.1286810e-01   6.7496728e-01
   1.6295079e-01   3.2012944e-02   6.0608264e-02   7.1612744e-02   2.3340460e+00   6.5938192e-01
   1.6238390e-01   3.2480624e-02   5.4126764e-02   7.7115872e-02   1.9558014e+01   6.8768155e-01
   1.6099363e-01   3.2847908e-02   4.8341528e-02   8.2646824e-02   4.8228907e+01   6.7467869e-01
   1.5897900e-01   3.3138626e-02   4.3250620e-02   8.8028884e-02   6.8842624e+01   6.4618979e-01
   1.5650362e-01   3.3372586e-02   3.8822838e-02   9.3071554e-02   8.1827056e+01   6.4809221e-01
   1.5367262e-01   3.3560052e-02   3.5013474e-02   9.7534872e-02   9.3777958e+01   6.4369640e-01
   1.5051656e-01   3.3686212e-02   3.1779294e-02   1.0111133e-01   1.0200221e+02   6.5806335e-01
   1.4696830e-01   3.3735894e-02   2.9082620e-02   1.0340387e-01   1.0699055e+02   6.6302313e-01
   1.4296899e-01   3.3728208e-02   2.6884948e-02   1.0404032e-01   1.1097223e+02   6.4591931e-01
   1.3855048e-01   3.3699524e-02   2.5137280e-02   1.0288609e-01   1.1385706e+02   6.4736190e-01
   1.3376873e-01   3.3684732e-02   2.3779642e-02   1.0007119e-01   1.1619940e+02   6.7169888e-01
   1.2871639e-01   3.3712684e-02   2.2753136e-02   9.5902368e-02   1.1837299e+02   6.7267370e-01
   1.2350077e-01   3.3792242e-02   2.1996554e-02   9.0723292e-02   1.1997522e+02   6.6306886e-01
   1.1818755e-01   3.3917618e-02   2.1437836e-02   8.4839238e-02   1.2119064e+02   6.7887216e-01
   1.1285918e-01   3.4066172e-02   2.1000272e-02   7.8560488e-02   1.2222031e+02   6.7390096e-01
   1.0757496e-01   3.4203974e-02   2.0623720e-02   7.2187954e-02   1.2307460e+02   6.7647134e-01
   1.0230835e-01   3.4312658e-02   2.0279592e-02   6.5970752e-02   1.2368775e+02   6.8900767e-01
   9.6975346e-02   3.4377638e-02   1.9958724e-02   6.0087772e-02   1.2398548e+02   6.5400238e-01
   9.1450186e-02   3.4407224e-02   1.9667352e-02   5.4663462e-02   1.2447077e+02   6.4681509e-01
   8.5587944e-02   3.4449662e-02   1.9422343e-02   4.9803320e-02   1.2388231e+02   6.8364037e-01
   7.9359858e-02   3.4554332e-02   1.9238732e-02   4.5587352e-02   1.2224452e+02   6.7590352e-01
   7.2950548e-02   3.4763202e-02   1.9127330e-02   4.2049866e-02   1.2077973e+02   6.5262615e-01
   6.6626826e-02   3.5100520e-02   1.9090630e-02   3.9181854e-02   1.1912110e+02   6.6352639e-01
   6.0620636e-02   3.5562372e-02   1.9121138e-02   3.6954872e-02   1.1920200e+02   6.6660514e-01
   5.5123098e-02   3.6130266e-02   1.9203295e-02   3.5330072e-02   1.2088952e+02   6.7223646e-01
   5.0271400e-02   3.6775750e-02   1.9314307e-02   3.4248600e-02   1.2168928e+02   6.9274130e-01
   4.6157174e-02   3.7465268e-02   1.9427817e-02   3.3628502e-02   1.2197160e+02   6.6874097e-01
   4.2841858e-02   3.8144338e-02   1.9522966e-02   3.3362690e-02   1.2314009e+02   6.5499480e-01
   4.0363378e-02   3.8727986e-02   1.9583588e-02   3.3336528e-02   1.2482665e+02   6.7968685e-01
   3.8729466e-02   3.9151498e-02   1.9589642e-02   3.3445816e-02   1.2542478e+02   6.9962918e-01
   3.7908642e-02   3.9397860e-02   1.9516595e-02   3.3590704e-02   1.2531869e+02   6.9908774e-01
   3.7844356e-02   3.9487898e-02   1.9337737e-02   3.3671476e-02   1.2515610e+02   6.7038537e-01
   3.8445812e-02   3.9469740e-02   1.9032741e-02   3.3614090e-02   1.2480347e+02   6.7625239e-01
   3.9580072e-02   3.9374752e-02   1.8593130e-02   3.3399782e-02   1.2449816e+02   6.7881361e-01
   4.1073812e-02   3.9224900e-02   1.8021591e-02   3.3032032e-02   1.2398809e+02   6.8501524e-01
   4.2712322e-02   3.9061626e-02   1.7335706e-02   3.2508520e-02   1.2346568e+02   7.1132024e-01
   4.4264978e-02   3.8919588e-02   1.6565745e-02   3.1848198e-02   1.2287410e+02   6.9013853e-01
   4.5501450e-02   3.8817120e-02   1.5748527e-02   3.1085838e-02   1.2203419e+02   6.9967459e-01
   4.6242756e-02   3.8741170e-02   1.4921834e-02   3.0249338e-02   1.2124682e+02   6.8686513e-01
   4.6397606e-02   3.8656114e-02   1.4116805e-02   2.9355860e-02   1.2045524e+02   6.5109341e-01
   4.5914852e-02   3.8552534e-02   1.3353044e-02   2.8412260e-02   1.1976176e+02   7.0342557e-01
   4.4789834e-02   3.8443438e-02   1.2637478e-02   2.7431056e-02   1.1887623e+02   7.2748685e-01
   4.3103950e-02   3.8330780e-02   1.1971024e-02   2.6424360e-02   1.1769265e+02   6.7420860e-01
   4.0995320e-02   3.8195238e-02   1.1355412e-02   2.5399448e-02   1.1658621e+02   6.5843660e-01
   3.8610612e-02   3.8028190e-02   1.0789405e-02   2.4380630e-02   1.1542620e+02   6.8647869e-01
   3.6088576e-02   3.7848382e-02   1.0268947e-02   2.3399564e-02   1.1407408e+02   6.8168746e-01
   3.3545808e-02   3.7677102e-02   9.7903772e-03   2.2486060e-02   1.1259393e+02   6.7261154e-01
   3.1065546e-02   3.7527568e-02   9.3513982e-03   2.1670658e-02   1.1106268e+02   6.7315658e-01
   2.8707458e-02   3.7400102e-02   8.9557440e-03   2.0971778e-02   1.0947401e+02   6.7103612e-01
   2.6517038e-02   3.7282664e-02   8.6095382e-03   2.0393510e-02   1.0759472e+02   6.7277363e-01
   2.4537112e-02   3.7153882e-02   8.3142194e-03   1.9929728e-02   1.0500882e+02   6.6365837e-01
   2.2804732e-02   3.6976496e-02   8.0670340e-03   1.9572500e-02   1.0192428e+02   6.7987465e-01
   2.1343968e-02   3.6686972e-02   7.8607930e-03   1.9317110e-02   9.8778955e+01   6.9170346e-01
   2.0173298e-02   3.6229508e-02   7.6831106e-03   1.9150596e-02   9.5674526e+01   6.8949355e-01
   1.9299422e-02   3.5612612e-02   7.5190006e-03   1.9048103e-02   9.2352330e+01   6.7695774e-01
   1.8718831e-02   3.4882404e-02   7.3530646e-03   1.8978764e-02   8.8366778e+01   6.5825996e-01
   1.8425852e-02   3.4081412e-02   7.1718330e-03   1.8911233e-02   8.4380283e+01   6.9829667e-01
   1.8406113e-02   3.3260740e-02   6.9685590e-03   1.8813831e-02   8.1010871e+01   7.0532017e-01
   1.8631663e-02   3.2487914e-02   6.7438094e-03   1.8652126e-02   7.8091225e+01   6.7330419e-01
   1.9066081e-02   3.1834146e-02   6.5028936e-03   1.8402558e-02   7.5325672e+01   6.5958902e-01
   1.9679193e-02   3.1352338e-02   6.2535114e-03   1.8066924e-02   7.1916300e+01   6.6394997e-01
   2.0448222e-02   3.1068234e-02   6.0024412e-03   1.7669026e-02   6.8867764e+01   6.9454049e-01
   2.1357686e-02   3.0988658e-02   5.7538500e-03   1.7239719e-02   6.6118373e+01   6.9307475e-01
   2.2406618e-02   3.1096170e-02   5.5093706e-03   1.6809550e-02   6.1722229e+01   6.9734876e-01
   2.3593214e-02   3.1351850e-02   5.2707942e-03   1.6410533e-02   5.8569429e+01   7.0127498e-01
   2.4901112e-02   3.1735802e-02   5.0414676e-03   1.6067667e-02   5.5770870e+01   6.9549864e-01
   2.6296108e-02   3.2270376e-02   4.8242200e-03   1.5795018e-02   5.0789432e+01   6.9385750e-01
   2.7731036e-02   3.2990924e-02   4.6207758e-03   1.5600348e-02   4.7060395e+01   6.7858674e-01
   2.9154362e-02   3.3914058e-02   4.4332694e-03   1.5485998e-02   4.3880463e+01   6.9172475e-01
   3.0497110e-02   3.5050482e-02   4.2655522e-03   1.5446005e-02   4.0585885e+01   7.0734348e-01
   3.1678026e-02   3.6419332e-02   4.1210882e-03   1.5463501e-02   3.7434796e+01   7.0171137e-01
   3.2640182e-02   3.8036592e-02   4.0002550e-03   1.5516385e-02   3.3390088e+01   6.8359230e-01
   3.3367544e-02   3.9913802e-02   3.9017204e-03   1.5580393e-02   3.0774245e+01   6.7829065e-01
   3.3852734e-02   4.2055026e-02   3.8247790e-03   1.5633799e-02   2.8480829e+01   6.8591315e-01
   3.4067828e-02   4.4466790e-02   3.7690334e-03   1.5664938e-02   2.5424982e+01   6.9210218e-01
   3.3984172e-02   4.7171464e-02   3.7323160e-03   1.5666823e-02   2.3618656e+01   6.7748429e-01
   3.3566464e-02   5.0180096e-02   3.7098290e-03   1.5631705e-02   2.1792003e+01   6.5357937e-01
   3.2782210e-02   5.3474596e-02   3.6953490e-03   1.5546954e-02   1.9285447e+01   6.7833511e-01
   3.1657500e-02   5.7025898e-02   3.6834668e-03   1.5390822e-02   1.6812677e+01   6.7343356e-01
   3.0251988e-02   6.0814240e-02   3.6716088e-03   1.5137340e-02   1.5020981e+01   6.7817771e-01
   2.8627048e-02   6.4799264e-02   3.6594792e-03   1.4770928e-02   1.3644475e+01   7.1165575e-01
   2.6857844e-02   6.8889688e-02   3.6471254e-03   1.4299892e-02   1.2058596e+01   6.8907877e-01
   2.5014814e-02   7.2992642e-02   3.6344202e-03   1.3743010e-02   1.1051953e+01   7.0956311e-01
   2.3157806e-02   7.7052996e-02   3.6219252e-03   1.3118349e-02   9.8728047e+00   7.1176280e-01
   2.1346740e-02   8.1037338e-02   3.6128502e-03   1.2453512e-02   8.5468950e+00   6.9654926e-01
   1.9637048e-02   8.4890526e-02   3.6127562e-03   1.1778414e-02   7.7749630e+00   7.0690601e-01
   1.8070491e-02   8.8536088e-02   3.6277154e-03   1.1115136e-02   7.0711456e+00   6.6717693e-01
   1.6670568e-02   9.1894608e-02   3.6639678e-03   1.0480629e-02   6.1896370e+00   6.9368305e-01
   1.5447615e-02   9.4882262e-02   3.7267302e-03   9.8874908e-03   5.2919937e+00   7.0242882e-01
   1.4406176e-02   9.7490330e-02   3.8204676e-03   9.3448964e-03   5.4412819e+00   6.5029643e-01
   1.3541930e-02   9.9780364e-02   3.9492958e-03   8.8571228e-03   5.8107442e+00   6.6680425e-01
   1.2837615e-02   1.0178134e-01   4.1143350e-03   8.4250746e-03   5.5061994e+00   6.7208691e-01
   1.2268829e-02   1.0347723e-01   4.3141922e-03   8.0518376e-03   6.0487394e+00   6.7827088e-01
   1.1811135e-02   1.0488079e-01   4.5477454e-03   7.7407064e-03   6.2222886e+00   6.8215386e-01
[truncated: 14,712,573 more chars]
