# Supplementary material for: Reflex Control of Robotic Gait Using Human Walking Data
Source: PLoS One. 2014 Oct 27;9(10):e109959. doi: 10.1371/journal.pone.0109959 (PMC4210155; doi:10.1371/journal.pone.0109959)
Supplement: Data S9 — Subject H. (GZ) [file pone.0109959.s026.gz › Data_S9.dat]

   6.9512744e-03   3.4123996e-02   1.4275074e-03   3.7446054e-03   1.2264320e+00   1.0548803e+00
   8.1922244e-03   3.8145938e-02   1.8990183e-03   5.5359896e-03   1.2310598e+00   1.0410393e+00
   9.3201296e-03   4.1874168e-02   2.3580795e-03   7.2674996e-03   1.2408986e+00   1.0339279e+00
   1.0302636e-02   4.5192526e-02   2.7908525e-03   8.8888686e-03   1.2181606e+00   1.0767275e+00
   1.1155274e-02   4.8144422e-02   3.1991047e-03   1.0409978e-02   1.2081030e+00   1.0448119e+00
   1.1867984e-02   5.0718332e-02   3.5767833e-03   1.1818647e-02   1.2255450e+00   1.0888087e+00
   1.2431118e-02   5.2907550e-02   3.9168813e-03   1.3118481e-02   1.2445868e+00   1.0156447e+00
   1.2866421e-02   5.4783280e-02   4.2168209e-03   1.4337529e-02   1.2381730e+00   1.0441914e+00
   1.3192431e-02   5.6357292e-02   4.4680749e-03   1.5472704e-02   1.2113863e+00   1.0821137e+00
   1.3458112e-02   5.7693376e-02   4.6713675e-03   1.6550238e-02   1.2259835e+00   1.0052030e+00
   1.3695498e-02   5.8798480e-02   4.8222237e-03   1.7572782e-02   1.2389111e+00   1.1295083e+00
   1.3933113e-02   5.9687018e-02   4.9204243e-03   1.8549580e-02   1.2165582e+00   1.0075129e+00
   1.4192992e-02   6.0341734e-02   4.9651665e-03   1.9478252e-02   1.2265191e+00   1.1008437e+00
   1.4488395e-02   6.0716410e-02   4.9519309e-03   2.0335656e-02   1.2235483e+00   9.9412091e-01
   1.4829254e-02   6.0789152e-02   4.8816917e-03   2.1093966e-02   1.2039229e+00   8.8608060e-01
   1.5208426e-02   6.0513138e-02   4.7586885e-03   2.1706122e-02   1.2286569e+00   9.4345896e-01
   1.5620643e-02   5.9868766e-02   4.5927879e-03   2.2143166e-02   1.2348616e+00   6.1478202e-01
   1.6053193e-02   5.8855400e-02   4.3957379e-03   2.2389012e-02   1.2232846e+00   1.5872493e+00
   1.6482366e-02   5.7529618e-02   4.1801197e-03   2.2432638e-02   1.2243229e+00   2.5394222e+00
   1.6882551e-02   5.5978944e-02   3.9575493e-03   2.2272792e-02   1.2223760e+00   9.5967030e+00
   1.7230348e-02   5.4243958e-02   3.7388853e-03   2.1911966e-02   1.2216353e+00   2.6685909e+01
   1.7498446e-02   5.2357426e-02   3.5348635e-03   2.1355974e-02   1.2237032e+00   4.1978478e+01
   1.7660655e-02   5.0388412e-02   3.3527709e-03   2.0622376e-02   1.2320718e+00   5.3723082e+01
   1.7717196e-02   4.8442192e-02   3.1980361e-03   1.9744946e-02   1.2201317e+00   6.5645475e+01
   1.7688919e-02   4.6601250e-02   3.0738687e-03   1.8759992e-02   1.2189968e+00   7.5790376e+01
   1.7609907e-02   4.4922412e-02   2.9818123e-03   1.7709390e-02   1.2232196e+00   8.4074202e+01
   1.7527439e-02   4.3483526e-02   2.9223061e-03   1.6638952e-02   1.2204801e+00   8.9555388e+01
   1.7488131e-02   4.2364578e-02   2.8942031e-03   1.5587232e-02   1.2293611e+00   9.2577361e+01
   1.7535716e-02   4.1610832e-02   2.8961769e-03   1.4587298e-02   1.2142007e+00   9.4654074e+01
   1.7721212e-02   4.1216888e-02   2.9264583e-03   1.3669262e-02   1.2044834e+00   9.6127204e+01
   1.8096139e-02   4.1133484e-02   2.9821129e-03   1.2863306e-02   1.2130919e+00   9.7047380e+01
   1.8697449e-02   4.1308592e-02   3.0589035e-03   1.2194190e-02   1.2201788e+00   9.7359720e+01
   1.9544231e-02   4.1714736e-02   3.1531507e-03   1.1673789e-02   1.2173150e+00   9.7511313e+01
   2.0636114e-02   4.2320572e-02   3.2621319e-03   1.1303864e-02   1.2111800e+00   9.7672490e+01
   2.1951434e-02   4.3063606e-02   3.3821955e-03   1.1083602e-02   1.2210774e+00   9.7790298e+01
   2.3447620e-02   4.3866152e-02   3.5088749e-03   1.1017389e-02   1.2245094e+00   9.8012908e+01
   2.5071234e-02   4.4673794e-02   3.6388693e-03   1.1109627e-02   1.2226281e+00   9.8149482e+01
   2.6764620e-02   4.5455136e-02   3.7711677e-03   1.1355757e-02   1.2325047e+00   9.8101718e+01
   2.8474074e-02   4.6160552e-02   3.9058489e-03   1.1744167e-02   1.2338825e+00   9.8011032e+01
   3.0161562e-02   4.6718242e-02   4.0445023e-03   1.2262911e-02   1.2170746e+00   9.7776837e+01
   3.1806298e-02   4.7077414e-02   4.1908443e-03   1.2905584e-02   1.2269817e+00   9.7665143e+01
   3.3422352e-02   4.7234744e-02   4.3478173e-03   1.3665011e-02   1.2453142e+00   9.7771432e+01
   3.5037750e-02   4.7189522e-02   4.5147325e-03   1.4525634e-02   1.2335762e+00   9.7783495e+01
   3.6652292e-02   4.6923958e-02   4.6888909e-03   1.5468613e-02   1.2368651e+00   9.7830335e+01
   3.8256480e-02   4.6464712e-02   4.8691189e-03   1.6480032e-02   1.2292043e+00   9.7883531e+01
   3.9832932e-02   4.5883392e-02   5.0571827e-03   1.7552856e-02   1.2322782e+00   9.7890027e+01
   4.1341130e-02   4.5236762e-02   5.2576383e-03   1.8677120e-02   1.2538120e+00   9.7787965e+01
   4.2745532e-02   4.4556026e-02   5.4739693e-03   1.9846128e-02   1.2414198e+00   9.7578913e+01
   4.4038504e-02   4.3868742e-02   5.7054743e-03   2.1068298e-02   1.2618844e+00   9.7462161e+01
   4.5237818e-02   4.3208154e-02   5.9498439e-03   2.2352132e-02   1.2687075e+00   9.7277657e+01
   4.6359710e-02   4.2595724e-02   6.2058133e-03   2.3691970e-02   1.2505009e+00   9.6990335e+01
   4.7416580e-02   4.2015590e-02   6.4726945e-03   2.5064726e-02   1.2564392e+00   9.6597541e+01
   4.8443570e-02   4.1419378e-02   6.7510049e-03   2.6428936e-02   1.2345618e+00   9.6172007e+01
   4.9474254e-02   4.0763484e-02   7.0460245e-03   2.7720876e-02   1.2306705e+00   9.5825519e+01
   5.0536946e-02   4.0027838e-02   7.3653393e-03   2.8879794e-02   1.2442629e+00   9.5379704e+01
   5.1677174e-02   3.9182880e-02   7.7121191e-03   2.9871414e-02   1.2422622e+00   9.4767817e+01
   5.2928814e-02   3.8175020e-02   8.0835751e-03   3.0665876e-02   1.2515307e+00   9.3948383e+01
   5.4299238e-02   3.6970670e-02   8.4711193e-03   3.1264156e-02   1.2512069e+00   9.2996706e+01
   5.5775034e-02   3.5573328e-02   8.8612381e-03   3.1714102e-02   1.2476200e+00   9.1930903e+01
   5.7328110e-02   3.3989416e-02   9.2367541e-03   3.2059252e-02   1.2384647e+00   9.0584430e+01
   5.8923440e-02   3.2233700e-02   9.5772941e-03   3.2325882e-02   1.2254348e+00   8.9201254e+01
   6.0508034e-02   3.0354306e-02   9.8578341e-03   3.2524442e-02   1.2415674e+00   8.7833134e+01
   6.1999752e-02   2.8410734e-02   1.0046668e-02   3.2645990e-02   1.2466798e+00   8.6300798e+01
   6.3308302e-02   2.6466224e-02   1.0115950e-02   3.2675654e-02   1.2321660e+00   8.4723256e+01
   6.4377666e-02   2.4589972e-02   1.0054235e-02   3.2593452e-02   1.2382638e+00   8.2893635e+01
   6.5170124e-02   2.2838300e-02   9.8662551e-03   3.2366412e-02   1.2449168e+00   8.0354296e+01
   6.5662020e-02   2.1256124e-02   9.5705931e-03   3.1948086e-02   1.2416767e+00   7.7406192e+01
   6.5875570e-02   1.9885261e-02   9.1914647e-03   3.1297148e-02   1.2505521e+00   7.4611225e+01
   6.5832502e-02   1.8760461e-02   8.7484453e-03   3.0399776e-02   1.2473954e+00   7.1826651e+01
   6.5530240e-02   1.7903006e-02   8.2582465e-03   2.9253482e-02   1.2283007e+00   6.9063342e+01
   6.4984990e-02   1.7321545e-02   7.7373265e-03   2.7861744e-02   1.2254171e+00   6.6117930e+01
   6.4230938e-02   1.7020282e-02   7.2003463e-03   2.6256418e-02   1.2438935e+00   6.2691675e+01
   6.3267710e-02   1.6998627e-02   6.6586379e-03   2.4480312e-02   1.2531758e+00   5.9340504e+01
   6.2053844e-02   1.7242596e-02   6.1204061e-03   2.2577946e-02   1.2399581e+00   5.5828467e+01
   6.0557700e-02   1.7719462e-02   5.5947823e-03   2.0609930e-02   1.2335390e+00   5.2118746e+01
   5.8774396e-02   1.8375127e-02   5.0912805e-03   1.8640418e-02   1.2482291e+00   4.8904144e+01
   5.6719636e-02   1.9147669e-02   4.6173711e-03   1.6720066e-02   1.2630171e+00   4.6097598e+01
   5.4410118e-02   1.9986426e-02   4.1787597e-03   1.4886961e-02   1.2488410e+00   4.3809629e+01
   5.1875184e-02   2.0847226e-02   3.7786879e-03   1.3179671e-02   1.2426872e+00   4.0476406e+01
   4.9192748e-02   2.1693342e-02   3.4202909e-03   1.1637276e-02   1.2518055e+00   3.5796871e+01
   4.6455408e-02   2.2509866e-02   3.1072869e-03   1.0289176e-02   1.2434299e+00   3.2266570e+01
   4.3747532e-02   2.3299658e-02   2.8420453e-03   9.1539736e-03   1.2501407e+00   2.9629506e+01
   4.1136672e-02   2.4059666e-02   2.6254077e-03   8.2407086e-03   1.2606495e+00   2.6723871e+01
   3.8655860e-02   2.4766924e-02   2.4559753e-03   7.5566816e-03   1.2511832e+00   2.3907519e+01
   3.6313718e-02   2.5382364e-02   2.3302903e-03   7.1149956e-03   1.2536557e+00   2.1152760e+01
   3.4093804e-02   2.5856018e-02   2.2443113e-03   6.9288926e-03   1.2585197e+00   1.7924336e+01
   3.1964802e-02   2.6137562e-02   2.1941437e-03   7.0105256e-03   1.2470106e+00   1.5438437e+01
   2.9900784e-02   2.6180440e-02   2.1763235e-03   7.3743456e-03   1.2538565e+00   1.3778507e+01
   2.7898454e-02   2.5957374e-02   2.1897351e-03   8.0324356e-03   1.2602985e+00   1.1711282e+01
   2.5981168e-02   2.5485758e-02   2.2353101e-03   8.9894306e-03   1.2412930e+00   1.0096567e+01
   2.4191190e-02   2.4816640e-02   2.3130445e-03   1.0241077e-02   1.2409044e+00   8.7267364e+00
   2.2587572e-02   2.4010042e-02   2.4219591e-03   1.1774046e-02   1.2444170e+00   7.7380985e+00
   2.1222976e-02   2.3116644e-02   2.5606171e-03   1.3563242e-02   1.2324454e+00   6.7464158e+00
   2.0131200e-02   2.2169434e-02   2.7273655e-03   1.5574236e-02   1.2366074e+00   5.4752645e+00
   1.9333534e-02   2.1184014e-02   2.9213403e-03   1.7765122e-02   1.2598657e+00   5.0833406e+00
   1.8848113e-02   2.0163736e-02   3.1416151e-03   2.0087546e-02   1.2637626e+00   4.3930127e+00
   1.8700717e-02   1.9120733e-02   3.3851117e-03   2.2496674e-02   1.2368953e+00   4.0247010e+00
   1.8910732e-02   1.8083707e-02   3.6458401e-03   2.4950604e-02   1.2487632e+00   4.0825250e+00
   1.9478046e-02   1.7091105e-02   3.9164169e-03   2.7420906e-02   1.2640637e+00   3.2725898e+00
   2.0382166e-02   1.6182838e-02   4.1894675e-03   2.9892912e-02   1.2366263e+00   2.9969147e+00
   2.1583826e-02   1.5383589e-02   4.4561323e-03   3.2333410e-02   1.2500549e+00   3.2986545e+00
   2.3027106e-02   1.4705215e-02   4.7066775e-03   3.4693826e-02   1.2512791e+00   3.3387917e+00
   2.4641346e-02   1.4160111e-02   4.9332243e-03   3.6916076e-02   1.2419685e+00   3.1377910e+00
   2.6351910e-02   1.3759738e-02   5.1284623e-03   3.8930930e-02   1.2496521e+00   2.9661850e+00
   2.8095574e-02   1.3510822e-02   5.2880853e-03   4.0690264e-02   1.2410278e+00   2.8268319e+00
   2.9847718e-02   1.3412680e-02   5.4166987e-03   4.2161964e-02   1.2579780e+00   2.4571375e+00
   3.1623976e-02   1.3456844e-02   5.5265865e-03   4.3305200e-02   1.2400695e+00   2.3982828e+00
   3.3447526e-02   1.3626647e-02   5.6328399e-03   4.4076860e-02   1.2479263e+00   2.3468533e+00
   3.5335700e-02   1.3893052e-02   5.7496425e-03   4.4434932e-02   1.2479208e+00   1.9744696e+00
   3.7305354e-02   1.4218481e-02   5.8881303e-03   4.4355654e-02   1.2283679e+00   1.9042141e+00
   3.9364912e-02   1.4561788e-02   6.0556129e-03   4.3848494e-02   1.2554818e+00   1.8503089e+00
   4.1507504e-02   1.4882647e-02   6.2556627e-03   4.2942210e-02   1.2310512e+00   1.5243400e+00
   4.3738566e-02   1.5151315e-02   6.4899505e-03   4.1672338e-02   1.2587032e+00   1.2958079e+00
   4.6070232e-02   1.5343900e-02   6.7632209e-03   4.0092398e-02   1.2255437e+00   1.2985835e+00
   4.8495212e-02   1.5442127e-02   7.0856837e-03   3.8286478e-02   1.2362482e+00   1.2898960e+00
   5.1005384e-02   1.5458700e-02   7.4663195e-03   3.6345450e-02   1.2573618e+00   1.2237447e+00
   5.3581830e-02   1.5437592e-02   7.9087303e-03   3.4349446e-02   1.2175489e+00   1.2566712e+00
   5.6185718e-02   1.5431098e-02   8.4133331e-03   3.2366350e-02   1.2903406e+00   1.2117210e+00
   5.8786434e-02   1.5496314e-02   8.9785055e-03   3.0436302e-02   1.1838945e+00   1.2031929e+00
   6.1365442e-02   1.5693028e-02   9.6048871e-03   2.8580660e-02   1.2723245e+00   1.2934633e+00
   6.3910410e-02   1.6071608e-02   1.0299846e-02   2.6824548e-02   1.2214993e+00   1.3026437e+00
   6.6425186e-02   1.6666779e-02   1.1074788e-02   2.5191150e-02   1.2178477e+00   1.3511899e+00
   6.8931104e-02   1.7502079e-02   1.1937227e-02   2.3682668e-02   1.3197635e+00   1.3609214e+00
   7.1446182e-02   1.8588866e-02   1.2888854e-02   2.2272706e-02   1.0934610e+00   1.2782429e+00
   7.3964128e-02   1.9926309e-02   1.3930344e-02   2.0928148e-02   1.3389997e+00   1.2496289e+00
   7.6451708e-02   2.1505888e-02   1.5058261e-02   1.9637570e-02   9.1684358e-01   1.2861044e+00
   7.8858168e-02   2.3304150e-02   1.6257379e-02   1.8413360e-02   1.1784514e+00   1.3113695e+00
   8.1098614e-02   2.5296192e-02   1.7502862e-02   1.7277042e-02   9.6816173e-01   1.3132935e+00
   8.3028378e-02   2.7469318e-02   1.8769053e-02   1.6240872e-02   6.5719313e-01   1.3101165e+00
   8.4441616e-02   2.9811302e-02   2.0026647e-02   1.5305097e-02   5.2233099e+00   1.2773901e+00
   8.5140612e-02   3.2314302e-02   2.1236357e-02   1.4456670e-02   1.4647311e+01   1.2900954e+00
   8.5050640e-02   3.4981342e-02   2.2349845e-02   1.3667672e-02   3.5633446e+01   1.2569600e+00
   8.4198858e-02   3.7816714e-02   2.3305737e-02   1.2914324e-02   6.1992621e+01   1.1587544e+00
   8.2649232e-02   4.0808962e-02   2.4038455e-02   1.2181263e-02   7.8634336e+01   1.1902656e+00
   8.0506794e-02   4.3935204e-02   2.4504237e-02   1.1456994e-02   8.9844100e+01   1.1976695e+00
   7.7873272e-02   4.7173342e-02   2.4701673e-02   1.0739752e-02   9.9155977e+01   1.1809191e+00
   7.4799684e-02   5.0497708e-02   2.4664057e-02   1.0035492e-02   1.0562882e+02   1.2028466e+00
   7.1258628e-02   5.3877700e-02   2.4419111e-02   9.3548366e-03   1.0950606e+02   1.1472805e+00
   6.7174684e-02   5.7269648e-02   2.3986309e-02   8.7146516e-03   1.1125651e+02   1.1219265e+00
   6.2566338e-02   6.0620840e-02   2.3410681e-02   8.1353086e-03   1.1248083e+02   1.1001803e+00
   5.7575754e-02   6.3865014e-02   2.2749321e-02   7.6333566e-03   1.1290071e+02   1.0681456e+00
   5.2368854e-02   6.6894150e-02   2.2047875e-02   7.2200926e-03   1.1302014e+02   1.1129492e+00
   4.7112352e-02   6.9552372e-02   2.1345751e-02   6.9040776e-03   1.1277021e+02   1.1117389e+00
   4.1964490e-02   7.1681500e-02   2.0670195e-02   6.6903426e-03   1.1217119e+02   1.0988974e+00
   3.7040428e-02   7.3158072e-02   2.0031175e-02   6.5796566e-03   1.1183330e+02   9.9632507e-01
   3.2429342e-02   7.3864298e-02   1.9428024e-02   6.5692026e-03   1.1142936e+02   7.2093387e-01
   2.8208126e-02   7.3752356e-02   1.8847986e-02   6.6532316e-03   1.1113881e+02   6.6463952e-01
   2.4428220e-02   7.2887632e-02   1.8265031e-02   6.8244646e-03   1.1091370e+02   7.3650759e-01
   2.1111264e-02   7.1314832e-02   1.7659827e-02   7.0766536e-03   1.1075062e+02   6.8145620e-01
   1.8252127e-02   6.9056108e-02   1.7037802e-02   7.4086416e-03   1.1045210e+02   6.9981698e-01
   1.5834027e-02   6.6214934e-02   1.6412199e-02   7.8281266e-03   1.0996328e+02   7.2770977e-01
   1.3837189e-02   6.2937504e-02   1.5789456e-02   8.3479636e-03   1.0952011e+02   7.1848544e-01
   1.2229363e-02   5.9366452e-02   1.5173420e-02   8.9790166e-03   1.0882492e+02   7.7358691e-01
   1.0968203e-02   5.5663824e-02   1.4566763e-02   9.7287616e-03   1.0805583e+02   7.6767679e-01
   1.0008718e-02   5.1998290e-02   1.3975574e-02   1.0604093e-02   1.0710474e+02   7.8677702e-01
   9.2983562e-03   4.8506808e-02   1.3412210e-02   1.1609163e-02   1.0592840e+02   8.5150982e-01
   8.7866724e-03   4.5288360e-02   1.2894347e-02   1.2738404e-02   1.0444374e+02   7.8524872e-01
   8.4406674e-03   4.2406460e-02   1.2437848e-02   1.3975172e-02   1.0244810e+02   8.6422640e-01
   8.2389814e-03   3.9876780e-02   1.2052489e-02   1.5295959e-02   1.0067254e+02   1.0481122e+00
   8.1641162e-03   3.7677580e-02   1.1751293e-02   1.6673982e-02   9.8844002e+01   1.0298480e+00
   8.1978698e-03   3.5782738e-02   1.1544961e-02   1.8069660e-02   9.6570073e+01   1.0888022e+00
   8.3223294e-03   3.4172170e-02   1.1432261e-02   1.9425894e-02   9.4276010e+01   1.2735793e+00
   8.5222686e-03   3.2822048e-02   1.1403921e-02   2.0675530e-02   9.2026311e+01   1.3567987e+00
   8.7800472e-03   3.1705254e-02   1.1445099e-02   2.1741664e-02   8.9550891e+01   1.3672819e+00
   9.0826804e-03   3.0805926e-02   1.1535421e-02   2.2561946e-02   8.6649717e+01   1.2740071e+00
   9.4245600e-03   3.0115890e-02   1.1644206e-02   2.3110850e-02   8.4033134e+01   1.1025605e+00
   9.7980526e-03   2.9621586e-02   1.1737835e-02   2.3385438e-02   8.1760736e+01   1.0749189e+00
   1.0193314e-02   2.9313456e-02   1.1794726e-02   2.3393204e-02   7.8757971e+01   1.1130571e+00
   1.0600629e-02   2.9189118e-02   1.1805073e-02   2.3142432e-02   7.4836731e+01   1.1207545e+00
   1.1012702e-02   2.9240426e-02   1.1767296e-02   2.2638980e-02   7.0925906e+01   1.1892120e+00
   1.1418157e-02   2.9438866e-02   1.1680378e-02   2.1894918e-02   6.6923378e+01   1.2844444e+00
   1.1793708e-02   2.9733446e-02   1.1535610e-02   2.0928218e-02   6.2500258e+01   1.3328952e+00
   1.2113889e-02   3.0051772e-02   1.1316829e-02   1.9762164e-02   5.8446034e+01   1.3392960e+00
   1.2357242e-02   3.0306258e-02   1.1006751e-02   1.8440112e-02   5.3940515e+01   1.4599871e+00
   1.2506171e-02   3.0419882e-02   1.0597802e-02   1.7027790e-02   4.9963596e+01   1.5828105e+00
   1.2547754e-02   3.0322992e-02   1.0092860e-02   1.5588400e-02   4.7103216e+01   1.6095127e+00
   1.2478916e-02   2.9959486e-02   9.5013591e-03   1.4166666e-02   4.3197493e+01   1.6909653e+00
   1.2314316e-02   2.9312834e-02   8.8439473e-03   1.2791675e-02   3.9689218e+01   1.7334752e+00
   1.2076522e-02   2.8405038e-02   8.1483963e-03   1.1486965e-02   3.5449165e+01   1.7131804e+00
   1.1788441e-02   2.7299386e-02   7.4383571e-03   1.0275831e-02   3.0239116e+01   1.7297734e+00
   1.1475847e-02   2.6080296e-02   6.7333153e-03   9.1766136e-03   2.6836606e+01   1.7277285e+00
   1.1164048e-02   2.4827466e-02   6.0513895e-03   8.2017406e-03   2.3773598e+01   1.7139837e+00
   1.0875480e-02   2.3611910e-02   5.4078697e-03   7.3571016e-03   2.1500160e+01   1.7374328e+00
   1.0629694e-02   2.2484550e-02   4.8147309e-03   6.6391946e-03   1.9191042e+01   1.7648452e+00
   1.0445408e-02   2.1482326e-02   4.2807963e-03   6.0392176e-03   1.6864236e+01   1.7831277e+00
   1.0336797e-02   2.0638708e-02   3.8127549e-03   5.5495244e-03   1.5597714e+01   1.8021356e+00
   1.0308494e-02   1.9977019e-02   3.4170101e-03   5.1639734e-03   1.2876085e+01   1.8136173e+00
   1.0358082e-02   1.9503559e-02   3.0989435e-03   4.8790346e-03   1.0835767e+01   1.8149276e+00
   1.0479662e-02   1.9210807e-02   2.8619279e-03   4.6942426e-03   9.6681896e+00   1.8186196e+00
   1.0667812e-02   1.9091358e-02   2.7088835e-03   4.6060028e-03   7.8552078e+00   1.8269333e+00
   1.0917269e-02   1.9133732e-02   2.6424519e-03   4.6076094e-03   6.9547641e+00   1.8527265e+00
   1.1218687e-02   1.9323795e-02   2.6643107e-03   4.6919240e-03   6.3358282e+00   1.8369421e+00
   1.1557909e-02   1.9666607e-02   2.7768785e-03   4.8488642e-03   5.8576857e+00   1.7856522e+00
   1.1919617e-02   2.0173016e-02   2.9830569e-03   5.0647946e-03   5.4044719e+00   1.8083603e+00
   1.2290501e-02   2.0848410e-02   3.2839921e-03   5.3243916e-03   4.7963600e+00   1.8378574e+00
   1.2656543e-02   2.1700736e-02   3.6789297e-03   5.6155128e-03   4.5816430e+00   1.8256289e+00
   1.2999476e-02   2.2733592e-02   4.1659981e-03   5.9302826e-03   3.8700642e+00   1.8157425e+00
   1.3301097e-02   2.3944130e-02   4.7423569e-03   6.2597896e-03   2.7437532e+00   1.8079143e+00
   1.3545111e-02   2.5314040e-02   5.4023509e-03   6.5939186e-03   2.6876106e+00   1.8159496e+00
   1.3717103e-02   2.6808244e-02   6.1353191e-03   6.9248616e-03   2.8668754e+00   1.8083936e+00
   1.3814311e-02   2.8390256e-02   6.9245969e-03   7.2472276e-03   2.3664006e+00   1.8021302e+00
   1.3847010e-02   3.0031960e-02   7.7489253e-03   7.5535126e-03   1.9429349e+00   1.8410943e+00
   1.3833413e-02   3.1706452e-02   8.5845145e-03   7.8366056e-03   1.5473021e+00   1.7887320e+00
   1.3800757e-02   3.3372256e-02   9.4027395e-03   8.0988936e-03   1.2666080e+00   1.7780003e+00
   1.3779031e-02   3.4991680e-02   1.0171683e-02   8.3519046e-03   1.2333536e+00   1.7289359e+00
   1.3791505e-02   3.6550278e-02   1.0863603e-02   8.6159126e-03   1.2024762e+00   1.2917091e+00
   1.3850653e-02   3.8052254e-02   1.1454229e-02   8.9165636e-03   1.2243926e+00   1.0472758e+00
   1.3957247e-02   3.9506100e-02   1.1916135e-02   9.2757356e-03   1.2255258e+00   1.0921199e+00
   1.4104477e-02   4.0898948e-02   1.2222350e-02   9.7091026e-03   1.2304085e+00   1.0475591e+00
   1.4283961e-02   4.2209320e-02   1.2356807e-02   1.0225469e-02   1.2496432e+00   1.0605791e+00
   1.4486022e-02   4.3448226e-02   1.2320901e-02   1.0831954e-02   1.2413915e+00   1.0326304e+00
   1.4703929e-02   4.4662774e-02   1.2133897e-02   1.1536919e-02   1.2460568e+00   1.0042735e+00
   1.4943239e-02   4.5908924e-02   1.1825479e-02   1.2341929e-02   1.2362865e+00   1.0203056e+00
   1.5212159e-02   4.7255544e-02   1.1430034e-02   1.3236404e-02   1.2279927e+00   1.0509510e+00
   1.5506768e-02   4.8803394e-02   1.0981296e-02   1.4199778e-02   1.2224860e+00   1.0650058e+00
   1.5817070e-02   5.0648864e-02   1.0509346e-02   1.5210124e-02   1.2259792e+00   1.0325422e+00
   1.6137205e-02   5.2851464e-02   1.0043346e-02   1.6247808e-02   1.2340196e+00   1.0455826e+00
   1.6466423e-02   5.5430394e-02   9.6058101e-03   1.7285340e-02   1.2197293e+00   1.0223425e+00
   1.6799926e-02   5.8356926e-02   9.2093643e-03   1.8281634e-02   1.2280926e+00   1.0355641e+00
   1.7117820e-02   6.1565972e-02   8.8625333e-03   1.9202564e-02   1.2434261e+00   1.0326061e+00
   1.7386435e-02   6.4964836e-02   8.5729083e-03   2.0040196e-02   1.2211185e+00   1.0252986e+00
   1.7563672e-02   6.8421356e-02   8.3449261e-03   2.0805204e-02   1.2274114e+00   1.0544112e+00
   1.7614041e-02   7.1738112e-02   8.1790007e-03   2.1521722e-02   1.2432926e+00   1.0238356e+00
   1.7530478e-02   7.4693282e-02   8.0753065e-03   2.2218832e-02   1.2188272e+00   1.0793529e+00
   1.7324027e-02   7.7140282e-02   8.0328325e-03   2.2913270e-02   1.2192119e+00   1.0216465e+00
   1.7004037e-02   7.9043372e-02   8.0479147e-03   2.3605500e-02   1.2397249e+00   1.0555254e+00
   1.6584733e-02   8.0461744e-02   8.1153493e-03   2.4281966e-02   1.2372669e+00   1.0651743e+00
   1.6080268e-02   8.1467560e-02   8.2270725e-03   2.4927708e-02   1.2248052e+00   1.0252446e+00
   1.5497106e-02   8.2087708e-02   8.3699901e-03   2.5531630e-02   1.2356627e+00   1.1224598e+00
   1.4845281e-02   8.2345922e-02   8.5276753e-03   2.6081038e-02   1.2280884e+00   9.5407822e-01
   1.4135680e-02   8.2243636e-02   8.6831823e-03   2.6567874e-02   1.2135103e+00   1.1350823e+00
   1.3384983e-02   8.1738448e-02   8.8184887e-03   2.6983276e-02   1.2380001e+00   9.4774299e-01
   1.2622930e-02   8.0812326e-02   8.9224287e-03   2.7305872e-02   1.2240409e+00   9.2217985e-01
   1.1876270e-02   7.9486040e-02   8.9937719e-03   2.7489774e-02   1.2160232e+00   9.0241229e-01
   1.1168745e-02   7.7754264e-02   9.0306141e-03   2.7474938e-02   1.2375274e+00   6.4503838e-01
   1.0528527e-02   7.5560796e-02   9.0307935e-03   2.7223624e-02   1.2271113e+00   1.8371368e+00
   9.9833130e-03   7.2873172e-02   8.9982605e-03   2.6710392e-02   1.2281671e+00   2.7867382e+00
   9.5589420e-03   6.9745326e-02   8.9397247e-03   2.5918308e-02   1.2345495e+00   1.2319563e+01
   9.2811768e-03   6.6311358e-02   8.8628905e-03   2.4871840e-02   1.2338958e+00   3.1572155e+01
   9.1750768e-03   6.2765994e-02   8.7815103e-03   2.3618220e-02   1.2280986e+00   4.7269273e+01
   9.2626588e-03   5.9299114e-02   8.7113507e-03   2.2203160e-02   1.2073163e+00   6.1163796e+01
   9.5614928e-03   5.6036296e-02   8.6608727e-03   2.0681116e-02   1.2113779e+00   7.3256667e+01
   1.0086568e-02   5.3040862e-02   8.6297025e-03   1.9109836e-02   1.2157702e+00   8.1225985e+01
   1.0856954e-02   5.0326896e-02   8.6107771e-03   1.7537252e-02   1.2013397e+00   8.7410407e+01
   1.1891831e-02   4.7877634e-02   8.5965875e-03   1.5997650e-02   1.2141909e+00   9.0880545e+01
   1.3200949e-02   4.5662556e-02   8.5829493e-03   1.4514240e-02   1.2319985e+00   9.3553579e+01
   1.4786908e-02   4.3646478e-02   8.5649107e-03   1.3107527e-02   1.2345329e+00   9.5737349e+01
   1.6641133e-02   4.1812414e-02   8.5379779e-03   1.1795810e-02   1.2277247e+00   9.7271856e+01
   1.8738936e-02   4.0159736e-02   8.5038831e-03   1.0588610e-02   1.1992658e+00   9.8507260e+01
   2.1040726e-02   3.8675462e-02   8.4690995e-03   9.4908636e-03   1.2065977e+00   9.9156945e+01
   2.3489846e-02   3.7341844e-02   8.4424137e-03   8.5083586e-03   1.2314336e+00   9.9883877e+01
   2.6014432e-02   3.6145842e-02   8.4343195e-03   7.6436056e-03   1.2235253e+00   1.0030997e+02
   2.8531636e-02   3.5072260e-02   8.4518397e-03   6.8927566e-03   1.2373458e+00   1.0078782e+02
   3.0970252e-02   3.4109206e-02   8.4968513e-03   6.2475566e-03   1.2240373e+00   1.0137230e+02
   3.3289546e-02   3.3239126e-02   8.5673621e-03   5.7000254e-03   1.2085571e+00   1.0184737e+02
   3.5453576e-02   3.2426726e-02   8.6554243e-03   5.2437468e-03   1.2237757e+00   1.0238124e+02
   3.7402150e-02   3.1640236e-02   8.7463559e-03   4.8725672e-03   1.2148092e+00   1.0267553e+02
   3.9059386e-02   3.0869116e-02   8.8188067e-03   4.5814106e-03   1.2357287e+00   1.0279424e+02
   4.0373854e-02   3.0112634e-02   8.8490451e-03   4.3659526e-03   1.2435918e+00   1.0284604e+02
   4.1328492e-02   2.9393504e-02   8.8219953e-03   4.2210144e-03   1.2383246e+00   1.0288262e+02
   4.1896120e-02   2.8759242e-02   8.7418353e-03   4.1404282e-03   1.2487592e+00   1.0284401e+02
   4.2041756e-02   2.8242168e-02   8.6293571e-03   4.1187968e-03   1.2367375e+00   1.0266836e+02
   4.1764832e-02   2.7859350e-02   8.5072603e-03   4.1519394e-03   1.2469257e+00   1.0244805e+02
   4.1074498e-02   2.7619870e-02   8.3925547e-03   4.2349976e-03   1.2431808e+00   1.0219209e+02
   3.9991392e-02   2.7516982e-02   8.2967473e-03   4.3595774e-03   1.2353370e+00   1.0181677e+02
   3.8607186e-02   2.7533910e-02   8.2287517e-03   4.5130172e-03   1.2500998e+00   1.0134064e+02
   3.7050324e-02   2.7649892e-02   8.1970733e-03   4.6792130e-03   1.2386607e+00   1.0093599e+02
   3.5426204e-02   2.7860508e-02   8.2104069e-03   4.8410058e-03   1.2373319e+00   1.0054806e+02
   3.3816184e-02   2.8175538e-02   8.2776993e-03   4.9866688e-03   1.2365767e+00   1.0007331e+02
   3.2272108e-02   2.8596528e-02   8.4047261e-03   5.1118054e-03   1.2418817e+00   9.9678328e+01
   3.0838030e-02   2.9112298e-02   8.5946335e-03   5.2189240e-03   1.2576684e+00   9.9316235e+01
   2.9579152e-02   2.9687572e-02   8.8470799e-03   5.3156964e-03   1.2373478e+00   9.8820705e+01
   2.8561946e-02   3.0257010e-02   9.1534379e-03   5.4077238e-03   1.2291243e+00   9.8274891e+01
   2.7836930e-02   3.0748794e-02   9.4963681e-03   5.4976892e-03   1.2435654e+00   9.7512460e+01
   2.7432044e-02   3.1112594e-02   9.8536221e-03   5.5880030e-03   1.2475356e+00   9.6655046e+01
   2.7346254e-02   3.1327810e-02   1.0202701e-02   5.6804514e-03   1.2324665e+00   9.5641863e+01
   2.7551004e-02   3.1399258e-02   1.0517538e-02   5.7758634e-03   1.2356377e+00   9.4292128e+01
   2.7998560e-02   3.1331680e-02   1.0769436e-02   5.8709620e-03   1.2608189e+00   9.2953427e+01
   2.8647014e-02   3.1123630e-02   1.0937083e-02   5.9572246e-03   1.2452568e+00   9.1145647e+01
   2.9466000e-02   3.0794926e-02   1.1008178e-02   6.0231956e-03   1.2311340e+00   8.9200779e+01
   3.0419664e-02   3.0383388e-02   1.0984163e-02   6.0558506e-03   1.2505922e+00   8.7023251e+01
   3.1468616e-02   2.9926642e-02   1.0885689e-02   6.0467026e-03   1.2490411e+00   8.4183398e+01
   3.2581674e-02   2.9451820e-02   1.0741244e-02   5.9945586e-03   1.2418683e+00   8.1617960e+01
   3.3727910e-02   2.8973954e-02   1.0574366e-02   5.9002198e-03   1.2450784e+00   7.8177998e+01
   3.4872864e-02   2.8498396e-02   1.0400403e-02   5.7658322e-03   1.2464771e+00   7.4441130e+01
   3.5986826e-02   2.8027914e-02   1.0228600e-02   5.5969108e-03   1.2465319e+00   7.1368996e+01
   3.7051964e-02   2.7570422e-02   1.0062445e-02   5.4008940e-03   1.2232208e+00   6.8067932e+01
   3.8087330e-02   2.7124210e-02   9.8956021e-03   5.1843392e-03   1.2304820e+00   6.4886290e+01
   3.9124970e-02   2.6666628e-02   9.7133051e-03   4.9562140e-03   1.2557528e+00   6.1003181e+01
   4.0157832e-02   2.6164212e-02   9.4967921e-03   4.7311450e-03   1.2341949e+00   5.7584762e+01
   4.1153062e-02   2.5593380e-02   9.2236109e-03   4.5245954e-03   1.2360024e+00   5.4523885e+01
   4.2075710e-02   2.4940426e-02   8.8716641e-03   4.3505346e-03   1.2532736e+00   5.1107461e+01
   4.2891654e-02   2.4207318e-02   8.4299857e-03   4.2214060e-03   1.2466257e+00   4.8331712e+01
   4.3557682e-02   2.3427886e-02   7.9084009e-03   4.1475620e-03   1.2409432e+00   4.4971460e+01
   4.4005812e-02   2.2647390e-02   7.3313127e-03   4.1368410e-03   1.2393737e+00   4.2125410e+01
   4.4164140e-02   2.1918512e-02   6.7210213e-03   4.1948034e-03   1.2526898e+00   3.8924693e+01
   4.3987150e-02   2.1301368e-02   6.0957635e-03   4.3289122e-03   1.2529700e+00   3.5116416e+01
   4.3461992e-02   2.0842182e-02   5.4746369e-03   4.5475786e-03   1.2482778e+00   3.1965127e+01
   4.2597368e-02   2.0571208e-02   4.8757813e-03   4.8577738e-03   1.2548945e+00   2.8763131e+01
   4.1400062e-02   2.0498666e-02   4.3140195e-03   5.2673786e-03   1.2447420e+00   2.6947070e+01
   3.9894510e-02   2.0615030e-02   3.7996327e-03   5.7812948e-03   1.2342452e+00   2.5019473e+01
   3.8162486e-02   2.0906000e-02   3.3387639e-03   6.3983876e-03   1.2395761e+00   2.2385624e+01
   3.6316374e-02   2.1344830e-02   2.9344787e-03   7.1118186e-03   1.2542288e+00   2.0313665e+01
   3.4462532e-02   2.1880230e-02   2.5879441e-03   7.9080036e-03   1.2519602e+00   1.8019519e+01
   3.2704184e-02   2.2442490e-02   2.2993381e-03   8.7680426e-03   1.2368656e+00   1.6273508e+01
   3.1136958e-02   2.2953904e-02   2.0678251e-03   9.6677506e-03   1.2328180e+00   1.4338596e+01
   2.9836236e-02   2.3343218e-02   1.8925225e-03   1.0582547e-02   1.2364560e+00   1.2325604e+01
   2.8849872e-02   2.3545478e-02   1.7731121e-03   1.1485896e-02   1.2425845e+00   1.1137505e+01
   2.8200572e-02   2.3513430e-02   1.7095907e-03   1.2345050e-02   1.2401083e+00   9.5263340e+00
   2.7889654e-02   2.3234816e-02   1.7017411e-03   1.3140439e-02   1.2511198e+00   8.4734624e+00
   2.7898276e-02   2.2708430e-02   1.7492487e-03   1.3872666e-02   1.2686559e+00   7.9328217e+00
   2.8206680e-02   2.1947490e-02   1.8514229e-03   1.4547629e-02   1.2641825e+00   6.8149261e+00
   2.8794366e-02   2.0996800e-02   2.0061405e-03   1.5175837e-02   1.2394647e+00   5.8841609e+00
   2.9616460e-02   1.9915684e-02   2.2100683e-03   1.5783564e-02   1.2262653e+00   5.0847357e+00
   3.0602024e-02   1.8774360e-02   2.4579857e-03   1.6412698e-02   1.2403477e+00   4.4876593e+00
   3.1663922e-02   1.7644624e-02   2.7436089e-03   1.7104382e-02   1.2242985e+00   3.9891826e+00
   3.2706284e-02   1.6582985e-02   3.0601851e-03   1.7886536e-02   1.2265545e+00   3.3036292e+00
   3.3644292e-02   1.5633414e-02   3.3996637e-03   1.8767788e-02   1.2502774e+00   3.3338385e+00
   3.4432870e-02   1.4831248e-02   3.7549955e-03   1.9740162e-02   1.2508308e+00   3.5881357e+00
   3.5074616e-02   1.4200049e-02   4.1214365e-03   2.0789346e-02   1.2549455e+00   3.3848154e+00
   3.5596234e-02   1.3751907e-02   4.4984455e-03   2.1909992e-02   1.2412884e+00   3.2902898e+00
   3.6025128e-02   1.3493242e-02   4.8889245e-03   2.3120154e-02   1.2482146e+00   3.0303282e+00
   3.6408434e-02   1.3424181e-02   5.2983533e-03   2.4447634e-02   1.2258155e+00   2.5870828e+00
   3.6820896e-02   1.3537554e-02   5.7375071e-03   2.5912908e-02   1.2351984e+00   2.4296363e+00
   3.7326598e-02   1.3817958e-02   6.2183495e-03   2.7527508e-02   1.2520881e+00   2.3309858e+00
   3.7980260e-02   1.4242294e-02   6.7520821e-03   2.9302674e-02   1.2112575e+00   2.2672778e+00
   3.8858664e-02   1.4782560e-02   7.3481649e-03   3.1258994e-02   1.2717650e+00   2.1923120e+00
   4.0061920e-02   1.5405635e-02   8.0120759e-03   3.3421770e-02   1.2316139e+00   1.7584277e+00
   4.1677616e-02   1.6088385e-02   8.7490929e-03   3.5817836e-02   1.2354923e+00   1.3771971e+00
   4.3753384e-02   1.6822553e-02   9.5612841e-03   3.8458990e-02   1.2421459e+00   1.4069605e+00
   4.6302854e-02   1.7603979e-02   1.0445569e-02   4.1333656e-02   1.2075092e+00   1.3897709e+00
   4.9302324e-02   1.8432123e-02   1.1399928e-02   4.4412128e-02   1.2853228e+00   1.2785459e+00
   5.2710512e-02   1.9298111e-02   1.2420947e-02   4.7630148e-02   1.1737137e+00   1.2501081e+00
   5.6473432e-02   2.0177122e-02   1.3496923e-02   5.0877214e-02   1.2999607e+00   1.1521618e+00
   6.0531282e-02   2.1046610e-02   1.4605951e-02   5.4009332e-02   1.1934300e+00   1.1154164e+00
   6.4871592e-02   2.1895130e-02   1.5716218e-02   5.6866206e-02   1.2070619e+00   1.2009313e+00
   6.9492000e-02   2.2703842e-02   1.6790789e-02   5.9260718e-02   1.3000910e+00   1.2125750e+00
   7.4337274e-02   2.3458238e-02   1.7797904e-02   6.1003672e-02   1.0554778e+00   1.2071851e+00
   7.9293262e-02   2.4176894e-02   1.8720938e-02   6.1943888e-02   1.3684309e+00   1.1821131e+00
   8.4192848e-02   2.4899114e-02   1.9559565e-02   6.2003340e-02   8.8321682e-01   1.1416673e+00
   8.8832008e-02   2.5675128e-02   2.0322299e-02   6.1245866e-02   1.2585692e+00   1.1586265e+00
   9.2957524e-02   2.6553352e-02   2.1025041e-02   5.9805768e-02   9.2015712e-01   1.1606982e+00
   9.6300696e-02   2.7586690e-02   2.1694035e-02   5.7786328e-02   8.0836591e-01   1.1702097e+00
   9.8650528e-02   2.8862112e-02   2.2355585e-02   5.5297836e-02   6.1158233e+00   1.1755805e+00
   9.9848336e-02   3.0470900e-02   2.3025111e-02   5.2467106e-02   1.5953638e+01   1.1867489e+00
   9.9805470e-02   3.2485484e-02   2.3706507e-02   4.9406108e-02   3.7002088e+01   1.2020469e+00
   9.8553676e-02   3.4962178e-02   2.4384533e-02   4.6194818e-02   6.1775284e+01   1.1903066e+00
   9.6227726e-02   3.7930994e-02   2.5025161e-02   4.2896160e-02   7.6644441e+01   1.1673047e+00
   9.3032508e-02   4.1399950e-02   2.5603453e-02   3.9588624e-02   8.7010760e+01   1.1135951e+00
   8.9177666e-02   4.5346938e-02   2.6118121e-02   3.6354998e-02   9.5960155e+01   1.1073828e+00
   8.4839942e-02   4.9711224e-02   2.6567399e-02   3.3270402e-02   1.0408052e+02   1.1013206e+00
   8.0179312e-02   5.4411658e-02   2.6928777e-02   3.0405688e-02   1.0958308e+02   1.0743267e+00
   7.5307016e-02   5.9354356e-02   2.7164545e-02   2.7816894e-02   1.1179101e+02   1.0895249e+00
   7.0266040e-02   6.4424936e-02   2.7224487e-02   2.5535814e-02   1.1337674e+02   1.0734206e+00
   6.5048264e-02   6.9506180e-02   2.7045305e-02   2.3571766e-02   1.1390130e+02   1.0854607e+00
   5.9659876e-02   7.4474796e-02   2.6579901e-02   2.1917232e-02   1.1410263e+02   1.1296897e+00
   5.4175960e-02   7.9169262e-02   2.5836233e-02   2.0554154e-02   1.1385014e+02   1.0824185e+00
   4.8704270e-02   8.3371288e-02   2.4876391e-02   1.9457836e-02   1.1308177e+02   1.0500647e+00
   4.3359184e-02   8.6833340e-02   2.3780373e-02   1.8599154e-02   1.1223094e+02   1.0812956e+00
   3.8244980e-02   8.9374118e-02   2.2611105e-02   1.7946032e-02   1.1117761e+02   1.0471923e+00
   3.3438644e-02   9.0858126e-02   2.1406413e-02   1.7463300e-02   1.1021568e+02   1.0113858e+00
   2.9006788e-02   9.1213414e-02   2.0195665e-02   1.7124162e-02   1.0919723e+02   9.8024265e-01
   2.5010496e-02   9.0548902e-02   1.9012317e-02   1.6909966e-02   1.0853960e+02   8.6173273e-01
   2.1498132e-02   8.9041528e-02   1.7886712e-02   1.6807896e-02   1.0784108e+02   7.7210393e-01
   1.8499217e-02   8.6889966e-02   1.6838125e-02   1.6831392e-02   1.0674049e+02   7.2229430e-01
   1.6019829e-02   8.4339504e-02   1.5875431e-02   1.7010936e-02   1.0567428e+02   7.5906253e-01
   1.4049501e-02   8.1569424e-02   1.4996268e-02   1.7366446e-02   1.0445867e+02   9.5640992e-01
   1.2566952e-02   7.8697106e-02   1.4190620e-02   1.7902196e-02   1.0317329e+02   1.0470118e+00
   1.1538287e-02   7.5793034e-02   1.3449799e-02   1.8613560e-02   1.0163099e+02   1.0585265e+00
   1.0917512e-02   7.2878434e-02   1.2771047e-02   1.9489610e-02   9.9628398e+01   1.0536157e+00
   1.0649485e-02   6.9989168e-02   1.2158778e-02   2.0506316e-02   9.7581325e+01   9.2216331e-01
   1.0669668e-02   6.7175498e-02   1.1621640e-02   2.1626188e-02   9.5092917e+01   9.6919580e-01
   1.0910301e-02   6.4465038e-02   1.1166755e-02   2.2803962e-02   9.2441743e+01   1.0375384e+00
   1.1308310e-02   6.1863836e-02   1.0793919e-02   2.3986596e-02   9.0102690e+01   1.0275417e+00
   1.1807308e-02   5.9395772e-02   1.0494559e-02   2.5111090e-02   8.7089701e+01   1.1894285e+00
   1.2363161e-02   5.7113916e-02   1.0256460e-02   2.6103048e-02   8.3946529e+01   1.2840018e+00
   1.2944671e-02   5.5069812e-02   1.0062098e-02   2.6887226e-02   8.1383684e+01   1.2757238e+00
   1.3526181e-02   5.3303470e-02   9.8900521e-03   2.7405354e-02   7.9028993e+01   1.1537521e+00
   1.4079760e-02   5.1847138e-02   9.7239731e-03   2.7609790e-02   7.6218774e+01   1.0585239e+00
   1.4578037e-02   5.0731156e-02   9.5505021e-03   2.7478022e-02   7.2785552e+01   1.0773628e+00
   1.4996418e-02   4.9979580e-02   9.3557639e-03   2.7039286e-02   6.8983056e+01   1.0218081e+00
   1.5303423e-02   4.9587570e-02   9.1334923e-03   2.6342420e-02   6.4211520e+01   1.0724553e+00
   1.5468570e-02   4.9533824e-02   8.8868381e-03   2.5435794e-02   6.0033732e+01   1.1271083e+00
   1.5475088e-02   4.9809948e-02   8.6210125e-03   2.4378370e-02   5.6043157e+01   1.0975454e+00
   1.5318481e-02   5.0393808e-02   8.3438107e-03   2.3230000e-02   5.1605175e+01   1.1118399e+00
   1.5002823e-02   5.1216572e-02   8.0659169e-03   2.2036442e-02   4.8071167e+01   1.1116304e+00
   1.4539820e-02   5.2182998e-02   7.7942969e-03   2.0824982e-02   4.4049712e+01   1.1058602e+00
   1.3954768e-02   5.3196356e-02   7.5310523e-03   1.9613704e-02   4.0290283e+01   1.1172424e+00
   1.3283421e-02   5.4153340e-02   7.2767381e-03   1.8418980e-02   3.5527930e+01   1.1175146e+00
   1.2563357e-02   5.4926738e-02   7.0286913e-03   1.7250962e-02   3.0094929e+01   1.1959419e+00
   1.1831042e-02   5.5366584e-02   6.7798323e-03   1.6108272e-02   2.6521322e+01   1.3896216e+00
   1.1115036e-02   5.5334412e-02   6.5253169e-03   1.4987440e-02   2.2716790e+01   1.4252708e+00
   1.0433906e-02   5.4751664e-02   6.2644803e-03   1.3889914e-02   1.9654468e+01   1.3611893e+00
   9.7982722e-03   5.3626930e-02   5.9962825e-03   1.2814072e-02   1.6827176e+01   1.3825856e+00
   9.2133234e-03   5.2032834e-02   5.7186829e-03   1.1759756e-02   1.3996308e+01   1.3834065e+00
   8.6880808e-03   5.0051596e-02   5.4310819e-03   1.0732319e-02   1.1978469e+01   1.4076713e+00
   8.2375256e-03   4.7755222e-02   5.1365403e-03   9.7354986e-03   9.5407498e+00   1.4373883e+00
   7.8740562e-03   4.5230958e-02   4.8402217e-03   8.7738286e-03   7.9729022e+00   1.4011520e+00
   7.6028252e-03   4.2576784e-02   4.5490121e-03   7.8546536e-03   7.0181773e+00   1.4039297e+00
   7.4234892e-03   3.9883586e-02   4.2722961e-03   6.9839096e-03   6.5887891e+00   1.4467041e+00
   7.3317936e-03   3.7250150e-02   4.0188883e-03   6.1676676e-03   6.1474813e+00   1.4440876e+00
   7.3192418e-03   3.4774294e-02   3.7949197e-03   5.4123650e-03   4.9999257e+00   1.4133951e+00
   7.3731130e-03   3.2530738e-02   3.6041411e-03   4.7210626e-03   4.7163701e+00   1.3963843e+00
   7.4764742e-03   3.0569024e-02   3.4495591e-03   4.0963962e-03   4.1592073e+00   1.4318923e+00
   7.6096306e-03   2.8919974e-02   3.3324695e-03   3.5431648e-03   3.0830877e+00   1.4530703e+00
   7.7560612e-03   2.7607826e-02   3.2511927e-03   3.0646258e-03   3.0604543e+00   1.4575921e+00
   7.9057030e-03   2.6655548e-02   3.2031937e-03   2.6611790e-03   3.1519532e+00   1.4729366e+00
   8.0489032e-03   2.6077264e-02   3.1858209e-03   2.3316872e-03   2.7840626e+00   1.4375784e+00
   8.1785986e-03   2.5865016e-02   3.1967947e-03   2.0749708e-03   2.3768985e+00   1.4350037e+00
   8.2988880e-03   2.5993128e-02   3.2337809e-03   1.8911528e-03   1.9079506e+00   1.4388670e+00
   8.4199952e-03   2.6428330e-02   3.2927035e-03   1.7808096e-03   1.5992040e+00   1.4055181e+00
   8.5530408e-03   2.7135078e-02   3.3671979e-03   1.7456356e-03   1.3496524e+00   1.4001008e+00
   8.7076968e-03   2.8073328e-02   3.4483719e-03   1.7902964e-03   1.2066648e+00   1.4009661e+00
   8.8891004e-03   2.9183974e-02   3.5251937e-03   1.9205622e-03   1.2443572e+00   1.4015796e+00
   9.0992292e-03   3.0412054e-02   3.5865335e-03   2.1410290e-03   1.2332314e+00   1.3868459e+00
   9.3400936e-03   3.1726670e-02   3.6238553e-03   2.4568796e-03   1.2408480e+00   1.3144567e+00
   9.6150746e-03   3.3114740e-02   3.6297529e-03   2.8756538e-03   1.2368816e+00   1.2801946e+00
   9.9232820e-03   3.4595314e-02   3.5992199e-03   3.4053000e-03   1.2370016e+00   1.2748496e+00
   1.0261703e-02   3.6200530e-02   3.5341393e-03   4.0520860e-03   1.2394359e+00   1.1436776e+00
   1.0629696e-02   3.7937816e-02   3.4399157e-03   4.8207948e-03   1.2157004e+00   1.0752008e+00
   1.1025412e-02   3.9783666e-02   3.3234709e-03   5.7166158e-03   1.2423402e+00   1.1073737e+00
   1.1447565e-02   4.1712742e-02   3.1938455e-03   6.7457826e-03   1.2456507e+00   1.0594511e+00
   1.1892195e-02   4.3712410e-02   3.0586607e-03   7.9170956e-03   1.2261072e+00   1.0499196e+00
   1.2344914e-02   4.5761812e-02   2.9238919e-03   9.2438546e-03   1.2287742e+00   1.0567043e+00
   1.2783809e-02   4.7844442e-02   2.7950057e-03   1.0738853e-02   1.2277457e+00   1.0221345e+00
   1.3188701e-02   4.9947576e-02   2.6765153e-03   1.2410207e-02   1.2261614e+00   1.0453663e+00
   1.3542248e-02   5.2054248e-02   2.5732117e-03   1.4259709e-02   1.2325538e+00   1.0351580e+00
   1.3829186e-02   5.4169036e-02   2.4898027e-03   1.6279936e-02   1.2335906e+00   1.0346749e+00
   1.4043078e-02   5.6322566e-02   2.4296631e-03   1.8453218e-02   1.2311190e+00   1.0993753e+00
   1.4191092e-02   5.8547386e-02   2.3950307e-03   2.0747184e-02   1.2392571e+00   1.0413766e+00
   1.4294630e-02   6.0860112e-02   2.3868443e-03   2.3120716e-02   1.2382681e+00   1.0112411e+00
   1.4378077e-02   6.3275746e-02   2.4057421e-03   2.5538126e-02   1.2274526e+00   1.0186851e+00
   1.4456476e-02   6.5788224e-02   2.4528645e-03   2.7958966e-02   1.2209933e+00   1.0146350e+00
   1.4536862e-02   6.8330410e-02   2.5288813e-03   3.0328176e-02   1.2276487e+00   1.0340109e+00
   1.4620319e-02   7.0802074e-02   2.6348795e-03   3.2588724e-02   1.2424220e+00   9.7979112e-01
   1.4702919e-02   7.3097998e-02   2.7730655e-03   3.4687454e-02   1.2298971e+00   1.0595210e+00
   1.4777145e-02   7.5084044e-02   2.9451383e-03   3.6561654e-02   1.2213528e+00   9.9223122e-01
   1.4829958e-02   7.6596094e-02   3.1514195e-03   3.8124542e-02   1.2299735e+00   9.8375539e-01
   1.4840468e-02   7.7530150e-02   3.3905133e-03   3.9293804e-02   1.2149529e+00   1.0236932e+00
   1.4788256e-02   7.7881868e-02   3.6586943e-03   4.0030636e-02   1.2103015e+00   9.4855030e-01
   1.4660725e-02   7.7665668e-02   3.9505279e-03   4.0336422e-02   1.2204113e+00   1.0862187e+00
   1.4449717e-02   7.6919978e-02   4.2595685e-03   4.0252304e-02   1.2229402e+00   8.8939797e-01
   1.4150034e-02   7.5748212e-02   4.5780915e-03   3.9851608e-02   1.2275973e+00   1.0639598e+00
   1.3757210e-02   7.4283096e-02   4.8979587e-03   3.9197720e-02   1.2052317e+00   9.0317541e-01
   1.3274563e-02   7.2672068e-02   5.2111593e-03   3.8331602e-02   1.2046782e+00   8.4432941e-01
   1.2720081e-02   7.1061264e-02   5.5113557e-03   3.7291676e-02   1.2279978e+00   1.0147131e+00
   1.2112364e-02   6.9563086e-02   5.7958919e-03   3.6103406e-02   1.2169029e+00   4.9514514e-01
   1.1466770e-02   6.8240174e-02   6.0604551e-03   3.4765456e-02   1.2221621e+00   1.5673217e+00
   1.0804859e-02   6.7108072e-02   6.2975629e-03   3.3257196e-02   1.2393400e+00   1.9921538e+00
   1.0150195e-02   6.6154132e-02   6.5014199e-03   3.1560662e-02   1.2363304e+00   1.0446684e+01
   9.5223322e-03   6.5332146e-02   6.6641053e-03   2.9697136e-02   1.2084767e+00   3.0336818e+01
   8.9416640e-03   6.4576546e-02   6.7761851e-03   2.7719672e-02   1.1964464e+00   4.6906859e+01
   8.4346830e-03   6.3812428e-02   6.8297599e-03   2.5685618e-02   1.2268704e+00   6.2170426e+01
   8.0310180e-03   6.2938574e-02   6.8171045e-03   2.3656924e-02   1.2143282e+00   7.6692193e+01
   7.7641044e-03   6.1887146e-02   6.7384405e-03   2.1694914e-02   1.1976249e+00   8.5628862e+01
   7.6744614e-03   6.0646632e-02   6.6023381e-03   1.9846718e-02   1.2210915e+00   9.2421022e+01
   7.8023426e-03   5.9238806e-02   6.4232123e-03   1.8141772e-02   1.2208054e+00   9.6470645e+01
   8.1827618e-03   5.7754992e-02   6.2236951e-03   1.6604802e-02   1.2203884e+00   9.8534096e+01
   8.8451948e-03   5.6306382e-02   6.0254795e-03   1.5257377e-02   1.2096571e+00   9.9529607e+01
   9.8112068e-03   5.4958278e-02   5.8444361e-03   1.4106682e-02   1.2033224e+00   9.9777779e+01
   1.1092185e-02   5.3744910e-02   5.6915999e-03   1.3147155e-02   1.2179751e+00   9.9917189e+01
   1.2687777e-02   5.2662566e-02   5.5721447e-03   1.2365931e-02   1.2138464e+00   9.9268105e+01
   1.4584896e-02   5.1690236e-02   5.4899705e-03   1.1748238e-02   1.2070663e+00   9.8741302e+01
   1.6755926e-02   5.0835342e-02   5.4496971e-03   1.1280604e-02   1.2122706e+00   9.8293478e+01
   1.9161598e-02   5.0112408e-02   5.4558265e-03   1.0948090e-02   1.2209337e+00   9.7968240e+01
   2.1754008e-02   4.9500360e-02   5.5145921e-03   1.0733086e-02   1.2081483e+00   9.7867331e+01
   2.4472122e-02   4.8959710e-02   5.6325747e-03   1.0619727e-02   1.2079452e+00   9.7864743e+01
   2.7236392e-02   4.8463280e-02   5.8132843e-03   1.0595082e-02   1.2239584e+00   9.8181064e+01
   2.9963082e-02   4.7991162e-02   6.0567647e-03   1.0642080e-02   1.2280467e+00   9.8223944e+01
   3.2589118e-02   4.7499692e-02   6.3596401e-03   1.0736237e-02   1.2355908e+00   9.8389239e+01
   3.5060908e-02   4.6906308e-02   6.7131317e-03   1.0853048e-02   1.2322191e+00   9.8699182e+01
   3.7319574e-02   4.6148918e-02   7.1036313e-03   1.0975158e-02   1.2209451e+00   9.8785742e+01
   3.9317340e-02   4.5215552e-02   7.5128395e-03   1.1090188e-02   1.2291975e+00   9.8915941e+01
   4.1013384e-02   4.4092482e-02   7.9160985e-03   1.1189537e-02   1.2473135e+00   9.8824677e+01
   4.2371566e-02   4.2765166e-02   8.2843221e-03   1.1268238e-02   1.2352831e+00   9.8537507e+01
   4.3378306e-02   4.1260686e-02   8.5876193e-03   1.1322910e-02   1.2275256e+00   9.8070662e+01
   4.4024120e-02   3.9626632e-02   8.8048787e-03   1.1358891e-02   1.2339407e+00   9.7360864e+01
   4.4291306e-02   3.7885632e-02   8.9312369e-03   1.1389869e-02   1.2312166e+00   9.6508395e+01
   4.4182810e-02   3.6034212e-02   8.9748621e-03   1.1426042e-02   1.2466269e+00   9.5551285e+01
   4.3737308e-02   3.4071580e-02   8.9504565e-03   1.1474487e-02   1.2364650e+00   9.4631519e+01
   4.3002304e-02   3.2017956e-02   8.8703327e-03   1.1543825e-02   1.2202268e+00   9.3629678e+01
   4.2013342e-02   2.9894800e-02   8.7397019e-03   1.1642531e-02   1.2362841e+00   9.2574288e+01
   4.0814828e-02   2.7723224e-02   8.5580777e-03   1.1779212e-02   1.2356745e+00   9.1431621e+01
   3.9463586e-02   2.5554722e-02   8.3271121e-03   1.1963595e-02   1.2408273e+00   9.0039580e+01
   3.8016732e-02   2.3455038e-02   8.0590527e-03   1.2202421e-02   1.2456563e+00   8.8735798e+01
   3.6524806e-02   2.1475068e-02   7.7720521e-03   1.2495592e-02   1.2392637e+00   8.7357404e+01
   3.5025590e-02   1.9651455e-02   7.4812791e-03   1.2835055e-02   1.2428983e+00   8.5590266e+01
   3.3564698e-02   1.8011368e-02   7.1952145e-03   1.3200160e-02   1.2368767e+00   8.3568759e+01
   3.2199972e-02   1.6577337e-02   6.9149677e-03   1.3557611e-02   1.2391580e+00   8.0631816e+01
   3.0989230e-02   1.5370336e-02   6.6369049e-03   1.3866010e-02   1.2498425e+00   7.7402458e+01
   2.9988198e-02   1.4408751e-02   6.3576649e-03   1.4081446e-02   1.2558994e+00   7.4540507e+01
   2.9242492e-02   1.3705416e-02   6.0787179e-03   1.4167796e-02   1.2496735e+00   7.1085478e+01
   2.8794636e-02   1.3268384e-02   5.8053845e-03   1.4096568e-02   1.2341937e+00   6.7655982e+01
   2.8684036e-02   1.3099022e-02   5.5424435e-03   1.3863379e-02   1.2432694e+00   6.4425103e+01
   2.8929582e-02   1.3189323e-02   5.2955489e-03   1.3507281e-02   1.2402671e+00   6.1017270e+01
   2.9520254e-02   1.3527025e-02   5.0711483e-03   1.3080675e-02   1.2434126e+00   5.7657602e+01
   3.0412008e-02   1.4096297e-02   4.8724719e-03   1.2622979e-02   1.2453343e+00   5.4256705e+01
   3.1536580e-02   1.4873486e-02   4.7003243e-03   1.2163855e-02   1.2231057e+00   5.0822648e+01
   3.2818738e-02   1.5831222e-02   4.5533309e-03   1.1727129e-02   1.2558874e+00   4.6911946e+01
   3.4201802e-02   1.6940889e-02   4.4279037e-03   1.1330712e-02   1.2615860e+00   4.2291284e+01
   3.5652118e-02   1.8166300e-02   4.3184109e-03   1.0982994e-02   1.2325230e+00   3.7584886e+01
   3.7131546e-02   1.9462124e-02   4.2164355e-03   1.0683605e-02   1.2528029e+00   3.3563833e+01
   3.8595772e-02   2.0772484e-02   4.1154953e-03   1.0428224e-02   1.2414022e+00   2.9945015e+01
   4.0003660e-02   2.2032320e-02   4.0120235e-03   1.0208576e-02   1.2307805e+00   2.6630929e+01
   4.1313500e-02   2.3167908e-02   3.9021139e-03   1.0013467e-02   1.2416070e+00   2.3347612e+01
   4.2480776e-02   2.4103012e-02   3.7835785e-03   9.8424646e-03   1.2383403e+00   1.9813852e+01
   4.3440592e-02   2.4788532e-02   3.6552751e-03   9.7029446e-03   1.2540978e+00   1.7064999e+01
   4.4118628e-02   2.5212972e-02   3.5171007e-03   9.6009706e-03   1.2430676e+00   1.4943352e+01
   4.4457800e-02   2.5394060e-02   3.3734935e-03   9.5571406e-03   1.2322046e+00   1.2426507e+01
   4.4406386e-02   2.5378000e-02   3.2295457e-03   9.6023446e-03   1.2516017e+00   9.9702256e+00
   4.3934584e-02   2.5216302e-02   3.0883801e-03   9.7622236e-03   1.2456402e+00   8.2840528e+00
   4.3069814e-02   2.4948390e-02   2.9544357e-03   1.0061782e-02   1.2342581e+00   6.7406547e+00
   4.1877028e-02   2.4616570e-02   2.8324779e-03   1.0527064e-02   1.2440895e+00   5.4343800e+00
   4.0408114e-02   2.4264200e-02   2.7261567e-03   1.1179729e-02   1.2430139e+00   5.2366320e+00
   3.8678426e-02   2.3918480e-02   2.6395559e-03   1.2031422e-02   1.2323172e+00   5.0262466e+00
   3.6697344e-02   2.3583764e-02   2.5767725e-03   1.3084380e-02   1.2415063e+00   4.2898339e+00
   3.4512244e-02   2.3250668e-02   2.5404077e-03   1.4331042e-02   1.2403274e+00   4.0421216e+00
   3.2199692e-02   2.2915672e-02   2.5314499e-03   1.5753391e-02   1.2457931e+00   3.7022456e+00
   2.9827412e-02   2.2577730e-02   2.5504859e-03   1.7329238e-02   1.2574376e+00   3.2779931e+00
   2.7450604e-02   2.2221844e-02   2.5992347e-03   1.9028460e-02   1.2420932e+00   3.2323674e+00
   2.5121116e-02   2.1826106e-02   2.6811641e-03   2.0808302e-02   1.2382657e+00   3.3191159e+00
   2.2882054e-02   2.1382380e-02   2.8006351e-03   2.2616326e-02   1.2327135e+00   3.3194022e+00
   2.0770068e-02   2.0894882e-02   2.9615399e-03   2.4402932e-02   1.2344424e+00   2.7567666e+00
   1.8820620e-02   2.0370846e-02   3.1661109e-03   2.6141160e-02   1.2551545e+00   2.4133110e+00
   1.7073026e-02   1.9828363e-02   3.4140961e-03   2.7833792e-02   1.2397811e+00   2.3996896e+00
   1.5575903e-02   1.9290307e-02   3.7039839e-03   2.9514096e-02   1.2158846e+00   2.2972829e+00
   1.4386417e-02   1.8766295e-02   4.0344379e-03   3.1224208e-02   1.2393924e+00   2.2605617e+00
   1.3563575e-02   1.8249549e-02   4.4046157e-03   3.2982520e-02   1.2463702e+00   1.8319388e+00
   1.3155391e-02   1.7734816e-02   4.8128293e-03   3.4778120e-02   1.2368295e+00   1.6486569e+00
   1.3201068e-02   1.7239968e-02   5.2547193e-03   3.6573708e-02   1.2421605e+00   1.7723464e+00
   1.3736063e-02   1.6793661e-02   5.7246623e-03   3.8308150e-02   1.2219423e+00   1.5695336e+00
   1.4784790e-02   1.6416877e-02   6.2173559e-03   3.9910424e-02   1.2350588e+00   1.4066427e+00
   1.6358180e-02   1.6126349e-02   6.7313361e-03   4.1330396e-02   1.2425071e+00   1.3776923e+00
   1.8452499e-02   1.5936389e-02   7.2696121e-03   4.2535318e-02   1.2261757e+00   1.3425016e+00
   2.1054144e-02   1.5858368e-02   7.8329865e-03   4.3484102e-02   1.2381303e+00   1.2726857e+00
   2.4143034e-02   1.5894339e-02   8.4203465e-03   4.4147272e-02   1.2267432e+00   1.3655402e+00
   2.7686190e-02   1.6028478e-02   9.0337155e-03   4.4492344e-02   1.2393493e+00   1.4006544e+00
   3.1635284e-02   1.6229438e-02   9.6768201e-03   4.4464012e-02   1.2311485e+00   1.2085351e+00
   3.5929764e-02   1.6460384e-02   1.0350132e-02   4.4034928e-02   1.2308488e+00   1.1905248e+00
   4.0509676e-02   1.6696847e-02   1.1052945e-02   4.3220758e-02   1.2334330e+00   1.2152381e+00
   4.5312902e-02   1.6931071e-02   1.1790416e-02   4.2067832e-02   1.2079201e+00   1.1863387e+00
   5.0268850e-02   1.7172154e-02   1.2572744e-02   4.0638688e-02   1.2463384e+00   1.2448141e+00
   5.5332394e-02   1.7463660e-02   1.3410312e-02   3.8983448e-02   1.2018716e+00   1.2407486e+00
   6.0502636e-02   1.7870809e-02   1.4306557e-02   3.7144830e-02   1.2427429e+00   1.1626514e+00
   6.5802514e-02   1.8446406e-02   1.5259746e-02   3.5151764e-02   1.2277749e+00   1.1546767e+00
   7.1253766e-02   1.9221927e-02   1.6277690e-02   3.3027732e-02   1.1880360e+00   1.1679979e+00
   7.6856482e-02   2.0209722e-02   1.7382834e-02   3.0818544e-02   1.2588623e+00   1.1395546e+00
   8.2572068e-02   2.1418140e-02   1.8608533e-02   2.8579696e-02   1.1672428e+00   1.1388841e+00
   8.8321590e-02   2.2873758e-02   1.9986655e-02   2.6360622e-02   1.3019422e+00   1.1717073e+00
   9.4000850e-02   2.4615290e-02   2.1535013e-02   2.4203746e-02   1.1644360e+00   1.1549460e+00
   9.9462036e-02   2.6675610e-02   2.3254039e-02   2.2163686e-02   1.2302599e+00   1.1455316e+00
   1.0454422e-01   2.9094670e-02   2.5125535e-02   2.0306218e-02   1.1956889e+00   1.1579833e+00
   1.0912402e-01   3.1929528e-02   2.7119431e-02   1.8682346e-02   9.2505452e-01   1.1031885e+00
   1.1306122e-01   3.5231576e-02   2.9188077e-02   1.7324714e-02   1.3118067e+00   1.1305065e+00
   1.1618207e-01   3.9029048e-02   3.1263935e-02   1.6250006e-02   4.9433678e-01   1.0457905e+00
   1.1837411e-01   4.3340558e-02   3.3286757e-02   1.5467734e-02   2.3523823e+00   8.2409017e-01
   1.1968799e-01   4.8189088e-02   3.5202975e-02   1.4988214e-02   9.2165191e+00   8.1608713e-01
   1.2027314e-01   5.3583056e-02   3.6943649e-02   1.4819999e-02   2.3188980e+01   8.3604129e-01
   1.2027141e-01   5.9507932e-02   3.8437133e-02   1.4963388e-02   4.6612493e+01   8.7647953e-01
   1.1984435e-01   6.5922756e-02   3.9621865e-02   1.5407063e-02   6.7407076e+01   9.4084675e-01
   1.1911392e-01   7.2755664e-02   4.0462917e-02   1.6131374e-02   8.1327125e+01   9.0545303e-01
   1.1810014e-01   7.9890382e-02   4.0980247e-02   1.7104828e-02   9.3843031e+01   9.2142415e-01
   1.1678600e-01   8.7147140e-02   4.1218671e-02   1.8282234e-02   1.0355032e+02   9.3715157e-01
   1.1518842e-01   9.4345176e-02   4.1203309e-02   1.9601968e-02   1.0875540e+02   9.2011363e-01
   1.1344733e-01   1.0130980e-01   4.0943165e-02   2.0990200e-02   1.1073881e+02   9.0390111e-01
   1.1185209e-01   1.0784003e-01   4.0456871e-02   2.2364428e-02   1.1165255e+02   8.0758327e-01
   1.1070847e-01   1.1374166e-01   3.9786439e-02   2.3632098e-02   1.1183546e+02   7.6758802e-01
   1.1020890e-01   1.1878889e-01   3.8985991e-02   2.4717612e-02   1.1140669e+02   7.6711412e-01
   1.1042118e-01   1.2273009e-01   3.8110355e-02   2.5568118e-02   1.1077077e+02   6.6600685e-01
   1.1130893e-01   1.2535279e-01   3.7200243e-02   2.6139928e-02   1.0978737e+02   6.5303820e-01
   1.1280102e-01   1.2649523e-01   3.6279633e-02   2.6410818e-02   1.0909993e+02   6.7213043e-01
   1.1483225e-01   1.2604577e-01   3.5368097e-02   2.6397086e-02   1.0852474e+02   6.4409204e-01
   1.1728094e-01   1.2401299e-01   3.4469997e-02   2.6148852e-02   1.0781812e+02   6.7251673e-01
   1.1993385e-01   1.2061375e-01   3.3565655e-02   2.5710226e-02   1.0708017e+02   6.4760946e-01
   1.2248818e-01   1.1613979e-01   3.2621685e-02   2.5109732e-02   1.0606360e+02   6.4786831e-01
   1.2466591e-01   1.1082134e-01   3.1613773e-02   2.4379576e-02   1.0546367e+02   6.7658197e-01
   1.2631353e-01   1.0487315e-01   3.0540329e-02   2.3551992e-02   1.0532695e+02   6.3937842e-01
   1.2731210e-01   9.8494944e-02   2.9405461e-02   2.2656974e-02   1.0515264e+02   6.6147390e-01
   1.2749041e-01   9.1852978e-02   2.8216657e-02   2.1721898e-02   1.0521424e+02   7.1120582e-01
   1.2658106e-01   8.5117408e-02   2.6990383e-02   2.0775486e-02   1.0494525e+02   7.4781401e-01
   1.2428668e-01   7.8451776e-02   2.5737919e-02   1.9850580e-02   1.0423381e+02   8.0262425e-01
   1.2041291e-01   7.1974924e-02   2.4470009e-02   1.8977408e-02   1.0361939e+02   8.0732521e-01
   1.1493532e-01   6.5775098e-02   2.3215515e-02   1.8181286e-02   1.0281762e+02   8.1026093e-01
   1.0804409e-01   5.9925578e-02   2.2017815e-02   1.7483402e-02   1.0182113e+02   8.6948662e-01
   1.0007264e-01   5.4481474e-02   2.0912823e-02   1.6897710e-02   1.0087276e+02   7.9625261e-01
   9.1422834e-02   4.9492942e-02   1.9925227e-02   1.6421622e-02   1.0008383e+02   7.7723873e-01
   8.2522426e-02   4.4996650e-02   1.9078221e-02   1.6039238e-02   9.9275796e+01   9.5631673e-01
   7.3738270e-02   4.0995058e-02   1.8387732e-02   1.5731999e-02   9.8572391e+01   9.6959706e-01
   6.5352006e-02   3.7480188e-02   1.7863256e-02   1.5482537e-02   9.8241177e+01   9.5791887e-01
   5.7567158e-02   3.4452600e-02   1.7513037e-02   1.5272352e-02   9.7589441e+01   1.0092495e+00
   5.0524514e-02   3.1903116e-02   1.7337454e-02   1.5076337e-02   9.6438108e+01   9.7473423e-01
   4.4311248e-02   2.9803286e-02   1.7327487e-02   1.4878724e-02   9.5117824e+01   9.9159944e-01
   3.8960386e-02   2.8116184e-02   1.7468018e-02   1.4680890e-02   9.3903011e+01   1.0103783e+00
   3.4473518e-02   2.6817750e-02   1.7741149e-02   1.4482885e-02   9.2389100e+01   1.0164620e+00
   3.0831746e-02   2.5902384e-02   1.8131802e-02   1.4285421e-02   9.0115549e+01   1.0299943e+00
   2.8002260e-02   2.5359270e-02   1.8624978e-02   1.4093314e-02   8.8242470e+01   1.0406966e+00
   2.5939668e-02   2.5161368e-02   1.9195112e-02   1.3902460e-02   8.6161622e+01   1.0851381e+00
   2.4575076e-02   2.5282782e-02   1.9801365e-02   1.3696710e-02   8.3513170e+01   1.0743894e+00
   2.3817774e-02   2.5702172e-02   2.0392655e-02   1.3453730e-02   8.1258565e+01   1.0559240e+00
   2.3571324e-02   2.6382624e-02   2.0916703e-02   1.3155079e-02   7.8859311e+01   1.0624553e+00
   2.3743412e-02   2.7272772e-02   2.1326317e-02   1.2788352e-02   7.6570621e+01   1.0458571e+00
   2.4239676e-02   2.8321844e-02   2.1589575e-02   1.2344812e-02   7.3849427e+01   1.0617256e+00
   2.4963842e-02   2.9477702e-02   2.1692571e-02   1.1825162e-02   7.0708850e+01   1.0949908e+00
   2.5807912e-02   3.0690654e-02   2.1633243e-02   1.1243367e-02   6.8046514e+01   1.1035767e+00
   2.6651042e-02   3.1912278e-02   2.1426683e-02   1.0624761e-02   6.5248902e+01   1.0916410e+00
   2.7428220e-02   3.3075754e-02   2.1092891e-02   9.9959246e-03   6.3132148e+01   1.0687436e+00
   2.8163890e-02   3.4103550e-02   2.0639769e-02   9.3813786e-03   6.1112002e+01   1.0824807e+00
   2.8920546e-02   3.4944744e-02   2.0077015e-02   8.8047806e-03   5.8548143e+01   1.1466864e+00
   2.9759668e-02   3.5571370e-02   1.9420492e-02   8.2809156e-03   5.6505365e+01   1.1553852e+00
   3.0723324e-02   3.5932134e-02   1.8691515e-02   7.8159556e-03   5.4063905e+01   1.1485753e+00
   3.1839394e-02   3.5965234e-02   1.7925605e-02   7.4097306e-03   5.1164852e+01   1.1935970e+00
   3.3123230e-02   3.5644918e-02   1.7159377e-02   7.0578546e-03   4.8041162e+01   1.1714834e+00
   3.4573238e-02   3.4985408e-02   1.6416051e-02   6.7553806e-03   4.5306397e+01   1.1651600e+00
   3.6194628e-02   3.4042350e-02   1.5709190e-02   6.4966966e-03   4.2872495e+01   1.1914804e+00
   3.7988708e-02   3.2886868e-02   1.5046961e-02   6.2789476e-03   4.0035435e+01   1.1494148e+00
   3.9925914e-02   3.1569646e-02   1.4431171e-02   6.1009396e-03   3.7380131e+01   1.1623021e+00
   4.1947878e-02   3.0148396e-02   1.3852166e-02   5.9629586e-03   3.3481741e+01   1.1882528e+00
   4.3968520e-02   2.8697924e-02   1.3283295e-02   5.8679912e-03   3.0632074e+01   1.1609341e+00
   4.5862580e-02   2.7287440e-02   1.2691346e-02   5.8179986e-03   3.0131796e+01   1.1667297e+00
   4.7477286e-02   2.5990518e-02   1.2058122e-02   5.8142712e-03   2.8399546e+01   1.1811888e+00
   4.8688676e-02   2.4887344e-02   1.1386052e-02   5.8561804e-03   2.6558705e+01   1.1673112e+00
   4.9425632e-02   2.4055272e-02   1.0689353e-02   5.9386592e-03   2.5042266e+01   1.1477346e+00
   4.9640686e-02   2.3573408e-02   9.9849881e-03   6.0527296e-03   2.3875738e+01   1.1643414e+00
   4.9328772e-02   2.3515720e-02   9.2840713e-03   6.1879266e-03   2.3012993e+01   1.1746909e+00
   4.8552494e-02   2.3936500e-02   8.5892467e-03   6.3352566e-03   2.0954942e+01   1.1588235e+00
   4.7384180e-02   2.4871034e-02   7.9049345e-03   6.4860666e-03   1.9311623e+01   1.1651239e+00
   4.5885908e-02   2.6339932e-02   7.2412825e-03   6.6323796e-03   1.7885348e+01   1.1359807e+00
   4.4125532e-02   2.8347068e-02   6.6076447e-03   6.7713976e-03   1.6774794e+01   1.0710468e+00
   4.2161932e-02   3.0883754e-02   6.0145627e-03   6.9022976e-03   1.5901773e+01   1.0380819e+00
   4.0064066e-02   3.3938994e-02   5.4725949e-03   7.0217146e-03   1.4544739e+01   1.0393073e+00
   3.7913572e-02   3.7491192e-02   4.9877087e-03   7.1327776e-03   1.3216041e+01   1.0429315e+00
   3.5785814e-02   4.1482240e-02   4.5640037e-03   7.2451546e-03   1.1813310e+01   1.0189972e+00
   3.3750700e-02   4.5827220e-02   4.2035461e-03   7.3655286e-03   1.1096796e+01   1.0201636e+00
   3.1869078e-02   5.0426942e-02   3.9049907e-03   7.5007166e-03   1.0122829e+01   1.0296068e+00
   3.0189880e-02   5.5161460e-02   3.6639345e-03   7.6615816e-03   8.6361533e+00   1.0084574e+00
   2.8740084e-02   5.9919510e-02   3.4744003e-03   7.8593596e-03   7.5406713e+00   1.0518424e+00
   2.7522422e-02   6.4616424e-02   3.3314547e-03   8.0979496e-03   6.5781955e+00   1.0723916e+00
   2.6525316e-02   6.9218488e-02   3.2289719e-03   8.3770006e-03   6.0529478e+00   1.0409174e+00
   2.5722244e-02   7.3750380e-02   3.1594737e-03   8.6997506e-03   5.6953326e+00   1.0799542e+00
   2.5079122e-02   7.8248302e-02   3.1185289e-03   9.0670996e-03   5.0866905e+00   1.1110056e+00
   2.4556916e-02   8.2747174e-02   3.1032215e-03   9.4729166e-03   4.8284069e+00   1.0921366e+00
   2.4099324e-02   8.7245800e-02   3.1102399e-03   9.9058616e-03   4.1465190e+00   1.0728229e+00
   2.3647722e-02   9.1671294e-02   3.1380139e-03   1.0360088e-02   3.0292438e+00   1.0656747e+00
   2.3170640e-02   9.5885868e-02   3.1853581e-03   1.0841449e-02   2.9260727e+00   1.0288265e+00
   2.2654226e-02   9.9705848e-02   3.2497691e-03   1.1356091e-02   2.5814174e+00   1.0388852e+00
   2.2074456e-02   1.0291554e-01   3.3294069e-03   1.1902090e-02   1.6350768e+00   1.0541291e+00
   2.1401184e-02   1.0525942e-01   3.4253191e-03   1.2467693e-02   1.2429142e+00   1.0312195e+00
   2.0619282e-02   1.0651773e-01   3.5398729e-03   1.3039035e-02   1.1939296e+00   1.0670940e+00
   1.9738893e-02   1.0657600e-01   3.6733027e-03   1.3607473e-02   1.2272677e+00   9.9728544e-01
   1.8788444e-02   1.0543157e-01   3.8247459e-03   1.4162550e-02   1.2264997e+00   1.0235021e+00
   1.7790704e-02   1.0318701e-01   3.9938527e-03   1.4691760e-02   1.2170671e+00   1.0259461e+00
   1.6755933e-02   1.0002561e-01   4.1788673e-03   1.5189104e-02   1.2264562e+00   9.8491569e-01
   1.5689453e-02   9.6202714e-02   4.3754471e-03   1.5650324e-02   1.2266571e+00   1.0696420e+00
   1.4587511e-02   9.1967876e-02   4.5775125e-03   1.6064586e-02   1.2503155e+00   9.6370543e-01
   1.3453332e-02   8.7496684e-02   4.7785989e-03   1.6426920e-02   1.2139087e+00   1.0800477e+00
   1.2308473e-02   8.2904372e-02   4.9725079e-03   1.6741292e-02   1.2204524e+00   1.0048107e+00
   1.1175473e-02   7.8278828e-02   5.1509947e-03   1.7002884e-02   1.2327682e+00   1.0357041e+00
   1.0074964e-02   7.3691642e-02   5.3029091e-03   1.7198486e-02   1.2036868e+00   1.0485299e+00
   9.0263772e-03   6.9177250e-02   5.4214513e-03   1.7309950e-02   1.2272909e+00   8.1667935e-01
   8.0459364e-03   6.4776278e-02   5.5090149e-03   1.7317890e-02   1.2321145e+00   1.0976802e+00
   7.1498404e-03   6.0551356e-02   5.5727199e-03   1.7216344e-02   1.2300022e+00   5.5491134e-01
   6.3519950e-03   5.6539434e-02   5.6202697e-03   1.7001582e-02   1.2199010e+00   1.3230941e+00
   5.6647326e-03   5.2758092e-02   5.6582751e-03   1.6663622e-02   1.2062659e+00   2.0653796e+00
   5.1007736e-03   4.9228204e-02   5.6914347e-03   1.6209608e-02   1.2216201e+00   6.6258913e+00
   4.6709806e-03   4.5980796e-02   5.7228297e-03   1.5666087e-02   1.2159453e+00   2.3596465e+01
   4.3825618e-03   4.3042410e-02   5.7541741e-03   1.5063988e-02   1.2166220e+00   4.1946038e+01
   4.2417798e-03   4.0435168e-02   5.7834739e-03   1.4439812e-02   1.2235856e+00   5.6195132e+01
   4.2542290e-03   3.8199532e-02   5.8044829e-03   1.3832839e-02   1.2224874e+00   6.9286692e+01
   4.4241680e-03   3.6370826e-02   5.8131313e-03   1.3275313e-02   1.2229161e+00   7.8556959e+01
   4.7620694e-03   3.4955716e-02   5.8105457e-03   1.2791388e-02   1.2224753e+00   8.5713520e+01
   5.2839978e-03   3.3933064e-02   5.8012791e-03   1.2397324e-02   1.2203072e+00   9.0252534e+01
   6.0046512e-03   3.3251586e-02   5.7899599e-03   1.2099239e-02   1.2180526e+00   9.2972478e+01
   6.9351750e-03   3.2842342e-02   5.7785679e-03   1.1899339e-02   1.2190783e+00   9.5459772e+01
   8.0818726e-03   3.2648610e-02   5.7705803e-03   1.1802770e-02   1.2099806e+00   9.6867149e+01
   9.4484680e-03   3.2631880e-02   5.7722927e-03   1.1812797e-02   1.2153530e+00   9.7915269e+01
   1.1035366e-02   3.2743352e-02   5.7887945e-03   1.1926225e-02   1.2229967e+00   9.8441924e+01
   1.2836487e-02   3.2937560e-02   5.8233627e-03   1.2137730e-02   1.2235022e+00   9.8754333e+01
   1.4839037e-02   3.3192560e-02   5.8786407e-03   1.2445669e-02   1.2300137e+00   9.9165340e+01
   1.7023637e-02   3.3490576e-02   5.9542513e-03   1.2847114e-02   1.2311568e+00   9.9584172e+01
   1.9369768e-02   3.3806598e-02   6.0475511e-03   1.3328983e-02   1.2401807e+00   1.0030593e+02
   2.1859632e-02   3.4101964e-02   6.1592737e-03   1.3873135e-02   1.2381848e+00   1.0090784e+02
   2.4469198e-02   3.4363950e-02   6.2936881e-03   1.4461189e-02   1.2324834e+00   1.0131721e+02
   2.7159840e-02   3.4630862e-02   6.4610779e-03   1.5073709e-02   1.2490532e+00   1.0174820e+02
   2.9880306e-02   3.4937264e-02   6.6774193e-03   1.5686904e-02   1.2375045e+00   1.0199805e+02
   3.2568564e-02   3.5303182e-02   6.9539697e-03   1.6270256e-02   1.2317066e+00   1.0213171e+02
   3.5145788e-02   3.5756092e-02   7.2945743e-03   1.6806602e-02   1.2480859e+00   1.0240675e+02
   3.7515988e-02   3.6306828e-02   7.6973925e-03   1.7297620e-02   1.2209332e+00   1.0283406e+02
   3.9591160e-02   3.6936918e-02   8.1545679e-03   1.7741578e-02   1.2464851e+00   1.0314187e+02
   4.1301920e-02   3.7609360e-02   8.6514035e-03   1.8133146e-02   1.2242606e+00   1.0321423e+02
   4.2580176e-02   3.8260088e-02   9.1654023e-03   1.8476230e-02   1.2835513e+00   1.0325758e+02
   4.3377432e-02   3.8811388e-02   9.6731311e-03   1.8780396e-02   1.6145234e+00   1.0325091e+02
   4.3689172e-02   3.9209004e-02   1.0154211e-02   1.9044204e-02   1.7055919e+00   1.0314787e+02
   4.3554330e-02   3.9411922e-02   1.0593134e-02   1.9255954e-02   1.6367329e+00   1.0307760e+02
   4.3050286e-02   3.9371330e-02   1.0983292e-02   1.9413280e-02   1.6050344e+00   1.0305473e+02
   4.2249796e-02   3.9050594e-02   1.1320289e-02   1.9528296e-02   1.3593780e+00   1.0298641e+02
   4.1208858e-02   3.8438420e-02   1.1600858e-02   1.9617000e-02   1.2154074e+00   1.0291252e+02
   4.0008018e-02   3.7527184e-02   1.1823054e-02   1.9685988e-02   1.2427404e+00   1.0281725e+02
   3.8727376e-02   3.6318866e-02   1.1982355e-02   1.9738626e-02   1.2353222e+00   1.0242367e+02
   3.7405996e-02   3.4857796e-02   1.2081657e-02   1.9785704e-02   1.2345559e+00   1.0182220e+02
   3.6071874e-02   3.3205426e-02   1.2136132e-02   1.9832724e-02   1.2347327e+00   1.0106611e+02
   3.4776762e-02   3.1411198e-02   1.2168732e-02   1.9877266e-02   1.2419406e+00   1.0017174e+02
   3.3584724e-02   2.9531374e-02   1.2202348e-02   1.9919204e-02   1.2390171e+00   9.9268805e+01
   3.2542392e-02   2.7631196e-02   1.2249854e-02   1.9959064e-02   1.2403606e+00   9.8039288e+01
   3.1681468e-02   2.5768018e-02   1.2316456e-02   1.9990344e-02   1.2332981e+00   9.6507500e+01
   3.1042364e-02   2.3983270e-02   1.2404914e-02   1.9994756e-02   1.2222126e+00   9.4737196e+01
   3.0671286e-02   2.2304092e-02   1.2515327e-02   1.9949280e-02   1.2435277e+00   9.2754727e+01
   3.0603954e-02   2.0749938e-02   1.2640314e-02   1.9842212e-02   1.2397417e+00   9.0818291e+01
   3.0859056e-02   1.9335613e-02   1.2763887e-02   1.9671414e-02   1.2356010e+00   8.8930279e+01
   3.1445226e-02   1.8066578e-02   1.2866783e-02   1.9428160e-02   1.2461956e+00   8.7015200e+01
   3.2364542e-02   1.6943820e-02   1.2923661e-02   1.9112150e-02   1.2515233e+00   8.4925991e+01
   3.3604130e-02   1.5977324e-02   1.2912205e-02   1.8751544e-02   1.2507242e+00   8.2377813e+01
   3.5135420e-02   1.5177996e-02   1.2821020e-02   1.8390964e-02   1.2392192e+00   7.9284981e+01
   3.6907896e-02   1.4547910e-02   1.2642078e-02   1.8082024e-02   1.2387467e+00   7.6062066e+01
   3.8861030e-02   1.4086074e-02   1.2374078e-02   1.7875940e-02   1.2323802e+00   7.3244262e+01
   4.0935036e-02   1.3790108e-02   1.2019666e-02   1.7808508e-02   1.2455807e+00   7.0691764e+01
   4.3051812e-02   1.3655625e-02   1.1587772e-02   1.7897000e-02   1.2658294e+00   6.7303128e+01
   4.5129940e-02   1.3685299e-02   1.1091832e-02   1.8141946e-02   1.2434205e+00   6.3608852e+01
   4.7094900e-02   1.3890768e-02   1.0538823e-02   1.8524884e-02   1.2415640e+00   6.0714240e+01
   4.8877682e-02   1.4276484e-02   9.9435731e-03   1.9011630e-02   1.2453010e+00   5.7659797e+01
   5.0422260e-02   1.4836980e-02   9.3273549e-03   1.9555994e-02   1.2315758e+00   5.4346380e+01
   5.1670174e-02   1.5567125e-02   8.7042931e-03   2.0117020e-02   1.2520607e+00   5.1512631e+01
   5.2552148e-02   1.6460046e-02   8.0875655e-03   2.0667830e-02   1.2630720e+00   4.9011976e+01
   5.2980136e-02   1.7495611e-02   7.4926077e-03   2.1176964e-02   1.2481103e+00   4.6035880e+01
   5.2895868e-02   1.8639451e-02   6.9334359e-03   2.1635794e-02   1.2456442e+00   4.2873946e+01
   5.2326650e-02   1.9848484e-02   6.4213119e-03   2.2081754e-02   1.2499251e+00   4.0169229e+01
   5.1348218e-02   2.1068110e-02   5.9682309e-03   2.2563440e-02   1.2428816e+00   3.7296061e+01
   5.0054182e-02   2.2243592e-02   5.5864635e-03   2.3132058e-02   1.2539760e+00   3.4559569e+01
   4.8544926e-02   2.3326522e-02   5.2836479e-03   2.3845430e-02   1.2563324e+00   3.2299185e+01
   4.6923730e-02   2.4266694e-02   5.0630669e-03   2.4752648e-02   1.2345106e+00   3.0361038e+01
   4.5288602e-02   2.5026788e-02   4.9278097e-03   2.5883000e-02   1.2500017e+00   2.7450790e+01
   4.3719110e-02   2.5588816e-02   4.8810139e-03   2.7239616e-02   1.2506914e+00   2.3873343e+01
   4.2286252e-02   2.5925720e-02   4.9219171e-03   2.8802952e-02   1.2450388e+00   2.1603961e+01
   4.1038790e-02   2.5997068e-02   5.0468635e-03   3.0546968e-02   1.2559177e+00   1.9272070e+01
   3.9994720e-02   2.5788668e-02   5.2517043e-03   3.2457144e-02   1.2443943e+00   1.7056598e+01
   3.9132090e-02   2.5301540e-02   5.5313545e-03   3.4529640e-02   1.2502108e+00   1.5222951e+01
   3.8400814e-02   2.4530572e-02   5.8780491e-03   3.6753984e-02   1.2513394e+00   1.2860188e+01
   3.7779324e-02   2.3508006e-02   6.2788389e-03   3.9105136e-02   1.2435012e+00   1.1252640e+01
   3.7271092e-02   2.2297808e-02   6.7159491e-03   4.1533382e-02   1.2437607e+00   9.7917033e+00
   3.6871012e-02   2.0970070e-02   7.1700039e-03   4.3957008e-02   1.2479670e+00   8.1679171e+00
   3.6551280e-02   1.9610436e-02   7.6206827e-03   4.6255758e-02   1.2441226e+00   6.9233760e+00
   3.6268444e-02   1.8301821e-02   8.0467077e-03   4.8281456e-02   1.2378628e+00   5.5954424e+00
   3.6008810e-02   1.7112341e-02   8.4336417e-03   4.9931186e-02   1.2470876e+00   4.9879311e+00
   3.5802870e-02   1.6097669e-02   8.7753523e-03   5.1163334e-02   1.2276945e+00   4.5229078e+00
   3.5707090e-02   1.5299032e-02   9.0640627e-03   5.1945026e-02   1.2389579e+00   3.9053420e+00
   3.5785250e-02   1.4745304e-02   9.2890215e-03   5.2235792e-02   1.2409217e+00   3.7296861e+00
   3.6082934e-02   1.4455237e-02   9.4430085e-03   5.1992316e-02   1.2440752e+00   3.0651233e+00
   3.6639780e-02   1.4441417e-02   9.5290681e-03   5.1225702e-02   1.2527274e+00   3.0089807e+00
   3.7522802e-02   1.4707751e-02   9.5651221e-03   5.0032264e-02   1.2024769e+00   3.4917265e+00
   3.8823982e-02   1.5245121e-02   9.5799911e-03   4.8532426e-02   1.2582348e+00   3.0878756e+00
   4.0637404e-02   1.6039959e-02   9.6056461e-03   4.6819196e-02   1.2189649e+00   2.7300055e+00
   4.3035266e-02   1.7082138e-02   9.6730641e-03   4.4955526e-02   1.2062915e+00   2.5783649e+00
   4.6047958e-02   1.8362251e-02   9.8131731e-03   4.3003916e-02   1.2476587e+00   2.4689781e+00
   4.9669984e-02   1.9877533e-02   1.0057276e-02   4.1052496e-02   1.1836382e+00   2.4134824e+00
   5.3878184e-02   2.1640792e-02   1.0432425e-02   3.9212134e-02   1.2609834e+00   2.3417338e+00
   5.8656712e-02   2.3674592e-02   1.0958648e-02   3.7590330e-02   1.1757180e+00   2.3789127e+00
   6.4021964e-02   2.5998954e-02   1.1648514e-02   3.6271692e-02   1.2716709e+00   2.1434941e+00
   6.9985538e-02   2.8619374e-02   1.2504407e-02   3.5314628e-02   1.2048403e+00   2.0218984e+00
   7.6503102e-02   3.1516964e-02   1.3516300e-02   3.4747080e-02   1.1757451e+00   2.0335440e+00
   8.3460600e-02   3.4651740e-02   1.4669542e-02   3.4566124e-02   1.3361478e+00   1.9053788e+00
   9.0679756e-02   3.7963842e-02   1.5952655e-02   3.4736710e-02   1.0613279e+00   1.8434279e+00
   9.7970232e-02   4.1379098e-02   1.7356095e-02   3.5197996e-02   1.3586763e+00   1.7160970e+00
   1.0512305e-01   4.4826620e-02   1.8870635e-02   3.5878620e-02   9.2805324e-01   1.7483582e+00
   1.1183119e-01   4.8230672e-02   2.0485741e-02   3.6695456e-02   1.1672194e+00   1.7544604e+00
   1.1772002e-01   5.1517394e-02   2.2193265e-02   3.7540740e-02   1.0445834e+00   1.6707290e+00
   1.2247020e-01   5.4607124e-02   2.3983323e-02   3.8296676e-02   5.7762636e-01   1.7456877e+00
   1.2589062e-01   5.7408610e-02   2.5838501e-02   3.8893758e-02   4.9700400e+00   1.6661541e+00
   1.2790157e-01   5.9900762e-02   2.7737681e-02   3.9323826e-02   1.2868653e+01   1.5448304e+00
   1.2845400e-01   6.2139650e-02   2.9647653e-02   3.9596560e-02   3.1527160e+01   1.4746639e+00
   1.2747386e-01   6.4208378e-02   3.1531449e-02   3.9726310e-02   5.6800996e+01   1.3689328e+00
   1.2495808e-01   6.6235144e-02   3.3358355e-02   3.9739706e-02   7.3579106e+01   1.3097198e+00
   1.2108139e-01   6.8367992e-02   3.5094697e-02   3.9672692e-02   8.5292673e+01   1.2965870e+00
   1.1609392e-01   7.0708180e-02   3.6718591e-02   3.9546594e-02   9.5031612e+01   1.3163747e+00
   1.1020631e-01   7.3295302e-02   3.8218183e-02   3.9351480e-02   1.0353827e+02   1.3040663e+00
   1.0361751e-01   7.6147396e-02   3.9564519e-02   3.9048354e-02   1.0941157e+02   1.2771210e+00
   9.6527194e-02   7.9271584e-02   4.0729423e-02   3.8578808e-02   1.1135485e+02   1.2580975e+00
   8.9085994e-02   8.2614462e-02   4.1724553e-02   3.7862858e-02   1.1226344e+02   1.2755389e+00
   8.1397688e-02   8.6058862e-02   4.2586477e-02   3.6797308e-02   1.1215619e+02   1.2232341e+00
   7.3578456e-02   8.9470772e-02   4.3340393e-02   3.5328896e-02   1.1185290e+02   1.1948155e+00
   6.5774144e-02   9.2699602e-02   4.3987387e-02   3.3489436e-02   1.1108538e+02   1.2640268e+00
   5.8155440e-02   9.5592160e-02   4.4496481e-02   3.1354724e-02   1.0994468e+02   1.1894586e+00
   5.0904720e-02   9.7994066e-02   4.4813773e-02   2.9025778e-02   1.0904154e+02   1.1836130e+00
   4.4182160e-02   9.9729996e-02   4.4884595e-02   2.6594222e-02   1.0803441e+02   1.1781819e+00
   3.8111710e-02   1.0073386e-01   4.4666905e-02   2.4122902e-02   1.0740684e+02   1.0128666e+00
   3.2774044e-02   1.0106829e-01   4.4127819e-02   2.1663240e-02   1.0676801e+02   9.3205225e-01
   2.8217054e-02   1.0073778e-01   4.3241457e-02   1.9266218e-02   1.0622807e+02   8.2382139e-01
   2.4470216e-02   9.9660684e-02   4.2003671e-02   1.6978228e-02   1.0590989e+02   7.5488961e-01
   2.1542882e-02   9.7798250e-02   4.0429849e-02   1.4832624e-02   1.0573116e+02   7.8909466e-01
   1.9432589e-02   9.5206196e-02   3.8562879e-02   1.2853489e-02   1.0567224e+02   7.6031535e-01
   1.8125358e-02   9.1953850e-02   3.6478753e-02   1.1055499e-02   1.0560893e+02   7.4262855e-01
   1.7593409e-02   8.8107602e-02   3.4248021e-02   9.4472536e-03   1.0564542e+02   7.2641001e-01
   1.7796975e-02   8.3789398e-02   3.1921013e-02   8.0342426e-03   1.0556585e+02   7.5276183e-01
   1.8686662e-02   7.9150288e-02   2.9540847e-02   6.8132966e-03   1.0521248e+02   8.3145384e-01
   2.0209536e-02   7.4313904e-02   2.7152293e-02   5.7774274e-03   1.0422390e+02   8.6646388e-01
   2.2303894e-02   6.9378072e-02   2.4801737e-02   4.9211584e-03   1.0296509e+02   9.1675922e-01
   2.4900034e-02   6.4471338e-02   2.2521807e-02   4.2406398e-03   1.0165901e+02   9.5501830e-01
   2.7925642e-02   5.9739492e-02   2.0333071e-02   3.7315216e-03   1.0017832e+02   1.0192671e+00
   3.1290096e-02   5.5281822e-02   1.8259340e-02   3.3882548e-03   9.9041420e+01   1.1619006e+00
   3.4869344e-02   5.1157008e-02   1.6322920e-02   3.2062126e-03   9.7825495e+01   1.3576951e+00
   3.8530280e-02   4.7406758e-02   1.4529901e-02   3.1787542e-03   9.6336783e+01   1.5695322e+00
   4.2173390e-02   4.4078032e-02   1.2872568e-02   3.2961070e-03   9.4840810e+01   1.6621601e+00
   4.5756944e-02   4.1215672e-02   1.1345994e-02   3.5469198e-03   9.3131594e+01   1.6533876e+00
   4.9283912e-02   3.8822960e-02   9.9527051e-03   3.9181576e-03   9.1206720e+01   1.5399308e+00
   5.2741390e-02   3.6871608e-02   8.6909707e-03   4.3985416e-03   8.8929451e+01   1.3838859e+00
   5.6074754e-02   3.5339552e-02   7.5532957e-03   4.9810024e-03   8.5964147e+01   1.3726988e+00
   5.9209468e-02   3.4217206e-02   6.5356627e-03   5.6599372e-03   8.2904707e+01   1.3433041e+00
   6.2046938e-02   3.3485918e-02   5.6371773e-03   6.4289826e-03   8.0257166e+01   1.2540822e+00
   6.4449708e-02   3.3113954e-02   4.8552779e-03   7.2808136e-03   7.6838545e+01   1.3579431e+00
   6.6246612e-02   3.3056492e-02   4.1841259e-03   8.2052016e-03   7.3035514e+01   1.4700330e+00
   6.7325638e-02   3.3244240e-02   3.6171607e-03   9.1853336e-03   6.9647647e+01   1.3740940e+00
   6.7720434e-02   3.3601064e-02   3.1488803e-03   1.0197090e-02   6.5520765e+01   1.4063313e+00
   6.7514136e-02   3.4052754e-02   2.7722803e-03   1.1209288e-02   6.1562449e+01   1.6829227e+00
   6.6743032e-02   3.4510760e-02   2.4786455e-03   1.2183964e-02   5.8095014e+01   1.7870314e+00
   6.5416394e-02   3.4882422e-02   2.2585369e-03   1.3081221e-02   5.4233420e+01   1.7355749e+00
   6.3534644e-02   3.5102402e-02   2.1018533e-03   1.3864615e-02   5.1083303e+01   1.7536778e+00
   6.1114118e-02   3.5151210e-02   1.9981625e-03   1.4499984e-02   4.8003136e+01   1.7551645e+00
   5.8207194e-02   3.5043024e-02   1.9365273e-03   1.4950561e-02   4.3890556e+01   1.7627935e+00
   5.4865700e-02   3.4791090e-02   1.9062719e-03   1.5185656e-02   3.9920816e+01   1.7677778e+00
   5.1109340e-02   3.4386156e-02   1.8981427e-03   1.5191922e-02   3.6136337e+01   1.7611921e+00
   4.6999100e-02   3.3826420e-02   1.9038293e-03   1.4970390e-02   3.1276773e+01   1.7621319e+00
   4.2698064e-02   3.3137860e-02   1.9172681e-03   1.4543244e-02   2.6788662e+01   1.7576964e+00
   3.8389742e-02   3.2334500e-02   1.9351027e-03   1.3951807e-02   2.3736565e+01   1.8110724e+00
   3.4216390e-02   3.1391800e-02   1.9551725e-03   1.3235083e-02   2.0998817e+01   1.8269759e+00
   3.0281766e-02   3.0267330e-02   1.9778925e-03   1.2426284e-02   1.8579091e+01   1.8181926e+00
   2.6650354e-02   2.8946036e-02   2.0052803e-03   1.1556335e-02   1.6283443e+01   1.8335801e+00
   2.3358598e-02   2.7445774e-02   2.0396079e-03   1.0654108e-02   1.4750285e+01   1.8104799e+00
   2.0421622e-02   2.5800056e-02   2.0838711e-03   9.7458076e-03   1.3112217e+01   1.8209673e+00
   1.7835791e-02   2.4067714e-02   2.1404885e-03   8.8512266e-03   1.0294292e+01   1.8233698e+00
   1.5582206e-02   2.2311686e-02   2.2113749e-03   7.9905556e-03   8.4189759e+00   1.8045278e+00
   1.3634251e-02   2.0576092e-02   2.2980695e-03   7.1858706e-03   7.4062046e+00   1.7979965e+00
   1.1966778e-02   1.8898115e-02   2.4014867e-03   6.4528756e-03   6.4218843e+00   1.7869627e+00
   1.0558333e-02   1.7316172e-02   2.5226501e-03   5.8018064e-03   5.6138696e+00   1.8004664e+00
   9.3884302e-03   1.5870797e-02   2.6620629e-03   5.2388036e-03   5.0178351e+00   1.8030027e+00
   8.4365764e-03   1.4597497e-02   2.8181751e-03   4.7676860e-03   4.8068476e+00   1.7870833e+00
   7.6840844e-03   1.3518874e-02   2.9868365e-03   4.3936814e-03   4.2933606e+00   1.7816814e+00
   7.1093658e-03   1.2644679e-02   3.1619755e-03   4.1213384e-03   3.3055108e+00   1.7748819e+00
   6.6914392e-03   1.1972376e-02   3.3368541e-03   3.9534500e-03   2.6043659e+00   1.7779258e+00
   6.4176610e-03   1.1489517e-02   3.5048849e-03   3.8898254e-03   2.8299143e+00   1.8340142e+00
   6.2814328e-03   1.1187499e-02   3.6594425e-03   3.9284910e-03   2.9557923e+00   1.7748477e+00
   6.2816362e-03   1.1073383e-02   3.7944387e-03   4.0697086e-03   2.5818474e+00   1.4769495e+00
   6.4215502e-03   1.1158517e-02   3.9051995e-03   4.3129164e-03   2.5182727e+00   1.2181772e+00
   6.7031398e-03   1.1446776e-02   3.9884253e-03   4.6550032e-03   2.0846622e+00   1.1308899e+00
   7.1236380e-03   1.1941463e-02   4.0433053e-03   5.0923608e-03   1.6607552e+00   1.0793607e+00
   7.6783150e-03   1.2648129e-02   4.0708453e-03   5.6228502e-03   1.5382644e+00   1.0769219e+00
   8.3634430e-03   1.3575887e-02   4.0721199e-03   6.2500296e-03   1.2504923e+00   1.1016652e+00
   9.1730180e-03   1.4744211e-02   4.0497589e-03   6.9882566e-03   1.2331544e+00   1.0897855e+00
   1.0095743e-02   1.6183395e-02   4.0081785e-03   7.8625266e-03   1.2423179e+00   1.0711821e+00
   1.1114293e-02   1.7931282e-02   3.9521517e-03   8.8984756e-03   1.2191668e+00   1.0569530e+00
   1.2207577e-02   2.0023214e-02   3.8877555e-03   1.0119079e-02   1.2694487e+00   1.1207024e+00
   1.3356840e-02   2.2482052e-02   3.8226443e-03   1.1547398e-02   1.2398538e+00   1.1367463e+00
   1.4546874e-02   2.5314768e-02   3.7634335e-03   1.3200973e-02   1.2291371e+00   1.0888335e+00
   1.5766067e-02   2.8517120e-02   3.7136833e-03   1.5087641e-02   1.2348007e+00   1.1160346e+00
   1.7005157e-02   3.2071126e-02   3.6743869e-03   1.7202916e-02   1.2479349e+00   1.0794920e+00
   1.8247326e-02   3.5937178e-02   3.6459975e-03   1.9530878e-02   1.2368616e+00   1.0772571e+00
   1.9469291e-02   4.0067006e-02   3.6298479e-03   2.2048816e-02   1.2380471e+00   1.0789958e+00
   2.0651388e-02   4.4391018e-02   3.6274027e-03   2.4723360e-02   1.2475180e+00   1.0260052e+00
   2.1772570e-02   4.8802848e-02   3.6409811e-03   2.7498442e-02   1.2396545e+00   1.0404096e+00
   2.2803374e-02   5.3176036e-02   3.6745653e-03   3.0287632e-02   1.2389822e+00   9.9637180e-01
   2.3705060e-02   5.7358484e-02   3.7305439e-03   3.2981804e-02   1.2237810e+00   1.0119611e+00
   2.4432060e-02   6.1187982e-02   3.8090183e-03   3.5467186e-02   1.2438547e+00   1.0364052e+00
   2.4938616e-02   6.4516204e-02   3.9097279e-03   3.7633280e-02   1.2480268e+00   1.0285645e+00
   2.5175522e-02   6.7184852e-02   4.0312953e-03   3.9349484e-02   1.2270452e+00   1.0163183e+00
   2.5103570e-02   6.9010054e-02   4.1724639e-03   4.0483356e-02   1.2255377e+00   9.8749635e-01
   2.4727412e-02   6.9844422e-02   4.3342353e-03   4.0962388e-02   1.2115330e+00   1.0448186e+00
   2.4085342e-02   6.9677156e-02   4.5163891e-03   4.0776938e-02   1.2239092e+00   9.8077563e-01
   2.3212258e-02   6.8629236e-02   4.7135873e-03   3.9990192e-02   1.2284418e+00   1.0236370e+00
   2.2128810e-02   6.6870758e-02   4.9188909e-03   3.8725358e-02   1.2136717e+00   1.0206392e+00
   2.0858420e-02   6.4554608e-02   5.1265991e-03   3.7096482e-02   1.2380404e+00   9.9467441e-01
   1.9442373e-02   6.1798466e-02   5.3290033e-03   3.5204910e-02   1.2444374e+00   1.0533212e+00
   1.7928581e-02   5.8714032e-02   5.5139397e-03   3.3144814e-02   1.2105347e+00   9.6357389e-01
   1.6363849e-02   5.5408758e-02   5.6650451e-03   3.0991088e-02   1.2173860e+00   1.0873710e+00
   1.4791786e-02   5.1977508e-02   5.7681477e-03   2.8801000e-02   1.2279519e+00   9.0379979e-01
   1.3252019e-02   4.8500308e-02   5.8149707e-03   2.6603280e-02   1.2229576e+00   9.9224635e-01
   1.1784652e-02   4.5052202e-02   5.8028787e-03   2.4406762e-02   1.2293029e+00   8.0836285e-01
   1.0423544e-02   4.1729066e-02   5.7390997e-03   2.2221656e-02   1.2167848e+00   8.1304043e-01
   9.1966756e-03   3.8611498e-02   5.6359261e-03   2.0063294e-02   1.2194232e+00   1.8195343e+00
   8.1280654e-03   3.5734108e-02   5.5055725e-03   1.7953336e-02   1.2221010e+00   3.2161027e+00
   7.2339228e-03   3.3118424e-02   5.3626567e-03   1.5927871e-02   1.2270054e+00   1.3787543e+01
   6.5267260e-03   3.0786264e-02   5.2232897e-03   1.4027930e-02   1.2196997e+00   3.1683650e+01
   6.0146458e-03   2.8765700e-02   5.1015383e-03   1.2283000e-02   1.2091942e+00   4.4019109e+01
   5.7036626e-03   2.7099172e-02   5.0059821e-03   1.0711895e-02   1.2311027e+00   5.3419288e+01
   5.6045070e-03   2.5820112e-02   4.9439021e-03   9.3238326e-03   1.2126510e+00   6.3899322e+01
   5.7320376e-03   2.4943592e-02   4.9249555e-03   8.1207706e-03   1.2114165e+00   7.4004639e+01
   6.1050454e-03   2.4471590e-02   4.9585329e-03   7.1008416e-03   1.2251359e+00   8.2446883e+01
   6.7469022e-03   2.4384450e-02   5.0524809e-03   6.2558016e-03   1.2132502e+00   8.7865702e+01
   7.6820680e-03   2.4642384e-02   5.2151601e-03   5.5726404e-03   1.2181250e+00   9.1609942e+01
   8.9303458e-03   2.5187294e-02   5.4607167e-03   5.0376170e-03   1.2164652e+00   9.4342633e+01
   1.0502517e-02   2.5937128e-02   5.8048293e-03   4.6380062e-03   1.2169633e+00   9.5938983e+01
   1.2402069e-02   2.6791050e-02   6.2587799e-03   4.3641436e-03   1.2091930e+00   9.6974403e+01
   1.4627212e-02   2.7654078e-02   6.8309147e-03   4.2108084e-03   1.2094778e+00   9.7879676e+01
   1.7169811e-02   2.8456412e-02   7.5248325e-03   4.1771538e-03   1.2227843e+00   9.8640340e+01
   2.0015442e-02   2.9135000e-02   8.3417623e-03   4.2655102e-03   1.2089191e+00   9.8969495e+01
   2.3140004e-02   2.9642576e-02   9.2815549e-03   4.4767834e-03   1.2174150e+00   9.9205048e+01
   2.6506340e-02   2.9972946e-02   1.0337193e-02   4.8079226e-03   1.2395163e+00   9.9738716e+01
   3.0059094e-02   3.0127350e-02   1.1497845e-02   5.2573672e-03   1.2229911e+00   1.0050087e+02
   3.3720974e-02   3.0097992e-02   1.2752725e-02   5.8257436e-03   1.2187369e+00   1.0106530e+02
   3.7396276e-02   2.9890102e-02   1.4086404e-02   6.5126356e-03   1.2324376e+00   1.0131017e+02
   4.0971296e-02   2.9525838e-02   1.5473791e-02   7.3191866e-03   1.2287206e+00   1.0150127e+02
   4.4328320e-02   2.9024178e-02   1.6884759e-02   8.2455676e-03   1.2349310e+00   1.0174781e+02
   4.7348704e-02   2.8393692e-02   1.8294785e-02   9.2913296e-03   1.2328185e+00   1.0201084e+02
   4.9902346e-02   2.7666708e-02   1.9678515e-02   1.0461834e-02   1.2229862e+00   1.0217865e+02
   5.1878964e-02   2.6896202e-02   2.0997305e-02   1.1767039e-02   1.2204785e+00   1.0236401e+02
   5.3217782e-02   2.6118236e-02   2.2199553e-02   1.3222550e-02   1.2377931e+00   1.0249629e+02
   5.3922110e-02   2.5352940e-02   2.3224091e-02   1.4845447e-02   1.2600552e+00   1.0252129e+02
   5.4067800e-02   2.4609700e-02   2.4008681e-02   1.6645488e-02   1.2456940e+00   1.0262452e+02
   5.3769422e-02   2.3891172e-02   2.4491409e-02   1.8624660e-02   1.2541559e+00   1.0265968e+02
   5.3130680e-02   2.3197258e-02   2.4630033e-02   2.0769858e-02   1.2433540e+00   1.0267725e+02
   5.2227898e-02   2.2517210e-02   2.4433539e-02   2.3050338e-02   1.2378053e+00   1.0278185e+02
   5.1150730e-02   2.1844802e-02   2.3942647e-02   2.5418780e-02   1.2642115e+00   1.0288204e+02
   5.0013680e-02   2.1186648e-02   2.3210259e-02   2.7811796e-02   1.2339381e+00   1.0308258e+02
   4.8924382e-02   2.0544728e-02   2.2303325e-02   3.0155316e-02   1.2357229e+00   1.0321931e+02
   4.7976418e-02   1.9926242e-02   2.1286415e-02   3.2358362e-02   1.2580996e+00   1.0313750e+02
   4.7240318e-02   1.9357369e-02   2.0210281e-02   3.4344304e-02   1.2458223e+00   1.0307890e+02
   4.6759604e-02   1.8865102e-02   1.9119392e-02   3.6083368e-02   1.2544497e+00   1.0287873e+02
   4.6541642e-02   1.8461161e-02   1.8053370e-02   3.7556758e-02   1.2471766e+00   1.0246993e+02
   4.6564206e-02   1.8141366e-02   1.7036066e-02   3.8743018e-02   1.2409545e+00   1.0215046e+02
   4.6791328e-02   1.7889498e-02   1.6075473e-02   3.9638218e-02   1.2620681e+00   1.0151930e+02
   4.7170442e-02   1.7679486e-02   1.5168725e-02   4.0239366e-02   1.2423525e+00   1.0078173e+02
   4.7646530e-02   1.7478754e-02   1.4301681e-02   4.0527738e-02   1.2327943e+00   1.0031628e+02
   4.8154098e-02   1.7255270e-02   1.3447742e-02   4.0491664e-02   1.2490338e+00   9.9440537e+01
   4.8631688e-02   1.6987953e-02   1.2575827e-02   4.0137530e-02   1.2372593e+00   9.8379046e+01
   4.9049856e-02   1.6673273e-02   1.1669514e-02   3.9476746e-02   1.2424337e+00   9.7437477e+01
   4.9403404e-02   1.6318358e-02   1.0729894e-02   3.8500946e-02   1.2378139e+00   9.6368620e+01
   4.9715076e-02   1.5927415e-02   9.7633341e-03   3.7174790e-02   1.2403977e+00   9.5228407e+01
   5.0016602e-02   1.5492115e-02   8.7806451e-03   3.5500504e-02   1.2422737e+00   9.3831541e+01
   5.0332462e-02   1.5004060e-02   7.8004441e-03   3.3535202e-02   1.2242710e+00   9.2390925e+01
   5.0679270e-02   1.4465028e-02   6.8453183e-03   3.1336852e-02   1.2400683e+00   9.0964676e+01
   5.1060256e-02   1.3879642e-02   5.9364701e-03   2.8970020e-02   1.2375353e+00   8.9491634e+01
   5.1462372e-02   1.3261278e-02   5.0906227e-03   2.6518156e-02   1.2450303e+00   8.8000414e+01
   5.1832778e-02   1.2629399e-02   4.3194817e-03   2.4061228e-02   1.2653006e+00   8.6206529e+01
   5.2100630e-02   1.2006921e-02   3.6299835e-03   2.1666248e-02   1.2516252e+00   8.4541122e+01
   5.2216762e-02   1.1429965e-02   3.0257733e-03   1.9395676e-02   1.2412433e+00   8.2866709e+01
   5.2128222e-02   1.0936955e-02   2.5086881e-03   1.7313986e-02   1.2419476e+00   8.0957850e+01
   5.1762462e-02   1.0556746e-02   2.0783135e-03   1.5476459e-02   1.2463348e+00   7.8828144e+01
   5.1050684e-02   1.0311192e-02   1.7324497e-03   1.3921486e-02   1.2389032e+00   7.6369572e+01
   4.9975528e-02   1.0216442e-02   1.4680005e-03   1.2675824e-02   1.2420210e+00   7.4187441e+01
   4.8596634e-02   1.0278830e-02   1.2816987e-03   1.1760859e-02   1.2497297e+00   7.1939325e+01
   4.6993866e-02   1.0495720e-02   1.1704339e-03   1.1194813e-02   1.2403547e+00   6.9756911e+01
   4.5233606e-02   1.0859643e-02   1.1306681e-03   1.0989397e-02   1.2449235e+00   6.7790577e+01
   4.3401824e-02   1.1358542e-02   1.1592140e-03   1.1147797e-02   1.2425298e+00   6.5859116e+01
   4.1596750e-02   1.1979986e-02   1.2534242e-03   1.1667175e-02   1.2389111e+00   6.4031660e+01
   3.9894368e-02   1.2709268e-02   1.4109906e-03   1.2539489e-02   1.2622486e+00   6.1530370e+01
   3.8356540e-02   1.3526341e-02   1.6306339e-03   1.3750174e-02   1.2543446e+00   5.9130943e+01
   3.7038114e-02   1.4408715e-02   1.9111473e-03   1.5277343e-02   1.2356063e+00   5.7048758e+01
   3.5975946e-02   1.5329574e-02   2.2503461e-03   1.7088000e-02   1.2380177e+00   5.4619146e+01
   3.5189110e-02   1.6253702e-02   2.6444211e-03   1.9133858e-02   1.2370872e+00   5.1814094e+01
   3.4679090e-02   1.7133470e-02   3.0883953e-03   2.1354172e-02   1.2575143e+00   4.9289497e+01
   3.4427780e-02   1.7921353e-02   3.5771899e-03   2.3690712e-02   1.2638418e+00   4.7284515e+01
   3.4396094e-02   1.8575040e-02   4.1040299e-03   2.6101256e-02   1.2435402e+00   4.4281505e+01
   3.4524126e-02   1.9058760e-02   4.6598493e-03   2.8545510e-02   1.2386457e+00   4.1669492e+01
   3.4742252e-02   1.9365261e-02   5.2337471e-03   3.0967668e-02   1.2497540e+00   3.9357583e+01
   3.4996874e-02   1.9500271e-02   5.8116861e-03   3.3296514e-02   1.2408926e+00   3.5937169e+01
   3.5250466e-02   1.9476291e-02   6.3785901e-03   3.5444704e-02   1.2341701e+00   3.2788548e+01
   3.5470686e-02   1.9333795e-02   6.9215527e-03   3.7342110e-02   1.2512976e+00   2.9505857e+01
   3.5620214e-02   1.9118434e-02   7.4274957e-03   3.8975734e-02   1.2542826e+00   2.6779021e+01
   3.5656074e-02   1.8865876e-02   7.8818849e-03   4.0363646e-02   1.2507009e+00   2.4355911e+01
   3.5606476e-02   1.8605957e-02   8.2721921e-03   4.1511892e-02   1.2491174e+00   2.0995353e+01
   3.5588906e-02   1.8361784e-02   8.5920409e-03   4.2401760e-02   1.2566210e+00   1.8164540e+01
   3.5721506e-02   1.8148126e-02   8.8417733e-03   4.3010566e-02   1.2458952e+00   1.5690082e+01
   3.6090724e-02   1.7969525e-02   9.0239197e-03   4.3331876e-02   1.2509668e+00   1.3035356e+01
   3.6763596e-02   1.7831957e-02   9.1435185e-03   4.3357564e-02   1.2200479e+00   1.0934708e+01
   3.7791410e-02   1.7740080e-02   9.2113437e-03   4.3049916e-02   1.2176049e+00   9.5109582e+00
   3.9229092e-02   1.7684984e-02   9.2463611e-03   4.2362428e-02   1.2662591e+00   7.6943278e+00
   4.1151242e-02   1.7641330e-02   9.2778033e-03   4.1294762e-02   1.2148186e+00   5.7423911e+00
   4.3622176e-02   1.7580215e-02   9.3350767e-03   3.9888154e-02   1.2629822e+00   4.8144224e+00
   4.6664446e-02   1.7488086e-02   9.4388669e-03   3.8193648e-02   1.2215439e+00   4.2628913e+00
   5.0281946e-02   1.7360076e-02   9.6067621e-03   3.6269752e-02   1.2386528e+00   4.1661857e+00
   5.4478504e-02   1.7208742e-02   9.8575751e-03   3.4180798e-02   1.2778900e+00   3.7151178e+00
   5.9258020e-02   1.7076684e-02   1.0208693e-02   3.1989600e-02   1.1709855e+00   3.0806980e+00
   6.4640788e-02   1.7013799e-02   1.0672253e-02   2.9744918e-02   1.3094624e+00   3.3741662e+00
   7.0645626e-02   1.7061434e-02   1.1252840e-02   2.7477786e-02   1.1658124e+00   3.4368399e+00
   7.7260716e-02   1.7257779e-02   1.1951361e-02   2.5220240e-02   1.2713672e+00   3.2705854e+00
   8.4425696e-02   1.7645870e-02   1.2769843e-02   2.3023484e-02   1.2255454e+00   2.8689801e+00
   9.2011488e-02   1.8268118e-02   1.3708303e-02   2.0941368e-02   1.1337328e+00   2.5448882e+00
   9.9821952e-02   1.9157325e-02   1.4762912e-02   1.9006568e-02   1.3020871e+00   2.6327778e+00
   1.0757119e-01   2.0333390e-02   1.5926794e-02   1.7232236e-02   8.4137479e-01   2.5301905e+00
   1.1486972e-01   2.1797906e-02   1.7185189e-02   1.5622143e-02   1.3520069e+00   2.5402745e+00
   1.2124889e-01   2.3536092e-02   1.8514972e-02   1.4183130e-02   5.9408687e-01   2.5141487e+00
   1.2629642e-01   2.5531486e-02   1.9894807e-02   1.2925738e-02   1.7277101e+00   2.3338696e+00
   1.2976301e-01   2.7783296e-02   2.1308071e-02   1.1858197e-02   7.9697164e+00   2.3148451e+00
   1.3142563e-01   3.0302160e-02   2.2742345e-02   1.0984426e-02   1.9099452e+01   2.2603702e+00
   1.3112944e-01   3.3106678e-02   2.4195281e-02   1.0302555e-02   4.1486501e+01   2.1075474e+00
   1.2888348e-01   3.6247306e-02   2.5660833e-02   9.8063926e-03   6.4085607e+01   2.0340296e+00
   1.2480285e-01   3.9804556e-02   2.7114275e-02   9.4810206e-03   7.7423682e+01   2.0776412e+00
   1.1919643e-01   4.3868712e-02   2.8525369e-02   9.3029836e-03   8.8466216e+01   1.9480813e+00
   1.1245683e-01   4.8519316e-02   2.9864845e-02   9.2426366e-03   9.8066145e+01   1.7551761e+00
   1.0490470e-01   5.3794362e-02   3.1104251e-02   9.2646566e-03   1.0516811e+02   1.8482242e+00
   9.6848972e-02   5.9684926e-02   3.2213919e-02   9.3365566e-03   1.0903610e+02   1.9344410e+00
   8.8572430e-02   6.6135572e-02   3.3172819e-02   9.4344786e-03   1.1058008e+02   1.8824805e+00
   8.0309304e-02   7.3059038e-02   3.3993853e-02   9.5446076e-03   1.1124926e+02   1.6928016e+00
   7.2241820e-02   8.0324252e-02   3.4693975e-02   9.6574676e-03   1.1110215e+02   1.5989157e+00
   6.4527274e-02   8.7721996e-02   3.5283543e-02   9.7640516e-03   1.1074377e+02   1.7078258e+00
   5.7315326e-02   9.4985566e-02   3.5785585e-02   9.8602646e-03   1.0997308e+02   1.5444890e+00
   5.0721450e-02   1.0178696e-01   3.6204095e-02   9.9451846e-03   1.0911441e+02   1.3516638e+00
   4.4857778e-02   1.0780914e-01   3.6514163e-02   1.0018012e-02   1.0841340e+02   1.3122359e+00
   3.9819302e-02   1.1281301e-01   3.6667079e-02   1.0079308e-02   1.0806471e+02   1.2954200e+00
   3.5652562e-02   1.1663149e-01   3.6601689e-02   1.0131870e-02   1.0784611e+02   1.3348981e+00
   3.2361516e-02   1.1929951e-01   3.6264969e-02   1.0173973e-02   1.0740998e+02   1.2810619e+00
   2.9913300e-02   1.2098503e-01   3.5628493e-02   1.0198321e-02   1.0697135e+02   1.2205198e+00
   2.8257958e-02   1.2175702e-01   3.4690895e-02   1.0203288e-02   1.0669703e+02   1.1966141e+00
   2.7327984e-02   1.2158375e-01   3.3453085e-02   1.0197331e-02   1.0659005e+02   1.1581969e+00
   2.7033732e-02   1.2045285e-01   3.1944679e-02   1.0199582e-02   1.0626115e+02   9.8286516e-01
   2.7264350e-02   1.1843254e-01   3.0229903e-02   1.0235549e-02   1.0586154e+02   8.0591526e-01
   2.7893202e-02   1.1558684e-01   2.8364883e-02   1.0327334e-02   1.0540771e+02   8.1114296e-01
   2.8777562e-02   1.1197487e-01   2.6397167e-02   1.0487833e-02   1.0471305e+02   7.7133389e-01
   2.9754606e-02   1.0774581e-01   2.4376497e-02   1.0722063e-02   1.0363071e+02   7.8567616e-01
   3.0647212e-02   1.0307639e-01   2.2358439e-02   1.1031267e-02   1.0227233e+02   8.5480048e-01
   3.1271728e-02   9.8097438e-02   2.0388797e-02   1.1407700e-02   1.0093854e+02   8.2512806e-01
   3.1527508e-02   9.2891976e-02   1.8494421e-02   1.1835284e-02   9.9260680e+01   9.6643528e-01
   3.1440324e-02   8.7517734e-02   1.6700593e-02   1.2299423e-02   9.7448968e+01   1.4058235e+00
   3.1056358e-02   8.2054180e-02   1.5031387e-02   1.2783624e-02   9.5705501e+01   1.8871149e+00
   3.0395184e-02   7.6572718e-02   1.3503480e-02   1.3265416e-02   9.4188521e+01   2.0575673e+00
   2.9487420e-02   7.1098710e-02   1.2125452e-02   1.3723559e-02   9.2691569e+01   1.9590704e+00
   2.8393868e-02   6.5675986e-02   1.0898458e-02   1.4137170e-02   9.0822077e+01   1.9134907e+00
   2.7190532e-02   6.0391650e-02   9.8157761e-03   1.4482261e-02   8.8795900e+01   1.9007006e+00
   2.5946836e-02   5.5311066e-02   8.8633659e-03   1.4735636e-02   8.6445414e+01   1.8909551e+00
   2.4717990e-02   5.0467632e-02   8.0292375e-03   1.4869740e-02   8.4079025e+01   1.8693837e+00
   2.3539582e-02   4.5906794e-02   7.3052783e-03   1.4850945e-02   8.1251111e+01   1.8292179e+00
   2.2427340e-02   4.1686490e-02   6.6811177e-03   1.4647591e-02   7.8412383e+01   1.8730778e+00
   2.1378024e-02   3.7848272e-02   6.1423049e-03   1.4246346e-02   7.5764138e+01   1.8706117e+00
   2.0371466e-02   3.4400268e-02   5.6719335e-03   1.3671302e-02   7.2477864e+01   1.8813191e+00
   1.9369562e-02   3.1331266e-02   5.2549185e-03   1.2968903e-02   6.9575390e+01   1.9600709e+00
   1.8325587e-02   2.8641484e-02   4.8828097e-03   1.2184901e-02   6.6236823e+01   1.9199501e+00
   1.7203660e-02   2.6336168e-02   4.5510007e-03   1.1361127e-02   6.2693739e+01   1.8792699e+00
   1.5989236e-02   2.4407384e-02   4.2528879e-03   1.0532327e-02   6.0416277e+01   1.8794153e+00
   1.4701229e-02   2.2835982e-02   3.9840839e-03   9.7252426e-03   5.8369098e+01   1.8547167e+00
   1.3383049e-02   2.1583428e-02   3.7447695e-03   8.9579546e-03   5.5067050e+01   1.8602665e+00
   1.2079219e-02   2.0594880e-02   3.5357763e-03   8.2400486e-03   5.1230737e+01   1.8897822e+00
   1.0827381e-02   1.9822624e-02   3.3567315e-03   7.5763286e-03   4.8416672e+01   1.9207012e+00
   9.6582216e-03   1.9224848e-02   3.2049067e-03   6.9683516e-03   4.4925246e+01   1.9309611e+00
   8.5982472e-03   1.8752949e-02   3.0791759e-03   6.4143096e-03   4.0845682e+01   1.9386009e+00
   7.6665936e-03   1.8355843e-02   2.9822175e-03   5.9100892e-03   3.7374234e+01   1.9337365e+00
   6.8735064e-03   1.7990471e-02   2.9178867e-03   5.4513228e-03   3.2922444e+01   1.9241603e+00
   6.2248256e-03   1.7626637e-02   2.8899895e-03   5.0341650e-03   2.9297331e+01   1.9413707e+00
   5.7224376e-03   1.7242562e-02   2.9012925e-03   4.6573976e-03   2.7804838e+01   1.9262695e+00
   5.3650790e-03   1.6829930e-02   2.9539725e-03   4.3224148e-03   2.5490970e+01   1.9217350e+00
   5.1515086e-03   1.6392408e-02   3.0492307e-03   4.0313468e-03   2.2240342e+01   1.9447715e+00
   5.0811682e-03   1.5926922e-02   3.1870813e-03   3.7880880e-03   1.9205649e+01   1.9329164e+00
   5.1512562e-03   1.5433450e-02   3.3671381e-03   3.5970238e-03   1.7139195e+01   1.9394536e+00
   5.3553884e-03   1.4929500e-02   3.5894931e-03   3.4597476e-03   1.6154549e+01   1.9354812e+00
   5.6850732e-03   1.4434505e-02   3.8562173e-03   3.3754038e-03   1.4373060e+01   1.9176691e+00
   6.1302130e-03   1.3964055e-02   4.1699851e-03   3.3435268e-03   1.1669302e+01   1.9109850e+00
   6.6824900e-03   1.3538200e-02   4.5331953e-03   3.3637206e-03   9.1053554e+00   1.9074905e+00
   7.3386920e-03   1.3180100e-02   4.9474847e-03   3.4341086e-03   7.6523594e+00   1.9142828e+00
   8.0962098e-03   1.2911099e-02   5.4112895e-03   3.5513826e-03   7.4753327e+00   1.8938981e+00
   8.9480438e-03   1.2749534e-02   5.9193493e-03   3.7106698e-03   7.1152378e+00   1.9068775e+00
   9.8816296e-03   1.2720054e-02   6.4626653e-03   3.9061824e-03   6.3149694e+00   1.9150579e+00
   1.0881804e-02   1.2857617e-02   7.0291217e-03   4.1313346e-03   5.8221905e+00   1.9118933e+00
   1.1934695e-02   1.3197726e-02   7.6052337e-03   4.3793820e-03   5.6539831e+00   1.9305619e+00
   1.3028198e-02   1.3772649e-02   8.1749637e-03   4.6443274e-03   5.4506079e+00   1.9091728e+00
   1.4146408e-02   1.4608635e-02   8.7178093e-03   4.9191310e-03   5.0659024e+00   1.9016877e+00
   1.5262476e-02   1.5722219e-02   9.2115683e-03   5.1946402e-03   4.2600454e+00   1.9005542e+00
   1.6345017e-02   1.7119112e-02   9.6345851e-03   5.4604272e-03   3.1323636e+00   1.8922262e+00
   1.7364861e-02   1.8789384e-02   9.9648821e-03   5.7069400e-03   2.8450850e+00   1.9044139e+00
   1.8303908e-02   2.0709310e-02   1.0180078e-02   5.9315132e-03   2.9840553e+00   1.9122056e+00
   1.9160458e-02   2.2855990e-02   1.0256208e-02   6.1394576e-03   2.5517584e+00   1.8043912e+00
   1.9932908e-02   2.5214788e-02   1.0175989e-02   6.3365386e-03   2.5282170e+00   1.7615939e+00
   2.0622106e-02   2.7781730e-02   9.9422201e-03   6.5280096e-03   2.8334140e+00   1.7367425e+00
   2.1242642e-02   3.0569906e-02   9.5767311e-03   6.7222426e-03   2.6098108e+00   1.3684763e+00
   2.1812874e-02   3.3593422e-02   9.1097893e-03   6.9273366e-03   2.4367007e+00   1.1264088e+00
   2.2349936e-02   3.6846938e-02   8.5694471e-03   7.1467596e-03   2.3842657e+00   1.1252973e+00
   2.2869662e-02   4.0302616e-02   7.9804491e-03   7.3831566e-03   2.0154425e+00   1.0709031e+00
   2.3380226e-02   4.3918290e-02   7.3681885e-03   7.6432716e-03   1.6272405e+00   1.0436931e+00
   2.3873290e-02   4.7669216e-02   6.7562715e-03   7.9345856e-03   1.4542762e+00   1.0294136e+00
   2.4321108e-02   5.1546198e-02   6.1632813e-03   8.2648986e-03   1.3727230e+00   1.0136086e+00
   2.4693918e-02   5.5517848e-02   5.6036861e-03   8.6460716e-03   1.2978688e+00   9.8660931e-01
   2.4975962e-02   5.9524714e-02   5.0907895e-03   9.0881846e-03   1.2369535e+00   1.0115002e+00
   2.5157636e-02   6.3474898e-02   4.6351231e-03   9.5940356e-03   1.2355557e+00   1.0342349e+00
   2.5226122e-02   6.7243418e-02   4.2423079e-03   1.0157904e-02   1.2351489e+00   1.0457744e+00
   2.5162208e-02   7.0673434e-02   3.9157091e-03   1.0765877e-02   1.2274377e+00   1.0377045e+00
   2.4947876e-02   7.3581664e-02   3.6572351e-03   1.1405103e-02   1.2396639e+00   1.0309359e+00
   2.4583934e-02   7.5844052e-02   3.4663659e-03   1.2062547e-02   1.2342457e+00   1.0554995e+00
   2.4079260e-02   7.7460540e-02   3.3407043e-03   1.2719508e-02   1.2331554e+00   1.0231013e+00
   2.3433758e-02   7.8486078e-02   3.2776483e-03   1.3360346e-02   1.2321110e+00   1.0352721e+00
   2.2642742e-02   7.8950420e-02   3.2752961e-03   1.3971680e-02   1.2178555e+00   9.9276458e-01
   2.1698852e-02   7.8873238e-02   3.3314571e-03   1.4541040e-02   1.2101652e+00   1.0032209e+00
   2.0613474e-02   7.8317026e-02   3.4421833e-03   1.5062043e-02   1.2260640e+00   1.0282686e+00
   1.9429703e-02   7.7387712e-02   3.5998191e-03   1.5527124e-02   1.2396955e+00   9.9042357e-01
   1.8195365e-02   7.6200000e-02   3.7942867e-03   1.5924412e-02   1.2272157e+00   1.0292489e+00
   1.6948494e-02   7.4883636e-02   4.0153227e-03   1.6243288e-02   1.2263297e+00   9.8172636e-01
   1.5717836e-02   7.3584884e-02   4.2507587e-03   1.6469090e-02   1.2231238e+00   1.0217138e+00
   1.4524156e-02   7.2419214e-02   4.4870981e-03   1.6578134e-02   1.2220302e+00   9.0503554e-01
   1.3382562e-02   7.1469686e-02   4.7111915e-03   1.6546140e-02   1.2402925e+00   9.1143955e-01
   1.2301982e-02   7.0796808e-02   4.9121423e-03   1.6350576e-02   1.2279782e+00   8.4076842e-01
   1.1291802e-02   7.0421386e-02   5.0875663e-03   1.5976868e-02   1.2154371e+00   1.0542084e+00
   1.0367686e-02   7.0351542e-02   5.2451733e-03   1.5432028e-02   1.2165156e+00   1.9787549e+00
   9.5504536e-03   7.0594700e-02   5.3970621e-03   1.4739511e-02   1.2173612e+00   2.6231954e+00
   8.8638480e-03   7.1165636e-02   5.5570695e-03   1.3930468e-02   1.2221236e+00   1.0370524e+01
   8.3313306e-03   7.2108150e-02   5.7399023e-03   1.3039960e-02   1.2055835e+00   2.6346969e+01
   7.9713684e-03   7.3454564e-02   5.9578895e-03   1.2104620e-02   1.2109936e+00   4.0125606e+01
   7.7970566e-03   7.5197092e-02   6.2216069e-03   1.1158612e-02   1.2157727e+00   5.2954214e+01
   7.8189714e-03   7.7304354e-02   6.5423255e-03   1.0227817e-02   1.2120123e+00   6.6002219e+01
   8.0435834e-03   7.9703994e-02   6.9293061e-03   9.3348806e-03   1.2106614e+00   7.5735823e+01
   8.4736284e-03   8.2270086e-02   7.3864011e-03   8.5004486e-03   1.1972568e+00   8.3283614e+01
   9.1129428e-03   8.4820482e-02   7.9123715e-03   7.7438116e-03   1.2161639e+00   8.7893245e+01
   9.9676774e-03   8.7115534e-02   8.5030299e-03   7.0886216e-03   1.2223994e+00   9.0126369e+01
   1.1043729e-02   8.8971990e-02   9.1543669e-03   6.5584966e-03   1.2098874e+00   9.1508433e+01
   1.2344931e-02   9.0314546e-02   9.8609471e-03   6.1748176e-03   1.2013566e+00   9.2470196e+01
   1.3870308e-02   9.1094832e-02   1.0612511e-02   5.9587736e-03   1.2020759e+00   9.3399094e+01
   1.5608901e-02   9.1310418e-02   1.1397714e-02   5.9290122e-03   1.2146352e+00   9.3750458e+01
   1.7537414e-02   9.1009198e-02   1.2205211e-02   6.1027626e-03   1.2092839e+00   9.3918564e+01
   1.9623288e-02   9.0218034e-02   1.3018973e-02   6.4989136e-03   1.2228123e+00   9.4143944e+01
   2.1823196e-02   8.8907452e-02   1.3813681e-02   7.1336946e-03   1.2191565e+00   9.4416170e+01
   2.4074206e-02   8.7029504e-02   1.4555585e-02   8.0184606e-03   1.2069985e+00   9.4756151e+01
   2.6311816e-02   8.4598324e-02   1.5210077e-02   9.1627776e-03   1.2336824e+00   9.4878204e+01
   2.8493174e-02   8.1671424e-02   1.5743376e-02   1.0569390e-02   1.2299237e+00   9.5003412e+01
   3.0573150e-02   7.8305064e-02   1.6117174e-02   1.2231314e-02   1.2302995e+00   9.5093771e+01
   3.2504722e-02   7.4582308e-02   1.6294615e-02   1.4134239e-02   1.2461731e+00   9.5151178e+01
   3.4265898e-02   7.0626060e-02   1.6260768e-02   1.6261766e-02   1.2374561e+00   9.5259550e+01
   3.5833674e-02   6.6557630e-02   1.6027222e-02   1.8600408e-02   1.2355881e+00   9.5163725e+01
   3.7173388e-02   6.2447950e-02   1.5623323e-02   2.1127988e-02   1.2340406e+00   9.4993668e+01
   3.8262856e-02   5.8332852e-02   1.5090668e-02   2.3812060e-02   1.2278553e+00   9.4815995e+01
   3.9086054e-02   5.4248680e-02   1.4469196e-02   2.6618390e-02   1.2380958e+00   9.4373719e+01
   3.9633108e-02   5.0236160e-02   1.3790965e-02   2.9503120e-02   1.2486866e+00   9.3692992e+01
   3.9914984e-02   4.6324848e-02   1.3082421e-02   3.2403290e-02   1.2368159e+00   9.2856942e+01
   3.9959292e-02   4.2528734e-02   1.2361275e-02   3.5232264e-02   1.2343546e+00   9.1953654e+01
   3.9808378e-02   3.8882934e-02   1.1641413e-02   3.7899066e-02   1.2382298e+00   9.0967725e+01
   3.9504404e-02   3.5448318e-02   1.0938692e-02   4.0330448e-02   1.2360664e+00   8.9888276e+01
   3.9074384e-02   3.2269658e-02   1.0266682e-02   4.2452928e-02   1.2457177e+00   8.8954874e+01
   3.8563632e-02   2.9362534e-02   9.6315721e-03   4.4182066e-02   1.2498576e+00   8.8032618e+01
   3.8046412e-02   2.6740410e-02   9.0335193e-03   4.5463626e-02   1.2542300e+00   8.6856597e+01
   3.7597714e-02   2.4428952e-02   8.4736841e-03   4.6281552e-02   1.2543142e+00   8.5663200e+01
   3.7291198e-02   2.2443592e-02   7.9549465e-03   4.6604772e-02   1.2633039e+00   8.4661751e+01
   3.7184080e-02   2.0776872e-02   7.4767565e-03   4.6426086e-02   1.2603412e+00   8.3025653e+01
   3.7303194e-02   1.9403954e-02   7.0367417e-03   4.5815538e-02   1.2515835e+00   8.0712356e+01
   3.7666898e-02   1.8284901e-02   6.6348953e-03   4.4856354e-02   1.2619838e+00   7.8745029e+01
   3.8286792e-02   1.7368677e-02   6.2743083e-03   4.3610272e-02   1.2395279e+00   7.6480286e+01
   3.9150652e-02   1.6605695e-02   5.9574397e-03   4.2127056e-02   1.2331748e+00   7.3488368e+01
   4.0213870e-02   1.5953778e-02   5.6855771e-03   4.0445312e-02   1.2469333e+00   7.0716025e+01
   4.1410990e-02   1.5381247e-02   5.4623335e-03   3.8600132e-02   1.2476767e+00   6.7939109e+01
   4.2681828e-02   1.4877655e-02   5.2903041e-03   3.6608894e-02   1.2414354e+00   6.4246287e+01
   4.3975158e-02   1.4442741e-02   5.1688997e-03   3.4483100e-02   1.2313425e+00   6.1048516e+01
   4.5240902e-02   1.4072406e-02   5.0938675e-03   3.2251184e-02   1.2490018e+00   5.8582653e+01
   4.6437168e-02   1.3772830e-02   5.0575197e-03   2.9925178e-02   1.2482040e+00   5.5146119e+01
   4.7524316e-02   1.3564569e-02   5.0535205e-03   2.7513464e-02   1.2334434e+00   5.2208364e+01
   4.8441224e-02   1.3464095e-02   5.0761621e-03   2.5071612e-02   1.2457295e+00   4.9088571e+01
   4.9126590e-02   1.3482055e-02   5.1182869e-03   2.2670630e-02   1.2616544e+00   4.5020605e+01
   4.9571540e-02   1.3632311e-02   5.1710377e-03   2.0361942e-02   1.2560041e+00   4.2039960e+01
   4.9814444e-02   1.3923985e-02   5.2260917e-03   1.8185618e-02   1.2503873e+00   3.7994325e+01
   4.9890238e-02   1.4352184e-02   5.2788603e-03   1.6176120e-02   1.2566970e+00   3.3522285e+01
   4.9801796e-02   1.4898070e-02   5.3253137e-03   1.4366224e-02   1.2368757e+00   3.0713176e+01
   4.9509958e-02   1.5529291e-02   5.3610649e-03   1.2780169e-02   1.2413355e+00   2.7637666e+01
   4.8934586e-02   1.6201718e-02   5.3794705e-03   1.1431308e-02   1.2514378e+00   2.4376477e+01
   4.8012422e-02   1.6867022e-02   5.3728125e-03   1.0330374e-02   1.2336051e+00   2.1352266e+01
   4.6762362e-02   1.7488513e-02   5.3411251e-03   9.4880186e-03   1.2441892e+00   1.8716234e+01
   4.5253096e-02   1.8056873e-02   5.2905073e-03   8.9109466e-03   1.2431801e+00   1.6379160e+01
   4.3536700e-02   1.8584668e-02   5.2283843e-03   8.5990166e-03   1.2373994e+00   1.4145012e+01
   4.1625572e-02   1.9090045e-02   5.1644353e-03   8.5485336e-03   1.2435263e+00   1.2021564e+01
   3.9509096e-02   1.9588140e-02   5.1095507e-03   8.7535536e-03   1.2453241e+00   9.5172010e+00
   3.7213754e-02   2.0086282e-02   5.0719641e-03   9.2045376e-03   1.2468718e+00   7.9723172e+00
   3.4814658e-02   2.0586008e-02   5.0564805e-03   9.8856796e-03   1.2423676e+00   6.8902841e+00
   3.2382490e-02   2.1088654e-02   5.0677097e-03   1.0773939e-02   1.2369787e+00   5.5121752e+00
   2.9969786e-02   2.1604774e-02   5.1093503e-03   1.1839017e-02   1.2244982e+00   4.8864907e+00
   2.7613212e-02   2.2152498e-02   5.1815725e-03   1.3045635e-02   1.2367830e+00   4.5707158e+00
   2.5341644e-02   2.2755652e-02   5.2797931e-03   1.4366922e-02   1.2445931e+00   4.2589036e+00
   2.3202000e-02   2.3460614e-02   5.3972677e-03   1.5791032e-02   1.2339918e+00   3.8982332e+00
   2.1251560e-02   2.4320512e-02   5.5299651e-03   1.7310950e-02   1.2338670e+00   3.5945307e+00
   1.9535487e-02   2.5366150e-02   5.6742077e-03   1.8918942e-02   1.2333405e+00   3.3241962e+00
   1.8091093e-02   2.6605376e-02   5.8212857e-03   2.0617410e-02   1.2405504e+00   3.0389683e+00
   1.6955873e-02   2.8023416e-02   5.9607801e-03   2.2427326e-02   1.2340240e+00   3.1168664e+00
   1.6155643e-02   2.9589030e-02   6.0881791e-03   2.4378632e-02   1.2404207e+00   3.2474512e+00
   1.5702974e-02   3.1264674e-02   6.2047287e-03   2.6492162e-02   1.2396324e+00   3.0115836e+00
   1.5602465e-02   3.2996022e-02   6.3158585e-03   2.8764412e-02   1.2143460e+00   2.6149161e+00
   1.5852411e-02   3.4715954e-02   6.4306327e-03   3.1164992e-02   1.2290782e+00   2.4788085e+00
   1.6456311e-02   3.6382658e-02   6.5567045e-03   3.3637980e-02   1.2298209e+00   2.4023186e+00
   1.7418059e-02   3.7974346e-02   6.6981847e-03   3.6104230e-02   1.2477180e+00   2.3336097e+00
   1.8735359e-02   3.9475116e-02   6.8571477e-03   3.8466378e-02   1.2649026e+00   2.3804501e+00
   2.0399362e-02   4.0909446e-02   7.0365463e-03   4.0601198e-02   1.2437620e+00   2.1723294e+00
   2.2401748e-02   4.2324390e-02   7.2397541e-03   4.2383498e-02   1.2425667e+00   1.8646501e+00
   2.4748388e-02   4.3746804e-02   7.4693551e-03   4.3708154e-02   1.2251740e+00   1.6821049e+00
   2.7440036e-02   4.5188416e-02   7.7317109e-03   4.4473300e-02   1.2290809e+00   1.5053176e+00
   3.0462644e-02   4.6647866e-02   8.0352237e-03   4.4607526e-02   1.2196337e+00   1.3984331e+00
   3.3790640e-02   4.8104874e-02   8.3876253e-03   4.4090850e-02   1.2259162e+00   1.3445231e+00
   3.7379108e-02   4.9508452e-02   8.7931245e-03   4.2947870e-02   1.2138371e+00   1.2987411e+00
   4.1152016e-02   5.0762054e-02   9.2476833e-03   4.1251492e-02   1.2187792e+00   1.2698298e+00
   4.5003786e-02   5.1745706e-02   9.7433651e-03   3.9113148e-02   1.2712499e+00   1.2602741e+00
   4.8877174e-02   5.2349114e-02   1.0269254e-02   3.6673990e-02   1.1950899e+00   1.2722213e+00
   5.2791822e-02   5.2512572e-02   1.0814083e-02   3.4070786e-02   1.2398657e+00   1.2504829e+00
   5.6771746e-02   5.2275870e-02   1.1370503e-02   3.1406962e-02   1.2127279e+00   1.1919034e+00
   6.0805222e-02   5.1747160e-02   1.1932638e-02   2.8768732e-02   1.2051745e+00   1.1847596e+00
   6.4846912e-02   5.1031004e-02   1.2498379e-02   2.6226980e-02   1.2508045e+00   1.1769218e+00
   6.8872746e-02   5.0200016e-02   1.3069610e-02   2.3834980e-02   1.1651999e+00   1.1785734e+00
   7.2890700e-02   4.9312730e-02   1.3653508e-02   2.1642794e-02   1.2921785e+00   1.1958598e+00
   7.6875768e-02   4.8459480e-02   1.4262411e-02   1.9692322e-02   1.1490086e+00   1.1517005e+00
   8.0761800e-02   4.7758218e-02   1.4904621e-02   1.8005778e-02   1.2755068e+00   1.2058034e+00
   8.4448408e-02   4.7322510e-02   1.5581815e-02   1.6590350e-02   1.2117436e+00   1.2135834e+00
   8.7798550e-02   4.7269530e-02   1.6295931e-02   1.5442758e-02   1.1406244e+00   1.1453294e+00
   9.0620522e-02   4.7717786e-02   1.7052323e-02   1.4548099e-02   1.2868240e+00   1.1874597e+00
   9.2695512e-02   4.8760978e-02   1.7853937e-02   1.3879532e-02   8.1573308e-01   1.1917164e+00
   9.3898400e-02   5.0462250e-02   1.8700253e-02   1.3399711e-02   1.3618041e+00   1.1848066e+00
   9.4174642e-02   5.2868126e-02   1.9591123e-02   1.3066284e-02   5.0905872e-01   1.1682257e+00
   9.3472386e-02   5.6008726e-02   2.0518501e-02   1.2836974e-02   1.7106139e+00   1.1771025e+00
   9.1791918e-02   5.9872380e-02   2.1463993e-02   1.2672887e-02   8.3731047e+00   1.2683875e+00
   8.9195364e-02   6.4386472e-02   2.2418433e-02   1.2537215e-02   2.2167230e+01   1.2679129e+00
   8.5829790e-02   6.9421084e-02   2.3384611e-02   1.2385485e-02   4.9010440e+01   1.2472899e+00
   8.1893768e-02   7.4824890e-02   2.4359465e-02   1.2172873e-02   7.3400775e+01   1.2514397e+00
   7.7542106e-02   8.0452346e-02   2.5327531e-02   1.1875873e-02   8.6790564e+01   1.2491753e+00
   7.2912610e-02   8.6131032e-02   2.6255381e-02   1.1495314e-02   9.8267847e+01   1.2481656e+00
   6.8146012e-02   9.1699050e-02   2.7085455e-02   1.1048740e-02   1.0652523e+02   1.1908368e+00
   6.3346556e-02   9.7082760e-02   2.7747397e-02   1.0561367e-02   1.1086371e+02   1.0943092e+00
   5.8568786e-02   1.0224921e-01   2.8172289e-02   1.0056836e-02   1.1286609e+02   9.8152496e-01
   5.3838094e-02   1.0713374e-01   2.8290381e-02   9.5559686e-03   1.1373234e+02   9.6767199e-01
   4.9196182e-02   1.1162421e-01   2.8053313e-02   9.0731636e-03   1.1418940e+02   9.0360234e-01
   4.4697506e-02   1.1558634e-01   2.7474105e-02   8.6153486e-03   1.1383940e+02   7.0103969e-01
   4.0375184e-02   1.1885156e-01   2.6621585e-02   8.1887656e-03   1.1342177e+02   6.6940234e-01
   3.6253124e-02   1.2119443e-01   2.5593009e-02   7.7998836e-03   1.1268123e+02   6.8826338e-01
   3.2359032e-02   1.2244342e-01   2.4490909e-02   7.4572886e-03   1.1194060e+02   6.6618831e-01
   2.8721118e-02   1.2249726e-01   2.3400093e-02   7.1717706e-03   1.1113803e+02   6.9575927e-01
   2.5376070e-02   1.2129062e-01   2.2382435e-02   6.9501036e-03   1.1029911e+02   6.4061354e-01
   2.2359510e-02   1.1893972e-01   2.1482115e-02   6.7968366e-03   1.0967459e+02   6.1687494e-01
   1.9687368e-02   1.1567045e-01   2.0723607e-02   6.7175616e-03   1.0893961e+02   6.6258312e-01
   1.7354022e-02   1.1161104e-01   2.0111215e-02   6.7191766e-03   1.0834293e+02   6.5570006e-01
   1.5345127e-02   1.0686781e-01   1.9633281e-02   6.8113996e-03   1.0747908e+02   6.5835868e-01
   1.3653997e-02   1.0163447e-01   1.9268387e-02   7.0060866e-03   1.0650344e+02   6.4277865e-01
   1.2279052e-02   9.6144074e-02   1.8997363e-02   7.3157086e-03   1.0557558e+02   6.7103789e-01
   1.1218894e-02   9.0602368e-02   1.8805425e-02   7.7504736e-03   1.0409310e+02   7.0001556e-01
   1.0470304e-02   8.5170250e-02   1.8687582e-02   8.3172696e-03   1.0235653e+02   6.9415238e-01
   1.0019313e-02   7.9953444e-02   1.8656595e-02   9.0194526e-03   1.0034059e+02   8.0619940e-01
   9.8409080e-03   7.4983644e-02   1.8726437e-02   9.8551176e-03   9.7609590e+01   8.1831507e-01
   9.9004354e-03   7.0225162e-02   1.8903598e-02   1.0819084e-02   9.4796748e+01   8.4453097e-01
   1.0153116e-02   6.5620922e-02   1.9191887e-02   1.1901073e-02   9.2285947e+01   9.8853295e-01
   1.0546218e-02   6.1140582e-02   1.9588631e-02   1.3081159e-02   8.9203472e+01   9.9098034e-01
   1.1019484e-02   5.6791340e-02   2.0080945e-02   1.4330538e-02   8.5994302e+01   9.8593556e-01
   1.1509432e-02   5.2624424e-02   2.0648273e-02   1.5614977e-02   8.3104975e+01   1.0262916e+00
   1.1960309e-02   4.8707250e-02   2.1261891e-02   1.6894144e-02   7.9860202e+01   1.0557923e+00
   1.2335309e-02   4.5069254e-02   2.1881113e-02   1.8120520e-02   7.7023756e+01   1.0316971e+00
   1.2615570e-02   4.1719500e-02   2.2466667e-02   1.9237082e-02   7.3949281e+01   9.8911859e-01
   1.2783664e-02   3.8690388e-02   2.2982727e-02   2.0173138e-02   6.9796337e+01   1.0264558e+00
   1.2817552e-02   3.6027520e-02   2.3382839e-02   2.0869640e-02   6.5655415e+01   1.0502085e+00
   1.2713799e-02   3.3759848e-02   2.3624601e-02   2.1301964e-02   6.2072639e+01   1.0397578e+00
   1.2497874e-02   3.1900026e-02   2.3689611e-02   2.1467306e-02   5.8898829e+01   1.0482381e+00
   1.2200364e-02   3.0451814e-02   2.3592953e-02   2.1373296e-02   5.4730331e+01   1.0688580e+00
   1.1846657e-02   2.9403772e-02   2.3376377e-02   2.1035876e-02   4.9950862e+01   1.0595054e+00
   1.1459794e-02   2.8717894e-02   2.3075161e-02   2.0486314e-02   4.5873877e+01   1.0522244e+00
   1.1059097e-02   2.8331334e-02   2.2703083e-02   1.9761442e-02   4.1539831e+01   1.0824686e+00
   1.0661906e-02   2.8169544e-02   2.2255935e-02   1.8892646e-02   3.6883755e+01   1.0986909e+00
   1.0280937e-02   2.8146400e-02   2.1713019e-02   1.7921640e-02   3.2782890e+01   1.1430707e+00
   9.9224698e-03   2.8194234e-02   2.1046513e-02   1.6893812e-02   2.9011946e+01   1.1649730e+00
   9.5875220e-03   2.8283332e-02   2.0240083e-02   1.5848072e-02   2.5686649e+01   1.1580818e+00
   9.2744696e-03   2.8387880e-02   1.9305495e-02   1.4817152e-02   2.2811832e+01   1.1601034e+00
   8.9829568e-03   2.8470876e-02   1.8267440e-02   1.3822168e-02   1.9042152e+01   1.1389240e+00
   8.7141248e-03   2.8496198e-02   1.7141771e-02   1.2878954e-02   1.5827366e+01   1.1708868e+00
   8.4671894e-03   2.8448292e-02   1.5946881e-02   1.1999279e-02   1.4324024e+01   1.1617271e+00
   8.2379458e-03   2.8325906e-02   1.4703044e-02   1.1192062e-02   1.1676292e+01   1.1162679e+00
   8.0252500e-03   2.8124136e-02   1.3426015e-02   1.0467849e-02   8.7147693e+00   1.1260589e+00
   7.8303170e-03   2.7837372e-02   1.2143150e-02   9.8330446e-03   7.7680904e+00   1.1387192e+00
   7.6546646e-03   2.7462366e-02   1.0888148e-02   9.2878936e-03   7.5079481e+00   1.1612146e+00
   7.5073796e-03   2.7006586e-02   9.6879801e-03   8.8293206e-03   7.0640342e+00   1.1584726e+00
   7.4003038e-03   2.6482884e-02   8.5642407e-03   8.4528336e-03   6.5139720e+00   1.1590616e+00
   7.3387612e-03   2.5916322e-02   7.5322383e-03   8.1499876e-03   6.1307596e+00   1.1571621e+00
   7.3246454e-03   2.5357544e-02   6.6013035e-03   7.9051996e-03   5.4846514e+00   1.1388289e+00
   7.3618302e-03   2.4850840e-02   5.7748653e-03   7.7019566e-03   3.9798456e+00   1.1525016e+00
   7.4539362e-03   2.4426718e-02   5.0501887e-03   7.5304016e-03   3.1133354e+00   1.1652503e+00
   7.6028854e-03   2.4109814e-02   4.4208527e-03   7.3837336e-03   3.0966121e+00   1.1817419e+00
   7.8099304e-03   2.3905156e-02   3.8819955e-03   7.2526946e-03   2.7604757e+00   1.1706688e+00
   8.0724810e-03   2.3806154e-02   3.4305829e-03   7.1331976e-03   2.4701929e+00   1.1345911e+00
   8.3858580e-03   2.3795544e-02   3.0601719e-03   7.0305526e-03   2.2871144e+00   1.1338616e+00
   8.7487310e-03   2.3853726e-02   2.7623505e-03   6.9511706e-03   1.8143907e+00   1.1342173e+00
   9.1627422e-03   2.3988264e-02   2.5297963e-03   6.8999196e-03   1.3626886e+00   1.1128019e+00
   9.6268196e-03   2.4231244e-02   2.3564877e-03   6.8803226e-03   1.2324218e+00   1.1102571e+00
   1.0132037e-02   2.4610438e-02   2.2378085e-03   6.8939656e-03   1.2466640e+00   1.1184158e+00
   1.0662088e-02   2.5136008e-02   2.1702361e-03   6.9397436e-03   1.2346125e+00   1.1289023e+00
   1.1204576e-02   2.5820474e-02   2.1499959e-03   7.0121926e-03   1.2383191e+00   1.1452283e+00
   1.1757806e-02   2.6685894e-02   2.1717843e-03   7.1067086e-03   1.2217432e+00   1.0873596e+00
   1.2320537e-02   2.7757012e-02   2.2298819e-03   7.2227766e-03   1.2271522e+00   1.0416101e+00
   1.2887825e-02   2.9069718e-02   2.3184227e-03   7.3634816e-03   1.2528331e+00   1.0539517e+00
   1.3449669e-02   3.0657938e-02   2.4315385e-03   7.5326456e-03   1.2330217e+00   1.0279332e+00
   1.3988578e-02   3.2546298e-02   2.5634467e-03   7.7301036e-03   1.2550349e+00   1.0160468e+00
   1.4482997e-02   3.4757716e-02   2.7068281e-03   7.9567786e-03   1.2680198e+00   1.0430957e+00
   1.4917589e-02   3.7300646e-02   2.8530243e-03   8.2182746e-03   1.2413307e+00   1.0571842e+00
   1.5297935e-02   4.0161822e-02   2.9924131e-03   8.5220076e-03   1.2484657e+00   1.0065038e+00
   1.5640668e-02   4.3321190e-02   3.1164265e-03   8.8737826e-03   1.2342893e+00   9.9116115e-01
   1.5956144e-02   4.6763748e-02   3.2203723e-03   9.2729186e-03   1.2183089e+00   1.0458088e+00
   1.6243131e-02   5.0450032e-02   3.3032025e-03   9.7167826e-03   1.2350009e+00   1.0837145e+00
   1.6486935e-02   5.4310080e-02   3.3667573e-03   1.0207894e-02   1.2238672e+00   1.0953261e+00
   1.6669141e-02   5.8275508e-02   3.4132685e-03   1.0749686e-02   1.2136019e+00   1.0790300e+00
   1.6780954e-02   6.2277824e-02   3.4460165e-03   1.1345098e-02   1.2275194e+00   1.0921729e+00
   1.6829972e-02   6.6248142e-02   3.4720555e-03   1.2002729e-02   1.2359385e+00   1.0596015e+00
   1.6829224e-02   7.0105876e-02   3.4994179e-03   1.2735211e-02   1.2462233e+00   1.0234166e+00
   1.6789550e-02   7.3751690e-02   3.5359285e-03   1.3550117e-02   1.2388102e+00   1.0370542e+00
   1.6726507e-02   7.7131024e-02   3.5890589e-03   1.4446928e-02   1.2197733e+00   1.0191896e+00
   1.6654524e-02   8.0289810e-02   3.6636379e-03   1.5419436e-02   1.2409084e+00   1.0416442e+00
   1.6582458e-02   8.3305850e-02   3.7620787e-03   1.6452216e-02   1.2475640e+00   1.0408477e+00
   1.6515364e-02   8.6210298e-02   3.8848967e-03   1.7517398e-02   1.2237264e+00   1.0120888e+00
   1.6451591e-02   8.9010408e-02   4.0307149e-03   1.8578932e-02   1.2197134e+00   1.0302104e+00
   1.6380397e-02   9.1667210e-02   4.1974715e-03   1.9589074e-02   1.2144727e+00   1.0269701e+00
   1.6286292e-02   9.4062892e-02   4.3822521e-03   2.0481526e-02   1.2177569e+00   1.0085233e+00
   1.6147746e-02   9.6000484e-02   4.5806969e-03   2.1190016e-02   1.2209072e+00   1.0402014e+00
   1.5941495e-02   9.7251430e-02   4.7892939e-03   2.1680966e-02   1.2148363e+00   1.0220195e+00
   1.5661644e-02   9.7658138e-02   5.0052951e-03   2.1963298e-02   1.2243186e+00   1.0018738e+00
   1.5306089e-02   9.7080144e-02   5.2253553e-03   2.2069196e-02   1.2207976e+00   1.0344936e+00
   1.4869151e-02   9.5379256e-02   5.4474683e-03   2.2031536e-02   1.2102359e+00   9.9473394e-01
   1.4360459e-02   9.2546196e-02   5.6682203e-03   2.1878000e-02   1.2245534e+00   1.0489621e+00
   1.3799008e-02   8.8734860e-02   5.8795533e-03   2.1626294e-02   1.2509278e+00   1.0189839e+00
   1.3208295e-02   8.4179120e-02   6.0718443e-03   2.1284570e-02   1.2294578e+00   1.0358302e+00
   1.2612564e-02   7.9056834e-02   6.2356465e-03   2.0857992e-02   1.2068694e+00   1.0606003e+00
   1.2025547e-02   7.3524214e-02   6.3597231e-03   2.0347050e-02   1.2375065e+00   9.7112496e-01
   1.1452380e-02   6.7789740e-02   6.4276139e-03   1.9748086e-02   1.2275763e+00   1.0436592e+00
   1.0889823e-02   6.2043182e-02   6.4224565e-03   1.9049778e-02   1.2194369e+00   8.2748857e-01
   1.0327661e-02   5.6451450e-02   6.3380765e-03   1.8241238e-02   1.2128308e+00   9.9734257e-01
   9.7569356e-03   5.1165476e-02   6.1791263e-03   1.7328094e-02   1.1891347e+00   7.4646208e-01
   9.1787070e-03   4.6294054e-02   5.9568765e-03   1.6322664e-02   1.2156998e+00   9.6781897e-01
   8.6132270e-03   4.1919230e-02   5.6874279e-03   1.5239250e-02   1.2267472e+00   2.0755749e+00
   8.0937046e-03   3.8098508e-02   5.3878025e-03   1.4103980e-02   1.2192560e+00   3.5712133e+00
   7.6572276e-03   3.4866146e-02   5.0738457e-03   1.2950926e-02   1.2199713e+00   1.4631252e+01
   7.3417752e-03   3.2234216e-02   4.7584245e-03   1.1809579e-02   1.2224487e+00   3.1818213e+01
   7.1790736e-03   3.0187268e-02   4.4515311e-03   1.0696814e-02   1.2328039e+00   4.4270109e+01
   7.1962772e-03   2.8681576e-02   4.1630779e-03   9.6247076e-03   1.2187493e+00   5.6777552e+01
   7.4183384e-03   2.7652276e-02   3.9023939e-03   8.6123356e-03   1.2082666e+00   6.9429824e+01
   7.8648270e-03   2.7040682e-02   3.6790765e-03   7.6791326e-03   1.2207496e+00   7.8885675e+01
   8.5512056e-03   2.6799786e-02   3.5032443e-03   6.8381426e-03   1.2152816e+00   8.5478944e+01
   9.4896542e-03   2.6882448e-02   3.3831117e-03   6.1041666e-03   1.2025361e+00   8.9138680e+01
   1.0687394e-02   2.7243638e-02   3.3242311e-03   5.4962438e-03   1.2126837e+00   9.1854337e+01
   1.2144032e-02   2.7832842e-02   3.3285681e-03   5.0316940e-03   1.2153411e+00   9.3633037e+01
   1.3847805e-02   2.8575210e-02   3.3963559e-03   4.7243926e-03   1.2124615e+00   9.4741132e+01
   1.5774230e-02   2.9372704e-02   3.5264623e-03   4.5843136e-03   1.2258319e+00   9.5515672e+01
   1.7884191e-02   3.0130498e-02   3.7160329e-03   4.6184578e-03   1.2232573e+00   9.5836315e+01
   2.0121092e-02   3.0781630e-02   3.9659599e-03   4.8342228e-03   1.2212196e+00   9.6581151e+01
   2.2411378e-02   3.1307162e-02   4.2795815e-03   5.2385770e-03   1.2288291e+00   9.6959604e+01
   2.4665404e-02   3.1717158e-02   4.6576103e-03   5.8347392e-03   1.2252311e+00   9.6977529e+01
   2.6795122e-02   3.2010202e-02   5.0984737e-03   6.6231886e-03   1.2112136e+00   9.7141159e+01
   2.8745408e-02   3.2191784e-02   5.5966789e-03   7.6023636e-03   1.2177989e+00   9.7130753e+01
   3.0491134e-02   3.2295340e-02   6.1425847e-03   8.7661946e-03   1.2227265e+00   9.7074423e+01
   3.2002168e-02   3.2354148e-02   6.7242993e-03   1.0104447e-02   1.2094549e+00   9.6926408e+01
   3.3240876e-02   3.2377380e-02   7.3278261e-03   1.1603263e-02   1.2255301e+00   9.6899324e+01
   3.4174296e-02   3.2361796e-02   7.9417595e-03   1.3246708e-02   1.2471029e+00   9.6908758e+01
   3.4760154e-02   3.2311614e-02   8.5562203e-03   1.5015268e-02   1.2510499e+00   9.6678500e+01
   3.4964334e-02   3.2234798e-02   9.1593977e-03   1.6884826e-02   1.2387624e+00   9.6359504e+01
   3.4783250e-02   3.2125416e-02   9.7456211e-03   1.8837126e-02   1.2462995e+00   9.5780372e+01
   3.4251008e-02   3.1957830e-02   1.0313756e-02   2.0857076e-02   1.2586195e+00   9.4860854e+01
   3.3447314e-02   3.1703416e-02   1.0868303e-02   2.2918118e-02   1.2537066e+00   9.3751623e+01
   3.2454926e-02   3.1345208e-02   1.1424255e-02   2.4979876e-02   1.2538512e+00   9.2682171e+01
   3.1339304e-02   3.0868216e-02   1.1992443e-02   2.7000504e-02   1.2229515e+00   9.1639766e+01
   3.0172088e-02   3.0255862e-02   1.2573995e-02   2.8944306e-02   1.2177842e+00   9.0513441e+01
   2.9027828e-02   2.9517078e-02   1.3164650e-02   3.0762978e-02   1.2505359e+00   8.9470019e+01
   2.7965408e-02   2.8686788e-02   1.3754658e-02   3.2385138e-02   1.2489759e+00   8.8523837e+01
   2.7021352e-02   2.7792904e-02   1.4326136e-02   3.3726000e-02   1.2344231e+00   8.7446325e+01
   2.6235276e-02   2.6849634e-02   1.4849580e-02   3.4706108e-02   1.2138993e+00   8.6274970e+01
   2.5661418e-02   2.5864478e-02   1.5290840e-02   3.5259630e-02   1.2189109e+00   8.5307144e+01
   2.5346702e-02   2.4849250e-02   1.5621621e-02   3.5343472e-02   1.2391848e+00   8.3855692e+01
   2.5316922e-02   2.3834130e-02   1.5825595e-02   3.4986886e-02   1.2382105e+00   8.1784223e+01
   2.5576206e-02   2.2866296e-02   1.5898768e-02   3.4276284e-02   1.2469573e+00   7.9723388e+01
   2.6117108e-02   2.1996886e-02   1.5844163e-02   3.3299886e-02   1.2451024e+00   7.7592970e+01
   2.6916246e-02   2.1261598e-02   1.5659750e-02   3.2156906e-02   1.2351323e+00   7.5272218e+01
   2.7924274e-02   2.0674982e-02   1.5340017e-02   3.0948016e-02   1.2335869e+00   7.2117255e+01
   2.9078834e-02   2.0234546e-02   1.4890214e-02   2.9748744e-02   1.2235745e+00   6.8870847e+01
   3.0311036e-02   1.9923446e-02   1.4322749e-02   2.8602886e-02   1.2341998e+00   6.5745708e+01
   3.1555268e-02   1.9721701e-02   1.3658767e-02   2.7519068e-02   1.2546176e+00   6.2116922e+01
   3.2783068e-02   1.9611298e-02   1.2925445e-02   2.6474244e-02   1.2321044e+00   5.8710753e+01
   3.4003274e-02   1.9579695e-02   1.2139989e-02   2.5420174e-02   1.2329163e+00   5.5204253e+01
   3.5228676e-02   1.9617893e-02   1.1312078e-02   2.4312370e-02   1.2420622e+00   5.2522306e+01
   3.6461946e-02   1.9711561e-02   1.0455433e-02   2.3134820e-02   1.2233688e+00   5.0310708e+01
   3.7688056e-02   1.9836280e-02   9.5889221e-03   2.1887098e-02   1.2384952e+00   4.6927538e+01
   3.8871260e-02   1.9952943e-02   8.7270541e-03   2.0581528e-02   1.2403270e+00   4.3407727e+01
   3.9968722e-02   2.0016938e-02   7.8822519e-03   1.9249044e-02   1.2418604e+00   3.9920448e+01
   4.0949826e-02   1.9982170e-02   7.0707129e-03   1.7921392e-02   1.2496834e+00   3.5976250e+01
   4.1810828e-02   1.9815409e-02   6.3070255e-03   1.6622616e-02   1.2285796e+00   3.1991275e+01
   4.2552614e-02   1.9520629e-02   5.6029505e-03   1.5378265e-02   1.2340775e+00   2.9464987e+01
   4.3148344e-02   1.9126419e-02   4.9672561e-03   1.4218633e-02   1.2440956e+00   2.7681270e+01
   4.3550904e-02   1.8671972e-02   4.4052299e-03   1.3169363e-02   1.2365292e+00   2.4470655e+01
   4.3702330e-02   1.8198121e-02   3.9192691e-03   1.2246424e-02   1.2455477e+00   2.1920047e+01
   4.3554420e-02   1.7728568e-02   3.5079933e-03   1.1470180e-02   1.2488067e+00   1.9890406e+01
   4.3087200e-02   1.7273396e-02   3.1677745e-03   1.0869399e-02   1.2454539e+00   1.6578482e+01
   4.2298972e-02   1.6845182e-02   2.8941227e-03   1.0469602e-02   1.2497176e+00   1.4306024e+01
   4.1216810e-02   1.6458289e-02   2.6817747e-03   1.0291827e-02   1.2503562e+00   1.2928038e+01
   3.9878264e-02   1.6119185e-02   2.5245359e-03   1.0355191e-02   1.2615276e+00   1.1118266e+01
   3.8321172e-02   1.5823508e-02   2.4155243e-03   1.0675418e-02   1.2559395e+00   9.5767871e+00
   3.6613362e-02   1.5560723e-02   2.3486923e-03   1.1263637e-02   1.2446484e+00   8.4059065e+00
   3.4835842e-02   1.5312119e-02   2.3197395e-03   1.2125679e-02   1.2567548e+00   7.4361009e+00
   3.3067882e-02   1.5051564e-02   2.3255623e-03   1.3269587e-02   1.2515334e+00   6.1995573e+00
   3.1379070e-02   1.4762182e-02   2.3630651e-03   1.4707478e-02   1.2525249e+00   5.3405661e+00
   2.9815896e-02   1.4440552e-02   2.4300839e-03   1.6442676e-02   1.2456185e+00   5.3173847e+00
   2.8415562e-02   1.4091092e-02   2.5255449e-03   1.8467164e-02   1.2343164e+00   4.8426101e+00
   2.7204202e-02   1.3725402e-02   2.6469339e-03   2.0761992e-02   1.2415743e+00   4.0556333e+00
   2.6195542e-02   1.3361022e-02   2.7897181e-03   2.3298170e-02   1.2315278e+00   3.7241540e+00
   2.5417558e-02   1.3016266e-02   2.9478383e-03   2.6047724e-02   1.2482047e+00   3.3549124e+00
   2.4917542e-02   1.2704208e-02   3.1145105e-03   2.8977958e-02   1.2685788e+00   3.0735470e+00
   2.4736548e-02   1.2437199e-02   3.2841065e-03   3.2053956e-02   1.2370284e+00   3.4233930e+00
   2.4897408e-02   1.2227539e-02   3.4524319e-03   3.5257354e-02   1.2230612e+00   3.6328500e+00
   2.5405828e-02   1.2085939e-02   3.6161571e-03   3.8576658e-02   1.2454225e+00   3.1290006e+00
   2.6248612e-02   1.2024574e-02   3.7740411e-03   4.1993044e-02   1.2479316e+00   2.6982770e+00
   2.7400182e-02   1.2050009e-02   3.9258101e-03   4.5471434e-02   1.2391075e+00   2.5262352e+00
   2.8829178e-02   1.2162387e-02   4.0700737e-03   4.8953312e-02   1.2296187e+00   2.4447594e+00
   3.0493478e-02   1.2360031e-02   4.2063121e-03   5.2364728e-02   1.2339119e+00   2.4505811e+00
   3.2337658e-02   1.2633699e-02   4.3360601e-03   5.5621104e-02   1.2401536e+00   2.0561073e+00
   3.4296166e-02   1.2968864e-02   4.4609315e-03   5.8634544e-02   1.2288061e+00   1.7494048e+00
   3.6308398e-02   1.3349372e-02   4.5805171e-03   6.1317118e-02   1.2519434e+00   1.7756521e+00
   3.8364700e-02   1.3753049e-02   4.6961049e-03   6.3595814e-02   1.2493061e+00   1.6422148e+00
   4.0521272e-02   1.4156882e-02   4.8138933e-03   6.5450058e-02   1.2408393e+00   1.5235122e+00
   4.2846510e-02   1.4540266e-02   4.9429907e-03   6.6885620e-02   1.2455950e+00   1.3076411e+00
   4.5379198e-02   1.4875280e-02   5.0964251e-03   6.7872384e-02   1.2191626e+00   1.1363049e+00
   4.8127826e-02   1.5123850e-02   5.2905419e-03   6.8337382e-02   1.2504871e+00   1.1815744e+00
   5.1072872e-02   1.5260912e-02   5.5442013e-03   6.8192852e-02   1.2178824e+00   1.2109005e+00
   5.4168188e-02   1.5294338e-02   5.8753697e-03   6.7353370e-02   1.2324925e+00   1.2171766e+00
   5.7378936e-02   1.5261309e-02   6.2961557e-03   6.5739272e-02   1.2544250e+00   1.2075369e+00
   6.0695614e-02   1.5224163e-02   6.8182391e-03   6.3334074e-02   1.1971235e+00   1.2049098e+00
   6.4078720e-02   1.5256376e-02   7.4530805e-03   6.0226104e-02   1.2543009e+00   1.1509203e+00
   6.7455412e-02   1.5422530e-02   8.2079411e-03   5.6562700e-02   1.1876099e+00   1.1352688e+00
   7.0733490e-02   1.5772934e-02   9.0874799e-03   5.2529458e-02   1.2613796e+00   1.1532287e+00
   7.3824522e-02   1.6355786e-02   1.0093141e-02   4.8327778e-02   1.2297553e+00   1.1375166e+00
   7.6752504e-02   1.7227108e-02   1.1228549e-02   4.4126508e-02   1.1920335e+00   1.1670900e+00
   7.9622018e-02   1.8440513e-02   1.2503924e-02   4.0059986e-02   1.2937643e+00   1.1646450e+00
   8.2482432e-02   2.0041974e-02   1.3931056e-02   3.6240914e-02   1.1109048e+00   1.1788589e+00
   8.5352070e-02   2.2072970e-02   1.5518315e-02   3.2760604e-02   1.3303795e+00   1.1843315e+00
   8.8249324e-02   2.4572860e-02   1.7262047e-02   2.9684928e-02   1.1114161e+00   1.1720850e+00
   9.1147394e-02   2.7582364e-02   1.9140983e-02   2.7050472e-02   1.2398515e+00   1.2158333e+00
   9.3949342e-02   3.1140660e-02   2.1127529e-02   2.4864674e-02   1.2077806e+00   1.2066348e+00
   9.6502184e-02   3.5268516e-02   2.3191335e-02   2.3106592e-02   8.6559624e-01   1.1866370e+00
   9.8702246e-02   3.9968468e-02   2.5294251e-02   2.1735502e-02   1.4193243e+00   1.2033180e+00
   1.0054103e-01   4.5244166e-02   2.7401675e-02   2.0703932e-02   2.7268884e-01   1.2021847e+00
   1.0203015e-01   5.1085690e-02   2.9487565e-02   1.9957688e-02   3.0428708e+00   1.1899094e+00
   1.0314532e-01   5.7457218e-02   3.1527583e-02   1.9436186e-02   1.0445194e+01   1.1787307e+00
   1.0378660e-01   6.4296784e-02   3.3486803e-02   1.9073360e-02   2.5062085e+01   1.1830867e+00
   1.0377014e-01   7.1527604e-02   3.5321293e-02   1.8796914e-02   5.1744950e+01   1.1847980e+00
   1.0285475e-01   7.9084240e-02   3.6998019e-02   1.8549828e-02   7.2837866e+01   1.1900897e+00
   1.0087224e-01   8.6877122e-02   3.8489709e-02   1.8288448e-02   8.4829948e+01   1.1905637e+00
   9.7827230e-02   9.4744740e-02   3.9781537e-02   1.7975724e-02   9.5790449e+01   1.1944527e+00
   9.3789320e-02   1.0244230e-01   4.0878707e-02   1.7610514e-02   1.0320467e+02   1.2038266e+00
   8.8873806e-02   1.0969969e-01   4.1763373e-02   1.7214856e-02   1.0773106e+02   1.1761087e+00
   8.3274048e-02   1.1628684e-01   4.2397855e-02   1.6814910e-02   1.0988427e+02   1.1788820e+00
   7.7170580e-02   1.2195687e-01   4.2776381e-02   1.6452832e-02   1.1115254e+02   1.1249380e+00
   7.0723568e-02   1.2647864e-01   4.2929291e-02   1.6173504e-02   1.1209228e+02   1.0442580e+00
   6.4101300e-02   1.2973861e-01   4.2910391e-02   1.6008776e-02   1.1206008e+02   9.4526343e-01
   5.7445170e-02   1.3164390e-01   4.2784739e-02   1.5976518e-02   1.1195738e+02   7.1568605e-01
   5.0863384e-02   1.3204005e-01   4.2611783e-02   1.6092542e-02   1.1144537e+02   6.4563239e-01
   4.4457370e-02   1.3083875e-01   4.2433079e-02   1.6380436e-02   1.1096643e+02   6.9446963e-01
   3.8341520e-02   1.2805304e-01   4.2256153e-02   1.6863346e-02   1.1051805e+02   6.5273568e-01
   3.2630238e-02   1.2372326e-01   4.2059579e-02   1.7559518e-02   1.1003054e+02   6.4279416e-01
   2.7410640e-02   1.1804293e-01   4.1811655e-02   1.8476746e-02   1.0975801e+02   6.3841470e-01
   2.2735540e-02   1.1133637e-01   4.1483893e-02   1.9608408e-02   1.0949141e+02   6.4128708e-01
   1.8627043e-02   1.0385216e-01   4.1057717e-02   2.0937970e-02   1.0938536e+02   6.4580374e-01
   1.5084281e-02   9.5831350e-02   4.0517075e-02   2.2443372e-02   1.0923110e+02   5.8322286e-01
   1.2093211e-02   8.7581116e-02   3.9841389e-02   2.4100860e-02   1.0901495e+02   6.5732964e-01
   9.6292986e-03   7.9382656e-02   3.9012159e-02   2.5876928e-02   1.0880120e+02   7.0445764e-01
   7.6571442e-03   7.1437500e-02   3.8019209e-02   2.7723676e-02   1.0835785e+02   7.5950127e-01
   6.1333178e-03   6.3879126e-02   3.6851451e-02   2.9585950e-02   1.0780316e+02   1.0331651e+00
   5.0097188e-03   5.6818966e-02   3.5504055e-02   3.1392898e-02   1.0697999e+02   1.1053025e+00
   4.2345320e-03   5.0352910e-02   3.3989373e-02   3.3064552e-02   1.0593336e+02   1.1242378e+00
   3.7533236e-03   4.4536396e-02   3.2328105e-02   3.4541114e-02   1.0488981e+02   9.7047923e-01
   3.5130152e-03   3.9383518e-02   3.0563749e-02   3.5776512e-02   1.0341501e+02   7.6160367e-01
   3.4648124e-03   3.4876160e-02   2.8762875e-02   3.6719630e-02   1.0182732e+02   9.7397698e-01
   3.5655286e-03   3.0983818e-02   2.6992953e-02   3.7323280e-02   1.0044429e+02   1.0116131e+00
   3.7765476e-03   2.7678858e-02   2.5318053e-02   3.7555612e-02   9.8895990e+01   9.9062871e-01
   4.0601568e-03   2.4925602e-02   2.3785539e-02   3.7411538e-02   9.7233120e+01   1.0592470e+00
   4.3860576e-03   2.2679778e-02   2.2414753e-02   3.6923466e-02   9.5674387e+01   1.0202395e+00
   4.7371180e-03   2.0899658e-02   2.1199041e-02   3.6139642e-02   9.4177821e+01   1.0697779e+00
   5.1036388e-03   1.9544462e-02   2.0108319e-02   3.5098918e-02   9.2459637e+01   1.1016827e+00
   5.4823356e-03   1.8567777e-02   1.9097204e-02   3.3830548e-02   9.0765278e+01   1.0933552e+00
   5.8736540e-03   1.7912083e-02   1.8116826e-02   3.2358946e-02   8.8338214e+01   1.0740761e+00
   6.2786534e-03   1.7525613e-02   1.7123273e-02   3.0718280e-02   8.5726849e+01   1.0735098e+00
   6.7002604e-03   1.7375107e-02   1.6086889e-02   2.8949748e-02   8.3321325e+01   1.0898850e+00
   7.1403968e-03   1.7429736e-02   1.5002056e-02   2.7096014e-02   7.9888937e+01   1.0729194e+00
   7.6006868e-03   1.7643465e-02   1.3884781e-02   2.5207182e-02   7.6773458e+01   1.0644472e+00
   8.0812310e-03   1.7953560e-02   1.2763253e-02   2.3323752e-02   7.3053562e+01   1.0549961e+00
   8.5749376e-03   1.8313647e-02   1.1663002e-02   2.1474298e-02   6.9403278e+01   1.0661823e+00
   9.0697762e-03   1.8705254e-02   1.0598055e-02   1.9678678e-02   6.5995625e+01   1.0679400e+00
   9.5537842e-03   1.9116063e-02   9.5791651e-03   1.7947314e-02   6.0906899e+01   1.0548472e+00
   1.0009357e-02   1.9538701e-02   8.6180477e-03   1.6296602e-02   5.7427439e+01   1.1119122e+00
   1.0411780e-02   1.9961985e-02   7.7250365e-03   1.4745085e-02   5.3844531e+01   1.1607721e+00
   1.0743074e-02   2.0359708e-02   6.9092121e-03   1.3305080e-02   4.9295639e+01   1.1608102e+00
   1.0998245e-02   2.0695916e-02   6.1791083e-03   1.1989495e-02   4.5056617e+01   1.1636218e+00
   1.1189899e-02   2.0933074e-02   5.5403619e-03   1.0812917e-02   3.9792110e+01   1.1451770e+00
   1.1346265e-02   2.1042812e-02   4.9927987e-03   9.7852776e-03   3.5134280e+01   1.1593518e+00
   1.1490872e-02   2.1025410e-02   4.5316851e-03   8.9084926e-03   3.0535604e+01   1.1520962e+00
   1.1635101e-02   2.0923810e-02   4.1499883e-03   8.1782386e-03   2.7805656e+01   1.1331969e+00
   1.1785983e-02   2.0799144e-02   3.8390877e-03   7.5838886e-03   2.5280691e+01   1.1949570e+00
   1.1950933e-02   2.0695430e-02   3.5880851e-03   7.1087046e-03   2.1325229e+01   1.2422399e+00
   1.2133508e-02   2.0634832e-02   3.3869881e-03   6.7311386e-03   1.9618243e+01   1.2713285e+00
   1.2326662e-02   2.0635460e-02   3.2298027e-03   6.4281116e-03   1.7175410e+01   1.2575787e+00
   1.2514403e-02   2.0718258e-02   3.1107665e-03   6.1824366e-03   1.5106600e+01   1.2145731e+00
   1.2681612e-02   2.0896422e-02   3.0224525e-03   5.9897806e-03   1.4323278e+01   1.2243456e+00
   1.2815307e-02   2.1166952e-02   2.9585523e-03   5.8582952e-03   1.1655492e+01   1.2423084e+00
   1.2895103e-02   2.1520986e-02   2.9153625e-03   5.7993928e-03   9.5042977e+00   1.2436850e+00
   1.2904690e-02   2.1959070e-02   2.8898445e-03   5.8255694e-03   8.6166554e+00   1.2246246e+00
   1.2847025e-02   2.2479172e-02   2.8787245e-03   5.9550406e-03   7.9560360e+00   1.2453202e+00
   1.2737282e-02   2.3078632e-02   2.8795341e-03   6.2081706e-03   7.3159086e+00   1.2285090e+00
   1.2598525e-02   2.3771774e-02   2.8902417e-03   6.6035256e-03   6.3124555e+00   1.1460380e+00
   1.2456546e-02   2.4601362e-02   2.9080317e-03   7.1581446e-03   5.3038265e+00   1.1444534e+00
   1.2330385e-02   2.5647798e-02   2.9293985e-03   7.8837196e-03   5.3628303e+00   1.1735686e+00
   1.2234781e-02   2.6998770e-02   2.9543007e-03   8.7837896e-03   5.0202209e+00   1.1807609e+00
   1.2182773e-02   2.8718048e-02   2.9862485e-03   9.8535356e-03   3.4857870e+00   1.1535967e+00
   1.2182822e-02   3.0844086e-02   3.0283519e-03   1.1078932e-02   3.0868523e+00   1.1510574e+00
   1.2236256e-02   3.3386598e-02   3.0836931e-03   1.2436934e-02   3.0258995e+00   1.1808963e+00
   1.2340335e-02   3.6331606e-02   3.1550055e-03   1.3893673e-02   2.6222642e+00   1.1674060e+00
   1.2488946e-02   3.9653566e-02   3.2457371e-03   1.5409624e-02   2.3721991e+00   1.1357573e+00
   1.2668154e-02   4.3320406e-02   3.3607437e-03   1.6946064e-02   1.8283516e+00   1.1192241e+00
   1.2872241e-02   4.7290554e-02   3.5032453e-03   1.8466364e-02   1.4242446e+00   1.1093519e+00
   1.3105188e-02   5.1497474e-02   3.6755201e-03   1.9940314e-02   1.2410887e+00   1.0781429e+00
   1.3368314e-02   5.5842488e-02   3.8803147e-03   2.1343084e-02   1.2272641e+00   1.0747306e+00
   1.3671248e-02   6.0215788e-02   4.1193921e-03   2.2658392e-02   1.2331087e+00   1.0802687e+00
   1.4023134e-02   6.4533724e-02   4.3919285e-03   2.3872270e-02   1.1917849e+00   1.0673291e+00
   1.4426501e-02   6.8739370e-02   4.6939887e-03   2.4967310e-02   1.2417813e+00   1.0566430e+00
   1.4885577e-02   7.2800854e-02   5.0193543e-03   2.5950354e-02   1.2259750e+00   1.0343146e+00
   1.5396018e-02   7.6765126e-02   5.3605635e-03   2.6862408e-02   1.2389471e+00   1.0648565e+00
   1.5944290e-02   8.0722812e-02   5.7095011e-03   2.7757726e-02   1.2308542e+00   1.1003748e+00
   1.6517900e-02   8.4726382e-02   6.0583097e-03   2.8686762e-02   1.2175193e+00   1.0693868e+00
   1.7106441e-02   8.8809586e-02   6.4021277e-03   2.9689368e-02   1.2426394e+00   1.0570562e+00
   1.7693389e-02   9.2983368e-02   6.7392837e-03   3.0788960e-02   1.2256536e+00   1.0698856e+00
   1.8258494e-02   9.7182672e-02   7.0663707e-03   3.1991436e-02   1.2366289e+00   1.0627130e+00
   1.8787452e-02   1.0128245e-01   7.3777505e-03   3.3298076e-02   1.2205063e+00   1.0744104e+00
   1.9271155e-02   1.0517988e-01   7.6708889e-03   3.4699332e-02   1.2181164e+00   1.0714020e+00
   1.9703061e-02   1.0880179e-01   7.9472569e-03   3.6161414e-02   1.2430432e+00   1.0416903e+00
   2.0075090e-02   1.1204722e-01   8.2081637e-03   3.7631562e-02   1.2268985e+00   1.0805399e+00
   2.0377588e-02   1.1481822e-01   8.4552529e-03   3.9039960e-02   1.2285779e+00   1.0606010e+00
   2.0597508e-02   1.1709955e-01   8.6970831e-03   4.0300032e-02   1.2348243e+00   1.0479434e+00
   2.0722270e-02   1.1894682e-01   8.9468905e-03   4.1314266e-02   1.2064205e+00   1.0866918e+00
   2.0750056e-02   1.2039550e-01   9.2123393e-03   4.1980162e-02   1.1925914e+00   1.0456824e+00
   2.0678450e-02   1.2141862e-01   9.4958411e-03   4.2215288e-02   1.2173720e+00   1.0944726e+00
   2.0496878e-02   1.2192446e-01   9.8005571e-03   4.2000826e-02   1.2262889e+00   9.9915361e-01
   2.0188304e-02   1.2181118e-01   1.0131257e-02   4.1382716e-02   1.2216725e+00   9.5656929e-01
   1.9730895e-02   1.2098797e-01   1.0489742e-02   4.0415612e-02   1.2277154e+00   9.9552817e-01
   1.9115888e-02   1.1936041e-01   1.0869510e-02   3.9125924e-02   1.2245994e+00   9.0318484e-01
   1.8346049e-02   1.1690859e-01   1.1259848e-02   3.7530058e-02   1.2298967e+00   1.0536025e+00
   1.7419349e-02   1.1363656e-01   1.1649360e-02   3.5651758e-02   1.2318889e+00   9.4759035e-01
   1.6346876e-02   1.0955690e-01   1.2021998e-02   3.3523228e-02   1.2269668e+00   1.0817936e+00
   1.5165350e-02   1.0475086e-01   1.2353607e-02   3.1196636e-02   1.2328461e+00   1.0304972e+00
   1.3919263e-02   9.9297548e-02   1.2611718e-02   2.8743106e-02   1.2224855e+00   8.7003451e-01
   1.2650881e-02   9.3315156e-02   1.2766760e-02   2.6234678e-02   1.2185336e+00   1.0594250e+00
   1.1399422e-02   8.6988754e-02   1.2804047e-02   2.3736170e-02   1.2295031e+00   5.5082629e-01
   1.0200004e-02   8.0518364e-02   1.2721158e-02   2.1309624e-02   1.2244806e+00   1.4502699e+00
   9.0908680e-03   7.4103396e-02   1.2523502e-02   1.9015520e-02   1.2063793e+00   1.9944356e+00
   8.1189338e-03   6.7878702e-02   1.2225024e-02   1.6909336e-02   1.2043026e+00   8.0039221e+00
   7.3302752e-03   6.1922248e-02   1.1843049e-02   1.5037558e-02   1.2296656e+00   2.5392338e+01
   6.7657240e-03   5.6302496e-02   1.1390105e-02   1.3435459e-02   1.2290319e+00   4.1573764e+01
   6.4631208e-03   5.1080294e-02   1.0877914e-02   1.2127837e-02   1.2160945e+00   5.4253177e+01
   6.4551278e-03   4.6332938e-02   1.0320498e-02   1.1131237e-02   1.2262508e+00   6.5999265e+01
   6.7710234e-03   4.2133816e-02   9.7293331e-03   1.0455752e-02   1.2197295e+00   7.4525882e+01
   7.4357768e-03   3.8509072e-02   9.1151715e-03   1.0101319e-02   1.2047758e+00   8.2198202e+01
   8.4695286e-03   3.5443806e-02   8.4898041e-03   1.0056979e-02   1.2003474e+00   8.7209468e+01
   9.8877894e-03   3.2891422e-02   7.8632837e-03   1.0304439e-02   1.2113885e+00   9.0153590e+01
   1.1699971e-02   3.0788816e-02   7.2418137e-03   1.0826351e-02   1.2185965e+00   9.3136985e+01
   1.3910429e-02   2.9072016e-02   6.6314297e-03   1.1610798e-02   1.2139702e+00   9.5487209e+01
   1.6515374e-02   2.7674476e-02   6.0436073e-03   1.2645678e-02   1.2232784e+00   9.7146311e+01
   1.9500496e-02   2.6542258e-02   5.4933053e-03   1.3923653e-02   1.2168214e+00   9.7888138e+01
   2.2836662e-02   2.5646640e-02   4.9954025e-03   1.5446655e-02   1.2224254e+00   9.8685940e+01
   2.6477128e-02   2.4964172e-02   4.5624497e-03   1.7216110e-02   1.2337955e+00   9.9496244e+01
   3.0352188e-02   2.4474502e-02   4.2036319e-03   1.9222752e-02   1.2249392e+00   1.0015973e+02
   3.4368144e-02   2.4182500e-02   3.9249583e-03   2.1449654e-02   1.2333475e+00   1.0086387e+02
   3.8411082e-02   2.4094240e-02   3.7300639e-03   2.3877604e-02   1.2242834e+00   1.0124323e+02
   4.2329182e-02   2.4188232e-02   3.6209727e-03   2.6484340e-02   1.2165142e+00   1.0159211e+02
   4.5937386e-02   2.4445966e-02   3.5976749e-03   2.9240298e-02   1.2247477e+00   1.0179683e+02
   4.9043880e-02   2.4866430e-02   3.6591505e-03   3.2101580e-02   1.2258890e+00   1.0193878e+02
   5.1506492e-02   2.5442798e-02   3.8026403e-03   3.5037328e-02   1.2407738e+00   1.0204902e+02
   5.3272796e-02   2.6148730e-02   4.0224977e-03   3.8037896e-02   1.2320723e+00   1.0187989e+02
   5.4329848e-02   2.6954522e-02   4.3109289e-03   4.1070408e-02   1.2283603e+00   1.0154478e+02
   5.4685862e-02   2.7854598e-02   4.6592201e-03   4.4073376e-02   1.2353298e+00   1.0100258e+02
   5.4353406e-02   2.8843218e-02   5.0595873e-03   4.6982496e-02   1.2251848e+00   1.0032028e+02
   5.3371058e-02   2.9893596e-02   5.5031403e-03   4.9742434e-02   1.2325703e+00   9.9384659e+01
   5.1882386e-02   3.0974956e-02   5.9761785e-03   5.2285524e-02   1.2263057e+00   9.8134666e+01
   5.0066720e-02   3.2051662e-02   6.4604819e-03   5.4519976e-02   1.2283713e+00   9.6889490e+01
   4.8058086e-02   3.3073110e-02   6.9390255e-03   5.6376188e-02   1.2416118e+00   9.5571172e+01
   4.5962276e-02   3.3970092e-02   7.4011973e-03   5.7817466e-02   1.2236971e+00   9.4252254e+01
   4.3883980e-02   3.4686550e-02   7.8414259e-03   5.8793888e-02   1.2208970e+00   9.2962849e+01
   4.1929098e-02   3.5197174e-02   8.2550067e-03   5.9241716e-02   1.2402232e+00   9.1662456e+01
   4.0181668e-02   3.5475184e-02   8.6345245e-03   5.9148068e-02   1.2364298e+00   9.0530711e+01
   3.8705962e-02   3.5495040e-02   8.9692129e-03   5.8537228e-02   1.2338309e+00   8.9174595e+01
   3.7548042e-02   3.5256048e-02   9.2419573e-03   5.7408382e-02   1.2472280e+00   8.7565286e+01
   3.6721462e-02   3.4770774e-02   9.4273435e-03   5.5810188e-02   1.2343191e+00   8.6024406e+01
   3.6204254e-02   3.4049650e-02   9.5037241e-03   5.3868804e-02   1.2325330e+00   8.4586733e+01
   3.5958196e-02   3.3117716e-02   9.4576891e-03   5.1699950e-02   1.2366095e+00   8.2325777e+01
   3.5941416e-02   3.2016640e-02   9.2784353e-03   4.9402642e-02   1.2300197e+00   7.9042484e+01
   3.6108264e-02   3.0771856e-02   8.9677463e-03   4.7071220e-02   1.2420575e+00   7.6218364e+01
   3.6430972e-02   2.9390158e-02   8.5452281e-03   4.4777548e-02   1.2375805e+00   7.3119319e+01
   3.6905162e-02   2.7887466e-02   8.0386327e-03   4.2570664e-02   1.2352753e+00   6.9548241e+01
   3.7520290e-02   2.6294218e-02   7.4764225e-03   4.0463508e-02   1.2376639e+00   6.6274338e+01
   3.8241668e-02   2.4641038e-02   6.8848775e-03   3.8428964e-02   1.2414803e+00   6.2594408e+01
   3.9025464e-02   2.2959946e-02   6.2861627e-03   3.6440354e-02   1.2443036e+00   5.8945339e+01
   3.9831676e-02   2.1294542e-02   5.6966055e-03   3.4493396e-02   1.2254009e+00   5.5278821e+01
   4.0640554e-02   1.9693615e-02   5.1298811e-03   3.2584066e-02   1.2293143e+00   5.1986475e+01
   4.1472378e-02   1.8202948e-02   4.5984795e-03   3.0690024e-02   1.2476389e+00   4.9498185e+01
   4.2362260e-02   1.6864038e-02   4.1113659e-03   2.8789194e-02   1.2404382e+00   4.6474020e+01
   4.3332138e-02   1.5707397e-02   3.6740809e-03   2.6889982e-02   1.2361434e+00   4.3267469e+01
   4.4388398e-02   1.4751112e-02   3.2894105e-03   2.5013238e-02   1.2468718e+00   3.9864967e+01
   4.5517982e-02   1.4004391e-02   2.9580419e-03   2.3182104e-02   1.2373628e+00   3.5551255e+01
   4.6685436e-02   1.3463831e-02   2.6780569e-03   2.1435828e-02   1.2341658e+00   3.2123587e+01
   4.7842706e-02   1.3123417e-02   2.4441521e-03   1.9818022e-02   1.2269256e+00   2.9854718e+01
   4.8933576e-02   1.2987480e-02   2.2492893e-03   1.8366584e-02   1.2272718e+00   2.7161260e+01
   4.9882682e-02   1.3057395e-02   2.0880503e-03   1.7107358e-02   1.2627110e+00   2.4812910e+01
   5.0617772e-02   1.3320463e-02   1.9569491e-03   1.6060336e-02   1.2427295e+00   2.2479356e+01
   5.1106490e-02   1.3764088e-02   1.8533877e-03   1.5251895e-02   1.2230362e+00   1.9278715e+01
   5.1360960e-02   1.4386624e-02   1.7765385e-03   1.4704920e-02   1.2490021e+00   1.6466508e+01
   5.1403126e-02   1.5183192e-02   1.7247373e-03   1.4435534e-02   1.2549676e+00   1.4559439e+01
   5.1220550e-02   1.6133435e-02   1.6952991e-03   1.4457167e-02   1.2460437e+00   1.3035163e+01
   5.0757072e-02   1.7206356e-02   1.6879469e-03   1.4779320e-02   1.2309136e+00   1.1154123e+01
   4.9932404e-02   1.8377303e-02   1.7036501e-03   1.5407071e-02   1.2348671e+00   9.5109321e+00
   4.8709118e-02   1.9635262e-02   1.7430859e-03   1.6333946e-02   1.2412182e+00   8.5426252e+00
   4.7111814e-02   2.0957978e-02   1.8063193e-03   1.7542668e-02   1.2297933e+00   7.3081835e+00
   4.5200222e-02   2.2308200e-02   1.8938033e-03   1.9013524e-02   1.2420952e+00   5.7698277e+00
   4.3094248e-02   2.3664060e-02   2.0066469e-03   2.0718632e-02   1.2514444e+00   5.0430261e+00
   4.0932126e-02   2.5017996e-02   2.1455555e-03   2.2612486e-02   1.2442514e+00   4.8590091e+00
   3.8817146e-02   2.6353202e-02   2.3127637e-03   2.4636666e-02   1.2505726e+00   4.0519914e+00
   3.6821834e-02   2.7642046e-02   2.5107835e-03   2.6726322e-02   1.2403386e+00   3.7929772e+00
   3.4986720e-02   2.8843926e-02   2.7405389e-03   2.8811750e-02   1.2483493e+00   3.6668548e+00
   3.3360130e-02   2.9896070e-02   3.0018743e-03   3.0828320e-02   1.2427845e+00   2.9993198e+00
   3.2026488e-02   3.0721852e-02   3.2924875e-03   3.2718124e-02   1.2228439e+00   3.2939119e+00
   3.1071602e-02   3.1235270e-02   3.6108199e-03   3.4448766e-02   1.2504248e+00   3.4608446e+00
   3.0549148e-02   3.1365106e-02   3.9577683e-03   3.6049572e-02   1.2492347e+00   3.1900751e+00
   3.0476102e-02   3.1080944e-02   4.3337359e-03   3.7576924e-02   1.2480416e+00   2.9913475e+00
   3.0835962e-02   3.0396472e-02   4.7371347e-03   3.9056484e-02   1.2526430e+00   2.5276935e+00
   3.1586308e-02   2.9390284e-02   5.1631047e-03   4.0486016e-02   1.2447869e+00   2.4348749e+00
   3.2674686e-02   2.8175842e-02   5.6041299e-03   4.1841194e-02   1.2432242e+00   2.4192186e+00
   3.4033268e-02   2.6855844e-02   6.0520583e-03   4.3075990e-02   1.2516183e+00   2.2654439e+00
   3.5568320e-02   2.5521540e-02   6.5013497e-03   4.4140660e-02   1.2579800e+00   2.0536043e+00
   3.7171576e-02   2.4248444e-02   6.9515271e-03   4.4973228e-02   1.2240223e+00   1.8493379e+00
   3.8740846e-02   2.3101786e-02   7.4038901e-03   4.5504386e-02   1.2370646e+00   1.9546036e+00
   4.0211166e-02   2.2138790e-02   7.8593953e-03   4.5684334e-02   1.2178110e+00   1.9038951e+00
   4.1567320e-02   2.1403842e-02   8.3208949e-03   4.5472760e-02   1.2239398e+00   1.5283775e+00
   4.2819660e-02   2.0926954e-02   8.7973113e-03   4.4835938e-02   1.2507012e+00   1.3284911e+00
   4.3990056e-02   2.0716686e-02   9.3036047e-03   4.3760380e-02   1.2220781e+00   1.2765917e+00
   4.5097360e-02   2.0761416e-02   9.8564251e-03   4.2252214e-02   1.2571732e+00   1.2212960e+00
   4.6134134e-02   2.1035630e-02   1.0468905e-02   4.0339192e-02   1.1968648e+00   1.2406813e+00
   4.7093146e-02   2.1504798e-02   1.1147267e-02   3.8090970e-02   1.2582075e+00   1.2143545e+00
   4.8000326e-02   2.2120586e-02   1.1895708e-02   3.5630456e-02   1.2440088e+00   1.2202048e+00
   4.8918050e-02   2.2817010e-02   1.2716218e-02   3.3093880e-02   1.2079899e+00   1.1975159e+00
   4.9934274e-02   2.3540332e-02   1.3608405e-02   3.0588336e-02   1.2832189e+00   1.1486422e+00
   5.1128942e-02   2.4258550e-02   1.4576986e-02   2.8192400e-02   1.1470240e+00   1.1944873e+00
   5.2544770e-02   2.4940568e-02   1.5629665e-02   2.5963634e-02   1.3075996e+00   1.1819331e+00
   5.4182698e-02   2.5588150e-02   1.6770644e-02   2.3942562e-02   1.1760940e+00   1.2198228e+00
   5.6047110e-02   2.6245526e-02   1.7996389e-02   2.2155428e-02   1.2389143e+00   1.2424131e+00
   5.8147052e-02   2.6949894e-02   1.9292074e-02   2.0616770e-02   1.2716872e+00   1.1987140e+00
   6.0465128e-02   2.7727960e-02   2.0638075e-02   1.9328182e-02   1.0746463e+00   1.1947472e+00
   6.3000410e-02   2.8623998e-02   2.2022423e-02   1.8273708e-02   1.3569913e+00   1.1813662e+00
   6.5754480e-02   2.9701066e-02   2.3433527e-02   1.7430924e-02   8.1314037e-01   1.1963329e+00
   6.8696946e-02   3.1023028e-02   2.4848321e-02   1.6770158e-02   1.3381389e+00   1.1719132e+00
   7.1774792e-02   3.2655664e-02   2.6238259e-02   1.6250346e-02   6.7662084e-01   1.1976197e+00
   7.4902554e-02   3.4683130e-02   2.7573805e-02   1.5831692e-02   1.3588275e+00   1.2623496e+00
   7.7962180e-02   3.7186128e-02   2.8830365e-02   1.5472629e-02   7.9486412e+00   1.2791206e+00
   8.0804602e-02   4.0225498e-02   2.9993603e-02   1.5129599e-02   1.8963027e+01   1.3038733e+00
   8.3280624e-02   4.3871778e-02   3.1052823e-02   1.4766884e-02   4.1700483e+01   1.2441419e+00
   8.5243880e-02   4.8207314e-02   3.1988455e-02   1.4360687e-02   6.5713568e+01   1.2076111e+00
   8.6513770e-02   5.3290920e-02   3.2777659e-02   1.3903205e-02   7.9162297e+01   1.2200715e+00
   8.6931562e-02   5.9132014e-02   3.3418407e-02   1.3395500e-02   9.0217951e+01   1.2062343e+00
   8.6409490e-02   6.5703116e-02   3.3927685e-02   1.2843533e-02   9.9786483e+01   1.1806433e+00
   8.4874350e-02   7.2970242e-02   3.4333107e-02   1.2261031e-02   1.0709606e+02   1.1358542e+00
   8.2276790e-02   8.0877768e-02   3.4657553e-02   1.1663318e-02   1.1141590e+02   1.1368996e+00
   7.8677018e-02   8.9300816e-02   3.4895955e-02   1.1064911e-02   1.1294246e+02   1.1260174e+00
   7.4219794e-02   9.8054422e-02   3.5039411e-02   1.0481388e-02   1.1400248e+02   1.1315098e+00
   6.9047616e-02   1.0693889e-01   3.5096329e-02   9.9263466e-03   1.1423341e+02   1.1255183e+00
   6.3304472e-02   1.1573332e-01   3.5083453e-02   9.4078516e-03   1.1434506e+02   1.0535544e+00
   5.7195052e-02   1.2416820e-01   3.5019647e-02   8.9322766e-03   1.1399765e+02   1.0499491e+00
   5.0962580e-02   1.3190623e-01   3.4912389e-02   8.5082426e-03   1.1341291e+02   1.0460678e+00
   4.4815606e-02   1.3864984e-01   3.4748771e-02   8.1412976e-03   1.1299710e+02   1.0427073e+00
   3.8918260e-02   1.4422373e-01   3.4499619e-02   7.8348546e-03   1.1241907e+02   1.0713985e+00
   3.3400172e-02   1.4850735e-01   3.4130915e-02   7.5970896e-03   1.1200584e+02   1.0623800e+00
   2.8353258e-02   1.5154797e-01   3.3613475e-02   7.4361806e-03   1.1155736e+02   1.0653208e+00
   2.3835378e-02   1.5351868e-01   3.2932947e-02   7.3543086e-03   1.1126345e+02   1.0579800e+00
   1.9873796e-02   1.5447318e-01   3.2100205e-02   7.3497606e-03   1.1109311e+02   1.0427620e+00
   1.6469439e-02   1.5432689e-01   3.1148287e-02   7.4191256e-03   1.1091828e+02   1.0559982e+00
   1.3602747e-02   1.5292068e-01   3.0112275e-02   7.5598526e-03   1.1071509e+02   1.0620234e+00
   1.1245946e-02   1.5018931e-01   2.9014629e-02   7.7758676e-03   1.1037118e+02   1.0922429e+00
   9.3659716e-03   1.4618172e-01   2.7862927e-02   8.0797966e-03   1.1007714e+02   1.1195846e+00
   7.9205796e-03   1.4091489e-01   2.6640381e-02   8.4890306e-03   1.0945411e+02   1.1112171e+00
   6.8653228e-03   1.3448010e-01   2.5330115e-02   9.0204576e-03   1.0853266e+02   1.1036262e+00
   6.1540204e-03   1.2712375e-01   2.3936347e-02   9.6861756e-03   1.0757608e+02   1.0786688e+00
   5.7361466e-03   1.1912691e-01   2.2469005e-02   1.0491791e-02   1.0632635e+02   1.0937850e+00
   5.5580132e-03   1.1075379e-01   2.0954007e-02   1.1436154e-02   1.0489313e+02   1.1004384e+00
   5.5673690e-03   1.0231033e-01   1.9433908e-02   1.2510703e-02   1.0350664e+02   1.0441196e+00
   5.7194348e-03   9.4106404e-02   1.7955782e-02   1.3697851e-02   1.0213356e+02   1.0348318e+00
   5.9721248e-03   8.6364170e-02   1.6572392e-02   1.4968138e-02   1.0063146e+02   1.0444518e+00
   6.2874894e-03   7.9212694e-02   1.5330426e-02   1.6279432e-02   9.8924243e+01   1.0404843e+00
   6.6382748e-03   7.2700080e-02   1.4263112e-02   1.7580344e-02   9.7232173e+01   1.0723460e+00
   7.0035990e-03   6.6848458e-02   1.3393204e-02   1.8819426e-02   9.5893655e+01   1.1093078e+00
   7.3654504e-03   6.1697848e-02   1.2736653e-02   1.9941066e-02   9.4221869e+01   1.1284792e+00
   7.7051924e-03   5.7261686e-02   1.2304028e-02   2.0881060e-02   9.2165759e+01   1.1389867e+00
   8.0016634e-03   5.3511860e-02   1.2098041e-02   2.1590388e-02   9.0423630e+01   1.1254100e+00
   8.2391656e-03   5.0410588e-02   1.2115026e-02   2.2046470e-02   8.8203285e+01   1.1318163e+00
   8.4146602e-03   4.7915846e-02   1.2347431e-02   2.2252746e-02   8.5932246e+01   1.1368483e+00
   8.5352332e-03   4.5960346e-02   1.2781798e-02   2.2233600e-02   8.3890237e+01   1.1262754e+00
   8.6091760e-03   4.4445418e-02   1.3395405e-02   2.2009486e-02   8.1190116e+01   1.1358580e+00
   8.6406692e-03   4.3250852e-02   1.4155187e-02   2.1582474e-02   7.8671781e+01   1.1174067e+00
   8.6273742e-03   4.2239728e-02   1.5016865e-02   2.0937518e-02   7.6187489e+01   1.1293518e+00
   8.5617580e-03   4.1292558e-02   1.5932756e-02   2.0074220e-02   7.3275690e+01   1.1642924e+00
   8.4404366e-03   4.0328526e-02   1.6858634e-02   1.9032298e-02   7.0162282e+01   1.1492434e+00
   8.2683660e-03   3.9279586e-02   1.7746405e-02   1.7865290e-02   6.6656811e+01   1.1248271e+00
   8.0611926e-03   3.8114794e-02   1.8542216e-02   1.6624454e-02   6.2687508e+01   1.1323516e+00
   7.8444728e-03   3.6860390e-02   1.9182460e-02   1.5358827e-02   5.8930015e+01   1.1702493e+00
   7.6422866e-03   3.5554568e-02   1.9590923e-02   1.4106229e-02   5.6283374e+01   1.2097216e+00
   7.4709866e-03   3.4217664e-02   1.9704575e-02   1.2894053e-02   5.2591629e+01   1.2358226e+00
   7.3386784e-03   3.2836670e-02   1.9512027e-02   1.1741499e-02   4.8590630e+01   1.2189607e+00
   7.2471702e-03   3.1393216e-02   1.9056062e-02   1.0660491e-02   4.5747164e+01   1.2138463e+00
   7.1948206e-03   2.9916416e-02   1.8392154e-02   9.6586256e-03   4.2145078e+01   1.2397160e+00
   7.1774314e-03   2.8457996e-02   1.7565847e-02   8.7394736e-03   3.7625590e+01   1.2656904e+00
   7.1904326e-03   2.7068714e-02   1.6619904e-02   7.9056336e-03   3.1890789e+01   1.2635961e+00
   7.2283318e-03   2.5812954e-02   1.5595492e-02   7.1597146e-03   2.7598305e+01   1.2222626e+00
   7.2854978e-03   2.4752824e-02   1.4528278e-02   6.5005566e-03   2.5257054e+01   1.2120094e+00
   7.3602002e-03   2.3931356e-02   1.3443270e-02   5.9248294e-03   2.1771370e+01   1.2180522e+00
   7.4541568e-03   2.3368434e-02   1.2357514e-02   5.4310388e-03   1.8953397e+01   1.2321198e+00
   7.5688200e-03   2.3075352e-02   1.1289584e-02   5.0159342e-03   1.7635357e+01   1.2328027e+00
   7.7041966e-03   2.3068092e-02   1.0260111e-02   4.6710312e-03   1.4950806e+01   1.2146076e+00
   7.8635450e-03   2.3358416e-02   9.2830465e-03   4.3867652e-03   1.1706104e+01   1.2410773e+00
   8.0533918e-03   2.3963148e-02   8.3624801e-03   4.1559536e-03   9.9711142e+00   1.2076913e+00
   8.2759598e-03   2.4900026e-02   7.5009143e-03   3.9742940e-03   8.2719354e+00   1.1242043e+00
   8.5327976e-03   2.6170760e-02   6.7029555e-03   3.8426526e-03   7.4204963e+00   1.1264297e+00
   8.8290710e-03   2.7761348e-02   5.9704299e-03   3.7662192e-03   7.4120522e+00   1.1318345e+00
   9.1662276e-03   2.9646058e-02   5.2992003e-03   3.7505710e-03   6.7347279e+00   1.1061845e+00
   9.5394368e-03   3.1799508e-02   4.6834469e-03   3.8012442e-03   6.2074006e+00   1.1098397e+00
   9.9387412e-03   3.4192380e-02   4.1216931e-03   3.9221088e-03   5.3941757e+00   1.1153736e+00
   1.0350665e-02   3.6773158e-02   3.6159059e-03   4.1124764e-03   4.7575725e+00   1.1121871e+00
   1.0764838e-02   3.9471782e-02   3.1685791e-03   4.3697078e-03   4.4336765e+00   1.1164880e+00
   1.1176762e-02   4.2227700e-02   2.7805247e-03   4.6916944e-03   3.6361948e+00   1.1180622e+00
   1.1584594e-02   4.5011070e-02   2.4511665e-03   5.0765664e-03   3.2949372e+00   1.1083999e+00
   1.1985530e-02   4.7820010e-02   2.1800775e-03   5.5241676e-03   3.3743874e+00   1.0854811e+00
   1.2376292e-02   5.0671676e-02   1.9660105e-03   6.0358296e-03   3.1376863e+00   1.0803711e+00
   1.2758802e-02   5.3582726e-02   1.8072075e-03   6.6109906e-03   2.7875762e+00   1.0965023e+00
   1.3134631e-02   5.6531976e-02   1.7014747e-03   7.2457916e-03   2.6611498e+00   1.0877760e+00
   1.3494317e-02   5.9461244e-02   1.6462557e-03   7.9342346e-03   2.3152843e+00   1.0860795e+00
   1.3821447e-02   6.2321228e-02   1.6395745e-03   8.6676546e-03   1.8257596e+00   1.0764826e+00
   1.4101776e-02   6.5061120e-02   1.6794421e-03   9.4341686e-03   1.5972099e+00   1.0493630e+00
   1.4325808e-02   6.7599882e-02   1.7635117e-03   1.0215903e-02   1.3062572e+00   1.0692794e+00
   1.4485432e-02   6.9846028e-02   1.8890443e-03   1.0988563e-02   1.2042852e+00   1.0752504e+00
   1.4581438e-02   7.1709732e-02   2.0530613e-03   1.1729615e-02   1.2489590e+00   1.0780881e+00
   1.4631142e-02   7.3108642e-02   2.2535163e-03   1.2418147e-02   1.2080696e+00   1.0754831e+00
   1.4652537e-02   7.3955994e-02   2.4900227e-03   1.3039644e-02   1.2384883e+00   1.0677531e+00
   1.4657013e-02   7.4164960e-02   2.7624381e-03   1.3599350e-02   1.2135614e+00   1.0807535e+00
   1.4660668e-02   7.3702982e-02   3.0695383e-03   1.4110383e-02   1.2101425e+00   1.0691146e+00
   1.4679764e-02   7.2629398e-02   3.4092563e-03   1.4573964e-02   1.2441958e+00   1.0791035e+00
   1.4720138e-02   7.1097656e-02   3.7785959e-03   1.4981949e-02   1.2409999e+00   1.0364058e+00
   1.4781777e-02   6.9298128e-02   4.1729481e-03   1.5333813e-02   1.2377520e+00   1.0150385e+00
   1.4858899e-02   6.7397962e-02   4.5844569e-03   1.5637313e-02   1.2256757e+00   1.0156226e+00
   1.4937072e-02   6.5536548e-02   5.0035993e-03   1.5891672e-02   1.2230542e+00   9.9901771e-01
   1.4996749e-02   6.3824748e-02   5.4226919e-03   1.6080138e-02   1.2258889e+00   1.0316103e+00
   1.5014219e-02   6.2326362e-02   5.8325571e-03   1.6179990e-02   1.2364480e+00   1.0130911e+00
   1.4967472e-02   6.1035324e-02   6.2199393e-03   1.6179492e-02   1.2271308e+00   9.7247684e-01
   1.4839439e-02   5.9928990e-02   6.5716485e-03   1.6083422e-02   1.2328998e+00   7.0634824e-01
   1.4613569e-02   5.9049598e-02   6.8759855e-03   1.5915989e-02   1.2308710e+00   6.6347448e-01
   1.4278775e-02   5.8475712e-02   7.1206601e-03   1.5710398e-02   1.2154140e+00   7.1398396e-01
   1.3837153e-02   5.8259536e-02   7.2928357e-03   1.5488877e-02   1.2467630e+00   5.7172227e-01
   1.3297431e-02   5.8410432e-02   7.3824849e-03   1.5260202e-02   1.2229245e+00   8.1575596e-01
   1.2672786e-02   5.8897182e-02   7.3847181e-03   1.5017202e-02   1.1974960e+00   8.0222494e-01
   1.1987764e-02   5.9653116e-02   7.2965759e-03   1.4745631e-02   1.2199123e+00   1.0612995e+00
   1.1267915e-02   6.0573926e-02   7.1186513e-03   1.4437189e-02   1.2120847e+00   8.3851217e-01
   1.0531411e-02   6.1525380e-02   6.8628017e-03   1.4080494e-02   1.2234183e+00   7.8286572e-01
   9.7940388e-03   6.2359090e-02   6.5526105e-03   1.3665236e-02   1.2336551e+00   1.4471471e+00
   9.0735782e-03   6.2915198e-02   6.2183729e-03   1.3197543e-02   1.2299110e+00   3.2191143e+00
   8.3924086e-03   6.3055286e-02   5.8900125e-03   1.2693094e-02   1.2348892e+00   1.5931255e+01
   7.7742716e-03   6.2701528e-02   5.5912477e-03   1.2163232e-02   1.2133143e+00   3.5361416e+01
   7.2420590e-03   6.1810952e-02   5.3395085e-03   1.1612604e-02   1.2094231e+00   4.9823990e+01
   6.8162454e-03   6.0380332e-02   5.1472471e-03   1.1043043e-02   1.2257761e+00   6.3234041e+01
   6.5154196e-03   5.8472696e-02   5.0239369e-03   1.0457194e-02   1.2172596e+00   7.5607006e+01
   6.3588000e-03   5.6162698e-02   4.9770105e-03   9.8607886e-03   1.2218938e+00   8.4260056e+01
   6.3644458e-03   5.3531382e-02   5.0099075e-03   9.2663646e-03   1.2283749e+00   9.0335619e+01
   6.5509846e-03   5.0716506e-02   5.1235481e-03   8.6929586e-03   1.2095326e+00   9.4280777e+01
   6.9377966e-03   4.7874684e-02   5.3185861e-03   8.1607316e-03   1.2167519e+00   9.6807720e+01
   7.5448118e-03   4.5132856e-02   5.5931621e-03   7.6888346e-03   1.2140293e+00   9.8054297e+01
   8.3960544e-03   4.2599802e-02   5.9409781e-03   7.2942016e-03   1.2012343e+00   9.8786165e+01
   9.5152038e-03   4.0373626e-02   6.3520457e-03   6.9915606e-03   1.2207601e+00   9.9225845e+01
   1.0920165e-02   3.8522528e-02   6.8140747e-03   6.7940456e-03   1.2171684e+00   9.9339874e+01
   1.2623206e-02   3.7071102e-02   7.3122887e-03   6.7110356e-03   1.2110889e+00   9.9305030e+01
   1.4629611e-02   3.6004856e-02   7.8282453e-03   6.7472636e-03   1.2092467e+00   9.9133252e+01
   1.6932964e-02   3.5273026e-02   8.3402899e-03   6.9021026e-03   1.2168800e+00   9.9237724e+01
   1.9510203e-02   3.4814742e-02   8.8242921e-03   7.1684626e-03   1.2417985e+00   9.9290165e+01
   2.2318470e-02   3.4589946e-02   9.2555811e-03   7.5359746e-03   1.2269562e+00   9.9163686e+01
   2.5294550e-02   3.4560606e-02   9.6093891e-03   7.9927356e-03   1.2290505e+00   9.9050417e+01
   2.8366602e-02   3.4673778e-02   9.8602631e-03   8.5235266e-03   1.2355331e+00   9.8852702e+01
   3.1461982e-02   3.4876340e-02   9.9928111e-03   9.1095886e-03   1.2294389e+00   9.8602180e+01
   3.4498936e-02   3.5128742e-02   1.0009073e-02   9.7272736e-03   1.2382400e+00   9.8423223e+01
   3.7388070e-02   3.5392832e-02   9.9215621e-03   1.0349994e-02   1.2258323e+00   9.8370683e+01
   4.0037794e-02   3.5612580e-02   9.7482901e-03   1.0947028e-02   1.2301301e+00   9.8242845e+01
   4.2362586e-02   3.5715064e-02   9.5080751e-03   1.1482511e-02   1.2373357e+00   9.7905363e+01
   4.4288648e-02   3.5631990e-02   9.2169509e-03   1.1929547e-02   1.2363573e+00   9.7512596e+01
   4.5747276e-02   3.5339660e-02   8.8895397e-03   1.2271125e-02   1.2265597e+00   9.7199831e+01
   4.6709192e-02   3.4849644e-02   8.5396345e-03   1.2490340e-02   1.2154504e+00   9.6759953e+01
   4.7209262e-02   3.4183920e-02   8.1792367e-03   1.2576921e-02   1.2213412e+00   9.6205473e+01
   4.7290962e-02   3.3393046e-02   7.8153245e-03   1.2529981e-02   1.2338590e+00   9.5690800e+01
   4.6985452e-02   3.2540668e-02   7.4505113e-03   1.2348022e-02   1.2554038e+00   9.5096783e+01
   4.6355124e-02   3.1680714e-02   7.0872117e-03   1.2029402e-02   1.2361106e+00   9.4480192e+01
   4.5501174e-02   3.0858218e-02   6.7295131e-03   1.1586535e-02   1.2370472e+00   9.3907425e+01
   4.4535528e-02   3.0114558e-02   6.3851769e-03   1.1043174e-02   1.2511690e+00   9.3389641e+01
   4.3550960e-02   2.9495176e-02   6.0643205e-03   1.0422895e-02   1.2366134e+00   9.2719020e+01
   4.2606218e-02   2.9027880e-02   5.7778453e-03   9.7517706e-03   1.2429288e+00   9.1867877e+01
   4.1734650e-02   2.8709204e-02   5.5382007e-03   9.0578626e-03   1.2347403e+00   9.1113800e+01
   4.0950812e-02   2.8511226e-02   5.3555875e-03   8.3665186e-03   1.2399325e+00   9.0222204e+01
   4.0263420e-02   2.8391276e-02   5.2347527e-03   7.7005036e-03   1.2358979e+00   8.9230204e+01
   3.9681012e-02   2.8314472e-02   5.1769741e-03   7.0821856e-03   1.2279991e+00   8.7962425e+01
   3.9203294e-02   2.8253064e-02   5.1812759e-03   6.5304396e-03   1.2415543e+00   8.6384362e+01
   3.8846320e-02   2.8163732e-02   5.2431551e-03   6.0573546e-03   1.2367082e+00   8.4928522e+01
   3.8647720e-02   2.7990892e-02   5.3536859e-03   5.6724228e-03   1.2492020e+00   8.2873042e+01
   3.8632400e-02   2.7704882e-02   5.4980833e-03   5.3827358e-03   1.2398436e+00   8.0152089e+01
   3.8796236e-02   2.7312590e-02   5.6562175e-03   5.1916640e-03   1.2262704e+00   7.7626398e+01
   3.9106242e-02   2.6815904e-02   5.8059845e-03   5.1011040e-03   1.2322241e+00   7.5071271e+01
   3.9509840e-02   2.6201294e-02   5.9269055e-03   5.1142750e-03   1.2300162e+00   7.2150002e+01
   3.9923736e-02   2.5479764e-02   6.0060271e-03   5.2369316e-03   1.2468894e+00   6.9614457e+01
   4.0239614e-02   2.4693168e-02   6.0413837e-03   5.4758618e-03   1.2406663e+00   6.7297358e+01
   4.0381902e-02   2.3875670e-02   6.0407677e-03   5.8360024e-03   1.2299751e+00   6.4392938e+01
   4.0309886e-02   2.3046672e-02   6.0155789e-03   6.3173756e-03   1.2468108e+00   6.1466873e+01
   4.0001094e-02   2.2236286e-02   5.9739329e-03   6.9160966e-03   1.2521543e+00   5.8793938e+01
   3.9472130e-02   2.1486914e-02   5.9216455e-03   7.6233006e-03   1.2443824e+00   5.5889129e+01
   3.8751382e-02   2.0832778e-02   5.8647087e-03   8.4250516e-03   1.2449999e+00   5.2914024e+01
   3.7862254e-02   2.0294386e-02   5.8078389e-03   9.3076066e-03   1.2545191e+00   5.0460337e+01
   3.6823420e-02   1.9891481e-02   5.7513095e-03   1.0256627e-02   1.2504377e+00   4.7688268e+01
   3.5631222e-02   1.9642650e-02   5.6919887e-03   1.1255873e-02   1.2414723e+00   4.4883472e+01
   3.4285144e-02   1.9553718e-02   5.6256567e-03   1.2288831e-02   1.2336588e+00   4.2309069e+01
   3.2796342e-02   1.9612524e-02   5.5479727e-03   1.3345107e-02   1.2469856e+00   3.8737665e+01
   3.1185486e-02   1.9787753e-02   5.4576529e-03   1.4422555e-02   1.2609118e+00   3.5249909e+01
   2.9489994e-02   2.0027522e-02   5.3529725e-03   1.5522874e-02   1.2458724e+00   3.1779299e+01
   2.7742086e-02   2.0263380e-02   5.2287267e-03   1.6664930e-02   1.2465165e+00   2.8769681e+01
   2.5975998e-02   2.0441864e-02   5.0831625e-03   1.7884756e-02   1.2470148e+00   2.6430330e+01
   2.4226924e-02   2.0527836e-02   4.9222983e-03   1.9225258e-02   1.2482877e+00   2.3646336e+01
   2.2526502e-02   2.0485128e-02   4.7572999e-03   2.0737556e-02   1.2507355e+00   2.0637674e+01
   2.0923892e-02   2.0310622e-02   4.6013907e-03   2.2463660e-02   1.2439604e+00   1.7189480e+01
   1.9469318e-02   2.0036374e-02   4.4679677e-03   2.4424988e-02   1.2568783e+00   1.4801594e+01
   1.8193888e-02   1.9696935e-02   4.3697115e-03   2.6623660e-02   1.2455981e+00   1.3179845e+01
   1.7111008e-02   1.9332851e-02   4.3177799e-03   2.9054960e-02   1.2313926e+00   1.0999143e+01
   1.6227803e-02   1.8987522e-02   4.3190783e-03   3.1721998e-02   1.2489902e+00   9.4511426e+00
   1.5551397e-02   1.8700446e-02   4.3761585e-03   3.4621880e-02   1.2515990e+00   8.4173854e+00
   1.5083214e-02   1.8504359e-02   4.4912667e-03   3.7735694e-02   1.2364602e+00   7.0952377e+00
   1.4826516e-02   1.8415412e-02   4.6669223e-03   4.1026074e-02   1.2317954e+00   5.6740076e+00
   1.4792525e-02   1.8431499e-02   4.9028637e-03   4.4443720e-02   1.2390052e+00   4.8481351e+00
   1.4994463e-02   1.8536053e-02   5.1959327e-03   4.7929036e-02   1.2481780e+00   4.6326713e+00
   1.5448519e-02   1.8709520e-02   5.5424399e-03   5.1405118e-02   1.2457988e+00   4.2679246e+00
   1.6181266e-02   1.8937568e-02   5.9374351e-03   5.4792206e-02   1.2269268e+00   3.8714466e+00
   1.7220740e-02   1.9202378e-02   6.3740477e-03   5.8004058e-02   1.2506312e+00   3.6220155e+00
   1.8585573e-02   1.9493592e-02   6.8446773e-03   6.0935892e-02   1.2559731e+00   3.2487588e+00
   2.0295048e-02   1.9820263e-02   7.3390341e-03   6.3444056e-02   1.2498767e+00   3.2612185e+00
   2.2370890e-02   2.0185772e-02   7.8446253e-03   6.5350368e-02   1.2591383e+00   3.3936615e+00
   2.4824020e-02   2.0573058e-02   8.3492023e-03   6.6492554e-02   1.2261657e+00   3.0987693e+00
   2.7650842e-02   2.0940736e-02   8.8362739e-03   6.6756166e-02   1.2547265e+00   2.7917835e+00
   3.0831538e-02   2.1244720e-02   9.2841959e-03   6.6133334e-02   1.2376842e+00   2.4627743e+00
   3.4333564e-02   2.1477320e-02   9.6764681e-03   6.4716148e-02   1.2211364e+00   2.2875120e+00
   3.8122034e-02   2.1653112e-02   1.0005098e-02   6.2609470e-02   1.2383774e+00   2.3373217e+00
   4.2145136e-02   2.1792166e-02   1.0266688e-02   5.9926398e-02   1.2169205e+00   2.1393036e+00
   4.6333774e-02   2.1913390e-02   1.0466110e-02   5.6781576e-02   1.2632385e+00   1.8656423e+00
   5.0614484e-02   2.2027544e-02   1.0613738e-02   5.3269608e-02   1.2173572e+00   1.8464223e+00
   5.4903026e-02   2.2150140e-02   1.0718203e-02   4.9502888e-02   1.2542880e+00   1.8263076e+00
   5.9115638e-02   2.2298600e-02   1.0795966e-02   4.5631794e-02   1.2290065e+00   1.5998526e+00
   6.3157012e-02   2.2497644e-02   1.0877993e-02   4.1811498e-02   1.2147791e+00   1.3685960e+00
   6.6935082e-02   2.2792506e-02   1.1000183e-02   3.8162612e-02   1.2880395e+00   1.2843629e+00
   7.0392946e-02   2.3233286e-02   1.1193920e-02   3.4769766e-02   1.1665958e+00   1.2500757e+00
   7.3467044e-02   2.3857388e-02   1.1484368e-02   3.1688450e-02   1.2999248e+00   1.1891568e+00
   7.6097842e-02   2.4688990e-02   1.1892083e-02   2.8947734e-02   1.1814256e+00   1.1743527e+00
   7.8269810e-02   2.5744924e-02   1.2427898e-02   2.6566248e-02   1.2533868e+00   1.1754618e+00
   8.0018116e-02   2.7043970e-02   1.3092474e-02   2.4547974e-02   1.2468537e+00   1.1616854e+00
   8.1425902e-02   2.8607748e-02   1.3883997e-02   2.2874896e-02   1.1013675e+00   1.1752200e+00
   8.2558892e-02   3.0446742e-02   1.4798398e-02   2.1525150e-02   1.3265170e+00   1.1815712e+00
   8.3409824e-02   3.2553986e-02   1.5828243e-02   2.0472418e-02   8.1913072e-01   1.2153446e+00
   8.3912896e-02   3.4912548e-02   1.6963115e-02   1.9674836e-02   1.3356667e+00   1.2311125e+00
   8.3971616e-02   3.7517254e-02   1.8191666e-02   1.9078932e-02   6.5407770e-01   1.2156794e+00
   8.3495758e-02   4.0381236e-02   1.9503821e-02   1.8626162e-02   1.3164240e+00   1.2692671e+00
   8.2439312e-02   4.3511000e-02   2.0891375e-02   1.8267714e-02   7.7752282e+00   1.3496798e+00
   8.0794186e-02   4.6895026e-02   2.2348901e-02   1.7963134e-02   2.0255792e+01   1.3851747e+00
   7.8593486e-02   5.0502840e-02   2.3864011e-02   1.7679284e-02   4.4935961e+01   1.3795623e+00
   7.5901998e-02   5.4316176e-02   2.5419529e-02   1.7403166e-02   6.9304356e+01   1.4422142e+00
   7.2769828e-02   5.8360924e-02   2.7002621e-02   1.7134668e-02   8.2455760e+01   1.4719843e+00
   6.9248904e-02   6.2688630e-02   2.8586417e-02   1.6882896e-02   9.3415958e+01   1.4151361e+00
   6.5377884e-02   6.7396600e-02   3.0123705e-02   1.6655512e-02   1.0284530e+02   1.4012334e+00
   6.1168748e-02   7.2619800e-02   3.1560221e-02   1.6445920e-02   1.0871232e+02   1.3711197e+00
   5.6680356e-02   7.8450850e-02   3.2826959e-02   1.6247924e-02   1.1141075e+02   1.3555523e+00
   5.2005106e-02   8.4909710e-02   3.3838777e-02   1.6057682e-02   1.1218649e+02   1.3574783e+00
   4.7238852e-02   9.1947798e-02   3.4521307e-02   1.5864784e-02   1.1255521e+02   1.3550211e+00
   4.2504448e-02   9.9450164e-02   3.4831471e-02   1.5654732e-02   1.1201763e+02   1.3314961e+00
   3.7928598e-02   1.0723785e-01   3.4764075e-02   1.5412183e-02   1.1120702e+02   1.2786164e+00
   3.3618430e-02   1.1504366e-01   3.4346557e-02   1.5127822e-02   1.1026076e+02   1.2604346e+00
   2.9651848e-02   1.2254630e-01   3.3616135e-02   1.4803637e-02   1.0912481e+02   1.1697212e+00
   2.6071104e-02   1.2947185e-01   3.2612291e-02   1.4439250e-02   1.0783871e+02   1.0930025e+00
   2.2895196e-02   1.3556354e-01   3.1385701e-02   1.4026011e-02   1.0627037e+02   1.0567146e+00
   2.0129274e-02   1.4061493e-01   2.9992011e-02   1.3563106e-02   1.0495778e+02   1.0169641e+00
   1.7765031e-02   1.4462778e-01   2.8479853e-02   1.3056240e-02   1.0396443e+02   1.0540723e+00
   1.5783650e-02   1.4767948e-01   2.6886865e-02   1.2507688e-02   1.0318034e+02   8.9668255e-01
   1.4163428e-02   1.4970751e-01   2.5239859e-02   1.1920466e-02   1.0276441e+02   7.0244928e-01
   1.2879238e-02   1.5058205e-01   2.3556581e-02   1.1302606e-02   1.0247645e+02   7.1033807e-01
   1.1900351e-02   1.5027972e-01   2.1858295e-02   1.0671929e-02   1.0219934e+02   6.8758735e-01
   1.1193928e-02   1.4887819e-01   2.0175949e-02   1.0056982e-02   1.0166662e+02   6.5190847e-01
   1.0722608e-02   1.4642587e-01   1.8543035e-02   9.4862506e-03   1.0054730e+02   6.9621299e-01
   1.0445310e-02   1.4293714e-01   1.6990551e-02   8.9803126e-03   9.9342779e+01   7.8164717e-01
   1.0326332e-02   1.3849461e-01   1.5537074e-02   8.5513106e-03   9.8090349e+01   7.4328241e-01
   1.0334508e-02   1.3322801e-01   1.4189900e-02   8.2050666e-03   9.6394686e+01   9.2063431e-01
   1.0438193e-02   1.2723465e-01   1.2952996e-02   7.9478156e-03   9.4401668e+01   1.1195349e+00
   1.0608021e-02   1.2062932e-01   1.1823913e-02   7.7857176e-03   9.2341738e+01   7.9385206e-01
   1.0816649e-02   1.1357343e-01   1.0796772e-02   7.7186996e-03   9.0021887e+01   7.9931599e-01
   1.1035507e-02   1.0620314e-01   9.8687221e-03   7.7412576e-03   8.7515221e+01   1.0160195e+00
   1.1230360e-02   9.8602362e-02   9.0369685e-03   7.8421496e-03   8.5329465e+01   9.8876947e-01
   1.1363778e-02   9.0893520e-02   8.2915945e-03   8.0024316e-03   8.3262180e+01   1.2515588e+00
   1.1408151e-02   8.3286496e-02   7.6139745e-03   8.1962126e-03   8.1013577e+01   1.4037086e+00
   1.1349455e-02   7.5988160e-02   6.9838963e-03   8.3920066e-03   7.8478356e+01   1.2320049e+00
   1.1192595e-02   6.9137888e-02   6.3867545e-03   8.5572476e-03   7.5589396e+01   1.0871274e+00
   1.0961583e-02   6.2818828e-02   5.8182999e-03   8.6604536e-03   7.2380986e+01   1.0730699e+00
   1.0682430e-02   5.7094066e-02   5.2834407e-03   8.6747026e-03   6.8598476e+01   1.0951887e+00
   1.0382280e-02   5.2005428e-02   4.7860799e-03   8.5920436e-03   6.4741400e+01   1.0631574e+00
   1.0092260e-02   4.7565284e-02   4.3261979e-03   8.4282366e-03   6.1521387e+01   1.0979272e+00
   9.8378714e-03   4.3785678e-02   3.9038047e-03   8.2079416e-03   5.7267792e+01   1.1009403e+00
   9.6344218e-03   4.0663652e-02   3.5175055e-03   7.9519356e-03   5.2332792e+01   1.0614130e+00
   9.4868676e-03   3.8166702e-02   3.1646517e-03   7.6761366e-03   4.8749043e+01   1.0670637e+00
   9.3891620e-03   3.6234984e-02   2.8446689e-03   7.3943046e-03   4.4146373e+01   1.0580201e+00
   9.3248102e-03   3.4778524e-02   2.5584649e-03   7.1168326e-03   3.9258683e+01   1.0754325e+00
   9.2759128e-03   3.3703192e-02   2.3061339e-03   6.8481296e-03   3.5406708e+01   1.1242474e+00
   9.2257644e-03   3.2916742e-02   2.0874501e-03   6.5867526e-03   3.0326392e+01   1.1261932e+00
   9.1555026e-03   3.2325268e-02   1.9031977e-03   6.3256526e-03   2.6125764e+01   1.1170229e+00
   9.0520650e-03   3.1842112e-02   1.7546001e-03   6.0543766e-03   2.3863086e+01   1.1425573e+00
   8.9120420e-03   3.1391050e-02   1.6423595e-03   5.7670132e-03   2.0676570e+01   1.1528073e+00
   8.7375764e-03   3.0917224e-02   1.5657443e-03   5.4671394e-03   1.7273327e+01   1.1769919e+00
   8.5319518e-03   3.0376082e-02   1.5224525e-03   5.1641812e-03   1.6123455e+01   1.2085071e+00
   8.3010532e-03   2.9720902e-02   1.5095691e-03   4.8680686e-03   1.4519640e+01   1.1964023e+00
   8.0574334e-03   2.8929180e-02   1.5234201e-03   4.5854956e-03   1.0953896e+01   1.2409135e+00
   7.8149136e-03   2.8020072e-02   1.5596047e-03   4.3194134e-03   8.6552255e+00   1.3056041e+00
   7.5860680e-03   2.7042752e-02   1.6135159e-03   4.0702808e-03   7.6638275e+00   1.3178485e+00
   7.3825454e-03   2.6043074e-02   1.6805485e-03   3.8368408e-03   7.1417241e+00   1.3473129e+00
   7.2098758e-03   2.5039248e-02   1.7561335e-03   3.6171650e-03   6.8613250e+00   1.3580729e+00
   7.0694638e-03   2.4038986e-02   1.8359971e-03   3.4104436e-03   6.0625620e+00   1.3582971e+00
   6.9619704e-03   2.3063106e-02   1.9171651e-03   3.2186850e-03   5.5129220e+00   1.3644145e+00
   6.8863254e-03   2.2145460e-02   1.9974971e-03   3.0437272e-03   4.5058961e+00   1.3568149e+00
   6.8401874e-03   2.1316222e-02   2.0757681e-03   2.8843274e-03   3.0538112e+00   1.3729549e+00
   6.8185880e-03   2.0598006e-02   2.1528429e-03   2.7381210e-03   2.7461684e+00   1.3834452e+00
   6.8169592e-03   2.0015476e-02   2.2308989e-03   2.6044270e-03   2.7558425e+00   1.3551003e+00
   6.8351438e-03   1.9594704e-02   2.3118563e-03   2.4869586e-03   2.5162612e+00   1.3414565e+00
   6.8765232e-03   1.9359267e-02   2.3963085e-03   2.3931632e-03   2.1685868e+00   1.3450003e+00
   6.9453114e-03   1.9327226e-02   2.4836303e-03   2.3304702e-03   1.6554211e+00   1.3189434e+00
   7.0423602e-03   1.9501979e-02   2.5722677e-03   2.3050538e-03   1.3257831e+00   1.3338651e+00
   7.1663206e-03   1.9864925e-02   2.6615223e-03   2.3222678e-03   1.2300177e+00   1.3742767e+00
   7.3150222e-03   2.0385362e-02   2.7534831e-03   2.3864912e-03   1.2478578e+00   1.3794897e+00
   7.4843048e-03   2.1033170e-02   2.8515277e-03   2.5004668e-03   1.2361091e+00   1.3647685e+00
   7.6696220e-03   2.1792240e-02   2.9604579e-03   2.6656104e-03   1.2400774e+00   1.3362777e+00
   7.8651912e-03   2.2669254e-02   3.0861665e-03   2.8832280e-03   1.2419633e+00   1.3422458e+00
   8.0632644e-03   2.3673922e-02   3.2332057e-03   3.1553250e-03   1.2284374e+00   1.2843295e+00
   8.2562240e-03   2.4802462e-02   3.4048079e-03   3.4831736e-03   1.2463180e+00   1.1465918e+00
   8.4379558e-03   2.6048598e-02   3.6015577e-03   3.8672144e-03   1.2362425e+00   1.1114020e+00
   8.6050498e-03   2.7419106e-02   3.8205455e-03   4.3086906e-03   1.2492245e+00   1.0957405e+00
   8.7558266e-03   2.8934104e-02   4.0559997e-03   4.8071768e-03   1.2393176e+00   1.0573402e+00
   8.8894182e-03   3.0624340e-02   4.3002333e-03   5.3614946e-03   1.2204427e+00   1.1005790e+00
   9.0065650e-03   3.2515922e-02   4.5466459e-03   5.9711736e-03   1.2429996e+00   1.1123311e+00
   9.1083128e-03   3.4614840e-02   4.7892095e-03   6.6378296e-03   1.2312244e+00   1.0818004e+00
   9.1965366e-03   3.6918006e-02   5.0212483e-03   7.3706796e-03   1.2287912e+00   1.0579144e+00
   9.2740556e-03   3.9405366e-02   5.2378927e-03   8.1794356e-03   1.2367363e+00   1.0259908e+00
   9.3425970e-03   4.2036228e-02   5.4372123e-03   9.0666226e-03   1.2254033e+00   1.0307848e+00
   9.4024180e-03   4.4757636e-02   5.6163203e-03   1.0035206e-02   1.2334325e+00   1.0622827e+00
   9.4480698e-03   4.7521674e-02   5.7707869e-03   1.1092790e-02   1.2336529e+00   1.0891328e+00
   9.4722344e-03   5.0337606e-02   5.9027703e-03   1.2245419e-02   1.2221423e+00   1.0540674e+00
   9.4729690e-03   5.3255762e-02   6.0198373e-03   1.3494850e-02   1.2338449e+00   1.0400232e+00
   9.4485682e-03   5.6297564e-02   6.1282891e-03   1.4840702e-02   1.2375770e+00   1.0497767e+00
   9.3985956e-03   5.9453146e-02   6.2359363e-03   1.6277306e-02   1.2228506e+00   1.0464769e+00
   9.3261790e-03   6.2710044e-02   6.3511045e-03   1.7786542e-02   1.2285862e+00   1.0635675e+00
   9.2365458e-03   6.6038768e-02   6.4780173e-03   1.9331576e-02   1.2321773e+00   9.8875238e-01
   9.1375468e-03   6.9400516e-02   6.6154957e-03   2.0855590e-02   1.2232734e+00   1.0074576e+00
   9.0366442e-03   7.2787320e-02   6.7559803e-03   2.2286080e-02   1.2260978e+00   1.0067537e+00
   8.9393662e-03   7.6178548e-02   6.8927575e-03   2.3544722e-02   1.2255746e+00   9.5649254e-01
   8.8481828e-03   7.9514712e-02   7.0258711e-03   2.4548072e-02   1.2101834e+00   1.0383336e+00
   8.7660358e-03   8.2754236e-02   7.1546517e-03   2.5201370e-02   1.2171868e+00   9.7164996e-01
   8.7005062e-03   8.5888750e-02   7.2754221e-03   2.5431392e-02   1.2279494e+00   1.0223484e+00
   8.6596702e-03   8.8913900e-02   7.3857429e-03   2.5235856e-02   1.2183799e+00   1.0264910e+00
   8.6484384e-03   9.1781862e-02   7.4850337e-03   2.4682026e-02   1.2275173e+00   1.0065858e+00
   8.6695668e-03   9.4369670e-02   7.5735743e-03   2.3863886e-02   1.2127111e+00   1.0479442e+00
   8.7258532e-03   9.6508726e-02   7.6486901e-03   2.2871708e-02   1.2050162e+00   9.4925282e-01
   8.8207910e-03   9.8047136e-02   7.7071777e-03   2.1783578e-02   1.2317464e+00   1.1073613e+00
   8.9567584e-03   9.8876886e-02   7.7500885e-03   2.0659568e-02   1.2219428e+00   8.8611039e-01
   9.1336222e-03   9.8889320e-02   7.7767515e-03   1.9542234e-02   1.2197623e+00   1.0348462e+00
   9.3513152e-03   9.7980908e-02   7.7813319e-03   1.8461144e-02   1.2191164e+00   8.7815791e-01
   9.6074398e-03   9.6157308e-02   7.7548017e-03   1.7436526e-02   1.2085152e+00   7.0209003e-01
   9.8941680e-03   9.3501452e-02   7.6876855e-03   1.6478054e-02   1.2182476e+00   1.5565670e+00
   1.0201238e-02   9.0096142e-02   7.5760121e-03   1.5582059e-02   1.2215918e+00   2.6299083e+00
   1.0513621e-02   8.6105168e-02   7.4197509e-03   1.4742334e-02   1.2323158e+00   1.3392850e+01
   1.0819709e-02   8.1762454e-02   7.2217387e-03   1.3955370e-02   1.2188711e+00   3.2604560e+01
   1.1122837e-02   7.7285106e-02   6.9907989e-03   1.3212816e-02   1.2095982e+00   4.7345785e+01
   1.1432339e-02   7.2854292e-02   6.7377997e-03   1.2502868e-02   1.2263562e+00   6.0484812e+01
   1.1763227e-02   6.8579732e-02   6.4751157e-03   1.1819928e-02   1.2061196e+00   7.3808656e+01
   1.2142867e-02   6.4526108e-02   6.2163823e-03   1.1170870e-02   1.2099739e+00   8.3411268e+01
   1.2598740e-02   6.0756878e-02   5.9730557e-03   1.0568720e-02   1.2269779e+00   8.9363619e+01
   1.3146259e-02   5.7306528e-02   5.7544855e-03   1.0026709e-02   1.2168592e+00   9.2698835e+01
   1.3790091e-02   5.4194118e-02   5.5667837e-03   9.5618386e-03   1.2183974e+00   9.5069597e+01
   1.4533605e-02   5.1455672e-02   5.4121683e-03   9.1906256e-03   1.2077538e+00   9.6722127e+01
   1.5386916e-02   4.9112954e-02   5.2911227e-03   8.9254396e-03   1.2010338e+00   9.7769489e+01
   1.6359329e-02   4.7135116e-02   5.2061861e-03   8.7797736e-03   1.2070841e+00   9.8421305e+01
   1.7452588e-02   4.5443794e-02   5.1617107e-03   8.7670706e-03   1.2225634e+00   9.8676662e+01
   1.8669209e-02   4.3956674e-02   5.1600869e-03   8.8986346e-03   1.2328316e+00   9.8714730e+01
   2.0011986e-02   4.2618468e-02   5.2005411e-03   9.1871866e-03   1.2260989e+00   9.8708598e+01
   2.1471426e-02   4.1382916e-02   5.2790915e-03   9.6472196e-03   1.2317484e+00   9.9088940e+01
   2.3018656e-02   4.0211454e-02   5.3899971e-03   1.0290209e-02   1.2185317e+00   9.9305973e+01
   2.4606748e-02   3.9096628e-02   5.5252039e-03   1.1123657e-02   1.2102183e+00   9.9272915e+01
   2.6171854e-02   3.8040674e-02   5.6729525e-03   1.2155091e-02   1.2333246e+00   9.9367922e+01
   2.7642438e-02   3.7042420e-02   5.8173263e-03   1.3389378e-02   1.2367948e+00   9.9309925e+01
   2.8942236e-02   3.6114530e-02   5.9381751e-03   1.4827079e-02   1.2191344e+00   9.9193218e+01
   2.9983548e-02   3.5258978e-02   6.0142663e-03   1.6462458e-02   1.2255277e+00   9.9105153e+01
   3.0718108e-02   3.4451000e-02   6.0263101e-03   1.8277810e-02   1.2294306e+00   9.8980924e+01
   3.1164938e-02   3.3662928e-02   5.9653477e-03   2.0248664e-02   1.2237507e+00   9.8935078e+01
   3.1360772e-02   3.2894664e-02   5.8389029e-03   2.2347768e-02   1.2342710e+00   9.8901676e+01
   3.1344890e-02   3.2179818e-02   5.6645317e-03   2.4544228e-02   1.2215247e+00   9.8833232e+01
   3.1149532e-02   3.1546560e-02   5.4624863e-03   2.6803626e-02   1.2383673e+00   9.8676704e+01
   3.0789140e-02   3.1010312e-02   5.2518979e-03   2.9080732e-02   1.2552408e+00   9.8328963e+01
   3.0282034e-02   3.0589308e-02   5.0497699e-03   3.1311604e-02   1.2189348e+00   9.7926616e+01
   2.9656980e-02   3.0287532e-02   4.8700471e-03   3.3425254e-02   1.2355569e+00   9.7580688e+01
   2.8961188e-02   3.0079402e-02   4.7242785e-03   3.5359868e-02   1.2508593e+00   9.7249283e+01
   2.8259002e-02   2.9911818e-02   4.6219247e-03   3.7051736e-02   1.2168077e+00   9.6854318e+01
   2.7600176e-02   2.9736438e-02   4.5705065e-03   3.8421298e-02   1.2272298e+00   9.6473962e+01
   2.7010330e-02   2.9518356e-02   4.5798181e-03   3.9394228e-02   1.2507762e+00   9.6061912e+01
   2.6499124e-02   2.9222042e-02   4.6593329e-03   3.9931804e-02   1.2416698e+00   9.5628074e+01
   2.6051334e-02   2.8840268e-02   4.8152335e-03   4.0014404e-02   1.2241040e+00   9.5158281e+01
   2.5644770e-02   2.8386526e-02   5.0532975e-03   3.9650440e-02   1.2301696e+00   9.4326612e+01
   2.5288906e-02   2.7869140e-02   5.3799325e-03   3.8921360e-02   1.2505281e+00   9.3336147e+01
   2.5016806e-02   2.7303510e-02   5.8012707e-03   3.7938584e-02   1.2520308e+00   9.2254241e+01
   2.4860054e-02   2.6699426e-02   6.3199947e-03   3.6806392e-02   1.2444860e+00   9.0943645e+01
   2.4839352e-02   2.6042614e-02   6.9335593e-03   3.5636056e-02   1.2334748e+00   8.9598944e+01
   2.4962234e-02   2.5314020e-02   7.6339059e-03   3.4523798e-02   1.2578726e+00   8.8131297e+01
   2.5228372e-02   2.4520260e-02   8.4080609e-03   3.3533336e-02   1.2669094e+00   8.6403260e+01
   2.5626042e-02   2.3683934e-02   9.2387663e-03   3.2693946e-02   1.2326837e+00   8.4515181e+01
   2.6134708e-02   2.2827006e-02   1.0101597e-02   3.1997082e-02   1.2417436e+00   8.2288007e+01
   2.6742354e-02   2.1986456e-02   1.0961661e-02   3.1401238e-02   1.2431997e+00   7.9311538e+01
   2.7440720e-02   2.1210474e-02   1.1772716e-02   3.0844858e-02   1.2343578e+00   7.6272629e+01
   2.8203694e-02   2.0547080e-02   1.2480393e-02   3.0253030e-02   1.2522211e+00   7.3649071e+01
   2.8985980e-02   2.0045358e-02   1.3031978e-02   2.9558902e-02   1.2428049e+00   7.1000295e+01
   2.9754598e-02   1.9747742e-02   1.3387121e-02   2.8727680e-02   1.2281983e+00   6.8193501e+01
   3.0505842e-02   1.9687641e-02   1.3511154e-02   2.7733204e-02   1.2266728e+00   6.4996613e+01
   3.1235928e-02   1.9885358e-02   1.3372556e-02   2.6563256e-02   1.2269912e+00   6.2301126e+01
   3.1923210e-02   2.0340662e-02   1.2971104e-02   2.5234812e-02   1.2321112e+00   6.0291082e+01
   3.2522658e-02   2.1035058e-02   1.2348624e-02   2.3769372e-02   1.2404366e+00   5.7878684e+01
   3.2970020e-02   2.1928406e-02   1.1562140e-02   2.2201502e-02   1.2513804e+00   5.5385986e+01
   3.3219122e-02   2.2970016e-02   1.0664184e-02   2.0583552e-02   1.2523908e+00   5.3201203e+01
   3.3243594e-02   2.4110508e-02   9.7026331e-03   1.8964798e-02   1.2432769e+00   5.1108666e+01
   3.3020180e-02   2.5297128e-02   8.7200879e-03   1.7389408e-02   1.2421091e+00   4.8656940e+01
   3.2543552e-02   2.6489422e-02   7.7511349e-03   1.5903657e-02   1.2545072e+00   4.5928270e+01
   3.1822078e-02   2.7652692e-02   6.8223243e-03   1.4555883e-02   1.2530482e+00   4.3387379e+01
   3.0864694e-02   2.8738800e-02   5.9521703e-03   1.3385685e-02   1.2443752e+00   4.1276586e+01
   2.9699656e-02   2.9695706e-02   5.1533459e-03   1.2419271e-02   1.2418298e+00   3.9130689e+01
   2.8387342e-02   3.0480202e-02   4.4342451e-03   1.1674138e-02   1.2368029e+00   3.6245752e+01
   2.7007268e-02   3.1066394e-02   3.7993119e-03   1.1159675e-02   1.2469408e+00   3.3385420e+01
   2.5639984e-02   3.1434976e-02   3.2510537e-03   1.0876344e-02   1.2536065e+00   3.0945343e+01
   2.4351316e-02   3.1564302e-02   2.7905145e-03   1.0819677e-02   1.2423062e+00   2.8427279e+01
   2.3192012e-02   3.1430480e-02   2.4175767e-03   1.0980022e-02   1.2332490e+00   2.5555762e+01
   2.2198636e-02   3.1025332e-02   2.1310605e-03   1.1340550e-02   1.2336257e+00   2.3326352e+01
   2.1389544e-02   3.0378710e-02   1.9282387e-03   1.1883319e-02   1.2467028e+00   2.1691336e+01
   2.0765306e-02   2.9534642e-02   1.8060077e-03   1.2586065e-02   1.2440738e+00   1.9080289e+01
   2.0317936e-02   2.8522192e-02   1.7615447e-03   1.3423081e-02   1.2352327e+00   1.6544965e+01
   2.0039636e-02   2.7347400e-02   1.7915135e-03   1.4377480e-02   1.2332805e+00   1.4532119e+01
   1.9919046e-02   2.6012688e-02   1.8917817e-03   1.5436812e-02   1.2290369e+00   1.2426101e+01
   1.9963212e-02   2.4537420e-02   2.0570913e-03   1.6589598e-02   1.2403966e+00   1.0906709e+01
   2.0208122e-02   2.2951016e-02   2.2806883e-03   1.7825868e-02   1.2541497e+00   9.8441856e+00
   2.0686962e-02   2.1297878e-02   2.5560141e-03   1.9123672e-02   1.2616477e+00   8.8587570e+00
   2.1427326e-02   1.9631285e-02   2.8781841e-03   2.0458604e-02   1.2500430e+00   7.7462938e+00
   2.2473306e-02   1.7995878e-02   3.2435697e-03   2.1829484e-02   1.2388133e+00   6.9701985e+00
   2.3877556e-02   1.6436326e-02   3.6489761e-03   2.3246158e-02   1.2341387e+00   6.1244547e+00
   2.5674082e-02   1.5000946e-02   4.0904499e-03   2.4707574e-02   1.2312235e+00   4.9119704e+00
   2.7872992e-02   1.3731692e-02   4.5632099e-03   2.6200694e-02   1.2534800e+00   4.5330553e+00
   3.0473116e-02   1.2659401e-02   5.0603365e-03   2.7704212e-02   1.2493646e+00   4.2692307e+00
   3.3463950e-02   1.1800985e-02   5.5727849e-03   2.9195074e-02   1.2478286e+00   4.1084978e+00
   3.6807758e-02   1.1160294e-02   6.0942083e-03   3.0643468e-02   1.2582236e+00   4.0083326e+00
   4.0432884e-02   1.0731651e-02   6.6193237e-03   3.2007238e-02   1.2413720e+00   3.2078252e+00
   4.4243462e-02   1.0498240e-02   7.1387037e-03   3.3238168e-02   1.2266105e+00   3.1945127e+00
   4.8121704e-02   1.0430088e-02   7.6424205e-03   3.4292688e-02   1.2248473e+00   3.3321164e+00
   5.1938666e-02   1.0489796e-02   8.1257081e-03   3.5143948e-02   1.2472566e+00   2.7473061e+00
   5.5569796e-02   1.0637864e-02   8.5864549e-03   3.5755348e-02   1.2397369e+00   2.5658036e+00
   5.8893228e-02   1.0830402e-02   9.0217807e-03   3.6074600e-02   1.2489856e+00   2.5246149e+00
   6.1772968e-02   1.1024856e-02   9.4281445e-03   3.6093100e-02   1.2488780e+00   2.3803307e+00
   6.4101270e-02   1.1196677e-02   9.7972801e-03   3.5850828e-02   1.2449457e+00   2.2791809e+00
   6.5891666e-02   1.1335956e-02   1.0119169e-02   3.5388178e-02   1.2582939e+00   2.0377144e+00
   6.7245038e-02   1.1427725e-02   1.0390898e-02   3.4740108e-02   1.2199075e+00   1.7663788e+00
   6.8233872e-02   1.1464743e-02   1.0619264e-02   3.3941610e-02   1.2594649e+00   1.7305499e+00
   6.8897316e-02   1.1469953e-02   1.0823180e-02   3.3010342e-02   1.2203604e+00   1.7534483e+00
   6.9291426e-02   1.1479830e-02   1.1026478e-02   3.1953016e-02   1.2317215e+00   1.4540449e+00
   6.9504564e-02   1.1530339e-02   1.1247250e-02   3.0787926e-02   1.2352577e+00   1.2386909e+00
   6.9649934e-02   1.1658633e-02   1.1495045e-02   2.9548518e-02   1.2011557e+00   1.2272900e+00
   6.9818618e-02   1.1898248e-02   1.1771695e-02   2.8289780e-02   1.2816879e+00   1.1186244e+00
   7.0048414e-02   1.2279403e-02   1.2079008e-02   2.7080030e-02   1.1607971e+00   1.0690679e+00
   7.0361474e-02   1.2825760e-02   1.2425911e-02   2.5976776e-02   1.2886846e+00   1.1274730e+00
   7.0776912e-02   1.3555187e-02   1.2827507e-02   2.5020720e-02   1.2018125e+00   1.1935704e+00
   7.1272606e-02   1.4489954e-02   1.3294482e-02   2.4231054e-02   1.2221569e+00   1.1837473e+00
   7.1817096e-02   1.5658884e-02   1.3829003e-02   2.3607362e-02   1.2976987e+00   1.2348244e+00
   7.2427398e-02   1.7089484e-02   1.4429713e-02   2.3138680e-02   1.0791514e+00   1.2654255e+00
   7.3124976e-02   1.8807228e-02   1.5086746e-02   2.2798520e-02   1.3602289e+00   1.1872583e+00
   7.3879094e-02   2.0852932e-02   1.5781688e-02   2.2553516e-02   8.4302269e-01   1.1873846e+00
   7.4606038e-02   2.3282768e-02   1.6497292e-02   2.2379620e-02   1.2971894e+00   1.1902917e+00
   7.5205750e-02   2.6157116e-02   1.7220283e-02   2.2250042e-02   8.0474106e-01   1.2003140e+00
   7.5597208e-02   2.9552236e-02   1.7941965e-02   2.2124662e-02   1.0031462e+00   1.2103620e+00
   7.5685106e-02   3.3565336e-02   1.8662459e-02   2.1962530e-02   6.9724893e+00   1.2310463e+00
   7.5338162e-02   3.8283636e-02   1.9392442e-02   2.1739248e-02   1.6701255e+01   1.2856587e+00
   7.4417704e-02   4.3763592e-02   2.0142259e-02   2.1449978e-02   3.8086364e+01   1.2769952e+00
   7.2819570e-02   5.0051068e-02   2.0904271e-02   2.1092828e-02   6.3410142e+01   1.2667135e+00
   7.0516116e-02   5.7168486e-02   2.1655911e-02   2.0651962e-02   7.7558531e+01   1.2166040e+00
   6.7538934e-02   6.5096902e-02   2.2373271e-02   2.0098048e-02   8.7510859e+01   1.1585307e+00
   6.3950390e-02   7.3790034e-02   2.3024893e-02   1.9418080e-02   9.5956768e+01   1.1712368e+00
   5.9850148e-02   8.3156770e-02   2.3571951e-02   1.8628328e-02   1.0217073e+02   1.1833235e+00
   5.5383248e-02   9.3050878e-02   2.3985883e-02   1.7750354e-02   1.0685446e+02   1.1999773e+00
   5.0721686e-02   1.0330190e-01   2.4258923e-02   1.6810606e-02   1.0957300e+02   1.2191051e+00
   4.6020362e-02   1.1371840e-01   2.4407769e-02   1.5843606e-02   1.1162073e+02   1.1662011e+00
   4.1396004e-02   1.2402439e-01   2.4459637e-02   1.4878668e-02   1.1259052e+02   1.1331679e+00
   3.6927744e-02   1.3383791e-01   2.4428021e-02   1.3940057e-02   1.1298100e+02   1.1727433e+00
   3.2669830e-02   1.4271052e-01   2.4308257e-02   1.3048540e-02   1.1285818e+02   1.1143304e+00
   2.8667840e-02   1.5021042e-01   2.4093755e-02   1.2217189e-02   1.1241520e+02   1.1123718e+00
   2.4954614e-02   1.5593060e-01   2.3794577e-02   1.1452322e-02   1.1209467e+02   1.0771582e+00
   2.1557348e-02   1.5943311e-01   2.3427843e-02   1.0763806e-02   1.1144627e+02   8.3303951e-01
   1.8506852e-02   1.6049266e-01   2.3006651e-02   1.0169254e-02   1.1100102e+02   7.2400104e-01
   1.5826632e-02   1.5910620e-01   2.2552575e-02   9.6865616e-03   1.1069451e+02   7.4726134e-01
   1.3531086e-02   1.5525817e-01   2.2088757e-02   9.3383216e-03   1.1034206e+02   7.3017860e-01
   1.1625115e-02   1.4915290e-01   2.1636589e-02   9.1547136e-03   1.1013096e+02   7.0394505e-01
   1.0100466e-02   1.4121842e-01   2.1231407e-02   9.1625856e-03   1.0998590e+02   7.1007496e-01
   8.9381764e-03   1.3188619e-01   2.0917293e-02   9.3811716e-03   1.0995534e+02   6.9984258e-01
   8.1089366e-03   1.2165760e-01   2.0737351e-02   9.8215616e-03   1.0976008e+02   7.7871373e-01
   7.5760796e-03   1.1104588e-01   2.0729471e-02   1.0486663e-02   1.0945274e+02   8.7839648e-01
   7.2968372e-03   1.0046756e-01   2.0918269e-02   1.1371588e-02   1.0913792e+02   8.5519033e-01
   7.2265038e-03   9.0223824e-02   2.1311499e-02   1.2465652e-02   1.0841210e+02   1.0369403e+00
   7.3308424e-03   8.0507998e-02   2.1900193e-02   1.3754012e-02   1.0752133e+02   1.2024303e+00
   7.5849752e-03   7.1471866e-02   2.2668247e-02   1.5213081e-02   1.0679264e+02   1.1227077e+00
   7.9652446e-03   6.3247610e-02   2.3598323e-02   1.6812550e-02   1.0581277e+02   1.0582068e+00
   8.4482344e-03   5.5924672e-02   2.4657089e-02   1.8516810e-02   1.0457994e+02   1.0361946e+00
   9.0086362e-03   4.9544356e-02   2.5789695e-02   2.0279296e-02   1.0348018e+02   1.0571758e+00
   9.6208408e-03   4.4111340e-02   2.6930745e-02   2.2037134e-02   1.0236410e+02   1.0338940e+00
   1.0261878e-02   3.9601336e-02   2.8012487e-02   2.3714152e-02   1.0121894e+02   1.0244920e+00
   1.0905140e-02   3.5976388e-02   2.8953241e-02   2.5222856e-02   1.0028735e+02   1.0753557e+00
   1.1521010e-02   3.3199432e-02   2.9645541e-02   2.6463478e-02   9.9127855e+01   1.0476268e+00
   1.2086947e-02   3.1213790e-02   2.9988917e-02   2.7351362e-02   9.7719784e+01   1.0589757e+00
   1.2590778e-02   2.9942538e-02   2.9930555e-02   2.7825174e-02   9.6296696e+01   1.1119079e+00
   1.3025671e-02   2.9312520e-02   2.9483877e-02   2.7847858e-02   9.4551961e+01   1.1060828e+00
   1.3381509e-02   2.9244662e-02   2.8712191e-02   2.7436148e-02   9.2672918e+01   1.1189078e+00
   1.3643568e-02   2.9641794e-02   2.7678439e-02   2.6643422e-02   9.0640886e+01   1.1318501e+00
   1.3789786e-02   3.0394182e-02   2.6422059e-02   2.5537092e-02   8.8282095e+01   1.1179607e+00
   1.3788018e-02   3.1378688e-02   2.4970461e-02   2.4197724e-02   8.5871237e+01   1.1001090e+00
   1.3616598e-02   3.2458460e-02   2.3352015e-02   2.2699048e-02   8.3337840e+01   1.0771812e+00
   1.3281504e-02   3.3515444e-02   2.1597825e-02   2.1106734e-02   8.0502373e+01   1.0644529e+00
   1.2809560e-02   3.4492992e-02   1.9754457e-02   1.9482038e-02   7.7721743e+01   1.0699475e+00
   1.2235062e-02   3.5360302e-02   1.7889059e-02   1.7870198e-02   7.4881357e+01   1.0953849e+00
   1.1592246e-02   3.6056124e-02   1.6062494e-02   1.6302968e-02   7.1684185e+01   1.1323719e+00
   1.0913917e-02   3.6503338e-02   1.4316175e-02   1.4807431e-02   6.8610083e+01   1.1664478e+00
   1.0227666e-02   3.6645578e-02   1.2677269e-02   1.3405974e-02   6.5445549e+01   1.1507945e+00
   9.5564730e-03   3.6447512e-02   1.1163069e-02   1.2114716e-02   6.2450675e+01   1.1366692e+00
   8.9190682e-03   3.5879096e-02   9.7841681e-03   1.0945097e-02   5.9837419e+01   1.1644163e+00
   8.3261928e-03   3.4948168e-02   8.5426989e-03   9.9027466e-03   5.7126304e+01   1.1800679e+00
   7.7840312e-03   3.3714190e-02   7.4324829e-03   8.9843186e-03   5.4026490e+01   1.1806232e+00
   7.2972622e-03   3.2251662e-02   6.4460177e-03   8.1766366e-03   5.0251893e+01   1.1501988e+00
   6.8697858e-03   3.0642708e-02   5.5781477e-03   7.4579796e-03   4.7670103e+01   1.1707454e+00
   6.5063040e-03   2.8973188e-02   4.8233873e-03   6.8082696e-03   4.5391211e+01   1.2209698e+00
   6.2102714e-03   2.7315038e-02   4.1754209e-03   6.2172566e-03   4.2031956e+01   1.2239914e+00
   5.9819840e-03   2.5720824e-02   3.6265187e-03   5.6804788e-03   3.9795834e+01   1.2186980e+00
   5.8200388e-03   2.4224352e-02   3.1691367e-03   5.1975186e-03   3.7211875e+01   1.2014406e+00
   5.7236488e-03   2.2845306e-02   2.7980859e-03   4.7708774e-03   3.3540511e+01   1.1943536e+00
   5.6931484e-03   2.1598308e-02   2.5070251e-03   4.4034318e-03   3.0401706e+01   1.1745801e+00
   5.7297866e-03   2.0496828e-02   2.2868521e-03   4.0982398e-03   2.7711747e+01   1.1721243e+00
   5.8368616e-03   1.9545599e-02   2.1275291e-03   3.8552526e-03   2.5293496e+01   1.1676909e+00
   6.0166574e-03   1.8730215e-02   2.0209985e-03   3.6703940e-03   2.3076786e+01   1.1251927e+00
   6.2676660e-03   1.8036840e-02   1.9624237e-03   3.5407932e-03   2.0851050e+01   1.1496913e+00
   6.5847664e-03   1.7479471e-02   1.9486239e-03   3.4668246e-03   1.8483368e+01   1.1807058e+00
   6.9575768e-03   1.7089159e-02   1.9766983e-03   3.4479474e-03   1.7401138e+01   1.1566809e+00
   7.3750052e-03   1.6909364e-02   2.0427347e-03   3.4805216e-03   1.7011992e+01   1.1605388e+00
   7.8257988e-03   1.6998987e-02   2.1417329e-03   3.5596132e-03   1.6010093e+01   1.1784770e+00
   8.2971192e-03   1.7415290e-02   2.2675623e-03   3.6794384e-03   1.4389539e+01   1.1791422e+00
   8.7823760e-03   1.8211142e-02   2.4127467e-03   3.8342394e-03   1.2181251e+01   1.1868385e+00
   9.2804312e-03   1.9439711e-02   2.5702429e-03   4.0195122e-03   1.0425806e+01   1.1766664e+00
   9.7975218e-03   2.1142206e-02   2.7346757e-03   4.2292364e-03   9.0974802e+00   1.1733830e+00
   1.0350700e-02   2.3345090e-02   2.9006787e-03   4.4545936e-03   8.5048470e+00   1.1824058e+00
   1.0954305e-02   2.6064170e-02   3.0618269e-03   4.6855284e-03   7.9708938e+00   1.1453412e+00
   1.1615966e-02   2.9305624e-02   3.2119347e-03   4.9158162e-03   7.1522786e+00   1.1241487e+00
   1.2342625e-02   3.3071622e-02   3.3456827e-03   5.1493840e-03   6.8844736e+00   1.1337027e+00
   1.3137147e-02   3.7344962e-02   3.4600791e-03   5.3945272e-03   6.0482332e+00   1.1149037e+00
   1.3998696e-02   4.2087998e-02   3.5558631e-03   5.6584482e-03   5.4941482e+00   1.0940900e+00
   1.4925088e-02   4.7248838e-02   3.6368841e-03   5.9530186e-03   5.4031870e+00   1.0988023e+00
   1.5906979e-02   5.2739796e-02   3.7090853e-03   6.2928496e-03   4.7230143e+00   1.1143060e+00
   1.6923763e-02   5.8445364e-02   3.7778719e-03   6.6894686e-03   4.1559469e+00   1.1096262e+00
   1.7941251e-02   6.4213826e-02   3.8465315e-03   7.1541106e-03   3.6699969e+00   1.1117468e+00
   1.8919174e-02   6.9863224e-02   3.9164787e-03   7.6957886e-03   3.3204883e+00   1.1236598e+00
   1.9829613e-02   7.5259718e-02   3.9881695e-03   8.3169576e-03   3.0160964e+00   1.1249413e+00
   2.0655940e-02   8.0357438e-02   4.0630675e-03   9.0166036e-03   2.6870168e+00   1.1240271e+00
   2.1383372e-02   8.5178608e-02   4.1420303e-03   9.7904086e-03   2.3533551e+00   1.1103361e+00
   2.2010582e-02   8.9733314e-02   4.2228633e-03   1.0629183e-02   1.7629066e+00   1.0747944e+00
   2.2551306e-02   9.3965550e-02   4.3029489e-03   1.1522127e-02   1.3463961e+00   1.0402030e+00
   2.3008756e-02   9.7774902e-02   4.3821607e-03   1.2456102e-02   1.2212106e+00   1.0603414e+00
   2.3368620e-02   1.0100226e-01   4.4607295e-03   1.3408134e-02   1.2089290e+00   1.0826347e+00
   2.3611788e-02   1.0344707e-01   4.5362729e-03   1.4343102e-02   1.2155949e+00   1.0853630e+00
   2.3715968e-02   1.0491875e-01   4.6063857e-03   1.5217276e-02   1.2141806e+00   1.0698195e+00
   2.3654052e-02   1.0529336e-01   4.6721481e-03   1.5987036e-02   1.2410825e+00   1.0805216e+00
   2.3392078e-02   1.0456571e-01   4.7371439e-03   1.6610828e-02   1.2218201e+00   1.1050705e+00
   2.2902260e-02   1.0282353e-01   4.8051837e-03   1.7038306e-02   1.2252926e+00   1.0464701e+00
   2.2187082e-02   1.0023033e-01   4.8791039e-03   1.7228306e-02   1.2289745e+00   1.0880923e+00
   2.1275610e-02   9.6966184e-02   4.9608507e-03   1.7165626e-02   1.2138000e+00   1.0793014e+00
   2.0208870e-02   9.3152242e-02   5.0497667e-03   1.6852936e-02   1.2325024e+00   1.0263016e+00
   1.9031006e-02   8.8848394e-02   5.1400579e-03   1.6321534e-02   1.2169001e+00   1.0411139e+00
   1.7780250e-02   8.4092134e-02   5.2202095e-03   1.5621703e-02   1.2082074e+00   1.0297360e+00
   1.6495722e-02   7.8990414e-02   5.2760051e-03   1.4802199e-02   1.2175174e+00   1.0855981e+00
   1.5219003e-02   7.3702284e-02   5.2981543e-03   1.3911503e-02   1.2232618e+00   1.0047596e+00
   1.3982318e-02   6.8375254e-02   5.2814499e-03   1.2991410e-02   1.2341656e+00   1.0772141e+00
   1.2816456e-02   6.3151870e-02   5.2201207e-03   1.2073467e-02   1.2179635e+00   9.4815786e-01
   1.1755633e-02   5.8141274e-02   5.1134333e-03   1.1179873e-02   1.2206186e+00   9.3474358e-01
   1.0824459e-02   5.3409296e-02   4.9696937e-03   1.0326367e-02   1.2417236e+00   9.4712814e-01
   1.0034879e-02   4.8989862e-02   4.8031221e-03   9.5262756e-03   1.2284183e+00   7.5620761e-01
   9.3896662e-03   4.4900084e-02   4.6287353e-03   8.7904986e-03   1.2181159e+00   1.8525809e+00
   8.8912294e-03   4.1165424e-02   4.4602027e-03   8.1301386e-03   1.2173758e+00   2.5908259e+00
   8.5502068e-03   3.7797484e-02   4.3096107e-03   7.5548236e-03   1.2153565e+00   9.4359278e+00
   8.3754604e-03   3.4780158e-02   4.1852463e-03   7.0700056e-03   1.2272296e+00   2.6047313e+01
   8.3731046e-03   3.2107586e-02   4.0927473e-03   6.6783456e-03   1.2239034e+00   4.0693639e+01
   8.5597464e-03   2.9799990e-02   4.0379041e-03   6.3822526e-03   1.2097509e+00   5.3133966e+01
   8.9562060e-03   2.7872132e-02   4.0270189e-03   6.1886416e-03   1.2121812e+00   6.6159633e+01
   9.5783488e-03   2.6326438e-02   4.0660741e-03   6.1104386e-03   1.2280117e+00   7.6112317e+01
   1.0438180e-02   2.5169324e-02   4.1593723e-03   6.1614226e-03   1.2333159e+00   8.3876619e+01
   1.1545218e-02   2.4403394e-02   4.3091295e-03   6.3527546e-03   1.2242704e+00   8.8878739e+01
   1.2905004e-02   2.4010392e-02   4.5151191e-03   6.6951846e-03   1.2268303e+00   9.2106105e+01
   1.4514274e-02   2.3948154e-02   4.7735231e-03   7.1977196e-03   1.2303283e+00   9.4615345e+01
   1.6364672e-02   2.4158026e-02   5.0796549e-03   7.8664136e-03   1.2162949e+00   9.6044478e+01
   1.8443641e-02   2.4561634e-02   5.4318871e-03   8.7059556e-03   1.2084288e+00   9.7335152e+01
   2.0727974e-02   2.5073312e-02   5.8294437e-03   9.7160056e-03   1.2183128e+00   9.8071473e+01
   2.3174690e-02   2.5616392e-02   6.2698947e-03   1.0893119e-02   1.2338776e+00   9.8474041e+01
   2.5726408e-02   2.6119884e-02   6.7505149e-03   1.2234590e-02   1.2201864e+00   9.8825968e+01
   2.8334368e-02   2.6536372e-02   7.2694497e-03   1.3734621e-02   1.1996135e+00   9.9184930e+01
   3.0949906e-02   2.6839690e-02   7.8220283e-03   1.5380704e-02   1.2245512e+00   9.9776740e+01
   3.3500170e-02   2.6995660e-02   8.4012211e-03   1.7152558e-02   1.2254918e+00   1.0038576e+02
   3.5884816e-02   2.6975234e-02   9.0040019e-03   1.9029520e-02   1.2178468e+00   1.0090930e+02
   3.8012932e-02   2.6775222e-02   9.6267421e-03   2.0998688e-02   1.2316966e+00   1.0111502e+02
   3.9844010e-02   2.6405730e-02   1.0261375e-02   2.3044250e-02   1.2120168e+00   1.0127129e+02
   4.1363334e-02   2.5882704e-02   1.0899305e-02   2.5135720e-02   1.2166396e+00   1.0152031e+02
   4.2541704e-02   2.5229480e-02   1.1533400e-02   2.7243278e-02   1.2438575e+00   1.0172769e+02
   4.3324416e-02   2.4471348e-02   1.2158146e-02   2.9348308e-02   1.2306040e+00   1.0191825e+02
   4.3677526e-02   2.3640564e-02   1.2765735e-02   3.1425254e-02   1.2235845e+00   1.0203374e+02
   4.3627456e-02   2.2779504e-02   1.3345376e-02   3.3428996e-02   1.2419149e+00   1.0212793e+02
   4.3210502e-02   2.1922670e-02   1.3885098e-02   3.5303426e-02   1.2395167e+00   1.0207156e+02
   4.2468806e-02   2.1086982e-02   1.4372620e-02   3.6998360e-02   1.2320871e+00   1.0197745e+02
   4.1469754e-02   2.0279802e-02   1.4799364e-02   3.8463936e-02   1.2504854e+00   1.0199662e+02
   4.0273094e-02   1.9504406e-02   1.5159899e-02   3.9632062e-02   1.2602743e+00   1.0195843e+02
   3.8930918e-02   1.8770891e-02   1.5449665e-02   4.0423938e-02   1.2481865e+00   1.0186067e+02
   3.7490516e-02   1.8093187e-02   1.5664938e-02   4.0779960e-02   1.2418134e+00   1.0169987e+02
   3.6008356e-02   1.7471650e-02   1.5801315e-02   4.0661562e-02   1.2513339e+00   1.0148999e+02
   3.4552892e-02   1.6901717e-02   1.5847661e-02   4.0021822e-02   1.2361684e+00   1.0118803e+02
   3.3176534e-02   1.6382464e-02   1.5780529e-02   3.8858746e-02   1.2344766e+00   1.0071133e+02
   3.1921384e-02   1.5909590e-02   1.5580400e-02   3.7252998e-02   1.2450530e+00   1.0023003e+02
   3.0811316e-02   1.5473077e-02   1.5249184e-02   3.5304096e-02   1.2221210e+00   9.9599313e+01
   2.9851922e-02   1.5061926e-02   1.4809283e-02   3.3129278e-02   1.2468545e+00   9.8712304e+01
   2.9049240e-02   1.4668671e-02   1.4297626e-02   3.0863768e-02   1.2562906e+00   9.7896490e+01
   2.8406346e-02   1.4282587e-02   1.3749953e-02   2.8617858e-02   1.2306233e+00   9.6975781e+01
   2.7932544e-02   1.3893365e-02   1.3189692e-02   2.6474792e-02   1.2319196e+00   9.5687840e+01
   2.7642434e-02   1.3493080e-02   1.2630311e-02   2.4494648e-02   1.2259642e+00   9.4241839e+01
   2.7533634e-02   1.3073215e-02   1.2081619e-02   2.2719846e-02   1.2368754e+00   9.2645574e+01
   2.7576720e-02   1.2642124e-02   1.1554864e-02   2.1173546e-02   1.2359362e+00   9.0656108e+01
   2.7727294e-02   1.2218304e-02   1.1059579e-02   1.9856856e-02   1.2246780e+00   8.8695124e+01
   2.7944654e-02   1.1812661e-02   1.0607063e-02   1.8757842e-02   1.2459672e+00   8.6856770e+01
   2.8195302e-02   1.1436812e-02   1.0214385e-02   1.7847450e-02   1.2475902e+00   8.4444184e+01
   2.8460856e-02   1.1108466e-02   9.8943111e-03   1.7091192e-02   1.2331574e+00   8.1707932e+01
   2.8731948e-02   1.0844866e-02   9.6504431e-03   1.6455278e-02   1.2402790e+00   7.8504225e+01
   2.8995298e-02   1.0656269e-02   9.4809111e-03   1.5904885e-02   1.2304971e+00   7.4987885e+01
   2.9255242e-02   1.0551000e-02   9.3806607e-03   1.5435424e-02   1.2185254e+00   7.1988222e+01
   2.9519560e-02   1.0541101e-02   9.3396543e-03   1.5072545e-02   1.2489020e+00   6.8867893e+01
   2.9772814e-02   1.0637523e-02   9.3401173e-03   1.4852005e-02   1.2489569e+00   6.5780287e+01
   2.9991964e-02   1.0847650e-02   9.3604975e-03   1.4826698e-02   1.2309063e+00   6.3052482e+01
   3.0157620e-02   1.1176513e-02   9.3823197e-03   1.5060327e-02   1.2475873e+00   5.9934268e+01
   3.0263262e-02   1.1620317e-02   9.3898081e-03   1.5610501e-02   1.2496971e+00   5.6397996e+01
   3.0296222e-02   1.2163804e-02   9.3676371e-03   1.6523340e-02   1.2588987e+00   5.3236249e+01
   3.0232302e-02   1.2791058e-02   9.3062637e-03   1.7838520e-02   1.2620283e+00   5.0703676e+01
   3.0046216e-02   1.3485583e-02   9.1986783e-03   1.9592694e-02   1.2488247e+00   4.7643636e+01
   2.9691704e-02   1.4220176e-02   9.0335025e-03   2.1814546e-02   1.2460742e+00   4.4027937e+01
   2.9134016e-02   1.4955450e-02   8.8049179e-03   2.4515562e-02   1.2341607e+00   4.0615170e+01
   2.8346296e-02   1.5650832e-02   8.5117483e-03   2.7683410e-02   1.2427032e+00   3.7083732e+01
   2.7311368e-02   1.6273245e-02   8.1497025e-03   3.1277770e-02   1.2544227e+00   3.3821591e+01
   2.6098102e-02   1.6787345e-02   7.7233395e-03   3.5232688e-02   1.2605293e+00   3.0988993e+01
   2.4821390e-02   1.7161539e-02   7.2482093e-03   3.9469192e-02   1.2550374e+00   2.8010440e+01
   2.3585512e-02   1.7381405e-02   6.7444987e-03   4.3890932e-02   1.2527061e+00   2.4955961e+01
   2.2488024e-02   1.7440440e-02   6.2371547e-03   4.8372634e-02   1.2644881e+00   2.1831832e+01
   2.1606824e-02   1.7351046e-02   5.7482269e-03   5.2752880e-02   1.2296358e+00   1.9106338e+01
   2.1001954e-02   1.7150398e-02   5.2926813e-03   5.6849784e-02   1.2294649e+00   1.6927509e+01
   2.0716206e-02   1.6878559e-02   4.8810269e-03   6.0476722e-02   1.2563828e+00   1.4547290e+01
   2.0779916e-02   1.6573850e-02   4.5203575e-03   6.3447664e-02   1.2555004e+00   1.2438884e+01
   2.1208240e-02   1.6268671e-02   4.2152003e-03   6.5680524e-02   1.2630476e+00   1.0803109e+01
   2.1991848e-02   1.5988635e-02   3.9665473e-03   6.7247328e-02   1.2394246e+00   9.3065246e+00
   2.3099764e-02   1.5760332e-02   3.7716141e-03   6.8279616e-02   1.2333941e+00   7.7425581e+00
   2.4480132e-02   1.5603006e-02   3.6266527e-03   6.8912316e-02   1.2522085e+00   6.0608674e+00
   2.6070214e-02   1.5527816e-02   3.5286019e-03   6.9252850e-02   1.2485402e+00   5.1136260e+00
   2.7803476e-02   1.5543134e-02   3.4733637e-03   6.9363348e-02   1.2393865e+00   4.8374075e+00
   2.9607548e-02   1.5648323e-02   3.4568771e-03   6.9264008e-02   1.2380844e+00   4.6292489e+00
   3.1394308e-02   1.5837195e-02   3.4770969e-03   6.8926600e-02   1.2384435e+00   4.3173328e+00
   3.3070112e-02   1.6105453e-02   3.5333941e-03   6.8307406e-02   1.2255361e+00   3.9289112e+00
   3.4563052e-02   1.6444061e-02   3.6273427e-03   6.7351770e-02   1.2400557e+00   3.4157637e+00
   3.5833456e-02   1.6835883e-02   3.7618775e-03   6.5967534e-02   1.2374921e+00   3.0047229e+00
   3.6899332e-02   1.7263171e-02   3.9394133e-03   6.4092082e-02   1.2396703e+00   3.2230669e+00
   3.7839210e-02   1.7709679e-02   4.1607661e-03   6.1719566e-02   1.2442776e+00   3.1446136e+00
   3.8769414e-02   1.8156629e-02   4.4244715e-03   5.8865740e-02   1.2221222e+00   2.6349189e+00
   3.9821206e-02   1.8586291e-02   4.7277411e-03   5.5599444e-02   1.2512352e+00   2.5298763e+00
   4.1109024e-02   1.8994488e-02   5.0689103e-03   5.2024560e-02   1.2231936e+00   2.4554225e+00
   4.2730014e-02   1.9392853e-02   5.4505121e-03   4.8243232e-02   1.2436698e+00   2.3602849e+00
   4.4763744e-02   1.9786644e-02   5.8767611e-03   4.4354780e-02   1.2429708e+00   2.3876491e+00
   4.7275272e-02   2.0167194e-02   6.3501915e-03   4.0436150e-02   1.2216039e+00   2.3263506e+00
   5.0323024e-02   2.0544446e-02   6.8736977e-03   3.6548810e-02   1.2635392e+00   2.0604769e+00
   5.3928850e-02   2.0959122e-02   7.4515543e-03   3.2753646e-02   1.1803037e+00   1.8981313e+00
   5.8076038e-02   2.1457604e-02   8.0881803e-03   2.9115406e-02   1.2767838e+00   1.9771744e+00
   6.2738064e-02   2.2074988e-02   8.7874271e-03   2.5700612e-02   1.2054213e+00   1.8977113e+00
   6.7884010e-02   2.2841356e-02   9.5567371e-03   2.2564818e-02   1.2224193e+00   1.6645688e+00
   7.3460196e-02   2.3790610e-02   1.0407442e-02   1.9745490e-02   1.2986007e+00   1.5173850e+00
   7.9345468e-02   2.4945814e-02   1.1349484e-02   1.7262726e-02   1.1408249e+00   1.5277951e+00
   8.5359226e-02   2.6308814e-02   1.2390728e-02   1.5120463e-02   1.3395612e+00   1.5525949e+00
   9.1295100e-02   2.7877270e-02   1.3537710e-02   1.3307893e-02   1.0910364e+00   1.5381433e+00
   9.6890226e-02   2.9656936e-02   1.4797621e-02   1.1806908e-02   1.2893765e+00   1.4757590e+00
   1.0182770e-01   3.1654740e-02   1.6174801e-02   1.0596404e-02   1.0714569e+00   1.3851056e+00
   1.0579166e-01   3.3896956e-02   1.7665221e-02   9.6531286e-03   9.6143055e-01   1.3674494e+00
   1.0858858e-01   3.6459790e-02   1.9254368e-02   8.9542206e-03   1.2985243e+00   1.3292372e+00
   1.1024717e-01   3.9439774e-02   2.0922881e-02   8.4776796e-03   2.9150553e-01   1.3048070e+00
   1.1090995e-01   4.2919076e-02   2.2659857e-02   8.1999816e-03   4.0243328e+00   1.3436217e+00
   1.1072918e-01   4.6965234e-02   2.4453431e-02   8.0971246e-03   1.1855159e+01   1.4031852e+00
   1.0987634e-01   5.1631672e-02   2.6274655e-02   8.1443336e-03   2.8040309e+01   1.4677468e+00
   1.0852301e-01   5.6964692e-02   2.8086673e-02   8.3108006e-03   5.4532463e+01   1.4815070e+00
   1.0680198e-01   6.2988216e-02   2.9855855e-02   8.5699636e-03   7.3497566e+01   1.4928293e+00
   1.0475810e-01   6.9677038e-02   3.1539491e-02   8.9060406e-03   8.4674585e+01   1.4512079e+00
   1.0237610e-01   7.6933534e-02   3.3089191e-02   9.3019736e-03   9.5301276e+01   1.3040225e+00
   9.9612538e-02   8.4605588e-02   3.4477731e-02   9.7360256e-03   1.0337287e+02   1.2503045e+00
   9.6366232e-02   9.2498684e-02   3.5671933e-02   1.0180145e-02   1.0856953e+02   1.2513590e+00
   9.2547858e-02   1.0034705e-01   3.6620159e-02   1.0602909e-02   1.1089053e+02   1.2387250e+00
   8.8112766e-02   1.0786530e-01   3.7312427e-02   1.0982910e-02   1.1221235e+02   1.2522701e+00
   8.3011614e-02   1.1475853e-01   3.7779379e-02   1.1316887e-02   1.1277183e+02   1.2255790e+00
   7.7233696e-02   1.2073722e-01   3.8044387e-02   1.1619139e-02   1.1255327e+02   1.2224173e+00
   7.0911414e-02   1.2553938e-01   3.8121385e-02   1.1909758e-02   1.1234203e+02   1.2125710e+00
   6.4315582e-02   1.2887935e-01   3.8012669e-02   1.2204834e-02   1.1168070e+02   1.1671454e+00
   5.7718606e-02   1.3052235e-01   3.7693885e-02   1.2515038e-02   1.1102633e+02   1.1626886e+00
   5.1332144e-02   1.3029791e-01   3.7136141e-02   1.2851812e-02   1.1062534e+02   1.1074568e+00
   4.5317870e-02   1.2814828e-01   3.6337207e-02   1.3233124e-02   1.1025742e+02   1.0764961e+00
   3.9781914e-02   1.2423278e-01   3.5313009e-02   1.3676477e-02   1.0984205e+02   1.0174069e+00
   3.4790800e-02   1.1881608e-01   3.4086647e-02   1.4198036e-02   1.0951301e+02   7.9770972e-01
   3.0383652e-02   1.1218456e-01   3.2695951e-02   1.4813804e-02   1.0935426e+02   7.3747444e-01
   2.6573956e-02   1.0461557e-01   3.1183885e-02   1.5530908e-02   1.0925727e+02   7.6635299e-01
   2.3352978e-02   9.6368674e-02   2.9577855e-02   1.6349442e-02   1.0934949e+02   7.5354826e-01
   2.0694290e-02   8.7724702e-02   2.7892161e-02   1.7272728e-02   1.0938764e+02   7.9312371e-01
   1.8559829e-02   7.8984592e-02   2.6144027e-02   1.8305120e-02   1.0922408e+02   7.5379483e-01
   1.6901919e-02   7.0427998e-02   2.4363617e-02   1.9439174e-02   1.0900338e+02   8.4425704e-01
   1.5666228e-02   6.2261976e-02   2.2585547e-02   2.0649352e-02   1.0852166e+02   1.0767897e+00
   1.4791215e-02   5.4622226e-02   2.0839051e-02   2.1895966e-02   1.0792894e+02   1.0517712e+00
   1.4212167e-02   4.7597326e-02   1.9158410e-02   2.3140302e-02   1.0719606e+02   7.9383735e-01
   1.3865919e-02   4.1253616e-02   1.7577634e-02   2.4359812e-02   1.0619855e+02   8.1927323e-01
   1.3686313e-02   3.5628526e-02   1.6112384e-02   2.5529770e-02   1.0520550e+02   1.2790000e+00
   1.3599720e-02   3.0718108e-02   1.4767207e-02   2.6615750e-02   1.0409158e+02   1.6146388e+00
   1.3528260e-02   2.6509638e-02   1.3552156e-02   2.7598234e-02   1.0304755e+02   1.6728108e+00
   1.3413726e-02   2.2982896e-02   1.2481354e-02   2.8461032e-02   1.0205974e+02   1.6890594e+00
   1.3241219e-02   2.0100254e-02   1.1566729e-02   2.9178336e-02   1.0093974e+02   1.6910149e+00
   1.3020416e-02   1.7814244e-02   1.0815569e-02   2.9711044e-02   9.9739647e+01   1.5579528e+00
   1.2761020e-02   1.6068116e-02   1.0226255e-02   3.0008850e-02   9.8316841e+01   1.2921229e+00
   1.2480325e-02   1.4810195e-02   9.7930031e-03   3.0043322e-02   9.6839764e+01   1.2093775e+00
   1.2198319e-02   1.4001503e-02   9.5062081e-03   2.9793972e-02   9.5172224e+01   1.2157441e+00
   1.1924774e-02   1.3602981e-02   9.3453629e-03   2.9248264e-02   9.3510999e+01   1.2711673e+00
   1.1664183e-02   1.3564186e-02   9.2819291e-03   2.8428580e-02   9.1561280e+01   1.4540556e+00
   1.1414877e-02   1.3820759e-02   9.2824929e-03   2.7360960e-02   8.8723411e+01   1.4607549e+00
   1.1168459e-02   1.4297335e-02   9.3059391e-03   2.6078074e-02   8.6087856e+01   1.4273166e+00
   1.0911916e-02   1.4912351e-02   9.3064413e-03   2.4633608e-02   8.3552237e+01   1.5852610e+00
   1.0626012e-02   1.5584656e-02   9.2498221e-03   2.3081324e-02   8.0114132e+01   1.7000397e+00
   1.0290447e-02   1.6245678e-02   9.1253671e-03   2.1467254e-02   7.6780703e+01   1.6706793e+00
   9.8942392e-03   1.6861492e-02   8.9422191e-03   1.9824240e-02   7.4091236e+01   1.6680637e+00
   9.4472038e-03   1.7434339e-02   8.7202697e-03   1.8180266e-02   7.0590780e+01   1.7242807e+00
   8.9779734e-03   1.7973236e-02   8.4763771e-03   1.6567282e-02   6.6982087e+01   1.7591788e+00
   8.5190954e-03   1.8476637e-02   8.2184313e-03   1.5010749e-02   6.3702804e+01   1.7695577e+00
   8.1004564e-03   1.8934312e-02   7.9510685e-03   1.3524184e-02   5.9946427e+01   1.7843351e+00
   7.7500374e-03   1.9336463e-02   7.6766387e-03   1.2119782e-02   5.6859127e+01   1.7782336e+00
   7.4903652e-03   1.9688841e-02   7.3940637e-03   1.0814168e-02   5.3329656e+01   1.7694250e+00
   7.3355904e-03   2.0022442e-02   7.0984311e-03   9.6192126e-03   4.9395518e+01   1.7776475e+00
   7.2957738e-03   2.0383308e-02   6.7819015e-03   8.5383276e-03   4.5862198e+01   1.7936852e+00
   7.3783954e-03   2.0814656e-02   6.4411159e-03   7.5686836e-03   4.1888109e+01   1.8054425e+00
   7.5855748e-03   2.1350884e-02   6.0772183e-03   6.7062916e-03   3.7323382e+01   1.8060917e+00
   7.9133128e-03   2.2014476e-02   5.6914811e-03   5.9512116e-03   3.2155428e+01   1.8297151e+00
   8.3496416e-03   2.2818196e-02   5.2904817e-03   5.3031334e-03   2.9274172e+01   1.8192454e+00
   8.8768212e-03   2.3767872e-02   4.8864873e-03   4.7568596e-03   2.7138488e+01   1.8087164e+00
   9.4760646e-03   2.4867410e-02   4.4930375e-03   4.3058400e-03   2.3105642e+01   1.8175262e+00
   1.0126937e-02   2.6132878e-02   4.1234821e-03   3.9450082e-03   1.9681156e+01   1.8146358e+00
   1.0810516e-02   2.7584744e-02   3.7880093e-03   3.6690258e-03   1.7304322e+01   1.8145456e+00
   1.1515790e-02   2.9225138e-02   3.4935055e-03   3.4711798e-03   1.6414921e+01   1.7995221e+00
   1.2242681e-02   3.1027812e-02   3.2443065e-03   3.3452824e-03   1.5073928e+01   1.8120572e+00
   1.2996878e-02   3.2940156e-02   3.0414639e-03   3.2904122e-03   1.2183292e+01   1.8076206e+00
   1.3780412e-02   3.4891948e-02   2.8838255e-03   3.3101090e-03   1.0008959e+01   1.7962890e+00
   1.4589728e-02   3.6798546e-02   2.7688643e-03   3.4060660e-03   8.1140445e+00   1.7775959e+00
   1.5415372e-02   3.8552930e-02   2.6935137e-03   3.5766940e-03   7.0623280e+00   1.7850127e+00
   1.6247313e-02   4.0056458e-02   2.6550053e-03   3.8175672e-03   6.5935985e+00   1.7354688e+00
   1.7077841e-02   4.1278584e-02   2.6509503e-03   4.1222292e-03   5.9317583e+00   1.5098016e+00
   1.7890827e-02   4.2245696e-02   2.6778011e-03   4.4848546e-03   5.6466005e+00   1.3571964e+00
   1.8661491e-02   4.3001750e-02   2.7300421e-03   4.9003704e-03   5.3653792e+00   1.2182675e+00
   1.9358302e-02   4.3595608e-02   2.8030957e-03   5.3611258e-03   5.2136626e+00   1.1039560e+00
   1.9940016e-02   4.4071942e-02   2.8933841e-03   5.8557834e-03   4.4789188e+00   1.0972334e+00
   2.0370952e-02   4.4474546e-02   2.9966697e-03   6.3713216e-03   3.1995749e+00   1.0963016e+00
   2.0633054e-02   4.4841214e-02   3.1088649e-03   6.8946636e-03   2.7959222e+00   1.1180685e+00
   2.0724144e-02   4.5196958e-02   3.2254579e-03   7.4124166e-03   2.7059560e+00   1.0763610e+00
   2.0660424e-02   4.5559954e-02   3.3411589e-03   7.9094066e-03   2.5202586e+00   1.0667639e+00
   2.0470474e-02   4.5940548e-02   3.4513145e-03   8.3735366e-03   2.5142428e+00   1.0849206e+00
   2.0180380e-02   4.6341508e-02   3.5534263e-03   8.8001926e-03   2.2176711e+00   1.1005116e+00
   1.9810663e-02   4.6758422e-02   3.6461511e-03   9.1866786e-03   1.6769105e+00   1.1215671e+00
   1.9370870e-02   4.7174472e-02   3.7274755e-03   9.5275596e-03   1.3104813e+00   1.0705432e+00
   1.8860493e-02   4.7567008e-02   3.7964229e-03   9.8224816e-03   1.2355667e+00   1.0881965e+00
   1.8288985e-02   4.7904232e-02   3.8530733e-03   1.0083689e-02   1.2454872e+00   1.0787937e+00
   1.7672344e-02   4.8133144e-02   3.8970367e-03   1.0326224e-02   1.2376116e+00   1.0535500e+00
   1.7024831e-02   4.8180404e-02   3.9276361e-03   1.0563346e-02   1.2445528e+00   1.1059284e+00
   1.6363269e-02   4.7953710e-02   3.9440511e-03   1.0809230e-02   1.2347187e+00   1.0948454e+00
   1.5698734e-02   4.7382138e-02   3.9477889e-03   1.1072858e-02   1.2448050e+00   1.0973575e+00
   1.5040442e-02   4.6475926e-02   3.9427859e-03   1.1358776e-02   1.2359864e+00   1.0794435e+00
   1.4403131e-02   4.5307384e-02   3.9326283e-03   1.1665633e-02   1.2333398e+00   1.0945896e+00
   1.3798014e-02   4.3955610e-02   3.9208063e-03   1.1981763e-02   1.2297328e+00   1.0867498e+00
   1.3227388e-02   4.2510666e-02   3.9110903e-03   1.2296056e-02   1.2295921e+00   1.0291350e+00
   1.2685925e-02   4.1075650e-02   3.9064101e-03   1.2603676e-02   1.2395753e+00   1.0680846e+00
   1.2166531e-02   3.9739276e-02   3.9075097e-03   1.2895108e-02   1.2115179e+00   1.0129668e+00
   1.1664465e-02   3.8575060e-02   3.9146393e-03   1.3158305e-02   1.2278197e+00   1.0679585e+00
   1.1181454e-02   3.7642704e-02   3.9291659e-03   1.3395113e-02   1.2278531e+00   1.0517056e+00
   1.0733124e-02   3.6989948e-02   3.9523951e-03   1.3613353e-02   1.2100203e+00   1.0291671e+00
   1.0339596e-02   3.6653712e-02   3.9859049e-03   1.3812539e-02   1.2245253e+00   1.0697664e+00
   1.0012184e-02   3.6659732e-02   4.0304795e-03   1.3986330e-02   1.2141550e+00   9.8405732e-01
   9.7542280e-03   3.7025996e-02   4.0842195e-03   1.4120895e-02   1.2274621e+00   1.0835095e+00
   9.5653852e-03   3.7745764e-02   4.1426449e-03   1.4196028e-02   1.2201426e+00   8.6823874e-01
   9.4449956e-03   3.8795996e-02   4.1999029e-03   1.4185105e-02   1.2025589e+00   1.0235200e+00
   9.3906038e-03   4.0147654e-02   4.2508731e-03   1.4059210e-02   1.2260187e+00   8.0692074e-01
   9.3945610e-03   4.1764412e-02   4.2948513e-03   1.3802096e-02   1.2215010e+00   1.0313105e+00
   9.4502876e-03   4.3630638e-02   4.3381279e-03   1.3408967e-02   1.2110394e+00   2.3141283e+00
   9.5599402e-03   4.5751270e-02   4.3895813e-03   1.2890747e-02   1.2244843e+00   3.4552248e+00
   9.7321622e-03   4.8138110e-02   4.4550709e-03   1.2280578e-02   1.2230040e+00   1.3859776e+01
   9.9785160e-03   5.0792450e-02   4.5393897e-03   1.1617193e-02   1.2189928e+00   3.1626861e+01
   1.0308256e-02   5.3668398e-02   4.6510425e-03   1.0933558e-02   1.2329686e+00   4.5732979e+01
   1.0731085e-02   5.6677904e-02   4.8000219e-03   1.0257520e-02   1.2217867e+00   6.0101980e+01
   1.1269543e-02   5.9727488e-02   4.9952107e-03   9.6114976e-03   1.2187919e+00   7.3441425e+01
   1.1957097e-02   6.2732334e-02   5.2458163e-03   9.0118576e-03   1.2283490e+00   8.2297262e+01
   1.2827542e-02   6.5583556e-02   5.5584873e-03   8.4715546e-03   1.2243758e+00   8.8515125e+01
   1.3905973e-02   6.8128072e-02   5.9344263e-03   8.0028486e-03   1.2235459e+00   9.1971225e+01
   1.5205316e-02   7.0237240e-02   6.3703945e-03   7.6215636e-03   1.2176495e+00   9.4408002e+01
   1.6728375e-02   7.1861584e-02   6.8594815e-03   7.3501126e-03   1.2251560e+00   9.6074367e+01
   1.8467701e-02   7.2984798e-02   7.3906071e-03   7.2100126e-03   1.2181903e+00   9.7067586e+01
   2.0401020e-02   7.3589658e-02   7.9521963e-03   7.2169356e-03   1.2120999e+00   9.7864371e+01
   2.2486758e-02   7.3691632e-02   8.5341527e-03   7.3868486e-03   1.2185628e+00   9.8132511e+01
   2.4674040e-02   7.3331936e-02   9.1243851e-03   7.7391226e-03   1.2071398e+00   9.8304803e+01
   2.6901176e-02   7.2529880e-02   9.7107791e-03   8.2921656e-03   1.2113022e+00   9.8415155e+01
   2.9097970e-02   7.1291000e-02   1.0281863e-02   9.0631726e-03   1.2227350e+00   9.8794495e+01
   3.1210098e-02   6.9633372e-02   1.0825076e-02   1.0070894e-02   1.2269371e+00   9.9111588e+01
   3.3198474e-02   6.7581258e-02   1.1323122e-02   1.1331866e-02   1.2228219e+00   9.9106492e+01
   3.5041466e-02   6.5149634e-02   1.1757785e-02   1.2854799e-02   1.2206674e+00   9.9152788e+01
   3.6729688e-02   6.2380876e-02   1.2125411e-02   1.4643132e-02   1.2305426e+00   9.9076650e+01
   3.8255354e-02   5.9377276e-02   1.2429610e-02   1.6696030e-02   1.2268859e+00   9.8922437e+01
   3.9624828e-02   5.6242848e-02   1.2671601e-02   1.9007658e-02   1.2279988e+00   9.8808220e+01
   4.0847754e-02   5.3058646e-02   1.2855741e-02   2.1572556e-02   1.2427713e+00   9.8797701e+01
   4.1934458e-02   4.9904146e-02   1.2984547e-02   2.4379066e-02   1.2545198e+00   9.8722165e+01
   4.2893234e-02   4.6852722e-02   1.3054535e-02   2.7396978e-02   1.2602144e+00   9.8461935e+01
   4.3710076e-02   4.3965972e-02   1.3051316e-02   3.0576118e-02   1.2508606e+00   9.8087605e+01
   4.4344412e-02   4.1267084e-02   1.2958681e-02   3.3858080e-02   1.2458974e+00   9.7498427e+01
   4.4747864e-02   3.8749328e-02   1.2780811e-02   3.7176348e-02   1.2559698e+00   9.6825737e+01
   4.4891134e-02   3.6416220e-02   1.2532502e-02   4.0439262e-02   1.2512195e+00   9.6250571e+01
   4.4752074e-02   3.4268982e-02   1.2231076e-02   4.3527456e-02   1.2309672e+00   9.5827420e+01
   4.4330118e-02   3.2311230e-02   1.1907429e-02   4.6302688e-02   1.2340542e+00   9.5256994e+01
   4.3671610e-02   3.0556944e-02   1.1594054e-02   4.8624110e-02   1.2431724e+00   9.4541482e+01
   4.2839572e-02   2.9007846e-02   1.1311741e-02   5.0327874e-02   1.2333016e+00   9.4025723e+01
   4.1905708e-02   2.7670056e-02   1.1074601e-02   5.1244064e-02   1.2467627e+00   9.3445808e+01
   4.0949736e-02   2.6559728e-02   1.0892041e-02   5.1297570e-02   1.2477598e+00   9.2811128e+01
   4.0042700e-02   2.5682696e-02   1.0768477e-02   5.0523912e-02   1.2289304e+00   9.1939399e+01
   3.9230296e-02   2.5029058e-02   1.0704222e-02   4.9044544e-02   1.2559171e+00   9.0641155e+01
   3.8528278e-02   2.4575408e-02   1.0694087e-02   4.7040822e-02   1.2638538e+00   8.9527365e+01
   3.7947532e-02   2.4295650e-02   1.0725213e-02   4.4682406e-02   1.2335615e+00   8.8263339e+01
   3.7491414e-02   2.4157698e-02   1.0774412e-02   4.2112472e-02   1.2381862e+00   8.6540130e+01
   3.7151654e-02   2.4129602e-02   1.0811786e-02   3.9452990e-02   1.2433107e+00   8.5013536e+01
   3.6922376e-02   2.4196888e-02   1.0811104e-02   3.6787592e-02   1.2244155e+00   8.2993088e+01
   3.6791540e-02   2.4352656e-02   1.0748956e-02   3.4175578e-02   1.2346968e+00   8.0183686e+01
   3.6753938e-02   2.4598130e-02   1.0599390e-02   3.1665912e-02   1.2409553e+00   7.7888019e+01
   3.6822378e-02   2.4935326e-02   1.0348081e-02   2.9300414e-02   1.2177804e+00   7.5403642e+01
   3.7012392e-02   2.5338382e-02   1.0000052e-02   2.7118574e-02   1.2305644e+00   7.2254966e+01
   3.7330058e-02   2.5756356e-02   9.5664701e-03   2.5142296e-02   1.2419213e+00   6.9618799e+01
   3.7753428e-02   2.6123934e-02   9.0611327e-03   2.3368038e-02   1.2420117e+00   6.6885110e+01
   3.8240172e-02   2.6377116e-02   8.5029553e-03   2.1777908e-02   1.2570185e+00   6.3443203e+01
   3.8757062e-02   2.6485664e-02   7.9102703e-03   2.0347382e-02   1.2410002e+00   6.0277143e+01
   3.9300314e-02   2.6460822e-02   7.2973671e-03   1.9045808e-02   1.2367678e+00   5.7476528e+01
   3.9884616e-02   2.6345164e-02   6.6792267e-03   1.7834754e-02   1.2390427e+00   5.4564738e+01
   4.0498788e-02   2.6191168e-02   6.0729945e-03   1.6685982e-02   1.2337820e+00   5.2076850e+01
   4.1115256e-02   2.6032190e-02   5.4932573e-03   1.5588812e-02   1.2496959e+00   4.9154726e+01
   4.1734260e-02   2.5884956e-02   4.9505917e-03   1.4531093e-02   1.2367701e+00   4.5541045e+01
   4.2364356e-02   2.5771294e-02   4.4516249e-03   1.3505544e-02   1.2393472e+00   4.3007724e+01
   4.2975982e-02   2.5719224e-02   4.0005989e-03   1.2527795e-02   1.2558508e+00   4.0633372e+01
   4.3507308e-02   2.5756712e-02   3.6012697e-03   1.1631821e-02   1.2371085e+00   3.7463821e+01
   4.3887578e-02   2.5908996e-02   3.2557153e-03   1.0861236e-02   1.2530376e+00   3.4425691e+01
   4.4029308e-02   2.6184694e-02   2.9631757e-03   1.0262782e-02   1.2643323e+00   3.1621987e+01
   4.3806428e-02   2.6570766e-02   2.7208277e-03   9.8782606e-03   1.2544021e+00   2.8835845e+01
   4.3092562e-02   2.7044010e-02   2.5272315e-03   9.7400256e-03   1.2646042e+00   2.6186681e+01
   4.1878970e-02   2.7584306e-02   2.3826697e-03   9.8694046e-03   1.2478108e+00   2.4419452e+01
   4.0286946e-02   2.8173304e-02   2.2863943e-03   1.0279459e-02   1.2380523e+00   2.3027584e+01
   3.8468062e-02   2.8783772e-02   2.2360493e-03   1.0976251e-02   1.2452220e+00   2.0743646e+01
   3.6550482e-02   2.9391216e-02   2.2272139e-03   1.1956093e-02   1.2541752e+00   1.8135349e+01
   3.4628912e-02   2.9976188e-02   2.2543253e-03   1.3205372e-02   1.2656337e+00   1.5914018e+01
   3.2783868e-02   3.0524514e-02   2.3126543e-03   1.4704076e-02   1.2524734e+00   1.4140726e+01
   3.1087300e-02   3.1054488e-02   2.3985121e-03   1.6428268e-02   1.2509495e+00   1.2546443e+01
   2.9588338e-02   3.1596856e-02   2.5074795e-03   1.8349862e-02   1.2521680e+00   1.0684399e+01
   2.8321104e-02   3.2152426e-02   2.6352025e-03   2.0443174e-02   1.2416028e+00   9.6773804e+00
   2.7309146e-02   3.2702936e-02   2.7812645e-03   2.2684310e-02   1.2489422e+00   8.9586417e+00
   2.6565858e-02   3.3229944e-02   2.9485733e-03   2.5041966e-02   1.2496877e+00   7.7285934e+00
   2.6086990e-02   3.3712396e-02   3.1420377e-03   2.7476256e-02   1.2445424e+00   7.0591438e+00
   2.5848422e-02   3.4116936e-02   3.3678149e-03   2.9927582e-02   1.2487323e+00   6.0085976e+00
   2.5829048e-02   3.4394130e-02   3.6310315e-03   3.2314322e-02   1.2388256e+00   5.2290696e+00
   2.6008092e-02   3.4491876e-02   3.9356043e-03   3.4547898e-02   1.2511750e+00   4.9162002e+00
   2.6347148e-02   3.4380024e-02   4.2839471e-03   3.6531838e-02   1.2546610e+00   4.3228883e+00
   2.6803434e-02   3.4038020e-02   4.6766613e-03   3.8185446e-02   1.2456674e+00   4.3398189e+00
   2.7348678e-02   3.3420388e-02   5.1124507e-03   3.9467842e-02   1.2611111e+00   3.9452560e+00
   2.7982968e-02   3.2506198e-02   5.5880687e-03   4.0345792e-02   1.2363313e+00   3.4541310e+00
   2.8740720e-02   3.1338184e-02   6.0977349e-03   4.0798402e-02   1.2464343e+00   3.4902620e+00
   2.9679448e-02   2.9978756e-02   6.6338489e-03   4.0836812e-02   1.2383765e+00   3.1315304e+00
   3.0867284e-02   2.8503820e-02   7.1923021e-03   4.0479300e-02   1.2343767e+00   2.7627349e+00
   3.2358930e-02   2.7008676e-02   7.7754899e-03   3.9736372e-02   1.2567790e+00   2.5894317e+00
   3.4182102e-02   2.5590338e-02   8.3918347e-03   3.8608954e-02   1.2075401e+00   2.4249566e+00
   3.6350422e-02   2.4331114e-02   9.0548777e-03   3.7110418e-02   1.2461128e+00   2.3192661e+00
   3.8866212e-02   2.3286430e-02   9.7818491e-03   3.5270902e-02   1.2114366e+00   2.1194569e+00
   4.1727290e-02   2.2483746e-02   1.0587938e-02   3.3142612e-02   1.2360010e+00   1.8407669e+00
   4.4930198e-02   2.1922158e-02   1.1479730e-02   3.0825980e-02   1.2628252e+00   1.7042301e+00
   4.8444706e-02   2.1601258e-02   1.2458013e-02   2.8436310e-02   1.2045901e+00   1.5591359e+00
   5.2193446e-02   2.1545926e-02   1.3518412e-02   2.6072086e-02   1.2902316e+00   1.3655440e+00
   5.6081408e-02   2.1792536e-02   1.4647721e-02   2.3816322e-02   1.1831326e+00   1.3470647e+00
   6.0039450e-02   2.2377758e-02   1.5826572e-02   2.1733066e-02   1.2819283e+00   1.3133762e+00
   6.4000760e-02   2.3334220e-02   1.7029441e-02   1.9864974e-02   1.2192946e+00   1.3070521e+00
   6.7871540e-02   2.4688894e-02   1.8226124e-02   1.8233100e-02   1.2014739e+00   1.3311487e+00
   7.1552232e-02   2.6457028e-02   1.9391910e-02   1.6840478e-02   1.2976460e+00   1.2060362e+00
   7.4941486e-02   2.8632226e-02   2.0504145e-02   1.5676715e-02   1.0518114e+00   1.2368812e+00
   7.7898722e-02   3.1189216e-02   2.1541305e-02   1.4729529e-02   1.3775252e+00   1.3182169e+00
   8.0224280e-02   3.4095940e-02   2.2493133e-02   1.3983968e-02   9.3355703e-01   1.2900179e+00
   8.1699276e-02   3.7311366e-02   2.3352009e-02   1.3412260e-02   1.2092130e+00   1.3787955e+00
   8.2126172e-02   4.0779932e-02   2.4114741e-02   1.2982423e-02   9.4677659e-01   1.3810827e+00
   8.1351242e-02   4.4436854e-02   2.4786385e-02   1.2664312e-02   8.1719463e-01   1.3528517e+00
   7.9340062e-02   4.8206810e-02   2.5355279e-02   1.2420668e-02   6.1570255e+00   1.4265005e+00
   7.6225062e-02   5.2008638e-02   2.5787081e-02   1.2206254e-02   1.4398474e+01   1.4145813e+00
   7.2195386e-02   5.5761848e-02   2.6056919e-02   1.1985023e-02   3.2561532e+01   1.4561735e+00
   6.7432178e-02   5.9416698e-02   2.6175309e-02   1.1737750e-02   5.7593388e+01   1.4438166e+00
   6.2168160e-02   6.3010622e-02   2.6183865e-02   1.1450337e-02   7.4093863e+01   1.2667595e+00
   5.6640196e-02   6.6648374e-02   2.6129355e-02   1.1102581e-02   8.6438343e+01   1.2234384e+00
   5.1033178e-02   7.0414120e-02   2.6039061e-02   1.0676579e-02   9.7735085e+01   1.2221300e+00
   4.5503364e-02   7.4339510e-02   2.5926941e-02   1.0177298e-02   1.0503471e+02   1.1590981e+00
   4.0170088e-02   7.8414506e-02   2.5806839e-02   9.6239876e-03   1.0881887e+02   1.1692028e+00
   3.5118664e-02   8.2576874e-02   2.5693791e-02   9.0339406e-03   1.1007941e+02   1.1465738e+00
   3.0420748e-02   8.6718750e-02   2.5608195e-02   8.4254356e-03   1.1068588e+02   1.1358650e+00
   2.6131052e-02   9.0703038e-02   2.5559647e-02   7.8170206e-03   1.1073499e+02   1.1831355e+00
   2.2278454e-02   9.4349698e-02   2.5537189e-02   7.2234346e-03   1.1034843e+02   1.1876050e+00
   1.8868762e-02   9.7447140e-02   2.5532763e-02   6.6533026e-03   1.0961485e+02   1.2088744e+00
   1.5894524e-02   9.9795250e-02   2.5547233e-02   6.1159876e-03   1.0874266e+02   1.1626575e+00
   1.3339980e-02   1.0121599e-01   2.5576873e-02   5.6282166e-03   1.0808427e+02   1.1399896e+00
   1.1184472e-02   1.0160080e-01   2.5604359e-02   5.2060650e-03   1.0711783e+02   1.0619965e+00
   9.4080908e-03   1.0100551e-01   2.5604169e-02   4.8598376e-03   1.0581398e+02   8.3361470e-01
   7.9903410e-03   9.9633240e-02   2.5563853e-02   4.5949618e-03   1.0456362e+02   7.4582248e-01
   6.9030468e-03   9.7717130e-02   2.5487315e-02   4.4141404e-03   1.0378218e+02   7.2513397e-01
   6.1094438e-03   9.5434818e-02   2.5382931e-02   4.3213430e-03   1.0329589e+02   8.9778770e-01
   5.5686842e-03   9.2890400e-02   2.5257395e-02   4.3221242e-03   1.0258297e+02   1.1161196e+00
   5.2398438e-03   9.0129192e-02   2.5109683e-02   4.4233810e-03   1.0176150e+02   1.1068478e+00
   5.0849696e-03   8.7153182e-02   2.4933605e-02   4.6355794e-03   1.0088874e+02   1.0305390e+00
   5.0708422e-03   8.3924802e-02   2.4729271e-02   4.9731996e-03   9.9993479e+01   9.7838644e-01
   5.1701848e-03   8.0406032e-02   2.4496407e-02   5.4527202e-03   9.9167138e+01   1.0988760e+00
   5.3614766e-03   7.6592724e-02   2.4214067e-02   6.0894196e-03   9.7910718e+01   1.1570556e+00
   5.6246808e-03   7.2512254e-02   2.3844703e-02   6.8969246e-03   9.6561495e+01   1.1122542e+00
   5.9403318e-03   6.8239602e-02   2.3347229e-02   7.8892676e-03   9.5349214e+01   1.1108996e+00
   6.2914030e-03   6.3865006e-02   2.2683867e-02   9.0784636e-03   9.3991255e+01   1.0391012e+00
   6.6618988e-03   5.9490688e-02   2.1839505e-02   1.0473052e-02   9.2922102e+01   1.0268433e+00
   7.0356898e-03   5.5244522e-02   2.0827055e-02   1.2078973e-02   9.1876507e+01   1.1465516e+00
   7.3988996e-03   5.1214630e-02   1.9675123e-02   1.3896939e-02   9.0477323e+01   1.3083369e+00
   7.7455610e-03   4.7449392e-02   1.8426473e-02   1.5916492e-02   8.8780154e+01   1.3804314e+00
   8.0755934e-03   4.4000608e-02   1.7141073e-02   1.8114870e-02   8.6836510e+01   1.2120287e+00
   8.3908226e-03   4.0919920e-02   1.5886590e-02   2.0465094e-02   8.4986671e+01   1.0673680e+00
   8.6950080e-03   3.8250736e-02   1.4719734e-02   2.2932472e-02   8.3177028e+01   1.0863396e+00
   8.9881632e-03   3.6029608e-02   1.3681708e-02   2.5471444e-02   8.1009597e+01   1.0616582e+00
   9.2652324e-03   3.4278622e-02   1.2804029e-02   2.8032432e-02   7.8602192e+01   1.0930454e+00
   9.5220240e-03   3.3004898e-02   1.2114618e-02   3.0554826e-02   7.6228974e+01   1.1402441e+00
   9.7554764e-03   3.2221970e-02   1.1636758e-02   3.2958350e-02   7.3865519e+01   1.0987847e+00
   9.9591836e-03   3.1942030e-02   1.1380440e-02   3.5141512e-02   7.1051057e+01   1.0930281e+00
   1.0123489e-02   3.2153754e-02   1.1343533e-02   3.7005872e-02   6.7827233e+01   1.1107873e+00
   1.0233514e-02   3.2824048e-02   1.1511965e-02   3.8475410e-02   6.4654892e+01   1.1351650e+00
   1.0271224e-02   3.3895410e-02   1.1858179e-02   3.9486170e-02   6.1530174e+01   1.1689499e+00
   1.0223330e-02   3.5286646e-02   1.2343663e-02   3.9994060e-02   5.8770172e+01   1.1689624e+00
   1.0085065e-02   3.6912750e-02   1.2922385e-02   3.9975164e-02   5.5976100e+01   1.1379368e+00
   9.8718870e-03   3.8695022e-02   1.3550371e-02   3.9425816e-02   5.3095555e+01   1.1256671e+00
   9.6133096e-03   4.0543238e-02   1.4184368e-02   3.8367028e-02   5.0296008e+01   1.1702992e+00
   9.3336082e-03   4.2350352e-02   1.4775462e-02   3.6855464e-02   4.7050018e+01   1.1864181e+00
   9.0527616e-03   4.4032180e-02   1.5264809e-02   3.4988200e-02   4.4003328e+01   1.1658343e+00
   8.7886422e-03   4.5550740e-02   1.5585524e-02   3.2864600e-02   4.0918882e+01   1.1852071e+00
   8.5561674e-03   4.6914774e-02   1.5680854e-02   3.0588474e-02   3.7157170e+01   1.2204332e+00
   8.3661772e-03   4.8194172e-02   1.5514493e-02   2.8269910e-02   3.2929246e+01   1.2420063e+00
   8.2251674e-03   4.9488562e-02   1.5088415e-02   2.5994216e-02   2.9891106e+01   1.3114104e+00
   8.1342672e-03   5.0873666e-02   1.4442513e-02   2.3818476e-02   2.8290115e+01   1.4155841e+00
   8.0875084e-03   5.2393022e-02   1.3620597e-02   2.1773428e-02   2.6241180e+01   1.4578780e+00
   8.0769166e-03   5.4058714e-02   1.2670482e-02   1.9874356e-02   2.4777132e+01   1.4760701e+00
   8.0947132e-03   5.5860866e-02   1.1648228e-02   1.8131162e-02   2.2821993e+01   1.4667074e+00
   8.1363716e-03   5.7779708e-02   1.0603125e-02   1.6547864e-02   2.0190495e+01   1.4817057e+00
   8.2027292e-03   5.9772864e-02   9.5740091e-03   1.5120688e-02   1.8971439e+01   1.4591805e+00
   8.2979758e-03   6.1779106e-02   8.5899477e-03   1.3837684e-02   1.6935707e+01   1.3013087e+00
   8.4309246e-03   6.3732686e-02   7.6744293e-03   1.2688218e-02   1.5164201e+01   1.2673299e+00
   8.6110056e-03   6.5559660e-02   6.8475287e-03   1.1666959e-02   1.5049050e+01   1.2873825e+00
   8.8418842e-03   6.7143954e-02   6.1236329e-03   1.0767742e-02   1.3528322e+01   1.2606780e+00
   9.1205476e-03   6.8332408e-02   5.5112221e-03   9.9816226e-03   1.1481676e+01   1.2794287e+00
   9.4399422e-03   6.8998714e-02   5.0148993e-03   9.3038566e-03   1.0008831e+01   1.2595283e+00
   9.7880356e-03   6.9058962e-02   4.6372107e-03   8.7315406e-03   8.4476339e+00   1.2377103e+00
   1.0149839e-02   6.8494642e-02   4.3780193e-03   8.2564416e-03   7.6870216e+00   1.2322674e+00
   1.0513512e-02   6.7360284e-02   4.2330013e-03   7.8692236e-03   7.3884201e+00   1.2070919e+00
   1.0867894e-02   6.5761522e-02   4.1931741e-03   7.5597086e-03   7.1029682e+00   1.2035122e+00
   1.1205817e-02   6.3862826e-02   4.2466387e-03   7.3138126e-03   6.6594518e+00   1.2231677e+00
   1.1524059e-02   6.1844702e-02   4.3790073e-03   7.1190296e-03   6.2814702e+00   1.1733320e+00
   1.1819066e-02   5.9880914e-02   4.5733663e-03   6.9660986e-03   6.1744494e+00   1.1216065e+00
   1.2094907e-02   5.8135098e-02   4.8091999e-03   6.8406476e-03   5.6166273e+00   1.1390236e+00
   1.2357398e-02   5.6724990e-02   5.0628647e-03   6.7276356e-03   5.3149038e+00   1.1213763e+00
   1.2607656e-02   5.5710438e-02   5.3111719e-03   6.6233556e-03   5.3773068e+00   1.1199749e+00
   1.2849549e-02   5.5092230e-02   5.5350639e-03   6.5302516e-03   5.1791681e+00   1.1238818e+00
   1.3087932e-02   5.4843252e-02   5.7266157e-03   6.4512986e-03   4.9899388e+00   1.0968452e+00
   1.3326405e-02   5.4949482e-02   5.8857805e-03   6.3889646e-03   4.6793344e+00   1.0729205e+00
   1.3571176e-02   5.5412722e-02   6.0129523e-03   6.3427116e-03   4.4055374e+00   1.0806318e+00
   1.3831229e-02   5.6229878e-02   6.1098959e-03   6.3144046e-03   4.0375121e+00   1.1397938e+00
   1.4114151e-02   5.7379420e-02   6.1799867e-03   6.3086846e-03   3.5900164e+00   1.1426241e+00
   1.4423049e-02   5.8827702e-02   6.2321167e-03   6.3304616e-03   3.3134118e+00   1.1337299e+00
   1.4754364e-02   6.0515324e-02   6.2781645e-03   6.3878676e-03   2.8118570e+00   1.1556142e+00
   1.5091224e-02   6.2343372e-02   6.3256901e-03   6.4864456e-03   2.5738639e+00   1.1366437e+00
   1.5404619e-02   6.4175120e-02   6.3815975e-03   6.6249526e-03   2.5368375e+00   1.1294060e+00
   1.5664928e-02   6.5846286e-02   6.4535641e-03   6.7968666e-03   2.1010315e+00   1.0847404e+00
   1.5843758e-02   6.7223182e-02   6.5446559e-03   6.9908716e-03   1.6283876e+00   1.0642506e+00
   1.5916545e-02   6.8219164e-02   6.6529435e-03   7.1970556e-03   1.3043584e+00   1.0715816e+00
   1.5872463e-02   6.8767792e-02   6.7765289e-03   7.4080936e-03   1.2085824e+00   9.7813163e-01
   1.5711616e-02   6.8829264e-02   6.9133029e-03   7.6149386e-03   1.2415212e+00   1.0211274e+00
   1.5438186e-02   6.8376526e-02   7.0587069e-03   7.8064246e-03   1.2185452e+00   1.0622257e+00
   1.5057075e-02   6.7400204e-02   7.2080337e-03   7.9772296e-03   1.2306023e+00   1.0591494e+00
   1.4572661e-02   6.5897026e-02   7.3563759e-03   8.1375306e-03   1.2327125e+00   1.0519670e+00
   1.3992201e-02   6.3888728e-02   7.4964977e-03   8.3062996e-03   1.2298379e+00   9.9952924e-01
   1.3325346e-02   6.1498588e-02   7.6211047e-03   8.5020036e-03   1.2364455e+00   1.0799633e+00
   1.2587613e-02   5.8893790e-02   7.7289267e-03   8.7389966e-03   1.2222019e+00   9.5898169e-01
   1.1805098e-02   5.6226304e-02   7.8217355e-03   9.0246066e-03   1.2240330e+00   1.0047835e+00
   1.1007068e-02   5.3645450e-02   7.8955119e-03   9.3610326e-03   1.2340985e+00   9.6164234e-01
   1.0217279e-02   5.1268692e-02   7.9437763e-03   9.7443856e-03   1.2329364e+00   9.4865897e-01
   9.4518166e-03   4.9162916e-02   7.9659765e-03   1.0161674e-02   1.2252707e+00   1.0011140e+00
   8.7197642e-03   4.7350604e-02   7.9649307e-03   1.0592111e-02   1.2168728e+00   6.9154020e-01
   8.0235424e-03   4.5821032e-02   7.9418125e-03   1.1011515e-02   1.2274176e+00   1.5969641e+00
   7.3616134e-03   4.4521314e-02   7.9010281e-03   1.1395275e-02   1.2277288e+00   2.3292030e+00
   6.7342804e-03   4.3362702e-02   7.8518891e-03   1.1713899e-02   1.2125009e+00   7.7171702e+00
   6.1481084e-03   4.2279106e-02   7.8029387e-03   1.1929966e-02   1.2210994e+00   2.2273975e+01
   5.6155848e-03   4.1257984e-02   7.7584635e-03   1.2011233e-02   1.2256204e+00   3.7288790e+01
   5.1525292e-03   4.0315586e-02   7.7203443e-03   1.1936986e-02   1.2174000e+00   5.1217425e+01
   4.7780462e-03   3.9454170e-02   7.6950611e-03   1.1691874e-02   1.2131398e+00   6.5362401e+01
   4.5133220e-03   3.8644300e-02   7.6916511e-03   1.1279711e-02   1.2258585e+00   7.6681545e+01
   4.3806246e-03   3.7857142e-02   7.7147027e-03   1.0727992e-02   1.2311293e+00   8.5199902e+01
   4.4026630e-03   3.7079452e-02   7.7701459e-03   1.0071279e-02   1.2192001e+00   8.9811105e+01
   4.5994362e-03   3.6297444e-02   7.8702689e-03   9.3481156e-03   1.2113881e+00   9.1943887e+01
   4.9872086e-03   3.5496186e-02   8.0278711e-03   8.5985916e-03   1.2135584e+00   9.3211269e+01
   5.5784822e-03   3.4651948e-02   8.2513001e-03   7.8577946e-03   1.2252768e+00   9.3795870e+01
   6.3803634e-03   3.3738654e-02   8.5461311e-03   7.1551636e-03   1.2168327e+00   9.4363165e+01
   7.3943026e-03   3.2739812e-02   8.9212669e-03   6.5139286e-03   1.2125050e+00   9.4228394e+01
   8.6176800e-03   3.1657176e-02   9.3878589e-03   5.9517656e-03   1.2181776e+00   9.3951886e+01
   1.0042837e-02   3.0529600e-02   9.9520341e-03   5.4818044e-03   1.2167088e+00   9.3989957e+01
   1.1654095e-02   2.9405462e-02   1.0616705e-02   5.1120076e-03   1.2141586e+00   9.4038335e+01
   1.3426792e-02   2.8320246e-02   1.1382928e-02   4.8443166e-03   1.2116502e+00   9.4069056e+01
   1.5325377e-02   2.7307862e-02   1.2244257e-02   4.6757028e-03   1.2170455e+00   9.4102683e+01
   1.7299354e-02   2.6396514e-02   1.3181197e-02   4.6010932e-03   1.2161471e+00   9.4245899e+01
   1.9279933e-02   2.5595584e-02   1.4160544e-02   4.6141748e-03   1.2337630e+00   9.4386307e+01
   2.1183476e-02   2.4889966e-02   1.5134332e-02   4.7079852e-03   1.2346417e+00   9.4608181e+01
   2.2936174e-02   2.4256778e-02   1.6039995e-02   4.8748880e-03   1.2173473e+00   9.4810482e+01
   2.4498534e-02   2.3680192e-02   1.6819993e-02   5.1052988e-03   1.2362130e+00   9.5025148e+01
   2.5852206e-02   2.3154880e-02   1.7437200e-02   5.3897070e-03   1.2451013e+00   9.5276939e+01
   2.6993968e-02   2.2681024e-02   1.7881273e-02   5.7190162e-03   1.2394502e+00   9.5403574e+01
   2.7955378e-02   2.2260320e-02   1.8166921e-02   6.0825916e-03   1.2509097e+00   9.5454028e+01
   2.8785192e-02   2.1902672e-02   1.8312195e-02   6.4723736e-03   1.2572602e+00   9.5292377e+01
   2.9519638e-02   2.1625262e-02   1.8331039e-02   6.8846686e-03   1.2425396e+00   9.5066914e+01
   3.0178836e-02   2.1450844e-02   1.8229543e-02   7.3171356e-03   1.2468364e+00   9.4746466e+01
   3.0763916e-02   2.1395528e-02   1.8007815e-02   7.7767076e-03   1.2487615e+00   9.4274524e+01
   3.1260192e-02   2.1456884e-02   1.7670949e-02   8.2822916e-03   1.2416905e+00   9.3808862e+01
   3.1665086e-02   2.1624614e-02   1.7219955e-02   8.8544756e-03   1.2568334e+00   9.3277227e+01
   3.2009106e-02   2.1890780e-02   1.6659417e-02   9.5184356e-03   1.2510077e+00   9.2856328e+01
   3.2319158e-02   2.2248154e-02   1.6007810e-02   1.0302837e-02   1.2325407e+00   9.2422531e+01
   3.2600038e-02   2.2691626e-02   1.5279468e-02   1.1228932e-02   1.2344914e+00   9.1829420e+01
   3.2864852e-02   2.3221186e-02   1.4481514e-02   1.2312634e-02   1.2430726e+00   9.1135792e+01
   3.3122772e-02   2.3836024e-02   1.3623627e-02   1.3560262e-02   1.2418387e+00   9.0426633e+01
   3.3375118e-02   2.4524984e-02   1.2721484e-02   1.4971944e-02   1.2498344e+00   8.9660145e+01
   3.3646832e-02   2.5254796e-02   1.1796584e-02   1.6555078e-02   1.2453224e+00   8.8661997e+01
   3.3993336e-02   2.5979786e-02   1.0873288e-02   1.8313176e-02   1.2320348e+00   8.7690508e+01
   3.4480556e-02   2.6655990e-02   9.9789731e-03   2.0238322e-02   1.2457312e+00   8.6500179e+01
   3.5153210e-02   2.7235050e-02   9.1391541e-03   2.2315150e-02   1.2452308e+00   8.5015817e+01
   3.6022896e-02   2.7684376e-02   8.3745451e-03   2.4522880e-02   1.2543407e+00   8.3367694e+01
   3.7068174e-02   2.7990124e-02   7.7024661e-03   2.6828660e-02   1.2550450e+00   8.1454611e+01
   3.8237286e-02   2.8128146e-02   7.1335559e-03   2.9175876e-02   1.2469917e+00   7.9527055e+01
   3.9454128e-02   2.8089702e-02   6.6728443e-03   3.1485306e-02   1.2564914e+00   7.7111370e+01
   4.0639240e-02   2.7897850e-02   6.3211307e-03   3.3661546e-02   1.2522132e+00   7.4523662e+01
   4.1732874e-02   2.7568366e-02   6.0728695e-03   3.5607982e-02   1.2541624e+00   7.2294764e+01
   4.2687108e-02   2.7112066e-02   5.9154007e-03   3.7219006e-02   1.2439725e+00   7.0176519e+01
   4.3453738e-02   2.6552140e-02   5.8307423e-03   3.8408892e-02   1.2372879e+00   6.8115749e+01
   4.3961442e-02   2.5900576e-02   5.7965713e-03   3.9158364e-02   1.2203169e+00   6.5658929e+01
   4.4142778e-02   2.5151510e-02   5.7858393e-03   3.9462470e-02   1.2142758e+00   6.3394797e+01
   4.3985970e-02   2.4296138e-02   5.7696403e-03   3.9331830e-02   1.2464459e+00   6.1314954e+01
   4.3518496e-02   2.3338548e-02   5.7219695e-03   3.8811962e-02   1.2402196e+00   5.8919043e+01
   4.2799564e-02   2.2308534e-02   5.6312365e-03   3.7938736e-02   1.2482663e+00   5.6850448e+01
   4.1895584e-02   2.1244156e-02   5.5040395e-03   3.6769158e-02   1.2528077e+00   5.4559706e+01
   4.0857172e-02   2.0180910e-02   5.3513263e-03   3.5403814e-02   1.2392145e+00   5.2203208e+01
   3.9738376e-02   1.9165792e-02   5.1821759e-03   3.3960122e-02   1.2549951e+00   5.0530588e+01
   3.8581100e-02   1.8247543e-02   5.0032821e-03   3.2540298e-02   1.2446264e+00   4.8718627e+01
   3.7405968e-02   1.7456597e-02   4.8180415e-03   3.1207520e-02   1.2376677e+00   4.6450742e+01
   3.6214824e-02   1.6803094e-02   4.6320035e-03   2.9999556e-02   1.2521171e+00   4.4145018e+01
   3.4999726e-02   1.6282319e-02   4.4529203e-03   2.8926940e-02   1.2533777e+00   4.2111187e+01
   3.3766022e-02   1.5887866e-02   4.2895013e-03   2.7983012e-02   1.2412382e+00   3.9799931e+01
   3.2524770e-02   1.5615662e-02   4.1546579e-03   2.7165592e-02   1.2533780e+00   3.7201112e+01
   3.1279556e-02   1.5451191e-02   4.0633533e-03   2.6471644e-02   1.2652623e+00   3.5091271e+01
   3.0038248e-02   1.5371229e-02   4.0299577e-03   2.5912374e-02   1.2429541e+00   3.3757182e+01
   2.8821736e-02   1.5348903e-02   4.0675921e-03   2.5517424e-02   1.2474919e+00   3.2485094e+01
   2.7647460e-02   1.5353261e-02   4.1886037e-03   2.5304446e-02   1.2497177e+00   3.0104097e+01
   2.6520814e-02   1.5348925e-02   4.4075077e-03   2.5267626e-02   1.2419368e+00   2.7544828e+01
   2.5433282e-02   1.5295134e-02   4.7381405e-03   2.5399808e-02   1.2445522e+00   2.4830791e+01
   2.4387550e-02   1.5157376e-02   5.1929319e-03   2.5704388e-02   1.2443376e+00   2.2127794e+01
   2.3434628e-02   1.4910631e-02   5.7881893e-03   2.6175258e-02   1.2496247e+00   1.9930902e+01
   2.2641646e-02   1.4551909e-02   6.5414005e-03   2.6792274e-02   1.2392603e+00   1.7793054e+01
   2.2056530e-02   1.4107158e-02   7.4657287e-03   2.7527916e-02   1.2573415e+00   1.6339696e+01
   2.1707708e-02   1.3608898e-02   8.5684183e-03   2.8342984e-02   1.2469001e+00   1.4405784e+01
   2.1604622e-02   1.3097854e-02   9.8494121e-03   2.9197054e-02   1.2181892e+00   1.2113466e+01
   2.1740356e-02   1.2618675e-02   1.1300197e-02   3.0063174e-02   1.2577401e+00   1.0364961e+01
   2.2085108e-02   1.2201046e-02   1.2904370e-02   3.0926906e-02   1.2499419e+00   8.6479300e+00
   2.2606650e-02   1.1860360e-02   1.4639647e-02   3.1775208e-02   1.2465718e+00   7.7850484e+00
   2.3302548e-02   1.1598541e-02   1.6475064e-02   3.2594846e-02   1.2583469e+00   6.6073063e+00
   2.4187638e-02   1.1411313e-02   1.8369600e-02   3.3372398e-02   1.2335836e+00   5.1469178e+00
   2.5270824e-02   1.1299508e-02   2.0277741e-02   3.4078042e-02   1.2404631e+00   4.9998095e+00
   2.6546072e-02   1.1265715e-02   2.2145937e-02   3.4661676e-02   1.2378323e+00   4.6263575e+00
   2.7991840e-02   1.1313860e-02   2.3905485e-02   3.5060642e-02   1.2352690e+00   4.0984736e+00
   2.9576688e-02   1.1453206e-02   2.5470145e-02   3.5193170e-02   1.2339534e+00   3.6502682e+00
   3.1257926e-02   1.1689498e-02   2.6741839e-02   3.4961892e-02   1.2638239e+00   3.0576682e+00
   3.2984180e-02   1.2023753e-02   2.7634489e-02   3.4309078e-02   1.2716410e+00   3.3487416e+00
   3.4718624e-02   1.2452323e-02   2.8097839e-02   3.3266008e-02   1.2514383e+00   3.2311643e+00
   3.6448652e-02   1.2961525e-02   2.8130765e-02   3.1911060e-02   1.2678793e+00   2.6606335e+00
   3.8167770e-02   1.3542081e-02   2.7763425e-02   3.0316984e-02   1.2158702e+00   2.5871293e+00
   3.9869650e-02   1.4192918e-02   2.7033687e-02   2.8561120e-02   1.2460562e+00   2.4682809e+00
   4.1552834e-02   1.4918564e-02   2.6006951e-02   2.6732500e-02   1.2311479e+00   2.3627065e+00
   4.3248924e-02   1.5732565e-02   2.4770691e-02   2.4912116e-02   1.2230723e+00   2.1930198e+00
   4.5045342e-02   1.6644636e-02   2.3403077e-02   2.3162546e-02   1.2720285e+00   1.9415743e+00
   4.7053602e-02   1.7664341e-02   2.1976025e-02   2.1526622e-02   1.1811621e+00   1.8270085e+00
   4.9387630e-02   1.8808462e-02   2.0556407e-02   2.0031680e-02   1.2828989e+00   1.7203498e+00
   5.2158362e-02   2.0087346e-02   1.9196216e-02   1.8705604e-02   1.2116356e+00   1.5745671e+00
   5.5446480e-02   2.1504824e-02   1.7934310e-02   1.7584332e-02   1.2434459e+00   1.5205442e+00
   5.9274760e-02   2.3070570e-02   1.6807594e-02   1.6703758e-02   1.2862666e+00   1.5894366e+00
   6.3608174e-02   2.4794670e-02   1.5854598e-02   1.6094898e-02   1.1610132e+00   1.6305624e+00
   6.8355174e-02   2.6686510e-02   1.5105933e-02   1.5786202e-02   1.3411016e+00   1.6243448e+00
   7.3372908e-02   2.8770568e-02   1.4580092e-02   1.5799704e-02   1.1059121e+00   1.6496827e+00
   7.8498652e-02   3.1078500e-02   1.4288613e-02   1.6145430e-02   1.3177222e+00   1.6528867e+00
   8.3550476e-02   3.3633914e-02   1.4236382e-02   1.6827842e-02   1.0614130e+00   1.5884126e+00
   8.8345088e-02   3.6436260e-02   1.4417890e-02   1.7850120e-02   1.0138635e+00   1.4875722e+00
   9.2695316e-02   3.9457406e-02   1.4822643e-02   1.9209314e-02   1.2257325e+00   1.2988482e+00
   9.6347602e-02   4.2676012e-02   1.5436093e-02   2.0890570e-02   3.7929928e-01   1.2814740e+00
   9.9035776e-02   4.6073528e-02   1.6232814e-02   2.2859014e-02   3.5987058e+00   1.4628285e+00
   1.0055553e-01   4.9650756e-02   1.7181517e-02   2.5059360e-02   1.1204583e+01   1.4060909e+00
   1.0075492e-01   5.3483338e-02   1.8262223e-02   2.7428092e-02   2.9159630e+01   1.3525420e+00
   9.9570680e-02   5.7666268e-02   1.9464623e-02   2.9899442e-02   5.6409059e+01   1.3472029e+00
   9.7064476e-02   6.2267238e-02   2.0768867e-02   3.2398496e-02   7.5584495e+01   1.2796004e+00
   9.3392588e-02   6.7340472e-02   2.2144981e-02   3.4841746e-02   8.7221746e+01   1.3010481e+00
   8.8753874e-02   7.2890854e-02   2.3553673e-02   3.7136632e-02   9.7318803e+01   1.2648621e+00
   8.3333454e-02   7.8859478e-02   2.4948983e-02   3.9162568e-02   1.0527936e+02   1.2476035e+00
   7.7238396e-02   8.5118138e-02   2.6279201e-02   4.0768126e-02   1.1049119e+02   1.2282558e+00
   7.0571042e-02   9.1468010e-02   2.7482463e-02   4.1788902e-02   1.1277248e+02   1.1935951e+00
   6.3559586e-02   9.7670722e-02   2.8509703e-02   4.2100452e-02   1.1408159e+02   1.2314623e+00
   5.6480842e-02   1.0346167e-01   2.9348625e-02   4.1693676e-02   1.1442144e+02   1.2087882e+00
   4.9567146e-02   1.0854931e-01   3.0022803e-02   4.0647032e-02   1.1435082e+02   1.2019592e+00
   4.3001284e-02   1.1260020e-01   3.0559991e-02   3.9067940e-02   1.1398325e+02   1.1825207e+00
   3.6909090e-02   1.1533041e-01   3.0970277e-02   3.7103104e-02   1.1308601e+02   1.1505185e+00
   3.1375318e-02   1.1659004e-01   3.1259145e-02   3.4911956e-02   1.1239532e+02   1.1520488e+00
   2.6450820e-02   1.1628811e-01   3.1433777e-02   3.2629058e-02   1.1152240e+02   9.3211089e-01
   2.2161054e-02   1.1447414e-01   3.1495415e-02   3.0369550e-02   1.1067354e+02   7.4055198e-01
   1.8510803e-02   1.1140140e-01   3.1432637e-02   2.8238374e-02   1.0987700e+02   7.4653270e-01
   1.5479023e-02   1.0731059e-01   3.1221989e-02   2.6331354e-02   1.0920577e+02   7.3214379e-01
   1.3022492e-02   1.0231750e-01   3.0826485e-02   2.4724028e-02   1.0876982e+02   7.7088947e-01
   1.1080945e-02   9.6559630e-02   3.0216425e-02   2.3464406e-02   1.0799253e+02   7.2643362e-01
   9.5915398e-03   9.0295882e-02   2.9378485e-02   2.2589462e-02   1.0728152e+02   6.6064502e-01
   8.4963102e-03   8.3830734e-02   2.8293839e-02   2.2141722e-02   1.0672354e+02   6.9884629e-01
   7.7359110e-03   7.7507084e-02   2.6951535e-02   2.2158962e-02   1.0604700e+02   7.3688841e-01
   7.2504062e-03   7.1697530e-02   2.5366609e-02   2.2667362e-02   1.0551148e+02   8.1572067e-01
   6.9919240e-03   6.6726738e-02   2.3581397e-02   2.3686864e-02   1.0461381e+02   8.5854472e-01
   6.9206378e-03   6.2875962e-02   2.1655953e-02   2.5223486e-02   1.0329790e+02   9.9533506e-01
   6.9920510e-03   6.0386706e-02   1.9652873e-02   2.7262662e-02   1.0189854e+02   1.1296251e+00
   7.1640486e-03   5.9461004e-02   1.7636736e-02   2.9773478e-02   1.0025572e+02   1.0800715e+00
   7.4038784e-03   6.0256370e-02   1.5667041e-02   3.2702940e-02   9.8600621e+01   1.0794902e+00
   7.6872738e-03   6.2878774e-02   1.3794881e-02   3.5970012e-02   9.6949870e+01   1.0335172e+00
   7.9894442e-03   6.7413980e-02   1.2061840e-02   3.9461196e-02   9.5501024e+01   1.0206916e+00
   8.2798932e-03   7.3916434e-02   1.0493344e-02   4.3022908e-02   9.4180345e+01   1.2768353e+00
   8.5371272e-03   8.2378314e-02   9.1038815e-03   4.6471182e-02   9.2383315e+01   1.4036023e+00
   8.7581832e-03   9.2718868e-02   7.9016173e-03   4.9574246e-02   9.0427058e+01   1.1869469e+00
   8.9526946e-03   1.0479628e-01   6.8901635e-03   5.2068330e-02   8.8291319e+01   1.0454604e+00
   9.1360348e-03   1.1842465e-01   6.0715321e-03   5.3716726e-02   8.6153316e+01   1.0690596e+00
   9.3247962e-03   1.3336371e-01   5.4447223e-03   5.4338352e-02   8.4135987e+01   1.0705440e+00
   9.5309970e-03   1.4931384e-01   5.0059863e-03   5.3909482e-02   8.1657499e+01   1.1046647e+00
   9.7595308e-03   1.6586875e-01   4.7505335e-03   5.2595496e-02   7.8590307e+01   1.1262142e+00
   1.0012742e-02   1.8253062e-01   4.6721121e-03   5.0627524e-02   7.5374542e+01   1.1126092e+00
   1.0290155e-02   1.9886807e-01   4.7631697e-03   4.8217726e-02   7.2680485e+01   1.1147652e+00
   1.0582360e-02   2.1452558e-01   5.0157025e-03   4.5534300e-02   6.9075025e+01   1.1046877e+00
   1.0872945e-02   2.2912816e-01   5.4215331e-03   4.2710986e-02   6.4984307e+01   1.1068500e+00
   1.1140317e-02   2.4228794e-01   5.9699657e-03   3.9848484e-02   6.2141138e+01   1.1181259e+00
   1.1357320e-02   2.5357618e-01   6.6452167e-03   3.7023736e-02   5.9044840e+01   1.1221564e+00
   1.1503704e-02   2.6245618e-01   7.4260345e-03   3.4313788e-02   5.5003204e+01   1.1183022e+00
   1.1574596e-02   2.6819664e-01   8.2850075e-03   3.1778568e-02   5.0948703e+01   1.1285448e+00
   1.1574662e-02   2.6988596e-01   9.1869795e-03   2.9461354e-02   4.7504302e+01   1.1458750e+00
   1.1511061e-02   2.6689360e-01   1.0090943e-02   2.7399244e-02   4.3905166e+01   1.1203804e+00
   1.1393930e-02   2.5940254e-01   1.0953144e-02   2.5619674e-02   4.0176389e+01   1.1011471e+00
   1.1240571e-02   2.4831376e-01   1.1723364e-02   2.4158816e-02   3.7256490e+01   1.1109363e+00
   1.1068299e-02   2.3474866e-01   1.2347278e-02   2.3066252e-02   3.3890635e+01   1.1496403e+00
   1.0886578e-02   2.1973206e-01   1.2784750e-02   2.2385068e-02   2.9924274e+01   1.1596089e+00
   1.0698572e-02   2.0410650e-01   1.3021943e-02   2.2138148e-02   2.6709363e+01   1.1619171e+00
   1.0500773e-02   1.8847470e-01   1.3058897e-02   2.2322912e-02   2.3984092e+01   1.3144970e+00
   1.0286497e-02   1.7323033e-01   1.2899691e-02   2.2916550e-02   2.1675921e+01   1.4450284e+00
   1.0057597e-02   1.5869164e-01   1.2554757e-02   2.3884440e-02   1.9307851e+01   1.4441350e+00
   9.8206472e-03   1.4513486e-01   1.2034997e-02   2.5183836e-02   1.7189397e+01   1.4438502e+00
   9.5794728e-03   1.3274122e-01   1.1363479e-02   2.6752164e-02   1.6355468e+01   1.4207606e+00
   9.3429236e-03   1.2157225e-01   1.0584762e-02   2.8504644e-02   1.4905355e+01   1.3810271e+00
   9.1227872e-03   1.1162965e-01   9.7419811e-03   3.0376566e-02   1.2347337e+01   1.4026414e+00
   8.9281532e-03   1.0292183e-01   8.8679899e-03   3.2322456e-02   1.0519156e+01   1.3639947e+00
   8.7667520e-03   9.5441952e-02   7.9945353e-03   3.4304298e-02   9.3002786e+00   1.2501108e+00
   8.6458898e-03   8.9137390e-02   7.1541805e-03   3.6339264e-02   8.3004702e+00   1.2607875e+00
   8.5716760e-03   8.3906016e-02   6.3757509e-03   3.8469718e-02   7.9220139e+00   1.2634553e+00
   8.5470222e-03   7.9596440e-02   5.6806555e-03   4.0702528e-02   7.4930523e+00   1.2089044e+00
   8.5752504e-03   7.6011542e-02   5.0839967e-03   4.3006638e-02   6.7667653e+00   1.2192835e+00
   8.6598900e-03   7.2971938e-02   4.5944421e-03   4.5305654e-02   6.5079044e+00   1.2329113e+00
   8.8028508e-03   7.0339576e-02   4.2147601e-03   4.7495686e-02   5.8330334e+00   1.2437476e+00
   9.0076140e-03   6.7965430e-02   3.9437453e-03   4.9455980e-02   5.0678802e+00   1.2487887e+00
   9.2804778e-03   6.5734348e-02   3.7772669e-03   5.1072948e-02   5.1883795e+00   1.2119267e+00
   9.6298422e-03   6.3602422e-02   3.7092001e-03   5.2308504e-02   4.9634878e+00   1.1516384e+00
   1.0060863e-02   6.1544300e-02   3.7305799e-03   5.3180424e-02   4.6178068e+00   1.1137439e+00
   1.0575157e-02   5.9526064e-02   3.8308531e-03   5.3709928e-02   3.9856688e+00   1.0848608e+00
   1.1174293e-02   5.7551664e-02   3.9983251e-03   5.3902834e-02   3.0960321e+00   1.0665623e+00
   1.1854394e-02   5.5686438e-02   4.2191159e-03   5.3733944e-02   3.2735194e+00   1.0742340e+00
   1.2600108e-02   5.3995366e-02   4.4802829e-03   5.3148256e-02   3.4752822e+00   1.0971758e+00
   1.3384074e-02   5.2530912e-02   4.7697649e-03   5.2080484e-02   3.2609231e+00   1.1422731e+00
   1.4176405e-02   5.1353184e-02   5.0759139e-03   5.0514120e-02   3.2543839e+00   1.1304112e+00
   1.4952226e-02   5.0511044e-02   5.3897643e-03   4.8519162e-02   3.2123051e+00   1.0758192e+00
   1.5691391e-02   5.0024438e-02   5.7043063e-03   4.6230624e-02   2.9718608e+00   1.0669005e+00
   1.6383274e-02   4.9870148e-02   6.0158895e-03   4.3790218e-02   2.6772240e+00   1.0979735e+00
   1.7019093e-02   4.9980362e-02   6.3233983e-03   4.1302574e-02   2.5718996e+00   1.1446740e+00
   1.7585523e-02   5.0271106e-02   6.6241213e-03   3.8851630e-02   2.5529542e+00   1.1353663e+00
   1.8077888e-02   5.0657532e-02   6.9126919e-03   3.6516392e-02   2.2276175e+00   1.1114300e+00
   1.8500544e-02   5.1019172e-02   7.1807333e-03   3.4362468e-02   1.7940452e+00   1.1257695e+00
   1.8857644e-02   5.1215480e-02   7.4196839e-03   3.2427408e-02   1.7391776e+00   1.0941442e+00
   1.9144268e-02   5.1130730e-02   7.6240055e-03   3.0715592e-02   1.5879808e+00   1.0844546e+00
   1.9342595e-02   5.0677308e-02   7.7894277e-03   2.9216832e-02   1.2683088e+00   1.0729356e+00
   1.9438663e-02   4.9834416e-02   7.9119237e-03   2.7921272e-02   1.2338384e+00   1.0467427e+00
   1.9436788e-02   4.8630892e-02   7.9900263e-03   2.6814640e-02   1.2377817e+00   1.1059284e+00
   1.9351407e-02   4.7073204e-02   8.0232567e-03   2.5866448e-02   1.2024884e+00   1.0414716e+00
   1.9192373e-02   4.5181410e-02   8.0121999e-03   2.5028634e-02   1.2177341e+00   1.0565562e+00
   1.8963133e-02   4.3018470e-02   7.9646951e-03   2.4251844e-02   1.2356442e+00   1.1043343e+00
   1.8657862e-02   4.0662634e-02   7.8950055e-03   2.3488686e-02   1.2330938e+00   1.0398484e+00
   1.8260987e-02   3.8203762e-02   7.8204033e-03   2.2680022e-02   1.2166433e+00   1.1279783e+00
   1.7760981e-02   3.5718114e-02   7.7567601e-03   2.1787672e-02   1.2229591e+00   1.0186108e+00
   1.7157217e-02   3.3271188e-02   7.7126595e-03   2.0824864e-02   1.2266910e+00   1.0967150e+00
   1.6464840e-02   3.0935938e-02   7.6939703e-03   1.9821780e-02   1.2392782e+00   1.0832961e+00
   1.5710962e-02   2.8772254e-02   7.7065659e-03   1.8804378e-02   1.2273344e+00   1.0340340e+00
   1.4920579e-02   2.6824760e-02   7.7507315e-03   1.7800302e-02   1.2224452e+00   1.1508115e+00
   1.4114860e-02   2.5121108e-02   7.8195487e-03   1.6839428e-02   1.2370567e+00   8.8972915e-01
   1.3307953e-02   2.3667784e-02   7.9014441e-03   1.5947862e-02   1.2165715e+00   1.1431118e+00
   1.2507549e-02   2.2452708e-02   7.9860065e-03   1.5142883e-02   1.2312325e+00   6.2507892e-01
   1.1726945e-02   2.1451460e-02   8.0678479e-03   1.4439149e-02   1.2300338e+00   1.0423477e+00
   1.0985207e-02   2.0639310e-02   8.1409877e-03   1.3849134e-02   1.2143674e+00   1.7141670e+00
   1.0300445e-02   1.9988823e-02   8.1971231e-03   1.3385837e-02   1.2248590e+00   4.7625937e+00
   9.6908946e-03   1.9473915e-02   8.2293061e-03   1.3060001e-02   1.2093046e+00   2.0359638e+01
   9.1736548e-03   1.9067026e-02   8.2275413e-03   1.2873523e-02   1.2204800e+00   3.9467715e+01
   8.7630404e-03   1.8728312e-02   8.1806497e-03   1.2828047e-02   1.2237280e+00   5.4666881e+01
   8.4725068e-03   1.8422099e-02   8.0876697e-03   1.2922132e-02   1.2245765e+00   6.9366431e+01
   8.3119956e-03   1.8133664e-02   7.9561231e-03   1.3149400e-02   1.2360049e+00   7.9531480e+01
   8.2912150e-03   1.7865473e-02   7.7912005e-03   1.3502117e-02   1.2095988e+00   8.6446897e+01
   8.4302404e-03   1.7631463e-02   7.5993185e-03   1.3973723e-02   1.2118201e+00   9.0820266e+01
   8.7569660e-03   1.7451063e-02   7.3968721e-03   1.4571435e-02   1.2133645e+00   9.2784778e+01
   9.2976102e-03   1.7341864e-02   7.2043647e-03   1.5311100e-02   1.2025073e+00   9.4176732e+01
   1.0077902e-02   1.7317301e-02   7.0407869e-03   1.6212604e-02   1.2083572e+00   9.4629997e+01
   1.1121295e-02   1.7385043e-02   6.9255543e-03   1.7306482e-02   1.2052225e+00   9.5077816e+01
   1.2447359e-02   1.7548097e-02   6.8766693e-03   1.8619530e-02   1.2249634e+00   9.4903158e+01
   1.4073313e-02   1.7799320e-02   6.9076765e-03   2.0161126e-02   1.2347142e+00   9.4534906e+01
   1.6005329e-02   1.8125006e-02   7.0281661e-03   2.1921680e-02   1.2234229e+00   9.4605865e+01
   1.8236565e-02   1.8523197e-02   7.2442069e-03   2.3876806e-02   1.2136852e+00   9.4640114e+01
   2.0747914e-02   1.9003143e-02   7.5567807e-03   2.5998936e-02   1.1960652e+00   9.4836968e+01
   2.3508912e-02   1.9575396e-02   7.9622953e-03   2.8249522e-02   1.2030665e+00   9.5017005e+01
   2.6472096e-02   2.0236770e-02   8.4549989e-03   3.0563956e-02   1.2148529e+00   9.5294045e+01
   2.9562380e-02   2.0962394e-02   9.0251747e-03   3.2853610e-02   1.2198638e+00   9.5561901e+01
   3.2680774e-02   2.1719280e-02   9.6576321e-03   3.5014966e-02   1.2201018e+00   9.5801808e+01
   3.5697308e-02   2.2478062e-02   1.0331737e-02   3.6946558e-02   1.2182062e+00   9.6154849e+01
   3.8474554e-02   2.3222070e-02   1.1017941e-02   3.8544060e-02   1.2265891e+00   9.6555790e+01
   4.0883854e-02   2.3952932e-02   1.1689057e-02   3.9711810e-02   1.2272539e+00   9.6928321e+01
   4.2809476e-02   2.4691112e-02   1.2326768e-02   4.0421194e-02   1.2388187e+00   9.7246900e+01
   4.4209786e-02   2.5465460e-02   1.2907184e-02   4.0721166e-02   1.2309465e+00   9.7600391e+01
   4.5084052e-02   2.6293296e-02   1.3410164e-02   4.0706788e-02   1.2291127e+00   9.7825400e+01
   4.5428856e-02   2.7174360e-02   1.3822556e-02   4.0479094e-02   1.2456358e+00   9.7917213e+01
   4.5285084e-02   2.8094548e-02   1.4130740e-02   4.0104806e-02   1.2385223e+00   9.7926364e+01
   4.4723424e-02   2.9036788e-02   1.4337694e-02   3.9624216e-02   1.2422321e+00   9.7885538e+01
   4.3818018e-02   2.9982520e-02   1.4453250e-02   3.9072342e-02   1.2367535e+00   9.7832816e+01
   4.2649224e-02   3.0895228e-02   1.4480882e-02   3.8465596e-02   1.2612412e+00   9.7777282e+01
   4.1305166e-02   3.1731458e-02   1.4425094e-02   3.7779434e-02   1.2667889e+00   9.7751099e+01
   3.9869060e-02   3.2462656e-02   1.4288613e-02   3.6962558e-02   1.2295168e+00   9.7682393e+01
   3.8404708e-02   3.3072532e-02   1.4081773e-02   3.5962884e-02   1.2423787e+00   9.7527327e+01
   3.6978520e-02   3.3561446e-02   1.3824512e-02   3.4745624e-02   1.2362702e+00   9.7285792e+01
   3.5656368e-02   3.3940616e-02   1.3531966e-02   3.3314888e-02   1.2317986e+00   9.6995561e+01
   3.4484812e-02   3.4211690e-02   1.3218816e-02   3.1689710e-02   1.2434800e+00   9.6437081e+01
   3.3496170e-02   3.4363634e-02   1.2907760e-02   2.9892430e-02   1.2361310e+00   9.5631531e+01
   3.2706686e-02   3.4371496e-02   1.2623133e-02   2.7971582e-02   1.2465921e+00   9.4691521e+01
   3.2132192e-02   3.4207734e-02   1.2383595e-02   2.5983276e-02   1.2365073e+00   9.3547546e+01
   3.1791554e-02   3.3847484e-02   1.2201446e-02   2.3973624e-02   1.2341786e+00   9.2309146e+01
   3.1683094e-02   3.3268558e-02   1.2079981e-02   2.1976868e-02   1.2533849e+00   9.0735448e+01
   3.1795982e-02   3.2485626e-02   1.2009632e-02   2.0019670e-02   1.2426910e+00   8.8804725e+01
   3.2121722e-02   3.1547888e-02   1.1973123e-02   1.8127170e-02   1.2288070e+00   8.6890827e+01
   3.2655432e-02   3.0515306e-02   1.1953619e-02   1.6319008e-02   1.2370850e+00   8.4997089e+01
   3.3400138e-02   2.9470198e-02   1.1934902e-02   1.4614923e-02   1.2471773e+00   8.2364338e+01
   3.4345256e-02   2.8499932e-02   1.1897856e-02   1.3029524e-02   1.2436407e+00   7.9075698e+01
   3.5459422e-02   2.7678568e-02   1.1822110e-02   1.1569269e-02   1.2381654e+00   7.6204908e+01
   3.6711146e-02   2.7080466e-02   1.1691748e-02   1.0243552e-02   1.2445689e+00   7.3101157e+01
   3.8062304e-02   2.6769312e-02   1.1492587e-02   9.0614086e-03   1.2442040e+00   6.9649808e+01
   3.9443772e-02   2.6777990e-02   1.1212161e-02   8.0247816e-03   1.2405089e+00   6.6811972e+01
   4.0780832e-02   2.7111316e-02   1.0851694e-02   7.1298216e-03   1.2453283e+00   6.3841631e+01
   4.2024888e-02   2.7755606e-02   1.0421056e-02   6.3708856e-03   1.2260348e+00   6.0519774e+01
   4.3131320e-02   2.8681820e-02   9.9247241e-03   5.7414608e-03   1.2391978e+00   5.7507187e+01
   4.4039092e-02   2.9836030e-02   9.3711185e-03   5.2315792e-03   1.2718016e+00   5.4708874e+01
   4.4666416e-02   3.1139260e-02   8.7791385e-03   4.8318598e-03   1.2588876e+00   5.2426160e+01
   4.4930946e-02   3.2498678e-02   8.1653051e-03   4.5426932e-03   1.2480046e+00   4.9859320e+01
   4.4778036e-02   3.3798912e-02   7.5425009e-03   4.3730800e-03   1.2356706e+00   4.6148018e+01
   4.4169138e-02   3.4917706e-02   6.9267129e-03   4.3356282e-03   1.2589450e+00   4.3276203e+01
   4.3104922e-02   3.5758878e-02   6.3348187e-03   4.4466820e-03   1.2763587e+00   4.1023255e+01
   4.1656664e-02   3.6262790e-02   5.7809775e-03   4.7224472e-03   1.2452998e+00   3.7698288e+01
   3.9911490e-02   3.6427266e-02   5.2756965e-03   5.1761074e-03   1.2538235e+00   3.4913364e+01
   3.7935140e-02   3.6285974e-02   4.8260069e-03   5.8180118e-03   1.2489051e+00   3.2869952e+01
   3.5796736e-02   3.5866048e-02   4.4351107e-03   6.6545296e-03   1.2435898e+00   3.0048328e+01
   3.3578368e-02   3.5204484e-02   4.1036061e-03   7.6864926e-03   1.2487871e+00   2.7279520e+01
   3.1351418e-02   3.4347136e-02   3.8298945e-03   8.9107356e-03   1.2307947e+00   2.4885277e+01
   2.9155300e-02   3.3318762e-02   3.6106847e-03   1.0325819e-02   1.2434192e+00   2.2217635e+01
   2.7006980e-02   3.2121396e-02   3.4437543e-03   1.1928577e-02   1.2375412e+00   1.9735919e+01
   2.4909456e-02   3.0748566e-02   3.3276303e-03   1.3706774e-02   1.2322382e+00   1.7833987e+01
   2.2864478e-02   2.9198776e-02   3.2602957e-03   1.5641479e-02   1.2411032e+00   1.6254984e+01
   2.0896728e-02   2.7481506e-02   3.2384731e-03   1.7711738e-02   1.2528964e+00   1.4291613e+01
   1.9052357e-02   2.5628040e-02   3.2576167e-03   1.9895156e-02   1.2697425e+00   1.2610636e+01
   1.7386175e-02   2.3694554e-02   3.3128237e-03   2.2165162e-02   1.2467092e+00   1.1660833e+01
   1.5948786e-02   2.1744412e-02   3.4001761e-03   2.4486362e-02   1.2487857e+00   9.7963295e+00
   1.4778880e-02   1.9841275e-02   3.5177955e-03   2.6805688e-02   1.2642113e+00   8.0348811e+00
   1.3906000e-02   1.8045782e-02   3.6645867e-03   2.9055120e-02   1.2653708e+00   7.6032002e+00
   1.3350025e-02   1.6408235e-02   3.8398875e-03   3.1172018e-02   1.2629796e+00   6.6412967e+00
   1.3121456e-02   1.4968401e-02   4.0446619e-03   3.3094158e-02   1.2530344e+00   5.3606526e+00
   1.3225989e-02   1.3753451e-02   4.2806197e-03   3.4744398e-02   1.2453965e+00   4.8511017e+00
   1.3664855e-02   1.2779752e-02   4.5476839e-03   3.6033366e-02   1.2406384e+00   4.5912852e+00
   1.4428057e-02   1.2055861e-02   4.8445591e-03   3.6850338e-02   1.2591202e+00   4.3431132e+00
   1.5499729e-02   1.1578644e-02   5.1696229e-03   3.7109086e-02   1.2469293e+00   3.9824330e+00
   1.6866147e-02   1.1333956e-02   5.5178127e-03   3.6817260e-02   1.2619359e+00   3.6258647e+00
   1.8509123e-02   1.1296484e-02   5.8799281e-03   3.6040660e-02   1.2654469e+00   3.2235464e+00
   2.0407946e-02   1.1431711e-02   6.2454697e-03   3.4844734e-02   1.2319590e+00   3.2281175e+00
   2.2552620e-02   1.1703958e-02   6.6060233e-03   3.3291958e-02   1.2523351e+00   3.4387339e+00
   2.4946010e-02   1.2074524e-02   6.9560335e-03   3.1466962e-02   1.2282406e+00   2.9354255e+00
   2.7583968e-02   1.2501899e-02   7.2886075e-03   2.9472244e-02   1.2690690e+00   2.6101919e+00
   3.0448768e-02   1.2942126e-02   7.5980769e-03   2.7388794e-02   1.2509592e+00   2.5266209e+00
   3.3509522e-02   1.3354245e-02   7.8860017e-03   2.5273614e-02   1.2268171e+00   2.2721004e+00
   3.6698496e-02   1.3718358e-02   8.1615927e-03   2.3171082e-02   1.2457728e+00   2.2926662e+00
   3.9937316e-02   1.4032222e-02   8.4442499e-03   2.1121572e-02   1.1922779e+00   2.1927911e+00
   4.3174398e-02   1.4309902e-02   8.7603605e-03   1.9172676e-02   1.2888916e+00   1.8288534e+00
   4.6374828e-02   1.4588756e-02   9.1350119e-03   1.7370368e-02   1.2016203e+00   1.7818526e+00
   4.9545750e-02   1.4912672e-02   9.5887701e-03   1.5755610e-02   1.2631681e+00   1.7256056e+00
   5.2735916e-02   1.5316903e-02   1.0135312e-02   1.4361420e-02   1.2386560e+00   1.5061921e+00
   5.5972898e-02   1.5826431e-02   1.0781209e-02   1.3206062e-02   1.1791256e+00   1.4292636e+00
   5.9244686e-02   1.6463864e-02   1.1528475e-02   1.2296796e-02   1.3281328e+00   1.2565046e+00
   6.2521922e-02   1.7257179e-02   1.2378673e-02   1.1630951e-02   1.0602863e+00   1.1963570e+00
   6.5754726e-02   1.8228667e-02   1.3333095e-02   1.1195117e-02   1.3475808e+00   1.2258285e+00
   6.8849030e-02   1.9385515e-02   1.4386847e-02   1.0971198e-02   9.9686684e-01   1.1853584e+00
   7.1654364e-02   2.0731850e-02   1.5529543e-02   1.0940284e-02   1.1369505e+00   1.2144493e+00
   7.4026318e-02   2.2282676e-02   1.6746847e-02   1.1079745e-02   1.0902756e+00   1.2077009e+00
   7.5884104e-02   2.4061586e-02   1.8019300e-02   1.1362010e-02   6.5433375e-01   1.2504822e+00
   7.7146986e-02   2.6090228e-02   1.9326377e-02   1.1754512e-02   5.8179911e+00   1.2664027e+00
   7.7733370e-02   2.8391252e-02   2.0651189e-02   1.2224430e-02   1.3688356e+01   1.2801793e+00
   7.7595594e-02   3.0994466e-02   2.1977779e-02   1.2741985e-02   2.9042782e+01   1.3097226e+00
   7.6714096e-02   3.3932782e-02   2.3278645e-02   1.3276085e-02   5.2604049e+01   1.2379594e+00
   7.5130580e-02   3.7235244e-02   2.4510511e-02   1.3792576e-02   6.9505320e+01   1.2797381e+00
   7.2918414e-02   4.0919750e-02   2.5633169e-02   1.4253439e-02   8.0418741e+01   1.3348013e+00
   7.0148160e-02   4.4990612e-02   2.6629705e-02   1.4620120e-02   8.9882163e+01   1.3303868e+00
   6.6869050e-02   4.9417538e-02   2.7490521e-02   1.4866909e-02   9.8364571e+01   1.3615731e+00
   6.3111702e-02   5.4131198e-02   2.8203179e-02   1.4985104e-02   1.0528560e+02   1.3562181e+00
   5.8944880e-02   5.9049616e-02   2.8775627e-02   1.4971942e-02   1.0850638e+02   1.3012681e+00
   5.4483884e-02   6.4072014e-02   2.9222979e-02   1.4833939e-02   1.1008212e+02   1.2281546e+00
   4.9861554e-02   6.9074726e-02   2.9548147e-02   1.4592022e-02   1.1054991e+02   1.2302307e+00
   4.5188858e-02   7.3921172e-02   2.9753253e-02   1.4273104e-02   1.1043371e+02   1.2361654e+00
   4.0559352e-02   7.8461280e-02   2.9844291e-02   1.3903973e-02   1.1021917e+02   1.2050372e+00
   3.6059634e-02   8.2502762e-02   2.9834603e-02   1.3505269e-02   1.0922897e+02   1.2153882e+00
   3.1757546e-02   8.5819446e-02   2.9734239e-02   1.3091881e-02   1.0798704e+02   1.2011053e+00
   2.7721094e-02   8.8249336e-02   2.9538097e-02   1.2673739e-02   1.0660400e+02   1.1974691e+00
   2.4008556e-02   8.9690368e-02   2.9231523e-02   1.2250191e-02   1.0518874e+02   1.1840454e+00
   2.0661242e-02   9.0117782e-02   2.8799219e-02   1.1815300e-02   1.0407101e+02   1.1360007e+00
   1.7705182e-02   8.9684916e-02   2.8246449e-02   1.1368014e-02   1.0329889e+02   1.1138126e+00
   1.5142450e-02   8.8610108e-02   2.7600639e-02   1.0907537e-02   1.0241051e+02   1.0960154e+00
   1.2960528e-02   8.7053002e-02   2.6880101e-02   1.0434492e-02   1.0152078e+02   1.0889935e+00
   1.1137699e-02   8.5129448e-02   2.6085241e-02   9.9635206e-03   1.0099233e+02   1.0634987e+00
   9.6499032e-03   8.2942406e-02   2.5220609e-02   9.5190376e-03   1.0027430e+02   1.0991960e+00
   8.4673438e-03   8.0615298e-02   2.4306945e-02   9.1268996e-03   9.9701041e+01   1.0334470e+00
   7.5510642e-03   7.8249194e-02   2.3373127e-02   8.8109946e-03   9.9473563e+01   9.1327415e-01
   6.8674658e-03   7.5862404e-02   2.2440483e-02   8.5874986e-03   9.8859822e+01   1.0453438e+00
   6.3898198e-03   7.3403218e-02   2.1518569e-02   8.4659196e-03   9.7716314e+01   1.1237354e+00
   6.0877884e-03   7.0827406e-02   2.0615041e-02   8.4537616e-03   9.6443141e+01   1.1242741e+00
   5.9253872e-03   6.8135888e-02   1.9744945e-02   8.5597236e-03   9.5320541e+01   1.1474205e+00
   5.8722458e-03   6.5315794e-02   1.8933381e-02   8.7943146e-03   9.3650537e+01   1.1286896e+00
   5.9059550e-03   6.2341658e-02   1.8199906e-02   9.1678026e-03   9.1704576e+01   1.0871122e+00
   6.0059998e-03   5.9220744e-02   1.7547043e-02   9.6869406e-03   9.0020395e+01   1.0137827e+00
   6.1601118e-03   5.5994720e-02   1.6964039e-02   1.0349631e-02   8.7958046e+01   1.0344647e+00
   6.3646544e-03   5.2736150e-02   1.6433930e-02   1.1145305e-02   8.6104923e+01   1.0134423e+00
   6.6158184e-03   4.9525536e-02   1.5947423e-02   1.2056570e-02   8.4712461e+01   1.1475770e+00
   6.9064078e-03   4.6426808e-02   1.5502287e-02   1.3055148e-02   8.2925892e+01   1.4146073e+00
   7.2257208e-03   4.3491210e-02   1.5108341e-02   1.4100282e-02   8.0798953e+01   1.2399420e+00
   7.5605142e-03   4.0778906e-02   1.4786805e-02   1.5141719e-02   7.8771780e+01   1.0334484e+00
   7.8975350e-03   3.8358502e-02   1.4550071e-02   1.6130920e-02   7.6415403e+01   1.0685547e+00
   8.2269658e-03   3.6291712e-02   1.4415886e-02   1.7025782e-02   7.3889167e+01   1.0634288e+00
   8.5468400e-03   3.4630238e-02   1.4412295e-02   1.7793738e-02   7.1779070e+01   1.0974395e+00
   8.8597160e-03   3.3394882e-02   1.4557341e-02   1.8430296e-02   6.8572434e+01   1.1075948e+00
   9.1619880e-03   3.2570620e-02   1.4854887e-02   1.8941418e-02   6.4942067e+01   1.1027384e+00
   9.4426636e-03   3.2121500e-02   1.5294144e-02   1.9316926e-02   6.2240655e+01   1.1396372e+00
   9.6864870e-03   3.1993514e-02   1.5856070e-02   1.9551666e-02   5.9213533e+01   1.1362834e+00
   9.8761744e-03   3.2120388e-02   1.6518128e-02   1.9646714e-02   5.6199019e+01   1.1365548e+00
   1.0000626e-02   3.2440626e-02   1.7252920e-02   1.9594358e-02   5.2541782e+01   1.1395080e+00
   1.0055940e-02   3.2906862e-02   1.8021314e-02   1.9380006e-02   4.8538534e+01   1.1544047e+00
   1.0040392e-02   3.3475900e-02   1.8772276e-02   1.8981952e-02   4.4916389e+01   1.1802356e+00
   9.9579654e-03   3.4098764e-02   1.9466207e-02   1.8393914e-02   4.0529964e+01   1.1786359e+00
   9.8208614e-03   3.4706252e-02   2.0079749e-02   1.7631174e-02   3.6341702e+01   1.1753760e+00
   9.6478788e-03   3.5235070e-02   2.0588503e-02   1.6711296e-02   3.2678337e+01   1.1865228e+00
   9.4589102e-03   3.5672942e-02   2.0953833e-02   1.5664111e-02   2.9543852e+01   1.1862694e+00
   9.2657148e-03   3.6025820e-02   2.1122643e-02   1.4532618e-02   2.6834635e+01   1.1571948e+00
   9.0717666e-03   3.6278020e-02   2.1034439e-02   1.3355421e-02   2.4317883e+01   1.1741600e+00
   8.8753128e-03   3.6411302e-02   2.0636267e-02   1.2166424e-02   2.2204605e+01   1.1921990e+00
   8.6723070e-03   3.6442100e-02   1.9924293e-02   1.0998808e-02   1.9425796e+01   1.1882870e+00
   8.4632468e-03   3.6415794e-02   1.8941832e-02   9.8830166e-03   1.6575770e+01   1.2347320e+00
   8.2528210e-03   3.6360010e-02   1.7743773e-02   8.8440406e-03   1.5231432e+01   1.2419950e+00
   8.0480250e-03   3.6290160e-02   1.6395697e-02   7.9013306e-03   1.4405766e+01   1.2400760e+00
   7.8587280e-03   3.6244232e-02   1.4962497e-02   7.0701826e-03   1.2361033e+01   1.2576711e+00
   7.6941090e-03   3.6268756e-02   1.3499732e-02   6.3610146e-03   1.0100860e+01   1.2449094e+00
   7.5632458e-03   3.6389378e-02   1.2058631e-02   5.7789434e-03   8.7584911e+00   1.2437675e+00
   7.4749784e-03   3.6605242e-02   1.0680522e-02   5.3246244e-03   7.8422125e+00   1.2249456e+00
   7.4347558e-03   3.6903214e-02   9.3960845e-03   4.9937202e-03   7.2598495e+00   1.2111879e+00
   7.4464836e-03   3.7276252e-02   8.2247633e-03   4.7774326e-03   6.7302875e+00   1.2203941e+00
   7.5131460e-03   3.7719498e-02   7.1761973e-03   4.6642886e-03   6.3564284e+00   1.2277627e+00
   7.6373432e-03   3.8207178e-02   6.2549075e-03   4.6406600e-03   6.0517079e+00   1.2303330e+00
   7.8252140e-03   3.8704706e-02   5.4603673e-03   4.6935706e-03   5.6421998e+00   1.2269050e+00
   8.0873200e-03   3.9199076e-02   4.7863793e-03   4.8134056e-03   5.3018832e+00   1.2247754e+00
   8.4343210e-03   3.9681342e-02   4.2239201e-03   4.9905132e-03   4.6851348e+00   1.1970702e+00
   8.8726256e-03   4.0134992e-02   3.7641265e-03   5.2113870e-03   4.0678427e+00   1.1954907e+00
   9.4049736e-03   4.0551134e-02   3.3968575e-03   5.4583912e-03   3.3835167e+00   1.2096510e+00
   1.0030270e-02   4.0913884e-02   3.1094727e-03   5.7103016e-03   2.9721547e+00   1.1911692e+00
   1.0739016e-02   4.1204410e-02   2.8887921e-03   5.9467866e-03   3.1105108e+00   1.1654586e+00
   1.1517944e-02   4.1459234e-02   2.7237177e-03   6.1546926e-03   2.9079097e+00   1.1194659e+00
   1.2359606e-02   4.1795466e-02   2.6039409e-03   6.3326516e-03   2.7694844e+00   1.0897287e+00
   1.3256906e-02   4.2351456e-02   2.5189909e-03   6.4910386e-03   2.6498469e+00   1.0934685e+00
   1.4194727e-02   4.3228656e-02   2.4606169e-03   6.6432956e-03   2.2793306e+00   1.0973349e+00
   1.5152666e-02   4.4485246e-02   2.4219421e-03   6.8012206e-03   2.2022980e+00   1.1034249e+00
   1.6108922e-02   4.6141830e-02   2.3962937e-03   6.9759046e-03   1.9774204e+00   1.1037445e+00
   1.7039691e-02   4.8206822e-02   2.3769867e-03   7.1756536e-03   1.6955132e+00   1.1000073e+00
   1.7919178e-02   5.0689680e-02   2.3582833e-03   7.4035306e-03   1.5972254e+00   1.0699047e+00
   1.8724438e-02   5.3570322e-02   2.3378081e-03   7.6597226e-03   1.3762037e+00   1.0724141e+00
   1.9440876e-02   5.6797974e-02   2.3154543e-03   7.9467856e-03   1.2436545e+00   1.1070717e+00
   2.0067190e-02   6.0309014e-02   2.2921465e-03   8.2656956e-03   1.2517396e+00   1.0652576e+00
   2.0607438e-02   6.4010516e-02   2.2697589e-03   8.6123556e-03   1.2567459e+00   1.1085310e+00
   2.1052812e-02   6.7753060e-02   2.2504809e-03   8.9832546e-03   1.2297888e+00   1.1686004e+00
   2.1387294e-02   7.1330072e-02   2.2364265e-03   9.3765446e-03   1.2331190e+00   1.1287524e+00
   2.1598776e-02   7.4527178e-02   2.2286317e-03   9.7868276e-03   1.2487292e+00   1.1267284e+00
   2.1674224e-02   7.7173260e-02   2.2278321e-03   1.0205633e-02   1.2268488e+00   1.0890693e+00
   2.1600354e-02   7.9138456e-02   2.2356125e-03   1.0630378e-02   1.2472875e+00   1.0784638e+00
   2.1370914e-02   8.0294522e-02   2.2528491e-03   1.1062811e-02   1.2511972e+00   1.0924108e+00
   2.0993128e-02   8.0530700e-02   2.2802241e-03   1.1502326e-02   1.2265435e+00   1.0856673e+00
   2.0483164e-02   7.9843876e-02   2.3195285e-03   1.1945532e-02   1.2283923e+00   1.0771685e+00
   1.9862377e-02   7.8337460e-02   2.3720347e-03   1.2380166e-02   1.2220684e+00   1.0829513e+00
   1.9156476e-02   7.6135898e-02   2.4388493e-03   1.2784039e-02   1.2205676e+00   1.0830047e+00
   1.8384365e-02   7.3350082e-02   2.5212091e-03   1.3129713e-02   1.2366606e+00   1.0519389e+00
   1.7560775e-02   7.0090320e-02   2.6189225e-03   1.3387765e-02   1.2340125e+00   1.1133349e+00
   1.6699825e-02   6.6463410e-02   2.7302851e-03   1.3540676e-02   1.2374285e+00   1.0578543e+00
   1.5809355e-02   6.2557768e-02   2.8523063e-03   1.3591895e-02   1.2459611e+00   1.0945491e+00
   1.4891073e-02   5.8480150e-02   2.9813223e-03   1.3551079e-02   1.2253844e+00   1.0999267e+00
   1.3942636e-02   5.4355842e-02   3.1128829e-03   1.3417211e-02   1.2268159e+00   1.0364312e+00
   1.2968963e-02   5.0289134e-02   3.2433813e-03   1.3184908e-02   1.2271378e+00   1.1360028e+00
   1.1986124e-02   4.6369786e-02   3.3709941e-03   1.2860028e-02   1.2118895e+00   9.8486872e-01
   1.1015163e-02   4.2680388e-02   3.4930929e-03   1.2456833e-02   1.2386838e+00   1.1485295e+00
   1.0079067e-02   3.9288204e-02   3.6097045e-03   1.1990007e-02   1.2482934e+00   9.8264513e-01
   9.2009486e-03   3.6225906e-02   3.7245661e-03   1.1474045e-02   1.2276156e+00   9.9551720e-01
   8.4081388e-03   3.3504658e-02   3.8395177e-03   1.0921708e-02   1.2317251e+00   9.8190454e-01
   7.7292586e-03   3.1140400e-02   3.9539059e-03   1.0342136e-02   1.2315440e+00   6.5029462e-01
   7.1895988e-03   2.9136738e-02   4.0657765e-03   9.7365936e-03   1.2250881e+00   1.8158690e+00
   6.8130920e-03   2.7493250e-02   4.1736535e-03   9.1042256e-03   1.2193602e+00   2.2000633e+00
   6.6192110e-03   2.6230630e-02   4.2770083e-03   8.4519056e-03   1.2116676e+00   1.0538272e+01
   6.6222574e-03   2.5366548e-02   4.3727975e-03   7.7934836e-03   1.2297068e+00   2.9867851e+01
   6.8342520e-03   2.4892448e-02   4.4554509e-03   7.1480926e-03   1.2409092e+00   4.6051241e+01
   7.2648832e-03   2.4794114e-02   4.5200847e-03   6.5350396e-03   1.2288628e+00   5.9931150e+01
   7.9198172e-03   2.5066620e-02   4.5639863e-03   5.9690076e-03   1.2255546e+00   7.3091621e+01
   8.7995406e-03   2.5703456e-02   4.5882725e-03   5.4606394e-03   1.2187928e+00   8.1838895e+01
   9.9017260e-03   2.6697546e-02   4.5992847e-03   5.0165416e-03   1.2166600e+00   8.8331582e+01
   1.1220426e-02   2.8034454e-02   4.6059873e-03   4.6400870e-03   1.2230188e+00   9.2263092e+01
   1.2742311e-02   2.9683074e-02   4.6174465e-03   4.3333616e-03   1.2079390e+00   9.4751666e+01
   1.4446620e-02   3.1611004e-02   4.6427643e-03   4.0980018e-03   1.2117644e+00   9.6639380e+01
   1.6305051e-02   3.3776634e-02   4.6915987e-03   3.9369240e-03   1.2167236e+00   9.7681285e+01
   1.8281459e-02   3.6117872e-02   4.7762039e-03   3.8555424e-03   1.2010392e+00   9.8438049e+01
   2.0325444e-02   3.8565446e-02   4.9113687e-03   3.8591340e-03   1.2125339e+00   9.8627248e+01
   2.2373880e-02   4.1042562e-02   5.1102215e-03   3.9523006e-03   1.2120485e+00   9.8897370e+01
   2.4371786e-02   4.3451822e-02   5.3817055e-03   4.1404146e-03   1.2200449e+00   9.9322615e+01
   2.6279020e-02   4.5671698e-02   5.7310979e-03   4.4281972e-03   1.2267958e+00   9.9434782e+01
   2.8057284e-02   4.7586692e-02   6.1584789e-03   4.8171706e-03   1.2063165e+00   9.9261176e+01
   2.9659886e-02   4.9114358e-02   6.6569283e-03   5.3040484e-03   1.2222632e+00   9.9033019e+01
   3.1032414e-02   5.0171308e-02   7.2131467e-03   5.8811698e-03   1.2361786e+00   9.8777360e+01
   3.2111834e-02   5.0680352e-02   7.8080909e-03   6.5364246e-03   1.2386912e+00   9.8204799e+01
   3.2834754e-02   5.0645142e-02   8.4165195e-03   7.2536206e-03   1.2473570e+00   9.7719106e+01
   3.3152314e-02   5.0120516e-02   9.0064089e-03   8.0150876e-03   1.2396759e+00   9.7459657e+01
   3.3035892e-02   4.9147390e-02   9.5444961e-03   8.8025586e-03   1.2324243e+00   9.7202393e+01
   3.2526468e-02   4.7797540e-02   9.9994121e-03   9.5989426e-03   1.2245490e+00   9.7042412e+01
   3.1745722e-02   4.6191592e-02   1.0343701e-02   1.0393645e-02   1.2349730e+00   9.6864235e+01
   3.0815254e-02   4.4440874e-02   1.0564156e-02   1.1182691e-02   1.2549552e+00   9.6608454e+01
   2.9824394e-02   4.2628606e-02   1.0658723e-02   1.1958163e-02   1.2608238e+00   9.6243240e+01
   2.8844478e-02   4.0829446e-02   1.0631178e-02   1.2702684e-02   1.2532777e+00   9.5633173e+01
   2.7935394e-02   3.9113822e-02   1.0498714e-02   1.3399240e-02   1.2365678e+00   9.4880843e+01
   2.7144462e-02   3.7536310e-02   1.0291213e-02   1.4034417e-02   1.2526462e+00   9.4066721e+01
   2.6495258e-02   3.6119638e-02   1.0044128e-02   1.4588353e-02   1.2461947e+00   9.3258705e+01
   2.5992254e-02   3.4850762e-02   9.7927341e-03   1.5031423e-02   1.2235615e+00   9.2604783e+01
   2.5632416e-02   3.3708152e-02   9.5690451e-03   1.5332811e-02   1.2506186e+00   9.1945364e+01
   2.5400180e-02   3.2684202e-02   9.4010097e-03   1.5467430e-02   1.2461341e+00   9.1355228e+01
   2.5261096e-02   3.1767794e-02   9.3097165e-03   1.5414845e-02   1.2405268e+00   9.0744137e+01
   2.5194918e-02   3.0929646e-02   9.3085963e-03   1.5170058e-02   1.2489214e+00   8.9765072e+01
   2.5217520e-02   3.0127668e-02   9.4071209e-03   1.4751557e-02   1.2384669e+00   8.8814051e+01
   2.5350136e-02   2.9325200e-02   9.6130531e-03   1.4188035e-02   1.2439768e+00   8.7579406e+01
   2.5599820e-02   2.8506040e-02   9.9283401e-03   1.3511907e-02   1.2405250e+00   8.5995657e+01
   2.5958860e-02   2.7656626e-02   1.0345102e-02   1.2757799e-02   1.2520148e+00   8.4493060e+01
   2.6415840e-02   2.6759408e-02   1.0844507e-02   1.1959731e-02   1.2507710e+00   8.2157337e+01
   2.6971706e-02   2.5814210e-02   1.1396661e-02   1.1148576e-02   1.2360879e+00   7.9553754e+01
   2.7632528e-02   2.4838166e-02   1.1966294e-02   1.0349152e-02   1.2529041e+00   7.7019298e+01
   2.8400022e-02   2.3847282e-02   1.2512113e-02   9.5826076e-03   1.2558743e+00   7.3854558e+01
   2.9260350e-02   2.2850940e-02   1.2986613e-02   8.8648966e-03   1.2473806e+00   7.0923493e+01
   3.0176310e-02   2.1863864e-02   1.3356360e-02   8.2072146e-03   1.2357092e+00   6.7838563e+01
   3.1102556e-02   2.0918150e-02   1.3615625e-02   7.6171026e-03   1.2391376e+00   6.4314764e+01
   3.1988216e-02   2.0053502e-02   1.3779188e-02   7.0970316e-03   1.2588242e+00   6.0878700e+01
   3.2781802e-02   1.9296492e-02   1.3868417e-02   6.6470696e-03   1.2651041e+00   5.7728082e+01
   3.3438732e-02   1.8659748e-02   1.3900438e-02   6.2659576e-03   1.2561136e+00   5.5057023e+01
   3.3918990e-02   1.8158150e-02   1.3882375e-02   5.9524086e-03   1.2406713e+00   5.2471758e+01
   3.4204196e-02   1.7808419e-02   1.3811319e-02   5.7045736e-03   1.2392369e+00   4.9736410e+01
   3.4294122e-02   1.7616812e-02   1.3683030e-02   5.5202924e-03   1.2441181e+00   4.6960626e+01
   3.4204610e-02   1.7576739e-02   1.3487100e-02   5.3989794e-03   1.2501671e+00   4.4926202e+01
   3.3975768e-02   1.7673258e-02   1.3207529e-02   5.3394028e-03   1.2495192e+00   4.2736878e+01
   3.3648588e-02   1.7896459e-02   1.2845974e-02   5.3398262e-03   1.2536670e+00   3.9128081e+01
   3.3248892e-02   1.8244444e-02   1.2418701e-02   5.3990114e-03   1.2601379e+00   3.5735745e+01
   3.2794054e-02   1.8712064e-02   1.1939757e-02   5.5177620e-03   1.2491195e+00   3.3727825e+01
   3.2306306e-02   1.9287642e-02   1.1420158e-02   5.6982784e-03   1.2667053e+00   3.2299055e+01
   3.1800864e-02   1.9959206e-02   1.0866551e-02   5.9417636e-03   1.2746037e+00   3.0533233e+01
   3.1268610e-02   2.0713404e-02   1.0276650e-02   6.2520716e-03   1.2370233e+00   2.8519500e+01
   3.0686672e-02   2.1519660e-02   9.6464511e-03   6.6360086e-03   1.2424555e+00   2.6550599e+01
   3.0021922e-02   2.2326680e-02   8.9877561e-03   7.1045916e-03   1.2675536e+00   2.5075422e+01
   2.9242546e-02   2.3065322e-02   8.3231187e-03   7.6760446e-03   1.2443585e+00   2.4115009e+01
   2.8338376e-02   2.3663174e-02   7.6714251e-03   8.3686736e-03   1.2366876e+00   2.2219315e+01
   2.7310402e-02   2.4057002e-02   7.0474647e-03   9.1970876e-03   1.2561838e+00   1.9946364e+01
   2.6163470e-02   2.4185334e-02   6.4618963e-03   1.0172740e-02   1.2568191e+00   1.8008378e+01
   2.4921466e-02   2.4028072e-02   5.9244123e-03   1.1303083e-02   1.2497661e+00   1.5991265e+01
   2.3635530e-02   2.3627534e-02   5.4450315e-03   1.2596700e-02   1.2409988e+00   1.4919829e+01
   2.2367038e-02   2.3044272e-02   5.0316159e-03   1.4064330e-02   1.2425459e+00   1.3793811e+01
   2.1161506e-02   2.2332308e-02   4.6892713e-03   1.5711264e-02   1.2455462e+00   1.1917296e+01
   2.0045126e-02   2.1533756e-02   4.4188911e-03   1.7539772e-02   1.2287499e+00   1.0462435e+01
   1.9028231e-02   2.0675552e-02   4.2182253e-03   1.9557640e-02   1.2280248e+00   9.4492006e+00
   1.8113417e-02   1.9769978e-02   4.0830821e-03   2.1774850e-02   1.2525755e+00   8.4381127e+00
   1.7308093e-02   1.8829557e-02   4.0075747e-03   2.4196118e-02   1.2615835e+00   7.4523940e+00
   1.6622354e-02   1.7874484e-02   3.9848925e-03   2.6808966e-02   1.2342409e+00   6.7176832e+00
   1.6072519e-02   1.6925086e-02   4.0085543e-03   2.9575224e-02   1.2297200e+00   5.5522859e+00
   1.5677351e-02   1.6013996e-02   4.0750149e-03   3.2437162e-02   1.2426176e+00   4.7478505e+00
   1.5442753e-02   1.5181179e-02   4.1822479e-03   3.5318870e-02   1.2348069e+00   4.6433440e+00
   1.5364981e-02   1.4459450e-02   4.3268915e-03   3.8121576e-02   1.2511130e+00   4.3864792e+00
   1.5434823e-02   1.3875926e-02   4.5051133e-03   4.0732598e-02   1.2437957e+00   4.3532668e+00
   1.5639027e-02   1.3450318e-02   4.7129125e-03   4.3045366e-02   1.2417860e+00   4.0334775e+00
   1.5972782e-02   1.3200671e-02   4.9468923e-03   4.4956934e-02   1.2511139e+00   3.4242797e+00
   1.6444948e-02   1.3143084e-02   5.2050351e-03   4.6363368e-02   1.2410590e+00   2.8739301e+00
   1.7076435e-02   1.3285499e-02   5.4857875e-03   4.7200968e-02   1.2494064e+00   2.8743941e+00
   1.7902155e-02   1.3629895e-02   5.7852621e-03   4.7466326e-02   1.2310158e+00   3.2716111e+00
   1.8964550e-02   1.4174956e-02   6.0958977e-03   4.7164390e-02   1.2403066e+00   2.8762107e+00
   2.0304404e-02   1.4919225e-02   6.4125707e-03   4.6295804e-02   1.2461128e+00   2.5198960e+00
   2.1955140e-02   1.5858201e-02   6.7343977e-03   4.4908312e-02   1.2393082e+00   2.3908947e+00
   2.3939440e-02   1.6976986e-02   7.0633615e-03   4.3094144e-02   1.2251915e+00   2.2079838e+00
   2.6265820e-02   1.8253311e-02   7.4024049e-03   4.0960468e-02   1.2379660e+00   2.2793879e+00
   2.8918014e-02   1.9664163e-02   7.7519605e-03   3.8612398e-02   1.2615406e+00   1.9775773e+00
   3.1864392e-02   2.1176712e-02   8.1144419e-03   3.6133724e-02   1.2019352e+00   1.6583330e+00
   3.5069200e-02   2.2754198e-02   8.4922403e-03   3.3601850e-02   1.2762091e+00   1.6084750e+00
   3.8487648e-02   2.4375044e-02   8.8874849e-03   3.1090302e-02   1.2325323e+00   1.2872381e+00
   4.2071906e-02   2.6012250e-02   9.3078855e-03   2.8654412e-02   1.2312169e+00   1.0527679e+00
   4.5768640e-02   2.7620636e-02   9.7612421e-03   2.6339740e-02   1.2814232e+00   1.1531112e+00
   4.9519028e-02   2.9159276e-02   1.0250623e-02   2.4178010e-02   1.1741174e+00   1.1551055e+00
   5.3272718e-02   3.0593554e-02   1.0775143e-02   2.2176998e-02   1.3145981e+00   1.0871607e+00
   5.6995194e-02   3.1878704e-02   1.1334024e-02   2.0334792e-02   1.1718442e+00   1.1629274e+00
   6.0637968e-02   3.2963258e-02   1.1924155e-02   1.8651720e-02   1.2655153e+00   1.1848179e+00
   6.4113162e-02   3.3808064e-02   1.2539030e-02   1.7123572e-02   1.2221607e+00   1.1776678e+00
   6.7293744e-02   3.4387694e-02   1.3177869e-02   1.5747246e-02   1.1383706e+00   1.2043786e+00
   7.0000338e-02   3.4713854e-02   1.3841291e-02   1.4530102e-02   1.3093990e+00   1.1973904e+00
   7.2068892e-02   3.4859554e-02   1.4522147e-02   1.3477524e-02   8.2643604e-01   1.1815936e+00
   7.3406564e-02   3.4910356e-02   1.5208643e-02   1.2587590e-02   1.3759948e+00   1.1887970e+00
   7.3975810e-02   3.4948956e-02   1.5893167e-02   1.1861674e-02   5.8355730e-01   1.2241235e+00
   7.3808036e-02   3.5078664e-02   1.6571378e-02   1.1301138e-02   1.8104272e+00   1.2149327e+00
   7.2945368e-02   3.5392718e-02   1.7243259e-02   1.0900552e-02   8.4023740e+00   1.2242480e+00
   7.1405834e-02   3.5962772e-02   1.7924761e-02   1.0645730e-02   1.9402410e+01   1.2204973e+00
   6.9251190e-02   3.6855044e-02   1.8635256e-02   1.0511315e-02   4.2018585e+01   1.2118269e+00
   6.6604642e-02   3.8121384e-02   1.9383385e-02   1.0471284e-02   6.5334830e+01   1.2759513e+00
   6.3595504e-02   3.9802904e-02   2.0177107e-02   1.0501962e-02   7.8027476e+01   1.2696279e+00
   6.0314024e-02   4.1927646e-02   2.1024793e-02   1.0575381e-02   8.8234949e+01   1.2324342e+00
   5.6835322e-02   4.4486186e-02   2.1930755e-02   1.0654649e-02   9.7892947e+01   1.1794534e+00
   5.3226724e-02   4.7449968e-02   2.2888419e-02   1.0698078e-02   1.0488144e+02   1.1511213e+00
   4.9535108e-02   5.0781290e-02   2.3878503e-02   1.0681788e-02   1.0843535e+02   1.1597979e+00
   4.5811796e-02   5.4416578e-02   2.4877923e-02   1.0604559e-02   1.0965795e+02   1.1177189e+00
   4.2121502e-02   5.8270810e-02   2.5854305e-02   1.0480205e-02   1.1025754e+02   1.1608018e+00
   3.8532582e-02   6.2225818e-02   2.6780347e-02   1.0331437e-02   1.1015897e+02   1.1893137e+00
   3.5092288e-02   6.6116726e-02   2.7648899e-02   1.0177433e-02   1.0996084e+02   1.1872822e+00
   3.1826410e-02   6.9722898e-02   2.8457681e-02   1.0035022e-02   1.0932091e+02   1.1858340e+00
   2.8766348e-02   7.2822364e-02   2.9214789e-02   9.9232836e-03   1.0825481e+02   1.1601274e+00
   2.5936924e-02   7.5253648e-02   2.9935107e-02   9.8632176e-03   1.0707730e+02   1.1614731e+00
   2.3346294e-02   7.6899488e-02   3.0625193e-02   9.8756676e-03   1.0567836e+02   1.1004224e+00
   2.1005570e-02   7.7753016e-02   3.1298967e-02   9.9773766e-03   1.0461439e+02   1.1037509e+00
   1.8934245e-02   7.7926266e-02   3.1974451e-02   1.0178553e-02   1.0376831e+02   1.0798437e+00
   1.7148362e-02   7.7503158e-02   3.2646465e-02   1.0479608e-02   1.0308187e+02   1.1212734e+00
   1.5651871e-02   7.6503922e-02   3.3285637e-02   1.0873105e-02   1.0272316e+02   1.1471233e+00
   1.4437349e-02   7.4970092e-02   3.3854579e-02   1.1350031e-02   1.0237721e+02   8.0570588e-01
   1.3491826e-02   7.2983828e-02   3.4312875e-02   1.1906630e-02   1.0207892e+02   6.3749037e-01
   1.2798389e-02   7.0617936e-02   3.4605927e-02   1.2544214e-02   1.0161270e+02   7.6300825e-01
   1.2332126e-02   6.7921032e-02   3.4670961e-02   1.3259367e-02   1.0110306e+02   9.8407034e-01
   1.2060598e-02   6.4924546e-02   3.4480735e-02   1.4042367e-02   1.0058793e+02   1.1499470e+00
   1.1953974e-02   6.1656800e-02   3.4034113e-02   1.4878514e-02   9.9229684e+01   1.1092065e+00
   1.1990820e-02   5.8160634e-02   3.3312503e-02   1.5741925e-02   9.7658763e+01   1.1175943e+00
   1.2146578e-02   5.4493168e-02   3.2316617e-02   1.6600524e-02   9.6362511e+01   1.1388199e+00
   1.2387350e-02   5.0730462e-02   3.1082603e-02   1.7425064e-02   9.4885526e+01   1.1122859e+00
   1.2676656e-02   4.6943932e-02   2.9656137e-02   1.8187118e-02   9.3385260e+01   1.0573888e+00
   1.2973586e-02   4.3189288e-02   2.8101667e-02   1.8865108e-02   9.1607149e+01   1.0551021e+00
   1.3232796e-02   3.9547312e-02   2.6487551e-02   1.9447240e-02   8.9797731e+01   1.0428156e+00
   1.3403710e-02   3.6114998e-02   2.4863437e-02   1.9923956e-02   8.8100261e+01   1.0205744e+00
   1.3443542e-02   3.2978404e-02   2.3261195e-02   2.0285822e-02   8.6375052e+01   1.2993730e+00
   1.3348983e-02   3.0220206e-02   2.1701099e-02   2.0515620e-02   8.4626293e+01   1.4254670e+00
   1.3146961e-02   2.7910744e-02   2.0196265e-02   2.0580566e-02   8.2493081e+01   1.1794218e+00
   1.2871713e-02   2.6094958e-02   1.8746636e-02   2.0431864e-02   8.0044556e+01   1.0850453e+00
   1.2559791e-02   2.4791162e-02   1.7337670e-02   2.0017006e-02   7.7191130e+01   1.1053154e+00
   1.2239279e-02   2.3996470e-02   1.5943226e-02   1.9314906e-02   7.4699891e+01   1.0966486e+00
   1.1925749e-02   2.3688632e-02   1.4538368e-02   1.8354952e-02   7.2274740e+01   1.0920496e+00
   1.1623172e-02   2.3823236e-02   1.3118959e-02   1.7197534e-02   6.9148093e+01   1.0773159e+00
   1.1326033e-02   2.4330920e-02   1.1705599e-02   1.5909928e-02   6.5963324e+01   1.0917927e+00
   1.1025493e-02   2.5125412e-02   1.0330690e-02   1.4552620e-02   6.2483827e+01   1.0979285e+00
   1.0707448e-02   2.6116518e-02   9.0207159e-03   1.3176250e-02   5.9531848e+01   1.0989542e+00
   1.0346280e-02   2.7217646e-02   7.7933265e-03   1.1826133e-02   5.6958084e+01   1.0899209e+00
   9.9229742e-03   2.8365298e-02   6.6617281e-03   1.0540484e-02   5.3439613e+01   1.0730407e+00
   9.4405586e-03   2.9505724e-02   5.6357557e-03   9.3465956e-03   5.0332062e+01   1.1620786e+00
   8.9084108e-03   3.0564868e-02   4.7228513e-03   8.2612766e-03   4.7861898e+01   1.2343682e+00
   8.3428598e-03   3.1441858e-02   3.9262789e-03   7.2928086e-03   4.4281201e+01   1.1788756e+00
   7.7722470e-03   3.2024224e-02   3.2455519e-03   6.4430706e-03   4.0487960e+01   1.1526483e+00
   7.2254978e-03   3.2240032e-02   2.6773341e-03   5.7087710e-03   3.6930732e+01   1.1486973e+00
   6.7278208e-03   3.2078660e-02   2.2153871e-03   5.0820452e-03   3.3289087e+01   1.1560971e+00
   6.2988624e-03   3.1583306e-02   1.8515643e-03   4.5524484e-03   3.0835025e+01   1.1776316e+00
   5.9527348e-03   3.0845670e-02   1.5755639e-03   4.1110918e-03   2.8230496e+01   1.1668585e+00
   5.6985834e-03   2.9971036e-02   1.3758583e-03   3.7511144e-03   2.6180848e+01   1.1776625e+00
   5.5420956e-03   2.9050532e-02   1.2406775e-03   3.4672400e-03   2.5045199e+01   1.1851477e+00
   5.4878882e-03   2.8154476e-02   1.1579967e-03   3.2567434e-03   2.2384663e+01   1.1763672e+00
   5.5364690e-03   2.7334896e-02   1.1163385e-03   3.1161438e-03   2.0614605e+01   1.1981741e+00
   5.6829446e-03   2.6634868e-02   1.1062012e-03   3.0387896e-03   1.9185364e+01   1.2407165e+00
   5.9170186e-03   2.6087670e-02   1.1199042e-03   3.0162550e-03   1.6627161e+01   1.2552189e+00
   6.2257468e-03   2.5716646e-02   1.1510897e-03   3.0411438e-03   1.5566930e+01   1.2527538e+00
   6.5988162e-03   2.5539670e-02   1.1960366e-03   3.1081722e-03   1.5117895e+01   1.2399269e+00
   7.0273540e-03   2.5554460e-02   1.2530994e-03   3.2117364e-03   1.3648487e+01   1.2208275e+00
   7.5011554e-03   2.5731746e-02   1.3207637e-03   3.3468422e-03   1.1126317e+01   1.2225812e+00
   8.0124898e-03   2.6028754e-02   1.3965393e-03   3.5112228e-03   9.2250588e+00   1.2169409e+00
   8.5603338e-03   2.6385296e-02   1.4772051e-03   3.7037996e-03   8.6315678e+00   1.2233873e+00
   9.1445690e-03   2.6724096e-02   1.5603687e-03   3.9240878e-03   7.6669303e+00   1.2157060e+00
   9.7642776e-03   2.6973640e-02   1.6451299e-03   4.1707952e-03   7.1809413e+00   1.1936420e+00
   1.0424333e-02   2.7094932e-02   1.7307969e-03   4.4410366e-03   6.8812855e+00   1.2090183e+00
   1.1131417e-02   2.7100542e-02   1.8152457e-03   4.7302730e-03   6.2366677e+00   1.1922635e+00
   1.1892182e-02   2.7045498e-02   1.8964671e-03   5.0300440e-03   6.0491463e+00   1.1623333e+00
   1.2716125e-02   2.6997842e-02   1.9738571e-03   5.3304860e-03   5.6776498e+00   1.1571576e+00
   1.3605162e-02   2.7022652e-02   2.0478423e-03   5.6216066e-03   5.4933956e+00   1.1299911e+00
   1.4547428e-02   2.7180116e-02   2.1196483e-03   5.8954628e-03   5.3487234e+00   1.1177177e+00
   1.5520890e-02   2.7516268e-02   2.1902631e-03   6.1539936e-03   5.1756405e+00   1.1010735e+00
   1.6494422e-02   2.8057590e-02   2.2618529e-03   6.4072096e-03   4.7359774e+00   1.0709734e+00
   1.7435672e-02   2.8816948e-02   2.3376405e-03   6.6703596e-03   3.5846613e+00   1.0968570e+00
   1.8317484e-02   2.9794648e-02   2.4214523e-03   6.9641146e-03   3.2285040e+00   1.1195482e+00
   1.9111409e-02   3.0978324e-02   2.5194217e-03   7.3078196e-03   3.1678732e+00   1.1091856e+00
   1.9782571e-02   3.2343794e-02   2.6374135e-03   7.7148186e-03   2.7602694e+00   1.1028047e+00
   2.0299870e-02   3.3861666e-02   2.7800319e-03   8.1933666e-03   2.8220685e+00   1.0934803e+00
   2.0648236e-02   3.5508802e-02   2.9520023e-03   8.7491046e-03   2.7856814e+00   1.1207221e+00
   2.0821204e-02   3.7268882e-02   3.1566455e-03   9.3861446e-03   2.5254109e+00   1.1154459e+00
   2.0818068e-02   3.9134892e-02   3.3946539e-03   1.0106239e-02   2.3824211e+00   1.0837197e+00
   2.0647830e-02   4.1100806e-02   3.6637317e-03   1.0907498e-02   2.0590506e+00   1.1495229e+00
   2.0320918e-02   4.3135088e-02   3.9580227e-03   1.1780560e-02   1.7355363e+00   1.1618780e+00
   1.9849315e-02   4.5182880e-02   4.2684675e-03   1.2706217e-02   1.5520358e+00   1.1248528e+00
   1.9253370e-02   4.7185254e-02   4.5822257e-03   1.3659684e-02   1.3442414e+00   1.1043211e+00
   1.8563494e-02   4.9098172e-02   4.8834315e-03   1.4612293e-02   1.2350695e+00   1.0685936e+00
   1.7812703e-02   5.0912618e-02   5.1589069e-03   1.5523991e-02   1.2309461e+00   1.0848541e+00
   1.7026447e-02   5.2621362e-02   5.3978813e-03   1.6344214e-02   1.2293452e+00   1.0453567e+00
   1.6220993e-02   5.4190964e-02   5.5912967e-03   1.7025120e-02   1.2234418e+00   1.0249917e+00
   1.5405441e-02   5.5587802e-02   5.7379683e-03   1.7519826e-02   1.2402303e+00   1.0100468e+00
   1.4588686e-02   5.6765200e-02   5.8422113e-03   1.7784260e-02   1.2455001e+00   9.9351522e-01
   1.3781591e-02   5.7652666e-02   5.9123599e-03   1.7806568e-02   1.2305359e+00   1.0222818e+00
   1.2994855e-02   5.8194460e-02   5.9632695e-03   1.7613382e-02   1.2457790e+00   9.8828053e-01
   1.2236044e-02   5.8372278e-02   6.0093499e-03   1.7242366e-02   1.2397262e+00   1.0408890e+00
   1.1506290e-02   5.8192798e-02   6.0590473e-03   1.6727480e-02   1.2225072e+00   9.9381739e-01
   1.0811169e-02   5.7679758e-02   6.1154319e-03   1.6093484e-02   1.2303508e+00   1.0267751e+00
   1.0160755e-02   5.6892476e-02   6.1785113e-03   1.5358580e-02   1.2337586e+00   1.0135594e+00
   9.5546448e-03   5.5914406e-02   6.2483199e-03   1.4549555e-02   1.2293529e+00   9.6840985e-01
   8.9855982e-03   5.4831188e-02   6.3232603e-03   1.3701114e-02   1.2277860e+00   1.0694082e+00
   8.4507744e-03   5.3716592e-02   6.3970825e-03   1.2850507e-02   1.2260067e+00   8.4751771e-01
   7.9552756e-03   5.2614116e-02   6.4614959e-03   1.2031797e-02   1.2191722e+00   1.0365395e+00
   7.5096050e-03   5.1542936e-02   6.5064339e-03   1.1267337e-02   1.2204383e+00   7.5310837e-01
   7.1221146e-03   5.0501752e-02   6.5174879e-03   1.0567950e-02   1.2275816e+00   9.9020949e-01
   6.7949194e-03   4.9486962e-02   6.4808463e-03   9.9329006e-03   1.2331604e+00   1.7572527e+00
   6.5236946e-03   4.8515004e-02   6.3906977e-03   9.3548946e-03   1.2309960e+00   4.1858120e+00
   6.2994820e-03   4.7596726e-02   6.2526965e-03   8.8237156e-03   1.2189394e+00   1.7562341e+01
   6.1127546e-03   4.6712988e-02   6.0808011e-03   8.3296196e-03   1.2094807e+00   3.5970254e+01
   5.9599390e-03   4.5843874e-02   5.8921211e-03   7.8651506e-03   1.2107116e+00   4.8737665e+01
   5.8447380e-03   4.5002220e-02   5.7042143e-03   7.4192896e-03   1.2019818e+00   6.0771843e+01
   5.7729044e-03   4.4213584e-02   5.5311175e-03   6.9853136e-03   1.2023204e+00   7.3084916e+01
   5.7570322e-03   4.3474440e-02   5.3827865e-03   6.5665336e-03   1.2320964e+00   8.3002754e+01
   5.8202094e-03   4.2760282e-02   5.2647303e-03   6.1732786e-03   1.2346847e+00   8.9729043e+01
   5.9879532e-03   4.2081062e-02   5.1793427e-03   5.8204294e-03   1.2206460e+00   9.3214061e+01
   6.2813900e-03   4.1486768e-02   5.1297553e-03   5.5203000e-03   1.2148589e+00   9.5387019e+01
   6.7173358e-03   4.1029862e-02   5.1175475e-03   5.2852404e-03   1.2209035e+00   9.6463782e+01
   7.3136752e-03   4.0761326e-02   5.1425919e-03   5.1314694e-03   1.2288491e+00   9.6966534e+01
   8.0870408e-03   4.0734242e-02   5.2037453e-03   5.0744120e-03   1.2124322e+00   9.7159632e+01
   9.0489190e-03   4.0984850e-02   5.2985499e-03   5.1270024e-03   1.2150376e+00   9.6737652e+01
   1.0205770e-02   4.1511420e-02   5.4261621e-03   5.2989782e-03   1.2157292e+00   9.6397131e+01
   1.1557208e-02   4.2278586e-02   5.5858183e-03   5.5964512e-03   1.2088537e+00   9.6133219e+01
   1.3095521e-02   4.3219320e-02   5.7751003e-03   6.0213386e-03   1.2253305e+00   9.6006004e+01
   1.4800712e-02   4.4237710e-02   5.9922121e-03   6.5709586e-03   1.2202099e+00   9.6032039e+01
   1.6639497e-02   4.5241748e-02   6.2373977e-03   7.2433656e-03   1.2189318e+00   9.5973766e+01
   1.8565787e-02   4.6152248e-02   6.5103367e-03   8.0380106e-03   1.2362227e+00   9.5973937e+01
   2.0530098e-02   4.6877448e-02   6.8063235e-03   8.9480896e-03   1.2359036e+00   9.5938989e+01
   2.2489266e-02   4.7312394e-02   7.1166793e-03   9.9602196e-03   1.2260035e+00   9.5888095e+01
   2.4399662e-02   4.7398882e-02   7.4297941e-03   1.1057586e-02   1.2164207e+00   9.5929474e+01
   2.6232544e-02   4.7139520e-02   7.7318085e-03   1.2223698e-02   1.2357015e+00   9.6024360e+01
   2.7967574e-02   4.6543936e-02   8.0083187e-03   1.3443357e-02   1.2558945e+00   9.6237434e+01
   2.9573428e-02   4.5652996e-02   8.2474623e-03   1.4696513e-02   1.2400199e+00   9.6447500e+01
   3.1027490e-02   4.4555466e-02   8.4369661e-03   1.5968996e-02   1.2299179e+00   9.6467905e+01
   3.2318640e-02   4.3338046e-02   8.5603931e-03   1.7259860e-02   1.2338479e+00   9.6286385e+01
   3.3457594e-02   4.2067354e-02   8.6065235e-03   1.8567868e-02   1.2382715e+00   9.5834200e+01
   3.4480884e-02   4.0798632e-02   8.5754247e-03   1.9885944e-02   1.2383564e+00   9.5315063e+01
   3.5415880e-02   3.9593560e-02   8.4754337e-03   2.1206798e-02   1.2414967e+00   9.4857807e+01
   3.6272208e-02   3.8515426e-02   8.3181717e-03   2.2528832e-02   1.2439835e+00   9.4288805e+01
   3.7052976e-02   3.7601652e-02   8.1165127e-03   2.3845048e-02   1.2434930e+00   9.3704840e+01
   3.7759344e-02   3.6860386e-02   7.8858037e-03   2.5128788e-02   1.2485305e+00   9.3033957e+01
   3.8387284e-02   3.6292908e-02   7.6388221e-03   2.6337810e-02   1.2378118e+00   9.2442749e+01
   3.8937344e-02   3.5904966e-02   7.3833511e-03   2.7438334e-02   1.2394174e+00   9.1904624e+01
   3.9433544e-02   3.5678202e-02   7.1286209e-03   2.8411038e-02   1.2492153e+00   9.1114072e+01
   3.9916810e-02   3.5550192e-02   6.8893107e-03   2.9231160e-02   1.2284433e+00   9.0308542e+01
   4.0429186e-02   3.5446382e-02   6.6807549e-03   2.9901880e-02   1.2359963e+00   8.9148127e+01
   4.0993814e-02   3.5307042e-02   6.5139149e-03   3.0468980e-02   1.2557491e+00   8.7638574e+01
   4.1611710e-02   3.5085376e-02   6.3948197e-03   3.0970756e-02   1.2403009e+00   8.6213512e+01
   4.2267176e-02   3.4753018e-02   6.3235605e-03   3.1426372e-02   1.2367720e+00   8.4603076e+01
   4.2930012e-02   3.4293280e-02   6.2945661e-03   3.1844304e-02   1.2500063e+00   8.2417098e+01
   4.3591082e-02   3.3700838e-02   6.2991669e-03   3.2222536e-02   1.2421138e+00   7.9602940e+01
   4.4260052e-02   3.2990138e-02   6.3274401e-03   3.2550364e-02   1.2260376e+00   7.6761075e+01
   4.4937286e-02   3.2184102e-02   6.3674585e-03   3.2798422e-02   1.2377885e+00   7.3656549e+01
   4.5629264e-02   3.1316340e-02   6.4076373e-03   3.2908900e-02   1.2379254e+00   7.0453752e+01
   4.6329656e-02   3.0421106e-02   6.4433219e-03   3.2814154e-02   1.2501868e+00   6.8024418e+01
   4.7008114e-02   2.9515944e-02   6.4722131e-03   3.2466090e-02   1.2640060e+00   6.5139882e+01
   4.7637972e-02   2.8604358e-02   6.4859855e-03   3.1822454e-02   1.2325874e+00   6.1897487e+01
   4.8192020e-02   2.7675656e-02   6.4735031e-03   3.0843534e-02   1.2372595e+00   5.9311122e+01
   4.8652362e-02   2.6717792e-02   6.4230171e-03   2.9533186e-02   1.2396168e+00   5.6643933e+01
   4.9024476e-02   2.5730136e-02   6.3241573e-03   2.7929638e-02   1.2265814e+00   5.3973577e+01
   4.9322186e-02   2.4711506e-02   6.1721095e-03   2.6076364e-02   1.2369680e+00   5.1369830e+01
   4.9552918e-02   2.3640694e-02   5.9672697e-03   2.4040410e-02   1.2406449e+00   4.8816775e+01
   4.9710566e-02   2.2497624e-02   5.7173003e-03   2.1902970e-02   1.2501316e+00   4.6136796e+01
   4.9777196e-02   2.1299462e-02   5.4342891e-03   1.9724428e-02   1.2448562e+00   4.3645632e+01
   4.9731222e-02   2.0083514e-02   5.1271003e-03   1.7545512e-02   1.2432976e+00   4.1336594e+01
   4.9548260e-02   1.8893468e-02   4.8035989e-03   1.5412550e-02   1.2488903e+00   3.7997766e+01
   4.9189222e-02   1.7779950e-02   4.4739983e-03   1.3382291e-02   1.2462143e+00   3.5484189e+01
   4.8636548e-02   1.6783947e-02   4.1470775e-03   1.1502364e-02   1.2457364e+00   3.3845942e+01
   4.7917484e-02   1.5934737e-02   3.8277795e-03   9.8084056e-03   1.2308344e+00   3.1428500e+01
   4.7044562e-02   1.5251198e-02   3.5183205e-03   8.3301646e-03   1.2327006e+00   2.9498692e+01
   4.5996392e-02   1.4746703e-02   3.2221167e-03   7.0945466e-03   1.2557325e+00   2.7329918e+01
   4.4760806e-02   1.4441313e-02   2.9459037e-03   6.1271946e-03   1.2579112e+00   2.4914611e+01
   4.3345588e-02   1.4353862e-02   2.6958527e-03   5.4473588e-03   1.2418352e+00   2.2939036e+01
   4.1750606e-02   1.4487292e-02   2.4769879e-03   5.0694408e-03   1.2425737e+00   2.0694271e+01
   3.9964756e-02   1.4832334e-02   2.2945181e-03   5.0076710e-03   1.2442200e+00   1.9022036e+01
   3.8000274e-02   1.5374934e-02   2.1524571e-03   5.2744604e-03   1.2387558e+00   1.7156761e+01
   3.5911370e-02   1.6092103e-02   2.0535853e-03   5.8799618e-03   1.2433212e+00   1.5077582e+01
   3.3771636e-02   1.6951141e-02   1.9990849e-03   6.8344326e-03   1.2489773e+00   1.3604334e+01
   3.1638562e-02   1.7909142e-02   1.9880487e-03   8.1451056e-03   1.2503153e+00   1.1887625e+01
   2.9544866e-02   1.8909422e-02   2.0177291e-03   9.8119596e-03   1.2464212e+00   1.0574401e+01
   2.7520694e-02   1.9881367e-02   2.0842871e-03   1.1826101e-02   1.2452201e+00   9.5521059e+00
   2.5597410e-02   2.0753802e-02   2.1841593e-03   1.4169307e-02   1.2336523e+00   8.3233082e+00
   2.3790554e-02   2.1480818e-02   2.3137041e-03   1.6815062e-02   1.2362641e+00   7.5045490e+00
   2.2105470e-02   2.2031628e-02   2.4695757e-03   1.9730932e-02   1.2603831e+00   6.5995147e+00
   2.0547038e-02   2.2384270e-02   2.6499571e-03   2.2879138e-02   1.2461646e+00   5.3865755e+00
   1.9120645e-02   2.2547344e-02   2.8530911e-03   2.6205296e-02   1.2331974e+00   4.7494089e+00
   1.7840944e-02   2.2543154e-02   3.0767771e-03   2.9631896e-02   1.2377213e+00   4.6455997e+00
   1.6728973e-02   2.2400756e-02   3.3186361e-03   3.3062174e-02   1.2363758e+00   4.3104543e+00
   1.5805227e-02   2.2162492e-02   3.5750985e-03   3.6387314e-02   1.2419513e+00   3.9262790e+00
   1.5103994e-02   2.1865674e-02   3.8415647e-03   3.9490376e-02   1.2454343e+00   3.6686929e+00
   1.4672690e-02   2.1534432e-02   4.1116247e-03   4.2256570e-02   1.2380778e+00   3.1129622e+00
   1.4553916e-02   2.1176956e-02   4.3760389e-03   4.4609096e-02   1.2428690e+00   2.8654344e+00
   1.4779126e-02   2.0794274e-02   4.6251681e-03   4.6498742e-02   1.2570668e+00   3.4052748e+00
   1.5368553e-02   2.0385574e-02   4.8529345e-03   4.7864786e-02   1.2480974e+00   3.3573717e+00
   1.6339753e-02   1.9949614e-02   5.0584219e-03   4.8655648e-02   1.2546350e+00   2.7106052e+00
   1.7708991e-02   1.9497927e-02   5.2457161e-03   4.8871592e-02   1.2449542e+00   2.4984640e+00
   1.9488213e-02   1.9040555e-02   5.4235195e-03   4.8565594e-02   1.2468753e+00   2.4301901e+00
   2.1692206e-02   1.8580859e-02   5.6042143e-03   4.7794084e-02   1.2285409e+00   2.2937063e+00
   2.4333534e-02   1.8125462e-02   5.8001089e-03   4.6587344e-02   1.2389643e+00   1.8994306e+00
   2.7410594e-02   1.7667786e-02   6.0193325e-03   4.4952920e-02   1.2687924e+00   1.6826576e+00
   3.0905102e-02   1.7192604e-02   6.2698607e-03   4.2914310e-02   1.2084407e+00   1.6999357e+00
   3.4777028e-02   1.6696617e-02   6.5643337e-03   4.0562342e-02   1.2783553e+00   1.4797602e+00
   3.8957130e-02   1.6186450e-02   6.9157375e-03   3.8015656e-02   1.2233901e+00   1.3686917e+00
   4.3369222e-02   1.5683409e-02   7.3318033e-03   3.5371468e-02   1.2529536e+00   1.2685420e+00
   4.7964926e-02   1.5229107e-02   7.8140655e-03   3.2708568e-02   1.2750796e+00   1.2261545e+00
   5.2708228e-02   1.4872516e-02   8.3602677e-03   3.0082728e-02   1.1688478e+00   1.2475668e+00
   5.7528380e-02   1.4659791e-02   8.9662235e-03   2.7533644e-02   1.3111178e+00   1.1832663e+00
   6.2333688e-02   1.4630769e-02   9.6233371e-03   2.5094540e-02   1.1321000e+00   1.2192245e+00
   6.7039224e-02   1.4817512e-02   1.0320425e-02   2.2794442e-02   1.3077032e+00   1.2153073e+00
   7.1538554e-02   1.5244341e-02   1.1049324e-02   2.0663360e-02   1.1975337e+00   1.2016266e+00
   7.5747150e-02   1.5921749e-02   1.1809770e-02   1.8727362e-02   1.1655116e+00   1.2032890e+00
   7.9643924e-02   1.6846878e-02   1.2615287e-02   1.7006424e-02   1.2882116e+00   1.2174346e+00
   8.3204350e-02   1.8018971e-02   1.3486366e-02   1.5515020e-02   7.8124288e-01   1.2565120e+00
   8.6350572e-02   1.9439042e-02   1.4441660e-02   1.4258844e-02   1.4407613e+00   1.2502729e+00
   8.8930230e-02   2.1114996e-02   1.5496987e-02   1.3234303e-02   3.8683276e-01   1.2841894e+00
   9.0748126e-02   2.3083410e-02   1.6660244e-02   1.2428632e-02   2.3550580e+00   1.2689911e+00
   9.1636768e-02   2.5390328e-02   1.7930920e-02   1.1819677e-02   9.8692248e+00   1.2672249e+00
   9.1480484e-02   2.8067076e-02   1.9299068e-02   1.1377657e-02   2.1852178e+01   1.2947047e+00
   9.0209168e-02   3.1140174e-02   2.0742019e-02   1.1073577e-02   4.5603571e+01   1.2822365e+00
   8.7810870e-02   3.4635240e-02   2.2227683e-02   1.0887874e-02   6.8160284e+01   1.3194211e+00
   8.4394966e-02   3.8574958e-02   2.3715793e-02   1.0803969e-02   8.0432889e+01   1.3142817e+00
   8.0159866e-02   4.2975708e-02   2.5170391e-02   1.0797050e-02   9.1296793e+01   1.2512163e+00
   7.5262996e-02   4.7825000e-02   2.6570843e-02   1.0830854e-02   1.0101885e+02   1.2127940e+00
   6.9816264e-02   5.3071818e-02   2.7894823e-02   1.0864025e-02   1.0734627e+02   1.2035953e+00
   6.3981708e-02   5.8622528e-02   2.9110223e-02   1.0864115e-02   1.1011244e+02   1.1806649e+00
   5.7990690e-02   6.4333460e-02   3.0193547e-02   1.0813832e-02   1.1133307e+02   1.1663378e+00
   5.2057050e-02   7.0040600e-02   3.1142381e-02   1.0703953e-02   1.1213127e+02   1.1796814e+00
   4.6324858e-02   7.5568328e-02   3.1968847e-02   1.0519166e-02   1.1201950e+02   1.1904382e+00
   4.0884990e-02   8.0700608e-02   3.2683367e-02   1.0243395e-02   1.1168210e+02   1.1912227e+00
   3.5800186e-02   8.5176022e-02   3.3281267e-02   9.8771316e-03   1.1090574e+02   1.1640948e+00
   3.1123314e-02   8.8760042e-02   3.3750019e-02   9.4245836e-03   1.0990220e+02   1.1722820e+00
   2.6879848e-02   9.1278656e-02   3.4084847e-02   8.8880696e-03   1.0885270e+02   1.1343858e+00
   2.3071870e-02   9.2595556e-02   3.4285719e-02   8.2841206e-03   1.0763862e+02   1.0665423e+00
   1.9706430e-02   9.2731650e-02   3.4342023e-02   7.6359846e-03   1.0648880e+02   1.0662436e+00
   1.6783245e-02   9.1877324e-02   3.4228661e-02   6.9645066e-03   1.0538963e+02   1.0520563e+00
   1.4284985e-02   9.0231588e-02   3.3912149e-02   6.2949416e-03   1.0441594e+02   1.0863375e+00
   1.2182992e-02   8.7961958e-02   3.3355995e-02   5.6587628e-03   1.0355914e+02   1.1083607e+00
   1.0442019e-02   8.5239610e-02   3.2541205e-02   5.0905880e-03   1.0280348e+02   1.0678390e+00
   9.0287416e-03   8.2242906e-02   3.1474903e-02   4.6258280e-03   1.0223115e+02   1.0582388e+00
   7.9116258e-03   7.9103372e-02   3.0179563e-02   4.3031302e-03   1.0135998e+02   1.0720623e+00
   7.0577460e-03   7.5896102e-02   2.8697111e-02   4.1675518e-03   1.0041946e+02   1.0670360e+00
   6.4302996e-03   7.2677072e-02   2.7079411e-02   4.2683796e-03   9.9623285e+01   1.0667769e+00
   5.9906316e-03   6.9485972e-02   2.5368965e-02   4.6549072e-03   9.8247509e+01   1.1137377e+00
   5.7028326e-03   6.6356000e-02   2.3590421e-02   5.3759732e-03   9.6616603e+01   1.1295540e+00
   5.5326870e-03   6.3287172e-02   2.1759107e-02   6.4862966e-03   9.4793757e+01   1.1245494e+00
   5.4508810e-03   6.0245226e-02   1.9915913e-02   8.0465846e-03   9.2708710e+01   1.0906719e+00
   5.4377058e-03   5.7229316e-02   1.8128586e-02   1.0118759e-02   9.0412260e+01   1.0472462e+00
   5.4790598e-03   5.4279524e-02   1.6459977e-02   1.2770043e-02   8.7790414e+01   1.0271283e+00
   5.5642380e-03   5.1416842e-02   1.4956400e-02   1.6070420e-02   8.5583032e+01   1.0170119e+00
   5.6893306e-03   4.8639010e-02   1.3648751e-02   2.0078704e-02   8.3753964e+01   1.1682574e+00
   5.8529344e-03   4.5991570e-02   1.2557746e-02   2.4835358e-02   8.1496859e+01   1.3256666e+00
   6.0507688e-03   4.3566946e-02   1.1696131e-02   3.0361738e-02   7.9041170e+01   1.2561287e+00
   6.2751170e-03   4.1450718e-02   1.1066681e-02   3.6661860e-02   7.6870121e+01   1.0927174e+00
   6.5127252e-03   3.9720966e-02   1.0664990e-02   4.3715718e-02   7.3921306e+01   1.0427177e+00
   6.7458232e-03   3.8448754e-02   1.0484501e-02   5.1464798e-02   7.0831770e+01   1.0914946e+00
   6.9554010e-03   3.7682600e-02   1.0518946e-02   5.9810602e-02   6.7403894e+01   1.0904080e+00
   7.1233714e-03   3.7435700e-02   1.0758249e-02   6.8604200e-02   6.3314051e+01   1.0880937e+00
   7.2323712e-03   3.7680922e-02   1.1182700e-02   7.7640150e-02   6.0813000e+01   1.1189865e+00
   7.2721372e-03   3.8356870e-02   1.1761474e-02   8.6657394e-02   5.7824383e+01   1.1247736e+00
   7.2470494e-03   3.9382238e-02   1.2456624e-02   9.5325104e-02   5.3855321e+01   1.1360362e+00
   7.1688886e-03   4.0665844e-02   1.3230567e-02   1.0324457e-01   5.0750763e+01   1.1195839e+00
   7.0510326e-03   4.2106850e-02   1.4043635e-02   1.0992382e-01   4.7556213e+01   1.0923753e+00
   6.9064812e-03   4.3618372e-02   1.4847812e-02   1.1478120e-01   4.3816313e+01   1.1134844e+00
   6.7453290e-03   4.5123810e-02   1.5590808e-02   1.1724989e-01   4.0079459e+01   1.1073153e+00
   6.5738062e-03   4.6538440e-02   1.6220726e-02   1.1696665e-01   3.6986259e+01   1.0901295e+00
   6.3938744e-03   4.7778548e-02   1.6691042e-02   1.1398904e-01   3.2969430e+01   1.0865866e+00
   6.2097660e-03   4.8742092e-02   1.6962930e-02   1.0877377e-01   2.8979246e+01   1.0828136e+00
   6.0303562e-03   4.9315318e-02   1.7009172e-02   1.0193575e-01   2.5796207e+01   1.0937023e+00
   5.8670838e-03   4.9408816e-02   1.6830041e-02   9.4052076e-02   2.2661546e+01   1.1198648e+00
   5.7328506e-03   4.8990718e-02   1.6449327e-02   8.5590646e-02   2.0994078e+01   1.1485046e+00
   5.6364258e-03   4.8099146e-02   1.5888046e-02   7.6937412e-02   1.8197711e+01   1.1435472e+00
   5.5810462e-03   4.6773406e-02   1.5165581e-02   6.8414870e-02   1.5663368e+01   1.1418598e+00
   5.5664046e-03   4.5043478e-02   1.4314850e-02   6.0275696e-02   1.5179257e+01   1.1490159e+00
   5.5891460e-03   4.2981946e-02   1.3369829e-02   5.2698082e-02   1.2756842e+01   1.1384151e+00
   5.6444264e-03   4.0672116e-02   1.2356940e-02   4.5792008e-02   1.0063025e+01   1.1463955e+00
   5.7251388e-03   3.8189314e-02   1.1304137e-02   3.9620868e-02   8.9355357e+00   1.1429525e+00
   5.8198850e-03   3.5614664e-02   1.0241066e-02   3.4208748e-02   8.0239824e+00   1.1231160e+00
   5.9169392e-03   3.3031304e-02   9.1928583e-03   2.9546064e-02   7.2902360e+00   1.1470387e+00
   6.0089434e-03   3.0526774e-02   8.1773123e-03   2.5595486e-02   6.8426170e+00   1.1554791e+00
   6.0914548e-03   2.8180892e-02   7.2088851e-03   2.2299802e-02   6.1859025e+00   1.1564130e+00
   6.1665882e-03   2.6063284e-02   6.3029613e-03   1.9588046e-02   5.1816944e+00   1.1736252e+00
   6.2460558e-03   2.4238106e-02   5.4726021e-03   1.7373922e-02   4.6675785e+00   1.1691694e+00
   6.3429874e-03   2.2751060e-02   4.7247893e-03   1.5564446e-02   3.8849786e+00   1.1816899e+00
   6.4664592e-03   2.1623706e-02   4.0626735e-03   1.4059483e-02   3.1042984e+00   1.1476195e+00
   6.6220830e-03   2.0859642e-02   3.4888205e-03   1.2758099e-02   2.9533025e+00   1.1169748e+00
   6.8124190e-03   2.0442258e-02   3.0041945e-03   1.1592581e-02   2.6479175e+00   1.1231589e+00
   7.0368610e-03   2.0344824e-02   2.6072011e-03   1.0540524e-02   2.5699480e+00   1.0799950e+00
   7.2927742e-03   2.0559580e-02   2.2945133e-03   9.6004466e-03   2.4167259e+00   1.0783221e+00
   7.5771992e-03   2.1090294e-02   2.0615225e-03   8.7668526e-03   1.9400643e+00   1.0974641e+00
   7.8849734e-03   2.1934946e-02   1.9023375e-03   8.0270086e-03   1.6467010e+00   1.0890181e+00
   8.2057138e-03   2.3087326e-02   1.8097501e-03   7.3716726e-03   1.4656268e+00   1.0920533e+00
   8.5266034e-03   2.4540098e-02   1.7772347e-03   6.7965966e-03   1.3042172e+00   1.0939955e+00
   8.8361396e-03   2.6284322e-02   1.7999901e-03   6.2970456e-03   1.2274746e+00   1.1093933e+00
   9.1244694e-03   2.8301226e-02   1.8730541e-03   5.8685802e-03   1.2308235e+00   1.1199919e+00
   9.3914276e-03   3.0568200e-02   1.9913435e-03   5.5072744e-03   1.2304609e+00   1.1222854e+00
   9.6462496e-03   3.3056770e-02   2.1509457e-03   5.2068412e-03   1.2400328e+00   1.1208394e+00
   9.8940706e-03   3.5733592e-02   2.3484667e-03   4.9593770e-03   1.2447989e+00   1.0874100e+00
   1.0140159e-02   3.8576972e-02   2.5797051e-03   4.7588032e-03   1.2340181e+00   1.0874888e+00
   1.0395320e-02   4.1560786e-02   2.8397027e-03   4.6024924e-03   1.2351720e+00   1.0830519e+00
   1.0668320e-02   4.4638284e-02   3.1229979e-03   4.4918250e-03   1.2273412e+00   1.0707186e+00
   1.0963325e-02   4.7742290e-02   3.4222897e-03   4.4298652e-03   1.2390946e+00   1.1213047e+00
   1.1280176e-02   5.0779160e-02   3.7308777e-03   4.4169306e-03   1.2588002e+00   1.1386175e+00
   1.1616224e-02   5.3628626e-02   4.0456803e-03   4.4535268e-03   1.2375595e+00   1.1254300e+00
   1.1970153e-02   5.6164382e-02   4.3635153e-03   4.5436990e-03   1.2181007e+00   1.1001992e+00
   1.2345918e-02   5.8298784e-02   4.6789145e-03   4.6914014e-03   1.2444288e+00   1.0850388e+00
   1.2749728e-02   6.0002022e-02   4.9857659e-03   4.8993378e-03   1.2499856e+00   1.0840439e+00
   1.3184007e-02   6.1292956e-02   5.2802281e-03   5.1698754e-03   1.2373688e+00   1.0874159e+00
   1.3651325e-02   6.2240312e-02   5.5609677e-03   5.5037514e-03   1.2337034e+00   1.0728869e+00
   1.4151634e-02   6.2947130e-02   5.8280093e-03   5.8985760e-03   1.2227434e+00   1.0768707e+00
   1.4676593e-02   6.3501024e-02   6.0874989e-03   6.3480026e-03   1.2387674e+00   1.0870124e+00
   1.5217413e-02   6.3955412e-02   6.3487619e-03   6.8410796e-03   1.2312334e+00   1.0372205e+00
   1.5765176e-02   6.4374602e-02   6.6177241e-03   7.3616536e-03   1.2161110e+00   1.0956709e+00
   1.6306418e-02   6.4824738e-02   6.8973927e-03   7.8904276e-03   1.2296498e+00   1.0520168e+00
   1.6821237e-02   6.5334228e-02   7.1861229e-03   8.4087596e-03   1.2207626e+00   1.0757340e+00
   1.7285000e-02   6.5933546e-02   7.4775659e-03   8.8998746e-03   1.2236880e+00   1.1000817e+00
   1.7684862e-02   6.6641814e-02   7.7616171e-03   9.3491246e-03   1.2314602e+00   1.0194804e+00
   1.8019586e-02   6.7424338e-02   8.0300129e-03   9.7447056e-03   1.2311683e+00   1.1205973e+00
   1.8288529e-02   6.8212142e-02   8.2829655e-03   1.0078061e-02   1.2361617e+00   9.1832156e-01
   1.8496439e-02   6.8904456e-02   8.5226027e-03   1.0348192e-02   1.2372238e+00   1.0567163e+00
   1.8647256e-02   6.9391058e-02   8.7490433e-03   1.0562692e-02   1.2269779e+00   8.2563351e-01
   1.8733748e-02   6.9552486e-02   8.9628721e-03   1.0728276e-02   1.2267119e+00   1.0064356e+00
   1.8749750e-02   6.9266494e-02   9.1625525e-03   1.0846885e-02   1.2352387e+00   2.0979682e+00
   1.8699941e-02   6.8475980e-02   9.3396665e-03   1.0920194e-02   1.2055252e+00   3.5017266e+00
   1.8584406e-02   6.7159648e-02   9.4801361e-03   1.0949493e-02   1.1993124e+00   1.3219916e+01
   1.8388081e-02   6.5303816e-02   9.5717851e-03   1.0933165e-02   1.2190001e+00   2.9006366e+01
   1.8095711e-02   6.2968974e-02   9.6045211e-03   1.0865626e-02   1.2211882e+00   4.1994525e+01
   1.7709119e-02   6.0276656e-02   9.5695051e-03   1.0737234e-02   1.2399061e+00   5.5797613e+01
   1.7236020e-02   5.7348194e-02   9.4703615e-03   1.0536070e-02   1.2300333e+00   6.9159518e+01
   1.6678495e-02   5.4305782e-02   9.3248573e-03   1.0257454e-02   1.2014002e+00   7.8455945e+01
   1.6057837e-02   5.1287266e-02   9.1529169e-03   9.9117396e-03   1.2172651e+00   8.4004162e+01
   1.5419484e-02   4.8432196e-02   8.9740729e-03   9.5175806e-03   1.2163965e+00   8.5903158e+01
   1.4810971e-02   4.5861190e-02   8.8093117e-03   9.0970696e-03   1.2030799e+00   8.6628115e+01
   1.4283200e-02   4.3666810e-02   8.6786661e-03   8.6741646e-03   1.2215143e+00   8.6872453e+01
   1.3895099e-02   4.1901254e-02   8.5971547e-03   8.2725286e-03   1.2331699e+00   8.6535664e+01
   1.3705112e-02   4.0580000e-02   8.5728755e-03   7.9183666e-03   1.2220938e+00   8.5950402e+01
   1.3761145e-02   3.9697448e-02   8.6096731e-03   7.6369446e-03   1.2116266e+00   8.5282586e+01
   1.4100742e-02   3.9223856e-02   8.7090549e-03   7.4455056e-03   1.2145866e+00   8.4647945e+01
   1.4755607e-02   3.9115668e-02   8.8695321e-03   7.3552236e-03   1.2209144e+00   8.3855571e+01
   1.5749640e-02   3.9325820e-02   9.0856813e-03   7.3746686e-03   1.2272987e+00   8.3624326e+01
   1.7097738e-02   3.9792870e-02   9.3498557e-03   7.5083926e-03   1.2234343e+00   8.3658046e+01
   1.8800217e-02   4.0453248e-02   9.6523201e-03   7.7588076e-03   1.2205992e+00   8.3567966e+01
   2.0838322e-02   4.1253966e-02   9.9826161e-03   8.1274356e-03   1.2104756e+00   8.3704059e+01
   2.3172184e-02   4.2128400e-02   1.0330902e-02   8.6106196e-03   1.2086558e+00   8.3911711e+01
   2.5743734e-02   4.2997822e-02   1.0687333e-02   9.1976056e-03   1.2347317e+00   8.4512284e+01
   2.8487180e-02   4.3806342e-02   1.1052146e-02   9.8702306e-03   1.2236563e+00   8.5232952e+01
   3.1320958e-02   4.4507204e-02   1.1434302e-02   1.0605061e-02   1.2316161e+00   8.5798554e+01
   3.4151052e-02   4.5033472e-02   1.1838791e-02   1.1378305e-02   1.2507452e+00   8.6426592e+01
   3.6889042e-02   4.5320088e-02   1.2269486e-02   1.2165677e-02   1.2281863e+00   8.6774574e+01
   3.9440658e-02   4.5334534e-02   1.2729500e-02   1.2938697e-02   1.2462687e+00   8.6925220e+01
   4.1711270e-02   4.5054168e-02   1.3216469e-02   1.3668372e-02   1.2514167e+00   8.6886340e+01
   4.3644358e-02   4.4438058e-02   1.3717801e-02   1.4333628e-02   1.2413969e+00   8.6704673e+01
   4.5232756e-02   4.3480680e-02   1.4210198e-02   1.4917317e-02   1.2506775e+00   8.6423072e+01
   4.6504244e-02   4.2236414e-02   1.4669023e-02   1.5399440e-02   1.2386538e+00   8.6022086e+01
   4.7498614e-02   4.0760584e-02   1.5066439e-02   1.5770610e-02   1.2447385e+00   8.5579037e+01
   4.8248638e-02   3.9099410e-02   1.5369570e-02   1.6041650e-02   1.2402224e+00   8.4772712e+01
   4.8789684e-02   3.7312858e-02   1.5547784e-02   1.6227592e-02   1.2342780e+00   8.3841382e+01
   4.9161128e-02   3.5469216e-02   1.5583113e-02   1.6344308e-02   1.2511148e+00   8.2922707e+01
   4.9418328e-02   3.3619326e-02   1.5472645e-02   1.6422658e-02   1.2502574e+00   8.2002352e+01
   4.9639954e-02   3.1779538e-02   1.5213453e-02   1.6503626e-02   1.2534032e+00   8.0803122e+01
   4.9888134e-02   2.9957842e-02   1.4810714e-02   1.6625446e-02   1.2500432e+00   7.9066084e+01
   5.0205686e-02   2.8178442e-02   1.4294254e-02   1.6819734e-02   1.2360407e+00   7.7489878e+01
   5.0617916e-02   2.6471420e-02   1.3708782e-02   1.7114834e-02   1.2386906e+00   7.5617661e+01
   5.1122230e-02   2.4864132e-02   1.3100011e-02   1.7538256e-02   1.2437935e+00   7.3406770e+01
   5.1724538e-02   2.3382892e-02   1.2504411e-02   1.8107878e-02   1.2380442e+00   7.1534645e+01
   5.2454688e-02   2.2045654e-02   1.1948965e-02   1.8824262e-02   1.2334648e+00   6.9770779e+01
   5.3342486e-02   2.0857996e-02   1.1453805e-02   1.9669448e-02   1.2468165e+00   6.7436009e+01
   5.4394378e-02   1.9810858e-02   1.1030202e-02   2.0605720e-02   1.2478100e+00   6.4045326e+01
   5.5593872e-02   1.8873329e-02   1.0682984e-02   2.1578186e-02   1.2346453e+00   6.0851164e+01
   5.6913488e-02   1.8007218e-02   1.0412508e-02   2.2519858e-02   1.2444758e+00   5.8321878e+01
   5.8294666e-02   1.7182098e-02   1.0215185e-02   2.3352818e-02   1.2463942e+00   5.5885061e+01
   5.9630120e-02   1.6374835e-02   1.0080875e-02   2.3983236e-02   1.2472762e+00   5.3369479e+01
   6.0771888e-02   1.5579145e-02   9.9902091e-03   2.4304578e-02   1.2594021e+00   5.0769188e+01
   6.1580062e-02   1.4802158e-02   9.9198031e-03   2.4250704e-02   1.2573245e+00   4.7884475e+01
   6.1998872e-02   1.4050256e-02   9.8493411e-03   2.3853972e-02   1.2568807e+00   4.4713436e+01
   6.2056924e-02   1.3333145e-02   9.7623531e-03   2.3207234e-02   1.2529213e+00   4.2052311e+01
   6.1793904e-02   1.2669273e-02   9.6429421e-03   2.2396426e-02   1.2497258e+00   3.8476974e+01
   6.1208294e-02   1.2077696e-02   9.4799411e-03   2.1485754e-02   1.2432078e+00   3.5049657e+01
   6.0278064e-02   1.1567103e-02   9.2698829e-03   2.0526520e-02   1.2405303e+00   3.3632607e+01
   5.9011948e-02   1.1136006e-02   9.0103803e-03   1.9572232e-02   1.2477538e+00   3.1499377e+01
   5.7432088e-02   1.0781619e-02   8.7042405e-03   1.8672992e-02   1.2533529e+00   2.8756497e+01
   5.5538504e-02   1.0506835e-02   8.3633243e-03   1.7863804e-02   1.2625689e+00   2.6094439e+01
   5.3336048e-02   1.0316482e-02   7.9983013e-03   1.7165022e-02   1.2582122e+00   2.3554471e+01
   5.0867048e-02   1.0208692e-02   7.6159103e-03   1.6579078e-02   1.2540080e+00   2.1894137e+01
   4.8223348e-02   1.0173738e-02   7.2215525e-03   1.6094638e-02   1.2482976e+00   2.0078283e+01
   4.5522068e-02   1.0202512e-02   6.8192923e-03   1.5691243e-02   1.2300964e+00   1.8475695e+01
   4.2860354e-02   1.0292473e-02   6.4115477e-03   1.5353960e-02   1.2329860e+00   1.6727196e+01
   4.0310540e-02   1.0441360e-02   5.9996237e-03   1.5092902e-02   1.2591791e+00   1.4388594e+01
   3.7918680e-02   1.0641820e-02   5.5864863e-03   1.4943833e-02   1.2567172e+00   1.3124657e+01
   3.5704762e-02   1.0880096e-02   5.1759125e-03   1.4955168e-02   1.2401354e+00   1.2270897e+01
   3.3686602e-02   1.1143973e-02   4.7731303e-03   1.5173705e-02   1.2468588e+00   1.0741722e+01
   3.1880682e-02   1.1434255e-02   4.3864605e-03   1.5646179e-02   1.2487746e+00   9.4963354e+00
   3.0283274e-02   1.1754744e-02   4.0246591e-03   1.6415076e-02   1.2538464e+00   8.7553885e+00
   2.8859912e-02   1.2101164e-02   3.6955849e-03   1.7506088e-02   1.2499104e+00   7.9130222e+00
   2.7555390e-02   1.2467377e-02   3.4073435e-03   1.8927462e-02   1.2461421e+00   6.9629188e+00
   2.6324082e-02   1.2852275e-02   3.1691679e-03   2.0669530e-02   1.2461883e+00   6.0200633e+00
   2.5148750e-02   1.3261521e-02   2.9889171e-03   2.2709400e-02   1.2381788e+00   5.2561818e+00
   2.4038256e-02   1.3706856e-02   2.8711717e-03   2.5016092e-02   1.2479579e+00   5.1020113e+00
   2.3027264e-02   1.4208744e-02   2.8197581e-03   2.7548312e-02   1.2359525e+00   4.8605350e+00
   2.2166756e-02   1.4792647e-02   2.8394199e-03   3.0255032e-02   1.2435910e+00   4.3796939e+00
   2.1503294e-02   1.5475940e-02   2.9341467e-03   3.3076234e-02   1.2596859e+00   4.2784081e+00
   2.1073902e-02   1.6268279e-02   3.1056047e-03   3.5947168e-02   1.2340159e+00   3.8585959e+00
   2.0904846e-02   1.7174666e-02   3.3544955e-03   3.8795120e-02   1.2337955e+00   3.4259125e+00
   2.1005348e-02   1.8201746e-02   3.6817329e-03   4.1521562e-02   1.2387407e+00   3.2022171e+00
   2.1364962e-02   1.9379575e-02   4.0882763e-03   4.3998172e-02   1.2416661e+00   2.7069246e+00
   2.1953288e-02   2.0760436e-02   4.5746333e-03   4.6092778e-02   1.2408285e+00   2.5333254e+00
   2.2725486e-02   2.2396634e-02   5.1382129e-03   4.7704042e-02   1.2435029e+00   2.4827404e+00
   2.3634958e-02   2.4326460e-02   5.7724189e-03   4.8757984e-02   1.2403361e+00   2.3900367e+00
   2.4641104e-02   2.6566888e-02   6.4664143e-03   4.9191940e-02   1.2140678e+00   2.4021581e+00
   2.5723240e-02   2.9113850e-02   7.2046675e-03   4.8974316e-02   1.2494304e+00   2.2318172e+00
   2.6909132e-02   3.1955428e-02   7.9680449e-03   4.8097870e-02   1.2359331e+00   2.0207514e+00
   2.8261662e-02   3.5079274e-02   8.7321623e-03   4.6574390e-02   1.2295216e+00   1.6691606e+00
   2.9835784e-02   3.8452074e-02   9.4733499e-03   4.4474176e-02   1.2427294e+00   1.2855650e+00
   3.1672080e-02   4.2015294e-02   1.0176924e-02   4.1916606e-02   1.2054898e+00   1.1818846e+00
   3.3806364e-02   4.5712570e-02   1.0835723e-02   3.9050480e-02   1.2610042e+00   1.1643476e+00
   3.6276004e-02   4.9503094e-02   1.1450418e-02   3.6040492e-02   1.2199243e+00   1.1542758e+00
   3.9126292e-02   5.3344634e-02   1.2028456e-02   3.3023440e-02   1.2475423e+00   1.1576632e+00
   4.2402810e-02   5.7181876e-02   1.2579702e-02   3.0096156e-02   1.2277016e+00   1.1426321e+00
   4.6128638e-02   6.0942168e-02   1.3115079e-02   2.7320516e-02   1.1979334e+00   1.1447610e+00
   5.0282804e-02   6.4504960e-02   1.3649951e-02   2.4738424e-02   1.2977508e+00   1.1532100e+00
   5.4800206e-02   6.7734716e-02   1.4204418e-02   2.2389280e-02   1.1451193e+00   1.1467677e+00
   5.9587552e-02   7.0502916e-02   1.4798547e-02   2.0311880e-02   1.2984761e+00   1.1347927e+00
   6.4523298e-02   7.2664482e-02   1.5450993e-02   1.8541582e-02   1.1677864e+00   1.1232361e+00
   6.9457466e-02   7.4167578e-02   1.6174215e-02   1.7096942e-02   1.1840033e+00   1.1083528e+00
   7.4260304e-02   7.5071574e-02   1.6977499e-02   1.5986632e-02   1.2244466e+00   1.1291773e+00
   7.8858684e-02   7.5463690e-02   1.7873302e-02   1.5215766e-02   9.0589387e-01   1.1433405e+00
   8.3192936e-02   7.5500976e-02   1.8871958e-02   1.4774945e-02   1.3369769e+00   1.1973098e+00
   8.7161076e-02   7.5396048e-02   1.9981435e-02   1.4640440e-02   4.8556252e-01   1.2759306e+00
   9.0631892e-02   7.5340378e-02   2.1204019e-02   1.4781008e-02   2.0161345e+00   1.2415717e+00
   9.3502786e-02   7.5467180e-02   2.2529039e-02   1.5168164e-02   8.5603703e+00   1.2462912e+00
   9.5689194e-02   7.5879330e-02   2.3932819e-02   1.5769924e-02   2.3397569e+01   1.2623770e+00
   9.7093772e-02   7.6714814e-02   2.5375389e-02   1.6547016e-02   4.9663127e+01   1.2750160e+00
   9.7618884e-02   7.8128282e-02   2.6803665e-02   1.7458016e-02   7.2270911e+01   1.3029552e+00
   9.7178128e-02   8.0242192e-02   2.8170079e-02   1.8450658e-02   8.5783137e+01   1.2231392e+00
   9.5736984e-02   8.3132674e-02   2.9456783e-02   1.9472444e-02   9.7267330e+01   1.1859066e+00
   9.3298974e-02   8.6842218e-02   3.0679669e-02   2.0473870e-02   1.0618161e+02   1.1877868e+00
   8.9906568e-02   9.1376108e-02   3.1863773e-02   2.1406678e-02   1.1149347e+02   1.1744731e+00
   8.5668736e-02   9.6683044e-02   3.3023781e-02   2.2246446e-02   1.1346532e+02   1.1756019e+00
   8.0712176e-02   1.0265227e-01   3.4151159e-02   2.2976650e-02   1.1404446e+02   1.1582467e+00
   7.5233744e-02   1.0906934e-01   3.5215773e-02   2.3570740e-02   1.1419037e+02   1.1591984e+00
   6.9478544e-02   1.1562946e-01   3.6181609e-02   2.4013648e-02   1.1374206e+02   1.1843123e+00
   6.3623514e-02   1.2197367e-01   3.7004135e-02   2.4303284e-02   1.1321629e+02   1.1454669e+00
   5.7796716e-02   1.2770808e-01   3.7624359e-02   2.4443798e-02   1.1220594e+02   1.0651817e+00
   5.2092148e-02   1.3246231e-01   3.7975725e-02   2.4444420e-02   1.1110159e+02   1.0620935e+00
   4.6583016e-02   1.3586840e-01   3.8017123e-02   2.4313034e-02   1.1014972e+02   1.0620071e+00
   4.1344152e-02   1.3771455e-01   3.7762851e-02   2.4060938e-02   1.0919807e+02   1.0523635e+00
   3.6444430e-02   1.3809629e-01   3.7250117e-02   2.3703098e-02   1.0835220e+02   1.0774158e+00
   3.1947574e-02   1.3723660e-01   3.6491343e-02   2.3259878e-02   1.0760044e+02   1.0647371e+00
   2.7896292e-02   1.3536620e-01   3.5485509e-02   2.2763246e-02   1.0721588e+02   1.0497441e+00
   2.4307142e-02   1.3271506e-01   3.4263425e-02   2.2241860e-02   1.0703124e+02   1.0522696e+00
   2.1179148e-02   1.2950723e-01   3.2890465e-02   2.1710580e-02   1.0685507e+02   1.0463245e+00
   1.8500800e-02   1.2591367e-01   3.1423699e-02   2.1175026e-02   1.0678171e+02   1.0886046e+00
   1.6252748e-02   1.2202065e-01   2.9896341e-02   2.0637292e-02   1.0639970e+02   1.0487325e+00
   1.4401184e-02   1.1787467e-01   2.8336617e-02   2.0103450e-02   1.0583565e+02   1.0176564e+00
   1.2900223e-02   1.1347972e-01   2.6773177e-02   1.9573322e-02   1.0547535e+02   1.1034441e+00
   1.1700789e-02   1.0883423e-01   2.5225145e-02   1.9041324e-02   1.0472955e+02   1.1062319e+00
   1.0758032e-02   1.0390976e-01   2.3697709e-02   1.8519508e-02   1.0348463e+02   1.1314545e+00
   1.0027289e-02   9.8643530e-02   2.2190367e-02   1.8025068e-02   1.0215657e+02   1.0128493e+00
   9.4577552e-03   9.3064850e-02   2.0707069e-02   1.7564634e-02   1.0074498e+02   8.7172233e-01
   9.0059398e-03   8.7249816e-02   1.9256601e-02   1.7142976e-02   9.9358241e+01   9.5993841e-01
   8.6422388e-03   8.1233948e-02   1.7845599e-02   1.6758186e-02   9.7997418e+01   1.0337944e+00
   8.3421318e-03   7.5106600e-02   1.6472239e-02   1.6399298e-02   9.6763469e+01   1.1855515e+00
   8.0918906e-03   6.9043882e-02   1.5136245e-02   1.6051966e-02   9.5519902e+01   1.3076697e+00
   7.8887508e-03   6.3199558e-02   1.3844943e-02   1.5697227e-02   9.4063115e+01   1.3337222e+00
   7.7282948e-03   5.7666960e-02   1.2602264e-02   1.5316858e-02   9.2601513e+01   1.2386803e+00
   7.6033358e-03   5.2534276e-02   1.1415701e-02   1.4900084e-02   9.0450663e+01   1.1011671e+00
   7.5060454e-03   4.7889358e-02   1.0299141e-02   1.4436844e-02   8.7693935e+01   1.1281344e+00
   7.4291018e-03   4.3786750e-02   9.2576195e-03   1.3916916e-02   8.5327928e+01   1.1217181e+00
   7.3636468e-03   4.0234120e-02   8.2942809e-03   1.3342045e-02   8.2652408e+01   1.0881164e+00
   7.3002240e-03   3.7206272e-02   7.4207069e-03   1.2724454e-02   7.9540461e+01   1.1024032e+00
   7.2363024e-03   3.4677178e-02   6.6473417e-03   1.2076774e-02   7.6850387e+01   1.1185949e+00
   7.1733840e-03   3.2611200e-02   5.9780391e-03   1.1412498e-02   7.3809776e+01   1.0997175e+00
   7.1135068e-03   3.0956030e-02   5.4125215e-03   1.0747252e-02   7.0265353e+01   1.0956007e+00
   7.0589476e-03   2.9671484e-02   4.9473377e-03   1.0096349e-02   6.7053421e+01   1.1207037e+00
   7.0087796e-03   2.8721906e-02   4.5746021e-03   9.4755706e-03   6.3944320e+01   1.1340208e+00
   6.9598532e-03   2.8061060e-02   4.2815947e-03   8.9000286e-03   6.0716005e+01   1.1694939e+00
   6.9079776e-03   2.7636714e-02   4.0530469e-03   8.3795216e-03   5.7506870e+01   1.1411923e+00
   6.8502860e-03   2.7393170e-02   3.8723591e-03   7.9180176e-03   5.3933702e+01   1.1023714e+00
   6.7889356e-03   2.7262378e-02   3.7249959e-03   7.5122186e-03   5.0007480e+01   1.1269030e+00
   6.7287336e-03   2.7174240e-02   3.5980457e-03   7.1514816e-03   4.6692442e+01   1.1365335e+00
   6.6758188e-03   2.7108644e-02   3.4783605e-03   6.8249216e-03   4.3534930e+01   1.1362461e+00
   6.6389168e-03   2.7100728e-02   3.3578561e-03   6.5250556e-03   3.9933424e+01   1.1946744e+00
   6.6245160e-03   2.7203320e-02   3.2308193e-03   6.2491886e-03   3.5812326e+01   1.2339392e+00
   6.6337298e-03   2.7466426e-02   3.0920589e-03   5.9991316e-03   3.1896756e+01   1.1671420e+00
   6.6654526e-03   2.7920072e-02   2.9420867e-03   5.7756302e-03   2.9142365e+01   1.1534291e+00
   6.7172408e-03   2.8561928e-02   2.7857697e-03   5.5770652e-03   2.7034290e+01   1.1876390e+00
   6.7848000e-03   2.9362252e-02   2.6300057e-03   5.4009362e-03   2.5313558e+01   1.1797378e+00
   6.8647374e-03   3.0269130e-02   2.4808157e-03   5.2447062e-03   2.2872974e+01   1.1954711e+00
   6.9565702e-03   3.1215902e-02   2.3419513e-03   5.1079220e-03   2.0533344e+01   1.1932994e+00
   7.0593550e-03   3.2147450e-02   2.2160013e-03   4.9892168e-03   1.9118897e+01   1.1952617e+00
   7.1690696e-03   3.3029234e-02   2.1041875e-03   4.8841968e-03   1.7131426e+01   1.2194752e+00
   7.2783566e-03   3.3846370e-02   2.0072069e-03   4.7894282e-03   1.5582292e+01   1.2050383e+00
   7.3786978e-03   3.4585364e-02   1.9243551e-03   4.7041328e-03   1.4928163e+01   1.2081374e+00
   7.4660554e-03   3.5212100e-02   1.8535911e-03   4.6297070e-03   1.3819086e+01   1.1850587e+00
   7.5440306e-03   3.5687192e-02   1.7938459e-03   4.5681626e-03   1.1760932e+01   1.1430442e+00
   7.6235618e-03   3.5984204e-02   1.7458047e-03   4.5205720e-03   1.0335765e+01   1.1503566e+00
   7.7157262e-03   3.6135500e-02   1.7109299e-03   4.4888962e-03   9.5349760e+00   1.1544061e+00
   7.8282078e-03   3.6242672e-02   1.6903499e-03   4.4764802e-03   8.1410108e+00   1.1540141e+00
   7.9721346e-03   3.6415286e-02   1.6851813e-03   4.4854748e-03   7.5250713e+00   1.1474461e+00
   8.1607086e-03   3.6734054e-02   1.6954779e-03   4.5146690e-03   7.3988386e+00   1.1480733e+00
   8.4029688e-03   3.7246586e-02   1.7197859e-03   4.5593854e-03   6.8688559e+00   1.1593403e+00
   8.7058696e-03   3.7980758e-02   1.7568573e-03   4.6127192e-03   6.2923597e+00   1.1654237e+00
   9.0780604e-03   3.8939198e-02   1.8054015e-03   4.6664248e-03   5.9550010e+00   1.1824275e+00
   9.5271178e-03   4.0096714e-02   1.8639417e-03   4.7096604e-03   5.9579900e+00   1.1955597e+00
   1.0056495e-02   4.1400686e-02   1.9316791e-03   4.7276108e-03   5.5228163e+00   1.1742071e+00
   1.0667545e-02   4.2771080e-02   2.0085179e-03   4.7091942e-03   5.1014661e+00   1.1499743e+00
   1.1360522e-02   4.4154112e-02   2.0946091e-03   4.6535156e-03   5.0380853e+00   1.1515078e+00
   1.2133709e-02   4.5535520e-02   2.1896685e-03   4.5664020e-03   4.5851418e+00   1.1249567e+00
   1.2981544e-02   4.6938388e-02   2.2933181e-03   4.4595584e-03   4.1922531e+00   1.1091365e+00
   1.3892723e-02   4.8429208e-02   2.4051399e-03   4.3474352e-03   3.7753024e+00   1.1172468e+00
   1.4848572e-02   5.0063134e-02   2.5246653e-03   4.2418068e-03   3.2327521e+00   1.1223518e+00
   1.5819478e-02   5.1881386e-02   2.6533117e-03   4.1521086e-03   3.0641190e+00   1.1439722e+00
   1.6768543e-02   5.3936046e-02   2.7944873e-03   4.0871704e-03   2.8481711e+00   1.1160295e+00
   1.7662984e-02   5.6271202e-02   2.9510887e-03   4.0561314e-03   2.6356601e+00   1.0675917e+00
   1.8476880e-02   5.8910762e-02   3.1250013e-03   4.0682682e-03   2.5004622e+00   1.0737900e+00
   1.9182182e-02   6.1844306e-02   3.3176673e-03   4.1322196e-03   2.4607324e+00   1.0645144e+00
   1.9738284e-02   6.5056904e-02   3.5289727e-03   4.2541774e-03   2.2983456e+00   1.0450772e+00
   2.0102998e-02   6.8543970e-02   3.7569523e-03   4.4377628e-03   1.6843458e+00   1.0779544e+00
   2.0266930e-02   7.2286220e-02   3.9975951e-03   4.6848506e-03   1.3451291e+00   1.0967491e+00
   2.0260934e-02   7.6284440e-02   4.2454857e-03   4.9939460e-03   1.2602294e+00   1.1011167e+00
   2.0125918e-02   8.0524512e-02   4.4967827e-03   5.3598718e-03   1.2058353e+00   1.0918397e+00
   1.9893601e-02   8.4912548e-02   4.7476881e-03   5.7739214e-03   1.2431681e+00   1.0761545e+00
   1.9584804e-02   8.9304042e-02   4.9918269e-03   6.2240516e-03   1.2236678e+00   1.0928346e+00
   1.9206620e-02   9.3531996e-02   5.2219529e-03   6.6964756e-03   1.2476103e+00   1.0749672e+00
   1.8753188e-02   9.7414714e-02   5.4326833e-03   7.1784066e-03   1.2458187e+00   1.0926429e+00
   1.8212470e-02   1.0077583e-01   5.6192737e-03   7.6597916e-03   1.2364899e+00   1.1059111e+00
   1.7581707e-02   1.0349110e-01   5.7756519e-03   8.1293026e-03   1.2536945e+00   1.1265385e+00
   1.6872303e-02   1.0548268e-01   5.9000817e-03   8.5739646e-03   1.2467597e+00   1.1311505e+00
   1.6097589e-02   1.0667557e-01   5.9946569e-03   8.9834346e-03   1.2324753e+00   1.0663357e+00
   1.5277538e-02   1.0700812e-01   6.0610337e-03   9.3464226e-03   1.2217263e+00   1.1145092e+00
   1.4440874e-02   1.0643501e-01   6.1035119e-03   9.6515666e-03   1.2304326e+00   1.0638355e+00
   1.3618275e-02   1.0491974e-01   6.1279565e-03   9.8934386e-03   1.2220210e+00   1.0971788e+00
   1.2844178e-02   1.0244919e-01   6.1408873e-03   1.0066210e-02   1.2333321e+00   1.1048223e+00
   1.2146562e-02   9.9046156e-02   6.1481263e-03   1.0159848e-02   1.2306605e+00   1.0597373e+00
   1.1540126e-02   9.4759026e-02   6.1522573e-03   1.0169234e-02   1.2090871e+00   1.1368863e+00
   1.1032652e-02   8.9703236e-02   6.1546113e-03   1.0097027e-02   1.2210788e+00   9.1174631e-01
   1.0625842e-02   8.4082164e-02   6.1548597e-03   9.9462796e-03   1.2265649e+00   1.0052718e+00
   1.0313021e-02   7.8089146e-02   6.1520667e-03   9.7201046e-03   1.2327426e+00   7.6682322e-01
   1.0083328e-02   7.1873686e-02   6.1467505e-03   9.4278566e-03   1.2367314e+00   9.8360278e-01
   9.9255238e-03   6.5581104e-02   6.1386535e-03   9.0879586e-03   1.2383916e+00   1.8620758e+00
   9.8311012e-03   5.9363098e-02   6.1265283e-03   8.7298336e-03   1.2137257e+00   4.2202761e+00
   9.8026308e-03   5.3358698e-02   6.1108337e-03   8.3857606e-03   1.2043420e+00   1.5943413e+01
   9.8529822e-03   4.7674110e-02   6.0908705e-03   8.0789706e-03   1.2317013e+00   3.3224195e+01
   9.9996112e-03   4.2384454e-02   6.0631097e-03   7.8248866e-03   1.2176510e+00   4.6235605e+01
   1.0256863e-02   3.7547810e-02   6.0264045e-03   7.6332356e-03   1.2259941e+00   5.7520007e+01
   1.0629100e-02   3.3222830e-02   5.9805179e-03   7.5069766e-03   1.2399864e+00   6.8081097e+01
   1.1116470e-02   2.9463918e-02   5.9246967e-03   7.4425356e-03   1.2130176e+00   7.6096909e+01
   1.1713183e-02   2.6316910e-02   5.8603547e-03   7.4282386e-03   1.2094586e+00   8.1952894e+01
   1.2409137e-02   2.3812352e-02   5.7916479e-03   7.4464046e-03   1.2250866e+00   8.5427250e+01
   1.3198104e-02   2.1953164e-02   5.7268813e-03   7.4771026e-03   1.2340000e+00   8.7400766e+01
   1.4072991e-02   2.0720124e-02   5.6738437e-03   7.4987956e-03   1.2171081e+00   8.8651401e+01
   1.5038324e-02   2.0074140e-02   5.6371159e-03   7.4958696e-03   1.2115422e+00   8.9617693e+01
   1.6117299e-02   1.9958786e-02   5.6222751e-03   7.4666106e-03   1.2293810e+00   9.0352810e+01
   1.7340819e-02   2.0302160e-02   5.6353885e-03   7.4192026e-03   1.2251136e+00   9.0616610e+01
   1.8749844e-02   2.1017608e-02   5.6812335e-03   7.3662006e-03   1.2251965e+00   9.0908851e+01
   2.0383788e-02   2.2001584e-02   5.7649097e-03   7.3212706e-03   1.2271725e+00   9.1345481e+01
   2.2267442e-02   2.3139632e-02   5.8917767e-03   7.2954906e-03   1.2257847e+00   9.1838610e+01
   2.4412636e-02   2.4340502e-02   6.0632275e-03   7.3018456e-03   1.2360422e+00   9.2241963e+01
   2.6817702e-02   2.5544760e-02   6.2741689e-03   7.3606816e-03   1.2339521e+00   9.2435368e+01
   2.9467652e-02   2.6719708e-02   6.5138901e-03   7.4940456e-03   1.2127333e+00   9.2627484e+01
   3.2334316e-02   2.7870256e-02   6.7700461e-03   7.7196246e-03   1.2087777e+00   9.2855696e+01
   3.5378604e-02   2.9016828e-02   7.0308595e-03   8.0518056e-03   1.2227472e+00   9.3112408e+01
   3.8539020e-02   3.0162242e-02   7.2812123e-03   8.5052396e-03   1.2167796e+00   9.3421860e+01
   4.1727466e-02   3.1290112e-02   7.5052087e-03   9.0914956e-03   1.2179387e+00   9.3842357e+01
   4.4834628e-02   3.2394820e-02   7.6925403e-03   9.8133406e-03   1.2348931e+00   9.4408863e+01
   4.7719014e-02   3.3498962e-02   7.8373867e-03   1.0666487e-02   1.2398972e+00   9.4867229e+01
   5.0216254e-02   3.4618726e-02   7.9347839e-03   1.1641823e-02   1.2324927e+00   9.5059725e+01
   5.2152598e-02   3.5756082e-02   7.9826387e-03   1.2726109e-02   1.2339212e+00   9.5066384e+01
   5.3401258e-02   3.6932232e-02   7.9890765e-03   1.3900701e-02   1.2514508e+00   9.4958250e+01
   5.3942952e-02   3.8175398e-02   7.9735857e-03   1.5140379e-02   1.2561145e+00   9.4630459e+01
   5.3802258e-02   3.9494252e-02   7.9584037e-03   1.6417160e-02   1.2474252e+00   9.4022634e+01
   5.3028562e-02   4.0870968e-02   7.9590903e-03   1.7708664e-02   1.2516830e+00   9.3561345e+01
   5.1743038e-02   4.2270942e-02   7.9840741e-03   1.8996652e-02   1.2534535e+00   9.2999117e+01
   5.0094658e-02   4.3675482e-02   8.0371675e-03   2.0256816e-02   1.2481190e+00   9.2103594e+01
   4.8211354e-02   4.5086954e-02   8.1181707e-03   2.1476306e-02   1.2577905e+00   9.1438627e+01
   4.6201006e-02   4.6498814e-02   8.2263935e-03   2.2664406e-02   1.2455106e+00   9.0816080e+01
   4.4159476e-02   4.7881784e-02   8.3592493e-03   2.3832130e-02   1.2393328e+00   9.0105422e+01
   4.2158950e-02   4.9210084e-02   8.5115393e-03   2.4985406e-02   1.2561831e+00   8.9135300e+01
   4.0249952e-02   5.0478690e-02   8.6797671e-03   2.6118134e-02   1.2549434e+00   8.7814639e+01
   3.8472520e-02   5.1664088e-02   8.8630107e-03   2.7210488e-02   1.2536109e+00   8.6574469e+01
   3.6846622e-02   5.2686182e-02   9.0603847e-03   2.8239612e-02   1.2494275e+00   8.5288005e+01
   3.5380124e-02   5.3442116e-02   9.2667179e-03   2.9172536e-02   1.2508818e+00   8.3445995e+01
   3.4072274e-02   5.3865024e-02   9.4693131e-03   2.9961626e-02   1.2469961e+00   8.0933299e+01
   3.2937114e-02   5.3904412e-02   9.6464741e-03   3.0543584e-02   1.2299579e+00   7.8730378e+01
   3.2017904e-02   5.3486432e-02   9.7760271e-03   3.0846350e-02   1.2465078e+00   7.6345180e+01
   3.1347794e-02   5.2560260e-02   9.8436951e-03   3.0826690e-02   1.2621536e+00   7.3078258e+01
   3.0954822e-02   5.1142016e-02   9.8387991e-03   3.0480980e-02   1.2397885e+00   7.0303793e+01
   3.0862472e-02   4.9280252e-02   9.7501791e-03   2.9826670e-02   1.2442296e+00   6.7619350e+01
   3.1067102e-02   4.7039672e-02   9.5696321e-03   2.8905282e-02   1.2548665e+00   6.3858737e+01
   3.1550336e-02   4.4528374e-02   9.3049255e-03   2.7770838e-02   1.2430849e+00   6.0087965e+01
   3.2277286e-02   4.1878260e-02   8.9764873e-03   2.6471370e-02   1.2660528e+00   5.7237429e+01
   3.3209664e-02   3.9200512e-02   8.5993025e-03   2.5058400e-02   1.2694026e+00   5.4422287e+01
   3.4314974e-02   3.6573872e-02   8.1845225e-03   2.3585146e-02   1.2550065e+00   5.1683728e+01
   3.5550476e-02   3.4055338e-02   7.7430531e-03   2.2091132e-02   1.2545916e+00   4.8577280e+01
   3.6860006e-02   3.1700624e-02   7.2806875e-03   2.0608436e-02   1.2438808e+00   4.4984980e+01
   3.8164706e-02   2.9560052e-02   6.7988039e-03   1.9179840e-02   1.2414919e+00   4.2510959e+01
   3.9368658e-02   2.7660308e-02   6.3015113e-03   1.7852496e-02   1.2367368e+00   3.9026339e+01
   4.0355518e-02   2.6001950e-02   5.7998981e-03   1.6656648e-02   1.2577274e+00   3.5110444e+01
   4.1020930e-02   2.4565006e-02   5.3054077e-03   1.5606653e-02   1.2647675e+00   3.2864660e+01
   4.1333332e-02   2.3328164e-02   4.8259625e-03   1.4715136e-02   1.2438980e+00   3.0282759e+01
   4.1301978e-02   2.2275162e-02   4.3673069e-03   1.3999087e-02   1.2509677e+00   2.8401317e+01
   4.0940190e-02   2.1377428e-02   3.9331339e-03   1.3469713e-02   1.2506229e+00   2.6204978e+01
   4.0262754e-02   2.0592748e-02   3.5264969e-03   1.3125402e-02   1.2584146e+00   2.3070661e+01
   3.9302982e-02   1.9894187e-02   3.1503669e-03   1.2960336e-02   1.2545835e+00   2.1726274e+01
   3.8131172e-02   1.9282637e-02   2.8087077e-03   1.2973038e-02   1.2372739e+00   1.9477448e+01
   3.6812924e-02   1.8773511e-02   2.5069573e-03   1.3171154e-02   1.2433907e+00   1.6464572e+01
   3.5400300e-02   1.8397675e-02   2.2510539e-03   1.3561129e-02   1.2397924e+00   1.4882016e+01
   3.3954632e-02   1.8190183e-02   2.0466393e-03   1.4151046e-02   1.2406498e+00   1.3136409e+01
   3.2529696e-02   1.8170253e-02   1.8981963e-03   1.4962256e-02   1.2496484e+00   1.1564571e+01
   3.1157678e-02   1.8340731e-02   1.8094969e-03   1.6015336e-02   1.2480022e+00   9.9539236e+00
   2.9865268e-02   1.8689265e-02   1.7830155e-03   1.7320054e-02   1.2374098e+00   8.5873121e+00
   2.8688286e-02   1.9189903e-02   1.8200767e-03   1.8871338e-02   1.2514625e+00   7.6872242e+00
   2.7655996e-02   1.9802479e-02   1.9225407e-03   2.0666108e-02   1.2653694e+00   6.1090173e+00
   2.6781958e-02   2.0481816e-02   2.0917239e-03   2.2715908e-02   1.2381668e+00   5.3212903e+00
   2.6075326e-02   2.1186612e-02   2.3274121e-03   2.5029564e-02   1.2466319e+00   5.1837984e+00
   2.5526172e-02   2.1869328e-02   2.6286895e-03   2.7607286e-02   1.2456925e+00   4.5710050e+00
   2.5101706e-02   2.2485634e-02   2.9941299e-03   3.0433614e-02   1.2285011e+00   4.0796725e+00
   2.4795750e-02   2.3002366e-02   3.4214181e-03   3.3476156e-02   1.2425357e+00   3.7795868e+00
   2.4632102e-02   2.3385086e-02   3.9068561e-03   3.6685308e-02   1.2244514e+00   3.4363289e+00
   2.4624240e-02   2.3602576e-02   4.4454973e-03   4.0002692e-02   1.2343303e+00   3.2690979e+00
   2.4768772e-02   2.3625472e-02   5.0296499e-03   4.3362062e-02   1.2311719e+00   3.4716438e+00
   2.5049784e-02   2.3423884e-02   5.6469003e-03   4.6672206e-02   1.2263301e+00   3.4083692e+00
   2.5453572e-02   2.2995446e-02   6.2837089e-03   4.9851070e-02   1.2543250e+00   3.0699150e+00
   2.5966652e-02   2.2382626e-02   6.9308425e-03   5.2833836e-02   1.2355180e+00   2.7516381e+00
   2.6564510e-02   2.1650646e-02   7.5813421e-03   5.5545130e-02   1.2428657e+00   2.6725349e+00
   2.7234354e-02   2.0857738e-02   8.2242157e-03   5.7888822e-02   1.2428057e+00   2.6399430e+00
   2.7989366e-02   2.0045002e-02   8.8453877e-03   5.9738766e-02   1.2435871e+00   2.0203997e+00
   2.8867762e-02   1.9238622e-02   9.4278265e-03   6.0951920e-02   1.2471322e+00   1.6426478e+00
   2.9931508e-02   1.8451329e-02   9.9529191e-03   6.1396772e-02   1.2382791e+00   1.7101399e+00
   3.1245430e-02   1.7680750e-02   1.0405128e-02   6.1015642e-02   1.2450250e+00   1.6947473e+00
   3.2869090e-02   1.6915841e-02   1.0766366e-02   5.9819014e-02   1.2245916e+00   1.5703238e+00
   3.4858430e-02   1.6145981e-02   1.1023602e-02   5.7826370e-02   1.2550063e+00   1.2599551e+00
   3.7245212e-02   1.5359602e-02   1.1177268e-02   5.5105668e-02   1.2317722e+00   1.1511047e+00
   4.0036304e-02   1.4551958e-02   1.1236556e-02   5.1803624e-02   1.2465191e+00   1.1793613e+00
   4.3207214e-02   1.3728443e-02   1.1226204e-02   4.8114074e-02   1.2439308e+00   1.1656220e+00
   4.6717838e-02   1.2889101e-02   1.1177273e-02   4.4229196e-02   1.2112246e+00   1.1818989e+00
   5.0571314e-02   1.2042714e-02   1.1116246e-02   4.0303296e-02   1.2684076e+00   1.1491523e+00
   5.4791334e-02   1.1224300e-02   1.1072260e-02   3.6455626e-02   1.1851704e+00   1.1552414e+00
   5.9375762e-02   1.0476559e-02   1.1072011e-02   3.2775732e-02   1.2885711e+00   1.1494332e+00
   6.4290958e-02   9.8414186e-03   1.1133943e-02   2.9330584e-02   1.2098429e+00   1.1208853e+00
   6.9498482e-02   9.3598956e-03   1.1268403e-02   2.6165860e-02   1.1950627e+00   1.1152591e+00
   7.4979606e-02   9.0689872e-03   1.1485209e-02   2.3309938e-02   1.2847654e+00   1.1003958e+00
   8.0683628e-02   9.0013210e-03   1.1801741e-02   2.0784820e-02   1.1313643e+00   1.1097035e+00
   8.6503798e-02   9.1823360e-03   1.2238908e-02   1.8600474e-02   1.3644677e+00   1.1216625e+00
   9.2260980e-02   9.6299210e-03   1.2819040e-02   1.6752238e-02   1.0752896e+00   1.1298534e+00
   9.7723892e-02   1.0355622e-02   1.3559176e-02   1.5228188e-02   1.2985925e+00   1.1431873e+00
   1.0270273e-01   1.1372660e-02   1.4462212e-02   1.4013944e-02   1.1137422e+00   1.1329765e+00
   1.0700536e-01   1.2697107e-02   1.5515826e-02   1.3088797e-02   9.3798324e-01   1.1280456e+00
   1.1037356e-01   1.4342445e-02   1.6694074e-02   1.2421574e-02   1.3569615e+00   1.1643359e+00
   1.1255690e-01   1.6322370e-02   1.7956749e-02   1.1968728e-02   2.2207460e-01   1.1823715e+00
   1.1342395e-01   1.8648125e-02   1.9253331e-02   1.1679417e-02   3.8685293e+00   1.1996161e+00
   1.1294843e-01   2.1323984e-02   2.0540507e-02   1.1510186e-02   1.1200883e+01   1.2613135e+00
   1.1111533e-01   2.4350322e-02   2.1794149e-02   1.1423612e-02   2.6826030e+01   1.2668034e+00
   1.0796574e-01   2.7720104e-02   2.3004821e-02   1.1386533e-02   5.4206222e+01   1.2717374e+00
   1.0361857e-01   3.1419864e-02   2.4162371e-02   1.1377230e-02   7.4212661e+01   1.2619520e+00
   9.8228192e-02   3.5437998e-02   2.5245127e-02   1.1387821e-02   8.5796225e+01   1.1977875e+00
   9.2004508e-02   3.9748716e-02   2.6214913e-02   1.1424829e-02   9.6054589e+01   1.1940000e+00
   8.5190024e-02   4.4299496e-02   2.7018205e-02   1.1495289e-02   1.0352150e+02   1.1679699e+00
   7.7992278e-02   4.9029682e-02   2.7602195e-02   1.1595744e-02   1.0874242e+02   1.1580462e+00
   7.0572132e-02   5.3887058e-02   2.7928659e-02   1.1718144e-02   1.1098772e+02   1.1707535e+00
   6.3106300e-02   5.8805876e-02   2.7995219e-02   1.1852293e-02   1.1231582e+02   1.1406650e+00
   5.5797312e-02   6.3682566e-02   2.7837741e-02   1.1987032e-02   1.1301383e+02   1.1664625e+00
   4.8811046e-02   6.8401444e-02   2.7500521e-02   1.2119392e-02   1.1296203e+02   1.1732727e+00
   4.2260282e-02   7.2844096e-02   2.7026969e-02   1.2254598e-02   1.1283772e+02   1.1089907e+00
   3.6217842e-02   7.6862146e-02   2.6456951e-02   1.2395002e-02   1.1212106e+02   1.0669884e+00
   3.0719076e-02   8.0265106e-02   2.5822205e-02   1.2539705e-02   1.1155957e+02   1.0705432e+00
   2.5776076e-02   8.2869400e-02   2.5152093e-02   1.2684355e-02   1.1087900e+02   1.0682126e+00
   2.1399958e-02   8.4536878e-02   2.4472639e-02   1.2819081e-02   1.1011049e+02   1.0679045e+00
   1.7595954e-02   8.5121646e-02   2.3798313e-02   1.2929549e-02   1.0958189e+02   1.0913629e+00
   1.4347327e-02   8.4558732e-02   2.3126131e-02   1.2992318e-02   1.0909189e+02   1.0787710e+00
   1.1622769e-02   8.2952924e-02   2.2443109e-02   1.2989523e-02   1.0864260e+02   1.0611447e+00
   9.3885684e-03   8.0452094e-02   2.1733955e-02   1.2920914e-02   1.0808169e+02   1.0639913e+00
   7.6078848e-03   7.7245146e-02   2.0989459e-02   1.2790681e-02   1.0754508e+02   1.0706265e+00
   6.2382830e-03   7.3591908e-02   2.0216693e-02   1.2610431e-02   1.0701034e+02   1.0952763e+00
   5.2375208e-03   6.9720988e-02   1.9424956e-02   1.2402804e-02   1.0621556e+02   1.1087649e+00
   4.5645932e-03   6.5785970e-02   1.8623044e-02   1.2188973e-02   1.0502508e+02   1.1032413e+00
   4.1747864e-03   6.1867354e-02   1.7835669e-02   1.1983408e-02   1.0358029e+02   1.1004034e+00
   4.0214586e-03   5.7994134e-02   1.7094889e-02   1.1796217e-02   1.0223337e+02   1.0895190e+00
   4.0580114e-03   5.4196472e-02   1.6426709e-02   1.1638252e-02   1.0078748e+02   1.0577276e+00
   4.2378732e-03   5.0514020e-02   1.5851523e-02   1.1521462e-02   9.8870120e+01   1.0628198e+00
   4.5166012e-03   4.6971542e-02   1.5382348e-02   1.1451183e-02   9.6862351e+01   1.0667392e+00
   4.8528536e-03   4.3607602e-02   1.5019910e-02   1.1424684e-02   9.5151249e+01   1.0311770e+00
   5.2062146e-03   4.0477548e-02   1.4756483e-02   1.1438044e-02   9.3429634e+01   1.0103851e+00
   5.5374578e-03   3.7612360e-02   1.4580647e-02   1.1486105e-02   9.1645565e+01   9.9500568e-01
   5.8177146e-03   3.5008586e-02   1.4480775e-02   1.1558029e-02   8.9858747e+01   1.0174008e+00
   6.0346760e-03   3.2640942e-02   1.4451988e-02   1.1635630e-02   8.7667739e+01   1.0538989e+00
   6.1888628e-03   3.0507502e-02   1.4489227e-02   1.1692885e-02   8.5404411e+01   1.0634965e+00
   6.2903992e-03   2.8633210e-02   1.4579444e-02   1.1699556e-02   8.3311220e+01   1.0938666e+00
   6.3537768e-03   2.7039028e-02   1.4699810e-02   1.1628784e-02   8.0970838e+01   1.1180113e+00
   6.3911072e-03   2.5734496e-02   1.4826779e-02   1.1465125e-02   7.8065015e+01   1.1038910e+00
   6.4103928e-03   2.4715324e-02   1.4955120e-02   1.1207424e-02   7.5049723e+01   1.0699940e+00
   6.4156004e-03   2.3977520e-02   1.5085772e-02   1.0868019e-02   7.2124449e+01   1.0515056e+00
   6.4060674e-03   2.3505742e-02   1.5207315e-02   1.0468957e-02   6.8235431e+01   1.0692116e+00
   6.3757838e-03   2.3263348e-02   1.5301221e-02   1.0034024e-02   6.4736643e+01   1.1086483e+00
   6.3205516e-03   2.3208164e-02   1.5343263e-02   9.5857396e-03   6.1674407e+01   1.1246680e+00
   6.2464122e-03   2.3293432e-02   1.5299110e-02   9.1459136e-03   5.7843452e+01   1.1184726e+00
   6.1641594e-03   2.3479818e-02   1.5134582e-02   8.7318346e-03   5.3895674e+01   1.1322536e+00
   6.0841804e-03   2.3729880e-02   1.4835508e-02   8.3521556e-03   4.9528781e+01   1.1406962e+00
   6.0189886e-03   2.3988174e-02   1.4407901e-02   8.0090406e-03   4.5489326e+01   1.1359660e+00
   5.9809244e-03   2.4197452e-02   1.3867515e-02   7.7020076e-03   4.1409164e+01   1.1108442e+00
   5.9777606e-03   2.4310150e-02   1.3236085e-02   7.4309086e-03   3.7530399e+01   1.1080318e+00
   6.0121196e-03   2.4288972e-02   1.2537750e-02   7.1970426e-03   3.4126399e+01   1.1578349e+00
   6.0823766e-03   2.4112150e-02   1.1798352e-02   6.9995136e-03   3.0101068e+01   1.1525549e+00
   6.1858988e-03   2.3758902e-02   1.1039655e-02   6.8325236e-03   2.6966903e+01   1.1673071e+00
   6.3200904e-03   2.3211878e-02   1.0276487e-02   6.6851306e-03   2.4301724e+01   1.2209117e+00
   6.4785726e-03   2.2478752e-02   9.5223571e-03   6.5468506e-03   2.2033554e+01   1.2007227e+00
   6.6544270e-03   2.1580112e-02   8.7878423e-03   6.4136576e-03   2.0291765e+01   1.1947046e+00
   6.8448722e-03   2.0541316e-02   8.0783479e-03   6.2846956e-03   1.7303300e+01   1.1700175e+00
   7.0480518e-03   1.9409005e-02   7.3973491e-03   6.1592496e-03   1.5450602e+01   1.1621418e+00
   7.2596144e-03   1.8253716e-02   6.7490165e-03   6.0373616e-03   1.4986328e+01   1.2247882e+00
   7.4736892e-03   1.7152670e-02   6.1359253e-03   5.9213168e-03   1.3071404e+01   1.2243621e+00
   7.6900986e-03   1.6171556e-02   5.5570851e-03   5.8150588e-03   1.0896195e+01   1.2313633e+00
   7.9149072e-03   1.5365186e-02   5.0128017e-03   5.7192078e-03   9.5125427e+00   1.2429365e+00
   8.1527178e-03   1.4783590e-02   4.5051407e-03   5.6320118e-03   8.3495456e+00   1.2125486e+00
   8.4034470e-03   1.4472649e-02   4.0350675e-03   5.5555838e-03   7.7377655e+00   1.2148658e+00
   8.6651048e-03   1.4475289e-02   3.6055661e-03   5.4956740e-03   7.4076875e+00   1.2326253e+00
   8.9436462e-03   1.4826131e-02   3.2214929e-03   5.4588240e-03   6.8437497e+00   1.2380633e+00
   9.2528242e-03   1.5546348e-02   2.8860713e-03   5.4519602e-03   6.2978936e+00   1.2443784e+00
   9.6039254e-03   1.6641794e-02   2.6014715e-03   5.4808226e-03   5.9000284e+00   1.2588070e+00
   1.0006725e-02   1.8106692e-02   2.3691795e-03   5.5485728e-03   5.4945658e+00   1.2392964e+00
   1.0471926e-02   1.9931628e-02   2.1883755e-03   5.6552598e-03   5.1023354e+00   1.2061380e+00
   1.1010239e-02   2.2094550e-02   2.0561591e-03   5.7981422e-03   4.4889025e+00   1.1731028e+00
   1.1630457e-02   2.4548894e-02   1.9682251e-03   5.9699496e-03   3.3465812e+00   1.1363264e+00
   1.2332362e-02   2.7230372e-02   1.9189537e-03   6.1607666e-03   2.6262597e+00   1.1166129e+00
   1.3106925e-02   3.0073690e-02   1.9025621e-03   6.3688296e-03   2.6987238e+00   1.1126568e+00
   1.3941418e-02   3.3028474e-02   1.9133921e-03   6.5992496e-03   2.7127631e+00   1.1370620e+00
   1.4818361e-02   3.6057732e-02   1.9461103e-03   6.8590546e-03   2.4591337e+00   1.1214529e+00
   1.5714716e-02   3.9133454e-02   1.9970027e-03   7.1608996e-03   2.1694495e+00   1.0985627e+00
   1.6600931e-02   4.2240966e-02   2.0640039e-03   7.5169266e-03   1.7758054e+00   1.1132859e+00
   1.7439765e-02   4.5355750e-02   2.1458323e-03   7.9335236e-03   1.3832210e+00   1.1001790e+00
   1.8193852e-02   4.8437126e-02   2.2416495e-03   8.4131146e-03   1.2586557e+00   1.0847177e+00
   1.8833910e-02   5.1474270e-02   2.3526655e-03   8.9549666e-03   1.2485810e+00   1.0749493e+00
   1.9336772e-02   5.4496104e-02   2.4834943e-03   9.5592056e-03   1.2473307e+00   1.0650738e+00
   1.9683082e-02   5.7546308e-02   2.6396517e-03   1.0228055e-02   1.2422277e+00   1.0368631e+00
   1.9862732e-02   6.0681958e-02   2.8251165e-03   1.0961061e-02   1.2188629e+00   1.0496341e+00
   1.9880907e-02   6.3954198e-02   3.0418705e-03   1.1752220e-02   1.2142453e+00   1.0898684e+00
   1.9749826e-02   6.7391242e-02   3.2895463e-03   1.2596589e-02   1.2214796e+00   1.0827040e+00
   1.9478641e-02   7.1006870e-02   3.5669083e-03   1.3495708e-02   1.2485774e+00   1.1030729e+00
   1.9079357e-02   7.4771222e-02   3.8716217e-03   1.4448650e-02   1.2347362e+00   1.0852542e+00
   1.8570985e-02   7.8598326e-02   4.1983669e-03   1.5448466e-02   1.2293556e+00   1.0935476e+00
   1.7975008e-02   8.2362414e-02   4.5401077e-03   1.6489296e-02   1.2334842e+00   1.0977940e+00
   1.7311826e-02   8.5922804e-02   4.8872137e-03   1.7562070e-02   1.2191840e+00   1.0408477e+00
   1.6602725e-02   8.9146566e-02   5.2284009e-03   1.8645468e-02   1.2275186e+00   1.0873109e+00
   1.5869896e-02   9.1900508e-02   5.5545617e-03   1.9700006e-02   1.2129284e+00   1.0800350e+00
   1.5128219e-02   9.4107864e-02   5.8577521e-03   2.0668008e-02   1.2154765e+00   1.1003870e+00
   1.4385493e-02   9.5755066e-02   6.1322603e-03   2.1501036e-02   1.2256037e+00   1.0799627e+00
   1.3647394e-02   9.6822148e-02   6.3729471e-03   2.2184254e-02   1.2162945e+00   1.0499874e+00
   1.2913647e-02   9.7251046e-02   6.5730775e-03   2.2722740e-02   1.2347889e+00   1.1155161e+00
   1.2180957e-02   9.6955972e-02   6.7302997e-03   2.3121910e-02   1.2359522e+00   1.0044838e+00
   1.1449252e-02   9.5915214e-02   6.8444151e-03   2.3384548e-02   1.2276231e+00   1.1046233e+00
   1.0723086e-02   9.4169822e-02   6.9149329e-03   2.3518642e-02   1.2299726e+00   1.0519664e+00
   1.0014781e-02   9.1812682e-02   6.9465503e-03   2.3532060e-02   1.2087395e+00   1.0779909e+00
   9.3388708e-03   8.9017064e-02   6.9458599e-03   2.3420758e-02   1.2308972e+00   1.1083479e+00
   8.7051878e-03   8.5929488e-02   6.9151793e-03   2.3182526e-02   1.2357826e+00   9.2751478e-01
   8.1212134e-03   8.2616690e-02   6.8489971e-03   2.2828196e-02   1.2062962e+00   1.1023427e+00
   7.5929460e-03   7.9100562e-02   6.7376911e-03   2.2374556e-02   1.2376202e+00   6.1349368e-01
   7.1222840e-03   7.5384254e-02   6.5794659e-03   2.1841936e-02   1.2164033e+00   1.2810077e+00
   6.7040690e-03   7.1453800e-02   6.3813905e-03   2.1246350e-02   1.2135460e+00   1.9330771e+00
   6.3258726e-03   6.7303708e-02   6.1545503e-03   2.0587536e-02   1.2446229e+00   6.6548865e+00
   5.9746528e-03   6.2990334e-02   5.9128951e-03   1.9854546e-02   1.2113349e+00   2.2448764e+01
   5.6429076e-03   5.8606746e-02   5.6716179e-03   1.9034026e-02   1.2176645e+00   3.8616787e+01
   5.3257172e-03   5.4250452e-02   5.4449495e-03   1.8120986e-02   1.2200120e+00   5.2039419e+01
   5.0227170e-03   4.9999370e-02   5.2438141e-03   1.7135118e-02   1.2105522e+00   6.5736993e+01
   4.7435324e-03   4.5901352e-02   5.0773955e-03   1.6108900e-02   1.2214510e+00   7.5371189e+01
   4.5038162e-03   4.1990242e-02   4.9553303e-03   1.5072819e-02   1.2271574e+00   8.2641533e+01
   4.3259708e-03   3.8288090e-02   4.8858125e-03   1.4061347e-02   1.2314066e+00   8.7310019e+01
   4.2391366e-03   3.4834580e-02   4.8735651e-03   1.3108259e-02   1.2094169e+00   8.9845943e+01
   4.2731898e-03   3.1684932e-02   4.9218371e-03   1.2237789e-02   1.2129487e+00   9.2040139e+01
   4.4571452e-03   2.8881906e-02   5.0345909e-03   1.1463853e-02   1.2218113e+00   9.3239750e+01
   4.8170664e-03   2.6454518e-02   5.2164523e-03   1.0795064e-02   1.2061082e+00   9.4192056e+01
   5.3758036e-03   2.4408370e-02   5.4733999e-03   1.0240750e-02   1.2044221e+00   9.4642996e+01
   6.1526582e-03   2.2723410e-02   5.8109481e-03   9.8088286e-03   1.2097284e+00   9.4930412e+01
   7.1621914e-03   2.1369468e-02   6.2320811e-03   9.4997316e-03   1.2192208e+00   9.5154252e+01
   8.4127062e-03   2.0319922e-02   6.7396889e-03   9.3070696e-03   1.2177740e+00   9.5500284e+01
   9.9043452e-03   1.9546304e-02   7.3392379e-03   9.2295306e-03   1.2262614e+00   9.6260626e+01
   1.1630137e-02   1.9017614e-02   8.0359903e-03   9.2752886e-03   1.2313765e+00   9.6751997e+01
   1.3575090e-02   1.8699057e-02   8.8326563e-03   9.4510886e-03   1.2116717e+00   9.7067923e+01
   1.5716346e-02   1.8547299e-02   9.7352731e-03   9.7614736e-03   1.2276391e+00   9.7220890e+01
   1.8017295e-02   1.8524154e-02   1.0754546e-02   1.0216917e-02   1.2439692e+00   9.7287669e+01
   2.0436034e-02   1.8585783e-02   1.1896630e-02   1.0830720e-02   1.2467393e+00   9.7364942e+01
   2.2943584e-02   1.8691904e-02   1.3160814e-02   1.1614756e-02   1.2476929e+00   9.7502428e+01
   2.5514418e-02   1.8840549e-02   1.4541979e-02   1.2578177e-02   1.2247843e+00   9.7679368e+01
   2.8113088e-02   1.9044356e-02   1.6031236e-02   1.3726300e-02   1.2407345e+00   9.7748152e+01
   3.0686560e-02   1.9304819e-02   1.7627609e-02   1.5057290e-02   1.2486150e+00   9.7900503e+01
   3.3175924e-02   1.9624649e-02   1.9336406e-02   1.6555826e-02   1.2323785e+00   9.8042012e+01
   3.5526622e-02   2.0007700e-02   2.1158227e-02   1.8194506e-02   1.2480059e+00   9.8025601e+01
   3.7683204e-02   2.0451876e-02   2.3096465e-02   1.9932050e-02   1.2343170e+00   9.7951408e+01
   3.9581500e-02   2.0956586e-02   2.5151059e-02   2.1717590e-02   1.2378798e+00   9.7828329e+01
   4.1157800e-02   2.1515956e-02   2.7305735e-02   2.3497652e-02   1.2509839e+00   9.7687441e+01
   4.2417354e-02   2.2109682e-02   2.9521683e-02   2.5209190e-02   1.2315747e+00   9.7631588e+01
   4.3416664e-02   2.2713424e-02   3.1737873e-02   2.6784918e-02   1.2437970e+00   9.7533819e+01
   4.4189858e-02   2.3304680e-02   3.3877865e-02   2.8168758e-02   1.2454362e+00   9.7434399e+01
   4.4772822e-02   2.3864914e-02   3.5849259e-02   2.9312600e-02   1.2492287e+00   9.7272043e+01
   4.5214780e-02   2.4372910e-02   3.7547613e-02   3.0159062e-02   1.2338936e+00   9.6910017e+01
   4.5560184e-02   2.4805630e-02   3.8844063e-02   3.0671660e-02   1.2201696e+00   9.6507940e+01
   4.5851246e-02   2.5151112e-02   3.9621669e-02   3.0862262e-02   1.2598818e+00   9.5853070e+01
   4.6116538e-02   2.5406574e-02   3.9807745e-02   3.0754700e-02   1.2507002e+00   9.5074114e+01
   4.6351658e-02   2.5569510e-02   3.9331113e-02   3.0380782e-02   1.2491538e+00   9.4198280e+01
   4.6544708e-02   2.5636570e-02   3.8185169e-02   2.9785760e-02   1.2554543e+00   9.3149547e+01
   4.6702342e-02   2.5610856e-02   3.6464603e-02   2.9004934e-02   1.2314675e+00   9.1963403e+01
   4.6813742e-02   2.5495786e-02   3.4284569e-02   2.8049378e-02   1.2471420e+00   9.0334475e+01
   4.6843408e-02   2.5296192e-02   3.1766723e-02   2.6911078e-02   1.2485448e+00   8.8521344e+01
   4.6776128e-02   2.5029980e-02   2.9035353e-02   2.5595600e-02   1.2418320e+00   8.6672863e+01
   4.6622002e-02   2.4723762e-02   2.6198635e-02   2.4129076e-02   1.2458282e+00   8.4898390e+01
   4.6383906e-02   2.4405860e-02   2.3351383e-02   2.2547918e-02   1.2304864e+00   8.2464930e+01
   4.6050142e-02   2.4104854e-02   2.0577399e-02   2.0893126e-02   1.2265622e+00   7.9194607e+01
   4.5598236e-02   2.3850254e-02   1.7947973e-02   1.9198392e-02   1.2398998e+00   7.6496212e+01
   4.5011548e-02   2.3661378e-02   1.5513544e-02   1.7497884e-02   1.2563318e+00   7.3729268e+01
   4.4304244e-02   2.3543108e-02   1.3305075e-02   1.5826679e-02   1.2613589e+00   7.0422936e+01
   4.3516880e-02   2.3494720e-02   1.1336329e-02   1.4209623e-02   1.2491611e+00   6.7442251e+01
   4.2707436e-02   2.3508916e-02   9.6070861e-03   1.2665569e-02   1.2453769e+00   6.4347882e+01
   4.1929576e-02   2.3569376e-02   8.1090791e-03   1.1215261e-02   1.2470504e+00   6.1062867e+01
   4.1203822e-02   2.3647256e-02   6.8291557e-03   9.8796916e-03   1.2265977e+00   5.7988969e+01
   4.0507274e-02   2.3699092e-02   5.7530523e-03   8.6747976e-03   1.2357701e+00   5.4876516e+01
   3.9784308e-02   2.3683256e-02   4.8633623e-03   7.6146266e-03   1.2673077e+00   5.2356537e+01
   3.8973198e-02   2.3577338e-02   4.1409297e-03   6.7149846e-03   1.2552900e+00   4.9885645e+01
   3.8034258e-02   2.3364302e-02   3.5681265e-03   5.9905796e-03   1.2396844e+00   4.6180068e+01
   3.6956896e-02   2.3033772e-02   3.1284285e-03   5.4527286e-03   1.2585386e+00   4.3144953e+01
   3.5720642e-02   2.2598962e-02   2.8052895e-03   5.1082250e-03   1.2580648e+00   4.0663912e+01
   3.4304982e-02   2.2073876e-02   2.5799087e-03   4.9609556e-03   1.2428122e+00   3.7103758e+01
   3.2733688e-02   2.1470926e-02   2.4346797e-03   5.0189036e-03   1.2489379e+00   3.4385442e+01
   3.1044274e-02   2.0817162e-02   2.3564361e-03   5.2940898e-03   1.2395660e+00   3.2374409e+01
   2.9258044e-02   2.0136948e-02   2.3339737e-03   5.7951202e-03   1.2472531e+00   2.9474912e+01
   2.7391800e-02   1.9444872e-02   2.3558601e-03   6.5259986e-03   1.2458262e+00   2.6518122e+01
   2.5481598e-02   1.8750061e-02   2.4101949e-03   7.4871366e-03   1.2301298e+00   2.4248962e+01
   2.3585210e-02   1.8054736e-02   2.4846747e-03   8.6768676e-03   1.2489248e+00   2.2084980e+01
   2.1752664e-02   1.7354231e-02   2.5689181e-03   1.0093531e-02   1.2448139e+00   1.9497841e+01
   2.0016420e-02   1.6637077e-02   2.6580447e-03   1.1735166e-02   1.2497532e+00   1.7485800e+01
   1.8398193e-02   1.5896451e-02   2.7506883e-03   1.3598677e-02   1.2523057e+00   1.5471036e+01
   1.6916407e-02   1.5132573e-02   2.8455089e-03   1.5676838e-02   1.2551108e+00   1.3133349e+01
   1.5589810e-02   1.4354440e-02   2.9417255e-03   1.7967402e-02   1.2618607e+00   1.1832323e+01
   1.4440819e-02   1.3586741e-02   3.0411285e-03   2.0482252e-02   1.2259249e+00   1.0618829e+01
   1.3504573e-02   1.2859682e-02   3.1461451e-03   2.3230044e-02   1.2476508e+00   9.0773342e+00
   1.2820392e-02   1.2207440e-02   3.2572787e-03   2.6202710e-02   1.2512127e+00   7.9601878e+00
   1.2423978e-02   1.1662064e-02   3.3760069e-03   2.9374594e-02   1.2156919e+00   6.8508486e+00
   1.2347569e-02   1.1242735e-02   3.5043903e-03   3.2699258e-02   1.2539894e+00   5.6453298e+00
   1.2610109e-02   1.0959008e-02   3.6426875e-03   3.6105680e-02   1.2512520e+00   5.0353922e+00
   1.3216098e-02   1.0808923e-02   3.7910555e-03   3.9494754e-02   1.2483373e+00   4.9259957e+00
   1.4164702e-02   1.0779983e-02   3.9507773e-03   4.2753796e-02   1.2491526e+00   4.4565945e+00
   1.5451007e-02   1.0853154e-02   4.1258691e-03   4.5768360e-02   1.2278861e+00   3.9879564e+00
   1.7062540e-02   1.1005586e-02   4.3223559e-03   4.8423666e-02   1.2499725e+00   3.8087168e+00
   1.8975214e-02   1.1213509e-02   4.5433603e-03   5.0613424e-02   1.2171499e+00   3.6986507e+00
   2.1149364e-02   1.1448801e-02   4.7884031e-03   5.2233528e-02   1.2257900e+00   3.6460872e+00
   2.3528992e-02   1.1677294e-02   5.0601815e-03   5.3190904e-02   1.2308589e+00   3.3712378e+00
   2.6039752e-02   1.1863843e-02   5.3658103e-03   5.3417172e-02   1.2302782e+00   2.9115513e+00
   2.8595694e-02   1.1979114e-02   5.7091633e-03   5.2866212e-02   1.2445114e+00   2.5102358e+00
   3.1108304e-02   1.1995973e-02   6.0883193e-03   5.1557180e-02   1.2130543e+00   2.3493661e+00
   3.3526072e-02   1.1884198e-02   6.4972791e-03   4.9599784e-02   1.2613204e+00   2.2645574e+00
   3.5893620e-02   1.1627022e-02   6.9285375e-03   4.7153686e-02   1.2114393e+00   2.1746761e+00
   3.8314910e-02   1.1229132e-02   7.3755651e-03   4.4388642e-02   1.2556109e+00   1.9506255e+00
   4.0882036e-02   1.0706100e-02   7.8335051e-03   4.1451912e-02   1.2570117e+00   1.7647766e+00
   4.3660608e-02   1.0096974e-02   8.2983921e-03   3.8454690e-02   1.2225575e+00   1.7918323e+00
   4.6692924e-02   9.4662450e-03   8.7663713e-03   3.5484708e-02   1.2791910e+00   1.5419567e+00
   5.0013614e-02   8.8776020e-03   9.2378021e-03   3.2620096e-02   1.1645696e+00   1.2961007e+00
   5.3637738e-02   8.3854226e-03   9.7152571e-03   2.9925014e-02   1.3256795e+00   1.2359982e+00
   5.7543826e-02   8.0459102e-03   1.0200996e-02   2.7438052e-02   1.1726768e+00   1.1930613e+00
   6.1699392e-02   7.9238598e-03   1.0698098e-02   2.5179478e-02   1.2445493e+00   1.2262206e+00
   6.6076006e-02   8.0823118e-03   1.1208019e-02   2.3152660e-02   1.2786549e+00   1.1942135e+00
   7.0637002e-02   8.5738390e-03   1.1736401e-02   2.1343142e-02   1.0833907e+00   1.1962895e+00
   7.5315420e-02   9.4417008e-03   1.2291563e-02   1.9725354e-02   1.3786276e+00   1.2226002e+00
   7.9990592e-02   1.0719286e-02   1.2881071e-02   1.8262556e-02   8.0888228e-01   1.1970926e+00
   8.4476532e-02   1.2432777e-02   1.3518475e-02   1.6911084e-02   1.3650736e+00   1.1870738e+00
   8.8565796e-02   1.4607705e-02   1.4221603e-02   1.5628703e-02   6.6775928e-01   1.1944698e+00
   9.2054006e-02   1.7270546e-02   1.5006203e-02   1.4392684e-02   1.4485295e+00   1.2282074e+00
   9.4727970e-02   2.0449580e-02   1.5882892e-02   1.3208380e-02   8.2621272e+00   1.2452995e+00
   9.6432608e-02   2.4179342e-02   1.6859860e-02   1.2091064e-02   1.8301382e+01   1.2428923e+00
   9.7090560e-02   2.8492032e-02   1.7936441e-02   1.1055227e-02   3.9606966e+01   1.2261601e+00
   9.6648186e-02   3.3409442e-02   1.9095099e-02   1.0110138e-02   6.3315241e+01   1.2373344e+00
   9.5072530e-02   3.8938764e-02   2.0304453e-02   9.2584046e-03   7.6508566e+01   1.2975858e+00
   9.2392804e-02   4.5056304e-02   2.1517071e-02   8.5014326e-03   8.6756369e+01   1.3240753e+00
   8.8695486e-02   5.1708108e-02   2.2682075e-02   7.8386036e-03   9.5679512e+01   1.3296816e+00
   8.4065038e-02   5.8820902e-02   2.3768417e-02   7.2675636e-03   1.0339526e+02   1.3039293e+00
   7.8633130e-02   6.6310172e-02   2.4763517e-02   6.7839026e-03   1.0891762e+02   1.2568224e+00
   7.2620628e-02   7.4061748e-02   2.5650607e-02   6.3808796e-03   1.1118289e+02   1.2447849e+00
   6.6275062e-02   8.1906358e-02   2.6398177e-02   6.0522566e-03   1.1251264e+02   1.2471083e+00
   5.9835414e-02   8.9657400e-02   2.6978381e-02   5.7913530e-03   1.1265977e+02   1.1976200e+00
   5.3489116e-02   9.7138274e-02   2.7387759e-02   5.5932334e-03   1.1245977e+02   1.1226567e+00
   4.7355676e-02   1.0414125e-01   2.7648373e-02   5.4557604e-03   1.1193069e+02   1.1420100e+00
   4.1521396e-02   1.1038441e-01   2.7791319e-02   5.3760976e-03   1.1107395e+02   1.1374142e+00
   3.6047070e-02   1.1560919e-01   2.7842739e-02   5.3517440e-03   1.1017137e+02   1.1253303e+00
   3.0975198e-02   1.1966286e-01   2.7812853e-02   5.3796536e-03   1.0886587e+02   1.1505753e+00
   2.6351966e-02   1.2243090e-01   2.7695301e-02   5.4546602e-03   1.0774012e+02   1.0712370e+00
   2.2224404e-02   1.2394505e-01   2.7486697e-02   5.5719750e-03   1.0652474e+02   1.0683898e+00
   1.8620763e-02   1.2441140e-01   2.7199271e-02   5.7284702e-03   1.0522563e+02   1.1082676e+00
   1.5545636e-02   1.2398423e-01   2.6860873e-02   5.9220098e-03   1.0414928e+02   1.0803348e+00
   1.2985247e-02   1.2272616e-01   2.6495003e-02   6.1498106e-03   1.0314184e+02   1.0835197e+00
   1.0917030e-02   1.2074293e-01   2.6106125e-02   6.4129746e-03   1.0241397e+02   1.0541298e+00
   9.3149554e-03   1.1826695e-01   2.5693729e-02   6.7224376e-03   1.0149669e+02   1.0658701e+00
   8.1456466e-03   1.1555320e-01   2.5264967e-02   7.0950076e-03   1.0033731e+02   1.0901373e+00
   7.3706838e-03   1.1275288e-01   2.4839721e-02   7.5450576e-03   9.9412105e+01   1.0781556e+00
   6.9519062e-03   1.0990811e-01   2.4448385e-02   8.0804706e-03   9.8204127e+01   1.0958918e+00
   6.8527072e-03   1.0694165e-01   2.4119261e-02   8.7038596e-03   9.6812730e+01   1.1151531e+00
   7.0368062e-03   1.0375441e-01   2.3868295e-02   9.4107626e-03   9.5154156e+01   1.1391146e+00
   7.4674826e-03   1.0031892e-01   2.3700639e-02   1.0187722e-02   9.2898755e+01   1.1133428e+00
   8.1053958e-03   9.6600406e-02   2.3617035e-02   1.1012334e-02   9.0491323e+01   1.1035383e+00
   8.9057634e-03   9.2560772e-02   2.3622793e-02   1.1851052e-02   8.7982521e+01   1.0961991e+00
   9.8209200e-03   8.8233696e-02   2.3723655e-02   1.2663308e-02   8.5724403e+01   1.0596230e+00
   1.0800982e-02   8.3688578e-02   2.3909225e-02   1.3403011e-02   8.3886581e+01   1.0766272e+00
   1.1797384e-02   7.8981074e-02   2.4156619e-02   1.4022412e-02   8.2201288e+01   1.0446494e+00
   1.2768646e-02   7.4187664e-02   2.4436367e-02   1.4484539e-02   8.0048079e+01   1.0411802e+00
   1.3677974e-02   6.9432084e-02   2.4708859e-02   1.4762087e-02   7.7793143e+01   1.0943985e+00
   1.4485859e-02   6.4838738e-02   2.4915389e-02   1.4842430e-02   7.5642955e+01   1.1304519e+00
   1.5155140e-02   6.0489764e-02   2.4971905e-02   1.4738973e-02   7.2479925e+01   1.1971927e+00
   1.5660199e-02   5.6415300e-02   2.4802867e-02   1.4474265e-02   6.9392034e+01   1.1755034e+00
   1.5977424e-02   5.2625334e-02   2.4369637e-02   1.4067629e-02   6.6028458e+01   1.0949227e+00
   1.6097805e-02   4.9146320e-02   2.3675509e-02   1.3547406e-02   6.2515810e+01   1.0750395e+00
   1.6042633e-02   4.5995204e-02   2.2766767e-02   1.2950114e-02   6.0136465e+01   1.0755068e+00
   1.5838380e-02   4.3155306e-02   2.1695193e-02   1.2311325e-02   5.6694192e+01   1.0883415e+00
   1.5504163e-02   4.0584920e-02   2.0495507e-02   1.1665564e-02   5.3034510e+01   1.0984845e+00
   1.5061156e-02   3.8241896e-02   1.9196410e-02   1.1045423e-02   5.0443738e+01   1.1084760e+00
   1.4530244e-02   3.6106450e-02   1.7825041e-02   1.0479293e-02   4.7508544e+01   1.1059818e+00
   1.3927773e-02   3.4173616e-02   1.6409794e-02   9.9879206e-03   4.3647230e+01   1.0803452e+00
   1.3269762e-02   3.2439072e-02   1.4976745e-02   9.5824016e-03   3.9675965e+01   1.0948898e+00
   1.2567734e-02   3.0885150e-02   1.3552016e-02   9.2655266e-03   3.6124449e+01   1.0886346e+00
   1.1831736e-02   2.9478210e-02   1.2165273e-02   9.0311946e-03   3.1462999e+01   1.0584428e+00
   1.1082982e-02   2.8170482e-02   1.0840673e-02   8.8651686e-03   2.7253299e+01   1.0981708e+00
   1.0343899e-02   2.6907076e-02   9.5924531e-03   8.7510666e-03   2.4665046e+01   1.1081211e+00
   9.6331602e-03   2.5647798e-02   8.4303489e-03   8.6722396e-03   2.2490577e+01   1.1051136e+00
   8.9715266e-03   2.4377656e-02   7.3640705e-03   8.6104216e-03   2.0424040e+01   1.1704239e+00
   8.3760756e-03   2.3102484e-02   6.3987609e-03   8.5508806e-03   1.7574559e+01   1.2044923e+00
   7.8572008e-03   2.1837976e-02   5.5326945e-03   8.4852086e-03   1.5459245e+01   1.1991838e+00
   7.4193696e-03   2.0618214e-02   4.7633555e-03   8.4028066e-03   1.4255308e+01   1.1960730e+00
   7.0648036e-03   1.9496917e-02   4.0890397e-03   8.2864146e-03   1.2083637e+01   1.2158843e+00
   6.7951868e-03   1.8516982e-02   3.5057439e-03   8.1269396e-03   1.0401882e+01   1.2196921e+00
   6.6094306e-03   1.7699514e-02   3.0081309e-03   7.9289046e-03   9.1322054e+00   1.1894960e+00
   6.5083506e-03   1.7060603e-02   2.5913827e-03   7.6986716e-03   7.5987878e+00   1.2040347e+00
   6.4948328e-03   1.6616840e-02   2.2512657e-03   7.4459046e-03   7.1972610e+00   1.2021740e+00
   6.5668644e-03   1.6378006e-02   1.9837965e-03   7.1850586e-03   6.9351972e+00   1.1742611e+00
   6.7165676e-03   1.6345212e-02   1.7837997e-03   6.9284246e-03   6.3765235e+00   1.1741492e+00
   6.9344630e-03   1.6508226e-02   1.6450595e-03   6.6845266e-03   5.8652466e+00   1.1591019e+00
   7.2121756e-03   1.6857805e-02   1.5609981e-03   6.4594006e-03   5.2795465e+00   1.1745083e+00
   7.5424542e-03   1.7394894e-02   1.5247071e-03   6.2580156e-03   5.0374517e+00   1.1927873e+00
   7.9165570e-03   1.8114459e-02   1.5294183e-03   6.0822786e-03   4.0526986e+00   1.1704788e+00
   8.3222300e-03   1.8999682e-02   1.5679675e-03   5.9295160e-03   2.8865571e+00   1.1821697e+00
   8.7444948e-03   2.0025542e-02   1.6329237e-03   5.7931608e-03   2.7312657e+00   1.1600463e+00
   9.1700536e-03   2.1157698e-02   1.7165347e-03   5.6646236e-03   2.7296140e+00   1.1179575e+00
   9.5946312e-03   2.2351568e-02   1.8112265e-03   5.5368970e-03   2.6865308e+00   1.1135938e+00
   1.0018831e-02   2.3550198e-02   1.9123417e-03   5.4052484e-03   2.5098136e+00   1.1132036e+00
   1.0437222e-02   2.4676478e-02   2.0177345e-03   5.2710310e-03   2.2504166e+00   1.1430160e+00
   1.0836169e-02   2.5645936e-02   2.1258971e-03   5.1432350e-03   2.0336794e+00   1.1463471e+00
   1.1201706e-02   2.6396364e-02   2.2345937e-03   5.0333112e-03   1.6792677e+00   1.1367854e+00
   1.1526136e-02   2.6896668e-02   2.3407647e-03   4.9529300e-03   1.4645145e+00   1.1232659e+00
   1.1800144e-02   2.7157652e-02   2.4423443e-03   4.9114364e-03   1.3340738e+00   1.1197560e+00
   1.2008512e-02   2.7228850e-02   2.5369455e-03   4.9139080e-03   1.2319868e+00   1.1150671e+00
   1.2138679e-02   2.7174746e-02   2.6226685e-03   4.9631082e-03   1.2331593e+00   1.0638881e+00
   1.2187567e-02   2.7069114e-02   2.6997975e-03   5.0626224e-03   1.2426888e+00   1.1013942e+00
   1.2166956e-02   2.6982878e-02   2.7686163e-03   5.2160186e-03   1.2271897e+00   1.1129911e+00
   1.2104109e-02   2.6974242e-02   2.8285477e-03   5.4235852e-03   1.2211334e+00   1.0770598e+00
   1.2027553e-02   2.7100936e-02   2.8777517e-03   5.6857058e-03   1.2390227e+00   1.0935184e+00
   1.1954089e-02   2.7425396e-02   2.9138039e-03   6.0045526e-03   1.2238732e+00   1.0479952e+00
   1.1889046e-02   2.8000904e-02   2.9341567e-03   6.3792436e-03   1.2352086e+00   1.0460556e+00
   1.1829952e-02   2.8851034e-02   2.9366767e-03   6.8038026e-03   1.2541289e+00   1.0974006e+00
   1.1773593e-02   2.9979642e-02   2.9216569e-03   7.2673566e-03   1.2363157e+00   1.1081474e+00
   1.1720792e-02   3.1405952e-02   2.8908453e-03   7.7583786e-03   1.2292917e+00   1.1022276e+00
   1.1674057e-02   3.3182444e-02   2.8484073e-03   8.2717206e-03   1.2255679e+00   1.1220255e+00
   1.1640313e-02   3.5381118e-02   2.8016673e-03   8.8071936e-03   1.2330968e+00   1.1172456e+00
   1.1635532e-02   3.8063338e-02   2.7577331e-03   9.3649306e-03   1.2351999e+00   1.0552606e+00
   1.1679728e-02   4.1281796e-02   2.7222163e-03   9.9399036e-03   1.2236094e+00   1.0612061e+00
   1.1792602e-02   4.5092574e-02   2.6989283e-03   1.0522450e-02   1.2228239e+00   1.0320789e+00
   1.1994812e-02   4.9521698e-02   2.6903903e-03   1.1107956e-02   1.2274683e+00   1.0484677e+00
   1.2302752e-02   5.4551792e-02   2.6990737e-03   1.1691985e-02   1.2289159e+00   1.0548853e+00
   1.2723773e-02   6.0140260e-02   2.7277133e-03   1.2271081e-02   1.2396588e+00   1.0056243e+00
   1.3258560e-02   6.6195538e-02   2.7786323e-03   1.2849569e-02   1.2380557e+00   1.0663472e+00
   1.3899651e-02   7.2567264e-02   2.8524595e-03   1.3437086e-02   1.2316210e+00   1.0024793e+00
   1.4628241e-02   7.9055080e-02   2.9492995e-03   1.4052509e-02   1.2333543e+00   1.0846497e+00
   1.5414345e-02   8.5441724e-02   3.0694149e-03   1.4712789e-02   1.2289395e+00   1.0484098e+00
   1.6220884e-02   9.1530940e-02   3.2112983e-03   1.5424267e-02   1.2410096e+00   1.0180134e+00
   1.7010556e-02   9.7094382e-02   3.3703747e-03   1.6185438e-02   1.2284022e+00   1.1141819e+00
   1.7750874e-02   1.0192791e-01   3.5403585e-03   1.6981150e-02   1.2265459e+00   9.2112849e-01
   1.8410507e-02   1.0592556e-01   3.7147761e-03   1.7780056e-02   1.2368216e+00   1.0958294e+00
   1.8946276e-02   1.0901590e-01   3.8871381e-03   1.8539104e-02   1.2139971e+00   8.7234511e-01
   1.9315509e-02   1.1122285e-01   4.0529089e-03   1.9210568e-02   1.2284474e+00   1.0084952e+00
   1.9502886e-02   1.1266763e-01   4.2088689e-03   1.9738432e-02   1.2397096e+00   9.2328277e-01
   1.9509747e-02   1.1341325e-01   4.3505275e-03   2.0069664e-02   1.2340911e+00   6.5507676e-01
   1.9346320e-02   1.1343990e-01   4.4723817e-03   2.0176636e-02   1.2378703e+00   1.4517388e+00
   1.9044151e-02   1.1273899e-01   4.5701539e-03   2.0057564e-02   1.2292107e+00   2.0479337e+00
   1.8640232e-02   1.1136431e-01   4.6423075e-03   1.9726062e-02   1.2288117e+00   1.3267275e+01
   1.8162556e-02   1.0940994e-01   4.6865359e-03   1.9192820e-02   1.2128429e+00   3.4614783e+01
   1.7647148e-02   1.0697131e-01   4.6977995e-03   1.8468904e-02   1.2157215e+00   5.0188851e+01
   1.7144072e-02   1.0410291e-01   4.6718383e-03   1.7589330e-02   1.2345851e+00   6.2872774e+01
   1.6701929e-02   1.0084985e-01   4.6076215e-03   1.6611010e-02   1.2227207e+00   7.7040458e+01
   1.6368618e-02   9.7262846e-02   4.5056299e-03   1.5590776e-02   1.2203113e+00   8.8067679e+01
   1.6196841e-02   9.3382006e-02   4.3697853e-03   1.4574187e-02   1.2176731e+00   9.4635862e+01
   1.6232480e-02   8.9321370e-02   4.2116115e-03   1.3602998e-02   1.2245467e+00   9.8140127e+01
   1.6514505e-02   8.5243652e-02   4.0458245e-03   1.2717962e-02   1.2168093e+00   1.0020835e+02
   1.7078263e-02   8.1257072e-02   3.8876057e-03   1.1952864e-02   1.2064193e+00   1.0147614e+02
   1.7948625e-02   7.7431566e-02   3.7535891e-03   1.1337241e-02   1.2261190e+00   1.0238273e+02
   1.9142014e-02   7.3845456e-02   3.6583397e-03   1.0899399e-02   1.2099233e+00   1.0273733e+02
   2.0665334e-02   7.0588996e-02   3.6128237e-03   1.0662090e-02   1.2154572e+00   1.0254544e+02
   2.2507530e-02   6.7719380e-02   3.6255471e-03   1.0640994e-02   1.2383950e+00   1.0235836e+02
   2.4637178e-02   6.5234984e-02   3.7032051e-03   1.0847494e-02   1.2263437e+00   1.0210630e+02
   2.7010410e-02   6.3119416e-02   3.8516217e-03   1.1288292e-02   1.2244078e+00   1.0156888e+02
   2.9584880e-02   6.1384572e-02   4.0743197e-03   1.1963272e-02   1.2192085e+00   1.0062396e+02
   3.2317096e-02   6.0036782e-02   4.3728331e-03   1.2864675e-02   1.2093367e+00   9.9696611e+01
[truncated: 16,672,749 more chars]
