# Supplementary material for: Reflex Control of Robotic Gait Using Human Walking Data
Source: PLoS One. 2014 Oct 27;9(10):e109959. doi: 10.1371/journal.pone.0109959 (PMC4210155; doi:10.1371/journal.pone.0109959)
Supplement: Data S10 — Subject I. (GZ) [file pone.0109959.s027.gz › Data_S10.dat]

   1.0090530e-03   2.0779820e-02   2.1130682e-02   1.1123162e-03   2.4379307e+00   8.9067526e-01
   3.1470616e-03   2.2682820e-02   2.5063746e-02   1.5268102e-03   2.4882957e+00   8.8294123e-01
   4.9520638e-03   2.3971104e-02   2.8080158e-02   1.8894350e-03   2.4914059e+00   8.4835770e-01
   6.4075926e-03   2.4641904e-02   3.0284084e-02   2.1935366e-03   2.5452723e+00   9.1882000e-01
   7.5701770e-03   2.4788480e-02   3.1935328e-02   2.4462946e-03   2.8622339e+00   8.2883029e-01
   8.4355656e-03   2.4428850e-02   3.3168750e-02   2.6430330e-03   3.0334979e+00   9.5181990e-01
   9.0547528e-03   2.3621130e-02   3.4194666e-02   2.7921554e-03   3.2583207e+00   8.3066873e-01
   9.4643668e-03   2.2427938e-02   3.5139924e-02   2.9004922e-03   3.3092369e+00   8.3030164e-01
   9.7231988e-03   2.0949090e-02   3.6123582e-02   2.9765076e-03   3.3366656e+00   8.1285039e-01
   9.9017768e-03   1.9298598e-02   3.7267468e-02   3.0317950e-03   3.8166009e+00   5.6993317e-01
   1.0043505e-02   1.7550732e-02   3.8617214e-02   3.0741610e-03   3.7843117e+00   9.2084733e-01
   1.0211707e-02   1.5784841e-02   4.0231170e-02   3.1149456e-03   3.2940329e+00   1.8836135e-01
   1.0444251e-02   1.4045383e-02   4.2096256e-02   3.1591448e-03   3.3084177e+00   3.9578011e+00
   1.0790435e-02   1.2375811e-02   4.4183928e-02   3.2099424e-03   3.1938851e+00   1.7054362e+01
   1.1295595e-02   1.0807536e-02   4.6424070e-02   3.2691116e-03   2.6495016e+00   3.5647002e+01
   1.1992011e-02   9.3590814e-03   4.8701780e-02   3.3388988e-03   2.3119469e+00   5.5450878e+01
   1.2910609e-02   8.0553324e-03   5.0885566e-02   3.4235138e-03   1.9684028e+00   6.9578506e+01
   1.4062477e-02   6.9094782e-03   5.2809792e-02   3.5257282e-03   1.5585909e+00   7.8822996e+01
   1.5450539e-02   5.9335710e-03   5.4316990e-02   3.6472310e-03   1.1611942e+00   8.7740010e+01
   1.7061515e-02   5.1291458e-03   5.5219500e-02   3.7855478e-03   8.1710507e-01   9.5519329e+01
   1.8869759e-02   4.4924726e-03   5.5353596e-02   3.9354876e-03   8.3387666e-01   1.0226916e+02
   2.0836380e-02   4.0167706e-03   5.4656458e-02   4.0892964e-03   8.5508589e-01   1.0745179e+02
   2.2910480e-02   3.6907020e-03   5.3143282e-02   4.2368700e-03   8.2583732e-01   1.1116553e+02
   2.5035852e-02   3.5055976e-03   5.0918630e-02   4.3681488e-03   8.3878446e-01   1.1374444e+02
   2.7151400e-02   3.4495254e-03   4.8140682e-02   4.4743956e-03   8.2516559e-01   1.1501919e+02
   2.9201710e-02   3.5087956e-03   4.4955260e-02   4.5487990e-03   8.5264474e-01   1.1586606e+02
   3.1141232e-02   3.6663048e-03   4.1501360e-02   4.5881980e-03   8.4735726e-01   1.1624013e+02
   3.2938840e-02   3.9029414e-03   3.7926328e-02   4.5935724e-03   8.4945861e-01   1.1615941e+02
   3.4574154e-02   4.1999516e-03   3.4364704e-02   4.5672660e-03   8.5409678e-01   1.1599423e+02
   3.6030778e-02   4.5361794e-03   3.0924106e-02   4.5148404e-03   8.6235853e-01   1.1592344e+02
   3.7283046e-02   4.8909128e-03   2.7697280e-02   4.4438182e-03   8.7257276e-01   1.1579717e+02
   3.8291426e-02   5.2471416e-03   2.4763090e-02   4.3606454e-03   8.5878145e-01   1.1560063e+02
   3.9031454e-02   5.5893096e-03   2.2180012e-02   4.2726062e-03   8.5945369e-01   1.1534121e+02
   3.9509112e-02   5.8996336e-03   1.9988656e-02   4.1858092e-03   8.6031022e-01   1.1477155e+02
   3.9746050e-02   6.1638902e-03   1.8214626e-02   4.1020286e-03   8.5968534e-01   1.1426400e+02
   3.9775758e-02   6.3752580e-03   1.6874110e-02   4.0204886e-03   8.5541649e-01   1.1365882e+02
   3.9654514e-02   6.5300640e-03   1.5978414e-02   3.9404870e-03   8.6109745e-01   1.1279200e+02
   3.9455682e-02   6.6277176e-03   1.5533906e-02   3.8615214e-03   8.6327306e-01   1.1201627e+02
   3.9267620e-02   6.6727122e-03   1.5541356e-02   3.7850490e-03   8.6500132e-01   1.1119505e+02
   3.9177084e-02   6.6714434e-03   1.5996726e-02   3.7135446e-03   8.7459278e-01   1.1037651e+02
   3.9238754e-02   6.6301262e-03   1.6898394e-02   3.6482110e-03   8.7017416e-01   1.0935050e+02
   3.9487754e-02   6.5599764e-03   1.8250582e-02   3.5910314e-03   8.7662612e-01   1.0812505e+02
   3.9951250e-02   6.4759960e-03   2.0056678e-02   3.5439512e-03   8.7528477e-01   1.0694786e+02
   4.0641516e-02   6.3883258e-03   2.2322534e-02   3.5084938e-03   8.6426074e-01   1.0555690e+02
   4.1541266e-02   6.3006742e-03   2.5064488e-02   3.4851578e-03   8.6409706e-01   1.0415365e+02
   4.2617018e-02   6.2120326e-03   2.8298354e-02   3.4718734e-03   8.6475605e-01   1.0272823e+02
   4.3836342e-02   6.1170268e-03   3.2024218e-02   3.4644954e-03   8.7235543e-01   1.0124600e+02
   4.5135848e-02   6.0070544e-03   3.6226270e-02   3.4568018e-03   8.6777451e-01   9.9726221e+01
   4.6446334e-02   5.8741554e-03   4.0881826e-02   3.4449114e-03   8.5964510e-01   9.8074299e+01
   4.7714498e-02   5.7152372e-03   4.5963978e-02   3.4275338e-03   8.6358290e-01   9.6319352e+01
   4.8878372e-02   5.5320590e-03   5.1426132e-02   3.4026476e-03   8.6796564e-01   9.4264398e+01
   4.9871996e-02   5.3288482e-03   5.7185018e-02   3.3700508e-03   8.7303762e-01   9.2305839e+01
   5.0633668e-02   5.1085098e-03   6.3122842e-02   3.3303164e-03   8.6972142e-01   9.0342089e+01
   5.1132800e-02   4.8707742e-03   6.9108074e-02   3.2833846e-03   8.6879461e-01   8.8309238e+01
   5.1377908e-02   4.6144960e-03   7.4991600e-02   3.2309872e-03   8.7004566e-01   8.6504675e+01
   5.1416078e-02   4.3419728e-03   8.0577814e-02   3.1761484e-03   8.6227113e-01   8.4385742e+01
   5.1310098e-02   4.0596768e-03   8.5612822e-02   3.1210694e-03   8.6220007e-01   8.2336962e+01
   5.1087060e-02   3.7745496e-03   8.9813976e-02   3.0677860e-03   8.5887672e-01   8.0414795e+01
   5.0751104e-02   3.4936860e-03   9.2942498e-02   3.0182494e-03   8.6632775e-01   7.7974499e+01
   5.0287084e-02   3.2241726e-03   9.4792030e-02   2.9727318e-03   8.7918746e-01   7.5858578e+01
   4.9642518e-02   2.9713362e-03   9.5215110e-02   2.9298884e-03   8.5847991e-01   7.4126420e+01
   4.8762582e-02   2.7391036e-03   9.4257340e-02   2.8863494e-03   8.5185754e-01   7.2258846e+01
   4.7622908e-02   2.5310152e-03   9.2088932e-02   2.8400888e-03   8.6091835e-01   7.0259734e+01
   4.6224154e-02   2.3515748e-03   8.8878852e-02   2.7916234e-03   8.6437913e-01   6.7479974e+01
   4.4596918e-02   2.2054340e-03   8.4816264e-02   2.7405498e-03   8.6508271e-01   6.4652542e+01
   4.2786198e-02   2.0953812e-03   8.0118062e-02   2.6890982e-03   8.5323984e-01   6.2506371e+01
   4.0824456e-02   2.0218422e-03   7.4980694e-02   2.6419304e-03   8.6120515e-01   6.0614710e+01
   3.8760042e-02   1.9826855e-03   6.9559316e-02   2.6021140e-03   8.6454108e-01   5.8703249e+01
   3.6660326e-02   1.9745524e-03   6.4005204e-02   2.5713640e-03   8.5010855e-01   5.6111638e+01
   3.4584776e-02   1.9938634e-03   5.8472088e-02   2.5515098e-03   8.5417765e-01   5.3710678e+01
   3.2577898e-02   2.0365082e-03   5.3078810e-02   2.5493604e-03   8.5913003e-01   5.1976166e+01
   3.0668326e-02   2.0986174e-03   4.7898512e-02   2.5755592e-03   8.5891604e-01   5.0305478e+01
   2.8873068e-02   2.1770162e-03   4.2980866e-02   2.6414072e-03   8.5799782e-01   4.8500027e+01
   2.7203070e-02   2.2694502e-03   3.8375212e-02   2.7613800e-03   8.5109356e-01   4.5937911e+01
   2.5678132e-02   2.3747916e-03   3.4120536e-02   2.9509294e-03   8.5644727e-01   4.3844667e+01
   2.4325458e-02   2.4921414e-03   3.0228518e-02   3.2233752e-03   8.6404116e-01   4.2214130e+01
   2.3170968e-02   2.6196518e-03   2.6692544e-02   3.5900924e-03   8.5743627e-01   4.0279812e+01
   2.2238380e-02   2.7543752e-03   2.3503474e-02   4.0605606e-03   8.5906685e-01   3.8270356e+01
   2.1545482e-02   2.8922532e-03   2.0655752e-02   4.6425378e-03   8.6015562e-01   3.5630541e+01
   2.1111850e-02   3.0284412e-03   1.8139366e-02   5.3430138e-03   8.6168701e-01   3.3847748e+01
   2.0951138e-02   3.1592460e-03   1.5931588e-02   6.1686824e-03   8.6919118e-01   3.2360716e+01
   2.1059730e-02   3.2818350e-03   1.4008341e-02   7.1226508e-03   8.5110160e-01   3.0200091e+01
   2.1421986e-02   3.3945900e-03   1.2353337e-02   8.2009614e-03   8.4243501e-01   2.7947169e+01
   2.2009682e-02   3.5004418e-03   1.0953144e-02   9.3928188e-03   8.5829518e-01   2.5134032e+01
   2.2787080e-02   3.6058452e-03   9.7920152e-03   1.0683459e-02   8.6292999e-01   2.2743059e+01
   2.3725002e-02   3.7161548e-03   8.8524748e-03   1.2055113e-02   8.5861301e-01   2.0119817e+01
   2.4804686e-02   3.8339710e-03   8.1238964e-03   1.3481047e-02   8.5839121e-01   1.7761513e+01
   2.6009398e-02   3.9608590e-03   7.6042502e-03   1.4922448e-02   8.5868628e-01   1.6313655e+01
   2.7329608e-02   4.0973198e-03   7.2943350e-03   1.6337333e-02   8.5509960e-01   1.3959891e+01
   2.8763892e-02   4.2413642e-03   7.1965310e-03   1.7684958e-02   8.5728656e-01   1.1993461e+01
   3.0291960e-02   4.3904338e-03   7.3129028e-03   1.8928066e-02   8.6329183e-01   1.1428661e+01
   3.1868768e-02   4.5447088e-03   7.6434672e-03   2.0052854e-02   8.6619179e-01   1.1470444e+01
   3.3426696e-02   4.7057080e-03   8.1850364e-03   2.1072214e-02   8.5139050e-01   1.1663702e+01
   3.4883850e-02   4.8720460e-03   8.9325190e-03   2.1997516e-02   8.4786782e-01   1.1757610e+01
   3.6166854e-02   5.0425438e-03   9.8863220e-03   2.2830716e-02   8.5841376e-01   1.1955105e+01
   3.7212894e-02   5.2224634e-03   1.1054770e-02   2.3585158e-02   8.5461467e-01   1.2032421e+01
   3.8029066e-02   5.4224438e-03   1.2449324e-02   2.4293924e-02   8.6959243e-01   1.2071754e+01
   3.8726434e-02   5.6535642e-03   1.4086630e-02   2.4988188e-02   8.6556783e-01   1.2322475e+01
   3.9444190e-02   5.9242668e-03   1.5994120e-02   2.5685236e-02   8.6077946e-01   1.2540291e+01
   4.0312374e-02   6.2416182e-03   1.8201420e-02   2.6393826e-02   8.6412574e-01   1.2682489e+01
   4.1437282e-02   6.6117962e-03   2.0731134e-02   2.7104822e-02   8.5521349e-01   1.2849425e+01
   4.2892108e-02   7.0391572e-03   2.3596626e-02   2.7800208e-02   8.7118036e-01   1.2809367e+01
   4.4732916e-02   7.5272090e-03   2.6798556e-02   2.8465306e-02   8.4655715e-01   1.2940795e+01
   4.6981852e-02   8.0773274e-03   3.0330802e-02   2.9069960e-02   8.5645717e-01   1.3346180e+01
   4.9620340e-02   8.6855462e-03   3.4179766e-02   2.9565442e-02   8.6455165e-01   1.3233902e+01
   5.2602266e-02   9.3414982e-03   3.8313044e-02   2.9896444e-02   8.5336823e-01   1.3492603e+01
   5.5867246e-02   1.0033960e-02   4.2671216e-02   3.0000524e-02   8.8707562e-01   1.4011876e+01
   5.9347098e-02   1.0755596e-02   4.7162930e-02   2.9817898e-02   8.3968312e-01   1.3772456e+01
   6.2935756e-02   1.1500374e-02   5.1670654e-02   2.9312204e-02   8.7112332e-01   1.3648756e+01
   6.6481180e-02   1.2260861e-02   5.6054886e-02   2.8482640e-02   8.5263201e-01   1.3568406e+01
   6.9832212e-02   1.3026231e-02   6.0143082e-02   2.7369746e-02   8.4958901e-01   1.3407212e+01
   7.2883968e-02   1.3782854e-02   6.3740494e-02   2.6039814e-02   8.8636790e-01   1.3378316e+01
   7.5587922e-02   1.4514468e-02   6.6676270e-02   2.4559108e-02   8.4084114e-01   1.3202178e+01
   7.7908420e-02   1.5194856e-02   6.8774944e-02   2.2981466e-02   9.1622976e-01   1.3027914e+01
   7.9833054e-02   1.5785141e-02   6.9848542e-02   2.1344338e-02   7.2724447e-01   1.2477508e+01
   8.1414536e-02   1.6249985e-02   6.9807192e-02   1.9683750e-02   8.0590507e-01   1.1924191e+01
   8.2712772e-02   1.6566954e-02   6.8668192e-02   1.8045426e-02   6.5592546e-01   1.1764702e+01
   8.3804934e-02   1.6718646e-02   6.6543840e-02   1.6473044e-02   6.4404244e-01   1.1734176e+01
   8.4814784e-02   1.6702514e-02   6.3647586e-02   1.4999619e-02   6.8528265e-01   1.1834574e+01
   8.5845316e-02   1.6538155e-02   6.0201796e-02   1.3645546e-02   7.3235417e-01   1.1259064e+01
   8.6938160e-02   1.6255039e-02   5.6406372e-02   1.2417249e-02   1.1637251e+01   1.0307708e+01
   8.8049486e-02   1.5883061e-02   5.2436528e-02   1.1311539e-02   3.4356696e+01   1.0017195e+01
   8.9097716e-02   1.5444940e-02   4.8439372e-02   1.0319520e-02   5.4698211e+01   9.5584182e+00
   9.0007234e-02   1.4957221e-02   4.4547212e-02   9.4247636e-03   6.9882461e+01   8.2573827e+00
   9.0682076e-02   1.4435808e-02   4.0852326e-02   8.6072318e-03   8.1701516e+01   7.1921075e+00
   9.1001322e-02   1.3897778e-02   3.7416558e-02   7.8524460e-03   9.0157095e+01   6.4018860e+00
   9.0812374e-02   1.3356425e-02   3.4288828e-02   7.1580922e-03   9.8050063e+01   5.4656646e+00
   9.0006162e-02   1.2814989e-02   3.1504042e-02   6.5301596e-03   1.0528607e+02   5.0111225e+00
   8.8553544e-02   1.2277946e-02   2.9083052e-02   5.9714750e-03   1.1063234e+02   3.7079399e+00
   8.6457644e-02   1.1759741e-02   2.7021102e-02   5.4800470e-03   1.1428648e+02   1.9864281e+00
   8.3783226e-02   1.1275921e-02   2.5291896e-02   5.0526764e-03   1.1666809e+02   1.6547784e+00
   8.0663338e-02   1.0838251e-02   2.3850842e-02   4.6862872e-03   1.1818608e+02   1.2211060e+00
   7.7270504e-02   1.0458871e-02   2.2643272e-02   4.3762914e-03   1.1886619e+02   7.9004933e-01
   7.3768900e-02   1.0147197e-02   2.1619904e-02   4.1143612e-03   1.1911355e+02   9.0498232e-01
   7.0268932e-02   9.9037884e-03   2.0734016e-02   3.8910420e-03   1.1912509e+02   8.4602115e-01
   6.6831090e-02   9.7225842e-03   1.9950926e-02   3.6978960e-03   1.1878883e+02   8.8118512e-01
   6.3450860e-02   9.5965526e-03   1.9253270e-02   3.5282692e-03   1.1842817e+02   8.7655775e-01
   6.0064082e-02   9.5204802e-03   1.8628736e-02   3.3772300e-03   1.1813122e+02   8.6750262e-01
   5.6569666e-02   9.4879940e-03   1.8068798e-02   3.2405294e-03   1.1789412e+02   8.9349552e-01
   5.2854248e-02   9.4919968e-03   1.7568512e-02   3.1172480e-03   1.1778255e+02   8.6762622e-01
   4.8883976e-02   9.5250368e-03   1.7125138e-02   3.0100598e-03   1.1757676e+02   9.0462095e-01
   4.4732496e-02   9.5811948e-03   1.6737154e-02   2.9207120e-03   1.1726799e+02   8.9451112e-01
   4.0501394e-02   9.6665878e-03   1.6400038e-02   2.8489488e-03   1.1701578e+02   8.9892295e-01
   3.6294492e-02   9.7952688e-03   1.6101294e-02   2.7926332e-03   1.1666705e+02   9.0542248e-01
   3.2226406e-02   9.9762704e-03   1.5821276e-02   2.7477668e-03   1.1601410e+02   8.9653843e-01
   2.8394716e-02   1.0211205e-02   1.5538076e-02   2.7102152e-03   1.1533203e+02   9.0432735e-01
   2.4867410e-02   1.0493164e-02   1.5228368e-02   2.6766488e-03   1.1479645e+02   8.9308513e-01
   2.1691128e-02   1.0809599e-02   1.4870946e-02   2.6457628e-03   1.1424098e+02   8.9522928e-01
   1.8890737e-02   1.1145266e-02   1.4457521e-02   2.6185384e-03   1.1365543e+02   8.8852903e-01
   1.6469881e-02   1.1482134e-02   1.4000445e-02   2.5972664e-03   1.1301220e+02   8.9086804e-01
   1.4414725e-02   1.1808417e-02   1.3519082e-02   2.5843750e-03   1.1228105e+02   9.0353957e-01
   1.2696987e-02   1.2123950e-02   1.3027230e-02   2.5805668e-03   1.1150707e+02   8.9700479e-01
   1.1289795e-02   1.2437160e-02   1.2539107e-02   2.5854234e-03   1.1071635e+02   9.0385962e-01
   1.0177013e-02   1.2758887e-02   1.2070510e-02   2.5984424e-03   1.0980889e+02   9.0513809e-01
   9.3410208e-03   1.3098518e-02   1.1636281e-02   2.6181490e-03   1.0884058e+02   8.9794251e-01
   8.7578172e-03   1.3462699e-02   1.1248152e-02   2.6408276e-03   1.0777622e+02   9.0125827e-01
   8.3955560e-03   1.3851724e-02   1.0911112e-02   2.6613326e-03   1.0650341e+02   8.9333209e-01
   8.2151090e-03   1.4267392e-02   1.0623807e-02   2.6753892e-03   1.0506157e+02   8.9941890e-01
   8.1774500e-03   1.4714646e-02   1.0379049e-02   2.6795538e-03   1.0344324e+02   9.0554038e-01
   8.2435012e-03   1.5190603e-02   1.0164361e-02   2.6730714e-03   1.0197397e+02   8.8382731e-01
   8.3761212e-03   1.5681508e-02   9.9671100e-03   2.6581744e-03   1.0024947e+02   8.9358920e-01
   8.5409446e-03   1.6169962e-02   9.7771018e-03   2.6371386e-03   9.8079547e+01   9.0232582e-01
   8.7058782e-03   1.6646390e-02   9.5886790e-03   2.6118154e-03   9.6203906e+01   8.8327190e-01
   8.8472492e-03   1.7102306e-02   9.4058682e-03   2.5830614e-03   9.3918411e+01   8.9560984e-01
   8.9580268e-03   1.7516052e-02   9.2362176e-03   2.5507270e-03   9.1141651e+01   9.0246178e-01
   9.0538108e-03   1.7860257e-02   9.0831666e-03   2.5140292e-03   8.8784219e+01   8.9817481e-01
   9.1576748e-03   1.8119576e-02   8.9478524e-03   2.4734400e-03   8.6577004e+01   9.0630941e-01
   9.2852328e-03   1.8287683e-02   8.8296792e-03   2.4319300e-03   8.4511819e+01   8.9934595e-01
   9.4460708e-03   1.8350271e-02   8.7240002e-03   2.3928902e-03   8.2479006e+01   9.0126350e-01
   9.6420008e-03   1.8296532e-02   8.6223584e-03   2.3601784e-03   8.0393999e+01   9.0465527e-01
   9.8727168e-03   1.8131698e-02   8.5185576e-03   2.3369658e-03   7.8018346e+01   9.0564223e-01
   1.0138223e-02   1.7852903e-02   8.4106502e-03   2.3238018e-03   7.5647977e+01   9.0980598e-01
   1.0433493e-02   1.7446491e-02   8.2983022e-03   2.3202498e-03   7.3174061e+01   9.0623592e-01
   1.0754915e-02   1.6919559e-02   8.1822082e-03   2.3260028e-03   6.9561076e+01   9.0289724e-01
   1.1101913e-02   1.6303719e-02   8.0629650e-03   2.3410324e-03   6.6182852e+01   8.9918729e-01
   1.1467753e-02   1.5638150e-02   7.9418684e-03   2.3649140e-03   6.2900634e+01   9.0387256e-01
   1.1838423e-02   1.4962277e-02   7.8205894e-03   2.3957808e-03   5.9670248e+01   9.0584897e-01
   1.2192257e-02   1.4309951e-02   7.7016318e-03   2.4311038e-03   5.7062259e+01   9.0466030e-01
   1.2499731e-02   1.3708674e-02   7.5899840e-03   2.4678102e-03   5.4170434e+01   8.9772716e-01
   1.2738733e-02   1.3178620e-02   7.4906678e-03   2.5029972e-03   5.2100676e+01   9.0331795e-01
   1.2901613e-02   1.2729199e-02   7.4086138e-03   2.5361286e-03   5.0186338e+01   9.0321449e-01
   1.2987453e-02   1.2370295e-02   7.3492368e-03   2.5683758e-03   4.7733197e+01   8.8122513e-01
   1.2995511e-02   1.2121229e-02   7.3184488e-03   2.6008664e-03   4.4622043e+01   8.9025044e-01
   1.2927259e-02   1.2001259e-02   7.3239672e-03   2.6348260e-03   4.0987202e+01   8.9411824e-01
   1.2802019e-02   1.2023363e-02   7.3730782e-03   2.6722172e-03   3.8237409e+01   9.0043200e-01
   1.2651797e-02   1.2196583e-02   7.4707694e-03   2.7163518e-03   3.5335037e+01   9.0548787e-01
   1.2505149e-02   1.2528553e-02   7.6215974e-03   2.7726748e-03   3.3027229e+01   8.8434234e-01
   1.2389047e-02   1.3023452e-02   7.8296264e-03   2.8480878e-03   2.9829517e+01   9.0024386e-01
   1.2325441e-02   1.3675334e-02   8.0971720e-03   2.9487604e-03   2.4793260e+01   8.9744884e-01
   1.2326869e-02   1.4470964e-02   8.4267680e-03   3.0793534e-03   2.1866648e+01   8.8094303e-01
   1.2397795e-02   1.5391896e-02   8.8219350e-03   3.2426890e-03   1.9089565e+01   8.9879616e-01
   1.2531697e-02   1.6410669e-02   9.2852742e-03   3.4383790e-03   1.6019652e+01   8.9129736e-01
   1.2712577e-02   1.7492054e-02   9.8173378e-03   3.6623556e-03   1.4585334e+01   8.8173843e-01
   1.2929287e-02   1.8597158e-02   1.0420028e-02   3.9077204e-03   1.2482851e+01   8.9621249e-01
   1.3183445e-02   1.9699764e-02   1.1098665e-02   4.1658404e-03   1.0043440e+01   8.9937929e-01
   1.3480165e-02   2.0797320e-02   1.1855950e-02   4.4261538e-03   8.6635568e+00   8.9583088e-01
   1.3822371e-02   2.1901966e-02   1.2692738e-02   4.6754514e-03   7.8404553e+00   8.9611833e-01
   1.4207859e-02   2.3029278e-02   1.3612401e-02   4.8972650e-03   6.9504318e+00   8.8131598e-01
   1.4626529e-02   2.4189754e-02   1.4617318e-02   5.0734492e-03   6.5215194e+00   8.9184648e-01
   1.5061695e-02   2.5381570e-02   1.5706400e-02   5.1854996e-03   6.2284738e+00   8.8797982e-01
   1.5488037e-02   2.6594846e-02   1.6873070e-02   5.2146232e-03   5.7675438e+00   8.7171012e-01
   1.5877497e-02   2.7839898e-02   1.8102630e-02   5.1540212e-03   5.9661703e+00   8.9800728e-01
   1.6210563e-02   2.9148572e-02   1.9374868e-02   5.0178418e-03   6.0746213e+00   8.8169084e-01
   1.6471969e-02   3.0545656e-02   2.0667832e-02   4.8285464e-03   5.9887323e+00   8.8593304e-01
   1.6646775e-02   3.2035500e-02   2.1952614e-02   4.6057664e-03   5.9234477e+00   8.9305610e-01
   1.6730593e-02   3.3603634e-02   2.3193842e-02   4.3647032e-03   5.8152061e+00   8.7530535e-01
   1.6729689e-02   3.5243416e-02   2.4361386e-02   4.1153862e-03   5.9692170e+00   8.8659607e-01
   1.6648611e-02   3.6948662e-02   2.5427120e-02   3.8629938e-03   6.0314585e+00   8.8402006e-01
   1.6483953e-02   3.8693680e-02   2.6349062e-02   3.6105200e-03   6.0781293e+00   9.0287038e-01
   1.6232235e-02   4.0447220e-02   2.7069986e-02   3.3612520e-03   6.1513420e+00   8.7929957e-01
   1.5899931e-02   4.2162920e-02   2.7545850e-02   3.1174830e-03   6.0687667e+00   8.9040071e-01
   1.5496017e-02   4.3779134e-02   2.7757816e-02   2.8815334e-03   5.9463973e+00   8.8801610e-01
   1.5025639e-02   4.5210476e-02   2.7699576e-02   2.6571232e-03   5.9603061e+00   8.7528415e-01
   1.4490181e-02   4.6339360e-02   2.7396522e-02   2.4468362e-03   6.2260695e+00   9.1085330e-01
   1.3889135e-02   4.7044312e-02   2.6902812e-02   2.2519596e-03   6.4870017e+00   8.4741045e-01
   1.3228789e-02   4.7209212e-02   2.6264766e-02   2.0733650e-03   6.5391747e+00   9.1416855e-01
   1.2518161e-02   4.6769934e-02   2.5520428e-02   1.9123882e-03   6.6719483e+00   8.6930269e-01
   1.1770631e-02   4.5754640e-02   2.4711226e-02   1.7711416e-03   6.6685213e+00   8.8691500e-01
   1.1014241e-02   4.4245358e-02   2.3878734e-02   1.6512476e-03   6.1306359e+00   9.1285596e-01
   1.0281963e-02   4.2333488e-02   2.3058480e-02   1.5542408e-03   6.1134411e+00   8.2461309e-01
   9.5987808e-03   4.0084370e-02   2.2281202e-02   1.4813372e-03   6.3663617e+00   9.8410086e-01
   8.9820136e-03   3.7548540e-02   2.1579430e-02   1.4333222e-03   6.1471746e+00   7.4819349e-01
   8.4530118e-03   3.4795622e-02   2.0985466e-02   1.4111648e-03   6.4308278e+00   8.9827995e-01
   8.0406326e-03   3.1904056e-02   2.0526600e-02   1.4153988e-03   6.7289576e+00   6.9995820e-01
   7.7715858e-03   2.8948054e-02   2.0230804e-02   1.4455882e-03   6.7492763e+00   6.9297840e-01
   7.6680838e-03   2.5993020e-02   2.0129230e-02   1.5005240e-03   7.0075865e+00   8.4558060e-01
   7.7485292e-03   2.3097934e-02   2.0246562e-02   1.5806168e-03   7.3084532e+00   3.3622547e-01
   8.0248668e-03   2.0324400e-02   2.0594714e-02   1.6879046e-03   7.5468197e+00   6.8001945e+00
   8.5009124e-03   1.7730878e-02   2.1170346e-02   1.8235268e-03   6.9275744e+00   2.0217995e+01
   9.1735328e-03   1.5364167e-02   2.1959396e-02   1.9875780e-03   6.1393995e+00   3.7686175e+01
   1.0035587e-02   1.3254252e-02   2.2946284e-02   2.1790642e-03   6.1509869e+00   5.7162156e+01
   1.1080621e-02   1.1418018e-02   2.4109290e-02   2.3963762e-03   5.9477244e+00   6.9546057e+01
   1.2303779e-02   9.8668252e-03   2.5413104e-02   2.6369274e-03   5.7741485e+00   7.6782682e+01
   1.3695677e-02   8.6045132e-03   2.6815932e-02   2.8968516e-03   5.2318314e+00   8.3878583e+01
   1.5241251e-02   7.6258238e-03   2.8277728e-02   3.1717712e-03   3.7849017e+00   9.0675284e+01
   1.6918679e-02   6.9160964e-03   2.9751916e-02   3.4564694e-03   2.6029007e+00   9.6988310e+01
   1.8695297e-02   6.4521168e-03   3.1175718e-02   3.7464924e-03   1.9290592e+00   1.0178644e+02
   2.0523252e-02   6.2044052e-03   3.2477734e-02   4.0379554e-03   1.7760017e+00   1.0524198e+02
   2.2333574e-02   6.1371748e-03   3.3593094e-02   4.3264050e-03   1.4006081e+00   1.0776655e+02
   2.4062718e-02   6.2099598e-03   3.4465160e-02   4.6073960e-03   8.1151554e-01   1.0962508e+02
   2.5688296e-02   6.3827782e-03   3.5045406e-02   4.8758486e-03   8.3826253e-01   1.1063375e+02
   2.7215232e-02   6.6208274e-03   3.5314664e-02   5.1274460e-03   8.5162249e-01   1.1116383e+02
   2.8655660e-02   6.8940254e-03   3.5282126e-02   5.3582452e-03   8.3477780e-01   1.1129849e+02
   3.0020682e-02   7.1753332e-03   3.4956728e-02   5.5636352e-03   8.8071488e-01   1.1093583e+02
   3.1314658e-02   7.4392282e-03   3.4350050e-02   5.7392780e-03   8.3425369e-01   1.1062132e+02
   3.2561856e-02   7.6596416e-03   3.3494490e-02   5.8787536e-03   8.5506562e-01   1.1012584e+02
   3.3812784e-02   7.8170186e-03   3.2429112e-02   5.9746756e-03   8.5727024e-01   1.0963203e+02
   3.5120508e-02   7.9074322e-03   3.1180782e-02   6.0227376e-03   8.6794449e-01   1.0895646e+02
   3.6527682e-02   7.9367494e-03   2.9782226e-02   6.0222226e-03   8.6311928e-01   1.0795122e+02
   3.8050806e-02   7.9125086e-03   2.8279112e-02   5.9769570e-03   8.6254539e-01   1.0690168e+02
   3.9674414e-02   7.8447142e-03   2.6712416e-02   5.8962028e-03   8.7854347e-01   1.0561270e+02
   4.1342086e-02   7.7420596e-03   2.5124050e-02   5.7933104e-03   8.6585612e-01   1.0429391e+02
   4.2979056e-02   7.6113958e-03   2.3563580e-02   5.6836032e-03   8.6320126e-01   1.0308731e+02
   4.4529150e-02   7.4646372e-03   2.2078894e-02   5.5808000e-03   8.5389999e-01   1.0206542e+02
   4.5961304e-02   7.3159500e-03   2.0709606e-02   5.4950646e-03   8.5776489e-01   1.0085131e+02
   4.7292210e-02   7.1784930e-03   1.9489998e-02   5.4349636e-03   8.6955619e-01   9.9227389e+01
   4.8558530e-02   7.0633188e-03   1.8456156e-02   5.4080062e-03   8.7683766e-01   9.7666596e+01
   4.9780648e-02   6.9750620e-03   1.7642304e-02   5.4177598e-03   8.6962468e-01   9.5846501e+01
   5.0958410e-02   6.9114318e-03   1.7072240e-02   5.4630530e-03   8.6675758e-01   9.3808565e+01
   5.2053132e-02   6.8652018e-03   1.6760814e-02   5.5402902e-03   8.7662474e-01   9.1814301e+01
   5.3013748e-02   6.8259940e-03   1.6722202e-02   5.6444614e-03   8.6100311e-01   8.9646538e+01
   5.3802598e-02   6.7795050e-03   1.6972230e-02   5.7689166e-03   8.5822213e-01   8.7509698e+01
   5.4396794e-02   6.7086232e-03   1.7521950e-02   5.9040804e-03   8.6521469e-01   8.5267156e+01
   5.4774152e-02   6.5960758e-03   1.8373410e-02   6.0376326e-03   8.6338587e-01   8.2474767e+01
   5.4916220e-02   6.4298402e-03   1.9527062e-02   6.1556690e-03   8.5414703e-01   7.9445435e+01
   5.4840976e-02   6.2129760e-03   2.0991480e-02   6.2442652e-03   8.4042997e-01   7.6652259e+01
   5.4581018e-02   5.9605422e-03   2.2777396e-02   6.2931284e-03   8.5826783e-01   7.3446621e+01
   5.4169938e-02   5.6875438e-03   2.4884036e-02   6.2949062e-03   8.7050711e-01   7.0433454e+01
   5.3642074e-02   5.4052502e-03   2.7295088e-02   6.2463086e-03   8.5506122e-01   6.8100718e+01
   5.3009036e-02   5.1225628e-03   2.9987570e-02   6.1492386e-03   8.5306603e-01   6.5128201e+01
   5.2263664e-02   4.8467746e-03   3.2939202e-02   6.0059236e-03   8.5283343e-01   6.2368089e+01
   5.1399688e-02   4.5843692e-03   3.6116492e-02   5.8197632e-03   8.5485704e-01   5.9701970e+01
   5.0425024e-02   4.3407550e-03   3.9460846e-02   5.5958774e-03   8.6695069e-01   5.6589218e+01
   4.9333906e-02   4.1188784e-03   4.2893136e-02   5.3370608e-03   8.6012799e-01   5.3874967e+01
   4.8091108e-02   3.9209010e-03   4.6331528e-02   5.0454168e-03   8.5655118e-01   5.0940449e+01
   4.6663068e-02   3.7501618e-03   4.9692970e-02   4.7258466e-03   8.6763611e-01   4.8133254e+01
   4.5047616e-02   3.6090030e-03   5.2869222e-02   4.3849904e-03   8.5933586e-01   4.5599225e+01
   4.3281298e-02   3.4965598e-03   5.5716496e-02   4.0307114e-03   8.5115873e-01   4.3310636e+01
   4.1414396e-02   3.4095530e-03   5.8081630e-02   3.6738108e-03   8.4983352e-01   4.1158115e+01
   3.9505642e-02   3.3445396e-03   5.9842348e-02   3.3259510e-03   8.5511856e-01   3.8740742e+01
   3.7619876e-02   3.2999536e-03   6.0890846e-02   2.9968294e-03   8.6570401e-01   3.6618546e+01
   3.5809990e-02   3.2770856e-03   6.1130896e-02   2.6950140e-03   8.5737229e-01   3.4000318e+01
   3.4121030e-02   3.2791176e-03   6.0561082e-02   2.4285156e-03   8.5473601e-01   3.1702462e+01
   3.2579480e-02   3.3079274e-03   5.9266284e-02   2.2043270e-03   8.5453039e-01   2.9458091e+01
   3.1189142e-02   3.3624722e-03   5.7339924e-02   2.0280342e-03   8.5894038e-01   2.5807035e+01
   2.9951932e-02   3.4397828e-03   5.4892434e-02   1.9059540e-03   8.6217048e-01   2.2315103e+01
   2.8874716e-02   3.5343724e-03   5.2061322e-02   1.8471074e-03   8.4938511e-01   1.8636758e+01
   2.7972606e-02   3.6382368e-03   4.8972622e-02   1.8606760e-03   8.6837062e-01   1.6147266e+01
   2.7261170e-02   3.7398496e-03   4.5725286e-02   1.9546222e-03   8.6824324e-01   1.4967149e+01
   2.6737972e-02   3.8257690e-03   4.2411232e-02   2.1370646e-03   8.4707564e-01   1.3188325e+01
   2.6381104e-02   3.8877276e-03   3.9122164e-02   2.4157490e-03   8.5595343e-01   1.2097897e+01
   2.6164658e-02   3.9213088e-03   3.5932986e-02   2.7969914e-03   8.5147560e-01   1.0286481e+01
   2.6064948e-02   3.9234652e-03   3.2889244e-02   3.2860054e-03   8.5604040e-01   8.5021278e+00
   2.6042458e-02   3.8944134e-03   3.0015292e-02   3.8860920e-03   8.6846533e-01   7.9211159e+00
   2.6032664e-02   3.8365980e-03   2.7332282e-02   4.6001460e-03   8.6966255e-01   7.4677932e+00
   2.5971228e-02   3.7565716e-03   2.4860948e-02   5.4315642e-03   8.6982175e-01   7.5294967e+00
   2.5837980e-02   3.6645130e-03   2.2609336e-02   6.3804002e-03   8.4948215e-01   7.5591255e+00
   2.5664120e-02   3.5689662e-03   2.0572342e-02   7.4414336e-03   8.4640041e-01   7.6126011e+00
   2.5495418e-02   3.4747648e-03   1.8746934e-02   8.6035396e-03   8.7010073e-01   7.6501328e+00
   2.5373966e-02   3.3846692e-03   1.7134068e-02   9.8492576e-03   8.7198341e-01   7.6187616e+00
   2.5335496e-02   3.3022672e-03   1.5730612e-02   1.1155198e-02   8.6247053e-01   7.7492481e+00
   2.5412504e-02   3.2322566e-03   1.4526358e-02   1.2496882e-02   8.5818854e-01   7.7846740e+00
   2.5640344e-02   3.1784074e-03   1.3511223e-02   1.3850669e-02   8.6311086e-01   7.9064056e+00
   2.6045472e-02   3.1431640e-03   1.2686433e-02   1.5193263e-02   8.7319245e-01   7.9826892e+00
   2.6650336e-02   3.1295044e-03   1.2057905e-02   1.6512294e-02   8.6003941e-01   8.0939118e+00
   2.7473496e-02   3.1408268e-03   1.1632717e-02   1.7797132e-02   8.5368940e-01   8.1943962e+00
   2.8511694e-02   3.1798106e-03   1.1428309e-02   1.9023888e-02   8.7182234e-01   8.2137633e+00
   2.9761908e-02   3.2501254e-03   1.1469544e-02   2.0168782e-02   8.7558548e-01   8.4148311e+00
   3.1225388e-02   3.3559982e-03   1.1780641e-02   2.1205178e-02   8.5829902e-01   8.5148907e+00
   3.2888692e-02   3.4994610e-03   1.2385400e-02   2.2101482e-02   8.5025905e-01   8.5615573e+00
   3.4744576e-02   3.6799416e-03   1.3314399e-02   2.2831274e-02   8.5494024e-01   8.5453706e+00
   3.6782556e-02   3.8952138e-03   1.4610399e-02   2.3364190e-02   8.6318599e-01   8.5209663e+00
   3.8983066e-02   4.1431626e-03   1.6323686e-02   2.3687318e-02   8.6300003e-01   8.6798016e+00
   4.1324616e-02   4.4217872e-03   1.8507332e-02   2.3811332e-02   8.5933942e-01   8.6424319e+00
   4.3759816e-02   4.7275676e-03   2.1217116e-02   2.3745236e-02   8.6778345e-01   8.6740368e+00
   4.6251694e-02   5.0576426e-03   2.4506438e-02   2.3515826e-02   8.5228899e-01   8.7665618e+00
   4.8799094e-02   5.4099844e-03   2.8420808e-02   2.3166030e-02   8.6202707e-01   8.7242530e+00
   5.1410154e-02   5.7819318e-03   3.2987766e-02   2.2736970e-02   8.5712053e-01   8.6850579e+00
   5.4101434e-02   6.1722250e-03   3.8210944e-02   2.2264410e-02   8.4729984e-01   8.7552435e+00
   5.6886484e-02   6.5795884e-03   4.4073200e-02   2.1764918e-02   8.8309558e-01   8.8167978e+00
   5.9749780e-02   7.0026830e-03   5.0531382e-02   2.1246230e-02   8.3248443e-01   8.4383712e+00
   6.2648176e-02   7.4386998e-03   5.7507940e-02   2.0714358e-02   8.6558235e-01   8.5290741e+00
   6.5536846e-02   7.8820242e-03   6.4877070e-02   2.0183460e-02   8.6593619e-01   8.7550672e+00
   6.8392212e-02   8.3318552e-03   7.2463308e-02   1.9678134e-02   8.3596357e-01   8.2722866e+00
   7.1236002e-02   8.7914102e-03   8.0038358e-02   1.9206060e-02   8.7813581e-01   7.9415036e+00
   7.4113954e-02   9.2627374e-03   8.7324278e-02   1.8764287e-02   8.2126523e-01   7.5167078e+00
   7.7048724e-02   9.7456538e-03   9.3975306e-02   1.8341516e-02   9.0869144e-01   6.8960464e+00
   8.0025346e-02   1.0234779e-02   9.9564524e-02   1.7911579e-02   7.4925071e-01   6.5656029e+00
   8.2985130e-02   1.0719613e-02   1.0368896e-01   1.7456893e-02   7.8891155e-01   6.4316475e+00
   8.5864906e-02   1.1187580e-02   1.0600340e-01   1.6976435e-02   7.3308771e-01   6.3246158e+00
   8.8592788e-02   1.1629629e-02   1.0627713e-01   1.6486486e-02   5.8953273e-01   6.0291682e+00
   9.1045502e-02   1.2040557e-02   1.0453018e-01   1.6012860e-02   7.8964010e-01   5.6264056e+00
   9.3092752e-02   1.2413453e-02   1.0098448e-01   1.5573457e-02   4.9366978e-01   5.3456571e+00
   9.4663124e-02   1.2740568e-02   9.5995838e-02   1.5179061e-02   8.6576517e+00   5.4060076e+00
   9.5774214e-02   1.3020936e-02   8.9966380e-02   1.4831031e-02   2.8615203e+01   5.2363636e+00
   9.6476206e-02   1.3259278e-02   8.3263816e-02   1.4526665e-02   4.7845959e+01   4.7507311e+00
   9.6785656e-02   1.3456547e-02   7.6233584e-02   1.4268316e-02   6.2788969e+01   4.7003024e+00
   9.6659330e-02   1.3609691e-02   6.9161502e-02   1.4049108e-02   7.5983735e+01   4.3145884e+00
   9.6003020e-02   1.3714907e-02   6.2269258e-02   1.3852520e-02   8.5897218e+01   3.6362920e+00
   9.4703230e-02   1.3765621e-02   5.5732612e-02   1.3667010e-02   9.3195818e+01   3.1265274e+00
   9.2618458e-02   1.3746635e-02   4.9671588e-02   1.3487521e-02   1.0003311e+02   2.5424145e+00
   8.9701914e-02   1.3641431e-02   4.4157864e-02   1.3316215e-02   1.0600582e+02   2.4194302e+00
   8.6074182e-02   1.3444903e-02   3.9234348e-02   1.3155062e-02   1.0998802e+02   2.2002706e+00
   8.1870158e-02   1.3163864e-02   3.4924632e-02   1.2995103e-02   1.1275210e+02   1.7055386e+00
   7.7145220e-02   1.2821973e-02   3.1222964e-02   1.2817067e-02   1.1450663e+02   1.2530237e+00
   7.1940520e-02   1.2453527e-02   2.8102438e-02   1.2591996e-02   1.1537237e+02   8.4565177e-01
   6.6391300e-02   1.2089471e-02   2.5522150e-02   1.2288674e-02   1.1583965e+02   8.5613832e-01
   6.0688940e-02   1.1753735e-02   2.3421774e-02   1.1888086e-02   1.1569422e+02   8.8233191e-01
   5.4997902e-02   1.1464033e-02   2.1720312e-02   1.1388816e-02   1.1522883e+02   8.6082904e-01
   4.9447336e-02   1.1238631e-02   2.0324604e-02   1.0802701e-02   1.1466258e+02   8.9986336e-01
   4.4127030e-02   1.1093292e-02   1.9154116e-02   1.0148342e-02   1.1409328e+02   8.7038023e-01
   3.9106942e-02   1.1035693e-02   1.8150648e-02   9.4430986e-03   1.1377798e+02   8.9814065e-01
   3.4423296e-02   1.1068785e-02   1.7271838e-02   8.7009378e-03   1.1360091e+02   8.8149404e-01
   3.0073224e-02   1.1191494e-02   1.6481866e-02   7.9418524e-03   1.1338664e+02   8.6700626e-01
   2.6059458e-02   1.1397722e-02   1.5749568e-02   7.1931062e-03   1.1328055e+02   8.9613200e-01
   2.2399634e-02   1.1675702e-02   1.5061098e-02   6.4790398e-03   1.1306198e+02   9.0110609e-01
   1.9114663e-02   1.2011316e-02   1.4418791e-02   5.8172760e-03   1.1233265e+02   9.0092695e-01
   1.6217383e-02   1.2388047e-02   1.3828643e-02   5.2201372e-03   1.1149748e+02   8.8869419e-01
   1.3704319e-02   1.2780106e-02   1.3293163e-02   4.6944948e-03   1.1063064e+02   8.9282676e-01
   1.1560239e-02   1.3155284e-02   1.2808190e-02   4.2421210e-03   1.0958073e+02   8.9856252e-01
   9.7638668e-03   1.3483294e-02   1.2369326e-02   3.8611106e-03   1.0870687e+02   8.8704688e-01
   8.2918308e-03   1.3746132e-02   1.1975284e-02   3.5466852e-03   1.0803937e+02   8.8003351e-01
   7.1206748e-03   1.3951857e-02   1.1622779e-02   3.2919514e-03   1.0726091e+02   8.8246513e-01
   6.2288856e-03   1.4132308e-02   1.1305297e-02   3.0898578e-03   1.0630718e+02   8.8701153e-01
   5.5962580e-03   1.4323053e-02   1.1015175e-02   2.9357630e-03   1.0537283e+02   8.9532111e-01
   5.2010872e-03   1.4546675e-02   1.0748080e-02   2.8273024e-03   1.0438956e+02   9.0467508e-01
   5.0198644e-03   1.4813483e-02   1.0501922e-02   2.7614618e-03   1.0337739e+02   8.9363346e-01
   5.0243550e-03   1.5127620e-02   1.0273355e-02   2.7337998e-03   1.0238612e+02   8.8442812e-01
   5.1820202e-03   1.5485464e-02   1.0060214e-02   2.7393360e-03   1.0120932e+02   8.8647401e-01
   5.4589814e-03   1.5875613e-02   9.8618412e-03   2.7719528e-03   9.9705548e+01   8.8752419e-01
   5.8185242e-03   1.6277667e-02   9.6795314e-03   2.8237296e-03   9.7879970e+01   8.9540748e-01
   6.2249372e-03   1.6657505e-02   9.5156272e-03   2.8851616e-03   9.5821513e+01   8.9605374e-01
   6.6444216e-03   1.6969682e-02   9.3702580e-03   2.9475692e-03   9.3569030e+01   8.9650903e-01
   7.0477398e-03   1.7167999e-02   9.2408168e-03   3.0039006e-03   9.1150833e+01   8.9375918e-01
   7.4203040e-03   1.7223150e-02   9.1213776e-03   3.0462594e-03   8.8243295e+01   8.8628986e-01
   7.7580872e-03   1.7141390e-02   9.0024424e-03   3.0693724e-03   8.5233669e+01   8.9992448e-01
   8.0610642e-03   1.6959716e-02   8.8736538e-03   3.0733034e-03   8.2767191e+01   8.9660277e-01
   8.3349574e-03   1.6723198e-02   8.7292398e-03   3.0590724e-03   8.0479265e+01   8.8451524e-01
   8.5871868e-03   1.6473820e-02   8.5685026e-03   3.0274208e-03   7.8168904e+01   8.9440965e-01
   8.8201844e-03   1.6245885e-02   8.3932162e-03   2.9796484e-03   7.5507979e+01   8.8912188e-01
   9.0346596e-03   1.6066752e-02   8.2105936e-03   2.9184776e-03   7.2681188e+01   8.9479012e-01
   9.2319328e-03   1.5959018e-02   8.0317816e-03   2.8489976e-03   7.0173298e+01   9.0884425e-01
   9.4114068e-03   1.5936730e-02   7.8657184e-03   2.7767056e-03   6.7699643e+01   8.9659824e-01
   9.5713548e-03   1.5999015e-02   7.7186140e-03   2.7061126e-03   6.5167061e+01   8.9172850e-01
   9.7092268e-03   1.6130763e-02   7.5949398e-03   2.6402290e-03   6.2393011e+01   8.9000481e-01
   9.8286588e-03   1.6318554e-02   7.4979432e-03   2.5797884e-03   5.9739680e+01   8.7908389e-01
   9.9371788e-03   1.6554210e-02   7.4303104e-03   2.5239762e-03   5.7181310e+01   8.8573279e-01
   1.0036423e-02   1.6834395e-02   7.3941522e-03   2.4718496e-03   5.4591168e+01   8.9541443e-01
   1.0125945e-02   1.7162349e-02   7.3901696e-03   2.4228450e-03   5.2621270e+01   9.0149653e-01
   1.0203051e-02   1.7532512e-02   7.4155574e-03   2.3769174e-03   5.0398561e+01   9.0781100e-01
   1.0260691e-02   1.7928828e-02   7.4645556e-03   2.3355640e-03   4.8057976e+01   8.9361134e-01
   1.0289999e-02   1.8334047e-02   7.5306236e-03   2.3028812e-03   4.5119323e+01   8.7955234e-01
   1.0286675e-02   1.8736704e-02   7.6060882e-03   2.2842142e-03   4.1349677e+01   8.8247583e-01
   1.0255485e-02   1.9139562e-02   7.6819586e-03   2.2837752e-03   3.9151464e+01   8.8539028e-01
   1.0205809e-02   1.9547491e-02   7.7500384e-03   2.3045686e-03   3.7349665e+01   8.7279219e-01
   1.0147431e-02   1.9951560e-02   7.8046200e-03   2.3485316e-03   3.4011112e+01   8.7671006e-01
   1.0084769e-02   2.0337244e-02   7.8411698e-03   2.4157804e-03   2.8839889e+01   8.9339802e-01
   1.0017143e-02   2.0697604e-02   7.8561974e-03   2.5043158e-03   2.3523172e+01   8.7948510e-01
   9.9473848e-03   2.1037478e-02   7.8486886e-03   2.6110914e-03   1.9918900e+01   8.7312221e-01
   9.8888048e-03   2.1374144e-02   7.8196098e-03   2.7341698e-03   1.6988586e+01   8.8588241e-01
   9.8627928e-03   2.1733594e-02   7.7712022e-03   2.8717802e-03   1.4770444e+01   8.8964009e-01
   9.8850968e-03   2.2140406e-02   7.7060750e-03   3.0207320e-03   1.2708563e+01   8.8140638e-01
   9.9612268e-03   2.2606682e-02   7.6282670e-03   3.1781820e-03   1.0474140e+01   8.8150260e-01
   1.0091495e-02   2.3132222e-02   7.5449716e-03   3.3412202e-03   8.8186313e+00   9.0040920e-01
   1.0274785e-02   2.3711708e-02   7.4649830e-03   3.5054878e-03   7.3415478e+00   8.9077464e-01
   1.0513815e-02   2.4337252e-02   7.3958712e-03   3.6665862e-03   6.5375939e+00   8.8243914e-01
   1.0811103e-02   2.4989994e-02   7.3431308e-03   3.8213722e-03   6.1377897e+00   8.9374635e-01
   1.1162363e-02   2.5625484e-02   7.3115102e-03   3.9687548e-03   5.6970401e+00   8.8967382e-01
   1.1561983e-02   2.6197256e-02   7.3046772e-03   4.1082630e-03   5.5299932e+00   8.8641753e-01
   1.2004011e-02   2.6690300e-02   7.3244882e-03   4.2370392e-03   5.4300672e+00   8.9222884e-01
   1.2479089e-02   2.7107640e-02   7.3709402e-03   4.3499122e-03   5.6978097e+00   9.0149282e-01
   1.2976065e-02   2.7458848e-02   7.4413954e-03   4.4419724e-03   6.0177698e+00   8.9597906e-01
   1.3483027e-02   2.7754596e-02   7.5308194e-03   4.5079130e-03   5.9981290e+00   8.9301514e-01
   1.3990021e-02   2.8003434e-02   7.6318716e-03   4.5398014e-03   6.0559033e+00   8.8819191e-01
   1.4483029e-02   2.8218564e-02   7.7382826e-03   4.5323752e-03   6.2526941e+00   8.8196363e-01
   1.4934675e-02   2.8411794e-02   7.8495888e-03   4.4910596e-03   6.3723784e+00   8.8659227e-01
   1.5311731e-02   2.8590506e-02   7.9669488e-03   4.4293928e-03   6.4133904e+00   8.8908671e-01
   1.5586297e-02   2.8751462e-02   8.0888262e-03   4.3600940e-03   6.4424473e+00   8.8485453e-01
   1.5739295e-02   2.8867806e-02   8.2126820e-03   4.2915066e-03   6.3163262e+00   8.7784155e-01
   1.5761965e-02   2.8889570e-02   8.3340594e-03   4.2280222e-03   6.1875406e+00   8.9449756e-01
   1.5659353e-02   2.8789756e-02   8.4450326e-03   4.1711704e-03   6.2135051e+00   8.7890617e-01
   1.5450587e-02   2.8598920e-02   8.5366376e-03   4.1197512e-03   6.1657886e+00   8.8423349e-01
   1.5162145e-02   2.8362710e-02   8.6039556e-03   4.0702934e-03   6.0455304e+00   9.0094293e-01
   1.4822305e-02   2.8105776e-02   8.6462228e-03   4.0186810e-03   6.1440889e+00   8.7610968e-01
   1.4454055e-02   2.7837284e-02   8.6635246e-03   3.9593828e-03   6.2784253e+00   8.9193202e-01
   1.4067737e-02   2.7564596e-02   8.6593928e-03   3.8870930e-03   6.1786434e+00   8.7339023e-01
   1.3663249e-02   2.7288682e-02   8.6413006e-03   3.7987546e-03   6.2444265e+00   8.9829490e-01
   1.3243587e-02   2.6999552e-02   8.6191306e-03   3.6926564e-03   6.8655385e+00   8.6079962e-01
   1.2819131e-02   2.6693400e-02   8.6043670e-03   3.5683768e-03   7.4700624e+00   8.5223250e-01
   1.2393833e-02   2.6360942e-02   8.6054008e-03   3.4269368e-03   7.3468138e+00   9.0720979e-01
   1.1961673e-02   2.5965790e-02   8.6254672e-03   3.2731212e-03   7.0835270e+00   8.4765325e-01
   1.1516041e-02   2.5450856e-02   8.6651594e-03   3.1152734e-03   7.0205122e+00   9.3746660e-01
   1.1062471e-02   2.4753118e-02   8.7282580e-03   2.9615262e-03   7.0256596e+00   8.4077263e-01
   1.0625941e-02   2.3819294e-02   8.8222830e-03   2.8188044e-03   7.0730349e+00   9.0332735e-01
   1.0238997e-02   2.2628544e-02   8.9519528e-03   2.6920884e-03   7.0596013e+00   8.9639127e-01
   9.9272708e-03   2.1209380e-02   9.1177262e-03   2.5838618e-03   7.3994594e+00   7.9002496e-01
   9.7053228e-03   1.9624971e-02   9.3187494e-03   2.4952632e-03   7.4750240e+00   9.1577719e-01
   9.5826508e-03   1.7943878e-02   9.5532940e-03   2.4267636e-03   7.5187225e+00   5.7759629e-01
   9.5748688e-03   1.6224592e-02   9.8153814e-03   2.3786332e-03   7.7804145e+00   9.2910259e-01
   9.7020928e-03   1.4516871e-02   1.0093201e-02   2.3513072e-03   7.4424089e+00   3.8042614e-01
   9.9793848e-03   1.2866129e-02   1.0369555e-02   2.3450246e-03   7.0906400e+00   2.2707754e+00
   1.0415187e-02   1.1310600e-02   1.0625726e-02   2.3594262e-03   6.5854684e+00   1.1762513e+01
   1.1015087e-02   9.8798468e-03   1.0848740e-02   2.3930262e-03   6.4202924e+00   2.5917093e+01
   1.1781839e-02   8.5940130e-03   1.1031541e-02   2.4428544e-03   6.7602580e+00   4.4439663e+01
   1.2709653e-02   7.4629904e-03   1.1174379e-02   2.5041182e-03   6.2304657e+00   6.1665396e+01
   1.3782923e-02   6.4907164e-03   1.1285503e-02   2.5710706e-03   5.6210490e+00   7.2705872e+01
   1.4981713e-02   5.6783822e-03   1.1375048e-02   2.6388426e-03   5.3402600e+00   8.1032119e+01
   1.6284659e-02   5.0217086e-03   1.1455819e-02   2.7029874e-03   4.9179983e+00   8.7891463e+01
   1.7668029e-02   4.5111986e-03   1.1542145e-02   2.7592876e-03   4.8339830e+00   9.4530371e+01
   1.9097647e-02   4.1366254e-03   1.1645044e-02   2.8035438e-03   4.0360327e+00   1.0026259e+02
   2.0534710e-02   3.8868692e-03   1.1771872e-02   2.8295890e-03   2.4627989e+00   1.0466567e+02
   2.1961372e-02   3.7486728e-03   1.1927495e-02   2.8303994e-03   1.9167374e+00   1.0813371e+02
   2.3377826e-02   3.7072116e-03   1.2115158e-02   2.8011302e-03   1.5712071e+00   1.1020765e+02
   2.4783844e-02   3.7457038e-03   1.2333834e-02   2.7410312e-03   9.0269973e-01   1.1188604e+02
   2.6179730e-02   3.8454480e-03   1.2577733e-02   2.6542122e-03   8.2045573e-01   1.1288201e+02
   2.7571042e-02   3.9886102e-03   1.2838923e-02   2.5474738e-03   8.5663116e-01   1.1331341e+02
   2.8973668e-02   4.1634252e-03   1.3112557e-02   2.4282862e-03   8.3312625e-01   1.1349210e+02
   3.0405522e-02   4.3649564e-03   1.3396178e-02   2.3050316e-03   8.5962803e-01   1.1309703e+02
   3.1870396e-02   4.5889822e-03   1.3680982e-02   2.1858718e-03   8.4608408e-01   1.1268300e+02
   3.3366178e-02   4.8269624e-03   1.3950585e-02   2.0771702e-03   8.6807325e-01   1.1229644e+02
   3.4887756e-02   5.0658422e-03   1.4183636e-02   1.9837210e-03   8.6111699e-01   1.1187542e+02
   3.6416154e-02   5.2909804e-03   1.4360964e-02   1.9087922e-03   8.6399141e-01   1.1129544e+02
   3.7911930e-02   5.4917976e-03   1.4469392e-02   1.8535358e-03   8.6354722e-01   1.1061676e+02
   3.9314642e-02   5.6608512e-03   1.4500849e-02   1.8174624e-03   8.6167923e-01   1.0982689e+02
   4.0589450e-02   5.7913030e-03   1.4461074e-02   1.8003534e-03   8.6908051e-01   1.0878049e+02
   4.1762158e-02   5.8833664e-03   1.4365650e-02   1.8034338e-03   8.6495958e-01   1.0781944e+02
   4.2884074e-02   5.9431726e-03   1.4237683e-02   1.8284700e-03   8.7744884e-01   1.0682580e+02
   4.3997966e-02   5.9780276e-03   1.4116128e-02   1.8771068e-03   8.7068405e-01   1.0581224e+02
   4.5130398e-02   5.9985286e-03   1.4043357e-02   1.9505124e-03   8.7715710e-01   1.0470810e+02
   4.6305060e-02   6.0180050e-03   1.4059684e-02   2.0483754e-03   8.7897016e-01   1.0349590e+02
   4.7547438e-02   6.0495136e-03   1.4207670e-02   2.1693256e-03   8.6139671e-01   1.0228653e+02
   4.8860024e-02   6.1015480e-03   1.4528344e-02   2.3119240e-03   8.6693416e-01   1.0106787e+02
   5.0206380e-02   6.1764514e-03   1.5061164e-02   2.4741166e-03   8.6733786e-01   1.0003528e+02
   5.1502830e-02   6.2719218e-03   1.5838720e-02   2.6520366e-03   8.6965783e-01   9.8767271e+01
   5.2633014e-02   6.3801398e-03   1.6884666e-02   2.8393894e-03   8.7157990e-01   9.7204010e+01
   5.3465560e-02   6.4892254e-03   1.8219920e-02   3.0282026e-03   8.7646529e-01   9.5493388e+01
   5.3870652e-02   6.5833952e-03   1.9867856e-02   3.2109266e-03   8.7398946e-01   9.3775546e+01
   5.3789616e-02   6.6444662e-03   2.1850546e-02   3.3819618e-03   8.6875143e-01   9.2263474e+01
   5.3236438e-02   6.6614148e-03   2.4181914e-02   3.5367408e-03   8.7876804e-01   9.0344187e+01
   5.2251476e-02   6.6315078e-03   2.6880368e-02   3.6718104e-03   8.7362035e-01   8.8177128e+01
   5.0924604e-02   6.5573046e-03   2.9972990e-02   3.7859180e-03   8.7761396e-01   8.5937654e+01
   4.9387050e-02   6.4469556e-03   3.3476942e-02   3.8777562e-03   8.7338961e-01   8.3628111e+01
   4.7772710e-02   6.3091512e-03   3.7385950e-02   3.9456240e-03   8.6932254e-01   8.1771911e+01
   4.6184678e-02   6.1523948e-03   4.1675158e-02   3.9888950e-03   8.8148977e-01   7.9706262e+01
   4.4670980e-02   5.9864050e-03   4.6314058e-02   4.0069632e-03   8.7359995e-01   7.7541256e+01
   4.3241176e-02   5.8196506e-03   5.1258792e-02   3.9994444e-03   8.6700217e-01   7.5559216e+01
   4.1866620e-02   5.6582370e-03   5.6433124e-02   3.9642022e-03   8.6891142e-01   7.3243222e+01
   4.0484106e-02   5.5046598e-03   6.1722522e-02   3.8957916e-03   8.7527617e-01   7.1255777e+01
   3.9048888e-02   5.3576934e-03   6.6991554e-02   3.7925964e-03   8.7397144e-01   6.9195503e+01
   3.7556380e-02   5.2161348e-03   7.2092986e-02   3.6603470e-03   8.6841993e-01   6.6681967e+01
   3.6025764e-02   5.0797052e-03   7.6849142e-02   3.5075764e-03   8.7024729e-01   6.3994136e+01
   3.4476206e-02   4.9454300e-03   8.1034602e-02   3.3451286e-03   8.6868074e-01   6.0728266e+01
   3.2915530e-02   4.8093670e-03   8.4393078e-02   3.1857082e-03   8.6849624e-01   5.7786323e+01
   3.1364328e-02   4.6699302e-03   8.6708028e-02   3.0396580e-03   8.8074358e-01   5.5117644e+01
   2.9842974e-02   4.5298434e-03   8.7792436e-02   2.9155492e-03   8.8020692e-01   5.2209329e+01
   2.8359766e-02   4.3981500e-03   8.7508380e-02   2.8233270e-03   8.7051844e-01   4.9796958e+01
   2.6933312e-02   4.2857390e-03   8.5915944e-02   2.7739742e-03   8.7488682e-01   4.7469709e+01
   2.5579272e-02   4.2007568e-03   8.3207740e-02   2.7780004e-03   8.6168791e-01   4.4339815e+01
   2.4301678e-02   4.1483316e-03   7.9570214e-02   2.8454134e-03   8.5762761e-01   4.1420398e+01
   2.3106164e-02   4.1303784e-03   7.5209284e-02   2.9885310e-03   8.7797441e-01   3.9466781e+01
   2.2010744e-02   4.1449324e-03   7.0347498e-02   3.2216334e-03   8.7705738e-01   3.6699170e+01
   2.1043180e-02   4.1866878e-03   6.5177090e-02   3.5566332e-03   8.7543340e-01   3.3195584e+01
   2.0220840e-02   4.2482416e-03   5.9846000e-02   4.0046336e-03   8.8425859e-01   3.0097484e+01
   1.9544131e-02   4.3207188e-03   5.4483200e-02   4.5799854e-03   8.7489831e-01   2.6413023e+01
   1.9004921e-02   4.3963542e-03   4.9212894e-02   5.2975760e-03   8.7363447e-01   2.1608713e+01
   1.8589821e-02   4.4674960e-03   4.4134688e-02   6.1690444e-03   8.8327046e-01   1.6706765e+01
   1.8275119e-02   4.5255514e-03   3.9314408e-02   7.2023018e-03   8.7141406e-01   1.2669237e+01
   1.8027367e-02   4.5658634e-03   3.4797262e-02   8.4007892e-03   8.6763067e-01   9.1618884e+00
   1.7815625e-02   4.5871578e-03   3.0624794e-02   9.7652574e-03   8.7619667e-01   6.6813198e+00
   1.7617611e-02   4.5906804e-03   2.6830654e-02   1.1291941e-02   8.6481303e-01   5.4423976e+00
   1.7420477e-02   4.5797350e-03   2.3428168e-02   1.2967870e-02   8.6683496e-01   4.0004713e+00
   1.7225861e-02   4.5550734e-03   2.0413014e-02   1.4771780e-02   8.7552027e-01   3.1966782e+00
   1.7047861e-02   4.5176330e-03   1.7776922e-02   1.6675874e-02   8.6251975e-01   3.0976120e+00
   1.6906797e-02   4.4704476e-03   1.5516822e-02   1.8648470e-02   8.6699528e-01   2.2095381e+00
   1.6827179e-02   4.4168996e-03   1.3630147e-02   2.0653008e-02   8.5835153e-01   1.6192599e+00
   1.6837441e-02   4.3602546e-03   1.2111072e-02   2.2658548e-02   8.5347246e-01   1.6380414e+00
   1.6966941e-02   4.3025642e-03   1.0953416e-02   2.4657628e-02   8.7623447e-01   1.5074284e+00
   1.7245753e-02   4.2483634e-03   1.0152454e-02   2.6653334e-02   8.6129293e-01   1.3854381e+00
   1.7706355e-02   4.2037354e-03   9.7067344e-03   2.8636116e-02   8.5174095e-01   1.2552583e+00
   1.8374645e-02   4.1714728e-03   9.6206846e-03   3.0572572e-02   8.6577020e-01   1.1608230e+00
   1.9275219e-02   4.1538852e-03   9.9105172e-03   3.2414478e-02   8.7092363e-01   1.0721826e+00
   2.0445190e-02   4.1551928e-03   1.0602428e-02   3.4116916e-02   8.6865979e-01   9.2116923e-01
   2.1926460e-02   4.1796024e-03   1.1723202e-02   3.5623042e-02   8.6096631e-01   8.7688752e-01
   2.3753760e-02   4.2283054e-03   1.3301652e-02   3.6858402e-02   8.5088450e-01   8.8354188e-01
   2.5942842e-02   4.2991088e-03   1.5365918e-02   3.7769464e-02   8.4843593e-01   8.9034794e-01
   2.8486624e-02   4.3910084e-03   1.7934644e-02   3.8346088e-02   8.6328689e-01   8.8854232e-01
   3.1364522e-02   4.5057814e-03   2.1016340e-02   3.8590560e-02   8.6373396e-01   8.7713066e-01
   3.4548292e-02   4.6459830e-03   2.4611072e-02   3.8502878e-02   8.5763817e-01   8.8495897e-01
   3.7993838e-02   4.8151186e-03   2.8720340e-02   3.8123348e-02   8.6178275e-01   8.6539867e-01
   4.1634734e-02   5.0167558e-03   3.3343878e-02   3.7530158e-02   8.4647593e-01   8.8644445e-01
   4.5397870e-02   5.2525960e-03   3.8467168e-02   3.6784440e-02   8.4370992e-01   8.8782621e-01
   4.9189958e-02   5.5216660e-03   4.4069224e-02   3.5908336e-02   8.7777731e-01   8.6763937e-01
   5.2904238e-02   5.8219164e-03   5.0115742e-02   3.4903268e-02   8.5693617e-01   8.8883299e-01
   5.6469512e-02   6.1514188e-03   5.6539650e-02   3.3765726e-02   8.5891629e-01   8.7038012e-01
   5.9838226e-02   6.5056526e-03   6.3220730e-02   3.2486678e-02   8.7264933e-01   9.0026489e-01
   6.2977510e-02   6.8791182e-03   6.9989544e-02   3.1076226e-02   8.4554838e-01   8.7165554e-01
   6.5866374e-02   7.2676660e-03   7.6659796e-02   2.9571942e-02   8.8025077e-01   9.2413522e-01
   6.8470706e-02   7.6674690e-03   8.3021726e-02   2.8009944e-02   8.5519073e-01   1.2390392e+00
   7.0744068e-02   8.0769000e-03   8.8818966e-02   2.6419338e-02   8.8274489e-01   1.3486718e+00
   7.2609096e-02   8.4967508e-03   9.3741004e-02   2.4831350e-02   8.1158470e-01   1.3285668e+00
   7.3936310e-02   8.9275610e-03   9.7487930e-02   2.3280000e-02   7.6690718e-01   1.3560007e+00
   7.4599594e-02   9.3652740e-03   9.9798672e-02   2.1794758e-02   7.6426168e-01   1.3367756e+00
   7.4581886e-02   9.7982572e-03   1.0043940e-01   2.0398774e-02   6.0678435e-01   1.3894506e+00
   7.3948292e-02   1.0209502e-02   9.9351410e-02   1.9114068e-02   7.4695497e-01   1.3838713e+00
   7.2762546e-02   1.0584950e-02   9.6667822e-02   1.7956972e-02   4.7170541e-01   1.4153266e+00
   7.1103722e-02   1.0919203e-02   9.2622156e-02   1.6929663e-02   5.3125862e+00   1.4485927e+00
   6.9035026e-02   1.1209052e-02   8.7542480e-02   1.6023138e-02   2.1992514e+01   1.4382399e+00
   6.6600914e-02   1.1448826e-02   8.1755056e-02   1.5224917e-02   4.2853360e+01   1.4344710e+00
   6.3880306e-02   1.1627359e-02   7.5541432e-02   1.4511249e-02   5.9733084e+01   1.0798739e+00
   6.0961458e-02   1.1731567e-02   6.9161430e-02   1.3846661e-02   7.3683723e+01   8.3345096e-01
   5.7929220e-02   1.1757727e-02   6.2836046e-02   1.3201287e-02   8.4667984e+01   8.9270108e-01
   5.4853802e-02   1.1707630e-02   5.6739550e-02   1.2559853e-02   9.2823569e+01   8.5788824e-01
   5.1760404e-02   1.1588975e-02   5.0995130e-02   1.1923896e-02   1.0019017e+02   8.7428401e-01
   4.8634152e-02   1.1414231e-02   4.5679658e-02   1.1305353e-02   1.0608241e+02   8.6516362e-01
   4.5446838e-02   1.1194285e-02   4.0830936e-02   1.0715269e-02   1.0999076e+02   8.5548963e-01
   4.2195808e-02   1.0955733e-02   3.6470074e-02   1.0161307e-02   1.1287013e+02   8.9762558e-01
   3.8938372e-02   1.0741133e-02   3.2613952e-02   9.6468338e-03   1.1471904e+02   8.7730324e-01
   3.5776986e-02   1.0588558e-02   2.9264838e-02   9.1691760e-03   1.1581773e+02   8.7523130e-01
   3.2797396e-02   1.0526109e-02   2.6405662e-02   8.7182072e-03   1.1641466e+02   8.7769225e-01
   3.0044100e-02   1.0570568e-02   2.4002798e-02   8.2750270e-03   1.1658590e+02   8.9405471e-01
   2.7533572e-02   1.0728491e-02   2.2009510e-02   7.8190764e-03   1.1649029e+02   8.9240574e-01
   2.5264224e-02   1.0997614e-02   2.0367552e-02   7.3395626e-03   1.1600873e+02   8.6446737e-01
   2.3213996e-02   1.1366176e-02   1.9028478e-02   6.8409876e-03   1.1536327e+02   8.8270589e-01
   2.1343956e-02   1.1814302e-02   1.7960178e-02   6.3393398e-03   1.1491673e+02   8.9662801e-01
   1.9621379e-02   1.2314017e-02   1.7123346e-02   5.8502594e-03   1.1472822e+02   8.9841611e-01
   1.8017121e-02   1.2828551e-02   1.6469318e-02   5.3847666e-03   1.1438283e+02   8.9964523e-01
   1.6511151e-02   1.3313481e-02   1.5954554e-02   4.9522916e-03   1.1392803e+02   9.0025765e-01
   1.5104695e-02   1.3717243e-02   1.5544676e-02   4.5601902e-03   1.1351049e+02   9.0072939e-01
   1.3805911e-02   1.3989115e-02   1.5208400e-02   4.2139292e-03   1.1276598e+02   8.9719850e-01
   1.2627011e-02   1.4104026e-02   1.4916713e-02   3.9166974e-03   1.1157116e+02   8.9503702e-01
   1.1579165e-02   1.4074844e-02   1.4653296e-02   3.6682068e-03   1.0989921e+02   8.9261390e-01
   1.0670567e-02   1.3933236e-02   1.4414977e-02   3.4648658e-03   1.0822973e+02   8.9352283e-01
   9.9097588e-03   1.3708245e-02   1.4200899e-02   3.3011118e-03   1.0675781e+02   8.8939749e-01
   9.3003628e-03   1.3424085e-02   1.4006321e-02   3.1719236e-03   1.0541725e+02   8.9817047e-01
   8.8413202e-03   1.3103425e-02   1.3819076e-02   3.0730942e-03   1.0447172e+02   8.9566722e-01
   8.5280416e-03   1.2771399e-02   1.3624330e-02   3.0016414e-03   1.0322773e+02   8.8147972e-01
   8.3563268e-03   1.2457079e-02   1.3410843e-02   2.9549110e-03   1.0171471e+02   8.9448567e-01
   8.3199170e-03   1.2181268e-02   1.3165131e-02   2.9286262e-03   1.0046165e+02   9.0391976e-01
   8.4073162e-03   1.1952662e-02   1.2872973e-02   2.9178196e-03   9.8854210e+01   9.0108496e-01
   8.6020312e-03   1.1772207e-02   1.2529054e-02   2.9161606e-03   9.7072121e+01   8.8709667e-01
   8.8803358e-03   1.1640738e-02   1.2135958e-02   2.9166428e-03   9.5167604e+01   8.8348734e-01
   9.2212048e-03   1.1572915e-02   1.1697750e-02   2.9135790e-03   9.2707685e+01   9.0516934e-01
   9.6080328e-03   1.1589941e-02   1.1222170e-02   2.9028628e-03   9.0004375e+01   8.9221559e-01
   1.0024789e-02   1.1703777e-02   1.0724098e-02   2.8823370e-03   8.6960407e+01   8.7997975e-01
   1.0457191e-02   1.1916020e-02   1.0219283e-02   2.8492236e-03   8.3903153e+01   9.0197068e-01
   1.0888879e-02   1.2225034e-02   9.7230388e-03   2.8012822e-03   8.1741698e+01   8.9536545e-01
   1.1303063e-02   1.2632473e-02   9.2528844e-03   2.7409790e-03   7.9705058e+01   8.8700021e-01
   1.1680443e-02   1.3143211e-02   8.8247388e-03   2.6722482e-03   7.6852134e+01   8.8176688e-01
   1.2003297e-02   1.3767732e-02   8.4507468e-03   2.5975264e-03   7.4170210e+01   8.7608791e-01
   1.2264447e-02   1.4521424e-02   8.1397200e-03   2.5191200e-03   7.1262988e+01   8.9220761e-01
   1.2462309e-02   1.5412483e-02   7.8990388e-03   2.4392578e-03   6.7831519e+01   8.9664407e-01
   1.2602755e-02   1.6438061e-02   7.7349218e-03   2.3598566e-03   6.5110041e+01   8.9962569e-01
   1.2704619e-02   1.7591215e-02   7.6498466e-03   2.2820600e-03   6.1972588e+01   8.9802369e-01
   1.2792103e-02   1.8864049e-02   7.6430224e-03   2.2054246e-03   5.8578374e+01   8.8745763e-01
   1.2885683e-02   2.0244128e-02   7.7104188e-03   2.1285694e-03   5.6102160e+01   8.8627249e-01
   1.3002863e-02   2.1706654e-02   7.8447772e-03   2.0498048e-03   5.3540989e+01   8.9310117e-01
   1.3155527e-02   2.3228520e-02   8.0365396e-03   1.9681864e-03   5.0728185e+01   8.8736768e-01
   1.3343305e-02   2.4809872e-02   8.2729480e-03   1.8858618e-03   4.8253472e+01   8.7104328e-01
   1.3553991e-02   2.6472226e-02   8.5390476e-03   1.8090432e-03   4.6347478e+01   8.8620421e-01
   1.3770229e-02   2.8259506e-02   8.8173588e-03   1.7464664e-03   4.4421596e+01   9.0464774e-01
   1.3987667e-02   3.0223468e-02   9.0891938e-03   1.7082246e-03   4.1678694e+01   9.0344207e-01
   1.4218195e-02   3.2396336e-02   9.3392418e-03   1.7054910e-03   3.8657754e+01   8.9227785e-01
   1.4472529e-02   3.4793480e-02   9.5571474e-03   1.7502976e-03   3.6285863e+01   8.8437714e-01
   1.4758371e-02   3.7421814e-02   9.7393226e-03   1.8583590e-03   3.4892546e+01   9.0654035e-01
   1.5092555e-02   4.0285188e-02   9.8857466e-03   2.0495188e-03   3.3361423e+01   9.0906450e-01
   1.5499921e-02   4.3385994e-02   9.9934980e-03   2.3430808e-03   3.0524982e+01   8.8590185e-01
   1.5998969e-02   4.6713486e-02   1.0059017e-02   2.7564010e-03   2.7397599e+01   8.9052968e-01
   1.6594725e-02   5.0231226e-02   1.0083428e-02   3.3072360e-03   2.4220837e+01   8.8963582e-01
   1.7275629e-02   5.3884302e-02   1.0070203e-02   4.0142612e-03   2.1055166e+01   8.9036203e-01
   1.8017379e-02   5.7611956e-02   1.0022119e-02   4.8959898e-03   1.8806212e+01   9.0012772e-01
   1.8786823e-02   6.1322718e-02   9.9456534e-03   5.9705460e-03   1.7152889e+01   8.8904687e-01
   1.9540933e-02   6.4891698e-02   9.8518384e-03   7.2540770e-03   1.6164994e+01   8.8540003e-01
   2.0236088e-02   6.8169440e-02   9.7507866e-03   8.7576646e-03   1.5658830e+01   8.7885092e-01
   2.0821424e-02   7.0968902e-02   9.6481750e-03   1.0483773e-02   1.5106599e+01   8.8424749e-01
   2.1243072e-02   7.3075402e-02   9.5476468e-03   1.2426107e-02   1.4568839e+01   9.0000776e-01
   2.1483990e-02   7.4249108e-02   9.4555450e-03   1.4568576e-02   1.4147301e+01   8.9014826e-01
   2.1568096e-02   7.4325016e-02   9.3781748e-03   1.6880765e-02   1.3534474e+01   8.8533088e-01
   2.1532072e-02   7.3348226e-02   9.3157708e-03   1.9317338e-02   1.2570617e+01   8.7911902e-01
   2.1411752e-02   7.1515364e-02   9.2671184e-03   2.1815222e-02   1.2243776e+01   8.6963933e-01
   2.1235460e-02   6.9054880e-02   9.2371396e-03   2.4293690e-02   1.2366475e+01   8.8956914e-01
   2.1026308e-02   6.6177532e-02   9.2317036e-03   2.6654188e-02   1.2284744e+01   8.9821307e-01
   2.0808176e-02   6.3057492e-02   9.2535356e-03   2.8785974e-02   1.2479866e+01   8.7789562e-01
   2.0599476e-02   5.9832174e-02   9.3035820e-03   3.0577352e-02   1.2654855e+01   8.8705128e-01
   2.0412966e-02   5.6598236e-02   9.3799910e-03   3.1921506e-02   1.2729928e+01   8.9523318e-01
   2.0257908e-02   5.3424052e-02   9.4788514e-03   3.2768452e-02   1.3045087e+01   8.8888013e-01
   2.0128976e-02   5.0364564e-02   9.5949654e-03   3.3152158e-02   1.3369952e+01   8.9366968e-01
   2.0004724e-02   4.7450882e-02   9.7297712e-03   3.3118268e-02   1.3775212e+01   8.8508021e-01
   1.9859857e-02   4.4716126e-02   9.8953108e-03   3.2679128e-02   1.4115707e+01   8.8057795e-01
   1.9686271e-02   4.2223964e-02   1.0103098e-02   3.1848218e-02   1.4338344e+01   8.7236022e-01
   1.9503969e-02   4.0030650e-02   1.0357509e-02   3.0671856e-02   1.4388726e+01   8.8060624e-01
   1.9339353e-02   3.8151844e-02   1.0658906e-02   2.9204270e-02   1.4580866e+01   8.8236895e-01
   1.9206567e-02   3.6588022e-02   1.1007219e-02   2.7488632e-02   1.4889847e+01   8.8256855e-01
   1.9103569e-02   3.5336648e-02   1.1399626e-02   2.5575752e-02   1.4974854e+01   8.8126606e-01
   1.9010823e-02   3.4369588e-02   1.1830478e-02   2.3521226e-02   1.5404737e+01   8.6340266e-01
   1.8897581e-02   3.3638150e-02   1.2296091e-02   2.1385422e-02   1.5618779e+01   8.9778036e-01
   1.8724117e-02   3.3079238e-02   1.2794701e-02   1.9240310e-02   1.5708073e+01   8.6146354e-01
   1.8456307e-02   3.2619650e-02   1.3322600e-02   1.7154633e-02   1.6037482e+01   8.8524842e-01
   1.8086227e-02   3.2213258e-02   1.3873514e-02   1.5181954e-02   1.6058427e+01   8.9488010e-01
   1.7624405e-02   3.1847754e-02   1.4444586e-02   1.3356846e-02   1.6243909e+01   8.6266314e-01
   1.7087841e-02   3.1521634e-02   1.5035580e-02   1.1699031e-02   1.6226210e+01   9.2421150e-01
   1.6489271e-02   3.1237316e-02   1.5643322e-02   1.0219777e-02   1.5861822e+01   8.3951171e-01
   1.5833857e-02   3.0994328e-02   1.6266630e-02   8.9195204e-03   1.5718555e+01   9.1772023e-01
   1.5134975e-02   3.0783756e-02   1.6908798e-02   7.7897256e-03   1.5443400e+01   8.6982574e-01
   1.4412059e-02   3.0586260e-02   1.7572032e-02   6.8171722e-03   1.5753654e+01   8.8433140e-01
   1.3686471e-02   3.0371046e-02   1.8252734e-02   5.9854240e-03   1.6365512e+01   9.1548487e-01
   1.2983935e-02   3.0082772e-02   1.8944198e-02   5.2828576e-03   1.5781964e+01   7.3979199e-01
   1.2324663e-02   2.9636654e-02   1.9639830e-02   4.7030472e-03   1.5435153e+01   9.2281092e-01
   1.1720887e-02   2.8968106e-02   2.0324946e-02   4.2386058e-03   1.5768953e+01   5.7733402e-01
   1.1178985e-02   2.8063448e-02   2.0974006e-02   3.8825688e-03   1.5132501e+01   9.0554869e-01
   1.0708475e-02   2.6936640e-02   2.1550840e-02   3.6271822e-03   1.4293272e+01   4.3749324e-01
   1.0328037e-02   2.5625816e-02   2.2015526e-02   3.4618698e-03   1.3936936e+01   2.0887748e+00
   1.0060317e-02   2.4192876e-02   2.2339572e-02   3.3740552e-03   1.3701938e+01   1.2900905e+01
   9.9314568e-03   2.2698638e-02   2.2507560e-02   3.3503454e-03   1.3360718e+01   2.6192658e+01
   9.9677968e-03   2.1185726e-02   2.2523484e-02   3.3780002e-03   1.2877872e+01   4.0125135e+01
   1.0192327e-02   1.9682782e-02   2.2405874e-02   3.4426900e-03   1.2663312e+01   5.5871763e+01
   1.0622077e-02   1.8217067e-02   2.2181638e-02   3.5281784e-03   1.2166562e+01   6.7070491e+01
   1.1266135e-02   1.6815747e-02   2.1893154e-02   3.6213012e-03   1.0829754e+01   7.5636787e+01
   1.2124179e-02   1.5498785e-02   2.1586034e-02   3.7141616e-03   9.0942676e+00   8.4212609e+01
   1.3183633e-02   1.4275836e-02   2.1303682e-02   3.8019494e-03   7.9591539e+00   9.1611134e+01
   1.4423147e-02   1.3146035e-02   2.1084570e-02   3.8798558e-03   6.8689976e+00   9.7710146e+01
   1.5816181e-02   1.2102202e-02   2.0962900e-02   3.9410260e-03   5.5498413e+00   1.0249672e+02
   1.7335123e-02   1.1148455e-02   2.0973214e-02   3.9777328e-03   4.7709816e+00   1.0620963e+02
   1.8951509e-02   1.0305275e-02   2.1137890e-02   3.9818676e-03   3.3144618e+00   1.0861969e+02
   2.0631398e-02   9.5901862e-03   2.1465300e-02   3.9452722e-03   1.8928436e+00   1.1010088e+02
   2.2339750e-02   9.0098548e-03   2.1948794e-02   3.8636808e-03   1.3026621e+00   1.1106023e+02
   2.4039064e-02   8.5624720e-03   2.2567518e-02   3.7366628e-03   8.0523675e-01   1.1150787e+02
   2.5677662e-02   8.2383498e-03   2.3289586e-02   3.5675490e-03   8.3757467e-01   1.1174287e+02
   2.7198540e-02   8.0228054e-03   2.4067474e-02   3.3657998e-03   8.6033782e-01   1.1171817e+02
   2.8567894e-02   7.8962926e-03   2.4842118e-02   3.1436238e-03   8.1380118e-01   1.1138526e+02
   2.9779470e-02   7.8355582e-03   2.5540360e-02   2.9132736e-03   8.8580780e-01   1.1104475e+02
   3.0838954e-02   7.8194584e-03   2.6083222e-02   2.6865994e-03   8.3517823e-01   1.1071976e+02
   3.1764020e-02   7.8314746e-03   2.6394660e-02   2.4735328e-03   8.7166533e-01   1.1024967e+02
   3.2576162e-02   7.8560062e-03   2.6408042e-02   2.2815976e-03   8.6146338e-01   1.0961193e+02
   3.3273060e-02   7.8768498e-03   2.6097464e-02   2.1162868e-03   8.5525307e-01   1.0873457e+02
   3.3828582e-02   7.8791870e-03   2.5483858e-02   1.9816200e-03   8.6606907e-01   1.0783857e+02
   3.4236002e-02   7.8492198e-03   2.4623154e-02   1.8799484e-03   8.6806161e-01   1.0697068e+02
   3.4516680e-02   7.7744670e-03   2.3587776e-02   1.8118374e-03   8.8705008e-01   1.0588732e+02
   3.4688928e-02   7.6482468e-03   2.2442542e-02   1.7767206e-03   8.6560241e-01   1.0477566e+02
   3.4775678e-02   7.4745660e-03   2.1243034e-02   1.7732280e-03   8.6936662e-01   1.0386534e+02
   3.4807698e-02   7.2676706e-03   2.0036428e-02   1.7992576e-03   8.6616475e-01   1.0310498e+02
   3.4818100e-02   7.0447440e-03   1.8865242e-02   1.8527712e-03   8.6445342e-01   1.0221172e+02
   3.4853158e-02   6.8199762e-03   1.7766890e-02   1.9319778e-03   8.7538425e-01   1.0113027e+02
   3.4961610e-02   6.6055798e-03   1.6767038e-02   2.0347236e-03   8.7089132e-01   1.0009687e+02
   3.5183944e-02   6.4116906e-03   1.5880806e-02   2.1582944e-03   8.7163351e-01   9.8953896e+01
   3.5545944e-02   6.2437000e-03   1.5116464e-02   2.2997978e-03   8.7517815e-01   9.7707361e+01
   3.6057124e-02   6.1026190e-03   1.4481092e-02   2.4565456e-03   8.6379773e-01   9.6506315e+01
   3.6713372e-02   5.9854408e-03   1.3982612e-02   2.6247486e-03   8.5247326e-01   9.5034708e+01
   3.7488604e-02   5.8841124e-03   1.3628195e-02   2.7984134e-03   8.6110597e-01   9.3336907e+01
   3.8336214e-02   5.7845176e-03   1.3421397e-02   2.9707110e-03   8.6646907e-01   9.1690650e+01
   3.9202956e-02   5.6697942e-03   1.3363027e-02   3.1371632e-03   8.7044020e-01   8.9888366e+01
   4.0058164e-02   5.5298944e-03   1.3454501e-02   3.2965596e-03   8.7086705e-01   8.7928422e+01
   4.0905784e-02   5.3652740e-03   1.3694505e-02   3.4496992e-03   8.6853437e-01   8.6087556e+01
   4.1740402e-02   5.1824168e-03   1.4074206e-02   3.5989818e-03   8.6615944e-01   8.4081408e+01
   4.2520996e-02   4.9914374e-03   1.4575861e-02   3.7450288e-03   8.5744819e-01   8.2087174e+01
   4.3205782e-02   4.8044004e-03   1.5176100e-02   3.8846088e-03   8.6305128e-01   8.0099576e+01
   4.3767782e-02   4.6321444e-03   1.5852450e-02   4.0143518e-03   8.6298633e-01   7.7968557e+01
   4.4188166e-02   4.4822668e-03   1.6585260e-02   4.1309870e-03   8.6820325e-01   7.6451587e+01
   4.4459630e-02   4.3581328e-03   1.7350638e-02   4.2281810e-03   8.7615264e-01   7.4840676e+01
   4.4563962e-02   4.2606346e-03   1.8114846e-02   4.2984740e-03   8.6145639e-01   7.2675045e+01
   4.4486684e-02   4.1896972e-03   1.8842496e-02   4.3367558e-03   8.5672859e-01   7.0476185e+01
   4.4253932e-02   4.1429472e-03   1.9506320e-02   4.3369506e-03   8.6090643e-01   6.8291336e+01
   4.3894092e-02   4.1172778e-03   2.0079190e-02   4.2901816e-03   8.6204777e-01   6.6112074e+01
   4.3401056e-02   4.1088302e-03   2.0522714e-02   4.1913308e-03   8.5593032e-01   6.3913771e+01
   4.2762782e-02   4.1123386e-03   2.0800928e-02   4.0392124e-03   8.5455061e-01   6.1611876e+01
   4.1981890e-02   4.1243048e-03   2.0896692e-02   3.8362930e-03   8.5418050e-01   5.9327691e+01
   4.1065160e-02   4.1408140e-03   2.0799568e-02   3.5941282e-03   8.5571834e-01   5.7576747e+01
   4.0039120e-02   4.1574404e-03   2.0498342e-02   3.3316758e-03   8.6535299e-01   5.5077942e+01
   3.8947802e-02   4.1740914e-03   1.9998228e-02   3.0746322e-03   8.6023997e-01   5.1847992e+01
   3.7824172e-02   4.1944096e-03   1.9323056e-02   2.8548558e-03   8.5754171e-01   4.9770412e+01
   3.6686804e-02   4.2219998e-03   1.8494446e-02   2.7051558e-03   8.5599665e-01   4.8025863e+01
   3.5544722e-02   4.2584888e-03   1.7529552e-02   2.6572426e-03   8.5405019e-01   4.5461966e+01
   3.4419402e-02   4.3061908e-03   1.6458168e-02   2.7419252e-03   8.5584235e-01   4.3153517e+01
   3.3344774e-02   4.3682902e-03   1.5319984e-02   2.9889186e-03   8.5902942e-01   4.1433999e+01
   3.2346072e-02   4.4457006e-03   1.4149669e-02   3.4254330e-03   8.5316970e-01   3.8418133e+01
   3.1447754e-02   4.5347586e-03   1.2977938e-02   4.0765306e-03   8.4567344e-01   3.5328404e+01
   3.0675356e-02   4.6268476e-03   1.1835391e-02   4.9652836e-03   8.6867986e-01   3.3461817e+01
   3.0039374e-02   4.7125884e-03   1.0749393e-02   6.1104794e-03   8.6934621e-01   3.0920708e+01
   2.9526412e-02   4.7829406e-03   9.7416636e-03   7.5256020e-03   8.5536951e-01   2.7448738e+01
   2.9103414e-02   4.8310504e-03   8.8279450e-03   9.2191018e-03   8.6701599e-01   2.2585885e+01
   2.8729454e-02   4.8566214e-03   8.0236150e-03   1.1196654e-02   8.6896520e-01   1.7696284e+01
   2.8359534e-02   4.8653324e-03   7.3495252e-03   1.3457717e-02   8.6719437e-01   1.4701990e+01
   2.7946420e-02   4.8659018e-03   6.8279706e-03   1.5989837e-02   8.5945545e-01   1.2433764e+01
   2.7470894e-02   4.8658492e-03   6.4774976e-03   1.8769439e-02   8.6436471e-01   1.0864052e+01
   2.6963850e-02   4.8722594e-03   6.3138586e-03   2.1760076e-02   8.7560237e-01   9.5744406e+00
   2.6484282e-02   4.8949804e-03   6.3504194e-03   2.4912064e-02   8.5841118e-01   8.6173366e+00
   2.6092172e-02   4.9441234e-03   6.5992406e-03   2.8160980e-02   8.6093768e-01   8.7939194e+00
   2.5830096e-02   5.0267362e-03   7.0732108e-03   3.1425008e-02   8.6387887e-01   8.8486264e+00
   2.5715252e-02   5.1457260e-03   7.7849542e-03   3.4612764e-02   8.5732507e-01   8.6000504e+00
   2.5750160e-02   5.3029658e-03   8.7491958e-03   3.7643830e-02   8.6204946e-01   8.5735284e+00
   2.5924412e-02   5.5001060e-03   9.9832488e-03   4.0464556e-02   8.5641172e-01   8.5574799e+00
   2.6218760e-02   5.7355990e-03   1.1505106e-02   4.3034318e-02   8.5451244e-01   8.7062546e+00
   2.6647300e-02   6.0064380e-03   1.3332352e-02   4.5310194e-02   8.4880560e-01   9.1027548e+00
   2.7276182e-02   6.3071984e-03   1.5483612e-02   4.7239502e-02   8.5254332e-01   9.4205854e+00
   2.8177088e-02   6.6294812e-03   1.7994106e-02   4.8753828e-02   8.5757167e-01   9.5664306e+00
   2.9401086e-02   6.9682504e-03   2.0913992e-02   4.9773428e-02   8.5572965e-01   9.6100553e+00
   3.0991880e-02   7.3237566e-03   2.4292192e-02   5.0227524e-02   8.5330965e-01   9.7755460e+00
   3.2976914e-02   7.6991532e-03   2.8178764e-02   5.0108314e-02   8.5509927e-01   9.8248443e+00
   3.5362246e-02   8.0983172e-03   3.2624836e-02   4.9472838e-02   8.5734126e-01   9.6745261e+00
   3.8137570e-02   8.5234350e-03   3.7674914e-02   4.8376674e-02   8.4492502e-01   9.6514319e+00
   4.1266356e-02   8.9730422e-03   4.3354268e-02   4.6861140e-02   8.7814527e-01   9.6808950e+00
   4.4679068e-02   9.4383720e-03   4.9659776e-02   4.4979090e-02   8.5809441e-01   9.8865806e+00
   4.8264798e-02   9.9064872e-03   5.6555020e-02   4.2811062e-02   8.5754673e-01   1.0083173e+01
   5.1905134e-02   1.0365389e-02   6.3973676e-02   4.0463032e-02   8.7542484e-01   1.0059525e+01
   5.5505426e-02   1.0798939e-02   7.1821152e-02   3.8031260e-02   8.3128332e-01   9.8077644e+00
   5.8967128e-02   1.1190413e-02   7.9944868e-02   3.5589010e-02   8.9114628e-01   9.5767585e+00
   6.2176430e-02   1.1531966e-02   8.8133932e-02   3.3200344e-02   8.2909534e-01   9.6382126e+00
   6.5006384e-02   1.1831258e-02   9.6132206e-02   3.0916200e-02   8.6398149e-01   9.4130773e+00
   6.7358326e-02   1.2112904e-02   1.0364783e-01   2.8774954e-02   8.6624170e-01   8.9719296e+00
   6.9182548e-02   1.2400662e-02   1.1033712e-01   2.6811232e-02   8.3192120e-01   8.6770763e+00
   7.0430154e-02   1.2705774e-02   1.1578325e-01   2.5049328e-02   9.1648528e-01   8.3714467e+00
   7.1038740e-02   1.3029058e-02   1.1961778e-01   2.3499332e-02   7.0779244e-01   8.3087816e+00
   7.0923710e-02   1.3361657e-02   1.2153947e-01   2.2156746e-02   8.6662762e-01   7.9165834e+00
   7.0042152e-02   1.3688345e-02   1.2131037e-01   2.0999878e-02   5.9302564e-01   7.4035599e+00
   6.8497880e-02   1.3988242e-02   1.1892824e-01   1.9998730e-02   7.3758965e-01   7.1058852e+00
   6.6480974e-02   1.4237811e-02   1.1461424e-01   1.9118106e-02   6.2184332e-01   6.5234532e+00
   6.4157602e-02   1.4417758e-02   1.0873677e-01   1.8321055e-02   9.8679517e-01   6.0683989e+00
   6.1642410e-02   1.4513856e-02   1.0174386e-01   1.7580442e-02   1.1730689e+01   5.5133724e+00
   5.9019322e-02   1.4514019e-02   9.4055548e-02   1.6872724e-02   3.0813979e+01   5.0825363e+00
   5.6381006e-02   1.4409221e-02   8.6053900e-02   1.6168767e-02   4.8567639e+01   4.8680338e+00
   5.3816898e-02   1.4203113e-02   7.8052066e-02   1.5438958e-02   6.3552444e+01   4.6490805e+00
   5.1372394e-02   1.3921789e-02   7.0279802e-02   1.4669287e-02   7.5531077e+01   3.9813964e+00
   4.9062162e-02   1.3605148e-02   6.2900522e-02   1.3870179e-02   8.5017322e+01   3.2696065e+00
   4.6916444e-02   1.3290812e-02   5.6026428e-02   1.3066436e-02   9.2621601e+01   3.1664936e+00
   4.4971808e-02   1.3009439e-02   4.9727886e-02   1.2284604e-02   9.9554284e+01   2.2082718e+00
   4.3227442e-02   1.2784361e-02   4.4030576e-02   1.1544478e-02   1.0581443e+02   1.6519784e+00
   4.1643798e-02   1.2630223e-02   3.8943656e-02   1.0858417e-02   1.1031408e+02   1.5897415e+00
   4.0146110e-02   1.2548373e-02   3.4457298e-02   1.0232412e-02   1.1341010e+02   9.3044564e-01
   3.8650248e-02   1.2534815e-02   3.0542220e-02   9.6661068e-03   1.1515194e+02   8.8727998e-01
   3.7105212e-02   1.2595232e-02   2.7165166e-02   9.1551192e-03   1.1617117e+02   8.7839811e-01
   3.5484472e-02   1.2742609e-02   2.4287664e-02   8.6926144e-03   1.1669294e+02   8.1855195e-01
   3.3783254e-02   1.2988300e-02   2.1874202e-02   8.2739386e-03   1.1677658e+02   8.9315326e-01
   3.2029940e-02   1.3333966e-02   1.9883584e-02   7.8964432e-03   1.1674572e+02   8.4153656e-01
   3.0274412e-02   1.3778975e-02   1.8259778e-02   7.5536584e-03   1.1647830e+02   8.9858342e-01
   2.8565212e-02   1.4328061e-02   1.6941234e-02   7.2345488e-03   1.1625763e+02   8.6326878e-01
   2.6936696e-02   1.4981827e-02   1.5867782e-02   6.9257836e-03   1.1594915e+02   8.7871242e-01
   2.5416388e-02   1.5734168e-02   1.4978642e-02   6.6127476e-03   1.1560425e+02   8.9109942e-01
   2.4023300e-02   1.6569757e-02   1.4216776e-02   6.2843496e-03   1.1544428e+02   8.6704540e-01
   2.2758708e-02   1.7465933e-02   1.3543673e-02   5.9420598e-03   1.1515237e+02   9.0868126e-01
   2.1609746e-02   1.8395273e-02   1.2935795e-02   5.5974298e-03   1.1483414e+02   8.9203952e-01
   2.0558468e-02   1.9319545e-02   1.2371712e-02   5.2608758e-03   1.1445949e+02   9.1339349e-01
   1.9587621e-02   2.0196600e-02   1.1838507e-02   4.9391278e-03   1.1398047e+02   9.1279014e-01
   1.8682675e-02   2.0984716e-02   1.1337476e-02   4.6373668e-03   1.1346514e+02   8.8063088e-01
   1.7824857e-02   2.1646378e-02   1.0873224e-02   4.3576888e-03   1.1266211e+02   8.9958384e-01
   1.6989687e-02   2.2163592e-02   1.0448350e-02   4.0996052e-03   1.1169922e+02   8.9833292e-01
   1.6168287e-02   2.2535958e-02   1.0063106e-02   3.8631036e-03   1.1067702e+02   9.0002378e-01
   1.5374481e-02   2.2767866e-02   9.7144980e-03   3.6470316e-03   1.0947128e+02   9.0022109e-01
   1.4628039e-02   2.2867232e-02   9.3996620e-03   3.4486498e-03   1.0831600e+02   8.9416491e-01
   1.3943507e-02   2.2851914e-02   9.1162056e-03   3.2654946e-03   1.0712375e+02   9.0288815e-01
   1.3327775e-02   2.2751750e-02   8.8603518e-03   3.0952720e-03   1.0567811e+02   8.9208581e-01
   1.2784405e-02   2.2604432e-02   8.6266824e-03   2.9371552e-03   1.0434129e+02   8.8446694e-01
   1.2320049e-02   2.2447784e-02   8.4122078e-03   2.7916334e-03   1.0288975e+02   8.8569176e-01
   1.1941281e-02   2.2305270e-02   8.2170532e-03   2.6602542e-03   1.0107618e+02   8.8601597e-01
   1.1643525e-02   2.2181176e-02   8.0404608e-03   2.5462404e-03   9.9103434e+01   8.8487443e-01
   1.1413991e-02   2.2068522e-02   7.8810818e-03   2.4521472e-03   9.6704343e+01   8.7880821e-01
   1.1240217e-02   2.1957340e-02   7.7358646e-03   2.3781562e-03   9.4302530e+01   8.9587832e-01
   1.1104051e-02   2.1841842e-02   7.6012004e-03   2.3227568e-03   9.1934166e+01   8.9830487e-01
   1.0979035e-02   2.1715774e-02   7.4757168e-03   2.2835392e-03   8.9063907e+01   8.9574407e-01
   1.0839127e-02   2.1557362e-02   7.3574994e-03   2.2573066e-03   8.6155356e+01   9.0079889e-01
   1.0673659e-02   2.1335134e-02   7.2429478e-03   2.2399648e-03   8.3526770e+01   8.7693042e-01
   1.0487459e-02   2.1035378e-02   7.1289546e-03   2.2279748e-03   8.1100076e+01   8.9641206e-01
   1.0287605e-02   2.0658784e-02   7.0145566e-03   2.2214856e-03   7.8589106e+01   9.0249897e-01
   1.0084849e-02   2.0205000e-02   6.9001850e-03   2.2238154e-03   7.6141715e+01   8.7537805e-01
   9.8911788e-03   1.9684537e-02   6.7875484e-03   2.2378360e-03   7.3935428e+01   8.9690596e-01
   9.7138048e-03   1.9121525e-02   6.6813034e-03   2.2647666e-03   7.1425901e+01   8.9899428e-01
   9.5623988e-03   1.8549773e-02   6.5876716e-03   2.3044704e-03   6.8767255e+01   8.8917040e-01
   9.4498528e-03   1.8009255e-02   6.5118042e-03   2.3557320e-03   6.6447551e+01   8.8908368e-01
   9.3859628e-03   1.7534872e-02   6.4561472e-03   2.4154948e-03   6.3862565e+01   8.8371738e-01
   9.3754128e-03   1.7154738e-02   6.4199992e-03   2.4793744e-03   6.1075637e+01   8.8690920e-01
   9.4157268e-03   1.6890078e-02   6.4015162e-03   2.5445214e-03   5.8802668e+01   8.8788032e-01
   9.5013728e-03   1.6751117e-02   6.3987056e-03   2.6091052e-03   5.6570368e+01   8.9408752e-01
   9.6292568e-03   1.6733440e-02   6.4087354e-03   2.6696664e-03   5.4378617e+01   8.8518559e-01
   9.7934948e-03   1.6821148e-02   6.4287790e-03   2.7225002e-03   5.2013092e+01   8.7866012e-01
   9.9825788e-03   1.6995731e-02   6.4561532e-03   2.7648542e-03   4.9598633e+01   8.8802747e-01
   1.0186761e-02   1.7244606e-02   6.4895462e-03   2.7934686e-03   4.7705460e+01   8.8264147e-01
   1.0405463e-02   1.7572168e-02   6.5323812e-03   2.8062382e-03   4.5275421e+01   8.7754718e-01
   1.0649467e-02   1.7997081e-02   6.5909294e-03   2.8039990e-03   4.2586241e+01   8.8871778e-01
   1.0935561e-02   1.8534487e-02   6.6696334e-03   2.7898092e-03   4.0031113e+01   9.0156281e-01
   1.1274903e-02   1.9182506e-02   6.7709634e-03   2.7666248e-03   3.7553474e+01   8.8840094e-01
   1.1669139e-02   1.9918994e-02   6.8985318e-03   2.7373708e-03   3.5600880e+01   8.7726458e-01
   1.2109801e-02   2.0712694e-02   7.0574508e-03   2.7076918e-03   3.2349553e+01   8.7943913e-01
   1.2577007e-02   2.1537730e-02   7.2536150e-03   2.6829788e-03   2.8258143e+01   8.8224511e-01
   1.3044275e-02   2.2374108e-02   7.4955096e-03   2.6655094e-03   2.4108652e+01   8.8808122e-01
   1.3477551e-02   2.3204596e-02   7.7923442e-03   2.6546846e-03   1.9774741e+01   8.8543196e-01
   1.3843189e-02   2.4009872e-02   8.1507976e-03   2.6479502e-03   1.7704429e+01   8.8193570e-01
   1.4125659e-02   2.4767694e-02   8.5778004e-03   2.6444558e-03   1.6311285e+01   8.7560634e-01
   1.4330359e-02   2.5472260e-02   9.0847272e-03   2.6461770e-03   1.4536170e+01   8.8298409e-01
   1.4478775e-02   2.6138250e-02   9.6843310e-03   2.6564826e-03   1.3362246e+01   8.8903907e-01
   1.4596887e-02   2.6783096e-02   1.0388446e-02   2.6790226e-03   1.1565765e+01   8.8429330e-01
   1.4704637e-02   2.7416796e-02   1.1212719e-02   2.7163388e-03   1.0105637e+01   8.9481949e-01
   1.4813365e-02   2.8047202e-02   1.2175236e-02   2.7686906e-03   9.8086263e+00   8.9354377e-01
   1.4927779e-02   2.8690136e-02   1.3290635e-02   2.8337874e-03   9.8490593e+00   8.8187958e-01
   1.5055829e-02   2.9358928e-02   1.4567407e-02   2.9065912e-03   9.8554491e+00   8.8617566e-01
   1.5209589e-02   3.0062282e-02   1.6011144e-02   2.9799744e-03   9.9079726e+00   8.8704362e-01
   1.5395933e-02   3.0803370e-02   1.7630860e-02   3.0484492e-03   1.0004245e+01   8.8115217e-01
   1.5612713e-02   3.1566280e-02   1.9433708e-02   3.1107518e-03   1.0004161e+01   8.8369380e-01
   1.5849765e-02   3.2328050e-02   2.1415956e-02   3.1696514e-03   1.0072096e+01   8.7886474e-01
   1.6090697e-02   3.3076244e-02   2.3563232e-02   3.2302710e-03   1.0145611e+01   8.8156501e-01
   1.6317835e-02   3.3811394e-02   2.5858238e-02   3.2968774e-03   1.0212720e+01   8.9859301e-01
   1.6515389e-02   3.4524158e-02   2.8285342e-02   3.3708122e-03   1.0333310e+01   8.8432790e-01
   1.6670909e-02   3.5174750e-02   3.0819938e-02   3.4499412e-03   1.0253292e+01   8.7748399e-01
   1.6781349e-02   3.5701596e-02   3.3421358e-02   3.5289016e-03   1.0322688e+01   8.8772656e-01
   1.6842789e-02   3.6047614e-02   3.6038634e-02   3.6000752e-03   1.0741410e+01   8.7170918e-01
   1.6843373e-02   3.6189994e-02   3.8617410e-02   3.6545896e-03   1.0895707e+01   8.7512869e-01
   1.6771773e-02   3.6136056e-02   4.1096484e-02   3.6847732e-03   1.1165296e+01   8.7810330e-01
   1.6606339e-02   3.5906152e-02   4.3391084e-02   3.6861808e-03   1.1833201e+01   8.9359489e-01
   1.6316671e-02   3.5513710e-02   4.5392508e-02   3.6565740e-03   1.2170692e+01   8.9528128e-01
   1.5882967e-02   3.4962510e-02   4.6995454e-02   3.5969868e-03   1.2095007e+01   8.8312448e-01
   1.5306945e-02   3.4265650e-02   4.8121400e-02   3.5120394e-03   1.1793519e+01   9.0056286e-01
   1.4618165e-02   3.3438836e-02   4.8693614e-02   3.4084162e-03   1.1838520e+01   8.4536041e-01
   1.3857539e-02   3.2487612e-02   4.8638480e-02   3.2952324e-03   1.2423243e+01   8.9309674e-01
   1.3058629e-02   3.1399202e-02   4.7954310e-02   3.1821400e-03   1.2841851e+01   8.9448903e-01
   1.2246201e-02   3.0156438e-02   4.6712384e-02   3.0779012e-03   1.3102370e+01   8.4912978e-01
   1.1436911e-02   2.8749288e-02   4.5020094e-02   2.9895790e-03   1.3030717e+01   9.1916888e-01
   1.0644493e-02   2.7177426e-02   4.2998230e-02   2.9223020e-03   1.2978058e+01   8.3470027e-01
   9.8828148e-03   2.5469850e-02   4.0748406e-02   2.8806756e-03   1.3426672e+01   9.1498753e-01
   9.1605828e-03   2.3666940e-02   3.8359164e-02   2.8676774e-03   1.3181164e+01   8.5427529e-01
   8.4854850e-03   2.1801598e-02   3.5906144e-02   2.8836688e-03   1.2907548e+01   8.8147650e-01
   7.8757646e-03   1.9908358e-02   3.3456644e-02   2.9274894e-03   1.3260576e+01   9.2302015e-01
   7.3534390e-03   1.8014436e-02   3.1094622e-02   2.9975106e-03   1.3371912e+01   7.2945231e-01
   6.9417996e-03   1.6135568e-02   2.8902900e-02   3.0925808e-03   1.3620231e+01   9.3756624e-01
   6.6802450e-03   1.4293432e-02   2.6950784e-02   3.2131596e-03   1.3353723e+01   5.4512487e-01
   6.6206982e-03   1.2526029e-02   2.5300432e-02   3.3609886e-03   1.2736977e+01   8.9509944e-01
   6.8150918e-03   1.0874415e-02   2.4001480e-02   3.5392036e-03   1.2528102e+01   4.7812450e-01
   7.3111932e-03   9.3693294e-03   2.3089320e-02   3.7521514e-03   1.2354475e+01   1.3748042e+00
   8.1493264e-03   8.0312202e-03   2.2583352e-02   4.0035298e-03   1.2472192e+01   1.2412490e+01
   9.3637028e-03   6.8721680e-03   2.2491084e-02   4.2977384e-03   1.1836259e+01   3.0669563e+01
   1.0983103e-02   5.8969094e-03   2.2811594e-02   4.6394584e-03   1.0293662e+01   4.9809153e+01
   1.3026439e-02   5.1034002e-03   2.3531832e-02   5.0307770e-03   8.9959607e+00   6.5228765e+01
   1.5501101e-02   4.4867260e-03   2.4624336e-02   5.4716738e-03   7.5602188e+00   7.6116324e+01
   1.8401401e-02   4.0416994e-03   2.6045496e-02   5.9605550e-03   6.0577390e+00   8.6325811e+01
   2.1704438e-02   3.7607718e-03   2.7735848e-02   6.4940574e-03   5.3011225e+00   9.5328637e+01
   2.5365536e-02   3.6328688e-03   2.9615800e-02   7.0655524e-03   4.7860342e+00   1.0293163e+02
   2.9311828e-02   3.6425748e-03   3.1593952e-02   7.6641168e-03   3.2544079e+00   1.0877249e+02
   3.3438932e-02   3.7709860e-03   3.3581224e-02   8.2760086e-03   2.1930171e+00   1.1296493e+02
   3.7607490e-02   3.9960420e-03   3.5478294e-02   8.8834490e-03   1.9027138e+00   1.1592044e+02
   4.1645058e-02   4.2936548e-03   3.7164254e-02   9.4611606e-03   9.7286174e-01   1.1706447e+02
   4.5356952e-02   4.6409932e-03   3.8527170e-02   9.9811126e-03   7.5734652e-01   1.1769580e+02
   4.8562548e-02   5.0144452e-03   3.9483622e-02   1.0420576e-02   9.1625681e-01   1.1796151e+02
   5.1163300e-02   5.3936030e-03   3.9961628e-02   1.0754438e-02   7.9252972e-01   1.1767666e+02
   5.3153220e-02   5.7666944e-03   3.9935414e-02   1.0956302e-02   8.8240629e-01   1.1707831e+02
   5.4580898e-02   6.1265376e-03   3.9437108e-02   1.1016956e-02   8.4282053e-01   1.1611533e+02
   5.5531228e-02   6.4700214e-03   3.8511602e-02   1.0942191e-02   8.6070737e-01   1.1526085e+02
   5.6093484e-02   6.7956830e-03   3.7226330e-02   1.0749204e-02   8.6442977e-01   1.1443256e+02
   5.6331210e-02   7.1001216e-03   3.5666446e-02   1.0468070e-02   8.4773315e-01   1.1343186e+02
   5.6268274e-02   7.3780984e-03   3.3909792e-02   1.0127202e-02   8.7491380e-01   1.1224824e+02
   5.5894816e-02   7.6224806e-03   3.2027370e-02   9.7493430e-03   8.4886274e-01   1.1071323e+02
   5.5202368e-02   7.8290958e-03   3.0083400e-02   9.3542528e-03   8.7602862e-01   1.0913503e+02
   5.4219722e-02   8.0021080e-03   2.8141890e-02   8.9526996e-03   8.7148265e-01   1.0763803e+02
   5.3008864e-02   8.1523782e-03   2.6259948e-02   8.5468982e-03   8.7786166e-01   1.0605803e+02
   5.1626006e-02   8.2899784e-03   2.4497402e-02   8.1382500e-03   8.8130256e-01   1.0457292e+02
   5.0127486e-02   8.4213816e-03   2.2928404e-02   7.7317072e-03   8.6294878e-01   1.0295926e+02
   4.8600218e-02   8.5501168e-03   2.1621066e-02   7.3358446e-03   8.6944561e-01   1.0125948e+02
   4.7151820e-02   8.6750866e-03   2.0629258e-02   6.9631978e-03   8.6695256e-01   9.9752495e+01
   4.5881112e-02   8.7901274e-03   2.0000434e-02   6.6258810e-03   8.8019562e-01   9.8102428e+01
   4.4862260e-02   8.8820096e-03   1.9788470e-02   6.3300246e-03   8.7306559e-01   9.6046257e+01
   4.4145222e-02   8.9342544e-03   2.0050826e-02   6.0765428e-03   8.6091405e-01   9.3840375e+01
   4.3755332e-02   8.9365714e-03   2.0830314e-02   5.8635186e-03   8.7057754e-01   9.1851891e+01
   4.3689844e-02   8.8871468e-03   2.2153976e-02   5.6873070e-03   8.6807622e-01   8.9864907e+01
   4.3920048e-02   8.7909792e-03   2.4041994e-02   5.5432954e-03   8.6388956e-01   8.7570973e+01
   4.4402482e-02   8.6575060e-03   2.6517558e-02   5.4288196e-03   8.6548998e-01   8.4869820e+01
   4.5089186e-02   8.4956212e-03   2.9606456e-02   5.3446798e-03   8.7508140e-01   8.2156592e+01
   4.5912792e-02   8.3103726e-03   3.3321582e-02   5.2917532e-03   8.7071275e-01   7.9477765e+01
   4.6772490e-02   8.1012952e-03   3.7654582e-02   5.2681168e-03   8.6158056e-01   7.6744361e+01
   4.7558752e-02   7.8623212e-03   4.2581188e-02   5.2703026e-03   8.7041372e-01   7.4365471e+01
   4.8171498e-02   7.5876852e-03   4.8069680e-02   5.2940690e-03   8.6806280e-01   7.1359778e+01
   4.8544968e-02   7.2749972e-03   5.4072718e-02   5.3315380e-03   8.6306907e-01   6.8133545e+01
   4.8677608e-02   6.9266512e-03   6.0509544e-02   5.3727460e-03   8.6409660e-01   6.6104693e+01
   4.8606986e-02   6.5551354e-03   6.7255110e-02   5.4098322e-03   8.5932002e-01   6.3530059e+01
   4.8393206e-02   6.1786950e-03   7.4147424e-02   5.4375846e-03   8.6548303e-01   6.0135610e+01
   4.8091586e-02   5.8126712e-03   8.1007616e-02   5.4539022e-03   8.7493481e-01   5.7340901e+01
   4.7707706e-02   5.4679272e-03   8.7625606e-02   5.4586498e-03   8.6377075e-01   5.4672562e+01
   4.7210608e-02   5.1523448e-03   9.3738630e-02   5.4517694e-03   8.5502821e-01   5.1865251e+01
   4.6540268e-02   4.8718896e-03   9.9020434e-02   5.4316426e-03   8.7395646e-01   4.8920753e+01
   4.5627488e-02   4.6305236e-03   1.0313545e-01   5.3929542e-03   8.7931500e-01   4.5705736e+01
   4.4462432e-02   4.4317018e-03   1.0581428e-01   5.3263864e-03   8.6850816e-01   4.2097902e+01
   4.3089906e-02   4.2771778e-03   1.0681576e-01   5.2195594e-03   8.7681816e-01   3.8820707e+01
   4.1537322e-02   4.1639978e-03   1.0604451e-01   5.0616750e-03   8.7779176e-01   3.6350616e+01
   3.9801616e-02   4.0854324e-03   1.0367978e-01   4.8477450e-03   8.7499539e-01   3.3618561e+01
   3.7894312e-02   4.0322308e-03   9.9999088e-02   4.5798056e-03   8.7152670e-01   3.0927595e+01
   3.5844046e-02   3.9947614e-03   9.5271296e-02   4.2687942e-03   8.7231737e-01   2.8291655e+01
   3.3661528e-02   3.9664244e-03   8.9781210e-02   3.9309990e-03   8.7781248e-01   2.5028076e+01
   3.1353432e-02   3.9437618e-03   8.3803004e-02   3.5848892e-03   8.6560981e-01   2.1002852e+01
   2.8950740e-02   3.9222712e-03   7.7557318e-02   3.2508718e-03   8.7187411e-01   1.6608337e+01
   2.6512136e-02   3.8959904e-03   7.1209712e-02   2.9486516e-03   8.7121710e-01   1.3198611e+01
   2.4116766e-02   3.8632498e-03   6.4914510e-02   2.6988992e-03   8.6344109e-01   1.0010292e+01
   2.1843416e-02   3.8254590e-03   5.8812486e-02   2.5232314e-03   8.6765471e-01   6.9357241e+00
   1.9758347e-02   3.7818238e-03   5.3003318e-02   2.4415738e-03   8.6227307e-01   5.0647929e+00
   1.7912755e-02   3.7293294e-03   4.7542498e-02   2.4733832e-03   8.7329633e-01   3.8896046e+00
   1.6340761e-02   3.6637938e-03   4.2458606e-02   2.6373004e-03   8.7398743e-01   2.8523063e+00
   1.5059793e-02   3.5826450e-03   3.7776878e-02   2.9508346e-03   8.6708266e-01   1.6934336e+00
   1.4068653e-02   3.4874650e-03   3.3513764e-02   3.4315890e-03   8.7600111e-01   1.3536857e+00
   1.3353529e-02   3.3833958e-03   2.9662424e-02   4.0962428e-03   8.6839623e-01   1.3880160e+00
   1.2894933e-02   3.2773210e-03   2.6199602e-02   4.9597340e-03   8.5676177e-01   9.2575903e-01
   1.2670401e-02   3.1765496e-03   2.3103610e-02   6.0357256e-03   8.6281916e-01   8.5982517e-01
   1.2658287e-02   3.0875624e-03   2.0360684e-02   7.3371520e-03   8.7605222e-01   9.0240582e-01
   1.2840555e-02   3.0142850e-03   1.7954742e-02   8.8758796e-03   8.7385441e-01   8.6097636e-01
   1.3204983e-02   2.9599050e-03   1.5862716e-02   1.0659109e-02   8.5481854e-01   9.0982381e-01
   1.3735497e-02   2.9289316e-03   1.4062774e-02   1.2687854e-02   8.6627200e-01   8.7301094e-01
   1.4418377e-02   2.9269578e-03   1.2539629e-02   1.4954216e-02   8.7509399e-01   8.9030748e-01
   1.5259825e-02   2.9591704e-03   1.1279883e-02   1.7438497e-02   8.6156724e-01   8.8424590e-01
   1.6276679e-02   3.0289138e-03   1.0267144e-02   2.0109544e-02   8.6471179e-01   8.7866173e-01
   1.7493213e-02   3.1383040e-03   9.4843550e-03   2.2919360e-02   8.5763218e-01   8.9463874e-01
   1.8931661e-02   3.2876546e-03   8.9176116e-03   2.5799208e-02   8.6193675e-01   8.8270680e-01
   2.0595640e-02   3.4756748e-03   8.5556016e-03   2.8654660e-02   8.6787218e-01   8.9407352e-01
   2.2474144e-02   3.7003324e-03   8.3852758e-03   3.1375884e-02   8.5994596e-01   8.9803404e-01
   2.4543214e-02   3.9582214e-03   8.3923954e-03   3.3867492e-02   8.5723556e-01   8.8638841e-01
   2.6788662e-02   4.2444402e-03   8.5654956e-03   3.6070084e-02   8.6559497e-01   8.7306152e-01
   2.9208144e-02   4.5536876e-03   8.8985164e-03   3.7957520e-02   8.7730995e-01   8.7977953e-01
   3.1796170e-02   4.8826468e-03   9.3974278e-03   3.9507092e-02   8.5921025e-01   8.8863176e-01
   3.4592484e-02   5.2316746e-03   1.0084523e-02   4.0695574e-02   8.6083986e-01   8.8291919e-01
   3.7687444e-02   5.6036914e-03   1.0993740e-02   4.1508634e-02   8.5171849e-01   8.9153443e-01
   4.1166890e-02   6.0024564e-03   1.2163971e-02   4.1936618e-02   8.6168214e-01   8.9612486e-01
   4.5091038e-02   6.4347046e-03   1.3637859e-02   4.1971064e-02   8.6819835e-01   8.9390316e-01
   4.9494420e-02   6.9078776e-03   1.5462488e-02   4.1619936e-02   8.5334694e-01   8.9130349e-01
   5.4385938e-02   7.4234224e-03   1.7686776e-02   4.0956596e-02   8.9800511e-01   8.8496168e-01
   5.9740630e-02   7.9761814e-03   2.0356136e-02   4.0094964e-02   8.4780076e-01   8.8677470e-01
   6.5502030e-02   8.5546304e-03   2.3508264e-02   3.9128516e-02   8.7768241e-01   8.8587387e-01
   7.1591612e-02   9.1471912e-03   2.7168782e-02   3.8129106e-02   8.6719685e-01   8.8892859e-01
   7.7916852e-02   9.7481328e-03   3.1349626e-02   3.7148460e-02   8.3547616e-01   8.8241613e-01
   8.4368640e-02   1.0354829e-02   3.6046454e-02   3.6224940e-02   9.1155648e-01   8.7466417e-01
   9.0825068e-02   1.0970467e-02   4.1230060e-02   3.5380102e-02   8.2083734e-01   8.8602481e-01
   9.7190848e-02   1.1599918e-02   4.6854054e-02   3.4609998e-02   9.1403831e-01   8.8815908e-01
   1.0336791e-01   1.2241731e-02   5.2861712e-02   3.3899824e-02   8.2520328e-01   8.9142480e-01
   1.0917462e-01   1.2890934e-02   5.9164340e-02   3.3225756e-02   8.8497897e-01   8.9008337e-01
   1.1435548e-01   1.3542136e-02   6.5625242e-02   3.2547304e-02   8.5875253e-01   8.8160929e-01
   1.1862298e-01   1.4186005e-02   7.2070936e-02   3.1806898e-02   6.8037474e-01   8.8560773e-01
   1.2168159e-01   1.4802146e-02   7.8304714e-02   3.0939052e-02   8.8591194e-01   8.8369968e-01
   1.2332009e-01   1.5363009e-02   8.4115370e-02   2.9885080e-02   4.3097727e-01   8.8296905e-01
   1.2345597e-01   1.5838507e-02   8.9276026e-02   2.8620892e-02   9.4566023e-01   8.9173932e-01
   1.2204753e-01   1.6191480e-02   9.3566594e-02   2.7170516e-02   1.4529469e-01   8.8864155e-01
   1.1911651e-01   1.6382168e-02   9.6807520e-02   2.5586566e-02   4.2998386e+00   8.9008054e-01
   1.1486474e-01   1.6386590e-02   9.8798678e-02   2.3932982e-02   2.3594433e+01   8.9245569e-01
   1.0963748e-01   1.6218767e-02   9.9365296e-02   2.2265646e-02   4.6065136e+01   8.7265435e-01
   1.0378113e-01   1.5925287e-02   9.8497586e-02   2.0619044e-02   6.4737596e+01   8.7089224e-01
   9.7552636e-02   1.5558844e-02   9.6303716e-02   1.9007338e-02   8.0386773e+01   8.7520339e-01
   9.1122456e-02   1.5166486e-02   9.2993786e-02   1.7440402e-02   9.0542066e+01   8.7251218e-01
   8.4602650e-02   1.4781379e-02   8.8859574e-02   1.5941451e-02   9.9174963e+01   8.8695608e-01
   7.8057244e-02   1.4422260e-02   8.4157956e-02   1.4534045e-02   1.0651654e+02   8.8646020e-01
   7.1488426e-02   1.4097131e-02   7.9107058e-02   1.3231862e-02   1.1159239e+02   8.7835165e-01
   6.4884802e-02   1.3799633e-02   7.3903794e-02   1.2043631e-02   1.1500252e+02   8.7938371e-01
   5.8341066e-02   1.3526341e-02   6.8712074e-02   1.0972790e-02   1.1704624e+02   8.7912547e-01
   5.2022156e-02   1.3288010e-02   6.3649792e-02   1.0014602e-02   1.1862791e+02   8.6994869e-01
   4.6075178e-02   1.3093301e-02   5.8799852e-02   9.1567672e-03   1.1929850e+02   8.6063597e-01
   4.0623814e-02   1.2944561e-02   5.4233064e-02   8.3847484e-03   1.1962876e+02   8.8094236e-01
   3.5745908e-02   1.2840165e-02   4.9995302e-02   7.6812556e-03   1.1956089e+02   8.8848584e-01
   3.1477162e-02   1.2774880e-02   4.6114194e-02   7.0307264e-03   1.1907132e+02   8.7544202e-01
   2.7822776e-02   1.2748562e-02   4.2594266e-02   6.4260842e-03   1.1859949e+02   8.8113604e-01
   2.4756562e-02   1.2765625e-02   3.9423180e-02   5.8635954e-03   1.1787589e+02   8.7591168e-01
   2.2234310e-02   1.2826041e-02   3.6589448e-02   5.3431248e-03   1.1705312e+02   8.7405810e-01
   2.0194880e-02   1.2927860e-02   3.4069278e-02   4.8681302e-03   1.1620131e+02   8.8546342e-01
   1.8564177e-02   1.3071007e-02   3.1847778e-02   4.4393398e-03   1.1550545e+02   8.8376080e-01
   1.7270205e-02   1.3251288e-02   2.9922418e-02   4.0565120e-03   1.1487021e+02   8.8829015e-01
   1.6251859e-02   1.3456397e-02   2.8277280e-02   3.7195754e-03   1.1412284e+02   8.8946661e-01
   1.5463645e-02   1.3664422e-02   2.6888112e-02   3.4278908e-03   1.1325341e+02   8.7268788e-01
   1.4873781e-02   1.3849197e-02   2.5725050e-02   3.1816104e-03   1.1221522e+02   8.8908212e-01
   1.4453519e-02   1.4001669e-02   2.4747808e-02   2.9795176e-03   1.1098087e+02   9.1223825e-01
   1.4172593e-02   1.4133693e-02   2.3911376e-02   2.8185674e-03   1.0948270e+02   8.9326584e-01
   1.3997973e-02   1.4254414e-02   2.3169078e-02   2.6941744e-03   1.0819979e+02   8.9750949e-01
   1.3893957e-02   1.4366158e-02   2.2465032e-02   2.6000588e-03   1.0691681e+02   9.1269397e-01
   1.3830699e-02   1.4468250e-02   2.1752976e-02   2.5301262e-03   1.0546888e+02   9.0269189e-01
   1.3784591e-02   1.4549770e-02   2.1015414e-02   2.4799058e-03   1.0408663e+02   9.0224434e-01
   1.3726565e-02   1.4595540e-02   2.0244814e-02   2.4480496e-03   1.0236807e+02   8.9568863e-01
   1.3630479e-02   1.4596798e-02   1.9437636e-02   2.4357536e-03   1.0081499e+02   8.9047985e-01
   1.3490305e-02   1.4561195e-02   1.8602688e-02   2.4439932e-03   9.9570053e+01   8.9679651e-01
   1.3319905e-02   1.4513039e-02   1.7758942e-02   2.4716622e-03   9.8273853e+01   8.8784251e-01
   1.3145003e-02   1.4477275e-02   1.6923008e-02   2.5161788e-03   9.7079514e+01   8.8900909e-01
   1.2987621e-02   1.4472574e-02   1.6101926e-02   2.5751086e-03   9.5608173e+01   8.9167699e-01
   1.2857799e-02   1.4518630e-02   1.5301948e-02   2.6454302e-03   9.3845679e+01   8.7881296e-01
   1.2756103e-02   1.4639687e-02   1.4533780e-02   2.7225684e-03   9.1747874e+01   8.8483185e-01
   1.2680455e-02   1.4860315e-02   1.3807775e-02   2.8008680e-03   8.9034968e+01   8.8473387e-01
   1.2629165e-02   1.5205762e-02   1.3128062e-02   2.8757300e-03   8.6255643e+01   8.8042928e-01
   1.2592543e-02   1.5696373e-02   1.2497930e-02   2.9444642e-03   8.3687514e+01   8.8685946e-01
   1.2557909e-02   1.6348027e-02   1.1924654e-02   3.0043194e-03   8.1328102e+01   8.8066748e-01
   1.2514999e-02   1.7178566e-02   1.1414094e-02   3.0532010e-03   7.9070537e+01   8.9194365e-01
   1.2452521e-02   1.8199397e-02   1.0970229e-02   3.0902034e-03   7.6515042e+01   8.8526775e-01
   1.2357007e-02   1.9419791e-02   1.0594861e-02   3.1141892e-03   7.3839728e+01   8.6685630e-01
   1.2211831e-02   2.0840764e-02   1.0286731e-02   3.1239204e-03   7.1139578e+01   8.8963480e-01
   1.2008949e-02   2.2449118e-02   1.0043390e-02   3.1180706e-03   6.8399442e+01   9.0206179e-01
   1.1755877e-02   2.4241354e-02   9.8583362e-03   3.0963900e-03   6.5837865e+01   9.0498603e-01
   1.1471711e-02   2.6221110e-02   9.7217684e-03   3.0600676e-03   6.3274627e+01   8.9788289e-01
   1.1182375e-02   2.8375578e-02   9.6230516e-03   3.0099718e-03   6.0897449e+01   8.8190011e-01
   1.0908321e-02   3.0675254e-02   9.5486094e-03   2.9469082e-03   5.8890976e+01   8.8350346e-01
   1.0660967e-02   3.3089970e-02   9.4847624e-03   2.8727064e-03   5.6861076e+01   8.8803532e-01
   1.0447181e-02   3.5579220e-02   9.4203840e-03   2.7902040e-03   5.4894101e+01   8.9241687e-01
   1.0270635e-02   3.8087530e-02   9.3490072e-03   2.7023306e-03   5.2713564e+01   8.8047010e-01
   1.0137315e-02   4.0561950e-02   9.2719052e-03   2.6114830e-03   5.0597887e+01   8.7677822e-01
   1.0054361e-02   4.2946474e-02   9.1914950e-03   2.5185832e-03   4.9036909e+01   8.8013140e-01
   1.0026383e-02   4.5174476e-02   9.1069528e-03   2.4224898e-03   4.7270962e+01   8.7145991e-01
   1.0056807e-02   4.7163852e-02   9.0187134e-03   2.3235466e-03   4.5549893e+01   8.8396354e-01
   1.0145187e-02   4.8846616e-02   8.9291714e-03   2.2255072e-03   4.3518499e+01   8.8899106e-01
   1.0288463e-02   5.0175154e-02   8.8395812e-03   2.1322152e-03   4.1450528e+01   8.8996213e-01
   1.0480883e-02   5.1092202e-02   8.7473838e-03   2.0458870e-03   4.0272713e+01   8.9410026e-01
   1.0712467e-02   5.1599232e-02   8.6486312e-03   1.9675604e-03   3.8104243e+01   8.9439378e-01
   1.0972891e-02   5.1790244e-02   8.5449276e-03   1.8980586e-03   3.5591240e+01   9.0613229e-01
   1.1249757e-02   5.1796134e-02   8.4427372e-03   1.8387406e-03   3.4064320e+01   8.9244294e-01
   1.1524281e-02   5.1745514e-02   8.3495716e-03   1.7906168e-03   3.1653649e+01   8.8168310e-01
   1.1774567e-02   5.1726170e-02   8.2729552e-03   1.7536698e-03   2.8204831e+01   8.8801074e-01
   1.1981865e-02   5.1781574e-02   8.2181454e-03   1.7271162e-03   2.5261642e+01   8.7846163e-01
   1.2130269e-02   5.1912074e-02   8.1882692e-03   1.7104588e-03   2.2848692e+01   8.8073077e-01
   1.2209691e-02   5.2070708e-02   8.1848302e-03   1.7043474e-03   2.0692191e+01   8.9314074e-01
   1.2222051e-02   5.2193556e-02   8.2059512e-03   1.7100896e-03   1.9196541e+01   8.9137626e-01
   1.2179539e-02   5.2228260e-02   8.2473816e-03   1.7288104e-03   1.7568117e+01   8.8243856e-01
   1.2104453e-02   5.2149288e-02   8.3050022e-03   1.7603602e-03   1.6425642e+01   8.7929455e-01
   1.2024603e-02   5.1956938e-02   8.3738524e-03   1.8031438e-03   1.6034597e+01   8.8299181e-01
   1.1962699e-02   5.1680454e-02   8.4492574e-03   1.8549048e-03   1.5116902e+01   8.8289491e-01
   1.1938835e-02   5.1371814e-02   8.5290180e-03   1.9123918e-03   1.4422332e+01   8.7691821e-01
   1.1971987e-02   5.1059666e-02   8.6108272e-03   1.9717908e-03   1.3922295e+01   8.8696416e-01
   1.2072395e-02   5.0740152e-02   8.6916310e-03   2.0290066e-03   1.3622217e+01   8.9506933e-01
   1.2240781e-02   5.0434164e-02   8.7664418e-03   2.0795510e-03   1.3780405e+01   8.8430128e-01
   1.2471429e-02   5.0195906e-02   8.8269130e-03   2.1199774e-03   1.3775093e+01   8.8354385e-01
   1.2756213e-02   5.0072554e-02   8.8664604e-03   2.1483964e-03   1.3984364e+01   8.8875331e-01
   1.3089547e-02   5.0098796e-02   8.8812280e-03   2.1648810e-03   1.4385978e+01   8.9959098e-01
   1.3468523e-02   5.0286436e-02   8.8689876e-03   2.1713306e-03   1.4813279e+01   8.9213990e-01
   1.3881391e-02   5.0617598e-02   8.8315246e-03   2.1703184e-03   1.5150695e+01   8.7655166e-01
   1.4306947e-02   5.1054554e-02   8.7713358e-03   2.1641484e-03   1.5378934e+01   8.8346980e-01
   1.4729637e-02   5.1544320e-02   8.6914686e-03   2.1542690e-03   1.5660826e+01   8.8449834e-01
   1.5134855e-02   5.2050822e-02   8.5994728e-03   2.1417844e-03   1.5853981e+01   8.9403505e-01
   1.5503655e-02   5.2575250e-02   8.5033178e-03   2.1273618e-03   1.6076926e+01   8.8225522e-01
   1.5819971e-02   5.3117338e-02   8.4072174e-03   2.1114080e-03   1.6053008e+01   8.7833948e-01
   1.6068237e-02   5.3631890e-02   8.3128716e-03   2.0946404e-03   1.6086906e+01   8.7460483e-01
   1.6229459e-02   5.4026478e-02   8.2192608e-03   2.0781032e-03   1.6528139e+01   8.7061528e-01
   1.6294199e-02   5.4185034e-02   8.1230984e-03   2.0621230e-03   1.7097446e+01   8.9213916e-01
   1.6275423e-02   5.3989460e-02   8.0226452e-03   2.0460478e-03   1.7755371e+01   8.6434443e-01
   1.6190741e-02   5.3331406e-02   7.9191150e-03   2.0302500e-03   1.7823672e+01   9.1310347e-01
   1.6052507e-02   5.2154404e-02   7.8175800e-03   2.0153566e-03   1.7319442e+01   8.7714915e-01
   1.5881009e-02   5.0497314e-02   7.7267120e-03   2.0012968e-03   1.7168347e+01   8.7043019e-01
   1.5698533e-02   4.8462206e-02   7.6548774e-03   1.9879414e-03   1.7334109e+01   9.1601274e-01
   1.5514423e-02   4.6160962e-02   7.6083254e-03   1.9746742e-03   1.7460740e+01   8.3229814e-01
   1.5321573e-02   4.3683752e-02   7.5904346e-03   1.9610828e-03   1.7425200e+01   9.2916020e-01
   1.5098641e-02   4.1074614e-02   7.6032678e-03   1.9479194e-03   1.7094090e+01   8.3923931e-01
   1.4814761e-02   3.8349384e-02   7.6510536e-03   1.9363572e-03   1.7319522e+01   9.1154801e-01
   1.4453449e-02   3.5532902e-02   7.7383026e-03   1.9264952e-03   1.7912279e+01   8.7319780e-01
   1.4031325e-02   3.2656988e-02   7.8684400e-03   1.9190866e-03   1.7714000e+01   7.7877500e-01
   1.3575601e-02   2.9747506e-02   8.0472810e-03   1.9171886e-03   1.7495274e+01   9.0864830e-01
   1.3116579e-02   2.6835734e-02   8.2817776e-03   1.9237654e-03   1.7335409e+01   5.6125872e-01
   1.2701869e-02   2.3972416e-02   8.5762620e-03   1.9408510e-03   1.7202116e+01   9.6408071e-01
   1.2383831e-02   2.1215256e-02   8.9351100e-03   1.9697202e-03   1.7733133e+01   2.9338379e-01
   1.2203621e-02   1.8613523e-02   9.3640128e-03   2.0100222e-03   1.8016508e+01   3.2938245e+00
   1.2197101e-02   1.6208234e-02   9.8661916e-03   2.0597572e-03   1.7892804e+01   1.4967285e+01
   1.2401845e-02   1.4027688e-02   1.0440018e-02   2.1167086e-03   1.7418874e+01   2.8630550e+01
   1.2849583e-02   1.2086626e-02   1.1079089e-02   2.1798232e-03   1.6194463e+01   4.4766443e+01
   1.3563085e-02   1.0392642e-02   1.1774576e-02   2.2480222e-03   1.5072975e+01   6.0887568e+01
   1.4557953e-02   8.9495508e-03   1.2518010e-02   2.3192592e-03   1.4388605e+01   7.1371940e+01
   1.5838319e-02   7.7560738e-03   1.3303526e-02   2.3910546e-03   1.3143610e+01   7.9847631e+01
   1.7396951e-02   6.8028400e-03   1.4124453e-02   2.4610546e-03   1.0494885e+01   8.7770241e+01
   1.9218535e-02   6.0739018e-03   1.4969048e-02   2.5278396e-03   7.8723667e+00   9.5184905e+01
   2.1272220e-02   5.5493000e-03   1.5821004e-02   2.5905664e-03   6.7364308e+00   1.0129040e+02
   2.3512022e-02   5.2044974e-03   1.6656414e-02   2.6479312e-03   5.7501172e+00   1.0557512e+02
   2.5890392e-02   5.0091040e-03   1.7447378e-02   2.6984032e-03   4.5306437e+00   1.0896019e+02
   2.8359900e-02   4.9319752e-03   1.8167624e-02   2.7415546e-03   3.2405445e+00   1.1115734e+02
   3.0888962e-02   4.9466534e-03   1.8794142e-02   2.7787370e-03   2.1944863e+00   1.1267542e+02
   3.3456376e-02   5.0253874e-03   1.9313504e-02   2.8123622e-03   1.5579397e+00   1.1363501e+02
   3.6023270e-02   5.1362414e-03   1.9714530e-02   2.8439068e-03   8.5194365e-01   1.1418523e+02
   3.8541426e-02   5.2516396e-03   1.9981648e-02   2.8735140e-03   7.9391936e-01   1.1453395e+02
   4.0944228e-02   5.3492338e-03   2.0109006e-02   2.9013040e-03   8.8309255e-01   1.1463619e+02
   4.3131178e-02   5.4086318e-03   2.0102362e-02   2.9258034e-03   8.1633183e-01   1.1478542e+02
   4.4977652e-02   5.4152668e-03   1.9960138e-02   2.9445450e-03   8.8719289e-01   1.1463689e+02
   4.6398210e-02   5.3619816e-03   1.9676444e-02   2.9565362e-03   8.3967364e-01   1.1425087e+02
   4.7421734e-02   5.2530094e-03   1.9265952e-02   2.9624644e-03   8.7575830e-01   1.1398580e+02
   4.8132550e-02   5.1054394e-03   1.8764312e-02   2.9658598e-03   8.6605440e-01   1.1365185e+02
   4.8596114e-02   4.9393764e-03   1.8216164e-02   2.9712980e-03   8.6010317e-01   1.1309333e+02
   4.8878416e-02   4.7724044e-03   1.7667608e-02   2.9828260e-03   8.7677802e-01   1.1245075e+02
   4.9049836e-02   4.6193438e-03   1.7155536e-02   3.0052138e-03   8.6513663e-01   1.1169685e+02
   4.9161100e-02   4.4908628e-03   1.6705034e-02   3.0419250e-03   8.8938846e-01   1.1084860e+02
   4.9230870e-02   4.3926650e-03   1.6334614e-02   3.0936852e-03   8.4795173e-01   1.1009292e+02
   4.9253196e-02   4.3267014e-03   1.6065604e-02   3.1596160e-03   8.6718645e-01   1.0918253e+02
   4.9216060e-02   4.2937368e-03   1.5919938e-02   3.2377252e-03   8.7909723e-01   1.0819500e+02
   4.9108862e-02   4.2931628e-03   1.5912430e-02   3.3246792e-03   8.6484127e-01   1.0731224e+02
   4.8931542e-02   4.3220894e-03   1.6057194e-02   3.4175066e-03   8.7459914e-01   1.0618230e+02
   4.8707938e-02   4.3749832e-03   1.6369466e-02   3.5144692e-03   8.5467285e-01   1.0490034e+02
   4.8466788e-02   4.4431742e-03   1.6861248e-02   3.6134654e-03   8.6461940e-01   1.0367747e+02
   4.8216206e-02   4.5158766e-03   1.7539156e-02   3.7135738e-03   8.6262203e-01   1.0225367e+02
   4.7959876e-02   4.5834594e-03   1.8407574e-02   3.8154942e-03   8.7326255e-01   1.0071865e+02
   4.7709234e-02   4.6386328e-03   1.9479724e-02   3.9206044e-03   8.7792974e-01   9.9170332e+01
   4.7477148e-02   4.6725180e-03   2.0778616e-02   4.0315730e-03   8.6567946e-01   9.7323038e+01
   4.7270106e-02   4.6761756e-03   2.2325018e-02   4.1503466e-03   8.8023874e-01   9.5139693e+01
   4.7072468e-02   4.6456636e-03   2.4132036e-02   4.2760502e-03   8.7352509e-01   9.2746861e+01
   4.6858322e-02   4.5805080e-03   2.6215030e-02   4.4059518e-03   8.8231612e-01   9.0550248e+01
   4.6617288e-02   4.4827988e-03   2.8597364e-02   4.5367150e-03   8.8112447e-01   8.8617835e+01
   4.6343436e-02   4.3578962e-03   3.1295920e-02   4.6648100e-03   8.6674426e-01   8.6101074e+01
   4.6009274e-02   4.2119966e-03   3.4309124e-02   4.7866556e-03   8.7363396e-01   8.3196230e+01
   4.5584600e-02   4.0510506e-03   3.7622914e-02   4.8973314e-03   8.7662975e-01   8.0689297e+01
   4.5049692e-02   3.8805164e-03   4.1220262e-02   4.9918134e-03   8.7834082e-01   7.8180025e+01
   4.4381486e-02   3.7037188e-03   4.5077890e-02   5.0656398e-03   8.6989394e-01   7.5560871e+01
   4.3579976e-02   3.5237658e-03   4.9148458e-02   5.1134894e-03   8.6934009e-01   7.2940082e+01
   4.2666034e-02   3.3456384e-03   5.3350356e-02   5.1310756e-03   8.7321328e-01   6.9827756e+01
   4.1648980e-02   3.1731760e-03   5.7583886e-02   5.1144770e-03   8.6738771e-01   6.6574434e+01
   4.0522094e-02   3.0078394e-03   6.1751922e-02   5.0572094e-03   8.6479148e-01   6.3546522e+01
   3.9271842e-02   2.8521356e-03   6.5740476e-02   4.9515776e-03   8.6592420e-01   6.0274386e+01
   3.7899126e-02   2.7114502e-03   6.9388210e-02   4.7948688e-03   8.6738028e-01   5.7428279e+01
   3.6408016e-02   2.5908018e-03   7.2494050e-02   4.5909746e-03   8.7586669e-01   5.4771272e+01
   3.4805878e-02   2.4918004e-03   7.4866964e-02   4.3473650e-03   8.6972519e-01   5.1352485e+01
   3.3127712e-02   2.4144154e-03   7.6356246e-02   4.0778426e-03   8.6466737e-01   4.8921252e+01
   3.1417326e-02   2.3587910e-03   7.6817156e-02   3.8015684e-03   8.8461898e-01   4.7214599e+01
   2.9715548e-02   2.3242726e-03   7.6171694e-02   3.5387888e-03   8.7081710e-01   4.4775435e+01
   2.8057814e-02   2.3089590e-03   7.4490688e-02   3.3114810e-03   8.6611806e-01   4.2412427e+01
   2.6466850e-02   2.3095734e-03   7.1912306e-02   3.1421768e-03   8.7629037e-01   4.0212601e+01
   2.4962954e-02   2.3209654e-03   6.8588520e-02   3.0524944e-03   8.6765785e-01   3.7910045e+01
   2.3562314e-02   2.3380362e-03   6.4702328e-02   3.0627194e-03   8.6954455e-01   3.4996400e+01
   2.2274156e-02   2.3590082e-03   6.0438574e-02   3.1902914e-03   8.6477287e-01   3.2169702e+01
   2.1103418e-02   2.3851676e-03   5.5943766e-02   3.4505626e-03   8.6551584e-01   2.9686151e+01
   2.0055268e-02   2.4194080e-03   5.1330840e-02   3.8597116e-03   8.6071552e-01   2.6773516e+01
   1.9154895e-02   2.4661652e-03   4.6708492e-02   4.4342722e-03   8.6722128e-01   2.3661008e+01
   1.8443577e-02   2.5295774e-03   4.2176490e-02   5.1869896e-03   8.7300822e-01   2.0891857e+01
   1.7954795e-02   2.6123380e-03   3.7808006e-02   6.1255782e-03   8.5721946e-01   1.9429060e+01
   1.7711439e-02   2.7160220e-03   3.3646824e-02   7.2529480e-03   8.6925255e-01   1.7616318e+01
   1.7723263e-02   2.8405884e-03   2.9721248e-02   8.5659690e-03   8.6597919e-01   1.5212013e+01
   1.7982239e-02   2.9845938e-03   2.6061766e-02   1.0054992e-02   8.5461731e-01   1.3434203e+01
   1.8467945e-02   3.1464108e-03   2.2696390e-02   1.1703155e-02   8.5969903e-01   1.1481494e+01
   1.9145887e-02   3.3241614e-03   1.9638578e-02   1.3483088e-02   8.5262874e-01   1.0672782e+01
   1.9964215e-02   3.5131736e-03   1.6889280e-02   1.5354930e-02   8.5892564e-01   9.8745461e+00
   2.0848396e-02   3.7075366e-03   1.4454339e-02   1.7270924e-02   8.5927475e-01   8.1104406e+00
   2.1720274e-02   3.9036178e-03   1.2351053e-02   1.9176798e-02   8.5557784e-01   7.0907378e+00
   2.2531120e-02   4.0973400e-03   1.0597251e-02   2.1015064e-02   8.6249607e-01   6.7074462e+00
   2.3259800e-02   4.2830530e-03   9.2097694e-03   2.2739346e-02   8.5657162e-01   6.6808835e+00
   2.3922456e-02   4.4549618e-03   8.2063290e-03   2.4314298e-02   8.5958965e-01   6.1266887e+00
   2.4577796e-02   4.6079052e-03   7.6062850e-03   2.5710742e-02   8.5915381e-01   5.7455911e+00
   2.5295934e-02   4.7403250e-03   7.4327328e-03   2.6917920e-02   8.5479123e-01   5.9980166e+00
   2.6132592e-02   4.8532268e-03   7.7104180e-03   2.7947698e-02   8.6281918e-01   6.2033175e+00
   2.7134908e-02   4.9464544e-03   8.4649152e-03   2.8821980e-02   8.6194115e-01   6.6103223e+00
   2.8359304e-02   5.0197922e-03   9.7198644e-03   2.9562818e-02   8.6173331e-01   6.8054074e+00
   2.9849106e-02   5.0765424e-03   1.1500063e-02   3.0186390e-02   8.6880258e-01   7.0343850e+00
   3.1623540e-02   5.1234682e-03   1.3831490e-02   3.0699266e-02   8.6154947e-01   7.0508446e+00
   3.3698496e-02   5.1696114e-03   1.6736030e-02   3.1112626e-02   8.4388169e-01   6.9637557e+00
   3.6087842e-02   5.2271798e-03   2.0238808e-02   3.1441966e-02   8.5541272e-01   7.1314550e+00
   3.8800434e-02   5.3088562e-03   2.4365436e-02   3.1683378e-02   8.6021190e-01   7.0547491e+00
   4.1839246e-02   5.4240914e-03   2.9132734e-02   3.1812474e-02   8.7400828e-01   7.4149564e+00
   4.5205818e-02   5.5792260e-03   3.4539560e-02   3.1804310e-02   8.7832337e-01   7.8393945e+00
   4.8886822e-02   5.7783506e-03   4.0561444e-02   3.1652978e-02   8.4500617e-01   7.7481956e+00
   5.2820786e-02   6.0208946e-03   4.7154230e-02   3.1363974e-02   8.6954546e-01   7.5105551e+00
   5.6895950e-02   6.3007228e-03   5.4250590e-02   3.0934060e-02   8.4720529e-01   7.1854130e+00
   6.0975744e-02   6.6092894e-03   6.1758250e-02   3.0349000e-02   8.5998392e-01   7.1026092e+00
   6.4931198e-02   6.9336876e-03   6.9536576e-02   2.9594920e-02   8.6567690e-01   6.9000836e+00
   6.8664760e-02   7.2567304e-03   7.7401310e-02   2.8688764e-02   8.3094138e-01   6.6217742e+00
   7.2112814e-02   7.5634042e-03   8.5149880e-02   2.7683896e-02   8.8554272e-01   6.5399120e+00
   7.5247000e-02   7.8444456e-03   9.2537484e-02   2.6639334e-02   8.3565148e-01   6.1589064e+00
   7.8058042e-02   8.0958052e-03   9.9261824e-02   2.5596488e-02   8.8043281e-01   5.6579830e+00
   8.0501544e-02   8.3131102e-03   1.0495068e-01   2.4571386e-02   8.0215388e-01   5.5159562e+00
   8.2481356e-02   8.4905774e-03   1.0924076e-01   2.3567492e-02   7.7232021e-01   5.8027870e+00
   8.3893654e-02   8.6255570e-03   1.1181335e-01   2.2585654e-02   7.4359817e-01   6.0499686e+00
   8.4659414e-02   8.7192358e-03   1.1236172e-01   2.1626884e-02   5.9989439e-01   6.0062126e+00
   8.4749622e-02   8.7748446e-03   1.1078639e-01   2.0696674e-02   7.7250390e-01   5.8835897e+00
   8.4232908e-02   8.8010148e-03   1.0725655e-01   1.9797624e-02   4.4988981e-01   5.8487589e+00
   8.3269182e-02   8.8186038e-03   1.0209589e-01   1.8925958e-02   6.1574449e+00   5.9053743e+00
   8.2021378e-02   8.8527148e-03   9.5722358e-02   1.8070755e-02   2.3683510e+01   5.9289108e+00
   8.0608018e-02   8.9211612e-03   8.8525414e-02   1.7222230e-02   4.3883614e+01   5.7427006e+00
   7.9100666e-02   9.0325244e-03   8.0848902e-02   1.6386690e-02   5.9553929e+01   5.6787589e+00
   7.7501880e-02   9.1859870e-03   7.3007314e-02   1.5577104e-02   7.2499989e+01   5.4863846e+00
   7.5755352e-02   9.3740488e-03   6.5255766e-02   1.4799929e-02   8.2772815e+01   4.4837479e+00
   7.3769062e-02   9.5837702e-03   5.7795926e-02   1.4054662e-02   9.0076557e+01   3.7421886e+00
   7.1423924e-02   9.8025544e-03   5.0772838e-02   1.3330923e-02   9.6752411e+01   2.8344398e+00
   6.8575612e-02   1.0023398e-02   4.4294494e-02   1.2618724e-02   1.0311114e+02   1.7557398e+00
   6.5138888e-02   1.0240421e-02   3.8444356e-02   1.1920858e-02   1.0764180e+02   1.8195372e+00
   6.1204142e-02   1.0446961e-02   3.3272512e-02   1.1243610e-02   1.1095099e+02   1.7034466e+00
   5.6943860e-02   1.0636331e-02   2.8792632e-02   1.0591734e-02   1.1355835e+02   1.0666139e+00
   5.2503030e-02   1.0808207e-02   2.4986006e-02   9.9693872e-03   1.1486406e+02   8.5649715e-01
   4.8030830e-02   1.0973351e-02   2.1814628e-02   9.3777238e-03   1.1538914e+02   8.7035367e-01
   4.3668136e-02   1.1146741e-02   1.9223896e-02   8.8154886e-03   1.1564973e+02   8.7299973e-01
   3.9518522e-02   1.1344510e-02   1.7147696e-02   8.2837924e-03   1.1547424e+02   8.5978700e-01
   3.5653252e-02   1.1583173e-02   1.5517958e-02   7.7886906e-03   1.1514620e+02   8.7084906e-01
   3.2116280e-02   1.1873652e-02   1.4264097e-02   7.3333472e-03   1.1479838e+02   8.7310318e-01
   2.8930900e-02   1.2217690e-02   1.3317794e-02   6.9139290e-03   1.1439215e+02   8.6813523e-01
   2.6104206e-02   1.2612299e-02   1.2618121e-02   6.5205642e-03   1.1416257e+02   8.8220036e-01
   2.3632872e-02   1.3054310e-02   1.2103074e-02   6.1428072e-03   1.1399687e+02   8.8649199e-01
   2.1515762e-02   1.3538674e-02   1.1714905e-02   5.7769474e-03   1.1381673e+02   8.9610769e-01
   1.9766189e-02   1.4059463e-02   1.1410756e-02   5.4225102e-03   1.1368981e+02   9.0002961e-01
   1.8398741e-02   1.4605027e-02   1.1156971e-02   5.0795476e-03   1.1342692e+02   9.1402315e-01
   1.7417421e-02   1.5153889e-02   1.0930674e-02   4.7484364e-03   1.1285309e+02   9.0634336e-01
   1.6824505e-02   1.5690838e-02   1.0719740e-02   4.4283484e-03   1.1220397e+02   8.9594064e-01
   1.6617501e-02   1.6215185e-02   1.0517661e-02   4.1171758e-03   1.1145554e+02   9.0673605e-01
   1.6781703e-02   1.6727973e-02   1.0323772e-02   3.8125322e-03   1.1035520e+02   9.0185380e-01
   1.7286645e-02   1.7221927e-02   1.0137598e-02   3.5131958e-03   1.0938927e+02   9.0364595e-01
   1.8082855e-02   1.7687106e-02   9.9567258e-03   3.2186780e-03   1.0861208e+02   8.9159315e-01
   1.9108279e-02   1.8125979e-02   9.7805684e-03   2.9317952e-03   1.0742245e+02   8.9397838e-01
   2.0290266e-02   1.8549550e-02   9.6083716e-03   2.6588484e-03   1.0605500e+02   9.0513869e-01
   2.1541244e-02   1.8956987e-02   9.4355934e-03   2.4051606e-03   1.0483818e+02   8.8396204e-01
   2.2764100e-02   1.9329108e-02   9.2577246e-03   2.1746318e-03   1.0358152e+02   8.9025434e-01
   2.3864384e-02   1.9632472e-02   9.0768328e-03   1.9702562e-03   1.0236322e+02   9.0057989e-01
   2.4774124e-02   1.9824949e-02   8.8991424e-03   1.7941970e-03   1.0096941e+02   8.8547647e-01
   2.5463596e-02   1.9863065e-02   8.7314146e-03   1.6476560e-03   9.9163503e+01   8.9162162e-01
   2.5918926e-02   1.9715793e-02   8.5809078e-03   1.5305582e-03   9.7213050e+01   8.9398186e-01
   2.6120548e-02   1.9383685e-02   8.4515446e-03   1.4422374e-03   9.5092732e+01   8.8624044e-01
   2.6064122e-02   1.8903617e-02   8.3416216e-03   1.3812008e-03   9.2547344e+01   8.9642126e-01
   2.5790968e-02   1.8327077e-02   8.2459902e-03   1.3456294e-03   8.9235621e+01   8.8512378e-01
   2.5363576e-02   1.7696972e-02   8.1566470e-03   1.3344202e-03   8.5536582e+01   8.7995853e-01
   2.4837114e-02   1.7054912e-02   8.0655870e-03   1.3467372e-03   8.2212531e+01   8.9031135e-01
   2.4252018e-02   1.6445443e-02   7.9705546e-03   1.3812918e-03   7.8990743e+01   8.8073399e-01
   2.3619396e-02   1.5902188e-02   7.8718222e-03   1.4359206e-03   7.5413501e+01   8.9489327e-01
   2.2927598e-02   1.5446817e-02   7.7673418e-03   1.5074338e-03   7.1946810e+01   9.0093240e-01
   2.2157332e-02   1.5089184e-02   7.6551454e-03   1.5918810e-03   6.8791852e+01   8.8639949e-01
   2.1286822e-02   1.4828546e-02   7.5341664e-03   1.6848646e-03   6.4959291e+01   9.0255747e-01
   2.0309494e-02   1.4653797e-02   7.4035026e-03   1.7822756e-03   6.1244296e+01   9.0059283e-01
   1.9252151e-02   1.4547562e-02   7.2621776e-03   1.8819444e-03   5.8023479e+01   8.8531120e-01
   1.8162901e-02   1.4501614e-02   7.1099186e-03   1.9834594e-03   5.4572858e+01   8.9878424e-01
   1.7088539e-02   1.4514034e-02   6.9495828e-03   2.0865646e-03   5.1365891e+01   9.0000445e-01
   1.6067863e-02   1.4582171e-02   6.7852504e-03   2.1918802e-03   4.7583655e+01   8.9299752e-01
   1.5135043e-02   1.4702257e-02   6.6196388e-03   2.3009420e-03   4.4180442e+01   8.9375157e-01
   1.4321051e-02   1.4868337e-02   6.4561702e-03   2.4151610e-03   4.1033102e+01   8.9104928e-01
   1.3646781e-02   1.5067459e-02   6.2993522e-03   2.5358048e-03   3.7529692e+01   9.0012103e-01
   1.3120329e-02   1.5274991e-02   6.1526864e-03   2.6628648e-03   3.5030759e+01   8.9943162e-01
   1.2738665e-02   1.5470083e-02   6.0176750e-03   2.7942614e-03   3.0670792e+01   8.8624204e-01
   1.2485209e-02   1.5647699e-02   5.8957636e-03   2.9266484e-03   2.4789831e+01   8.8458608e-01
   1.2333419e-02   1.5814954e-02   5.7905564e-03   3.0563220e-03   2.1541433e+01   8.7908721e-01
   1.2253173e-02   1.5986473e-02   5.7078036e-03   3.1788708e-03   1.9046809e+01   8.8704931e-01
   1.2219355e-02   1.6182345e-02   5.6567830e-03   3.2895086e-03   1.5265456e+01   8.9134832e-01
   1.2217829e-02   1.6425358e-02   5.6490446e-03   3.3847672e-03   1.2758742e+01   8.9553921e-01
   1.2233293e-02   1.6734942e-02   5.6961766e-03   3.4612036e-03   1.0660697e+01   8.9996928e-01
   1.2241619e-02   1.7124993e-02   5.8123484e-03   3.5137858e-03   8.1751243e+00   8.8895689e-01
   1.2220463e-02   1.7602180e-02   6.0141446e-03   3.5376530e-03   6.6988304e+00   8.9991021e-01
   1.2162061e-02   1.8164994e-02   6.3180640e-03   3.5296948e-03   5.4737743e+00   8.8554580e-01
   1.2075265e-02   1.8806073e-02   6.7403118e-03   3.4903200e-03   5.2360432e+00   8.7970066e-01
   1.1971121e-02   1.9514124e-02   7.2961514e-03   3.4251366e-03   4.9254560e+00   8.8912107e-01
   1.1854785e-02   2.0277402e-02   7.9989070e-03   3.3418076e-03   3.5343192e+00   8.7403278e-01
   1.1733893e-02   2.1085826e-02   8.8589464e-03   3.2464104e-03   3.1510335e+00   8.9364129e-01
   1.1621967e-02   2.1935330e-02   9.8835504e-03   3.1439942e-03   3.4071003e+00   8.9073160e-01
   1.1532789e-02   2.2831276e-02   1.1077953e-02   3.0404094e-03   3.1143476e+00   8.7052294e-01
   1.1478019e-02   2.3773540e-02   1.2445421e-02   2.9414764e-03   2.6806019e+00   8.8607836e-01
   1.1468693e-02   2.4760296e-02   1.3985404e-02   2.8508442e-03   2.6246234e+00   8.9679482e-01
   1.1509979e-02   2.5811682e-02   1.5690318e-02   2.7701194e-03   2.7209428e+00   8.8331393e-01
   1.1593543e-02   2.6966874e-02   1.7546854e-02   2.6979922e-03   2.7260781e+00   8.7287031e-01
   1.1700755e-02   2.8279692e-02   1.9540234e-02   2.6310228e-03   2.7789603e+00   8.9786310e-01
   1.1813515e-02   2.9808028e-02   2.1654850e-02   2.5672556e-03   2.8139299e+00   8.9810377e-01
   1.1922403e-02   3.1590018e-02   2.3874974e-02   2.5060030e-03   2.8048738e+00   8.8468854e-01
   1.2030021e-02   3.3638766e-02   2.6190620e-02   2.4468564e-03   2.8550351e+00   8.9477025e-01
   1.2147533e-02   3.5932080e-02   2.8604218e-02   2.3906066e-03   3.0693523e+00   8.9498005e-01
   1.2288575e-02   3.8415084e-02   3.1121010e-02   2.3386214e-03   3.1784601e+00   8.9608802e-01
   1.2465709e-02   4.1021880e-02   3.3733494e-02   2.2908968e-03   3.3133873e+00   8.8086773e-01
   1.2682991e-02   4.3668920e-02   3.6432274e-02   2.2466052e-03   3.6133826e+00   8.8319328e-01
   1.2930909e-02   4.6293918e-02   3.9217608e-02   2.2061926e-03   3.5424332e+00   9.0008078e-01
   1.3192719e-02   4.8882026e-02   4.2080890e-02   2.1702722e-03   3.5521145e+00   8.7941538e-01
   1.3449977e-02   5.1407550e-02   4.4993540e-02   2.1379296e-03   3.7579783e+00   8.8308988e-01
   1.3681149e-02   5.3825276e-02   4.7914920e-02   2.1078352e-03   3.7387788e+00   8.7691456e-01
   1.3863657e-02   5.6067230e-02   5.0796246e-02   2.0783822e-03   3.7785675e+00   8.9439182e-01
   1.3981651e-02   5.8039868e-02   5.3574364e-02   2.0470762e-03   3.7256854e+00   9.0130866e-01
   1.4024299e-02   5.9657724e-02   5.6154486e-02   2.0123780e-03   3.7968817e+00   8.6383869e-01
   1.3977501e-02   6.0846366e-02   5.8404310e-02   1.9749920e-03   4.0154163e+00   9.0525897e-01
   1.3833993e-02   6.1512708e-02   6.0185482e-02   1.9382686e-03   4.0560482e+00   8.5480009e-01
   1.3607547e-02   6.1500294e-02   6.1395996e-02   1.9081798e-03   4.3992675e+00   8.9174686e-01
   1.3330921e-02   6.0666714e-02   6.1948028e-02   1.8912592e-03   4.7102403e+00   9.0559454e-01
   1.3043585e-02   5.9006890e-02   6.1765368e-02   1.8932088e-03   4.6255101e+00   8.6135992e-01
   1.2783365e-02   5.6639610e-02   6.0865108e-02   1.9186684e-03   4.7492545e+00   9.3608112e-01
   1.2590549e-02   5.3727410e-02   5.9343236e-02   1.9704056e-03   5.0604708e+00   8.3804538e-01
   1.2500419e-02   5.0417944e-02   5.7301544e-02   2.0492028e-03   5.1053493e+00   9.6411729e-01
   1.2538033e-02   4.6856814e-02   5.4849968e-02   2.1549852e-03   5.1142977e+00   8.2956503e-01
   1.2729283e-02   4.3189628e-02   5.2115226e-02   2.2874514e-03   4.9632290e+00   8.3793846e-01
   1.3100209e-02   3.9530126e-02   4.9219856e-02   2.4458550e-03   4.6420099e+00   8.1777849e-01
   1.3678825e-02   3.5959524e-02   4.6255838e-02   2.6290224e-03   4.5675185e+00   5.6546129e-01
   1.4497427e-02   3.2522558e-02   4.3295838e-02   2.8348222e-03   4.1803805e+00   9.6174113e-01
   1.5581471e-02   2.9225402e-02   4.0420338e-02   3.0594148e-03   3.9778392e+00   1.5546320e-01
   1.6940433e-02   2.6061156e-02   3.7707076e-02   3.2980320e-03   4.2073370e+00   3.4934369e+00
   1.8565321e-02   2.3046450e-02   3.5211632e-02   3.5450630e-03   4.0571000e+00   1.5781141e+01
   2.0434600e-02   2.0222090e-02   3.2958666e-02   3.7930950e-03   3.9262021e+00   3.4928855e+01
   2.2514814e-02   1.7628153e-02   3.0953088e-02   4.0348272e-03   3.8541065e+00   5.6084358e+01
   2.4753952e-02   1.5291379e-02   2.9207134e-02   4.2649154e-03   3.5081293e+00   7.0078971e+01
   2.7078502e-02   1.3220662e-02   2.7735214e-02   4.4775858e-03   2.7352222e+00   7.9106281e+01
   2.9402960e-02   1.1410584e-02   2.6534538e-02   4.6653384e-03   1.8327397e+00   8.7762304e+01
   3.1638394e-02   9.8475266e-03   2.5587250e-02   4.8203370e-03   1.5615173e+00   9.4884447e+01
   3.3681558e-02   8.5186000e-03   2.4870840e-02   4.9356388e-03   1.3114075e+00   1.0132584e+02
   3.5443096e-02   7.4118408e-03   2.4367954e-02   5.0054928e-03   8.3816685e-01   1.0632734e+02
   3.6889896e-02   6.5097042e-03   2.4057926e-02   5.0255220e-03   8.3093171e-01   1.1007711e+02
   3.8037540e-02   5.7954878e-03   2.3904286e-02   4.9945366e-03   8.7371336e-01   1.1272044e+02
   3.8938680e-02   5.2532950e-03   2.3861162e-02   4.9163358e-03   8.3372880e-01   1.1433790e+02
   3.9662238e-02   4.8626860e-03   2.3879036e-02   4.8010930e-03   8.6810800e-01   1.1570644e+02
   4.0264632e-02   4.6017534e-03   2.3906936e-02   4.6620234e-03   8.5101484e-01   1.1639671e+02
   4.0788078e-02   4.4504100e-03   2.3895098e-02   4.5099986e-03   8.5980016e-01   1.1665062e+02
   4.1268140e-02   4.3916774e-03   2.3782700e-02   4.3527862e-03   8.5805817e-01   1.1676333e+02
   4.1735240e-02   4.4093254e-03   2.3503378e-02   4.1970900e-03   8.6053458e-01   1.1660459e+02
   4.2215626e-02   4.4830728e-03   2.3021924e-02   4.0516092e-03   8.6180345e-01   1.1619648e+02
   4.2731100e-02   4.5884516e-03   2.2331862e-02   3.9237712e-03   8.6151654e-01   1.1577569e+02
   4.3283222e-02   4.7030776e-03   2.1444982e-02   3.8162490e-03   8.7862066e-01   1.1529990e+02
   4.3852756e-02   4.8071074e-03   2.0406084e-02   3.7309678e-03   8.7215833e-01   1.1476023e+02
   4.4417352e-02   4.8837516e-03   1.9271794e-02   3.6703814e-03   8.6741507e-01   1.1410955e+02
   4.4966116e-02   4.9285652e-03   1.8084090e-02   3.6360610e-03   8.6581086e-01   1.1313883e+02
   4.5518798e-02   4.9488624e-03   1.6873972e-02   3.6283172e-03   8.7406313e-01   1.1214932e+02
   4.6109858e-02   4.9542686e-03   1.5678564e-02   3.6453844e-03   8.7470870e-01   1.1103163e+02
   4.6766524e-02   4.9518760e-03   1.4549674e-02   3.6844242e-03   8.7616765e-01   1.0985426e+02
   4.7513786e-02   4.9474226e-03   1.3544208e-02   3.7436762e-03   8.8538142e-01   1.0877120e+02
   4.8372630e-02   4.9456910e-03   1.2717802e-02   3.8205158e-03   8.6873751e-01   1.0743651e+02
   4.9349328e-02   4.9467472e-03   1.2119332e-02   3.9089882e-03   8.6543600e-01   1.0606492e+02
   5.0420982e-02   4.9475164e-03   1.1787948e-02   4.0031108e-03   8.6384504e-01   1.0441412e+02
   5.1533748e-02   4.9451202e-03   1.1757150e-02   4.0991594e-03   8.6783646e-01   1.0241450e+02
   5.2621028e-02   4.9372130e-03   1.2055971e-02   4.1945220e-03   8.7626584e-01   1.0078669e+02
   5.3643924e-02   4.9223142e-03   1.2707294e-02   4.2875688e-03   8.5903374e-01   9.9245265e+01
   5.4603154e-02   4.8966956e-03   1.3725854e-02   4.3782520e-03   8.6512640e-01   9.7489243e+01
   5.5508988e-02   4.8532486e-03   1.5123602e-02   4.4665402e-03   8.8205866e-01   9.5589357e+01
   5.6362954e-02   4.7849924e-03   1.6916438e-02   4.5502890e-03   8.7965443e-01   9.3661996e+01
   5.7143776e-02   4.6881432e-03   1.9120318e-02   4.6279166e-03   8.7031163e-01   9.1682118e+01
   5.7826504e-02   4.5645986e-03   2.1746762e-02   4.6973760e-03   8.7421915e-01   8.9267907e+01
   5.8401752e-02   4.4230538e-03   2.4805800e-02   4.7532256e-03   8.7613929e-01   8.6791149e+01
   5.8865858e-02   4.2760752e-03   2.8308704e-02   4.7900120e-03   8.6873239e-01   8.4389389e+01
   5.9218956e-02   4.1342638e-03   3.2261450e-02   4.8034190e-03   8.7462937e-01   8.1970270e+01
   5.9442710e-02   4.0040928e-03   3.6651954e-02   4.7924688e-03   8.6974669e-01   7.9699598e+01
   5.9518316e-02   3.8885556e-03   4.1451204e-02   4.7608292e-03   8.6800440e-01   7.7198716e+01
   5.9451954e-02   3.7870826e-03   4.6625386e-02   4.7136078e-03   8.7277859e-01   7.4491677e+01
   5.9258128e-02   3.6960160e-03   5.2129196e-02   4.6558904e-03   8.7474511e-01   7.1962738e+01
   5.8962980e-02   3.6107548e-03   5.7886068e-02   4.5909098e-03   8.8597700e-01   6.9558756e+01
   5.8589928e-02   3.5289846e-03   6.3777200e-02   4.5200732e-03   8.7801371e-01   6.6881859e+01
   5.8158472e-02   3.4501470e-03   6.9654432e-02   4.4442328e-03   8.5971332e-01   6.3473797e+01
   5.7675664e-02   3.3740120e-03   7.5358854e-02   4.3633872e-03   8.6214434e-01   6.0032194e+01
   5.7109324e-02   3.3013370e-03   8.0708894e-02   4.2747922e-03   8.7353039e-01   5.7149177e+01
   5.6405080e-02   3.2321536e-03   8.5477540e-02   4.1736646e-03   8.6973826e-01   5.4099799e+01
   5.5477956e-02   3.1664592e-03   8.9399364e-02   4.0570488e-03   8.6873533e-01   5.1069191e+01
   5.4254026e-02   3.1064488e-03   9.2242434e-02   3.9231932e-03   8.7480363e-01   4.8189341e+01
   5.2720636e-02   3.0544142e-03   9.3822174e-02   3.7732436e-03   8.7150500e-01   4.4859321e+01
   5.0890600e-02   3.0124200e-03   9.3979822e-02   3.6125124e-03   8.7433260e-01   4.1704201e+01
   4.8815910e-02   2.9828598e-03   9.2716318e-02   3.4483752e-03   8.6678426e-01   3.8871147e+01
   4.6582868e-02   2.9656074e-03   9.0199464e-02   3.2937048e-03   8.6437923e-01   3.5610125e+01
   4.4275888e-02   2.9579418e-03   8.6611316e-02   3.1676720e-03   8.6804507e-01   3.1668633e+01
   4.1966766e-02   2.9567874e-03   8.2150952e-02   3.0924836e-03   8.6526928e-01   2.7539974e+01
   3.9702776e-02   2.9591352e-03   7.7056996e-02   3.0910784e-03   8.8324070e-01   2.2863073e+01
   3.7528248e-02   2.9642140e-03   7.1551838e-02   3.1856018e-03   8.7708610e-01   1.7267297e+01
   3.5492504e-02   2.9740322e-03   6.5813224e-02   3.3962888e-03   8.6797315e-01   1.2260986e+01
   3.3653648e-02   2.9908058e-03   5.9995514e-02   3.7399928e-03   8.7414810e-01   8.8080105e+00
   3.2069944e-02   3.0154538e-03   5.4248590e-02   4.2313382e-03   8.5797052e-01   6.7128694e+00
   3.0771014e-02   3.0468700e-03   4.8697284e-02   4.8835924e-03   8.5598947e-01   5.3182566e+00
   2.9764418e-02   3.0850106e-03   4.3421276e-02   5.7070772e-03   8.6119523e-01   4.0197465e+00
   2.9041686e-02   3.1318098e-03   3.8464032e-02   6.7082280e-03   8.6688962e-01   2.6959243e+00
   2.8583888e-02   3.1889248e-03   3.3856970e-02   7.8886600e-03   8.6334472e-01   1.9502848e+00
   2.8367594e-02   3.2588606e-03   2.9630288e-02   9.2440072e-03   8.5489869e-01   1.7541997e+00
   2.8366886e-02   3.3438258e-03   2.5803552e-02   1.0763735e-02   8.7884962e-01   1.3092650e+00
   2.8550644e-02   3.4440764e-03   2.2377592e-02   1.2429548e-02   8.7927481e-01   9.8628361e-01
   2.8871328e-02   3.5571040e-03   1.9346198e-02   1.4218917e-02   8.6473460e-01   9.0030211e-01
   2.9268806e-02   3.6768560e-03   1.6713406e-02   1.6112791e-02   8.6470591e-01   8.6553018e-01
   2.9662922e-02   3.7956364e-03   1.4492904e-02   1.8087731e-02   8.5394544e-01   9.0286026e-01
   2.9970596e-02   3.9049620e-03   1.2697785e-02   2.0114346e-02   8.6369390e-01   8.6720441e-01
   3.0148238e-02   3.9976238e-03   1.1337826e-02   2.2175836e-02   8.6770841e-01   8.7619737e-01
   3.0182652e-02   4.0698492e-03   1.0423016e-02   2.4263206e-02   8.6063346e-01   8.8256551e-01
   3.0080048e-02   4.1219132e-03   9.9658300e-03   2.6354826e-02   8.5729238e-01   8.7584971e-01
   2.9882904e-02   4.1616462e-03   9.9809028e-03   2.8412658e-02   8.5054311e-01   8.7893229e-01
   2.9662772e-02   4.2021858e-03   1.0479649e-02   3.0379230e-02   8.6407662e-01   8.7193215e-01
   2.9508548e-02   4.2566368e-03   1.1469117e-02   3.2183260e-02   8.5207745e-01   8.8776210e-01
   2.9525578e-02   4.3376872e-03   1.2955689e-02   3.3758846e-02   8.4746518e-01   8.7339236e-01
   2.9815954e-02   4.4555862e-03   1.4952317e-02   3.5048216e-02   8.6386515e-01   8.7982000e-01
   3.0458306e-02   4.6170732e-03   1.7486452e-02   3.6014084e-02   8.5747163e-01   8.8587955e-01
   3.1502488e-02   4.8260956e-03   2.0586494e-02   3.6649282e-02   8.6700948e-01   8.8167370e-01
   3.2966196e-02   5.0832236e-03   2.4272038e-02   3.6958382e-02   8.5532637e-01   8.9786723e-01
   3.4837870e-02   5.3859914e-03   2.8553464e-02   3.6959278e-02   8.4844299e-01   8.8589576e-01
   3.7093848e-02   5.7297736e-03   3.3427472e-02   3.6672226e-02   8.4687418e-01   8.7702832e-01
   3.9697058e-02   6.1101636e-03   3.8876622e-02   3.6105430e-02   8.4138231e-01   8.8336911e-01
   4.2593084e-02   6.5262034e-03   4.4856640e-02   3.5278154e-02   8.5366096e-01   8.9390021e-01
   4.5746966e-02   6.9789604e-03   5.1289980e-02   3.4230052e-02   8.5256497e-01   8.9796624e-01
   4.9141128e-02   7.4688522e-03   5.8055460e-02   3.3014412e-02   8.7101911e-01   8.8658913e-01
   5.2745220e-02   7.9955146e-03   6.4989490e-02   3.1688036e-02   8.4520940e-01   8.7876989e-01
   5.6526598e-02   8.5556678e-03   7.1889628e-02   3.0304978e-02   8.6415112e-01   8.8239456e-01
   6.0461424e-02   9.1431162e-03   7.8505268e-02   2.8918914e-02   8.6426777e-01   8.8194907e-01
   6.4519522e-02   9.7504476e-03   8.4548242e-02   2.7579786e-02   8.4646771e-01   8.7333952e-01
   6.8635866e-02   1.0370232e-02   8.9661350e-02   2.6329614e-02   8.7563378e-01   8.7594468e-01
   7.2728754e-02   1.0998701e-02   9.3490596e-02   2.5191428e-02   8.3562753e-01   8.8016891e-01
   7.6719072e-02   1.1633096e-02   9.5756846e-02   2.4159368e-02   8.9007088e-01   8.8896401e-01
   8.0493750e-02   1.2262954e-02   9.6211850e-02   2.3203288e-02   7.7166085e-01   8.9841970e-01
   8.3923310e-02   1.2866529e-02   9.4786182e-02   2.2272496e-02   7.9315095e-01   8.8680735e-01
   8.6915472e-02   1.3415393e-02   9.1666508e-02   2.1305182e-02   7.1189993e-01   8.6740026e-01
   8.9388606e-02   1.3882120e-02   8.7195080e-02   2.0253348e-02   6.1651976e-01   8.7437341e-01
   9.1225872e-02   1.4244315e-02   8.1782912e-02   1.9101406e-02   7.2699304e-01   8.8865633e-01
   9.2286792e-02   1.4483466e-02   7.5794558e-02   1.7865496e-02   4.0571933e-01   8.8554152e-01
   9.2461458e-02   1.4589133e-02   6.9536490e-02   1.6575530e-02   7.8209082e+00   8.8685400e-01
   9.1727742e-02   1.4571855e-02   6.3265336e-02   1.5258769e-02   2.7672664e+01   8.8183474e-01
   9.0176158e-02   1.4458132e-02   5.7166082e-02   1.3941620e-02   4.8697246e+01   8.7678730e-01
   8.7972068e-02   1.4275411e-02   5.1368572e-02   1.2651411e-02   6.4509430e+01   8.7094839e-01
   8.5245842e-02   1.4050587e-02   4.5960100e-02   1.1411568e-02   7.7327238e+01   8.6384085e-01
   8.2049848e-02   1.3805077e-02   4.1005682e-02   1.0240749e-02   8.7428872e+01   8.6934812e-01
   7.8396918e-02   1.3553687e-02   3.6551540e-02   9.1535100e-03   9.6153690e+01   8.7693688e-01
   7.4306166e-02   1.3317079e-02   3.2623456e-02   8.1599640e-03   1.0435537e+02   8.7699340e-01
   6.9876044e-02   1.3125163e-02   2.9231036e-02   7.2675602e-03   1.1036400e+02   8.6723686e-01
   6.5259812e-02   1.3006774e-02   2.6367998e-02   6.4828794e-03   1.1421661e+02   8.7132698e-01
   6.0594602e-02   1.2981117e-02   2.4014250e-02   5.8084844e-03   1.1676632e+02   8.7162567e-01
   5.5994524e-02   1.3056536e-02   2.2130270e-02   5.2407344e-03   1.1820844e+02   8.7257045e-01
   5.1521808e-02   1.3233371e-02   2.0661350e-02   4.7714746e-03   1.1900816e+02   8.7841241e-01
   4.7193972e-02   1.3507065e-02   1.9544524e-02   4.3893304e-03   1.1930016e+02   8.6314645e-01
   4.3036156e-02   1.3870046e-02   1.8707158e-02   4.0812752e-03   1.1914755e+02   8.7011411e-01
   3.9082048e-02   1.4308177e-02   1.8072512e-02   3.8341030e-03   1.1885597e+02   8.8449445e-01
   3.5358568e-02   1.4794546e-02   1.7570404e-02   3.6344616e-03   1.1862223e+02   8.8874499e-01
   3.1888248e-02   1.5298166e-02   1.7148686e-02   3.4717394e-03   1.1816053e+02   8.8824173e-01
   2.8680540e-02   1.5799342e-02   1.6776474e-02   3.3398982e-03   1.1753899e+02   8.8627987e-01
   2.5733340e-02   1.6290281e-02   1.6435118e-02   3.2346628e-03   1.1717833e+02   8.8815532e-01
   2.3057748e-02   1.6764856e-02   1.6108890e-02   3.1539148e-03   1.1664342e+02   8.8050099e-01
   2.0669302e-02   1.7217248e-02   1.5788238e-02   3.0978902e-03   1.1583631e+02   8.9295440e-01
   1.8572171e-02   1.7645843e-02   1.5474384e-02   3.0669268e-03   1.1484963e+02   8.9129094e-01
   1.6771385e-02   1.8045159e-02   1.5167458e-02   3.0596868e-03   1.1381822e+02   8.8432638e-01
   1.5263507e-02   1.8402831e-02   1.4865017e-02   3.0720650e-03   1.1275244e+02   8.9338670e-01
   1.4028215e-02   1.8701468e-02   1.4569422e-02   3.0980430e-03   1.1096115e+02   8.8621326e-01
   1.3036665e-02   1.8909689e-02   1.4279699e-02   3.1302428e-03   1.0891055e+02   8.9449995e-01
   1.2250471e-02   1.8980421e-02   1.3990867e-02   3.1620372e-03   1.0684691e+02   9.0296709e-01
   1.1631663e-02   1.8882699e-02   1.3700229e-02   3.1878770e-03   1.0474688e+02   9.0099076e-01
   1.1154755e-02   1.8637366e-02   1.3403284e-02   3.2023314e-03   1.0303490e+02   8.9337207e-01
   1.0799855e-02   1.8297410e-02   1.3095833e-02   3.2034084e-03   1.0107154e+02   8.8548007e-01
   1.0544229e-02   1.7909260e-02   1.2778686e-02   3.1927610e-03   9.8712489e+01   8.9843734e-01
   1.0365107e-02   1.7503894e-02   1.2454796e-02   3.1737802e-03   9.6259759e+01   8.9909119e-01
   1.0239987e-02   1.7098278e-02   1.2130479e-02   3.1517760e-03   9.3672309e+01   8.8676388e-01
   1.0141493e-02   1.6699221e-02   1.1812046e-02   3.1317678e-03   9.0883036e+01   8.9074580e-01
   1.0051413e-02   1.6311363e-02   1.1499907e-02   3.1160008e-03   8.8034384e+01   9.0089960e-01
   9.9713828e-03   1.5946044e-02   1.1195992e-02   3.1050086e-03   8.5583393e+01   9.0193676e-01
   9.9109608e-03   1.5624486e-02   1.0907992e-02   3.0984328e-03   8.3096996e+01   8.9435159e-01
   9.8789488e-03   1.5368685e-02   1.0642177e-02   3.0949488e-03   8.0484818e+01   8.8628465e-01
   9.8780768e-03   1.5191619e-02   1.0399781e-02   3.0924988e-03   7.7969557e+01   8.9108470e-01
   9.9056128e-03   1.5100184e-02   1.0178844e-02   3.0884092e-03   7.5113206e+01   8.9787581e-01
   9.9562768e-03   1.5100881e-02   9.9771726e-03   3.0819390e-03   7.2706154e+01   8.9327991e-01
   1.0019867e-02   1.5197359e-02   9.7931572e-03   3.0731332e-03   7.0001759e+01   8.9640943e-01
   1.0084565e-02   1.5387604e-02   9.6259672e-03   3.0603548e-03   6.6461486e+01   9.0028064e-01
   1.0133949e-02   1.5665785e-02   9.4761708e-03   3.0421430e-03   6.3896179e+01   8.8738938e-01
   1.0143757e-02   1.6021350e-02   9.3437356e-03   3.0175138e-03   6.1296419e+01   8.8605088e-01
   1.0099025e-02   1.6432327e-02   9.2302724e-03   2.9858100e-03   5.8580021e+01   9.0121256e-01
   1.0002859e-02   1.6875122e-02   9.1406784e-03   2.9458846e-03   5.6631272e+01   8.9449576e-01
   9.8637828e-03   1.7344541e-02   9.0782274e-03   2.8970334e-03   5.3693466e+01   8.8811603e-01
   9.6889248e-03   1.7847912e-02   9.0435262e-03   2.8408356e-03   5.0093912e+01   8.9770908e-01
   9.4869908e-03   1.8391253e-02   9.0352960e-03   2.7808122e-03   4.7007441e+01   8.9507717e-01
   9.2726608e-03   1.8984130e-02   9.0494752e-03   2.7232700e-03   4.4590286e+01   8.9702834e-01
   9.0666528e-03   1.9649609e-02   9.0813730e-03   2.6746676e-03   4.1770788e+01   8.9518094e-01
   8.8925570e-03   2.0416522e-02   9.1277218e-03   2.6391320e-03   3.8645899e+01   8.8907445e-01
   8.7754592e-03   2.1318550e-02   9.1850896e-03   2.6190678e-03   3.7120453e+01   8.8795567e-01
   8.7403746e-03   2.2405920e-02   9.2494782e-03   2.6149498e-03   3.4662611e+01   8.7442114e-01
   8.8095370e-03   2.3727050e-02   9.3189612e-03   2.6260986e-03   3.0903644e+01   8.8286081e-01
   8.9979782e-03   2.5309900e-02   9.3934978e-03   2.6505446e-03   2.7452479e+01   8.9418196e-01
   9.3138408e-03   2.7162406e-02   9.4720014e-03   2.6847422e-03   2.3610696e+01   8.9435125e-01
   9.7604668e-03   2.9278072e-02   9.5519634e-03   2.7243860e-03   2.0476773e+01   8.8941088e-01
   1.0333067e-02   3.1645456e-02   9.6284848e-03   2.7661120e-03   1.8055069e+01   8.7302383e-01
   1.1017993e-02   3.4241256e-02   9.6919052e-03   2.8074040e-03   1.6017729e+01   8.7976589e-01
   1.1796969e-02   3.7023442e-02   9.7297616e-03   2.8446430e-03   1.3707831e+01   8.8780555e-01
   1.2651943e-02   3.9938146e-02   9.7261992e-03   2.8762008e-03   1.1691749e+01   8.8975539e-01
   1.3564079e-02   4.2941280e-02   9.6643280e-03   2.9046968e-03   1.0967395e+01   8.9222637e-01
   1.4506461e-02   4.6015938e-02   9.5347704e-03   2.9338140e-03   9.6387931e+00   8.9407049e-01
   1.5450237e-02   4.9146510e-02   9.3355192e-03   2.9655122e-03   8.4785452e+00   8.9907689e-01
   1.6376753e-02   5.2294724e-02   9.0749334e-03   3.0001512e-03   7.9250212e+00   8.9673741e-01
   1.7272193e-02   5.5420252e-02   8.7722856e-03   3.0383636e-03   6.9082563e+00   8.9967243e-01
   1.8121465e-02   5.8513350e-02   8.4469028e-03   3.0815716e-03   6.6282189e+00   9.0015164e-01
   1.8901981e-02   6.1590858e-02   8.1137546e-03   3.1319836e-03   6.7769846e+00   8.8412774e-01
   1.9580459e-02   6.4651294e-02   7.7839398e-03   3.1921574e-03   6.3420574e+00   8.7127598e-01
   2.0133566e-02   6.7657784e-02   7.4679876e-03   3.2641460e-03   6.2447045e+00   8.8065424e-01
   2.0553374e-02   7.0547260e-02   7.1772258e-03   3.3484846e-03   6.3360268e+00   8.7774302e-01
   2.0838098e-02   7.3250944e-02   6.9213054e-03   3.4428430e-03   6.1093710e+00   8.7918206e-01
   2.1000340e-02   7.5739512e-02   6.7081664e-03   3.5414936e-03   6.2368373e+00   8.9461308e-01
   2.1058378e-02   7.8000412e-02   6.5430818e-03   3.6355200e-03   6.2019962e+00   8.7715687e-01
   2.1023530e-02   8.0023704e-02   6.4286470e-03   3.7181342e-03   6.1591311e+00   8.7894175e-01
   2.0902926e-02   8.1813822e-02   6.3655142e-03   3.7893622e-03   6.2621047e+00   8.8540367e-01
   2.0703974e-02   8.3359106e-02   6.3516740e-03   3.8516802e-03   6.1340486e+00   8.8442732e-01
   2.0448210e-02   8.4681842e-02   6.3824962e-03   3.9054484e-03   6.5600119e+00   8.9397574e-01
   2.0170122e-02   8.5852650e-02   6.4518656e-03   3.9501134e-03   6.7016798e+00   8.7820721e-01
   1.9898641e-02   8.6946174e-02   6.5534368e-03   3.9859028e-03   6.5724648e+00   8.7519096e-01
   1.9649743e-02   8.8022326e-02   6.6803102e-03   4.0138302e-03   6.6367940e+00   8.6998235e-01
   1.9428839e-02   8.9088922e-02   6.8244602e-03   4.0369718e-03   6.6736097e+00   8.8180594e-01
   1.9237931e-02   9.0123236e-02   6.9786568e-03   4.0607256e-03   6.9521498e+00   8.8824487e-01
   1.9081115e-02   9.1082358e-02   7.1371568e-03   4.0911156e-03   7.0052061e+00   8.8076683e-01
   1.8958321e-02   9.1885062e-02   7.2924760e-03   4.1336208e-03   7.2636761e+00   8.9676228e-01
   1.8854887e-02   9.2418442e-02   7.4370390e-03   4.1922200e-03   7.4780626e+00   8.6700528e-01
   1.8737759e-02   9.2535090e-02   7.5687756e-03   4.2691472e-03   7.3679005e+00   9.0638261e-01
   1.8568765e-02   9.2071726e-02   7.6898834e-03   4.3644126e-03   7.4711857e+00   8.9217969e-01
   1.8310199e-02   9.0841182e-02   7.8031118e-03   4.4744570e-03   7.6483700e+00   8.6858447e-01
   1.7920469e-02   8.8659162e-02   7.9133214e-03   4.5919906e-03   7.6320077e+00   9.1681314e-01
   1.7377057e-02   8.5440678e-02   8.0278466e-03   4.7087972e-03   7.5746817e+00   8.5610588e-01
   1.6689909e-02   8.1233536e-02   8.1517886e-03   4.8154492e-03   8.1337548e+00   9.2897939e-01
   1.5896109e-02   7.6187462e-02   8.2907896e-03   4.9008402e-03   8.7271400e+00   8.6596919e-01
   1.5053067e-02   7.0538022e-02   8.4580496e-03   4.9570330e-03   8.6991677e+00   8.6852999e-01
   1.4228559e-02   6.4577210e-02   8.6755644e-03   4.9804006e-03   8.5746984e+00   9.0236893e-01
   1.3494059e-02   5.8558624e-02   8.9720306e-03   4.9708076e-03   8.4745717e+00   8.3460508e-01
   1.2909979e-02   5.2662974e-02   9.3765970e-03   4.9312420e-03   8.3224142e+00   9.7555046e-01
   1.2524257e-02   4.7023630e-02   9.9170056e-03   4.8674136e-03   8.1829504e+00   7.2967381e-01
   1.2378339e-02   4.1722042e-02   1.0619635e-02   4.7874300e-03   8.3062793e+00   9.1053505e-01
   1.2504055e-02   3.6809964e-02   1.1508596e-02   4.6979656e-03   8.4849394e+00   6.8062914e-01
   1.2930201e-02   3.2318854e-02   1.2605702e-02   4.6012106e-03   8.2356726e+00   7.1486872e-01
   1.3685769e-02   2.8251380e-02   1.3927390e-02   4.4962070e-03   7.9576819e+00   8.0464967e-01
   1.4795841e-02   2.4595642e-02   1.5493212e-02   4.3812530e-03   7.8581880e+00   5.3732934e-01
   1.6278953e-02   2.1334286e-02   1.7329808e-02   4.2539750e-03   7.5704255e+00   9.1625221e+00
   1.8140917e-02   1.8451868e-02   1.9458094e-02   4.1133140e-03   6.9157181e+00   2.4281126e+01
   2.0371904e-02   1.5927935e-02   2.1886786e-02   3.9605152e-03   6.0936147e+00   3.8903956e+01
   2.2944454e-02   1.3735628e-02   2.4608616e-02   3.7974656e-03   5.6498542e+00   5.5181221e+01
   2.5810072e-02   1.1853587e-02   2.7598028e-02   3.6268020e-03   5.4626607e+00   6.8253323e+01
   2.8898048e-02   1.0260327e-02   3.0815392e-02   3.4502508e-03   5.1446640e+00   7.7468534e+01
   3.2114910e-02   8.9289864e-03   3.4209440e-02   3.2705248e-03   4.8588611e+00   8.6683456e+01
   3.5344240e-02   7.8295150e-03   3.7708942e-02   3.0931876e-03   3.8408020e+00   9.4924691e+01
   3.8455428e-02   6.9293998e-03   4.1224304e-02   2.9233256e-03   2.3415268e+00   1.0160365e+02
   4.1353670e-02   6.1951130e-03   4.4667228e-02   2.7645416e-03   1.6432871e+00   1.0684172e+02
   4.3997004e-02   5.5942346e-03   4.7942866e-02   2.6189972e-03   1.0835089e+00   1.1076312e+02
   4.6334098e-02   5.0957898e-03   5.0924542e-02   2.4880586e-03   7.8130207e-01   1.1331186e+02
   4.8299398e-02   4.6717608e-03   5.3455234e-02   2.3721356e-03   8.9091656e-01   1.1487013e+02
   4.9838682e-02   4.3007036e-03   5.5388186e-02   2.2699000e-03   8.2094022e-01   1.1580063e+02
   5.0900622e-02   3.9704070e-03   5.6604670e-02   2.1794118e-03   8.4890618e-01   1.1612425e+02
   5.1464952e-02   3.6787990e-03   5.7005704e-02   2.1002506e-03   8.5837527e-01   1.1608064e+02
   5.1543260e-02   3.4279058e-03   5.6567434e-02   2.0349886e-03   8.4736086e-01   1.1567271e+02
   5.1146126e-02   3.2190538e-03   5.5345040e-02   1.9858124e-03   8.7007910e-01   1.1506382e+02
   5.0281854e-02   3.0526848e-03   5.3428336e-02   1.9525690e-03   8.6187895e-01   1.1446534e+02
   4.8961300e-02   2.9271054e-03   5.0964726e-02   1.9352104e-03   8.8279847e-01   1.1382672e+02
   4.7230108e-02   2.8396096e-03   4.8124212e-02   1.9346450e-03   8.6729932e-01   1.1294541e+02
   4.5205462e-02   2.7875836e-03   4.5047040e-02   1.9522410e-03   8.7870259e-01   1.1184874e+02
   4.3048566e-02   2.7684668e-03   4.1862258e-02   1.9885018e-03   8.6828392e-01   1.1069283e+02
   4.0899026e-02   2.7795908e-03   3.8691312e-02   2.0429760e-03   8.6507224e-01   1.0938392e+02
   3.8856080e-02   2.8167858e-03   3.5638530e-02   2.1148386e-03   8.8363057e-01   1.0799655e+02
   3.6992648e-02   2.8740402e-03   3.2793374e-02   2.2018996e-03   8.6698036e-01   1.0665270e+02
   3.5353980e-02   2.9458452e-03   3.0238084e-02   2.3002386e-03   8.7963764e-01   1.0549938e+02
   3.3977498e-02   3.0291972e-03   2.8052524e-02   2.4055464e-03   8.6793272e-01   1.0442577e+02
   3.2902448e-02   3.1239370e-03   2.6307782e-02   2.5161868e-03   8.6443115e-01   1.0312460e+02
   3.2145106e-02   3.2302036e-03   2.5055918e-02   2.6326158e-03   8.8169453e-01   1.0178189e+02
   3.1691898e-02   3.3455934e-03   2.4327050e-02   2.7543940e-03   8.7294036e-01   1.0053452e+02
   3.1507526e-02   3.4667922e-03   2.4144516e-02   2.8823114e-03   8.8201449e-01   9.9307104e+01
   3.1536020e-02   3.5891620e-03   2.4532340e-02   3.0186898e-03   8.7354528e-01   9.7953648e+01
   3.1699912e-02   3.7072864e-03   2.5506954e-02   3.1640210e-03   8.6532483e-01   9.6275584e+01
   3.1900328e-02   3.8174870e-03   2.7080020e-02   3.3166730e-03   8.6785237e-01   9.4531488e+01
   3.2041840e-02   3.9157260e-03   2.9269622e-02   3.4721920e-03   8.6178791e-01   9.2925978e+01
   3.2085306e-02   3.9966678e-03   3.2097462e-02   3.6236580e-03   8.7776399e-01   9.1142944e+01
   3.2049654e-02   4.0531648e-03   3.5570570e-02   3.7650332e-03   8.7715929e-01   8.9200358e+01
   3.1972132e-02   4.0779074e-03   3.9672706e-02   3.8906964e-03   8.7235314e-01   8.7168906e+01
   3.1891714e-02   4.0662540e-03   4.4370722e-02   3.9962126e-03   8.7614540e-01   8.4696149e+01
   3.1834706e-02   4.0165112e-03   4.9622418e-02   4.0799760e-03   8.7348856e-01   8.1879535e+01
   3.1803878e-02   3.9315372e-03   5.5370140e-02   4.1396336e-03   8.8023079e-01   7.9335301e+01
   3.1775350e-02   3.8175612e-03   6.1522990e-02   4.1736326e-03   8.8021000e-01   7.7433424e+01
   3.1699334e-02   3.6820608e-03   6.7947862e-02   4.1846816e-03   8.7800862e-01   7.5493922e+01
   3.1532520e-02   3.5327312e-03   7.4483430e-02   4.1779954e-03   8.6993208e-01   7.2953879e+01
   3.1267014e-02   3.3766602e-03   8.0960406e-02   4.1589972e-03   8.7194572e-01   7.0609553e+01
   3.0916258e-02   3.2204338e-03   8.7182250e-02   4.1305128e-03   8.7391471e-01   6.8208068e+01
   3.0506756e-02   3.0690344e-03   9.2895064e-02   4.0919778e-03   8.5624495e-01   6.5181688e+01
   3.0082654e-02   2.9256018e-03   9.7784724e-02   4.0396296e-03   8.7215731e-01   6.2488153e+01
   2.9697294e-02   2.7924026e-03   1.0154410e-01   3.9661030e-03   8.7751178e-01   6.0067449e+01
   2.9399616e-02   2.6717570e-03   1.0393226e-01   3.8612604e-03   8.6620516e-01   5.7673432e+01
   2.9218058e-02   2.5654206e-03   1.0475244e-01   3.7168724e-03   8.7666456e-01   5.5862438e+01
   2.9158848e-02   2.4741080e-03   1.0395467e-01   3.5314174e-03   8.6927936e-01   5.3843430e+01
   2.9216350e-02   2.3989066e-03   1.0169335e-01   3.3107356e-03   8.7131116e-01   5.1753097e+01
   2.9383996e-02   2.3405674e-03   9.8186504e-02   3.0687270e-03   8.6588897e-01   5.0258457e+01
   2.9661370e-02   2.2979268e-03   9.3671518e-02   2.8228802e-03   8.5724767e-01   4.8520118e+01
   3.0047172e-02   2.2679980e-03   8.8419544e-02   2.5908380e-03   8.7165860e-01   4.7218530e+01
   3.0536644e-02   2.2481178e-03   8.2685422e-02   2.3925362e-03   8.6158270e-01   4.6130333e+01
   3.1111576e-02   2.2386080e-03   7.6667078e-02   2.2484554e-03   8.5471173e-01   4.4898395e+01
   3.1725904e-02   2.2420012e-03   7.0527648e-02   2.1782774e-03   8.6447236e-01   4.3942075e+01
   3.2311370e-02   2.2610914e-03   6.4433028e-02   2.1996882e-03   8.6820206e-01   4.1986322e+01
   3.2782950e-02   2.2977730e-03   5.8530764e-02   2.3275654e-03   8.6711678e-01   4.0379891e+01
   3.3053586e-02   2.3525746e-03   5.2919698e-02   2.5754210e-03   8.7110222e-01   3.9002345e+01
   3.3038442e-02   2.4246060e-03   4.7656076e-02   2.9553740e-03   8.7490595e-01   3.6643700e+01
   3.2665856e-02   2.5114114e-03   4.2781956e-02   3.4807778e-03   8.6206056e-01   3.4705197e+01
   3.1924594e-02   2.6101402e-03   3.8338706e-02   4.1673426e-03   8.6120129e-01   3.2737499e+01
   3.0862486e-02   2.7178752e-03   3.4349646e-02   5.0290922e-03   8.6645963e-01   3.1014200e+01
   2.9546662e-02   2.8319744e-03   3.0810094e-02   6.0777550e-03   8.5846980e-01   2.8797151e+01
   2.8042162e-02   2.9528304e-03   2.7701770e-02   7.3257038e-03   8.5746467e-01   2.6037052e+01
   2.6400782e-02   3.0836062e-03   2.5013118e-02   8.7843070e-03   8.6761178e-01   2.3005528e+01
   2.4669920e-02   3.2270086e-03   2.2740502e-02   1.0457827e-02   8.6980413e-01   1.8677683e+01
   2.2919816e-02   3.3856874e-03   2.0873584e-02   1.2340323e-02   8.5486783e-01   1.5918588e+01
   2.1248484e-02   3.5625720e-03   1.9397236e-02   1.4415034e-02   8.6280843e-01   1.3949813e+01
   1.9749815e-02   3.7594654e-03   1.8301256e-02   1.6655978e-02   8.7092036e-01   1.2541222e+01
   1.8494651e-02   3.9768232e-03   1.7577278e-02   1.9029774e-02   8.6241089e-01   1.1867065e+01
   1.7533003e-02   4.2126938e-03   1.7213936e-02   2.1492468e-02   8.6395443e-01   9.7420210e+00
   1.6894073e-02   4.4623726e-03   1.7193230e-02   2.3994396e-02   8.5448916e-01   8.9396056e+00
   1.6589537e-02   4.7191522e-03   1.7498716e-02   2.6494210e-02   8.6086813e-01   9.0328635e+00
   1.6616151e-02   4.9745896e-03   1.8134140e-02   2.8955806e-02   8.5857867e-01   8.9013871e+00
   1.6955137e-02   5.2170244e-03   1.9119848e-02   3.1337022e-02   8.5374658e-01   9.2131364e+00
   1.7581793e-02   5.4340756e-03   2.0478200e-02   3.3600308e-02   8.6599810e-01   9.3177295e+00
   1.8481029e-02   5.6180268e-03   2.2233216e-02   3.5714960e-02   8.5722575e-01   9.7020080e+00
   1.9638035e-02   5.7663380e-03   2.4416436e-02   3.7643174e-02   8.6882835e-01   9.7795280e+00
   2.1024726e-02   5.8835904e-03   2.7072098e-02   3.9337666e-02   8.5987219e-01   1.0342078e+01
   2.2612882e-02   5.9769360e-03   3.0249758e-02   4.0735614e-02   8.6436430e-01   1.1137018e+01
   2.4381834e-02   6.0497078e-03   3.4002096e-02   4.1773030e-02   8.6628560e-01   1.1107002e+01
   2.6309226e-02   6.1061032e-03   3.8394754e-02   4.2411486e-02   8.4593379e-01   1.1496228e+01
   2.8370540e-02   6.1513402e-03   4.3493786e-02   4.2639094e-02   8.6818737e-01   1.1639006e+01
   3.0539996e-02   6.1909238e-03   4.9338142e-02   4.2463870e-02   8.5460895e-01   1.1491045e+01
   3.2779682e-02   6.2310238e-03   5.5923094e-02   4.1901936e-02   8.8123250e-01   1.1688064e+01
   3.5064320e-02   6.2746114e-03   6.3216098e-02   4.0979504e-02   8.6140215e-01   1.1725948e+01
   3.7419728e-02   6.3202874e-03   7.1168574e-02   3.9749682e-02   8.5418289e-01   1.1702137e+01
   3.9894616e-02   6.3615514e-03   7.9693628e-02   3.8281468e-02   8.7481389e-01   1.1784814e+01
   4.2517810e-02   6.3925970e-03   8.8647964e-02   3.6624526e-02   8.3873431e-01   1.1842341e+01
   4.5294324e-02   6.4120722e-03   9.7832294e-02   3.4811014e-02   8.9816290e-01   1.1454121e+01
   4.8207826e-02   6.4186026e-03   1.0700081e-01   3.2890304e-02   8.1847550e-01   1.1101386e+01
   5.1212116e-02   6.4128918e-03   1.1584553e-01   3.0924086e-02   8.7756294e-01   1.1052641e+01
   5.4236456e-02   6.3990086e-03   1.2399422e-01   2.8965558e-02   8.6586678e-01   1.0924624e+01
   5.7207986e-02   6.3800434e-03   1.3098967e-01   2.7056830e-02   8.3778544e-01   1.0882417e+01
   6.0058722e-02   6.3553468e-03   1.3632449e-01   2.5225494e-02   9.1212417e-01   1.0666201e+01
   6.2729074e-02   6.3264544e-03   1.3958335e-01   2.3488782e-02   6.9459174e-01   1.0316302e+01
   6.5172216e-02   6.3029454e-03   1.4039669e-01   2.1858396e-02   8.8697791e-01   1.0153760e+01
   6.7342312e-02   6.2941490e-03   1.3852117e-01   2.0337984e-02   5.5861483e-01   9.3883805e+00
   6.9157114e-02   6.3035968e-03   1.3409024e-01   1.8925933e-02   7.8979749e-01   8.3679227e+00
   7.0489814e-02   6.3328472e-03   1.2751730e-01   1.7619634e-02   5.4952623e-01   8.3488149e+00
   7.1226468e-02   6.3844184e-03   1.1935427e-01   1.6416547e-02   1.0876597e+00   8.5332722e+00
   7.1269296e-02   6.4622202e-03   1.1017860e-01   1.5315951e-02   1.3162738e+01   8.4404283e+00
   7.0525944e-02   6.5727496e-03   1.0045367e-01   1.4320747e-02   3.4264320e+01   7.8194625e+00
   6.8985830e-02   6.7266364e-03   9.0565236e-02   1.3434205e-02   5.3654179e+01   6.6039601e+00
   6.6752596e-02   6.9333592e-03   8.0853616e-02   1.2656843e-02   6.7951312e+01   5.6469008e+00
   6.3987656e-02   7.1980754e-03   7.1589224e-02   1.1985590e-02   7.7722286e+01   5.3991759e+00
   6.0837952e-02   7.5263006e-03   6.2958938e-02   1.1407680e-02   8.5711342e+01   5.6236212e+00
   5.7411602e-02   7.9251164e-03   5.5078614e-02   1.0909487e-02   9.2464067e+01   4.9930403e+00
   5.3798182e-02   8.4036982e-03   4.8015352e-02   1.0489370e-02   9.9161696e+01   3.8203263e+00
   5.0069594e-02   8.9745348e-03   4.1791118e-02   1.0146578e-02   1.0528399e+02   2.7951192e+00
   4.6279570e-02   9.6524328e-03   3.6398044e-02   9.8776028e-03   1.0935295e+02   2.0129052e+00
   4.2481622e-02   1.0455336e-02   3.1809274e-02   9.6798270e-03   1.1223866e+02   1.7642671e+00
   3.8747694e-02   1.1401729e-02   2.7985666e-02   9.5454146e-03   1.1372957e+02   1.3125946e+00
   3.5154078e-02   1.2509038e-02   2.4876026e-02   9.4588570e-03   1.1448569e+02   8.9738764e-01
   3.1760876e-02   1.3793674e-02   2.2417572e-02   9.3978458e-03   1.1471351e+02   8.7991867e-01
   2.8616390e-02   1.5265299e-02   2.0540698e-02   9.3400238e-03   1.1416324e+02   8.5915745e-01
   2.5745410e-02   1.6924760e-02   1.9161732e-02   9.2665658e-03   1.1366443e+02   8.7623162e-01
   2.3150236e-02   1.8767633e-02   1.8192332e-02   9.1568798e-03   1.1321633e+02   8.6622049e-01
   2.0826510e-02   2.0788408e-02   1.7552068e-02   8.9956376e-03   1.1274241e+02   8.6491089e-01
   1.8753545e-02   2.2975538e-02   1.7165580e-02   8.7863136e-03   1.1231542e+02   8.7482132e-01
   1.6903133e-02   2.5297664e-02   1.6964974e-02   8.5456106e-03   1.1219089e+02   8.6610706e-01
   1.5261125e-02   2.7699888e-02   1.6896612e-02   8.2873628e-03   1.1227524e+02   8.9345038e-01
   1.3817179e-02   3.0105030e-02   1.6921072e-02   8.0172350e-03   1.1185377e+02   8.8053041e-01
   1.2558675e-02   3.2420824e-02   1.7007720e-02   7.7375364e-03   1.1117097e+02   8.8152392e-01
   1.1479125e-02   3.4558156e-02   1.7135110e-02   7.4534000e-03   1.1049865e+02   9.0298991e-01
   1.0574723e-02   3.6435526e-02   1.7288378e-02   7.1713280e-03   1.0959830e+02   8.9267893e-01
   9.8419988e-03   3.7977084e-02   1.7445588e-02   6.8937530e-03   1.0859007e+02   8.7717123e-01
   9.2807768e-03   3.9113396e-02   1.7578914e-02   6.6201126e-03   1.0757228e+02   8.9100615e-01
   8.8919436e-03   3.9788290e-02   1.7669692e-02   6.3502618e-03   1.0649308e+02   8.9698258e-01
   8.6734776e-03   4.0006478e-02   1.7703412e-02   6.0844616e-03   1.0517669e+02   8.8335828e-01
   8.6171380e-03   3.9861832e-02   1.7663374e-02   5.8240826e-03   1.0379836e+02   9.0119343e-01
   8.7096966e-03   3.9479544e-02   1.7543678e-02   5.5732478e-03   1.0255631e+02   8.9935113e-01
   8.9399634e-03   3.8958002e-02   1.7353118e-02   5.3369380e-03   1.0105268e+02   8.7957752e-01
   9.2995008e-03   3.8363254e-02   1.7116074e-02   5.1197306e-03   9.9437321e+01   8.8134416e-01
   9.7792928e-03   3.7734108e-02   1.6872092e-02   4.9243632e-03   9.7862554e+01   8.9528832e-01
   1.0366347e-02   3.7091240e-02   1.6661976e-02   4.7497748e-03   9.6061734e+01   8.9954092e-01
   1.1039313e-02   3.6448994e-02   1.6525056e-02   4.5927696e-03   9.4280761e+01   8.8133082e-01
   1.1779325e-02   3.5822544e-02   1.6501610e-02   4.4483312e-03   9.2080574e+01   8.9092505e-01
   1.2581223e-02   3.5231456e-02   1.6625698e-02   4.3118784e-03   8.9348823e+01   8.9629250e-01
   1.3443393e-02   3.4684192e-02   1.6921606e-02   4.1830086e-03   8.6873403e+01   8.8352053e-01
   1.4355227e-02   3.4169704e-02   1.7405486e-02   4.0650178e-03   8.4285096e+01   8.9043560e-01
   1.5292723e-02   3.3694186e-02   1.8082672e-02   3.9627100e-03   8.1967731e+01   8.8154010e-01
   1.6217733e-02   3.3304236e-02   1.8945686e-02   3.8784648e-03   8.0042678e+01   8.8637606e-01
   1.7081891e-02   3.3058296e-02   1.9981530e-02   3.8124518e-03   7.7637458e+01   8.9499640e-01
   1.7849519e-02   3.3015842e-02   2.1172984e-02   3.7659434e-03   7.4926537e+01   8.9257574e-01
   1.8516747e-02   3.3235704e-02   2.2490836e-02   3.7392740e-03   7.2246495e+01   8.9773769e-01
   1.9091899e-02   3.3758034e-02   2.3897042e-02   3.7314666e-03   7.0189692e+01   8.9110610e-01
   1.9574109e-02   3.4605890e-02   2.5355750e-02   3.7424342e-03   6.8267779e+01   8.8992467e-01
   1.9950059e-02   3.5793126e-02   2.6831890e-02   3.7710028e-03   6.6450392e+01   8.7852028e-01
   2.0201782e-02   3.7339214e-02   2.8282062e-02   3.8148078e-03   6.4899536e+01   8.8965993e-01
   2.0325318e-02   3.9264140e-02   2.9658562e-02   3.8720868e-03   6.2555349e+01   8.9357311e-01
   2.0335850e-02   4.1563668e-02   3.0921480e-02   3.9407006e-03   6.0445272e+01   8.7774532e-01
   2.0255980e-02   4.4209784e-02   3.2032246e-02   4.0179356e-03   5.9247116e+01   9.0308357e-01
   2.0106332e-02   4.7149554e-02   3.2938736e-02   4.1005952e-03   5.7852033e+01   8.9586032e-01
   1.9909769e-02   5.0295976e-02   3.3598436e-02   4.1844916e-03   5.6033609e+01   8.8726384e-01
   1.9695203e-02   5.3512730e-02   3.4019708e-02   4.2637776e-03   5.4338477e+01   8.9816382e-01
   1.9489845e-02   5.6626112e-02   3.4262858e-02   4.3302972e-03   5.2685961e+01   8.7783328e-01
   1.9315343e-02   5.9445548e-02   3.4405796e-02   4.3772354e-03   5.0907193e+01   8.7115260e-01
   1.9186601e-02   6.1773710e-02   3.4508876e-02   4.4028098e-03   4.9363014e+01   8.8387271e-01
   1.9109799e-02   6.3475654e-02   3.4604560e-02   4.4064620e-03   4.7810869e+01   8.8441883e-01
   1.9082183e-02   6.4524402e-02   3.4703542e-02   4.3865816e-03   4.6211333e+01   8.8779858e-01
   1.9093929e-02   6.5012754e-02   3.4795798e-02   4.3433082e-03   4.4440783e+01   9.0131145e-01
   1.9135425e-02   6.5124848e-02   3.4850968e-02   4.2762492e-03   4.2751638e+01   8.9795505e-01
   1.9193229e-02   6.5023194e-02   3.4812138e-02   4.1848838e-03   4.1808464e+01   8.8563957e-01
   1.9241397e-02   6.4806626e-02   3.4591632e-02   4.0721518e-03   4.0506263e+01   8.7843006e-01
   1.9246159e-02   6.4538636e-02   3.4091432e-02   3.9413786e-03   3.8461569e+01   8.8893606e-01
   1.9173031e-02   6.4256322e-02   3.3240428e-02   3.7964160e-03   3.7002076e+01   8.9492213e-01
   1.9003857e-02   6.3958260e-02   3.2034512e-02   3.6418354e-03   3.6200120e+01   8.8838322e-01
   1.8745461e-02   6.3609678e-02   3.0541330e-02   3.4806992e-03   3.4636165e+01   8.9536091e-01
   1.8420675e-02   6.3166488e-02   2.8851116e-02   3.3178070e-03   3.2325612e+01   8.9296981e-01
   1.8068099e-02   6.2584342e-02   2.7040042e-02   3.1591200e-03   3.0083598e+01   8.8637455e-01
   1.7733353e-02   6.1836582e-02   2.5182508e-02   3.0085014e-03   2.7731803e+01   8.8762121e-01
   1.7455761e-02   6.0908286e-02   2.3367840e-02   2.8677758e-03   2.5591015e+01   8.8524268e-01
   1.7264667e-02   5.9841950e-02   2.1689550e-02   2.7373174e-03   2.3997037e+01   8.8914441e-01
   1.7178457e-02   5.8772352e-02   2.0231654e-02   2.6175748e-03   2.1972743e+01   8.9490078e-01
   1.7202979e-02   5.7824026e-02   1.9072220e-02   2.5091396e-03   1.9424613e+01   8.8708611e-01
   1.7330129e-02   5.7062048e-02   1.8285216e-02   2.4118552e-03   1.8318377e+01   8.9086598e-01
   1.7542725e-02   5.6497162e-02   1.7934766e-02   2.3244000e-03   1.7605568e+01   8.9154359e-01
   1.7810815e-02   5.6096442e-02   1.8069436e-02   2.2456388e-03   1.6187695e+01   8.8447692e-01
   1.8090055e-02   5.5816742e-02   1.8721198e-02   2.1757026e-03   1.5764123e+01   8.9028072e-01
   1.8335167e-02   5.5601232e-02   1.9906532e-02   2.1139830e-03   1.5762254e+01   8.8032064e-01
   1.8521041e-02   5.5378686e-02   2.1625714e-02   2.0595300e-03   1.5904633e+01   8.8763040e-01
   1.8659901e-02   5.5052562e-02   2.3862090e-02   2.0119728e-03   1.6286047e+01   8.9085532e-01
   1.8788781e-02   5.4552702e-02   2.6585202e-02   1.9707378e-03   1.6370710e+01   8.7796121e-01
   1.8950113e-02   5.3879870e-02   2.9760410e-02   1.9355302e-03   1.6597207e+01   8.9125856e-01
   1.9182007e-02   5.3052558e-02   3.3341312e-02   1.9072018e-03   1.6738382e+01   8.9241687e-01
   1.9512395e-02   5.2115448e-02   3.7255696e-02   1.8878394e-03   1.6632877e+01   8.8591424e-01
   1.9957991e-02   5.1115858e-02   4.1400762e-02   1.8792706e-03   1.6637025e+01   8.7953950e-01
   2.0515442e-02   5.0056658e-02   4.5641118e-02   1.8823356e-03   1.6940386e+01   8.9923958e-01
   2.1161982e-02   4.8932352e-02   4.9828910e-02   1.8968296e-03   1.7310719e+01   8.9506276e-01
   2.1863844e-02   4.7730380e-02   5.3808822e-02   1.9210226e-03   1.7341772e+01   8.7878608e-01
   2.2575516e-02   4.6419424e-02   5.7400518e-02   1.9523676e-03   1.7396090e+01   9.0077574e-01
   2.3236294e-02   4.4979878e-02   6.0392012e-02   1.9883376e-03   1.7549211e+01   8.6624193e-01
   2.3772252e-02   4.3424914e-02   6.2579748e-02   2.0279712e-03   1.7506267e+01   8.9372114e-01
   2.4099752e-02   4.1779234e-02   6.3811424e-02   2.0722414e-03   1.7595889e+01   8.8245005e-01
   2.4137566e-02   4.0051908e-02   6.3955942e-02   2.1222400e-03   1.7765565e+01   8.7117081e-01
   2.3850964e-02   3.8239442e-02   6.2964264e-02   2.1778884e-03   1.7851044e+01   8.9984572e-01
   2.3266930e-02   3.6341872e-02   6.0937282e-02   2.2371500e-03   1.7951434e+01   8.4405972e-01
   2.2443442e-02   3.4364220e-02   5.8051962e-02   2.2970758e-03   1.7627521e+01   9.2702585e-01
   2.1449586e-02   3.2298698e-02   5.4528312e-02   2.3549098e-03   1.7560020e+01   8.5136521e-01
   2.0352172e-02   3.0130476e-02   5.0600356e-02   2.4081704e-03   1.7899882e+01   9.0637873e-01
   1.9222823e-02   2.7850244e-02   4.6469510e-02   2.4543994e-03   1.7689974e+01   8.7595444e-01
   1.8142365e-02   2.5472446e-02   4.2301218e-02   2.4914196e-03   1.8074381e+01   7.7925479e-01
   1.7184633e-02   2.3055202e-02   3.8231774e-02   2.5186884e-03   1.8490038e+01   8.9485296e-01
   1.6416491e-02   2.0666966e-02   3.4396374e-02   2.5358470e-03   1.7996569e+01   6.0442884e-01
   1.5899789e-02   1.8363352e-02   3.0925650e-02   2.5431374e-03   1.8201840e+01   9.3074059e-01
   1.5687349e-02   1.6188680e-02   2.7922910e-02   2.5431726e-03   1.8473369e+01   3.5554923e-01
   1.5820119e-02   1.4176602e-02   2.5467796e-02   2.5383806e-03   1.8131308e+01   2.9873581e+00
   1.6323659e-02   1.2357504e-02   2.3623278e-02   2.5289660e-03   1.8160063e+01   1.4437842e+01
   1.7207597e-02   1.0750467e-02   2.2437574e-02   2.5139764e-03   1.8138950e+01   2.8685881e+01
   1.8469087e-02   9.3630340e-03   2.1942888e-02   2.4939780e-03   1.7660228e+01   4.4115090e+01
   2.0091092e-02   8.1953900e-03   2.2156212e-02   2.4708298e-03   1.6848347e+01   5.9739654e+01
   2.2035266e-02   7.2389608e-03   2.3078318e-02   2.4465180e-03   1.5637984e+01   7.0807312e+01
   2.4241144e-02   6.4790006e-03   2.4693516e-02   2.4239620e-03   1.4938471e+01   7.9616855e+01
   2.6627532e-02   5.8949240e-03   2.6969398e-02   2.4058894e-03   1.3564865e+01   8.8177833e+01
   2.9101248e-02   5.4624330e-03   2.9854108e-02   2.3934822e-03   9.8799768e+00   9.5569933e+01
   3.1565842e-02   5.1541898e-03   3.3273580e-02   2.3859826e-03   7.3377189e+00   1.0149715e+02
   3.3942256e-02   4.9413264e-03   3.7130960e-02   2.3821216e-03   6.2727780e+00   1.0601604e+02
   3.6200762e-02   4.7961484e-03   4.1308226e-02   2.3818620e-03   4.7261939e+00   1.0941824e+02
   3.8337024e-02   4.6915216e-03   4.5660976e-02   2.3846962e-03   3.9293208e+00   1.1164093e+02
   4.0324880e-02   4.6005010e-03   5.0011408e-02   2.3893038e-03   2.9071841e+00   1.1301164e+02
   4.2118992e-02   4.5033330e-03   5.4153638e-02   2.3948344e-03   1.9622755e+00   1.1411585e+02
   4.3677970e-02   4.3964890e-03   5.7890452e-02   2.4003444e-03   1.3826996e+00   1.1477562e+02
   4.4960720e-02   4.2873582e-03   6.1039526e-02   2.4039742e-03   7.4114169e-01   1.1505712e+02
   4.5936130e-02   4.1845572e-03   6.3420204e-02   2.4029846e-03   8.7270725e-01   1.1527798e+02
   4.6606178e-02   4.0949976e-03   6.4926912e-02   2.3949446e-03   8.5322157e-01   1.1517896e+02
   4.6974964e-02   4.0216626e-03   6.5527088e-02   2.3787124e-03   8.0642621e-01   1.1505141e+02
   4.7026258e-02   3.9625418e-03   6.5189560e-02   2.3554088e-03   8.9801429e-01   1.1508804e+02
   4.6729554e-02   3.9114750e-03   6.3945292e-02   2.3283438e-03   8.3528008e-01   1.1485798e+02
   4.6068904e-02   3.8603274e-03   6.1891468e-02   2.3002684e-03   8.9075100e-01   1.1438616e+02
   4.5086806e-02   3.8027510e-03   5.9128050e-02   2.2722942e-03   8.6507362e-01   1.1382258e+02
   4.3863584e-02   3.7360660e-03   5.5802646e-02   2.2457710e-03   8.8086165e-01   1.1313176e+02
   4.2490136e-02   3.6610286e-03   5.2107906e-02   2.2233414e-03   8.7766742e-01   1.1221677e+02
   4.1063168e-02   3.5823964e-03   4.8226706e-02   2.2072924e-03   8.6346708e-01   1.1123102e+02
   3.9682260e-02   3.5068920e-03   4.4333816e-02   2.1982370e-03   8.8747708e-01   1.1026539e+02
   3.8445914e-02   3.4396898e-03   4.0591146e-02   2.1974630e-03   8.5755236e-01   1.0938048e+02
   3.7427302e-02   3.3835738e-03   3.7137004e-02   2.2080978e-03   8.7796688e-01   1.0867136e+02
   3.6662460e-02   3.3393550e-03   3.4093912e-02   2.2331768e-03   8.6631502e-01   1.0766482e+02
   3.6149036e-02   3.3084968e-03   3.1572826e-02   2.2752536e-03   8.6149378e-01   1.0643646e+02
   3.5867860e-02   3.2934736e-03   2.9661862e-02   2.3358064e-03   8.8146112e-01   1.0536448e+02
   3.5802938e-02   3.2947876e-03   2.8428322e-02   2.4143732e-03   8.6933555e-01   1.0425231e+02
   3.5918776e-02   3.3099052e-03   2.7935260e-02   2.5091906e-03   8.7321192e-01   1.0298808e+02
   3.6152646e-02   3.3338708e-03   2.8235434e-02   2.6172848e-03   8.7274937e-01   1.0155848e+02
   3.6431424e-02   3.3613914e-03   2.9361004e-02   2.7349180e-03   8.7363334e-01   1.0024379e+02
   3.6674818e-02   3.3863904e-03   3.1327304e-02   2.8564834e-03   8.7814035e-01   9.8763581e+01
   3.6781278e-02   3.4002536e-03   3.4139654e-02   2.9731758e-03   8.7909647e-01   9.6701545e+01
   3.6664318e-02   3.3935228e-03   3.7793522e-02   3.0737154e-03   8.7318263e-01   9.4640813e+01
   3.6328010e-02   3.3617312e-03   4.2262998e-02   3.1448406e-03   8.7099111e-01   9.2466264e+01
   3.5853724e-02   3.3110208e-03   4.7495502e-02   3.1749322e-03   8.7498470e-01   9.0066926e+01
   3.5329680e-02   3.2534636e-03   5.3426304e-02   3.1566292e-03   8.7286437e-01   8.7689974e+01
   3.4817742e-02   3.1997380e-03   5.9982126e-02   3.0887572e-03   8.7979503e-01   8.5044763e+01
   3.4350712e-02   3.1575094e-03   6.7061360e-02   2.9778926e-03   8.7577138e-01   8.2414504e+01
   3.3942474e-02   3.1311056e-03   7.4515566e-02   2.8313990e-03   8.6363881e-01   7.9888428e+01
   3.3597252e-02   3.1233134e-03   8.2157922e-02   2.6552420e-03   8.6945641e-01   7.7547833e+01
   3.3314398e-02   3.1357016e-03   8.9787378e-02   2.4576150e-03   8.6944156e-01   7.5475479e+01
   3.3096756e-02   3.1662884e-03   9.7168204e-02   2.2467078e-03   8.6778053e-01   7.3319892e+01
   3.2944822e-02   3.2105868e-03   1.0399823e-01   2.0289644e-03   8.7673755e-01   7.0870668e+01
   3.2851034e-02   3.2633088e-03   1.0990401e-01   1.8097062e-03   8.6950952e-01   6.8257604e+01
   3.2800958e-02   3.3180634e-03   1.1450427e-01   1.5944994e-03   8.7122220e-01   6.5905975e+01
   3.2761092e-02   3.3694898e-03   1.1747978e-01   1.3896626e-03   8.7253385e-01   6.3401658e+01
   3.2671196e-02   3.4150642e-03   1.1854354e-01   1.2021430e-03   8.6781164e-01   6.1045310e+01
   3.2452030e-02   3.4524668e-03   1.1757594e-01   1.0406876e-03   8.7921083e-01   5.9172076e+01
   3.2047794e-02   3.4798516e-03   1.1474193e-01   9.1501820e-04   8.7283994e-01   5.7174671e+01
   3.1453500e-02   3.4990214e-03   1.1032238e-01   8.3424602e-04   8.6114299e-01   5.5168797e+01
   3.0694020e-02   3.5135058e-03   1.0464458e-01   8.0696620e-04   8.5529268e-01   5.3119821e+01
   2.9803970e-02   3.5271708e-03   9.8077176e-02   8.4189882e-04   8.6465897e-01   5.1094279e+01
   2.8815872e-02   3.5442590e-03   9.0943822e-02   9.4813668e-04   8.7778996e-01   4.9266116e+01
   2.7768352e-02   3.5670620e-03   8.3496012e-02   1.1351886e-03   8.5951829e-01   4.7717751e+01
   2.6710868e-02   3.5966490e-03   7.5941642e-02   1.4130762e-03   8.6064244e-01   4.6187115e+01
   2.5695904e-02   3.6339322e-03   6.8475046e-02   1.7916680e-03   8.7198664e-01   4.4447333e+01
   2.4774640e-02   3.6789180e-03   6.1261572e-02   2.2795574e-03   8.6168212e-01   4.2710003e+01
   2.3993770e-02   3.7298202e-03   5.4411802e-02   2.8843106e-03   8.6934281e-01   4.0635874e+01
   2.3398004e-02   3.7819634e-03   4.7990992e-02   3.6143288e-03   8.6643546e-01   3.8716006e+01
   2.3019410e-02   3.8271172e-03   4.2046256e-02   4.4787830e-03   8.5516884e-01   3.7541285e+01
   2.2867794e-02   3.8565554e-03   3.6620920e-02   5.4845170e-03   8.6806256e-01   3.5885451e+01
   2.2932588e-02   3.8680820e-03   3.1741694e-02   6.6342108e-03   8.6532019e-01   3.3548196e+01
   2.3191010e-02   3.8647086e-03   2.7409454e-02   7.9264652e-03   8.6476992e-01   3.1826478e+01
   2.3617248e-02   3.8491848e-03   2.3612506e-02   9.3567444e-03   8.6893391e-01   2.9970125e+01
   2.4175106e-02   3.8251536e-03   2.0345842e-02   1.0919156e-02   8.5899531e-01   2.7375719e+01
   2.4808426e-02   3.7969130e-03   1.7609116e-02   1.2601628e-02   8.6226081e-01   2.4284670e+01
   2.5443168e-02   3.7670266e-03   1.5392618e-02   1.4381196e-02   8.5467501e-01   2.1239661e+01
   2.5997958e-02   3.7358362e-03   1.3684044e-02   1.6228190e-02   8.4651633e-01   1.8681337e+01
   2.6395388e-02   3.6995296e-03   1.2482955e-02   1.8108919e-02   8.5190785e-01   1.4990093e+01
   2.6594668e-02   3.6534700e-03   1.1798898e-02   1.9993298e-02   8.5045354e-01   1.1628517e+01
   2.6625496e-02   3.6011712e-03   1.1650561e-02   2.1858362e-02   8.5308809e-01   9.9654051e+00
   2.6556636e-02   3.5523800e-03   1.2071235e-02   2.3677866e-02   8.5377608e-01   8.1124822e+00
   2.6457314e-02   3.5160436e-03   1.3101529e-02   2.5421326e-02   8.5788002e-01   6.4649251e+00
   2.6402916e-02   3.4991574e-03   1.4789981e-02   2.7049432e-02   8.5865445e-01   5.1259767e+00
   2.6474066e-02   3.5075910e-03   1.7200254e-02   2.8511774e-02   8.3950272e-01   4.1921681e+00
   2.6739248e-02   3.5478358e-03   2.0399618e-02   2.9753678e-02   8.2877905e-01   4.0192146e+00
   2.7242752e-02   3.6275486e-03   2.4450474e-02   3.0715812e-02   8.4351939e-01   3.8900763e+00
   2.8011052e-02   3.7569590e-03   2.9403900e-02   3.1354128e-02   8.6171348e-01   4.1098465e+00
   2.9064828e-02   3.9491750e-03   3.5295028e-02   3.1637262e-02   8.6027522e-01   4.2005336e+00
   3.0411214e-02   4.2159312e-03   4.2145030e-02   3.1545516e-02   8.4690260e-01   4.1225230e+00
   3.2037924e-02   4.5650758e-03   4.9943410e-02   3.1105658e-02   8.4455555e-01   4.2801315e+00
   3.3916206e-02   5.0001898e-03   5.8646198e-02   3.0355124e-02   8.5352080e-01   4.2478218e+00
   3.5993190e-02   5.5196476e-03   6.8185454e-02   2.9313540e-02   8.4636712e-01   4.4773181e+00
   3.8184058e-02   6.1174370e-03   7.8459760e-02   2.8010862e-02   8.4772763e-01   4.6170599e+00
   4.0381610e-02   6.7839746e-03   8.9319288e-02   2.6479632e-02   8.5994204e-01   4.5464780e+00
   4.2499764e-02   7.5057922e-03   1.0053123e-01   2.4748874e-02   8.5250494e-01   4.6085066e+00
   4.4525708e-02   8.2658200e-03   1.1178158e-01   2.2856158e-02   8.6672263e-01   4.5477242e+00
   4.6516300e-02   9.0437464e-03   1.2269416e-01   2.0854374e-02   8.5589348e-01   4.6668347e+00
   4.8554998e-02   9.8213708e-03   1.3284667e-01   1.8809626e-02   8.4826143e-01   4.6124537e+00
   5.0714846e-02   1.0585156e-02   1.4174543e-01   1.6790721e-02   8.6585937e-01   4.7930279e+00
   5.3032602e-02   1.1320429e-02   1.4879293e-01   1.4859698e-02   8.5797863e-01   4.8932455e+00
   5.5519278e-02   1.2005735e-02   1.5344408e-01   1.3063685e-02   8.3511800e-01   4.3064883e+00
   5.8161210e-02   1.2616236e-02   1.5525297e-01   1.1435151e-02   7.6868294e-01   4.2645426e+00
   6.0892294e-02   1.3132542e-02   1.5391364e-01   9.9926780e-03   7.5204861e-01   4.4879377e+00
   6.3616884e-02   1.3538890e-02   1.4951877e-01   8.7415730e-03   6.6639116e-01   4.8512766e+00
   6.6281354e-02   1.3836210e-02   1.4253131e-01   7.6758516e-03   6.9388059e-01   5.2426120e+00
   6.8870708e-02   1.4050464e-02   1.3360800e-01   6.7814904e-03   4.9122863e-01   5.1393317e+00
   7.1332760e-02   1.4206654e-02   1.2343782e-01   6.0435434e-03   2.8790258e+00   5.3186081e+00
   7.3652060e-02   1.4323248e-02   1.1258096e-01   5.4475604e-03   1.6251971e+01   6.1862293e+00
   7.5922540e-02   1.4419813e-02   1.0150016e-01   4.9818254e-03   3.8044169e+01   6.7518640e+00
   7.8228896e-02   1.4514240e-02   9.0597834e-02   4.6362346e-03   5.6014215e+01   6.5422342e+00
   8.0603742e-02   1.4624701e-02   8.0210040e-02   4.3969466e-03   6.8645643e+01   6.1889910e+00
   8.3045570e-02   1.4764999e-02   7.0595872e-02   4.2478156e-03   7.8636414e+01   5.2225320e+00
   8.5511648e-02   1.4944118e-02   6.1930388e-02   4.1692796e-03   8.5880785e+01   4.1886136e+00
   8.7942762e-02   1.5170210e-02   5.4323854e-02   4.1391290e-03   9.1720302e+01   3.4471545e+00
   9.0256912e-02   1.5444808e-02   4.7820516e-02   4.1371972e-03   9.6996678e+01   2.5983240e+00
   9.2337498e-02   1.5762992e-02   4.2406678e-02   4.1450312e-03   1.0173437e+02   2.2000287e+00
   9.4016494e-02   1.6113090e-02   3.8019740e-02   4.1454784e-03   1.0560009e+02   1.8155415e+00
   9.5136424e-02   1.6475280e-02   3.4562496e-02   4.1263876e-03   1.0864017e+02   1.6500978e+00
   9.5654380e-02   1.6835761e-02   3.1918994e-02   4.0851430e-03   1.1050737e+02   1.5190852e+00
   9.5606366e-02   1.7193570e-02   2.9963050e-02   4.0258646e-03   1.1109150e+02   9.7255196e-01
   9.5073226e-02   1.7550642e-02   2.8577424e-02   3.9541406e-03   1.1149971e+02   8.4459386e-01
   9.4183006e-02   1.7905526e-02   2.7657170e-02   3.8761530e-03   1.1164702e+02   8.8124305e-01
   9.3066926e-02   1.8252889e-02   2.7118738e-02   3.7970890e-03   1.1162099e+02   8.6547014e-01
   9.1826230e-02   1.8578154e-02   2.6899326e-02   3.7204018e-03   1.1167456e+02   8.9082514e-01
   9.0516792e-02   1.8854479e-02   2.6925930e-02   3.6481082e-03   1.1169365e+02   8.5990176e-01
   8.9200684e-02   1.9059698e-02   2.7104972e-02   3.5812494e-03   1.1217087e+02   8.8868520e-01
   8.7989668e-02   1.9189248e-02   2.7316874e-02   3.5215898e-03   1.1264885e+02   8.7800577e-01
   8.6970794e-02   1.9255674e-02   2.7435160e-02   3.4718546e-03   1.1281752e+02   8.9055643e-01
   8.6201890e-02   1.9286561e-02   2.7364690e-02   3.4342630e-03   1.1302549e+02   8.9604236e-01
   8.5786706e-02   1.9312198e-02   2.7043062e-02   3.4087942e-03   1.1311229e+02   8.8542847e-01
   8.5827572e-02   1.9363284e-02   2.6459004e-02   3.3932266e-03   1.1310807e+02   8.8751905e-01
   8.6356372e-02   1.9471834e-02   2.5659868e-02   3.3854434e-03   1.1310373e+02   8.7001649e-01
   8.7338764e-02   1.9658520e-02   2.4706334e-02   3.3851042e-03   1.1276941e+02   9.0466249e-01
   8.8672704e-02   1.9926155e-02   2.3651104e-02   3.3909730e-03   1.1202299e+02   8.9545734e-01
   9.0186738e-02   2.0263918e-02   2.2546358e-02   3.4000220e-03   1.1124649e+02   8.8961356e-01
   9.1689512e-02   2.0660344e-02   2.1440984e-02   3.4103930e-03   1.1064512e+02   9.1503726e-01
   9.3026084e-02   2.1104294e-02   2.0372834e-02   3.4194104e-03   1.0988552e+02   8.8864229e-01
   9.4076740e-02   2.1575950e-02   1.9367000e-02   3.4217120e-03   1.0889336e+02   8.9557511e-01
   9.4765744e-02   2.2056138e-02   1.8439010e-02   3.4112772e-03   1.0781834e+02   9.0957588e-01
   9.5055268e-02   2.2531490e-02   1.7596468e-02   3.3840452e-03   1.0657539e+02   9.0625555e-01
   9.4882454e-02   2.2991360e-02   1.6838212e-02   3.3396534e-03   1.0532989e+02   9.0042751e-01
   9.4136252e-02   2.3428978e-02   1.6153286e-02   3.2803072e-03   1.0402504e+02   8.8768768e-01
   9.2703908e-02   2.3833040e-02   1.5523898e-02   3.2101164e-03   1.0270440e+02   8.9008531e-01
   9.0578136e-02   2.4188114e-02   1.4938675e-02   3.1333412e-03   1.0092094e+02   8.9755432e-01
   8.7896828e-02   2.4491776e-02   1.4399269e-02   3.0522364e-03   9.8493911e+01   9.1709621e-01
   8.4859294e-02   2.4748330e-02   1.3911077e-02   2.9691020e-03   9.6201547e+01   9.0383697e-01
   8.1689164e-02   2.4943854e-02   1.3478647e-02   2.8880360e-03   9.3130233e+01   8.8497741e-01
   7.8593442e-02   2.5057842e-02   1.3103092e-02   2.8139036e-03   8.9722160e+01   8.9702979e-01
   7.5695944e-02   2.5079056e-02   1.2780849e-02   2.7495046e-03   8.6917621e+01   8.9822116e-01
   7.3047104e-02   2.4989270e-02   1.2507324e-02   2.6949348e-03   8.3383441e+01   9.0051594e-01
   7.0632548e-02   2.4778026e-02   1.2276655e-02   2.6505634e-03   7.9625398e+01   8.9675592e-01
   6.8404594e-02   2.4464852e-02   1.2082713e-02   2.6165532e-03   7.6175855e+01   8.8982214e-01
   6.6326660e-02   2.4076484e-02   1.1916604e-02   2.5923074e-03   7.2660398e+01   8.9598466e-01
   6.4382946e-02   2.3635642e-02   1.1762465e-02   2.5778158e-03   6.9295674e+01   8.9540369e-01
   6.2591494e-02   2.3171490e-02   1.1603687e-02   2.5726390e-03   6.5942344e+01   8.9183115e-01
   6.0979048e-02   2.2711776e-02   1.1431664e-02   2.5768364e-03   6.2457071e+01   9.0348657e-01
   5.9559506e-02   2.2268640e-02   1.1245798e-02   2.5914408e-03   5.8853271e+01   9.0098070e-01
   5.8340324e-02   2.1837940e-02   1.1049635e-02   2.6168920e-03   5.5066878e+01   9.0058327e-01
   5.7320952e-02   2.1408468e-02   1.0849861e-02   2.6537878e-03   5.1240987e+01   9.0857442e-01
   5.6466506e-02   2.0968434e-02   1.0652640e-02   2.7031606e-03   4.7939485e+01   8.8700607e-01
   5.5677464e-02   2.0507358e-02   1.0461371e-02   2.7645914e-03   4.4620434e+01   8.8838220e-01
   5.4814080e-02   2.0021488e-02   1.0276120e-02   2.8355600e-03   4.1624363e+01   9.0241657e-01
   5.3714666e-02   1.9519472e-02   1.0091025e-02   2.9116792e-03   3.9236951e+01   8.9044606e-01
   5.2226648e-02   1.9024358e-02   9.8961918e-03   2.9870102e-03   3.5447212e+01   8.9911906e-01
   5.0272998e-02   1.8568702e-02   9.6815644e-03   3.0559626e-03   3.1948441e+01   9.0947100e-01
   4.7861132e-02   1.8185063e-02   9.4404888e-03   3.1142186e-03   2.9303092e+01   9.0163001e-01
   4.5056154e-02   1.7901782e-02   9.1741108e-03   3.1604782e-03   2.5595489e+01   9.0307801e-01
   4.1957518e-02   1.7738770e-02   8.8940446e-03   3.1977842e-03   2.2489342e+01   9.0016584e-01
   3.8678666e-02   1.7701002e-02   8.6175434e-03   3.2300436e-03   1.8973541e+01   8.9210525e-01
   3.5321706e-02   1.7777811e-02   8.3587960e-03   3.2595474e-03   1.4749240e+01   8.9285415e-01
   3.1970704e-02   1.7948646e-02   8.1275582e-03   3.2873882e-03   1.1963853e+01   8.9939238e-01
   2.8708796e-02   1.8193257e-02   7.9305666e-03   3.3140404e-03   9.6578445e+00   9.0824201e-01
   2.5610544e-02   1.8501703e-02   7.7708078e-03   3.3399138e-03   7.5852426e+00   9.0351060e-01
   2.2731344e-02   1.8873499e-02   7.6483380e-03   3.3670754e-03   6.3407941e+00   8.9013870e-01
   2.0109356e-02   1.9301006e-02   7.5607676e-03   3.3994340e-03   5.3073116e+00   8.9494814e-01
   1.7772149e-02   1.9771712e-02   7.5048826e-03   3.4406178e-03   4.3079199e+00   8.9819750e-01
   1.5744051e-02   2.0293570e-02   7.4791092e-03   3.4942312e-03   3.3049754e+00   8.9229507e-01
   1.4040191e-02   2.0887958e-02   7.4816626e-03   3.5629578e-03   2.3645976e+00   8.8764002e-01
   1.2663811e-02   2.1564418e-02   7.5112112e-03   3.6480212e-03   1.4651195e+00   8.8278991e-01
   1.1607183e-02   2.2311546e-02   7.5683710e-03   3.7507072e-03   8.5247465e-01   8.8580796e-01
   1.0851407e-02   2.3097312e-02   7.6552472e-03   3.8701434e-03   8.5580870e-01   8.8528744e-01
   1.0371637e-02   2.3888064e-02   7.7767842e-03   4.0029962e-03   8.7367004e-01   8.9460965e-01
   1.0138735e-02   2.4676116e-02   7.9372882e-03   4.1474508e-03   8.5209544e-01   9.0090952e-01
   1.0117823e-02   2.5493922e-02   8.1402204e-03   4.3040744e-03   8.7791805e-01   8.8803899e-01
   1.0271871e-02   2.6397986e-02   8.3910186e-03   4.4737738e-03   8.4139858e-01   8.7943750e-01
   1.0571309e-02   2.7436306e-02   8.6932722e-03   4.6569276e-03   8.6392191e-01   8.8390383e-01
   1.1000983e-02   2.8641470e-02   9.0471976e-03   4.8518468e-03   8.5434965e-01   8.9055841e-01
   1.1554307e-02   3.0032078e-02   9.4494152e-03   5.0539728e-03   8.5967507e-01   8.7752966e-01
   1.2223037e-02   3.1607804e-02   9.8932340e-03   5.2560378e-03   8.7383842e-01   8.9010698e-01
   1.2993455e-02   3.3351138e-02   1.0370235e-02   5.4470012e-03   8.5446212e-01   8.9778628e-01
   1.3842465e-02   3.5226116e-02   1.0867774e-02   5.6126030e-03   8.5172674e-01   8.7531275e-01
   1.4734903e-02   3.7174636e-02   1.1368195e-02   5.7365606e-03   8.4238256e-01   8.9268142e-01
   1.5632081e-02   3.9117030e-02   1.1849362e-02   5.8073064e-03   8.6293278e-01   8.8013939e-01
   1.6496573e-02   4.0957614e-02   1.2288294e-02   5.8231534e-03   8.5868806e-01   8.8253714e-01
   1.7286045e-02   4.2587980e-02   1.2669572e-02   5.7868092e-03   8.3610855e-01   8.8997127e-01
   1.7948327e-02   4.3902228e-02   1.2982494e-02   5.7036944e-03   8.5848048e-01   8.6623999e-01
   1.8422961e-02   4.4821078e-02   1.3218377e-02   5.5837486e-03   8.5673197e-01   8.9283494e-01
   1.8667835e-02   4.5295662e-02   1.3379665e-02   5.4385292e-03   8.5718095e-01   8.5363538e-01
   1.8682431e-02   4.5301962e-02   1.3475645e-02   5.2762900e-03   8.6385094e-01   8.9431067e-01
   1.8486911e-02   4.4833384e-02   1.3510903e-02   5.1001344e-03   8.4428577e-01   8.8985615e-01
   1.8104067e-02   4.3917464e-02   1.3488818e-02   4.9090816e-03   8.4440655e-01   8.6298723e-01
   1.7560921e-02   4.2625074e-02   1.3419905e-02   4.6979668e-03   8.5114037e-01   9.1581266e-01
   1.6883637e-02   4.1030996e-02   1.3320304e-02   4.4621512e-03   8.4830383e-01   8.2114130e-01
   1.6096553e-02   3.9193190e-02   1.3203623e-02   4.2036126e-03   8.5175703e-01   9.2756873e-01
   1.5221167e-02   3.7154070e-02   1.3081203e-02   3.9294284e-03   8.5623115e-01   8.6072868e-01
   1.4272915e-02   3.4947382e-02   1.2966147e-02   3.6494762e-03   8.6183941e-01   9.1398661e-01
   1.3275367e-02   3.2607152e-02   1.2869558e-02   3.3751014e-03   8.5978225e-01   9.1755924e-01
   1.2275827e-02   3.0164806e-02   1.2795001e-02   3.1161740e-03   8.5973933e-01   7.5458008e-01
   1.1337761e-02   2.7651682e-02   1.2736323e-02   2.8804380e-03   8.6881795e-01   9.4869427e-01
   1.0524645e-02   2.5099140e-02   1.2681970e-02   2.6734788e-03   8.6402250e-01   5.4944705e-01
   9.8940168e-03   2.2549404e-02   1.2620966e-02   2.4979378e-03   8.5868473e-01   9.4954239e-01
   9.4952928e-03   2.0057186e-02   1.2545573e-02   2.3537696e-03   8.5328174e-01   3.6546890e-01
   9.3681548e-03   1.7668861e-02   1.2453528e-02   2.2388182e-03   8.5199612e-01   2.3514287e+00
   9.5440748e-03   1.5422861e-02   1.2348150e-02   2.1489750e-03   8.5957552e-01   1.3323656e+01
   1.0047173e-02   1.3354930e-02   1.2235893e-02   2.0781516e-03   8.5226308e-01   2.7470562e+01
   1.0894921e-02   1.1493229e-02   1.2123316e-02   2.0193056e-03   8.5749615e-01   4.4243733e+01
   1.2095295e-02   9.8553312e-03   1.2018075e-02   1.9660402e-03   8.5655737e-01   6.0719918e+01
   1.3643511e-02   8.4489254e-03   1.1928248e-02   1.9134042e-03   8.4434199e-01   7.0997446e+01
   1.5521167e-02   7.2748600e-03   1.1856036e-02   1.8573096e-03   8.4355438e-01   7.9374271e+01
   1.7697289e-02   6.3267364e-03   1.1796234e-02   1.7952298e-03   8.4519603e-01   8.7299834e+01
   2.0131440e-02   5.5914936e-03   1.1742104e-02   1.7279806e-03   8.5318293e-01   9.4671089e+01
   2.2766974e-02   5.0529324e-03   1.1692345e-02   1.6581408e-03   8.3574909e-01   1.0097188e+02
   2.5537756e-02   4.6921346e-03   1.1646860e-02   1.5879062e-03   8.3893634e-01   1.0522784e+02
   2.8384410e-02   4.4856008e-03   1.1602307e-02   1.5192154e-03   8.5589471e-01   1.0851150e+02
   3.1249330e-02   4.4079242e-03   1.1560426e-02   1.4545360e-03   8.4634761e-01   1.1063198e+02
   3.4071880e-02   4.4350750e-03   1.1528303e-02   1.3967482e-03   8.5572666e-01   1.1193460e+02
   3.6792508e-02   4.5444046e-03   1.1511545e-02   1.3476690e-03   8.6111236e-01   1.1286257e+02
   3.9355324e-02   4.7142704e-03   1.1514714e-02   1.3081176e-03   8.5666975e-01   1.1319597e+02
   4.1684264e-02   4.9213968e-03   1.1540298e-02   1.2791458e-03   8.5319511e-01   1.1304245e+02
   4.3678508e-02   5.1401638e-03   1.1588034e-02   1.2618090e-03   8.5907884e-01   1.1283436e+02
   4.5257592e-02   5.3469136e-03   1.1657798e-02   1.2571458e-03   8.5995749e-01   1.1280191e+02
   4.6382014e-02   5.5231862e-03   1.1748835e-02   1.2662702e-03   8.5081984e-01   1.1262453e+02
   4.7070388e-02   5.6567010e-03   1.1863507e-02   1.2894320e-03   8.6096183e-01   1.1235744e+02
   4.7399624e-02   5.7423642e-03   1.2009533e-02   1.3262900e-03   8.6454176e-01   1.1199458e+02
   4.7454740e-02   5.7817906e-03   1.2194665e-02   1.3766732e-03   8.6705309e-01   1.1134327e+02
   4.7306702e-02   5.7826190e-03   1.2424589e-02   1.4405962e-03   8.6982659e-01   1.1055328e+02
   4.7006810e-02   5.7566550e-03   1.2700944e-02   1.5186890e-03   8.7171978e-01   1.0971958e+02
   4.6581580e-02   5.7143612e-03   1.3023032e-02   1.6114704e-03   8.8266129e-01   1.0878579e+02
   4.6031444e-02   5.6629422e-03   1.3388391e-02   1.7181772e-03   8.7455329e-01   1.0773426e+02
   4.5322876e-02   5.6075204e-03   1.3797161e-02   1.8379902e-03   8.6606559e-01   1.0663367e+02
   4.4426258e-02   5.5526810e-03   1.4261128e-02   1.9705582e-03   8.6732816e-01   1.0561640e+02
   4.3339372e-02   5.5046294e-03   1.4795725e-02   2.1146004e-03   8.6540102e-01   1.0452714e+02
   4.2078842e-02   5.4687202e-03   1.5415856e-02   2.2683632e-03   8.7036681e-01   1.0322345e+02
   4.0687618e-02   5.4464298e-03   1.6143098e-02   2.4298358e-03   8.6569208e-01   1.0196716e+02
   3.9220890e-02   5.4359838e-03   1.7005180e-02   2.5954700e-03   8.6532678e-01   1.0049281e+02
   3.7752596e-02   5.4363722e-03   1.8028842e-02   2.7597936e-03   8.7017943e-01   9.8746277e+01
   3.6374128e-02   5.4483110e-03   1.9239498e-02   2.9160948e-03   8.6516314e-01   9.7033487e+01
   3.5152774e-02   5.4723986e-03   2.0671544e-02   3.0589842e-03   8.6063986e-01   9.5131643e+01
   3.4122842e-02   5.5107680e-03   2.2367264e-02   3.1852654e-03   8.5305538e-01   9.3208011e+01
   3.3295280e-02   5.5635150e-03   2.4363488e-02   3.2932394e-03   8.6921677e-01   9.1030947e+01
   3.2671250e-02   5.6269064e-03   2.6685826e-02   3.3832630e-03   8.6773829e-01   8.8227822e+01
   3.2252340e-02   5.6950300e-03   2.9361070e-02   3.4562976e-03   8.5761064e-01   8.5635369e+01
   3.2026108e-02   5.7577840e-03   3.2426050e-02   3.5123230e-03   8.7456917e-01   8.3214677e+01
   3.1968244e-02   5.8043820e-03   3.5910360e-02   3.5507854e-03   8.6599025e-01   8.0405000e+01
   3.2062796e-02   5.8247960e-03   3.9820112e-02   3.5702896e-03   8.6729073e-01   7.7901043e+01
   3.2299052e-02   5.8104410e-03   4.4143176e-02   3.5670110e-03   8.7407763e-01   7.5933977e+01
   3.2651310e-02   5.7572308e-03   4.8866454e-02   3.5373596e-03   8.7101157e-01   7.3669056e+01
   3.3066018e-02   5.6634054e-03   5.3970066e-02   3.4802142e-03   8.7773163e-01   7.1007888e+01
   3.3493278e-02   5.5312782e-03   5.9400136e-02   3.3943188e-03   8.8118559e-01   6.8442949e+01
   3.3905850e-02   5.3700266e-03   6.5060734e-02   3.2811798e-03   8.6956316e-01   6.6048730e+01
   3.4268736e-02   5.1932696e-03   7.0826864e-02   3.1459226e-03   8.5640059e-01   6.3525707e+01
   3.4569620e-02   5.0142368e-03   7.6560402e-02   2.9938390e-03   8.7255202e-01   6.0747469e+01
   3.4837344e-02   4.8417088e-03   8.2091850e-02   2.8299416e-03   8.6380104e-01   5.8521154e+01
   3.5090812e-02   4.6807414e-03   8.7195958e-02   2.6574762e-03   8.5521881e-01   5.5932223e+01
   3.5332066e-02   4.5340504e-03   9.1593506e-02   2.4795996e-03   8.7105116e-01   5.2774578e+01
   3.5547180e-02   4.4001702e-03   9.5006642e-02   2.3015196e-03   8.6689307e-01   5.0535105e+01
   3.5695698e-02   4.2742892e-03   9.7207082e-02   2.1300180e-03   8.6871211e-01   4.8253148e+01
   3.5728772e-02   4.1520396e-03   9.7980362e-02   1.9743012e-03   8.6567089e-01   4.6243176e+01
   3.5615602e-02   4.0289934e-03   9.7236334e-02   1.8467824e-03   8.5896992e-01   4.4257428e+01
   3.5351148e-02   3.9019634e-03   9.5102222e-02   1.7628522e-03   8.6912404e-01   4.1409377e+01
   3.4931518e-02   3.7701366e-03   9.1783950e-02   1.7384678e-03   8.7154081e-01   3.9046461e+01
   3.4344376e-02   3.6340720e-03   8.7512962e-02   1.7882004e-03   8.6342319e-01   3.6355492e+01
   3.3581432e-02   3.4980100e-03   8.2548132e-02   1.9251376e-03   8.6594193e-01   3.3161818e+01
   3.2641724e-02   3.3666650e-03   7.7124350e-02   2.1606304e-03   8.7411130e-01   3.0124711e+01
   3.1542018e-02   3.2418008e-03   7.1424098e-02   2.5047382e-03   8.7179265e-01   2.6431451e+01
   3.0318832e-02   3.1240078e-03   6.5587062e-02   2.9670048e-03   8.6367414e-01   2.2095057e+01
   2.9017494e-02   3.0145142e-03   5.9751938e-02   3.5569446e-03   8.6537571e-01   1.8221636e+01
   2.7698564e-02   2.9160766e-03   5.4049770e-02   4.2847866e-03   8.7128802e-01   1.4706835e+01
   2.6434564e-02   2.8304536e-03   4.8571582e-02   5.1610082e-03   8.6801863e-01   1.1520286e+01
   2.5286870e-02   2.7560254e-03   4.3370352e-02   6.1954082e-03   8.6992066e-01   1.0073488e+01
   2.4294254e-02   2.6892604e-03   3.8485010e-02   7.3967182e-03   8.7171581e-01   8.6562899e+00
   2.3473602e-02   2.6280256e-03   3.3955424e-02   8.7687636e-03   8.7224288e-01   7.0456110e+00
   2.2831964e-02   2.5714836e-03   2.9807760e-02   1.0307494e-02   8.7938632e-01   6.3428921e+00
   2.2380166e-02   2.5196692e-03   2.6044730e-02   1.1999699e-02   8.6780215e-01   5.3718206e+00
   2.2128728e-02   2.4772024e-03   2.2658696e-02   1.3821293e-02   8.5166733e-01   4.5789093e+00
   2.2075760e-02   2.4522062e-03   1.9648444e-02   1.5742785e-02   8.6082465e-01   4.1966631e+00
   2.2211514e-02   2.4521394e-03   1.7019034e-02   1.7730479e-02   8.7451637e-01   4.0580300e+00
   2.2531042e-02   2.4831922e-03   1.4769751e-02   1.9746070e-02   8.6461716e-01   3.9749342e+00
   2.3025666e-02   2.5496296e-03   1.2897307e-02   2.1755310e-02   8.6454945e-01   3.8603328e+00
   2.3680376e-02   2.6530880e-03   1.1405755e-02   2.3724276e-02   8.7516913e-01   3.7544712e+00
   2.4490972e-02   2.7921236e-03   1.0304385e-02   2.5616502e-02   8.6070464e-01   3.7639708e+00
   2.5466582e-02   2.9627714e-03   9.6009108e-03   2.7413806e-02   8.6872504e-01   4.2091647e+00
   2.6622202e-02   3.1605956e-03   9.3056448e-03   2.9116808e-02   8.7211169e-01   4.3133917e+00
   2.7962728e-02   3.3811164e-03   9.4426164e-03   3.0717040e-02   8.4952598e-01   4.3435096e+00
   2.9466288e-02   3.6188708e-03   1.0046313e-02   3.2191616e-02   8.6047724e-01   4.5473984e+00
   3.1091554e-02   3.8668780e-03   1.1158144e-02   3.3512056e-02   8.7071762e-01   4.5794767e+00
   3.2798354e-02   4.1187536e-03   1.2828674e-02   3.4656720e-02   8.5638842e-01   4.6160569e+00
   3.4571304e-02   4.3716352e-03   1.5105754e-02   3.5616502e-02   8.5498212e-01   4.4819059e+00
   3.6423274e-02   4.6247720e-03   1.8035050e-02   3.6382008e-02   8.6218738e-01   4.4932927e+00
   3.8383004e-02   4.8773918e-03   2.1669558e-02   3.6944738e-02   8.5022212e-01   4.5510705e+00
   4.0502790e-02   5.1301486e-03   2.6057466e-02   3.7293278e-02   8.6972290e-01   4.6397792e+00
   4.2843818e-02   5.3877242e-03   3.1229504e-02   3.7398848e-02   8.6936159e-01   4.8901092e+00
   4.5440462e-02   5.6587674e-03   3.7195064e-02   3.7218044e-02   8.4538070e-01   4.8899671e+00
   4.8301382e-02   5.9519558e-03   4.3943256e-02   3.6720072e-02   8.6190817e-01   5.0389403e+00
   5.1411814e-02   6.2731536e-03   5.1434486e-02   3.5921864e-02   8.3274404e-01   5.1214881e+00
   5.4735072e-02   6.6249126e-03   5.9592460e-02   3.4871248e-02   8.7610171e-01   4.6452186e+00
   5.8211548e-02   7.0081562e-03   6.8295300e-02   3.3620696e-02   8.5637216e-01   4.2325092e+00
   6.1771494e-02   7.4250292e-03   7.7356068e-02   3.2228658e-02   8.2366544e-01   4.1455849e+00
   6.5370956e-02   7.8737582e-03   8.6533930e-02   3.0742474e-02   8.9740540e-01   3.9626937e+00
   6.8958892e-02   8.3457832e-03   9.5533054e-02   2.9189806e-02   8.3151279e-01   3.7738503e+00
   7.2470972e-02   8.8318040e-03   1.0400045e-01   2.7588476e-02   8.8642313e-01   3.6601770e+00
   7.5858878e-02   9.3199780e-03   1.1150726e-01   2.5957380e-02   8.4480359e-01   3.4232360e+00
   7.9057548e-02   9.7937386e-03   1.1756407e-01   2.4319120e-02   8.6708455e-01   3.2219440e+00
   8.1952368e-02   1.0232924e-02   1.2173099e-01   2.2698700e-02   8.5936265e-01   2.9656778e+00
   8.4361562e-02   1.0615252e-02   1.2361907e-01   2.1124998e-02   7.3375728e-01   2.8364670e+00
   8.6098976e-02   1.0920582e-02   1.2300509e-01   1.9624384e-02   8.4952525e-01   2.9275447e+00
   8.7054162e-02   1.1132942e-02   1.2000859e-01   1.8217490e-02   5.4872333e-01   3.1427395e+00
   8.7194170e-02   1.1247529e-02   1.1499606e-01   1.6915576e-02   8.3778236e-01   3.4440224e+00
   8.6571864e-02   1.1267950e-02   1.0846357e-01   1.5723232e-02   3.4115098e-01   3.6075436e+00
   8.5287564e-02   1.1201077e-02   1.0090693e-01   1.4645450e-02   3.3817567e+00   3.6286843e+00
   8.3413732e-02   1.1062753e-02   9.2734156e-02   1.3686566e-02   1.8745297e+01   3.2803807e+00
   8.0981874e-02   1.0874282e-02   8.4293690e-02   1.2850963e-02   3.9045663e+01   2.8868167e+00
   7.8005746e-02   1.0658917e-02   7.5871756e-02   1.2135127e-02   5.5596579e+01   2.7035222e+00
   7.4521178e-02   1.0438782e-02   6.7695636e-02   1.1524522e-02   6.8635064e+01   2.4723905e+00
   7.0596604e-02   1.0232837e-02   5.9942116e-02   1.1007408e-02   7.8524169e+01   2.1254870e+00
   6.6300320e-02   1.0058718e-02   5.2749916e-02   1.0580602e-02   8.6225553e+01   1.7001317e+00
   6.1709086e-02   9.9327726e-03   4.6207468e-02   1.0243829e-02   9.2517188e+01   1.5883899e+00
   5.6945572e-02   9.8758450e-03   4.0351796e-02   9.9940190e-03   9.8836498e+01   1.2802598e+00
   5.2157970e-02   9.9097442e-03   3.5203186e-02   9.8216312e-03   1.0422149e+02   8.4390736e-01
   4.7474220e-02   1.0049800e-02   3.0761508e-02   9.7108810e-03   1.0773603e+02   8.7495412e-01
   4.2999432e-02   1.0309256e-02   2.6996748e-02   9.6416730e-03   1.1067952e+02   8.6717065e-01
   3.8813908e-02   1.0697405e-02   2.3854138e-02   9.5909846e-03   1.1243644e+02   8.4702999e-01
   3.4965110e-02   1.1214180e-02   2.1261132e-02   9.5312630e-03   1.1334081e+02   8.7377475e-01
   3.1480244e-02   1.1851852e-02   1.9131022e-02   9.4253992e-03   1.1390415e+02   8.6686653e-01
   2.8368340e-02   1.2595460e-02   1.7379718e-02   9.2422202e-03   1.1394707e+02   8.8610024e-01
   2.5616480e-02   1.3421968e-02   1.5941562e-02   8.9716080e-03   1.1401803e+02   8.6305589e-01
   2.3186574e-02   1.4302116e-02   1.4758193e-02   8.6143928e-03   1.1391052e+02   8.8630249e-01
   2.1027550e-02   1.5202929e-02   1.3782526e-02   8.1799292e-03   1.1370830e+02   8.8508208e-01
   1.9106551e-02   1.6090251e-02   1.2979040e-02   7.6832590e-03   1.1359076e+02   8.7206193e-01
   1.7409181e-02   1.6926316e-02   1.2314695e-02   7.1405368e-03   1.1346133e+02   8.9202601e-01
   1.5925383e-02   1.7658359e-02   1.1764798e-02   6.5717490e-03   1.1340605e+02   8.9437747e-01
   1.4648279e-02   1.8227628e-02   1.1309035e-02   5.9965074e-03   1.1314858e+02   8.9685778e-01
   1.3568081e-02   1.8608209e-02   1.0925302e-02   5.4326128e-03   1.1247331e+02   8.9381421e-01
   1.2669681e-02   1.8819122e-02   1.0590200e-02   4.8964652e-03   1.1138935e+02   9.0737878e-01
   1.1941973e-02   1.8898864e-02   1.0285806e-02   4.4009396e-03   1.0997127e+02   8.9141533e-01
   1.1376769e-02   1.8885142e-02   1.0005467e-02   3.9544598e-03   1.0825534e+02   8.7259509e-01
   1.0963303e-02   1.8811097e-02   9.7450120e-03   3.5606608e-03   1.0664116e+02   8.9645691e-01
   1.0694749e-02   1.8708540e-02   9.4968630e-03   3.2205146e-03   1.0502090e+02   8.8606783e-01
   1.0563879e-02   1.8609390e-02   9.2515504e-03   2.9345552e-03   1.0317539e+02   8.8355038e-01
   1.0558037e-02   1.8541383e-02   9.0009852e-03   2.7018054e-03   1.0151460e+02   8.9518789e-01
   1.0666781e-02   1.8517425e-02   8.7416768e-03   2.5180674e-03   9.9546869e+01   8.9654038e-01
   1.0880129e-02   1.8533647e-02   8.4707820e-03   2.3776576e-03   9.7502004e+01   8.9803239e-01
   1.1182571e-02   1.8576760e-02   8.1867646e-03   2.2749428e-03   9.5520700e+01   8.8831747e-01
   1.1558237e-02   1.8622358e-02   7.8966846e-03   2.2032256e-03   9.2988772e+01   8.9445052e-01
   1.1993395e-02   1.8638661e-02   7.6120404e-03   2.1552006e-03   9.0470477e+01   8.9172551e-01
   1.2467609e-02   1.8597039e-02   7.3417464e-03   2.1262180e-03   8.7771873e+01   8.9136103e-01
   1.2957233e-02   1.8474439e-02   7.0922978e-03   2.1148454e-03   8.4608841e+01   8.9377189e-01
   1.3448295e-02   1.8262142e-02   6.8673408e-03   2.1199214e-03   8.0926453e+01   8.8966642e-01
   1.3938795e-02   1.7979290e-02   6.6681494e-03   2.1402892e-03   7.6944806e+01   9.0462636e-01
   1.4430069e-02   1.7668501e-02   6.4936882e-03   2.1746364e-03   7.3555971e+01   8.9878658e-01
   1.4912801e-02   1.7371911e-02   6.3407322e-03   2.2206608e-03   7.0259962e+01   8.8518581e-01
   1.5364767e-02   1.7120376e-02   6.2046472e-03   2.2767244e-03   6.6982939e+01   8.9188639e-01
   1.5758135e-02   1.6937353e-02   6.0787332e-03   2.3421924e-03   6.3461010e+01   8.9681574e-01
   1.6067189e-02   1.6833872e-02   5.9587160e-03   2.4156830e-03   5.9231570e+01   8.9270010e-01
   1.6279533e-02   1.6803905e-02   5.8460392e-03   2.4946888e-03   5.5977556e+01   8.9560607e-01
   1.6395835e-02   1.6826660e-02   5.7438688e-03   2.5772608e-03   5.3183214e+01   8.9923282e-01
   1.6424581e-02   1.6876525e-02   5.6545430e-03   2.6627884e-03   4.9583352e+01   8.8679079e-01
   1.6385287e-02   1.6931358e-02   5.5805786e-03   2.7505100e-03   4.6821566e+01   8.9031685e-01
   1.6303421e-02   1.6977626e-02   5.5249384e-03   2.8387966e-03   4.3966375e+01   9.0915392e-01
   1.6198255e-02   1.7008619e-02   5.4905140e-03   2.9263736e-03   4.0471565e+01   9.0389925e-01
   1.6079015e-02   1.7017221e-02   5.4799788e-03   3.0120544e-03   3.7892454e+01   8.8996627e-01
   1.5947029e-02   1.7009696e-02   5.4949656e-03   3.0941630e-03   3.4183115e+01   8.9451974e-01
   1.5797855e-02   1.7007858e-02   5.5360398e-03   3.1714680e-03   2.8878568e+01   8.9385603e-01
   1.5631991e-02   1.7031939e-02   5.6038160e-03   3.2431402e-03   2.4656604e+01   8.8334512e-01
   1.5458107e-02   1.7100991e-02   5.6997922e-03   3.3083026e-03   2.1761593e+01   8.8958795e-01
   1.5282217e-02   1.7228452e-02   5.8261880e-03   3.3651410e-03   1.7910834e+01   8.9059217e-01
   1.5111749e-02   1.7424507e-02   5.9852668e-03   3.4100712e-03   1.3955235e+01   8.8986186e-01
   1.4956097e-02   1.7713851e-02   6.1788242e-03   3.4380566e-03   1.2275751e+01   8.9954826e-01
   1.4817625e-02   1.8124917e-02   6.4066752e-03   3.4458332e-03   1.0681749e+01   8.9495728e-01
   1.4691523e-02   1.8666909e-02   6.6672176e-03   3.4342076e-03   7.9956486e+00   8.9160374e-01
   1.4566529e-02   1.9331879e-02   6.9581684e-03   3.4046030e-03   6.3695900e+00   8.8669748e-01
   1.4429657e-02   2.0117422e-02   7.2760450e-03   3.3578420e-03   6.1237565e+00   8.8210754e-01
   1.4273831e-02   2.1033150e-02   7.6174536e-03   3.2952698e-03   5.8603506e+00   8.9555859e-01
   1.4102173e-02   2.2085190e-02   7.9809020e-03   3.2184264e-03   5.5352789e+00   8.9438632e-01
   1.3925265e-02   2.3274774e-02   8.3676832e-03   3.1296662e-03   5.2356050e+00   8.7771868e-01
   1.3753489e-02   2.4601660e-02   8.7776498e-03   3.0320312e-03   4.7665779e+00   8.8592636e-01
   1.3594395e-02   2.6053050e-02   9.2113472e-03   2.9284748e-03   4.6941323e+00   9.0532797e-01
   1.3454235e-02   2.7599514e-02   9.6770880e-03   2.8214904e-03   4.8066281e+00   8.9169256e-01
   1.3339383e-02   2.9208858e-02   1.0185996e-02   2.7134774e-03   4.8257871e+00   8.7725202e-01
   1.3251139e-02   3.0854196e-02   1.0746313e-02   2.6068486e-03   4.8905064e+00   8.7971198e-01
   1.3182943e-02   3.2513264e-02   1.1366466e-02   2.5031390e-03   5.0233655e+00   8.8326316e-01
   1.3125153e-02   3.4165058e-02   1.2060968e-02   2.4018872e-03   5.1099141e+00   8.9665211e-01
   1.3059511e-02   3.5799920e-02   1.2846828e-02   2.3016212e-03   5.1516226e+00   8.9458019e-01
   1.2963119e-02   3.7441904e-02   1.3737541e-02   2.2026568e-03   5.4191028e+00   8.9867903e-01
   1.2831033e-02   3.9132536e-02   1.4743011e-02   2.1068054e-03   5.4562036e+00   8.9661130e-01
   1.2672101e-02   4.0912092e-02   1.5870478e-02   2.0163514e-03   5.3004130e+00   8.7348675e-01
   1.2486045e-02   4.2807894e-02   1.7134180e-02   1.9330798e-03   5.6122113e+00   8.7064537e-01
   1.2263185e-02   4.4810128e-02   1.8554824e-02   1.8575518e-03   6.0606044e+00   8.8115127e-01
   1.2007873e-02   4.6891788e-02   2.0148560e-02   1.7910488e-03   6.2991292e+00   8.9378371e-01
   1.1748569e-02   4.9027866e-02   2.1930830e-02   1.7352662e-03   6.8340723e+00   8.8225783e-01
   1.1515793e-02   5.1179840e-02   2.3921980e-02   1.6909276e-03   7.6204972e+00   8.8587132e-01
   1.1328307e-02   5.3273506e-02   2.6141674e-02   1.6592802e-03   7.8522474e+00   8.9135976e-01
   1.1192613e-02   5.5202094e-02   2.8593402e-02   1.6426786e-03   7.8871037e+00   8.8022707e-01
   1.1104079e-02   5.6856532e-02   3.1258854e-02   1.6431850e-03   8.2780035e+00   8.9090190e-01
   1.1050523e-02   5.8107722e-02   3.4108374e-02   1.6617276e-03   8.6457754e+00   8.6938982e-01
   1.1014503e-02   5.8832266e-02   3.7108552e-02   1.6976158e-03   8.7066391e+00   8.8192877e-01
   1.0988653e-02   5.8978214e-02   4.0218470e-02   1.7492020e-03   8.7895150e+00   8.8779553e-01
   1.0976177e-02   5.8494112e-02   4.3369386e-02   1.8145718e-03   8.8355411e+00   8.7746373e-01
   1.0978347e-02   5.7322894e-02   4.6465364e-02   1.8904382e-03   8.8102618e+00   8.9887160e-01
   1.1000715e-02   5.5516918e-02   4.9411372e-02   1.9728416e-03   9.0381771e+00   8.7558416e-01
   1.1054453e-02   5.3189502e-02   5.2126654e-02   2.0588762e-03   8.9577716e+00   9.1816061e-01
   1.1151457e-02   5.0450536e-02   5.4521654e-02   2.1468352e-03   8.7887873e+00   8.8606569e-01
   1.1298545e-02   4.7431888e-02   5.6486956e-02   2.2349618e-03   8.7430882e+00   8.8473163e-01
   1.1495197e-02   4.4246920e-02   5.7970530e-02   2.3208184e-03   8.6820205e+00   8.9688933e-01
   1.1740407e-02   4.0978588e-02   5.8995724e-02   2.4033468e-03   8.6452905e+00   8.4697384e-01
   1.2028999e-02   3.7710548e-02   5.9607908e-02   2.4830572e-03   8.0939992e+00   9.3481661e-01
   1.2348613e-02   3.4517140e-02   5.9918820e-02   2.5612178e-03   7.9145183e+00   8.2630287e-01
   1.2688559e-02   3.1445948e-02   6.0093150e-02   2.6395472e-03   8.0744083e+00   9.3145577e-01
   1.3038523e-02   2.8514546e-02   6.0267952e-02   2.7192684e-03   7.8080182e+00   8.5166267e-01
   1.3384857e-02   2.5730326e-02   6.0560582e-02   2.8021822e-03   7.4327209e+00   8.0184638e-01
   1.3728187e-02   2.3104354e-02   6.1092388e-02   2.8899840e-03   7.1685193e+00   8.9433507e-01
   1.4091893e-02   2.0651138e-02   6.1981962e-02   2.9834082e-03   7.2421710e+00   5.7430666e-01
   1.4511213e-02   1.8392231e-02   6.3315696e-02   3.0832826e-03   6.9387484e+00   9.3585804e-01
   1.5029261e-02   1.6341842e-02   6.5143324e-02   3.1894560e-03   6.6221292e+00   2.9298101e-01
   1.5685591e-02   1.4498262e-02   6.7505108e-02   3.3010170e-03   6.5741655e+00   4.1422996e+00
   1.6508717e-02   1.2855970e-02   7.0424298e-02   3.4186382e-03   6.3398643e+00   1.6063644e+01
   1.7520533e-02   1.1405789e-02   7.3881958e-02   3.5443956e-03   6.3065115e+00   2.9519505e+01
   1.8729309e-02   1.0135340e-02   7.7799070e-02   3.6790554e-03   5.9812957e+00   4.6020193e+01
   2.0127044e-02   9.0423130e-03   8.2052976e-02   3.8205944e-03   5.3745223e+00   6.1950771e+01
   2.1689808e-02   8.1318534e-03   8.6490596e-02   3.9634278e-03   4.7200537e+00   7.2089009e+01
   2.3374602e-02   7.4043336e-03   9.0906670e-02   4.0992944e-03   3.6957639e+00   8.0511657e+01
   2.5123216e-02   6.8538350e-03   9.5032870e-02   4.2195216e-03   2.4826780e+00   8.8346192e+01
   2.6862256e-02   6.4685574e-03   9.8535700e-02   4.3154442e-03   1.5678197e+00   9.5712495e+01
   2.8504626e-02   6.2329326e-03   1.0108516e-01   4.3809632e-03   1.0302872e+00   1.0182945e+02
   2.9968186e-02   6.1298298e-03   1.0237746e-01   4.4119546e-03   8.0114405e-01   1.0614767e+02
   3.1212656e-02   6.1375572e-03   1.0213344e-01   4.4045328e-03   8.5805679e-01   1.0961367e+02
   3.2253392e-02   6.2302594e-03   1.0027279e-01   4.3595472e-03   8.5048577e-01   1.1204607e+02
   3.3134440e-02   6.3812798e-03   9.6967274e-02   4.2811768e-03   8.3251314e-01   1.1378859e+02
   3.3904316e-02   6.5676480e-03   9.2540174e-02   4.1746862e-03   8.5652658e-01   1.1500883e+02
   3.4601628e-02   6.7739652e-03   8.7366928e-02   4.0486452e-03   8.4161141e-01   1.1568666e+02
   3.5261662e-02   6.9864718e-03   8.1762624e-02   3.9123586e-03   8.6710621e-01   1.1619882e+02
   3.5942962e-02   7.1898546e-03   7.5976694e-02   3.7764778e-03   8.5154212e-01   1.1667771e+02
   3.6723328e-02   7.3727600e-03   7.0189350e-02   3.6545244e-03   8.5466365e-01   1.1687459e+02
   3.7670872e-02   7.5277280e-03   6.4509322e-02   3.5584848e-03   8.6063837e-01   1.1683789e+02
   3.8826118e-02   7.6498150e-03   5.9006130e-02   3.4970906e-03   8.4751938e-01   1.1683787e+02
   4.0192242e-02   7.7374638e-03   5.3722444e-02   3.4769172e-03   8.8908484e-01   1.1662305e+02
   4.1742078e-02   7.7912668e-03   4.8723668e-02   3.5022284e-03   8.8594611e-01   1.1627786e+02
   4.3443044e-02   7.8127352e-03   4.4110000e-02   3.5744122e-03   8.7348680e-01   1.1595139e+02
   4.5257666e-02   7.8040072e-03   4.0006142e-02   3.6928524e-03   8.6958656e-01   1.1550507e+02
   4.7120730e-02   7.7677280e-03   3.6546448e-02   3.8566690e-03   8.5555306e-01   1.1504203e+02
   4.8945186e-02   7.7046392e-03   3.3834716e-02   4.0635246e-03   8.7664493e-01   1.1457085e+02
   5.0642540e-02   7.6104876e-03   3.1946946e-02   4.3075722e-03   8.6629882e-01   1.1407013e+02
   5.2118374e-02   7.4764972e-03   3.0937056e-02   4.5811468e-03   8.5729812e-01   1.1354760e+02
   5.3307820e-02   7.2940606e-03   3.0832844e-02   4.8760110e-03   8.6847271e-01   1.1291023e+02
   5.4222198e-02   7.0597062e-03   3.1641666e-02   5.1848532e-03   8.7039671e-01   1.1206571e+02
   5.4909092e-02   6.7749018e-03   3.3360746e-02   5.5033542e-03   8.6890471e-01   1.1107613e+02
   5.5394526e-02   6.4452862e-03   3.5987006e-02   5.8260414e-03   8.6788521e-01   1.0990580e+02
   5.5667924e-02   6.0844234e-03   3.9501708e-02   6.1466784e-03   8.8387879e-01   1.0849792e+02
   5.5695822e-02   5.7133948e-03   4.3853912e-02   6.4621390e-03   8.7164949e-01   1.0689928e+02
   5.5415242e-02   5.3541136e-03   4.8963306e-02   6.7685032e-03   8.6107331e-01   1.0510138e+02
   5.4733136e-02   5.0244534e-03   5.4748852e-02   7.0573742e-03   8.6828993e-01   1.0325720e+02
   5.3600586e-02   4.7364490e-03   6.1139772e-02   7.3156234e-03   8.6433248e-01   1.0128726e+02
   5.2055608e-02   4.4966100e-03   6.8040300e-02   7.5286090e-03   8.6603369e-01   9.9248230e+01
   5.0191936e-02   4.3067836e-03   7.5314820e-02   7.6815236e-03   8.6268085e-01   9.7027687e+01
   4.8124634e-02   4.1643016e-03   8.2809414e-02   7.7599926e-03   8.6395599e-01   9.4478401e+01
   4.5971534e-02   4.0619948e-03   9.0374686e-02   7.7557964e-03   8.6691778e-01   9.2308135e+01
   4.3847842e-02   3.9890710e-03   9.7828138e-02   7.6655900e-03   8.6360165e-01   8.9953924e+01
   4.1854534e-02   3.9342884e-03   1.0490783e-01   7.4885774e-03   8.7078877e-01   8.7045983e+01
   4.0059704e-02   3.8868084e-03   1.1128084e-01   7.2312676e-03   8.7438406e-01   8.4221980e+01
   3.8487012e-02   3.8358050e-03   1.1657897e-01   6.9037976e-03   8.6230310e-01   8.1210599e+01
   3.7137502e-02   3.7715922e-03   1.2047054e-01   6.5130512e-03   8.6672641e-01   7.8666216e+01
   3.6006244e-02   3.6865748e-03   1.2264946e-01   6.0729656e-03   8.7753296e-01   7.6460549e+01
   3.5071024e-02   3.5799178e-03   1.2288110e-01   5.6146230e-03   8.6931484e-01   7.4214979e+01
   3.4301452e-02   3.4575288e-03   1.2117581e-01   5.1774594e-03   8.7659956e-01   7.2006229e+01
   3.3654148e-02   3.3258798e-03   1.1777725e-01   4.8024696e-03   8.8262910e-01   6.9158634e+01
   3.3079282e-02   3.1898948e-03   1.1301203e-01   4.5307996e-03   8.7289344e-01   6.6664307e+01
   3.2551750e-02   3.0524290e-03   1.0718147e-01   4.4002836e-03   8.6863924e-01   6.4400440e+01
   3.2053830e-02   2.9148908e-03   1.0056165e-01   4.4453122e-03   8.5886108e-01   6.1871206e+01
   3.1559224e-02   2.7783026e-03   9.3403884e-02   4.6964980e-03   8.5802326e-01   5.9843205e+01
   3.1030426e-02   2.6454846e-03   8.5901510e-02   5.1806698e-03   8.6207269e-01   5.8220523e+01
   3.0413976e-02   2.5227684e-03   7.8244512e-02   5.9218762e-03   8.6789907e-01   5.6493410e+01
   2.9669746e-02   2.4164252e-03   7.0629182e-02   6.9400330e-03   8.7251837e-01   5.3586729e+01
   2.8801348e-02   2.3316970e-03   6.3207052e-02   8.2496962e-03   8.6290453e-01   5.1058345e+01
   2.7863058e-02   2.2754350e-03   5.6076294e-02   9.8588588e-03   8.5944590e-01   4.9887290e+01
   2.6933938e-02   2.2547574e-03   4.9307594e-02   1.1767848e-02   8.6551842e-01   4.8143695e+01
   2.6077728e-02   2.2748234e-03   4.2970624e-02   1.3969705e-02   8.6697538e-01   4.6229752e+01
   2.5335870e-02   2.3391134e-03   3.7124468e-02   1.6448909e-02   8.5808633e-01   4.4514014e+01
   2.4741118e-02   2.4496746e-03   3.1801392e-02   1.9179900e-02   8.5306970e-01   4.3061083e+01
   2.4318134e-02   2.6069756e-03   2.7011500e-02   2.2123524e-02   8.5762984e-01   4.1935835e+01
   2.4082702e-02   2.8104384e-03   2.2761580e-02   2.5219254e-02   8.6151947e-01   4.0574247e+01
   2.4048504e-02   3.0577658e-03   1.9067752e-02   2.8380286e-02   8.5604578e-01   3.9508289e+01
   2.4222522e-02   3.3435702e-03   1.5945574e-02   3.1490496e-02   8.5476549e-01   3.8605359e+01
   2.4597598e-02   3.6610364e-03   1.3401854e-02   3.4409940e-02   8.6049605e-01   3.7731586e+01
   2.5152194e-02   4.0036308e-03   1.1445242e-02   3.6987474e-02   8.5656167e-01   3.6668569e+01
   2.5849908e-02   4.3659670e-03   1.0095678e-02   3.9077166e-02   8.6595412e-01   3.5059169e+01
   2.6638606e-02   4.7447172e-03   9.3800776e-03   4.0580832e-02   8.6812224e-01   3.4032769e+01
   2.7463590e-02   5.1365608e-03   9.3232120e-03   4.1478096e-02   8.4768121e-01   3.2908249e+01
   2.8279238e-02   5.5366650e-03   9.9464224e-03   4.1807330e-02   8.5389098e-01   3.1252942e+01
   2.9043088e-02   5.9367076e-03   1.1273961e-02   4.1629562e-02   8.5992801e-01   2.9838439e+01
   2.9713266e-02   6.3238986e-03   1.3332470e-02   4.1006462e-02   8.5859581e-01   2.7865407e+01
   3.0234344e-02   6.6819098e-03   1.6147270e-02   4.0019084e-02   8.5865280e-01   2.6097376e+01
   3.0551730e-02   6.9904370e-03   1.9740492e-02   3.8767472e-02   8.4542942e-01   2.4265449e+01
   3.0658664e-02   7.2330154e-03   2.4129608e-02   3.7330848e-02   8.6066989e-01   2.1444654e+01
   3.0597568e-02   7.4011070e-03   2.9330232e-02   3.5780340e-02   8.6072401e-01   1.9127618e+01
   3.0448672e-02   7.4917348e-03   3.5352810e-02   3.4209984e-02   8.5339391e-01   1.7615525e+01
   3.0324108e-02   7.5153034e-03   4.2185570e-02   3.2721984e-02   8.6897173e-01   1.6470917e+01
   3.0343180e-02   7.4931130e-03   4.9785890e-02   3.1398808e-02   8.5877946e-01   1.6080187e+01
   3.0610316e-02   7.4450278e-03   5.8093608e-02   3.0292132e-02   8.6663975e-01   1.6099316e+01
   3.1207360e-02   7.3872250e-03   6.7034494e-02   2.9427590e-02   8.5495269e-01   1.6082021e+01
   3.2189772e-02   7.3333646e-03   7.6502676e-02   2.8808728e-02   8.4470414e-01   1.6043407e+01
   3.3582728e-02   7.2963500e-03   8.6331460e-02   2.8419034e-02   8.4879930e-01   1.5653934e+01
   3.5380346e-02   7.2873968e-03   9.6286938e-02   2.8218308e-02   8.3217369e-01   1.5080118e+01
   3.7550380e-02   7.3110664e-03   1.0608814e-01   2.8142590e-02   8.5488968e-01   1.4759213e+01
   4.0044474e-02   7.3654856e-03   1.1541252e-01   2.8127012e-02   8.3774962e-01   1.4546774e+01
   4.2804002e-02   7.4445434e-03   1.2388014e-01   2.8118430e-02   8.6352351e-01   1.3719462e+01
   4.5759322e-02   7.5376648e-03   1.3102202e-01   2.8073388e-02   8.5472647e-01   1.2838868e+01
   4.8819052e-02   7.6369840e-03   1.3637665e-01   2.7962076e-02   8.3967223e-01   1.2753695e+01
   5.1884662e-02   7.7432198e-03   1.3955383e-01   2.7765128e-02   8.9142696e-01   1.2435933e+01
   5.4895952e-02   7.8580066e-03   1.4019955e-01   2.7478536e-02   8.2062813e-01   1.2223652e+01
   5.7832140e-02   7.9776876e-03   1.3821183e-01   2.7110180e-02   8.9578817e-01   1.2251326e+01
   6.0677936e-02   8.0945152e-03   1.3380166e-01   2.6664734e-02   8.5154042e-01   1.2084626e+01
   6.3393124e-02   8.2042720e-03   1.2734597e-01   2.6145874e-02   8.6240826e-01   1.2042215e+01
   6.5891888e-02   8.3118660e-03   1.1936729e-01   2.5549982e-02   8.6879615e-01   1.1610193e+01
   6.8039796e-02   8.4214080e-03   1.1036844e-01   2.4872834e-02   7.2071658e-01   1.1037918e+01
   6.9678370e-02   8.5288088e-03   1.0074209e-01   2.4118318e-02   8.5623282e-01   1.0175578e+01
   7.0665746e-02   8.6263800e-03   9.0847332e-02   2.3292968e-02   5.3853751e-01   9.2713034e+00
   7.0926578e-02   8.7061222e-03   8.1010530e-02   2.2419682e-02   8.5407186e-01   9.1624971e+00
   7.0510818e-02   8.7593674e-03   7.1510598e-02   2.1533846e-02   4.1079785e-01   9.5381032e+00
   6.9550928e-02   8.7773220e-03   6.2574294e-02   2.0668146e-02   1.6553669e+00   9.7207631e+00
   6.8154492e-02   8.7539224e-03   5.4378330e-02   1.9850184e-02   1.4018327e+01   8.9401086e+00
   6.6383662e-02   8.6865564e-03   4.7039634e-02   1.9110680e-02   3.4237483e+01   8.7022379e+00
   6.4287814e-02   8.5785256e-03   4.0613476e-02   1.8488256e-02   5.2173947e+01   9.1479335e+00
   6.1926240e-02   8.4420468e-03   3.5111072e-02   1.8013273e-02   6.5326174e+01   8.4019190e+00
   5.9379436e-02   8.2926770e-03   3.0500420e-02   1.7698958e-02   7.5710061e+01   7.7603030e+00
   5.6764120e-02   8.1475778e-03   2.6715414e-02   1.7542367e-02   8.3604574e+01   7.0975975e+00
   5.4207228e-02   8.0287448e-03   2.3672636e-02   1.7526078e-02   8.9551512e+01   5.1856855e+00
   5.1789324e-02   7.9600382e-03   2.1280450e-02   1.7621028e-02   9.5625627e+01   3.5945862e+00
   4.9535464e-02   7.9631490e-03   1.9450708e-02   1.7795411e-02   1.0080571e+02   2.5376142e+00
   4.7418342e-02   8.0539220e-03   1.8100862e-02   1.8026069e-02   1.0445103e+02   1.6554466e+00
   4.5372468e-02   8.2412292e-03   1.7152402e-02   1.8296282e-02   1.0672326e+02   1.2549786e+00
   4.3312666e-02   8.5325030e-03   1.6533948e-02   1.8585525e-02   1.0790758e+02   9.1185688e-01
   4.1165994e-02   8.9380984e-03   1.6171424e-02   1.8861830e-02   1.0877606e+02   8.3104812e-01
   3.8934188e-02   9.4697100e-03   1.5988796e-02   1.9081382e-02   1.0902833e+02   8.8093756e-01
   3.6653762e-02   1.0135148e-02   1.5929074e-02   1.9188746e-02   1.0899987e+02   8.5479210e-01
   3.4342294e-02   1.0940363e-02   1.5963754e-02   1.9137892e-02   1.0908248e+02   8.8536896e-01
   3.2032880e-02   1.1897253e-02   1.6079450e-02   1.8910893e-02   1.0922715e+02   8.7572300e-01
   2.9780858e-02   1.3017293e-02   1.6259302e-02   1.8501358e-02   1.0941674e+02   9.0293427e-01
   2.7654234e-02   1.4302515e-02   1.6476638e-02   1.7907599e-02   1.0953457e+02   8.8777208e-01
   2.5715456e-02   1.5745749e-02   1.6698688e-02   1.7131524e-02   1.0970829e+02   8.8219264e-01
   2.4000652e-02   1.7334751e-02   1.6896264e-02   1.6182329e-02   1.0998833e+02   8.8860686e-01
   2.2529458e-02   1.9055783e-02   1.7043950e-02   1.5084729e-02   1.1004833e+02   8.6528482e-01
   2.1317098e-02   2.0883846e-02   1.7121132e-02   1.3876498e-02   1.0973428e+02   8.9624542e-01
   2.0374576e-02   2.2784800e-02   1.7116546e-02   1.2609847e-02   1.0932816e+02   8.9647036e-01
   1.9701079e-02   2.4745194e-02   1.7022744e-02   1.1337717e-02   1.0883331e+02   8.9450984e-01
   1.9279445e-02   2.6771026e-02   1.6843110e-02   1.0100220e-02   1.0830256e+02   8.9738923e-01
   1.9077255e-02   2.8852470e-02   1.6593950e-02   8.9255606e-03   1.0804289e+02   8.9556195e-01
   1.9063103e-02   3.0967620e-02   1.6298514e-02   7.8308566e-03   1.0772445e+02   9.0069601e-01
   1.9213513e-02   3.3104010e-02   1.5986786e-02   6.8284020e-03   1.0699178e+02   8.7487191e-01
   1.9503245e-02   3.5253710e-02   1.5692300e-02   5.9274672e-03   1.0614481e+02   8.7375078e-01
   1.9904873e-02   3.7407872e-02   1.5453410e-02   5.1310608e-03   1.0502124e+02   8.8470747e-01
   2.0389634e-02   3.9545774e-02   1.5304920e-02   4.4361316e-03   1.0359350e+02   8.8052743e-01
   2.0930594e-02   4.1626516e-02   1.5269862e-02   3.8372132e-03   1.0257978e+02   8.7913537e-01
   2.1506858e-02   4.3593404e-02   1.5363096e-02   3.3307138e-03   1.0187891e+02   8.8446203e-01
   2.2112936e-02   4.5409736e-02   1.5594292e-02   2.9148318e-03   1.0093116e+02   8.9421292e-01
   2.2752560e-02   4.7109980e-02   1.5971628e-02   2.5874064e-03   9.9780778e+01   8.7985457e-01
   2.3418768e-02   4.8765664e-02   1.6501052e-02   2.3439462e-03   9.8400065e+01   8.8003118e-01
   2.4095204e-02   5.0424712e-02   1.7187744e-02   2.1776758e-03   9.6470929e+01   8.9159401e-01
   2.4766798e-02   5.2103060e-02   1.8038174e-02   2.0804734e-03   9.4337409e+01   8.7965535e-01
   2.5427974e-02   5.3787756e-02   1.9061316e-02   2.0429302e-03   9.2647513e+01   8.8294172e-01
   2.6079048e-02   5.5440830e-02   2.0269078e-02   2.0554892e-03   9.1048373e+01   8.8770226e-01
   2.6716992e-02   5.7000544e-02   2.1663972e-02   2.1092376e-03   8.9074911e+01   8.8946450e-01
   2.7325858e-02   5.8373578e-02   2.3230354e-02   2.1961920e-03   8.7199410e+01   8.9016661e-01
   2.7871926e-02   5.9431128e-02   2.4936508e-02   2.3091486e-03   8.5266400e+01   8.8436710e-01
   2.8321310e-02   6.0029264e-02   2.6744570e-02   2.4418844e-03   8.2833700e+01   8.8793168e-01
   2.8647080e-02   6.0053040e-02   2.8615188e-02   2.5907834e-03   8.1022207e+01   8.8059582e-01
   2.8812592e-02   5.9477542e-02   3.0498042e-02   2.7542896e-03   7.9671850e+01   8.8190247e-01
   2.8769616e-02   5.8373680e-02   3.2323918e-02   2.9315118e-03   7.7714071e+01   8.9125893e-01
   2.8476816e-02   5.6858858e-02   3.4009846e-02   3.1212328e-03   7.5705767e+01   8.7983954e-01
   2.7923888e-02   5.5087156e-02   3.5486308e-02   3.3210656e-03   7.3350456e+01   8.7553457e-01
   2.7132322e-02   5.3234090e-02   3.6696204e-02   3.5261926e-03   7.0487798e+01   8.8670665e-01
   2.6134576e-02   5.1456306e-02   3.7584118e-02   3.7289508e-03   6.8201521e+01   8.7490161e-01
   2.4977128e-02   4.9869640e-02   3.8140378e-02   3.9216642e-03   6.6190128e+01   8.6848498e-01
   2.3718126e-02   4.8548682e-02   3.8417888e-02   4.0943732e-03   6.4069342e+01   8.8589346e-01
   2.2404046e-02   4.7533460e-02   3.8505142e-02   4.2375520e-03   6.2606950e+01   8.8379595e-01
   2.1075336e-02   4.6854914e-02   3.8497744e-02   4.3506518e-03   6.1049623e+01   8.9036601e-01
   1.9787043e-02   4.6572288e-02   3.8466008e-02   4.4364064e-03   5.8706123e+01   8.9688648e-01
   1.8600075e-02   4.6745604e-02   3.8441788e-02   4.4970900e-03   5.6763764e+01   8.9184171e-01
   1.7562037e-02   4.7404982e-02   3.8422632e-02   4.5376604e-03   5.5046578e+01   8.8916775e-01
   1.6708223e-02   4.8562300e-02   3.8389408e-02   4.5635812e-03   5.2533576e+01   8.8181241e-01
   1.6064011e-02   5.0209304e-02   3.8310728e-02   4.5785810e-03   5.0552248e+01   8.8116969e-01
   1.5642693e-02   5.2315456e-02   3.8136518e-02   4.5832548e-03   4.9358526e+01   8.6737191e-01
   1.5447519e-02   5.4826228e-02   3.7811132e-02   4.5747430e-03   4.7203160e+01   8.7794723e-01
   1.5477067e-02   5.7654594e-02   3.7266808e-02   4.5474762e-03   4.4907627e+01   8.9773310e-01
   1.5726503e-02   6.0674012e-02   3.6415978e-02   4.4966966e-03   4.2645340e+01   8.8755706e-01
   1.6180797e-02   6.3752506e-02   3.5192984e-02   4.4209496e-03   4.0400387e+01   8.9492416e-01
   1.6816747e-02   6.6783638e-02   3.3603642e-02   4.3212204e-03   3.9451349e+01   8.8704387e-01
   1.7603043e-02   6.9662804e-02   3.1728348e-02   4.2020144e-03   3.8080307e+01   8.7494761e-01
   1.8494023e-02   7.2272396e-02   2.9677764e-02   4.0697064e-03   3.6396626e+01   8.8551331e-01
   1.9443543e-02   7.4492116e-02   2.7555832e-02   3.9294308e-03   3.5456409e+01   8.6908471e-01
   2.0413092e-02   7.6238830e-02   2.5466464e-02   3.7855830e-03   3.3504364e+01   8.6875584e-01
   2.1361470e-02   7.7522270e-02   2.3514770e-02   3.6420804e-03   3.0915639e+01   8.9440327e-01
   2.2255418e-02   7.8477020e-02   2.1787758e-02   3.5014180e-03   2.9497439e+01   8.8537391e-01
   2.3078812e-02   7.9299000e-02   2.0349314e-02   3.3639968e-03   2.8040872e+01   8.7329418e-01
   2.3819092e-02   8.0139570e-02   1.9243528e-02   3.2279580e-03   2.5485158e+01   8.8748892e-01
   2.4472096e-02   8.1085824e-02   1.8499918e-02   3.0913262e-03   2.3595320e+01   8.8824565e-01
   2.5056564e-02   8.2158328e-02   1.8137778e-02   2.9550494e-03   2.2242023e+01   8.8580018e-01
   2.5606514e-02   8.3306874e-02   1.8166298e-02   2.8220450e-03   2.1014344e+01   8.8371011e-01
   2.6160476e-02   8.4443684e-02   1.8585538e-02   2.6939230e-03   1.9848743e+01   8.7599018e-01
   2.6759576e-02   8.5513030e-02   1.9383052e-02   2.5715714e-03   1.9081359e+01   8.7354714e-01
   2.7435894e-02   8.6547730e-02   2.0533778e-02   2.4582904e-03   1.9623807e+01   8.7510106e-01
   2.8194818e-02   8.7616714e-02   2.2003618e-02   2.3594542e-03   1.9927799e+01   8.8733521e-01
   2.9018674e-02   8.8728912e-02   2.3755642e-02   2.2801912e-03   1.9989192e+01   8.8036249e-01
   2.9878644e-02   8.9813988e-02   2.5754796e-02   2.2249330e-03   2.0256505e+01   8.8939940e-01
   3.0737750e-02   9.0742384e-02   2.7957062e-02   2.1968274e-03   2.0260953e+01   8.9958812e-01
   3.1565620e-02   9.1332602e-02   3.0299160e-02   2.1974320e-03   2.0421469e+01   8.8864101e-01
   3.2356040e-02   9.1425712e-02   3.2696514e-02   2.2282200e-03   2.0491772e+01   8.9092167e-01
   3.3118514e-02   9.0968062e-02   3.5064726e-02   2.2902430e-03   2.0552837e+01   8.7254479e-01
   3.3853938e-02   8.9978226e-02   3.7328428e-02   2.3828574e-03   2.0648828e+01   8.8535853e-01
   3.4542256e-02   8.8495008e-02   3.9399010e-02   2.5046100e-03   2.0638466e+01   8.8461339e-01
   3.5138880e-02   8.6575042e-02   4.1195242e-02   2.6530678e-03   2.0824926e+01   8.8939168e-01
   3.5565346e-02   8.4301010e-02   4.2661638e-02   2.8236724e-03   2.0934748e+01   8.9845617e-01
   3.5732642e-02   8.1748544e-02   4.3750458e-02   3.0115386e-03   2.0874634e+01   8.7345867e-01
   3.5590384e-02   7.8944056e-02   4.4391466e-02   3.2137990e-03   2.0883697e+01   8.9651193e-01
   3.5131152e-02   7.5861392e-02   4.4505370e-02   3.4312444e-03   2.0939174e+01   8.6262789e-01
   3.4378746e-02   7.2419802e-02   4.4082082e-02   3.6689198e-03   2.0948138e+01   9.0745672e-01
   3.3379972e-02   6.8548858e-02   4.3162050e-02   3.9322828e-03   2.0868538e+01   8.7394950e-01
   3.2171354e-02   6.4275492e-02   4.1789074e-02   4.2237948e-03   2.0831566e+01   8.7938871e-01
   3.0771562e-02   5.9714588e-02   4.0045586e-02   4.5426222e-03   2.0684145e+01   9.2440731e-01
   2.9199904e-02   5.5014480e-02   3.8040528e-02   4.8850130e-03   2.0539495e+01   7.8649808e-01
   2.7483014e-02   5.0313712e-02   3.5864918e-02   5.2436736e-03   2.0496195e+01   9.0296899e-01
   2.5674372e-02   4.5732730e-02   3.3587690e-02   5.6071582e-03   1.9826939e+01   6.7142450e-01
   2.3848308e-02   4.1365890e-02   3.1274506e-02   5.9603526e-03   1.9042426e+01   8.4507556e-01
   2.2063646e-02   3.7260528e-02   2.8995338e-02   6.2833666e-03   1.8649145e+01   5.5289922e-01
   2.0359820e-02   3.3425838e-02   2.6806746e-02   6.5563172e-03   1.8435251e+01   1.5965395e+00
   1.8768463e-02   2.9856054e-02   2.4743686e-02   6.7627066e-03   1.8581969e+01   1.0618050e+01
   1.7316487e-02   2.6550234e-02   2.2833324e-02   6.8894652e-03   1.7986489e+01   2.2892242e+01
   1.6021701e-02   2.3528006e-02   2.1106970e-02   6.9351432e-03   1.7089870e+01   3.4418931e+01
   1.4896117e-02   2.0821040e-02   1.9595726e-02   6.9087116e-03   1.6777344e+01   4.8406361e+01
   1.3952461e-02   1.8446833e-02   1.8318956e-02   6.8227674e-03   1.5955090e+01   6.1029462e+01
   1.3203359e-02   1.6403092e-02   1.7281848e-02   6.6909084e-03   1.5182220e+01   7.0421774e+01
   1.2670085e-02   1.4684426e-02   1.6482720e-02   6.5217120e-03   1.4657079e+01   7.9276100e+01
   1.2384111e-02   1.3288448e-02   1.5919724e-02   6.3170940e-03   1.3459685e+01   8.7658130e+01
   1.2379207e-02   1.2205992e-02   1.5584564e-02   6.0745274e-03   1.1880061e+01   9.4537860e+01
   1.2685069e-02   1.1414662e-02   1.5456730e-02   5.7918566e-03   1.0763455e+01   9.9875910e+01
   1.3321797e-02   1.0879753e-02   1.5511096e-02   5.4737792e-03   9.4145815e+00   1.0364117e+02
   1.4296617e-02   1.0553983e-02   1.5722424e-02   5.1321636e-03   7.6015081e+00   1.0584405e+02
   1.5603991e-02   1.0378220e-02   1.6070658e-02   4.7815222e-03   6.3616615e+00   1.0753883e+02
   1.7231611e-02   1.0288943e-02   1.6543292e-02   4.4344710e-03   4.5077576e+00   1.0863101e+02
   1.9158871e-02   1.0233324e-02   1.7129836e-02   4.1004716e-03   3.0013235e+00   1.0885914e+02
   2.1355132e-02   1.0187109e-02   1.7821396e-02   3.7872890e-03   2.3384299e+00   1.0880685e+02
   2.3777422e-02   1.0148415e-02   1.8605068e-02   3.5011384e-03   1.2084366e+00   1.0834939e+02
   2.6362952e-02   1.0114045e-02   1.9456348e-02   3.2449244e-03   8.5269767e-01   1.0774875e+02
   2.9026814e-02   1.0078429e-02   2.0338484e-02   3.0178532e-03   8.7989328e-01   1.0712742e+02
   3.1661140e-02   1.0038995e-02   2.1210448e-02   2.8169642e-03   8.1366617e-01   1.0620979e+02
   3.4137008e-02   9.9919132e-03   2.2033654e-02   2.6386972e-03   8.9154224e-01   1.0535016e+02
   3.6319224e-02   9.9311840e-03   2.2762330e-02   2.4808580e-03   8.2420106e-01   1.0433950e+02
   3.8111594e-02   9.8458214e-03   2.3343236e-02   2.3433738e-03   8.7117869e-01   1.0307465e+02
   3.9478688e-02   9.7192256e-03   2.3724484e-02   2.2274870e-03   8.5439863e-01   1.0195386e+02
   4.0434148e-02   9.5388270e-03   2.3849130e-02   2.1350316e-03   8.6013095e-01   1.0087934e+02
   4.1043918e-02   9.3077868e-03   2.3660552e-02   2.0673374e-03   8.8117940e-01   9.9750881e+01
   4.1399364e-02   9.0428816e-03   2.3143384e-02   2.0253958e-03   8.4903464e-01   9.8300631e+01
   4.1596134e-02   8.7621996e-03   2.2349062e-02   2.0100456e-03   8.8626537e-01   9.6601332e+01
   4.1730052e-02   8.4779290e-03   2.1361950e-02   2.0212700e-03   8.5981773e-01   9.5059382e+01
   4.1875442e-02   8.1960174e-03   2.0267630e-02   2.0598802e-03   8.6124681e-01   9.3446326e+01
   4.2078010e-02   7.9204698e-03   1.9150356e-02   2.1285764e-03   8.6474927e-01   9.1765146e+01
   4.2344800e-02   7.6551460e-03   1.8085900e-02   2.2300680e-03   8.5552898e-01   9.0289531e+01
   4.2669294e-02   7.4016648e-03   1.7141894e-02   2.3655176e-03   8.6460939e-01   8.8606825e+01
   4.3053006e-02   7.1586782e-03   1.6379546e-02   2.5344348e-03   8.5377175e-01   8.6830542e+01
   4.3483770e-02   6.9266316e-03   1.5849698e-02   2.7355348e-03   8.6688274e-01   8.5172825e+01
   4.3947430e-02   6.7114672e-03   1.5592042e-02   2.9669826e-03   8.5034643e-01   8.2926657e+01
   4.4440428e-02   6.5189786e-03   1.5634442e-02   3.2263874e-03   8.5780042e-01   8.0310114e+01
   4.4983216e-02   6.3521964e-03   1.5996912e-02   3.5099402e-03   8.7409035e-01   7.7348060e+01
   4.5609470e-02   6.2124130e-03   1.6695646e-02   3.8107808e-03   8.5097971e-01   7.4500103e+01
   4.6322690e-02   6.0972700e-03   1.7748070e-02   4.1212154e-03   8.6359485e-01   7.1969565e+01
   4.7103012e-02   6.0017212e-03   1.9176010e-02   4.4336528e-03   8.6474081e-01   6.8621557e+01
   4.7912812e-02   5.9189176e-03   2.0999212e-02   4.7402270e-03   8.6163883e-01   6.5032549e+01
   4.8694932e-02   5.8406966e-03   2.3234202e-02   5.0366800e-03   8.6908802e-01   6.1326255e+01
   4.9404186e-02   5.7600666e-03   2.5902802e-02   5.3214464e-03   8.6323076e-01   5.7874263e+01
   5.0036596e-02   5.6754234e-03   2.9029552e-02   5.5903002e-03   8.6194637e-01   5.4852991e+01
   5.0622798e-02   5.5925528e-03   3.2627502e-02   5.8365172e-03   8.6196351e-01   5.1359065e+01
   5.1192938e-02   5.5197980e-03   3.6696656e-02   6.0549006e-03   8.6694731e-01   4.8135662e+01
   5.1758236e-02   5.4627510e-03   4.1232906e-02   6.2421734e-03   8.5414277e-01   4.5078754e+01
   5.2287592e-02   5.4217562e-03   4.6226108e-02   6.3952554e-03   8.4625494e-01   4.2294429e+01
   5.2703946e-02   5.3929016e-03   5.1642502e-02   6.5118356e-03   8.5641434e-01   3.9835877e+01
   5.2949756e-02   5.3708874e-03   5.7410152e-02   6.5900196e-03   8.5863401e-01   3.7317962e+01
   5.2997464e-02   5.3494822e-03   6.3412908e-02   6.6255596e-03   8.5715990e-01   3.5073062e+01
   5.2825596e-02   5.3219774e-03   6.9503434e-02   6.6124354e-03   8.6007409e-01   3.1738166e+01
   5.2441702e-02   5.2809280e-03   7.5520692e-02   6.5491578e-03   8.6482750e-01   2.7228554e+01
   5.1859590e-02   5.2170902e-03   8.1268268e-02   6.4368902e-03   8.5751173e-01   2.2737709e+01
   5.1094084e-02   5.1211422e-03   8.6495708e-02   6.2745926e-03   8.5833134e-01   1.9322470e+01
   5.0189782e-02   4.9882238e-03   9.0908630e-02   6.0663408e-03   8.6385091e-01   1.6705362e+01
   4.9203058e-02   4.8195962e-03   9.4234168e-02   5.8225398e-03   8.6425694e-01   1.2655587e+01
   4.8189268e-02   4.6199586e-03   9.6241772e-02   5.5531020e-03   8.6439663e-01   9.0736495e+00
   4.7197002e-02   4.3978992e-03   9.6715078e-02   5.2675522e-03   8.5883051e-01   7.4602147e+00
   4.6253834e-02   4.1653074e-03   9.5606154e-02   4.9768108e-03   8.6532484e-01   6.1336510e+00
   4.5352954e-02   3.9325000e-03   9.3081982e-02   4.6920688e-03   8.6786072e-01   5.2117571e+00
   4.4446496e-02   3.7057444e-03   8.9368286e-02   4.4224748e-03   8.5182272e-01   3.9442523e+00
   4.3459942e-02   3.4883416e-03   8.4719392e-02   4.1784484e-03   8.4635712e-01   2.2604756e+00
   4.2307956e-02   3.2829106e-03   7.9406168e-02   3.9759410e-03   8.6177609e-01   1.7206867e+00
   4.0930248e-02   3.0913956e-03   7.3664448e-02   3.8331134e-03   8.7096572e-01   1.7214165e+00
   3.9321618e-02   2.9146314e-03   6.7676410e-02   3.7700656e-03   8.6073109e-01   1.4767707e+00
   3.7522280e-02   2.7523410e-03   6.1591864e-02   3.8095858e-03   8.6619218e-01   1.1560397e+00
   3.5609876e-02   2.6044984e-03   5.5559314e-02   3.9728852e-03   8.7556781e-01   9.0970202e-01
   3.3679158e-02   2.4733876e-03   4.9705562e-02   4.2776394e-03   8.6799871e-01   8.8571741e-01
   3.1812056e-02   2.3610566e-03   4.4112562e-02   4.7379412e-03   8.6462973e-01   8.8558358e-01
   3.0061484e-02   2.2681828e-03   3.8828010e-02   5.3640862e-03   8.6120187e-01   8.7347336e-01
   2.8461030e-02   2.1957248e-03   3.3895032e-02   6.1621648e-03   8.6772223e-01   8.8915694e-01
   2.7043544e-02   2.1442804e-03   2.9360274e-02   7.1369436e-03   8.6537496e-01   8.7595947e-01
   2.5829968e-02   2.1129314e-03   2.5254188e-02   8.2949276e-03   8.5496610e-01   8.8666497e-01
   2.4818026e-02   2.0989008e-03   2.1586556e-02   9.6398024e-03   8.6033781e-01   8.9004833e-01
   2.3977998e-02   2.0979932e-03   1.8356186e-02   1.1173770e-02   8.6759626e-01   8.8472657e-01
   2.3272252e-02   2.1049670e-03   1.5563712e-02   1.2900340e-02   8.7714644e-01   8.8602865e-01
   2.2699342e-02   2.1143672e-03   1.3214119e-02   1.4815256e-02   8.6891255e-01   8.9492389e-01
   2.2298492e-02   2.1217074e-03   1.1306251e-02   1.6902660e-02   8.6068724e-01   8.9060983e-01
   2.2125162e-02   2.1261234e-03   9.8379692e-03   1.9133360e-02   8.5751085e-01   8.7802663e-01
   2.2234862e-02   2.1333880e-03   8.8145840e-03   2.1468312e-02   8.5538499e-01   8.9801038e-01
   2.2675088e-02   2.1531252e-03   8.2408224e-03   2.3866112e-02   8.6128539e-01   8.9906135e-01
   2.3481778e-02   2.1946468e-03   8.1164618e-03   2.6269860e-02   8.4873170e-01   8.8984467e-01
   2.4681466e-02   2.2661962e-03   8.4385312e-03   2.8608212e-02   8.4782369e-01   8.8344558e-01
   2.6285146e-02   2.3746818e-03   9.2057450e-03   3.0814558e-02   8.6047328e-01   8.6954115e-01
   2.8284266e-02   2.5256158e-03   1.0420535e-02   3.2829888e-02   8.5755368e-01   8.8869524e-01
   3.0658672e-02   2.7226396e-03   1.2083507e-02   3.4616032e-02   8.4907731e-01   8.8958084e-01
   3.3371888e-02   2.9666966e-03   1.4195071e-02   3.6172440e-02   8.6665045e-01   8.6963881e-01
   3.6361478e-02   3.2568732e-03   1.6759986e-02   3.7511410e-02   8.6924966e-01   8.8051968e-01
   3.9533888e-02   3.5918930e-03   1.9787506e-02   3.8623948e-02   8.5408770e-01   8.9461619e-01
   4.2792382e-02   3.9693414e-03   2.3291184e-02   3.9489340e-02   8.6790814e-01   8.9308284e-01
   4.6068906e-02   4.3862168e-03   2.7283912e-02   4.0087014e-02   8.5200026e-01   8.7786838e-01
   4.9306096e-02   4.8417864e-03   3.1766638e-02   4.0402754e-02   8.6575365e-01   8.9409166e-01
   5.2434966e-02   5.3360132e-03   3.6733328e-02   4.0446936e-02   8.5891080e-01   9.0080104e-01
   5.5376162e-02   5.8658070e-03   4.2183942e-02   4.0237200e-02   8.4265971e-01   8.7546793e-01
   5.8079292e-02   6.4258938e-03   4.8101682e-02   3.9789290e-02   8.7050329e-01   8.9160118e-01
   6.0538828e-02   7.0130226e-03   5.4438202e-02   3.9126292e-02   8.4301433e-01   8.8797603e-01
   6.2755456e-02   7.6271678e-03   6.1107144e-02   3.8267106e-02   8.7592484e-01   8.8020611e-01
   6.4766284e-02   8.2687240e-03   6.7978966e-02   3.7217060e-02   8.4966867e-01   8.9284566e-01
   6.6659520e-02   8.9367660e-03   7.4903518e-02   3.5963456e-02   8.6090249e-01   8.8168920e-01
   6.8501702e-02   9.6282748e-03   8.1687336e-02   3.4498756e-02   8.8578437e-01   8.8705233e-01
   7.0343882e-02   1.0335725e-02   8.8069588e-02   3.2845338e-02   8.2806123e-01   8.8179688e-01
   7.2230968e-02   1.1047558e-02   9.3729848e-02   3.1047682e-02   9.0094474e-01   8.7141544e-01
   7.4146158e-02   1.1751993e-02   9.8331932e-02   2.9163810e-02   8.2773158e-01   8.8416884e-01
   7.6006398e-02   1.2437408e-02   1.0154209e-01   2.7254260e-02   8.8922493e-01   8.8470475e-01
   7.7678386e-02   1.3093374e-02   1.0301141e-01   2.5363658e-02   8.2354082e-01   8.7865226e-01
   7.9049182e-02   1.3716037e-02   1.0255027e-01   2.3517410e-02   7.5442965e-01   8.8741659e-01
   8.0101798e-02   1.4309714e-02   1.0022662e-01   2.1739782e-02   7.9936774e-01   8.9612456e-01
   8.0848728e-02   1.4882345e-02   9.6280048e-02   2.0061172e-02   5.7447757e-01   8.8199583e-01
   8.1269878e-02   1.5437367e-02   9.1079262e-02   1.8506194e-02   8.5833013e-01   8.8142157e-01
   8.1313602e-02   1.5964636e-02   8.5003056e-02   1.7088122e-02   2.7822261e-01   8.8508608e-01
   8.0894848e-02   1.6438499e-02   7.8378452e-02   1.5809195e-02   4.1332805e+00   8.8305417e-01
   7.9909368e-02   1.6831492e-02   7.1503900e-02   1.4665451e-02   1.9017164e+01   8.8746646e-01
   7.8259450e-02   1.7126795e-02   6.4639526e-02   1.3645219e-02   3.8204191e+01   8.8003041e-01
   7.5911562e-02   1.7305863e-02   5.7996376e-02   1.2723451e-02   5.5172041e+01   8.7862796e-01
   7.2892766e-02   1.7346079e-02   5.1714598e-02   1.1865588e-02   6.9292284e+01   8.7427111e-01
   6.9277154e-02   1.7248889e-02   4.5877668e-02   1.1038522e-02   8.0459154e+01   8.6968112e-01
   6.5226770e-02   1.7044706e-02   4.0536108e-02   1.0228039e-02   8.9007058e+01   8.7825241e-01
   6.0947064e-02   1.6770256e-02   3.5723220e-02   9.4349096e-03   9.6695450e+01   8.9040537e-01
   5.6620610e-02   1.6456802e-02   3.1452582e-02   8.6627118e-03   1.0409299e+02   8.8723546e-01
   5.2387386e-02   1.6124411e-02   2.7706708e-02   7.9221766e-03   1.0954324e+02   8.7098280e-01
   4.8337670e-02   1.5781151e-02   2.4460764e-02   7.2265660e-03   1.1322747e+02   8.7020647e-01
   4.4505280e-02   1.5429114e-02   2.1686972e-02   6.5828484e-03   1.1568166e+02   8.6969616e-01
   4.0893442e-02   1.5070355e-02   1.9348880e-02   5.9923392e-03   1.1716815e+02   8.6259096e-01
   3.7520866e-02   1.4710482e-02   1.7409500e-02   5.4540662e-03   1.1811726e+02   8.6629302e-01
   3.4410106e-02   1.4357009e-02   1.5830846e-02   4.9651932e-03   1.1855426e+02   8.6204627e-01
   3.1571742e-02   1.4023034e-02   1.4574904e-02   4.5232902e-03   1.1873489e+02   8.5789699e-01
   2.9008330e-02   1.3728329e-02   1.3605536e-02   4.1274508e-03   1.1872521e+02   8.6779829e-01
   2.6721092e-02   1.3493277e-02   1.2888838e-02   3.7753926e-03   1.1861585e+02   8.7454581e-01
   2.4716870e-02   1.3335726e-02   1.2391739e-02   3.4665118e-03   1.1850909e+02   8.7959688e-01
   2.2996658e-02   1.3266155e-02   1.2081876e-02   3.2010948e-03   1.1833677e+02   8.8021466e-01
   2.1550618e-02   1.3283699e-02   1.1930718e-02   2.9777676e-03   1.1807163e+02   8.9356242e-01
   2.0365854e-02   1.3379365e-02   1.1909502e-02   2.7951284e-03   1.1765901e+02   8.9651819e-01
   1.9443433e-02   1.3549786e-02   1.1988738e-02   2.6521586e-03   1.1700104e+02   8.9015220e-01
   1.8795911e-02   1.3800227e-02   1.2147996e-02   2.5495994e-03   1.1611956e+02   8.9676567e-01
   1.8427203e-02   1.4136272e-02   1.2373876e-02   2.4873690e-03   1.1531291e+02   8.8128143e-01
   1.8327817e-02   1.4565835e-02   1.2651898e-02   2.4621908e-03   1.1446740e+02   8.9085789e-01
   1.8471549e-02   1.5097054e-02   1.2966165e-02   2.4683688e-03   1.1334015e+02   8.9690755e-01
   1.8813453e-02   1.5731331e-02   1.3299749e-02   2.4977956e-03   1.1215902e+02   8.8273383e-01
   1.9294311e-02   1.6456582e-02   1.3634906e-02   2.5426868e-03   1.1081142e+02   8.9934141e-01
   1.9842193e-02   1.7249761e-02   1.3950175e-02   2.5981126e-03   1.0925779e+02   8.9974211e-01
   2.0376290e-02   1.8085615e-02   1.4226108e-02   2.6600968e-03   1.0763657e+02   8.9901339e-01
   2.0832088e-02   1.8935131e-02   1.4455474e-02   2.7244190e-03   1.0582573e+02   8.9938680e-01
   2.1170022e-02   1.9770424e-02   1.4635673e-02   2.7891818e-03   1.0404455e+02   8.9734097e-01
   2.1353218e-02   2.0576554e-02   1.4762504e-02   2.8552936e-03   1.0228400e+02   8.9937543e-01
   2.1355760e-02   2.1352050e-02   1.4836008e-02   2.9247280e-03   1.0034012e+02   8.9301405e-01
   2.1172832e-02   2.2090166e-02   1.4865273e-02   3.0000104e-03   9.8527843e+01   8.9191736e-01
   2.0809122e-02   2.2772014e-02   1.4867222e-02   3.0836218e-03   9.6625630e+01   8.8605873e-01
   2.0275334e-02   2.3367584e-02   1.4864950e-02   3.1763358e-03   9.4144830e+01   8.8670995e-01
   1.9581383e-02   2.3842066e-02   1.4890476e-02   3.2764850e-03   9.1730398e+01   8.8706124e-01
   1.8747165e-02   2.4192662e-02   1.4980996e-02   3.3802916e-03   8.9203509e+01   8.9732443e-01
   1.7815711e-02   2.4447476e-02   1.5175024e-02   3.4812394e-03   8.5645900e+01   9.0278224e-01
   1.6834321e-02   2.4650076e-02   1.5513820e-02   3.5734770e-03   8.1676709e+01   8.9309095e-01
   1.5842155e-02   2.4864832e-02   1.6035226e-02   3.6546326e-03   7.8069330e+01   9.0034555e-01
   1.4871579e-02   2.5154374e-02   1.6769218e-02   3.7231724e-03   7.4705528e+01   8.9278474e-01
   1.3943283e-02   2.5565290e-02   1.7742066e-02   3.7792564e-03   7.1132844e+01   8.9131017e-01
   1.3073159e-02   2.6123004e-02   1.8972196e-02   3.8245608e-03   6.7442286e+01   9.0827474e-01
   1.2283099e-02   2.6822620e-02   2.0461706e-02   3.8586114e-03   6.4365580e+01   8.9528180e-01
   1.1593879e-02   2.7629522e-02   2.2196500e-02   3.8782526e-03   6.1767940e+01   8.6911867e-01
   1.1019665e-02   2.8481374e-02   2.4146870e-02   3.8778146e-03   5.8585547e+01   8.8521956e-01
   1.0570009e-02   2.9300990e-02   2.6271314e-02   3.8505962e-03   5.5475007e+01   9.0735331e-01
   1.0250299e-02   3.0016876e-02   2.8520216e-02   3.7924276e-03   5.3205854e+01   8.9480892e-01
   1.0059363e-02   3.0564600e-02   3.0838256e-02   3.7034712e-03   5.0326328e+01   9.0043464e-01
   9.9874208e-03   3.0871258e-02   3.3175960e-02   3.5884248e-03   4.7401300e+01   8.8955299e-01
   1.0018863e-02   3.0879340e-02   3.5484588e-02   3.4546220e-03   4.5429900e+01   8.6802583e-01
   1.0137109e-02   3.0591164e-02   3.7701208e-02   3.3085046e-03   4.3381470e+01   8.9065991e-01
   1.0327119e-02   3.0058726e-02   3.9748458e-02   3.1550936e-03   4.1616211e+01   8.8970360e-01
   1.0570989e-02   2.9340242e-02   4.1536508e-02   2.9987314e-03   3.9854267e+01   8.8478520e-01
   1.0845345e-02   2.8475720e-02   4.2959666e-02   2.8424162e-03   3.6387179e+01   9.0326364e-01
   1.1121869e-02   2.7494462e-02   4.3883482e-02   2.6897742e-03   3.2480044e+01   9.0399470e-01
   1.1373673e-02   2.6432524e-02   4.4155952e-02   2.5453292e-03   2.9190840e+01   8.9852956e-01
   1.1588191e-02   2.5334672e-02   4.3668152e-02   2.4116656e-03   2.5853172e+01   8.9739999e-01
   1.1769621e-02   2.4244034e-02   4.2423974e-02   2.2903584e-03   2.3354674e+01   8.9954415e-01
   1.1930259e-02   2.3192432e-02   4.0547334e-02   2.1827364e-03   2.0771678e+01   8.9917826e-01
   1.2077607e-02   2.2197508e-02   3.8206112e-02   2.0894688e-03   1.8511113e+01   8.9363934e-01
   1.2210785e-02   2.1273114e-02   3.5554126e-02   2.0118152e-03   1.6645089e+01   8.8472235e-01
   1.2326351e-02   2.0444738e-02   3.2731164e-02   1.9518592e-03   1.3816126e+01   8.8780043e-01
   1.2415635e-02   1.9741551e-02   2.9858866e-02   1.9111892e-03   1.2944607e+01   8.9789674e-01
   1.2462251e-02   1.9186328e-02   2.7035606e-02   1.8904920e-03   1.1968542e+01   8.9909756e-01
   1.2453789e-02   1.8806089e-02   2.4338242e-02   1.8900432e-03   9.2931144e+00   9.0017331e-01
   1.2393285e-02   1.8629176e-02   2.1820254e-02   1.9103834e-03   7.9584696e+00   8.9603972e-01
   1.2298729e-02   1.8668360e-02   1.9518072e-02   1.9538774e-03   6.3300954e+00   8.8598960e-01
   1.2196921e-02   1.8917373e-02   1.7457450e-02   2.0231744e-03   5.3764712e+00   8.8716756e-01
   1.2113763e-02   1.9355067e-02   1.5651680e-02   2.1197338e-03   5.8504867e+00   9.0118189e-01
   1.2070141e-02   1.9954502e-02   1.4098912e-02   2.2445508e-03   5.1886069e+00   8.9243709e-01
   1.2082415e-02   2.0702274e-02   1.2785136e-02   2.3967302e-03   4.2659751e+00   8.8108484e-01
   1.2158407e-02   2.1603312e-02   1.1693759e-02   2.5745314e-03   3.7083901e+00   8.9756759e-01
   1.2298609e-02   2.2661144e-02   1.0809034e-02   2.7758314e-03   3.3460284e+00   8.8202054e-01
   1.2497995e-02   2.3870484e-02   1.0114554e-02   2.9980320e-03   3.0677728e+00   8.7234109e-01
   1.2744455e-02   2.5231832e-02   9.5972150e-03   3.2399058e-03   2.6470580e+00   8.8559570e-01
   1.3016729e-02   2.6746596e-02   9.2480020e-03   3.5000842e-03   2.5687293e+00   8.7702410e-01
   1.3283657e-02   2.8398256e-02   9.0579948e-03   3.7780928e-03   2.3323821e+00   8.8386746e-01
   1.3512267e-02   3.0156930e-02   9.0164310e-03   4.0743412e-03   1.8603498e+00   8.8962863e-01
   1.3672861e-02   3.1982276e-02   9.1112630e-03   4.3862330e-03   1.7897145e+00   8.8412590e-01
   1.3743107e-02   3.3825374e-02   9.3296730e-03   4.7082040e-03   1.8934820e+00   8.9445869e-01
   1.3714597e-02   3.5635126e-02   9.6579998e-03   5.0317006e-03   1.8357426e+00   9.0464363e-01
   1.3591167e-02   3.7343512e-02   1.0080239e-02   5.3446780e-03   2.1146464e+00   8.9028212e-01
   1.3388241e-02   3.8882582e-02   1.0576428e-02   5.6319522e-03   2.4008970e+00   8.8380214e-01
   1.3130007e-02   4.0222884e-02   1.1126213e-02   5.8752980e-03   2.3341980e+00   8.8792678e-01
   1.2840841e-02   4.1372540e-02   1.1708137e-02   6.0542290e-03   2.5456789e+00   8.8630616e-01
   1.2543257e-02   4.2370794e-02   1.2295890e-02   6.1497576e-03   2.6161727e+00   8.9988810e-01
   1.2260443e-02   4.3267380e-02   1.2859810e-02   6.1560742e-03   2.6385717e+00   8.8088949e-01
   1.2010339e-02   4.4083592e-02   1.3369509e-02   6.0844422e-03   2.7798832e+00   8.8203231e-01
   1.1799019e-02   4.4807872e-02   1.3800194e-02   5.9497136e-03   2.7948634e+00   8.9492103e-01
   1.1622935e-02   4.5401280e-02   1.4130854e-02   5.7620228e-03   3.0356040e+00   8.8357828e-01
   1.1474601e-02   4.5806158e-02   1.4345518e-02   5.5273346e-03   3.1587257e+00   8.9146912e-01
   1.1349639e-02   4.5993776e-02   1.4444324e-02   5.2498944e-03   3.1920011e+00   8.6266616e-01
   1.1244463e-02   4.5974992e-02   1.4434931e-02   4.9373834e-03   3.3248614e+00   9.0328827e-01
   1.1148393e-02   4.5756110e-02   1.4324485e-02   4.6009940e-03   3.3883819e+00   8.8813441e-01
   1.1043005e-02   4.5319520e-02   1.4125187e-02   4.2541018e-03   3.4586834e+00   8.5978585e-01
   1.0916235e-02   4.4625682e-02   1.3855597e-02   3.9107856e-03   3.4557912e+00   9.1312585e-01
   1.0776295e-02   4.3623448e-02   1.3535901e-02   3.5818926e-03   3.4502463e+00   8.4800452e-01
   1.0639225e-02   4.2250562e-02   1.3179048e-02   3.2756500e-03   3.4976418e+00   9.1268831e-01
   1.0516375e-02   4.0458698e-02   1.2794738e-02   2.9988774e-03   3.5674499e+00   8.7438331e-01
   1.0418089e-02   3.8271590e-02   1.2398491e-02   2.7558590e-03   3.5698744e+00   8.8408827e-01
   1.0352173e-02   3.5770422e-02   1.2006015e-02   2.5481922e-03   3.5572688e+00   9.1834220e-01
   1.0317755e-02   3.3045364e-02   1.1630576e-02   2.3755720e-03   3.4229333e+00   8.3696439e-01
   1.0308203e-02   3.0186212e-02   1.1288085e-02   2.2363518e-03   3.0159216e+00   9.7621082e-01
   1.0319591e-02   2.7282914e-02   1.0996811e-02   2.1278822e-03   2.9947010e+00   7.6328536e-01
   1.0352471e-02   2.4420696e-02   1.0774888e-02   2.0472386e-03   3.0678293e+00   9.0710277e-01
   1.0406067e-02   2.1670186e-02   1.0636859e-02   1.9910276e-03   2.7863297e+00   6.9691426e-01
   1.0479161e-02   1.9083821e-02   1.0589843e-02   1.9552068e-03   2.6981298e+00   7.0980849e-01
   1.0577563e-02   1.6697067e-02   1.0633955e-02   1.9362854e-03   2.6739306e+00   8.2182656e-01
   1.0706759e-02   1.4532287e-02   1.0766603e-02   1.9324044e-03   2.6224401e+00   4.9619163e-01
   1.0872215e-02   1.2604160e-02   1.0984510e-02   1.9419482e-03   2.5385016e+00   7.9091374e+00
   1.1091275e-02   1.0920271e-02   1.1282334e-02   1.9623068e-03   2.5012865e+00   2.2297450e+01
   1.1388629e-02   9.4791624e-03   1.1659447e-02   1.9909688e-03   2.3227408e+00   3.8386178e+01
   1.1795133e-02   8.2699732e-03   1.2124569e-02   2.0246242e-03   1.7526706e+00   5.5135534e+01
   1.2344191e-02   7.2786888e-03   1.2687694e-02   2.0588008e-03   1.6297463e+00   6.7287730e+01
   1.3060363e-02   6.4910722e-03   1.3358795e-02   2.0885268e-03   1.5616216e+00   7.6493144e+01
   1.3958771e-02   5.8886044e-03   1.4150317e-02   2.1074330e-03   1.1465757e+00   8.4981357e+01
   1.5046847e-02   5.4485768e-03   1.5069864e-02   2.1114670e-03   9.8203958e-01   9.2352910e+01
   1.6324817e-02   5.1476860e-03   1.6113980e-02   2.1014068e-03   8.5742774e-01   9.9381892e+01
   1.7783241e-02   4.9625914e-03   1.7270890e-02   2.0796530e-03   8.3361063e-01   1.0485595e+02
   1.9396195e-02   4.8712536e-03   1.8523456e-02   2.0504824e-03   8.6578251e-01   1.0904412e+02
   2.1125608e-02   4.8575382e-03   1.9847718e-02   2.0206858e-03   8.2537116e-01   1.1217887e+02
   2.2941266e-02   4.9097424e-03   2.1209934e-02   1.9967472e-03   8.4722951e-01   1.1445402e+02
   2.4822364e-02   5.0152578e-03   2.2565678e-02   1.9827720e-03   8.3925804e-01   1.1614852e+02
   2.6751682e-02   5.1593678e-03   2.3862386e-02   1.9805594e-03   8.4792715e-01   1.1703513e+02
   2.8724794e-02   5.3265748e-03   2.5034222e-02   1.9916624e-03   8.4848746e-01   1.1743445e+02
   3.0740954e-02   5.5020036e-03   2.6001950e-02   2.0181814e-03   8.5557921e-01   1.1755895e+02
   3.2800706e-02   5.6704132e-03   2.6683342e-02   2.0611660e-03   8.6832909e-01   1.1764767e+02
   3.4899002e-02   5.8193504e-03   2.7000656e-02   2.1202154e-03   8.5215473e-01   1.1744023e+02
   3.6999220e-02   5.9456980e-03   2.6898544e-02   2.1946810e-03   8.6930374e-01   1.1691936e+02
   3.9045432e-02   6.0515350e-03   2.6366334e-02   2.2844100e-03   8.6869433e-01   1.1640078e+02
   4.0973006e-02   6.1356946e-03   2.5450176e-02   2.3903422e-03   8.5737577e-01   1.1576933e+02
   4.2699854e-02   6.1919964e-03   2.4234942e-02   2.5141974e-03   8.7097583e-01   1.1500766e+02
   4.4122564e-02   6.2107226e-03   2.2804630e-02   2.6566966e-03   8.7029849e-01   1.1416503e+02
   4.5147722e-02   6.1841214e-03   2.1228582e-02   2.8166616e-03   8.5619493e-01   1.1335123e+02
   4.5765100e-02   6.1121292e-03   1.9574774e-02   2.9910142e-03   8.6656495e-01   1.1254319e+02
   4.6029112e-02   6.0025162e-03   1.7918490e-02   3.1738632e-03   8.7609023e-01   1.1168316e+02
   4.6000366e-02   5.8676662e-03   1.6331240e-02   3.3572568e-03   8.6691079e-01   1.1087653e+02
   4.5749940e-02   5.7195308e-03   1.4875078e-02   3.5356274e-03   8.7361355e-01   1.0997728e+02
   4.5356218e-02   5.5685236e-03   1.3603116e-02   3.7061938e-03   8.7688407e-01   1.0894861e+02
   4.4912848e-02   5.4268440e-03   1.2557683e-02   3.8666192e-03   8.6124817e-01   1.0798367e+02
   4.4509282e-02   5.3091170e-03   1.1774666e-02   4.0162644e-03   8.6510237e-01   1.0697830e+02
   4.4203934e-02   5.2288732e-03   1.1282304e-02   4.1548220e-03   8.7304592e-01   1.0593946e+02
   4.4050010e-02   5.1944486e-03   1.1101330e-02   4.2812964e-03   8.7124643e-01   1.0489433e+02
   4.4083066e-02   5.2077610e-03   1.1247316e-02   4.3971976e-03   8.7438044e-01   1.0372200e+02
   4.4307278e-02   5.2658920e-03   1.1730000e-02   4.5056286e-03   8.7191434e-01   1.0251463e+02
   4.4710842e-02   5.3628924e-03   1.2557092e-02   4.6068186e-03   8.7285583e-01   1.0119462e+02
   4.5262990e-02   5.4892876e-03   1.3738458e-02   4.6968038e-03   8.5983587e-01   9.9787268e+01
   4.5906714e-02   5.6314704e-03   1.5287004e-02   4.7693322e-03   8.6516465e-01   9.8302254e+01
   4.6563656e-02   5.7724374e-03   1.7216412e-02   4.8189772e-03   8.7500057e-01   9.6410825e+01
   4.7156900e-02   5.8931326e-03   1.9538588e-02   4.8416794e-03   8.5873744e-01   9.4466666e+01
   4.7619352e-02   5.9769974e-03   2.2266362e-02   4.8342270e-03   8.7181028e-01   9.2669239e+01
   4.7893314e-02   6.0134064e-03   2.5419042e-02   4.7963328e-03   8.7306636e-01   9.0710885e+01
   4.7923756e-02   5.9958992e-03   2.9013672e-02   4.7291180e-03   8.6799110e-01   8.8781818e+01
   4.7652468e-02   5.9236148e-03   3.3051614e-02   4.6342440e-03   8.7211872e-01   8.6667932e+01
   4.7049262e-02   5.8056432e-03   3.7521386e-02   4.5163614e-03   8.6455933e-01   8.4357755e+01
   4.6134232e-02   5.6578974e-03   4.2408580e-02   4.3813240e-03   8.6229865e-01   8.2161700e+01
   4.4976168e-02   5.4956794e-03   4.7695178e-02   4.2348554e-03   8.6171835e-01   8.0207210e+01
   4.3667628e-02   5.3303576e-03   5.3338846e-02   4.0830604e-03   8.7458922e-01   7.8435097e+01
   4.2282992e-02   5.1691796e-03   5.9260888e-02   3.9317906e-03   8.5870273e-01   7.6094399e+01
   4.0865336e-02   5.0141772e-03   6.5351676e-02   3.7863626e-03   8.5156705e-01   7.3621196e+01
   3.9431160e-02   4.8621180e-03   7.1481900e-02   3.6526412e-03   8.7124408e-01   7.1182340e+01
   3.7981112e-02   4.7064738e-03   7.7498286e-02   3.5365576e-03   8.5302935e-01   6.8420877e+01
   3.6507746e-02   4.5388084e-03   8.3198804e-02   3.4426524e-03   8.5819648e-01   6.5840190e+01
   3.4989662e-02   4.3536994e-03   8.8327688e-02   3.3753690e-03   8.5758088e-01   6.2992890e+01
   3.3418542e-02   4.1516002e-03   9.2601936e-02   3.3378844e-03   8.4727176e-01   6.0443188e+01
   3.1834622e-02   3.9338752e-03   9.5770228e-02   3.3301966e-03   8.6485062e-01   5.8150492e+01
   3.0306754e-02   3.7029256e-03   9.7594582e-02   3.3501000e-03   8.5798984e-01   5.5393047e+01
   2.8899598e-02   3.4666340e-03   9.7872424e-02   3.3928460e-03   8.5444751e-01   5.2428431e+01
   2.7657676e-02   3.2349854e-03   9.6601418e-02   3.4518716e-03   8.5332277e-01   4.9171488e+01
   2.6599114e-02   3.0157526e-03   9.3940098e-02   3.5202426e-03   8.4849474e-01   4.6762577e+01
   2.5723602e-02   2.8165738e-03   9.0088634e-02   3.5933990e-03   8.5237691e-01   4.4433812e+01
   2.5021146e-02   2.6449356e-03   8.5303592e-02   3.6744112e-03   8.5945151e-01   4.1592783e+01
   2.4478990e-02   2.5063452e-03   7.9854710e-02   3.7733574e-03   8.5425361e-01   3.9573928e+01
   2.4093308e-02   2.4046980e-03   7.3968596e-02   3.9071002e-03   8.4457629e-01   3.7499802e+01
   2.3866326e-02   2.3423178e-03   6.7835736e-02   4.0999110e-03   8.6528168e-01   3.5066665e+01
   2.3791406e-02   2.3211128e-03   6.1637114e-02   4.3753048e-03   8.6022469e-01   3.2176712e+01
   2.3844302e-02   2.3418902e-03   5.5541600e-02   4.7517048e-03   8.5004064e-01   2.8939539e+01
   2.3981164e-02   2.4027000e-03   4.9673734e-02   5.2442736e-03   8.6072086e-01   2.5987203e+01
   2.4169638e-02   2.4997462e-03   4.4108014e-02   5.8640572e-03   8.6320237e-01   2.2343469e+01
   2.4421940e-02   2.6282444e-03   3.8892564e-02   6.6185192e-03   8.6636327e-01   1.9234237e+01
   2.4780748e-02   2.7826178e-03   3.4071698e-02   7.5113068e-03   8.5704691e-01   1.6898432e+01
   2.5292268e-02   2.9568732e-03   2.9680854e-02   8.5409456e-03   8.6631861e-01   1.3791339e+01
   2.5990374e-02   3.1450776e-03   2.5733342e-02   9.7009512e-03   8.6522860e-01   1.1834765e+01
   2.6888662e-02   3.3404430e-03   2.2226166e-02   1.0977265e-02   8.5198307e-01   1.0804514e+01
   2.7977690e-02   3.5354978e-03   1.9156606e-02   1.2349336e-02   8.6676663e-01   9.4009190e+00
   2.9228760e-02   3.7230656e-03   1.6528556e-02   1.3788898e-02   8.6720388e-01   8.5660691e+00
   3.0603232e-02   3.8948852e-03   1.4341835e-02   1.5261727e-02   8.5943110e-01   7.6401044e+00
   3.2057506e-02   4.0408136e-03   1.2589098e-02   1.6735823e-02   8.5470401e-01   6.7603997e+00
   3.3557110e-02   4.1520564e-03   1.1266060e-02   1.8172440e-02   8.4951512e-01   6.6946991e+00
   3.5085626e-02   4.2260500e-03   1.0375019e-02   1.9525778e-02   8.5873861e-01   6.7951176e+00
   3.6615990e-02   4.2656432e-03   9.9190186e-03   2.0750666e-02   8.5908275e-01   6.8316804e+00
   3.8113824e-02   4.2749248e-03   9.9002188e-03   2.1796870e-02   8.4575403e-01   6.9496702e+00
   3.9583740e-02   4.2586754e-03   1.0320277e-02   2.2626794e-02   8.5271681e-01   7.2044358e+00
   4.1054136e-02   4.2229520e-03   1.1178787e-02   2.3239380e-02   8.6834128e-01   7.4417094e+00
   4.2542274e-02   4.1735742e-03   1.2480466e-02   2.3660952e-02   8.5680414e-01   7.4522400e+00
   4.4054278e-02   4.1156340e-03   1.4238850e-02   2.3925388e-02   8.5037839e-01   7.6164630e+00
   4.5581900e-02   4.0543660e-03   1.6468840e-02   2.4064222e-02   8.5985281e-01   8.0246053e+00
   4.7093132e-02   3.9948126e-03   1.9187002e-02   2.4104754e-02   8.6540064e-01   8.1318858e+00
   4.8519884e-02   3.9408744e-03   2.2416072e-02   2.4078932e-02   8.6329312e-01   8.2837632e+00
   4.9804316e-02   3.8953302e-03   2.6176818e-02   2.4026366e-02   8.4007150e-01   8.4929069e+00
   5.0960350e-02   3.8623252e-03   3.0478288e-02   2.3977492e-02   8.6254534e-01   8.4601838e+00
   5.2041228e-02   3.8460880e-03   3.5320400e-02   2.3946552e-02   8.5897299e-01   8.3128342e+00
   5.3101824e-02   3.8485986e-03   4.0699904e-02   2.3938134e-02   8.2908047e-01   7.9983082e+00
   5.4190098e-02   3.8730640e-03   4.6599646e-02   2.3952328e-02   8.6298697e-01   7.6870282e+00
   5.5325516e-02   3.9231948e-03   5.2965860e-02   2.3988086e-02   8.4891220e-01   7.3042459e+00
   5.6496366e-02   4.0010840e-03   5.9698724e-02   2.4042606e-02   8.6724069e-01   7.1894804e+00
   5.7683342e-02   4.1090500e-03   6.6658242e-02   2.4110804e-02   8.5212865e-01   7.2759465e+00
   5.8867206e-02   4.2498878e-03   7.3685642e-02   2.4177476e-02   8.3413429e-01   7.3783430e+00
   6.0020312e-02   4.4280248e-03   8.0595514e-02   2.4221682e-02   8.8669499e-01   7.5870922e+00
   6.1131952e-02   4.6509942e-03   8.7142744e-02   2.4228456e-02   8.3701034e-01   7.3428976e+00
   6.2206988e-02   4.9284374e-03   9.3009894e-02   2.4187696e-02   8.7682055e-01   7.1825881e+00
   6.3247156e-02   5.2695436e-03   9.7847380e-02   2.4097488e-02   8.3380624e-01   7.3075037e+00
   6.4274728e-02   5.6825522e-03   1.0135668e-01   2.3957414e-02   8.4862623e-01   7.2498700e+00
   6.5319098e-02   6.1759878e-03   1.0323547e-01   2.3762444e-02   8.8660803e-01   7.4451567e+00
   6.6400020e-02   6.7554186e-03   1.0321589e-01   2.3504664e-02   8.0800300e-01   7.4575161e+00
   6.7534610e-02   7.4221240e-03   1.0127868e-01   2.3178504e-02   9.3476934e-01   7.0985296e+00
   6.8707056e-02   8.1751602e-03   9.7619498e-02   2.2798408e-02   7.5836873e-01   7.0626855e+00
   6.9868818e-02   9.0129060e-03   9.2567042e-02   2.2394834e-02   8.5291702e-01   7.0434359e+00
   7.0964964e-02   9.9395444e-03   8.6528570e-02   2.1996466e-02   6.9150439e-01   6.6263902e+00
   7.1939894e-02   1.0968157e-02   7.9866402e-02   2.1623078e-02   6.4152292e-01   6.2537011e+00
   7.2761908e-02   1.2115049e-02   7.2907790e-02   2.1285438e-02   8.2652558e-01   6.0017198e+00
   7.3399910e-02   1.3394080e-02   6.5954946e-02   2.0982610e-02   1.6507428e-01   5.4870415e+00
   7.3816172e-02   1.4817781e-02   5.9248122e-02   2.0692410e-02   6.3839509e+00   5.2307604e+00
   7.4008646e-02   1.6403248e-02   5.2957652e-02   2.0377104e-02   2.2639556e+01   5.4719242e+00
   7.3964756e-02   1.8169940e-02   4.7187884e-02   2.0008502e-02   4.1505725e+01   5.4008110e+00
   7.3646836e-02   2.0131254e-02   4.1993046e-02   1.9591176e-02   5.7312412e+01   4.9762016e+00
   7.2993078e-02   2.2292638e-02   3.7382608e-02   1.9151108e-02   6.9206552e+01   4.4606144e+00
   7.1916472e-02   2.4652540e-02   3.3337164e-02   1.8707686e-02   7.9331284e+01   3.7181339e+00
   7.0413970e-02   2.7197916e-02   2.9818764e-02   1.8266553e-02   8.7101039e+01   3.2888124e+00
   6.8564446e-02   2.9901298e-02   2.6772756e-02   1.7829624e-02   9.3687981e+01   2.7596363e+00
   6.6435054e-02   3.2729128e-02   2.4135752e-02   1.7403798e-02   1.0060897e+02   1.9865563e+00
   6.4058148e-02   3.5647166e-02   2.1847318e-02   1.6993615e-02   1.0600390e+02   2.0425468e+00
   6.1414512e-02   3.8609596e-02   1.9865274e-02   1.6599413e-02   1.0985624e+02   1.6588429e+00
   5.8461904e-02   4.1548488e-02   1.8158928e-02   1.6217098e-02   1.1233921e+02   8.2008979e-01
   5.5200868e-02   4.4371412e-02   1.6696568e-02   1.5836559e-02   1.1367299e+02   8.5751843e-01
   5.1697906e-02   4.6976086e-02   1.5449480e-02   1.5442866e-02   1.1449731e+02   8.9738564e-01
   4.8057104e-02   4.9266588e-02   1.4394105e-02   1.5017375e-02   1.1485179e+02   8.4492966e-01
   4.4379914e-02   5.1180412e-02   1.3507211e-02   1.4554868e-02   1.1508381e+02   8.9078046e-01
   4.0759924e-02   5.2756438e-02   1.2767578e-02   1.4060181e-02   1.1505946e+02   8.5417794e-01
   3.7280558e-02   5.4122004e-02   1.2157257e-02   1.3542020e-02   1.1479856e+02   8.8789274e-01
   3.4000198e-02   5.5404168e-02   1.1659301e-02   1.3022931e-02   1.1448282e+02   8.8190009e-01
   3.0957154e-02   5.6703562e-02   1.1261347e-02   1.2526920e-02   1.1416396e+02   8.7832398e-01
   2.8181962e-02   5.8085034e-02   1.0955688e-02   1.2068398e-02   1.1378457e+02   8.8602211e-01
   2.5692010e-02   5.9573730e-02   1.0734182e-02   1.1650335e-02   1.1314240e+02   8.9280513e-01
   2.3479422e-02   6.1172158e-02   1.0588695e-02   1.1263395e-02   1.1265540e+02   8.9694609e-01
   2.1512498e-02   6.2856708e-02   1.0513165e-02   1.0886985e-02   1.1206851e+02   8.8832863e-01
   1.9763413e-02   6.4578040e-02   1.0499430e-02   1.0496805e-02   1.1114750e+02   9.0106980e-01
   1.8230381e-02   6.6259742e-02   1.0536035e-02   1.0077951e-02   1.1011864e+02   8.9168542e-01
   1.6920991e-02   6.7800292e-02   1.0610553e-02   9.6290374e-03   1.0898564e+02   8.9601977e-01
   1.5839387e-02   6.9070530e-02   1.0707725e-02   9.1601350e-03   1.0788892e+02   8.9563725e-01
   1.4990063e-02   6.9934760e-02   1.0810568e-02   8.6824552e-03   1.0637193e+02   8.7872072e-01
   1.4376099e-02   7.0372412e-02   1.0906139e-02   8.2070614e-03   1.0475778e+02   8.9233416e-01
   1.3995203e-02   7.0508142e-02   1.0986901e-02   7.7474872e-03   1.0351224e+02   8.8730316e-01
   1.3833919e-02   7.0496666e-02   1.1049576e-02   7.3116380e-03   1.0220527e+02   8.8016145e-01
   1.3869221e-02   7.0460268e-02   1.1098675e-02   6.9011010e-03   1.0079933e+02   8.8973843e-01
   1.4074101e-02   7.0462112e-02   1.1142405e-02   6.5140454e-03   9.9269071e+01   8.8819944e-01
   1.4416681e-02   7.0498444e-02   1.1183806e-02   6.1474206e-03   9.7725339e+01   8.9058002e-01
   1.4861259e-02   7.0498656e-02   1.1227014e-02   5.7961800e-03   9.5797697e+01   8.8455509e-01
   1.5375257e-02   7.0344970e-02   1.1286274e-02   5.4569044e-03   9.3329325e+01   8.8849211e-01
   1.5934739e-02   6.9922236e-02   1.1381319e-02   5.1320604e-03   9.0909943e+01   8.9293882e-01
   1.6514881e-02   6.9104738e-02   1.1528488e-02   4.8242910e-03   8.8632457e+01   8.8274410e-01
   1.7074293e-02   6.7774524e-02   1.1740244e-02   4.5374150e-03   8.6359616e+01   8.9130215e-01
   1.7564095e-02   6.5834990e-02   1.2027796e-02   4.2749350e-03   8.4184410e+01   8.9076464e-01
   1.7947809e-02   6.3214660e-02   1.2399861e-02   4.0370010e-03   8.2124695e+01   8.7635832e-01
   1.8208877e-02   5.9982114e-02   1.2860966e-02   3.8244080e-03   7.9701621e+01   8.7910855e-01
   1.8354179e-02   5.6335916e-02   1.3410734e-02   3.6372608e-03   7.7332455e+01   8.8757726e-01
   1.8403617e-02   5.2493272e-02   1.4054548e-02   3.4734660e-03   7.4890414e+01   8.8485087e-01
   1.8375197e-02   4.8664950e-02   1.4809144e-02   3.3299342e-03   7.2092997e+01   8.9067979e-01
   1.8286915e-02   4.5026960e-02   1.5693942e-02   3.2044566e-03   6.9828811e+01   9.0006075e-01
   1.8154295e-02   4.1704582e-02   1.6737494e-02   3.0961192e-03   6.7821776e+01   8.7881763e-01
   1.7979977e-02   3.8782862e-02   1.7979698e-02   3.0033966e-03   6.5859025e+01   8.7684232e-01
   1.7756047e-02   3.6312998e-02   1.9461696e-02   2.9248222e-03   6.3746176e+01   8.9449337e-01
   1.7468953e-02   3.4312906e-02   2.1217944e-02   2.8593832e-03   6.1793038e+01   8.7844872e-01
   1.7105795e-02   3.2773110e-02   2.3269568e-02   2.8053830e-03   5.9753937e+01   8.8139502e-01
   1.6675185e-02   3.1676438e-02   2.5627368e-02   2.7621010e-03   5.7356705e+01   8.9361404e-01
   1.6208297e-02   3.0990904e-02   2.8287524e-02   2.7310802e-03   5.5551480e+01   8.9000776e-01
   1.5737761e-02   3.0663922e-02   3.1225602e-02   2.7134072e-03   5.3392516e+01   8.9362600e-01
   1.5296231e-02   3.0628782e-02   3.4404702e-02   2.7084502e-03   5.1409796e+01   8.8014871e-01
   1.4913563e-02   3.0803954e-02   3.7779528e-02   2.7151388e-03   4.9480420e+01   8.7918135e-01
   1.4603461e-02   3.1098434e-02   4.1284986e-02   2.7311782e-03   4.7220540e+01   8.8547778e-01
   1.4363377e-02   3.1416250e-02   4.4823540e-02   2.7520368e-03   4.5550553e+01   8.7142334e-01
   1.4180007e-02   3.1685188e-02   4.8271644e-02   2.7737424e-03   4.3126654e+01   8.8548886e-01
   1.4035793e-02   3.1887318e-02   5.1492842e-02   2.7948610e-03   4.1108515e+01   8.9081292e-01
   1.3914989e-02   3.2041134e-02   5.4335258e-02   2.8147540e-03   3.9503822e+01   8.8033855e-01
   1.3805437e-02   3.2168306e-02   5.6612706e-02   2.8331494e-03   3.7331419e+01   8.9051622e-01
   1.3705069e-02   3.2271746e-02   5.8110604e-02   2.8504402e-03   3.4940712e+01   8.7867673e-01
   1.3629193e-02   3.2339776e-02   5.8646656e-02   2.8661340e-03   3.2228890e+01   8.7835973e-01
   1.3600541e-02   3.2360256e-02   5.8162604e-02   2.8775680e-03   3.0156305e+01   8.9445182e-01
   1.3631551e-02   3.2311672e-02   5.6779836e-02   2.8826866e-03   2.6624697e+01   8.9314544e-01
   1.3725381e-02   3.2174942e-02   5.4729504e-02   2.8815240e-03   2.3105372e+01   8.8697600e-01
   1.3883721e-02   3.1959536e-02   5.2235712e-02   2.8727234e-03   2.2047081e+01   8.7105033e-01
   1.4108125e-02   3.1695514e-02   4.9482764e-02   2.8549690e-03   2.0748320e+01   8.7948173e-01
   1.4409775e-02   3.1429694e-02   4.6628454e-02   2.8289698e-03   1.9458297e+01   8.8204084e-01
   1.4808443e-02   3.1229252e-02   4.3822098e-02   2.7943910e-03   1.8418171e+01   8.6750067e-01
   1.5317349e-02   3.1155006e-02   4.1211750e-02   2.7499298e-03   1.7343414e+01   8.9369558e-01
   1.5937215e-02   3.1242712e-02   3.8924486e-02   2.6957128e-03   1.7084134e+01   8.9799580e-01
   1.6657555e-02   3.1513722e-02   3.7055208e-02   2.6338850e-03   1.6232741e+01   8.8305189e-01
   1.7463253e-02   3.1971660e-02   3.5678968e-02   2.5677580e-03   1.5323425e+01   8.8538546e-01
   1.8340089e-02   3.2599698e-02   3.4867898e-02   2.5003274e-03   1.6003504e+01   8.7537282e-01
   1.9280013e-02   3.3373574e-02   3.4689160e-02   2.4329528e-03   1.6782176e+01   8.8742789e-01
   2.0270256e-02   3.4254782e-02   3.5185180e-02   2.3668738e-03   1.7023638e+01   8.9908694e-01
   2.1282282e-02   3.5185120e-02   3.6371378e-02   2.3063674e-03   1.7230018e+01   8.8488727e-01
   2.2297700e-02   3.6089342e-02   3.8250086e-02   2.2575196e-03   1.7316269e+01   8.7502709e-01
   2.3319100e-02   3.6876866e-02   4.0819432e-02   2.2252774e-03   1.7711006e+01   8.8552831e-01
   2.4355874e-02   3.7466198e-02   4.4069154e-02   2.2127822e-03   1.8121410e+01   8.8873053e-01
   2.5419034e-02   3.7805644e-02   4.7960388e-02   2.2214742e-03   1.8437544e+01   8.7015046e-01
   2.6511576e-02   3.7871428e-02   5.2416566e-02   2.2512498e-03   1.8719573e+01   8.8815203e-01
   2.7624562e-02   3.7659152e-02   5.7330412e-02   2.2996666e-03   1.8615457e+01   8.9512989e-01
   2.8736490e-02   3.7182978e-02   6.2574476e-02   2.3619754e-03   1.8598421e+01   8.8105742e-01
   2.9805734e-02   3.6484438e-02   6.8000052e-02   2.4328910e-03   1.8548175e+01   8.9291345e-01
   3.0767886e-02   3.5620560e-02   7.3416530e-02   2.5076534e-03   1.8269264e+01   8.8669133e-01
   3.1531820e-02   3.4629900e-02   7.8585650e-02   2.5819814e-03   1.8261385e+01   8.8908046e-01
   3.2000344e-02   3.3529824e-02   8.3249466e-02   2.6509824e-03   1.8337921e+01   8.6035499e-01
   3.2112074e-02   3.2345452e-02   8.7161570e-02   2.7081050e-03   1.8336003e+01   8.6408702e-01
   3.1845842e-02   3.1108806e-02   9.0052386e-02   2.7453210e-03   1.8609903e+01   8.9879307e-01
   3.1203592e-02   2.9843642e-02   9.1641898e-02   2.7556176e-03   1.8941831e+01   8.6689209e-01
   3.0208388e-02   2.8572362e-02   9.1771706e-02   2.7354560e-03   1.9029823e+01   8.9031948e-01
   2.8908392e-02   2.7318606e-02   9.0459072e-02   2.6847482e-03   1.9014940e+01   8.5128630e-01
   2.7367794e-02   2.6104696e-02   8.7861520e-02   2.6078880e-03   1.8951570e+01   8.7851093e-01
   2.5652546e-02   2.4947498e-02   8.4206116e-02   2.5121708e-03   1.9005294e+01   8.9589291e-01
   2.3825540e-02   2.3855494e-02   7.9718652e-02   2.4041818e-03   1.9065493e+01   8.5717137e-01
   2.1937980e-02   2.2828534e-02   7.4624378e-02   2.2903646e-03   1.9075432e+01   9.3236917e-01
   2.0028558e-02   2.1846322e-02   6.9141964e-02   2.1769544e-03   1.9209263e+01   8.3516878e-01
   1.8135917e-02   2.0874668e-02   6.3459730e-02   2.0692738e-03   1.9280431e+01   9.3202714e-01
   1.6299753e-02   1.9884187e-02   5.7743308e-02   1.9716236e-03   1.9227002e+01   8.6985497e-01
   1.4557881e-02   1.8857107e-02   5.2137394e-02   1.8864728e-03   1.9111216e+01   8.6827812e-01
   1.2948387e-02   1.7785420e-02   4.6745714e-02   1.8149482e-03   1.8531438e+01   9.6210716e-01
   1.1511747e-02   1.6663787e-02   4.1631542e-02   1.7572758e-03   1.7739728e+01   7.3619667e-01
   1.0289139e-02   1.5501525e-02   3.6843526e-02   1.7130972e-03   1.7547519e+01   9.4893061e-01
   9.3180088e-03   1.4331568e-02   3.2423930e-02   1.6809684e-03   1.7168748e+01   5.5319545e-01
   8.6345394e-03   1.3190980e-02   2.8397722e-02   1.6586354e-03   1.6708390e+01   9.1512484e-01
   8.2739958e-03   1.2106530e-02   2.4771716e-02   1.6451236e-03   1.6561502e+01   5.3712552e-01
   8.2657708e-03   1.1100479e-02   2.1547330e-02   1.6408722e-03   1.5800752e+01   1.2192823e+00
   8.6324670e-03   1.0193172e-02   1.8724070e-02   1.6472476e-03   1.5144087e+01   1.1445131e+01
   9.3911668e-03   9.3952622e-03   1.6291180e-02   1.6654716e-03   1.4528523e+01   2.6479653e+01
   1.0557153e-02   8.7092784e-03   1.4230824e-02   1.6958360e-03   1.3948941e+01   4.1937663e+01
   1.2149505e-02   8.1309456e-03   1.2530561e-02   1.7390658e-03   1.3650459e+01   5.6976481e+01
   1.4186707e-02   7.6481362e-03   1.1183742e-02   1.7961954e-03   1.3098231e+01   6.8080406e+01
   1.6678419e-02   7.2504580e-03   1.0182273e-02   1.8677430e-03   1.2451863e+01   7.7224495e+01
   1.9633883e-02   6.9339962e-03   9.5150024e-03   1.9537148e-03   1.0516826e+01   8.5550820e+01
   2.3060392e-02   6.6993772e-03   9.1669194e-03   2.0534972e-03   8.5142694e+00   9.3171297e+01
   2.6946370e-02   6.5464402e-03   9.1190980e-03   2.1662258e-03   7.2223297e+00   9.9874185e+01
   3.1258380e-02   6.4678416e-03   9.3493112e-03   2.2909290e-03   5.3262296e+00   1.0511207e+02
   3.5937410e-02   6.4489382e-03   9.8299074e-03   2.4267048e-03   4.1510980e+00   1.0902207e+02
   4.0889062e-02   6.4729580e-03   1.0528878e-02   2.5721496e-03   3.2623446e+00   1.1163612e+02
   4.5977986e-02   6.5263674e-03   1.1412401e-02   2.7237490e-03   2.0844275e+00   1.1354115e+02
   5.1038518e-02   6.5951126e-03   1.2443679e-02   2.8760544e-03   1.3748505e+00   1.1479725e+02
   5.5881728e-02   6.6625190e-03   1.3578295e-02   3.0220380e-03   8.6223494e-01   1.1542596e+02
   6.0280798e-02   6.7135362e-03   1.4763950e-02   3.1542230e-03   8.1493150e-01   1.1573517e+02
   6.4014174e-02   6.7360428e-03   1.5941368e-02   3.2657144e-03   8.6229657e-01   1.1583154e+02
   6.6957848e-02   6.7262332e-03   1.7045092e-02   3.3493672e-03   8.1774538e-01   1.1577463e+02
   6.9100544e-02   6.6905082e-03   1.8017178e-02   3.4010740e-03   8.8102551e-01   1.1570034e+02
   7.0489422e-02   6.6386282e-03   1.8813580e-02   3.4209426e-03   8.4650228e-01   1.1551936e+02
   7.1173804e-02   6.5808246e-03   1.9408200e-02   3.4115230e-03   8.5676205e-01   1.1505713e+02
   7.1187744e-02   6.5268776e-03   1.9796028e-02   3.3800302e-03   8.5216891e-01   1.1452045e+02
   7.0592478e-02   6.4821716e-03   1.9970352e-02   3.3362532e-03   8.5253819e-01   1.1394306e+02
   6.9483140e-02   6.4452688e-03   1.9921410e-02   3.2893038e-03   8.6622050e-01   1.1333807e+02
   6.7947264e-02   6.4092558e-03   1.9662364e-02   3.2492130e-03   8.5310743e-01   1.1279871e+02
   6.6067700e-02   6.3627772e-03   1.9234252e-02   3.2263126e-03   8.7323390e-01   1.1198040e+02
   6.3964052e-02   6.2968782e-03   1.8691796e-02   3.2287064e-03   8.6444641e-01   1.1091065e+02
   6.1786840e-02   6.2123822e-03   1.8086644e-02   3.2610238e-03   8.6640307e-01   1.1006965e+02
   5.9681898e-02   6.1136348e-03   1.7459342e-02   3.3240538e-03   8.6918271e-01   1.0906330e+02
   5.7806154e-02   6.0053442e-03   1.6841842e-02   3.4156570e-03   8.5814999e-01   1.0775726e+02
   5.6300666e-02   5.8932282e-03   1.6266348e-02   3.5313492e-03   8.6782832e-01   1.0667258e+02
   5.5245256e-02   5.7817484e-03   1.5764754e-02   3.6648004e-03   8.7671215e-01   1.0556236e+02
   5.4673428e-02   5.6782494e-03   1.5363594e-02   3.8089964e-03   8.7775043e-01   1.0438926e+02
   5.4571382e-02   5.5917026e-03   1.5091116e-02   3.9553134e-03   8.7518689e-01   1.0334957e+02
   5.4870800e-02   5.5262830e-03   1.4976880e-02   4.0948958e-03   8.6088923e-01   1.0217581e+02
   5.5450426e-02   5.4797496e-03   1.5044142e-02   4.2227516e-03   8.6119346e-01   1.0074166e+02
   5.6163750e-02   5.4452582e-03   1.5311618e-02   4.3368766e-03   8.8529762e-01   9.9079763e+01
   5.6897988e-02   5.4171836e-03   1.5800316e-02   4.4346196e-03   8.7543119e-01   9.7453784e+01
   5.7589720e-02   5.3900600e-03   1.6535562e-02   4.5124006e-03   8.5690127e-01   9.5763805e+01
   5.8177280e-02   5.3544662e-03   1.7540930e-02   4.5682750e-03   8.6089400e-01   9.4025512e+01
   5.8594058e-02   5.3056136e-03   1.8831614e-02   4.6021194e-03   8.6892116e-01   9.2575165e+01
   5.8824150e-02   5.2477544e-03   2.0417248e-02   4.6155018e-03   8.6608741e-01   9.0692804e+01
   5.8884172e-02   5.1858434e-03   2.2312520e-02   4.6110330e-03   8.4858408e-01   8.8519808e+01
   5.8791818e-02   5.1247382e-03   2.4533764e-02   4.5875222e-03   8.5601516e-01   8.6738073e+01
   5.8575144e-02   5.0719046e-03   2.7086048e-02   4.5394592e-03   8.6331437e-01   8.4890552e+01
   5.8237014e-02   5.0324164e-03   2.9964326e-02   4.4601774e-03   8.5620515e-01   8.2642043e+01
   5.7718786e-02   5.0063318e-03   3.3162732e-02   4.3451620e-03   8.6714820e-01   8.0268878e+01
   5.6908844e-02   4.9899064e-03   3.6674938e-02   4.1964554e-03   8.7297673e-01   7.8251916e+01
   5.5706858e-02   4.9768816e-03   4.0477670e-02   4.0197554e-03   8.5918445e-01   7.6174341e+01
   5.4081980e-02   4.9584316e-03   4.4520088e-02   3.8206050e-03   8.5393471e-01   7.4084928e+01
   5.2080056e-02   4.9238290e-03   4.8727948e-02   3.6056038e-03   8.6097717e-01   7.2000333e+01
   4.9809864e-02   4.8688804e-03   5.3012892e-02   3.3809624e-03   8.5933622e-01   6.9709149e+01
   4.7387498e-02   4.7990474e-03   5.7271776e-02   3.1530568e-03   8.5824160e-01   6.7488277e+01
   4.4909684e-02   4.7213688e-03   6.1365296e-02   2.9298610e-03   8.5273506e-01   6.4518691e+01
   4.2464072e-02   4.6425036e-03   6.5113032e-02   2.7188178e-03   8.5664998e-01   6.1799723e+01
   4.0112526e-02   4.5711204e-03   6.8319266e-02   2.5261518e-03   8.6456315e-01   5.9812480e+01
   3.7901906e-02   4.5163128e-03   7.0815396e-02   2.3570630e-03   8.6029143e-01   5.7027019e+01
   3.5874062e-02   4.4842886e-03   7.2444844e-02   2.2163608e-03   8.7523363e-01   5.3768465e+01
   3.4052996e-02   4.4756572e-03   7.3051456e-02   2.1093172e-03   8.7547663e-01   5.1368064e+01
   3.2451054e-02   4.4862852e-03   7.2586422e-02   2.0402892e-03   8.5827554e-01   5.0006391e+01
   3.1060672e-02   4.5088436e-03   7.1116620e-02   2.0132120e-03   8.5646716e-01   4.7987913e+01
   2.9845816e-02   4.5341948e-03   6.8743398e-02   2.0339236e-03   8.6499114e-01   4.5481029e+01
   2.8769940e-02   4.5545572e-03   6.5620080e-02   2.1104946e-03   8.6791470e-01   4.3472628e+01
   2.7817800e-02   4.5652716e-03   6.1936732e-02   2.2545552e-03   8.5218876e-01   4.1579696e+01
   2.6986080e-02   4.5635244e-03   5.7861686e-02   2.4817144e-03   8.6222973e-01   3.9137830e+01
   2.6269518e-02   4.5448294e-03   5.3539860e-02   2.8093472e-03   8.6734915e-01   3.6084778e+01
   2.5654592e-02   4.5049540e-03   4.9112730e-02   3.2555546e-03   8.4568715e-01   3.3407553e+01
   2.5127254e-02   4.4458764e-03   4.4714416e-02   3.8392008e-03   8.6107993e-01   3.0905923e+01
   2.4689432e-02   4.3731324e-03   4.0447368e-02   4.5789758e-03   8.6848717e-01   2.7939221e+01
   2.4361944e-02   4.2916698e-03   3.6377676e-02   5.4914418e-03   8.5650445e-01   2.4508924e+01
   2.4171390e-02   4.2075534e-03   3.2552452e-02   6.5890540e-03   8.6301766e-01   2.1153606e+01
   2.4138178e-02   4.1265300e-03   2.9012618e-02   7.8787410e-03   8.5835347e-01   1.7639928e+01
   2.4273016e-02   4.0516924e-03   2.5790184e-02   9.3625428e-03   8.5540294e-01   1.4316687e+01
   2.4577442e-02   3.9866090e-03   2.2897042e-02   1.1035840e-02   8.6328083e-01   1.2026087e+01
   2.5047698e-02   3.9375674e-03   2.0328744e-02   1.2884377e-02   8.6430631e-01   1.0050329e+01
   2.5665704e-02   3.9115088e-03   1.8079936e-02   1.4884177e-02   8.6213249e-01   8.5598133e+00
   2.6394018e-02   3.9132572e-03   1.6148978e-02   1.7000376e-02   8.6049756e-01   7.2169993e+00
   2.7184888e-02   3.9444804e-03   1.4531040e-02   1.9190414e-02   8.5696517e-01   6.3978750e+00
   2.7983394e-02   4.0037616e-03   1.3215132e-02   2.1407738e-02   8.5410603e-01   6.5281333e+00
   2.8753088e-02   4.0875344e-03   1.2192418e-02   2.3599842e-02   8.6065731e-01   6.1181348e+00
   2.9488804e-02   4.1921014e-03   1.1462560e-02   2.5699716e-02   8.7495688e-01   5.9657780e+00
   3.0193172e-02   4.3141656e-03   1.1028042e-02   2.7628458e-02   8.7275527e-01   6.5189921e+00
   3.0870822e-02   4.4503952e-03   1.0893083e-02   2.9332138e-02   8.6167913e-01   6.5432910e+00
   3.1531636e-02   4.5959430e-03   1.1070706e-02   3.0804774e-02   8.5792096e-01   6.2423369e+00
   3.2191366e-02   4.7435208e-03   1.1580083e-02   3.2067212e-02   8.4652568e-01   6.1055997e+00
   3.2866922e-02   4.8862836e-03   1.2440223e-02   3.3138554e-02   8.5847158e-01   6.3156823e+00
   3.3577716e-02   5.0200384e-03   1.3667897e-02   3.4031074e-02   8.5694441e-01   6.5881995e+00
   3.4353168e-02   5.1436826e-03   1.5279006e-02   3.4755376e-02   8.4830785e-01   6.6570488e+00
   3.5230230e-02   5.2588966e-03   1.7290500e-02   3.5308606e-02   8.6743893e-01   6.6818852e+00
   3.6263532e-02   5.3668456e-03   1.9719410e-02   3.5681458e-02   8.5471968e-01   6.6519170e+00
   3.7515052e-02   5.4676478e-03   2.2587582e-02   3.5892272e-02   8.5824361e-01   6.5378563e+00
   3.9018672e-02   5.5631538e-03   2.5923750e-02   3.5987548e-02   8.6292221e-01   6.4112653e+00
   4.0765784e-02   5.6557406e-03   2.9757012e-02   3.6005336e-02   8.5195943e-01   6.3016068e+00
   4.2741304e-02   5.7479000e-03   3.4106020e-02   3.5952530e-02   8.4705926e-01   5.8896229e+00
   4.4964594e-02   5.8435168e-03   3.8979590e-02   3.5807116e-02   8.6070653e-01   5.6535292e+00
   4.7468952e-02   5.9479106e-03   4.4384874e-02   3.5526394e-02   8.7790456e-01   5.6871570e+00
   5.0278148e-02   6.0649050e-03   5.0305084e-02   3.5061284e-02   8.4890911e-01   4.9588170e+00
   5.3400504e-02   6.1920654e-03   5.6681936e-02   3.4385252e-02   8.8215318e-01   4.3902677e+00
   5.6832372e-02   6.3268710e-03   6.3413696e-02   3.3504508e-02   8.5778108e-01   4.5569778e+00
   6.0553870e-02   6.4725188e-03   7.0361934e-02   3.2432350e-02   8.5479972e-01   4.3465923e+00
   6.4501552e-02   6.6331072e-03   7.7368766e-02   3.1167526e-02   8.7225875e-01   4.2378432e+00
   6.8579824e-02   6.8091746e-03   8.4229844e-02   2.9698878e-02   8.1996281e-01   4.5658066e+00
   7.2691698e-02   6.9958166e-03   9.0676762e-02   2.8025386e-02   8.8560771e-01   4.9363909e+00
   7.6727020e-02   7.1889682e-03   9.6372806e-02   2.6166782e-02   8.2645822e-01   5.2876745e+00
   8.0537120e-02   7.3922422e-03   1.0096914e-01   2.4169560e-02   8.8079853e-01   4.9559848e+00
   8.4012266e-02   7.6130462e-03   1.0416755e-01   2.2105460e-02   8.1352629e-01   4.9607129e+00
   8.7156958e-02   7.8561770e-03   1.0565747e-01   2.0047618e-02   7.6587137e-01   5.8099655e+00
   9.0005908e-02   8.1210286e-03   1.0524628e-01   1.8053596e-02   7.6641869e-01   6.0985928e+00
   9.2588398e-02   8.4029098e-03   1.0299409e-01   1.6168216e-02   6.0775975e-01   5.9582752e+00
   9.4951658e-02   8.6957914e-03   9.9125682e-02   1.4431730e-02   8.1441422e-01   6.1296711e+00
   9.7110442e-02   8.9955890e-03   9.4008410e-02   1.2879088e-02   4.5944887e-01   6.5174421e+00
   9.9016046e-02   9.3007490e-03   8.8033426e-02   1.1532139e-02   6.2262385e+00   6.4981196e+00
   1.0054994e-01   9.6087700e-03   8.1512168e-02   1.0400044e-02   2.2001961e+01   6.4415737e+00
   1.0157301e-01   9.9149282e-03   7.4720608e-02   9.4824088e-03   3.9119700e+01   6.5184467e+00
   1.0196631e-01   1.0208679e-02   6.7900452e-02   8.7720126e-03   5.4427599e+01   6.1353454e+00
   1.0160893e-01   1.0472760e-02   6.1256534e-02   8.2615466e-03   6.6641114e+01   5.3183380e+00
   1.0042317e-01   1.0688732e-02   5.4937216e-02   7.9426042e-03   7.5663541e+01   4.6335070e+00
   9.8328934e-02   1.0837697e-02   4.9030792e-02   7.7996670e-03   8.4102275e+01   4.0567719e+00
   9.5200312e-02   1.0902028e-02   4.3589006e-02   7.8097662e-03   9.0670314e+01   2.9682166e+00
   9.0992178e-02   1.0870808e-02   3.8631710e-02   7.9424896e-03   9.7145717e+01   2.3985497e+00
   8.5776434e-02   1.0747199e-02   3.4164832e-02   8.1610454e-03   1.0377768e+02   2.2350549e+00
   7.9758694e-02   1.0548904e-02   3.0190250e-02   8.4269088e-03   1.0834761e+02   1.8155064e+00
   7.3283386e-02   1.0296657e-02   2.6703080e-02   8.7048436e-03   1.1156239e+02   1.5641419e+00
   6.6705006e-02   1.0010070e-02   2.3687300e-02   8.9635154e-03   1.1374851e+02   1.0539699e+00
   6.0303646e-02   9.7100982e-03   2.1114710e-02   9.1720466e-03   1.1503993e+02   8.2084646e-01
   5.4277078e-02   9.4194384e-03   1.8946116e-02   9.2995910e-03   1.1561653e+02   9.0437148e-01
   4.8754188e-02   9.1615624e-03   1.7134494e-02   9.3192346e-03   1.1590288e+02   8.3890894e-01
   4.3812972e-02   8.9577490e-03   1.5637406e-02   9.2209506e-03   1.1610028e+02   8.8329362e-01
   3.9497318e-02   8.8254298e-03   1.4419495e-02   9.0178134e-03   1.1600419e+02   8.7079941e-01
   3.5839206e-02   8.7777328e-03   1.3452741e-02   8.7304260e-03   1.1594847e+02   8.7444712e-01
   3.2861308e-02   8.8225256e-03   1.2715133e-02   8.3774080e-03   1.1576678e+02   8.9133706e-01
   3.0566746e-02   8.9620652e-03   1.2183053e-02   7.9756870e-03   1.1552441e+02   8.8830252e-01
   2.8930724e-02   9.2002662e-03   1.1829703e-02   7.5392882e-03   1.1537805e+02   9.0324795e-01
   2.7924562e-02   9.5452440e-03   1.1623449e-02   7.0809840e-03   1.1517281e+02   8.7763213e-01
   2.7532736e-02   1.0000140e-02   1.1531614e-02   6.6090356e-03   1.1504394e+02   8.9067301e-01
   2.7736092e-02   1.0559220e-02   1.1526572e-02   6.1286656e-03   1.1495148e+02   8.8136809e-01
   2.8508476e-02   1.1208030e-02   1.1583415e-02   5.6506326e-03   1.1475908e+02   8.8249620e-01
   2.9803950e-02   1.1929799e-02   1.1677837e-02   5.1882352e-03   1.1440906e+02   8.9962230e-01
   3.1550072e-02   1.2708397e-02   1.1793390e-02   4.7514490e-03   1.1409529e+02   8.8767528e-01
   3.3648936e-02   1.3522362e-02   1.1923931e-02   4.3464996e-03   1.1382231e+02   9.0133072e-01
   3.5981876e-02   1.4345145e-02   1.2063384e-02   3.9761662e-03   1.1330129e+02   9.0999903e-01
   3.8415508e-02   1.5144326e-02   1.2203529e-02   3.6420094e-03   1.1263364e+02   9.0304227e-01
   4.0788450e-02   1.5893591e-02   1.2335237e-02   3.3456780e-03   1.1174992e+02   9.0141153e-01
   4.2951312e-02   1.6581984e-02   1.2445803e-02   3.0885760e-03   1.1066004e+02   9.0133271e-01
   4.4813380e-02   1.7201342e-02   1.2523626e-02   2.8707492e-03   1.0958668e+02   9.0297794e-01
   4.6383310e-02   1.7751281e-02   1.2571011e-02   2.6903826e-03   1.0820697e+02   8.8940497e-01
   4.7777430e-02   1.8241605e-02   1.2614095e-02   2.5449114e-03   1.0673097e+02   8.8561767e-01
   4.9122324e-02   1.8678376e-02   1.2692709e-02   2.4302432e-03   1.0536724e+02   9.0286582e-01
   5.0503998e-02   1.9059533e-02   1.2844253e-02   2.3424538e-03   1.0378792e+02   8.9360515e-01
   5.1962226e-02   1.9367329e-02   1.3101923e-02   2.2797282e-03   1.0195999e+02   8.8303885e-01
   5.3479910e-02   1.9568320e-02   1.3495256e-02   2.2405942e-03   9.9805794e+01   8.8969606e-01
   5.4981752e-02   1.9627784e-02   1.4050954e-02   2.2248482e-03   9.7678794e+01   8.9289472e-01
   5.6355850e-02   1.9524285e-02   1.4796031e-02   2.2323266e-03   9.5414525e+01   8.9238026e-01
   5.7515702e-02   1.9265131e-02   1.5751882e-02   2.2601998e-03   9.2566872e+01   9.0180523e-01
   5.8395368e-02   1.8879992e-02   1.6929754e-02   2.3049076e-03   8.9400991e+01   9.0496182e-01
   5.8945218e-02   1.8402972e-02   1.8335670e-02   2.3632352e-03   8.5930320e+01   8.9164788e-01
   5.9122346e-02   1.7872596e-02   1.9970084e-02   2.4309874e-03   8.2448792e+01   8.8815032e-01
   5.8854178e-02   1.7328138e-02   2.1822788e-02   2.5029268e-03   7.8900614e+01   8.8284068e-01
   5.8080320e-02   1.6801065e-02   2.3867202e-02   2.5759184e-03   7.5399335e+01   8.8946178e-01
   5.6768112e-02   1.6311790e-02   2.6061010e-02   2.6500720e-03   7.2470472e+01   9.0016005e-01
   5.4931622e-02   1.5868032e-02   2.8352220e-02   2.7261896e-03   6.9500871e+01   8.9565639e-01
   5.2653430e-02   1.5466211e-02   3.0681306e-02   2.8050548e-03   6.6606232e+01   8.9440746e-01
   5.0023748e-02   1.5096276e-02   3.2981734e-02   2.8859154e-03   6.3877532e+01   8.8495788e-01
   4.7099062e-02   1.4748320e-02   3.5171128e-02   2.9655506e-03   6.0740418e+01   8.8764422e-01
   4.3912460e-02   1.4411697e-02   3.7151226e-02   3.0412028e-03   5.7386061e+01   8.8876436e-01
   4.0516006e-02   1.4078632e-02   3.8814636e-02   3.1121466e-03   5.4361148e+01   8.8446832e-01
   3.6990268e-02   1.3753368e-02   4.0034196e-02   3.1772696e-03   5.1410443e+01   8.9716145e-01
   3.3423454e-02   1.3450462e-02   4.0673948e-02   3.2327196e-03   4.8220249e+01   8.9066898e-01
   2.9912640e-02   1.3187334e-02   4.0645218e-02   3.2749006e-03   4.5371879e+01   9.0023057e-01
   2.6542452e-02   1.2973833e-02   3.9965108e-02   3.3027072e-03   4.2087901e+01   9.0523470e-01
   2.3374504e-02   1.2809726e-02   3.8745142e-02   3.3144616e-03   3.8851169e+01   8.8838993e-01
   2.0456752e-02   1.2687662e-02   3.7113568e-02   3.3060864e-03   3.4896662e+01   8.9435697e-01
   1.7824555e-02   1.2593337e-02   3.5172162e-02   3.2738124e-03   2.9815075e+01   8.8496826e-01
   1.5502779e-02   1.2513446e-02   3.3008320e-02   3.2179048e-03   2.6458704e+01   8.9659178e-01
   1.3503247e-02   1.2446330e-02   3.0710398e-02   3.1414784e-03   2.3046815e+01   9.0436865e-01
   1.1827717e-02   1.2410264e-02   2.8367266e-02   3.0494898e-03   1.9133455e+01   8.8353099e-01
   1.0469195e-02   1.2434054e-02   2.6055570e-02   2.9510626e-03   1.6164633e+01   8.9191535e-01
   9.4107428e-03   1.2536258e-02   2.3841158e-02   2.8582648e-03   1.4125365e+01   8.9079076e-01
   8.6295030e-03   1.2724332e-02   2.1788670e-02   2.7823556e-03   1.2801852e+01   8.8880434e-01
   8.1007074e-03   1.2997007e-02   1.9956038e-02   2.7323664e-03   1.0318587e+01   8.8067153e-01
   7.7985520e-03   1.3346068e-02   1.8389642e-02   2.7156070e-03   7.8847398e+00   8.7662782e-01
   7.6916958e-03   1.3765604e-02   1.7121754e-02   2.7382468e-03   6.3230853e+00   8.9580537e-01
   7.7450544e-03   1.4247552e-02   1.6171630e-02   2.8075234e-03   4.9925932e+00   8.9231152e-01
   7.9241422e-03   1.4775133e-02   1.5557790e-02   2.9332130e-03   3.8146194e+00   8.8345524e-01
   8.1918938e-03   1.5326831e-02   1.5303696e-02   3.1247280e-03   2.9529721e+00   8.8155080e-01
   8.5058236e-03   1.5877632e-02   1.5430356e-02   3.3895526e-03   2.8114447e+00   8.9000440e-01
   8.8210732e-03   1.6405086e-02   1.5948356e-02   3.7351638e-03   2.0731371e+00   8.8758993e-01
   9.0976488e-03   1.6891840e-02   1.6857528e-02   4.1678482e-03   1.4324338e+00   8.7506534e-01
   9.3153588e-03   1.7314900e-02   1.8155126e-02   4.6909278e-03   1.5199930e+00   8.7754104e-01
   9.4800068e-03   1.7649342e-02   1.9838344e-02   5.3062036e-03   1.3577590e+00   8.7765948e-01
   9.6056768e-03   1.7879620e-02   2.1898558e-02   6.0125196e-03   1.2978565e+00   8.8662948e-01
   9.7027708e-03   1.8007574e-02   2.4319562e-02   6.8036714e-03   1.2577131e+00   8.8098386e-01
   9.7774388e-03   1.8058624e-02   2.7074858e-02   7.6684988e-03   1.1731471e+00   8.7597032e-01
   9.8331468e-03   1.8063739e-02   3.0129954e-02   8.5890746e-03   1.0565222e+00   8.9318995e-01
   9.8748508e-03   1.8038726e-02   3.3454832e-02   9.5384682e-03   9.1346244e-01   8.8694063e-01
   9.9022808e-03   1.7997100e-02   3.7023192e-02   1.0481876e-02   9.0415159e-01   8.7591011e-01
   9.9057788e-03   1.7967798e-02   4.0793638e-02   1.1381446e-02   8.5278628e-01   8.7544017e-01
   9.8727488e-03   1.7979501e-02   4.4700756e-02   1.2195058e-02   8.6029130e-01   8.9189434e-01
   9.7899648e-03   1.8044897e-02   4.8669028e-02   1.2875285e-02   8.6303555e-01   8.7886436e-01
   9.6501208e-03   1.8166449e-02   5.2628420e-02   1.3379027e-02   8.5654891e-01   8.7234450e-01
   9.4570748e-03   1.8341719e-02   5.6495978e-02   1.3666708e-02   8.6852851e-01   8.9635258e-01
   9.2194028e-03   1.8574144e-02   6.0151512e-02   1.3703139e-02   8.4834840e-01   8.7633583e-01
   8.9473638e-03   1.8876305e-02   6.3447034e-02   1.3482147e-02   8.6952808e-01   9.0351962e-01
   8.6515818e-03   1.9253519e-02   6.6233396e-02   1.3034035e-02   8.4900949e-01   8.8542435e-01
   8.3435782e-03   1.9695122e-02   6.8386172e-02   1.2401095e-02   8.7076823e-01   8.8941625e-01
   8.0346022e-03   2.0180422e-02   6.9780540e-02   1.1621475e-02   8.7910676e-01   8.9456218e-01
   7.7285286e-03   2.0689178e-02   7.0315726e-02   1.0729944e-02   8.4846092e-01   8.6538732e-01
   7.4253524e-03   2.1196236e-02   7.0005196e-02   9.7617874e-03   8.9661299e-01   9.3397204e-01
   7.1256914e-03   2.1659968e-02   6.8935602e-02   8.7583112e-03   9.1682710e-01   8.3922750e-01
   6.8272008e-03   2.2041222e-02   6.7198342e-02   7.7632322e-03   9.9466666e-01   9.0886191e-01
   6.5235080e-03   2.2304070e-02   6.4889132e-02   6.8127772e-03   1.0343477e+00   8.8837912e-01
   6.2088168e-03   2.2397844e-02   6.2114462e-02   5.9349554e-03   9.4339848e-01   8.4403765e-01
   5.8835110e-03   2.2268036e-02   5.8988116e-02   5.1519434e-03   9.3795693e-01   9.5816879e-01
   5.5560554e-03   2.1856866e-02   5.5608996e-02   4.4801522e-03   9.5332317e-01   7.9309510e-01
   5.2455800e-03   2.1129460e-02   5.2083554e-02   3.9309706e-03   8.9967967e-01   9.8747619e-01
   4.9818042e-03   2.0108934e-02   4.8532844e-02   3.5116404e-03   8.8407196e-01   7.6895835e-01
   4.7984146e-03   1.8850964e-02   4.5053488e-02   3.2259772e-03   9.6462125e-01   8.5537370e-01
   4.7291178e-03   1.7423982e-02   4.1703428e-02   3.0766556e-03   1.0247601e+00   8.0096554e-01
   4.8072140e-03   1.5901334e-02   3.8512372e-02   3.0661138e-03   1.0211639e+00   5.8155634e-01
   5.0653710e-03   1.4348153e-02   3.5509158e-02   3.1960120e-03   1.0423962e+00   1.0321586e+00
   5.5357206e-03   1.2817991e-02   3.2728788e-02   3.4696218e-03   1.0152750e+00   1.3847691e-01
   6.2483970e-03   1.1350206e-02   3.0191280e-02   3.8908230e-03   9.3597031e-01   6.1045567e+00
   7.2318240e-03   9.9763094e-03   2.7894232e-02   4.4602566e-03   8.9490838e-01   1.9229932e+01
   8.5143276e-03   8.7215026e-03   2.5834476e-02   5.1737410e-03   8.5705104e-01   3.4014661e+01
   1.0122079e-02   7.6025602e-03   2.4022422e-02   6.0236120e-03   8.5019731e-01   5.2856771e+01
   1.2076793e-02   6.6294188e-03   2.2462792e-02   7.0003812e-03   8.6074759e-01   6.7543811e+01
   1.4393069e-02   5.8034594e-03   2.1144162e-02   8.0889686e-03   8.4295598e-01   7.6668157e+01
   1.7072449e-02   5.1187658e-03   2.0052580e-02   9.2673626e-03   8.4074135e-01   8.4305262e+01
   2.0104950e-02   4.5654714e-03   1.9182752e-02   1.0507718e-02   8.4147932e-01   9.0590832e+01
   2.3476728e-02   4.1341632e-03   1.8534418e-02   1.1778136e-02   8.4338234e-01   9.6985860e+01
   2.7166432e-02   3.8172468e-03   1.8099950e-02   1.3042976e-02   8.3909474e-01   1.0145752e+02
   3.1135150e-02   3.6068316e-03   1.7859792e-02   1.4258386e-02   8.3632477e-01   1.0477721e+02
   3.5322200e-02   3.4930984e-03   1.7786084e-02   1.5372591e-02   8.5441035e-01   1.0724671e+02
   3.9643900e-02   3.4637128e-03   1.7842318e-02   1.6327494e-02   8.4771362e-01   1.0874079e+02
   4.3993328e-02   3.5068442e-03   1.7983688e-02   1.7063712e-02   8.4572105e-01   1.0993442e+02
   4.8230460e-02   3.6131318e-03   1.8162274e-02   1.7521973e-02   8.5803600e-01   1.1010447e+02
   5.2184484e-02   3.7756074e-03   1.8324728e-02   1.7655677e-02   8.4562940e-01   1.1023540e+02
   5.5710720e-02   3.9881098e-03   1.8418406e-02   1.7456230e-02   8.5244556e-01   1.1012899e+02
   5.8738992e-02   4.2423012e-03   1.8407178e-02   1.6947274e-02   8.5728991e-01   1.0961872e+02
   6.1264106e-02   4.5277432e-03   1.8265470e-02   1.6179625e-02   8.5113484e-01   1.0918733e+02
   6.3312914e-02   4.8328160e-03   1.7981154e-02   1.5222483e-02   8.6619199e-01   1.0867066e+02
   6.4906780e-02   5.1487522e-03   1.7570886e-02   1.4135769e-02   8.6756902e-01   1.0836336e+02
   6.6073058e-02   5.4733518e-03   1.7059130e-02   1.2971123e-02   8.6271462e-01   1.0789495e+02
   6.6878030e-02   5.8079352e-03   1.6461038e-02   1.1779988e-02   8.5129158e-01   1.0721593e+02
   6.7376980e-02   6.1554934e-03   1.5796676e-02   1.0607593e-02   8.5508632e-01   1.0673438e+02
   6.7573884e-02   6.5192382e-03   1.5093786e-02   9.4887696e-03   8.7596438e-01   1.0601673e+02
   6.7459956e-02   6.8991134e-03   1.4376323e-02   8.4521278e-03   8.6751262e-01   1.0500750e+02
   6.7031616e-02   7.2901358e-03   1.3662276e-02   7.5231646e-03   8.7416145e-01   1.0439270e+02
   6.6304964e-02   7.6818230e-03   1.2974007e-02   6.7207224e-03   8.7497381e-01   1.0402812e+02
   6.5337182e-02   8.0590836e-03   1.2338632e-02   6.0571814e-03   8.5426790e-01   1.0343504e+02
   6.4183480e-02   8.4062704e-03   1.1777944e-02   5.5386960e-03   8.6448476e-01   1.0281035e+02
   6.2849484e-02   8.7128588e-03   1.1311064e-02   5.1647396e-03   8.7295353e-01   1.0223109e+02
   6.1327344e-02   8.9732638e-03   1.0958510e-02   4.9286156e-03   8.7091275e-01   1.0163845e+02
   5.9656274e-02   9.1836920e-03   1.0739666e-02   4.8196454e-03   8.7045679e-01   1.0102160e+02
   5.7908080e-02   9.3435554e-03   1.0671652e-02   4.8257156e-03   8.6910921e-01   1.0050789e+02
   5.6131998e-02   9.4535574e-03   1.0768639e-02   4.9329104e-03   8.7452174e-01   9.9900393e+01
   5.4357176e-02   9.5117032e-03   1.1043822e-02   5.1261944e-03   8.6761641e-01   9.8932213e+01
   5.2623782e-02   9.5136058e-03   1.1511082e-02   5.3888026e-03   8.6139886e-01   9.7944010e+01
   5.0961250e-02   9.4527774e-03   1.2182482e-02   5.7000554e-03   8.5875493e-01   9.6754343e+01
   4.9374522e-02   9.3218820e-03   1.3065899e-02   6.0358062e-03   8.6272617e-01   9.5335266e+01
   4.7882186e-02   9.1194284e-03   1.4167615e-02   6.3746078e-03   8.7187461e-01   9.3894999e+01
   4.6516628e-02   8.8567594e-03   1.5500580e-02   6.7002004e-03   8.6667020e-01   9.2239200e+01
   4.5296262e-02   8.5521012e-03   1.7085408e-02   6.9981740e-03   8.6896752e-01   9.0526916e+01
   4.4216166e-02   8.2205536e-03   1.8941724e-02   7.2562700e-03   8.6172817e-01   8.8381354e+01
   4.3239422e-02   7.8724578e-03   2.1086578e-02   7.4619172e-03   8.6913765e-01   8.5881343e+01
   4.2316760e-02   7.5178328e-03   2.3538332e-02   7.5988640e-03   8.7226712e-01   8.3813368e+01
   4.1424200e-02   7.1704506e-03   2.6314324e-02   7.6473798e-03   8.5337976e-01   8.1838027e+01
   4.0556188e-02   6.8418260e-03   2.9422472e-02   7.5905600e-03   8.6737861e-01   7.9507825e+01
   3.9710922e-02   6.5366938e-03   3.2856600e-02   7.4222170e-03   8.6574005e-01   7.6973476e+01
   3.8907980e-02   6.2549888e-03   3.6603480e-02   7.1489892e-03   8.5678361e-01   7.4837829e+01
   3.8169358e-02   5.9927176e-03   4.0649998e-02   6.7901278e-03   8.6012036e-01   7.2949495e+01
   3.7509464e-02   5.7485570e-03   4.4969608e-02   6.3688880e-03   8.6197400e-01   7.0734750e+01
   3.6955538e-02   5.5290210e-03   4.9505106e-02   5.9038884e-03   8.6101309e-01   6.8734538e+01
   3.6512502e-02   5.3419614e-03   5.4172848e-02   5.4105062e-03   8.6022543e-01   6.6100333e+01
   3.6154056e-02   5.1914256e-03   5.8878482e-02   4.9043526e-03   8.6290086e-01   6.2752137e+01
   3.5866820e-02   5.0808888e-03   6.3513724e-02   4.4015576e-03   8.6156942e-01   6.0300872e+01
   3.5649696e-02   5.0143618e-03   6.7930806e-02   3.9167006e-03   8.7468847e-01   5.7862801e+01
   3.5479964e-02   4.9937286e-03   7.1935880e-02   3.4629664e-03   8.6512391e-01   5.4758867e+01
   3.5302182e-02   5.0184228e-03   7.5312880e-02   3.0515526e-03   8.5669186e-01   5.1508393e+01
   3.5047554e-02   5.0853976e-03   7.7871550e-02   2.6906100e-03   8.6418371e-01   4.8830816e+01
   3.4646116e-02   5.1882318e-03   7.9437774e-02   2.3868148e-03   8.5907040e-01   4.6620729e+01
   3.4054508e-02   5.3171574e-03   7.9847022e-02   2.1456952e-03   8.6915050e-01   4.3785752e+01
   3.3290326e-02   5.4601282e-03   7.9067826e-02   1.9722128e-03   8.6481168e-01   4.1519616e+01
   3.2401822e-02   5.6052876e-03   7.7206554e-02   1.8721372e-03   8.5533215e-01   3.9500365e+01
   3.1440102e-02   5.7406616e-03   7.4402544e-02   1.8518996e-03   8.5820378e-01   3.6654840e+01
   3.0455834e-02   5.8533430e-03   7.0837798e-02   1.9184248e-03   8.6412670e-01   3.4297018e+01
   2.9481132e-02   5.9327298e-03   6.6723346e-02   2.0793470e-03   8.6587073e-01   3.2219599e+01
   2.8546274e-02   5.9715534e-03   6.2238194e-02   2.3430794e-03   8.5496819e-01   3.0315256e+01
   2.7695098e-02   5.9610272e-03   5.7524832e-02   2.7192852e-03   8.6407581e-01   2.8732629e+01
   2.6955036e-02   5.8915490e-03   5.2717512e-02   3.2202610e-03   8.5776957e-01   2.7203003e+01
   2.6329286e-02   5.7628900e-03   4.7949628e-02   3.8595288e-03   8.5355587e-01   2.5857522e+01
   2.5820314e-02   5.5845658e-03   4.3328834e-02   4.6488150e-03   8.7166521e-01   2.4114407e+01
   2.5433416e-02   5.3719596e-03   3.8923990e-02   5.5973572e-03   8.6016187e-01   2.2757055e+01
   2.5164710e-02   5.1457494e-03   3.4781260e-02   6.7104858e-03   8.5886620e-01   2.1118955e+01
   2.5006280e-02   4.9253944e-03   3.0945000e-02   7.9898726e-03   8.6476038e-01   1.8452097e+01
   2.4972362e-02   4.7267882e-03   2.7454456e-02   9.4334782e-03   8.5347276e-01   1.6907273e+01
   2.5115660e-02   4.5633034e-03   2.4326308e-02   1.1036118e-02   8.5839239e-01   1.5560445e+01
   2.5508112e-02   4.4472110e-03   2.1559914e-02   1.2789182e-02   8.5931334e-01   1.3505310e+01
   2.6215420e-02   4.3904154e-03   1.9152866e-02   1.4675241e-02   8.5663707e-01   1.2021985e+01
   2.7289352e-02   4.4011004e-03   1.7103108e-02   1.6669489e-02   8.6260452e-01   1.1714079e+01
   2.8762770e-02   4.4848716e-03   1.5402908e-02   1.8738494e-02   8.5233332e-01   1.2331659e+01
   3.0652908e-02   4.6462700e-03   1.4033845e-02   2.0836644e-02   8.5488168e-01   1.2528613e+01
   3.2966362e-02   4.8866592e-03   1.2973681e-02   2.2903294e-02   8.6680723e-01   1.2517326e+01
   3.5685368e-02   5.2025646e-03   1.2208213e-02   2.4865606e-02   8.6474908e-01   1.2737001e+01
   3.8755046e-02   5.5862842e-03   1.1729671e-02   2.6662540e-02   8.5861077e-01   1.2834512e+01
   4.2088764e-02   6.0280368e-03   1.1527976e-02   2.8244892e-02   8.5314255e-01   1.2936608e+01
   4.5580978e-02   6.5136346e-03   1.1591368e-02   2.9557994e-02   8.6250979e-01   1.3060610e+01
   4.9141026e-02   7.0240564e-03   1.1915031e-02   3.0544974e-02   8.5054347e-01   1.3221361e+01
   5.2721190e-02   7.5375598e-03   1.2508743e-02   3.1164160e-02   8.5477368e-01   1.3336631e+01
   5.6283726e-02   8.0300536e-03   1.3389514e-02   3.1407868e-02   8.5910451e-01   1.3380271e+01
   5.9780170e-02   8.4783940e-03   1.4568751e-02   3.1283912e-02   8.4051897e-01   1.3264491e+01
   6.3183750e-02   8.8591422e-03   1.6063586e-02   3.0801570e-02   8.6085406e-01   1.3158599e+01
   6.6509138e-02   9.1558542e-03   1.7908570e-02   2.9982176e-02   8.4344171e-01   1.3239827e+01
   6.9797642e-02   9.3708940e-03   2.0150070e-02   2.8852952e-02   8.5085416e-01   1.3248816e+01
   7.3071524e-02   9.5143286e-03   2.2831560e-02   2.7463538e-02   8.5708429e-01   1.3173954e+01
   7.6306452e-02   9.5976256e-03   2.5983298e-02   2.5896432e-02   8.4431598e-01   1.3161126e+01
   7.9447788e-02   9.6380668e-03   2.9635342e-02   2.4235132e-02   8.6963970e-01   1.3141251e+01
   8.2396432e-02   9.6542676e-03   3.3815152e-02   2.2549688e-02   8.4245825e-01   1.2944350e+01
   8.5004614e-02   9.6614620e-03   3.8530516e-02   2.0897426e-02   8.6625948e-01   1.2704820e+01
   8.7157362e-02   9.6694554e-03   4.3760926e-02   1.9314926e-02   8.4404530e-01   1.2595947e+01
   8.8802390e-02   9.6836598e-03   4.9461236e-02   1.7825981e-02   8.6100627e-01   1.2581490e+01
   8.9950312e-02   9.7076912e-03   5.5574932e-02   1.6452912e-02   8.7270663e-01   1.2317861e+01
   9.0686784e-02   9.7510878e-03   6.2020888e-02   1.5210458e-02   8.4117535e-01   1.1984867e+01
   9.1095102e-02   9.8315634e-03   6.8679364e-02   1.4105668e-02   9.1180725e-01   1.1829388e+01
   9.1209646e-02   9.9630080e-03   7.5397760e-02   1.3140032e-02   8.0661593e-01   1.1660130e+01
   9.1030826e-02   1.0150369e-02   8.2010432e-02   1.2305749e-02   9.0325978e-01   1.1725670e+01
   9.0523770e-02   1.0391815e-02   8.8335408e-02   1.1588268e-02   7.9413943e-01   1.1438515e+01
   8.9599994e-02   1.0677023e-02   9.4146222e-02   1.0971117e-02   7.5041205e-01   1.1038914e+01
   8.8207344e-02   1.0989663e-02   9.9174728e-02   1.0440401e-02   7.6296580e-01   1.0933398e+01
   8.6443290e-02   1.1314832e-02   1.0316269e-01   9.9897102e-03   5.1767305e-01   1.0709080e+01
   8.4447318e-02   1.1635843e-02   1.0590457e-01   9.6202130e-03   8.7759352e-01   1.0476349e+01
   8.2299074e-02   1.1929810e-02   1.0715986e-01   9.3328242e-03   1.3617101e-01   9.2326333e+00
   8.0037372e-02   1.2179596e-02   1.0671490e-01   9.1233516e-03   6.4517345e+00   8.1948480e+00
   7.7710904e-02   1.2380516e-02   1.0458025e-01   8.9854748e-03   2.6406573e+01   7.9160225e+00
   7.5389734e-02   1.2532745e-02   1.0093005e-01   8.9132058e-03   4.7617070e+01   7.1743911e+00
   7.3096520e-02   1.2643227e-02   9.6052382e-02   8.9031186e-03   6.3850937e+01   6.8650196e+00
   7.0829208e-02   1.2728335e-02   9.0316194e-02   8.9551528e-03   7.6810254e+01   6.3478812e+00
   6.8591228e-02   1.2799485e-02   8.4042192e-02   9.0697490e-03   8.5690012e+01   5.5913911e+00
   6.6367162e-02   1.2854838e-02   7.7495356e-02   9.2456568e-03   9.2903017e+01   4.4250652e+00
   6.4149254e-02   1.2886274e-02   7.0895184e-02   9.4778074e-03   9.9886747e+01   3.0678015e+00
   6.1953266e-02   1.2884467e-02   6.4412564e-02   9.7536906e-03   1.0596080e+02   2.8241124e+00
   5.9835364e-02   1.2837705e-02   5.8184704e-02   1.0053367e-02   1.1073738e+02   2.2238819e+00
   5.7904978e-02   1.2735978e-02   5.2316358e-02   1.0352383e-02   1.1411815e+02   1.6287804e+00
   5.6295800e-02   1.2586074e-02   4.6875396e-02   1.0622390e-02   1.1669732e+02   1.4360995e+00
   5.5127694e-02   1.2410157e-02   4.1898324e-02   1.0831288e-02   1.1838782e+02   9.3938537e-01
   5.4480874e-02   1.2225942e-02   3.7421172e-02   1.0940400e-02   1.1917616e+02   8.5651121e-01
   5.4400374e-02   1.2046637e-02   3.3465126e-02   1.0912386e-02   1.1950302e+02   8.9123145e-01
   5.4899776e-02   1.1887564e-02   3.0020624e-02   1.0735341e-02   1.1946950e+02   8.5684550e-01
   5.5947946e-02   1.1758503e-02   2.7076854e-02   1.0423660e-02   1.1924069e+02   8.7882749e-01
   5.7473376e-02   1.1663085e-02   2.4627274e-02   1.0002182e-02   1.1893519e+02   8.7379156e-01
   5.9373562e-02   1.1606573e-02   2.2655864e-02   9.5027808e-03   1.1859378e+02   8.9617515e-01
   6.1509050e-02   1.1598050e-02   2.1135640e-02   8.9558804e-03   1.1832956e+02   8.7011854e-01
   6.3718284e-02   1.1644041e-02   2.0039734e-02   8.3858400e-03   1.1807153e+02   8.8397230e-01
   6.5864372e-02   1.1740080e-02   1.9338710e-02   7.8165952e-03   1.1766524e+02   8.8169405e-01
   6.7840662e-02   1.1878108e-02   1.8990026e-02   7.2671736e-03   1.1726446e+02   8.7247650e-01
   6.9525774e-02   1.2062672e-02   1.8942140e-02   6.7483856e-03   1.1683393e+02   8.9490398e-01
   7.0789306e-02   1.2308182e-02   1.9129018e-02   6.2668612e-03   1.1635665e+02   8.9301094e-01
   7.1485758e-02   1.2625433e-02   1.9471364e-02   5.8263726e-03   1.1595671e+02   8.8617039e-01
   7.1446836e-02   1.3016397e-02   1.9888670e-02   5.4265172e-03   1.1547241e+02   8.8246345e-01
   7.0573956e-02   1.3473463e-02   2.0304684e-02   5.0626714e-03   1.1495498e+02   9.0447414e-01
   6.8856230e-02   1.3983097e-02   2.0659790e-02   4.7307732e-03   1.1434669e+02   8.9961948e-01
   6.6347030e-02   1.4526404e-02   2.0908556e-02   4.4291342e-03   1.1359212e+02   8.8772526e-01
   6.3195394e-02   1.5076230e-02   2.1017782e-02   4.1558006e-03   1.1289803e+02   8.9574443e-01
   5.9608762e-02   1.5604927e-02   2.0980704e-02   3.9079888e-03   1.1214847e+02   8.8470512e-01
   5.5781122e-02   1.6092922e-02   2.0813524e-02   3.6819906e-03   1.1116243e+02   8.9003850e-01
   5.1872774e-02   1.6528904e-02   2.0550668e-02   3.4762352e-03   1.1000475e+02   8.9110356e-01
   4.8040596e-02   1.6898470e-02   2.0242364e-02   3.2934712e-03   1.0883935e+02   8.8169476e-01
   4.4427906e-02   1.7181023e-02   1.9941962e-02   3.1380858e-03   1.0770846e+02   8.9216815e-01
   4.1127944e-02   1.7376632e-02   1.9694354e-02   3.0145252e-03   1.0636406e+02   9.0200568e-01
   3.8192980e-02   1.7515283e-02   1.9531856e-02   2.9259898e-03   1.0482736e+02   8.9390194e-01
   3.5650530e-02   1.7635553e-02   1.9475928e-02   2.8735332e-03   1.0337307e+02   8.7898417e-01
   3.3515576e-02   1.7772552e-02   1.9534908e-02   2.8557710e-03   1.0192965e+02   8.8124711e-01
   3.1779002e-02   1.7952516e-02   1.9705168e-02   2.8693448e-03   1.0027678e+02   8.9001820e-01
   3.0396946e-02   1.8191103e-02   1.9978266e-02   2.9105300e-03   9.8262895e+01   8.9446141e-01
   2.9304926e-02   1.8492558e-02   2.0338244e-02   2.9747696e-03   9.6245515e+01   8.8454117e-01
   2.8425872e-02   1.8853073e-02   2.0761508e-02   3.0568894e-03   9.4352058e+01   8.8139101e-01
   2.7677074e-02   1.9270174e-02   2.1225076e-02   3.1511514e-03   9.1832901e+01   8.9428520e-01
   2.6975182e-02   1.9735516e-02   2.1703026e-02   3.2516534e-03   8.9111460e+01   8.8933254e-01
   2.6256482e-02   2.0226086e-02   2.2170352e-02   3.3543098e-03   8.7011500e+01   8.8911603e-01
   2.5476762e-02   2.0702248e-02   2.2609312e-02   3.4565940e-03   8.4675158e+01   8.8706216e-01
   2.4593204e-02   2.1105954e-02   2.3000104e-02   3.5569872e-03   8.1979687e+01   8.7945979e-01
   2.3602744e-02   2.1379214e-02   2.3324508e-02   3.6526670e-03   7.9601974e+01   8.8738293e-01
   2.2542352e-02   2.1479524e-02   2.3572806e-02   3.7386144e-03   7.7197924e+01   8.9174698e-01
   2.1445270e-02   2.1383078e-02   2.3751170e-02   3.8105646e-03   7.4748592e+01   8.9044637e-01
   2.0342402e-02   2.1102216e-02   2.3890428e-02   3.8661524e-03   7.2127119e+01   8.8149624e-01
   1.9261293e-02   2.0683844e-02   2.4032818e-02   3.9037986e-03   6.9200080e+01   8.8714688e-01
   1.8223511e-02   2.0183084e-02   2.4218744e-02   3.9210810e-03   6.6642881e+01   9.0074735e-01
   1.7245957e-02   1.9650284e-02   2.4485394e-02   3.9168824e-03   6.4281132e+01   9.0093115e-01
   1.6331797e-02   1.9126687e-02   2.4861682e-02   3.8913202e-03   6.1780291e+01   9.0050136e-01
   1.5469465e-02   1.8641661e-02   2.5359990e-02   3.8432372e-03   5.9315352e+01   8.8374852e-01
   1.4642339e-02   1.8210479e-02   2.5978686e-02   3.7734868e-03   5.6807869e+01   8.8130596e-01
   1.3835609e-02   1.7831155e-02   2.6706842e-02   3.6845624e-03   5.4342588e+01   8.8815271e-01
   1.3037775e-02   1.7508411e-02   2.7516508e-02   3.5799234e-03   5.1785999e+01   8.7376052e-01
   1.2249735e-02   1.7277906e-02   2.8353920e-02   3.4663764e-03   4.9360115e+01   8.7783579e-01
   1.1482155e-02   1.7193846e-02   2.9142142e-02   3.3497898e-03   4.7235077e+01   8.8959639e-01
   1.0747989e-02   1.7321535e-02   2.9792102e-02   3.2331520e-03   4.4741918e+01   8.8726422e-01
   1.0064267e-02   1.7735783e-02   3.0201232e-02   3.1197456e-03   4.2497199e+01   8.9178794e-01
   9.4497668e-03   1.8515104e-02   3.0262026e-02   3.0122224e-03   4.0653762e+01   8.9099581e-01
   8.9222626e-03   1.9738725e-02   2.9908526e-02   2.9115824e-03   3.8770117e+01   8.8315905e-01
   8.4967296e-03   2.1479772e-02   2.9155584e-02   2.8192820e-03   3.6637027e+01   8.8942478e-01
   8.1817510e-03   2.3800024e-02   2.8084232e-02   2.7373522e-03   3.3115461e+01   8.8772667e-01
   7.9784258e-03   2.6746004e-02   2.6786412e-02   2.6669200e-03   2.9974302e+01   8.7708645e-01
   7.8863750e-03   3.0348538e-02   2.5333188e-02   2.6074352e-03   2.7395348e+01   8.8433459e-01
   7.9056136e-03   3.4615928e-02   2.3784372e-02   2.5567252e-03   2.4240557e+01   9.0210029e-01
   8.0331272e-03   3.9539764e-02   2.2199794e-02   2.5123040e-03   2.2301649e+01   9.0358899e-01
   8.2651288e-03   4.5111880e-02   2.0635740e-02   2.4727068e-03   1.9868151e+01   9.0275643e-01
   8.6000058e-03   5.1316428e-02   1.9134764e-02   2.4375868e-03   1.6329138e+01   8.9733169e-01
   9.0410936e-03   5.8128902e-02   1.7727150e-02   2.4063068e-03   1.4200921e+01   8.8806507e-01
   9.5946048e-03   6.5512234e-02   1.6435834e-02   2.3787214e-03   1.3275410e+01   8.9106303e-01
   1.0261529e-02   7.3386252e-02   1.5275376e-02   2.3573624e-03   1.2019518e+01   8.7461956e-01
   1.1032521e-02   8.1609762e-02   1.4252690e-02   2.3451390e-03   1.0484006e+01   8.7573883e-01
   1.1887107e-02   8.9976458e-02   1.3367196e-02   2.3428524e-03   9.7463820e+00   8.8411871e-01
   1.2797349e-02   9.8200470e-02   1.2616047e-02   2.3498430e-03   8.9754924e+00   8.7988849e-01
   1.3731993e-02   1.0592134e-01   1.1997957e-02   2.3645474e-03   7.9368153e+00   8.9617403e-01
   1.4653045e-02   1.1273478e-01   1.1508807e-02   2.3850512e-03   7.2489786e+00   8.9126989e-01
   1.5509259e-02   1.1825682e-01   1.1137798e-02   2.4092912e-03   6.7457602e+00   8.8724160e-01
   1.6253739e-02   1.2222770e-01   1.0868637e-02   2.4353312e-03   6.7644159e+00   8.9125368e-01
   1.6871175e-02   1.2453945e-01   1.0685029e-02   2.4618772e-03   6.9069760e+00   8.7784709e-01
   1.7374077e-02   1.2526646e-01   1.0569770e-02   2.4878480e-03   6.8571799e+00   8.8330845e-01
   1.7784515e-02   1.2470783e-01   1.0503201e-02   2.5118344e-03   7.0429991e+00   8.8302228e-01
   1.8120923e-02   1.2327600e-01   1.0470300e-02   2.5331626e-03   7.1534234e+00   8.7731553e-01
   1.8396181e-02   1.2136666e-01   1.0462794e-02   2.5529584e-03   7.0845531e+00   8.9379482e-01
   1.8619257e-02   1.1927736e-01   1.0472354e-02   2.5717016e-03   7.7003323e+00   8.8853951e-01
   1.8791697e-02   1.1718130e-01   1.0486579e-02   2.5876378e-03   8.4435633e+00   8.8351361e-01
   1.8906153e-02   1.1514655e-01   1.0495603e-02   2.5988798e-03   8.6922693e+00   8.8795182e-01
   1.8941013e-02   1.1312081e-01   1.0495687e-02   2.6050612e-03   8.9146600e+00   8.9289452e-01
   1.8872039e-02   1.1095658e-01   1.0481582e-02   2.6065738e-03   8.9080791e+00   8.8773079e-01
   1.8680471e-02   1.0844224e-01   1.0448507e-02   2.6030060e-03   8.9424245e+00   8.6299658e-01
   1.8347575e-02   1.0531579e-01   1.0401103e-02   2.5938216e-03   8.9043679e+00   8.9571310e-01
   1.7870039e-02   1.0133592e-01   1.0347419e-02   2.5794504e-03   8.6952686e+00   8.6735499e-01
   1.7261459e-02   9.6394546e-02   1.0291935e-02   2.5613038e-03   8.7967631e+00   8.7054924e-01
   1.6547813e-02   9.0584240e-02   1.0238754e-02   2.5419322e-03   8.9063805e+00   8.9184540e-01
   1.5764713e-02   8.4131982e-02   1.0191845e-02   2.5246054e-03   8.8658788e+00   8.4951014e-01
   1.4946837e-02   7.7302218e-02   1.0153382e-02   2.5128116e-03   8.9257070e+00   9.1356357e-01
   1.4129385e-02   7.0334722e-02   1.0120734e-02   2.5097332e-03   8.9002148e+00   8.3933863e-01
   1.3342237e-02   6.3408100e-02   1.0087618e-02   2.5168826e-03   8.6524109e+00   8.9733531e-01
   1.2604029e-02   5.6663902e-02   1.0049613e-02   2.5330436e-03   8.7900369e+00   8.9636156e-01
   1.1922201e-02   5.0222678e-02   1.0002895e-02   2.5547198e-03   9.1905754e+00   8.5813464e-01
   1.1297345e-02   4.4173808e-02   9.9440100e-03   2.5766510e-03   9.3846903e+00   9.4054571e-01
   1.0731683e-02   3.8567976e-02   9.8710180e-03   2.5939694e-03   9.3960989e+00   7.6522356e-01
   1.0236447e-02   3.3418878e-02   9.7863688e-03   2.6057670e-03   9.2708761e+00   9.1768098e-01
   9.8425148e-03   2.8725402e-02   9.6979116e-03   2.6140728e-03   9.4077044e+00   6.2604775e-01
   9.5909088e-03   2.4487502e-02   9.6140464e-03   2.6207298e-03   9.5523859e+00   8.2043544e-01
   9.5168088e-03   2.0703236e-02   9.5481796e-03   2.6256792e-03   9.5505674e+00   5.9466676e-01
   9.6480808e-03   1.7365193e-02   9.5197540e-03   2.6270460e-03   9.3479835e+00   1.5080051e+00
   1.0006503e-02   1.4460306e-02   9.5456916e-03   2.6229144e-03   8.9012553e+00   1.0923189e+01
   1.0609141e-02   1.1968849e-02   9.6390418e-03   2.6118630e-03   8.9412814e+00   2.4549012e+01
   1.1466127e-02   9.8656332e-03   9.8098314e-03   2.5935750e-03   8.8733142e+00   3.9503318e+01
   1.2579613e-02   8.1212368e-03   1.0064068e-02   2.5679610e-03   8.1557273e+00   5.6233504e+01
   1.3942429e-02   6.6999736e-03   1.0402682e-02   2.5347736e-03   7.4348586e+00   6.8384301e+01
   1.5536891e-02   5.5628418e-03   1.0819408e-02   2.4954916e-03   6.9129934e+00   7.7095875e+01
   1.7338625e-02   4.6753792e-03   1.1303061e-02   2.4522592e-03   6.3581878e+00   8.5217666e+01
   1.9312875e-02   4.0059086e-03   1.1842787e-02   2.4069830e-03   5.5827129e+00   9.2549072e+01
   2.1405820e-02   3.5204382e-03   1.2428566e-02   2.3609544e-03   5.0203513e+00   9.8747441e+01
   2.3542508e-02   3.1875814e-03   1.3050740e-02   2.3145836e-03   4.2242743e+00   1.0320109e+02
   2.5642218e-02   2.9814294e-03   1.3702215e-02   2.2692288e-03   2.9348427e+00   1.0650282e+02
   2.7625208e-02   2.8771536e-03   1.4377914e-02   2.2278288e-03   1.8771628e+00   1.0854808e+02
   2.9410088e-02   2.8473598e-03   1.5068148e-02   2.1939442e-03   1.0728052e+00   1.0996255e+02
   3.0954902e-02   2.8666286e-03   1.5761030e-02   2.1706140e-03   7.9672539e-01   1.1080825e+02
   3.2278898e-02   2.9191296e-03   1.6456282e-02   2.1603746e-03   8.5752152e-01   1.1067659e+02
   3.3431996e-02   2.9967446e-03   1.7165456e-02   2.1647898e-03   8.1746330e-01   1.1032076e+02
   3.4472402e-02   3.0956380e-03   1.7901342e-02   2.1836354e-03   8.4623707e-01   1.0978210e+02
   3.5443266e-02   3.2151140e-03   1.8668260e-02   2.2155734e-03   8.5526062e-01   1.0898532e+02
   3.6375706e-02   3.3565914e-03   1.9457696e-02   2.2583460e-03   8.6146310e-01   1.0810066e+02
   3.7314088e-02   3.5226068e-03   2.0253126e-02   2.3097384e-03   8.6672490e-01   1.0728929e+02
   3.8302550e-02   3.7129918e-03   2.1033230e-02   2.3681382e-03   8.5776582e-01   1.0640072e+02
   3.9366388e-02   3.9230930e-03   2.1766518e-02   2.4319486e-03   8.7274596e-01   1.0527548e+02
   4.0506500e-02   4.1451870e-03   2.2408890e-02   2.5000340e-03   8.5782799e-01   1.0435660e+02
   4.1709058e-02   4.3704372e-03   2.2920836e-02   2.5723642e-03   8.7052811e-01   1.0340105e+02
   4.2968078e-02   4.5888196e-03   2.3276498e-02   2.6515552e-03   8.7092410e-01   1.0227055e+02
   4.4272140e-02   4.7902254e-03   2.3459898e-02   2.7413310e-03   8.5934337e-01   1.0135489e+02
   4.5579964e-02   4.9687600e-03   2.3476652e-02   2.8426252e-03   8.7407996e-01   1.0036440e+02
   4.6812238e-02   5.1245302e-03   2.3350538e-02   2.9552488e-03   8.6724455e-01   9.9307949e+01
   4.7887438e-02   5.2623248e-03   2.3101120e-02   3.0802594e-03   8.5405898e-01   9.8264440e+01
   4.8787358e-02   5.3861354e-03   2.2732770e-02   3.2179242e-03   8.5703392e-01   9.7075299e+01
   4.9525402e-02   5.4960024e-03   2.2245788e-02   3.3675948e-03   8.6449802e-01   9.5887663e+01
   5.0090192e-02   5.5902012e-03   2.1655490e-02   3.5284714e-03   8.6521909e-01   9.4577745e+01
   5.0467372e-02   5.6640530e-03   2.0983252e-02   3.6980262e-03   8.6747891e-01   9.3430002e+01
   5.0644568e-02   5.7087586e-03   2.0246476e-02   3.8725582e-03   8.7026526e-01   9.2409597e+01
   5.0607678e-02   5.7140890e-03   1.9461362e-02   4.0475898e-03   8.7051004e-01   9.1134623e+01
   5.0343444e-02   5.6735086e-03   1.8638752e-02   4.2185504e-03   8.7402352e-01   8.9729284e+01
   4.9844714e-02   5.5863546e-03   1.7789644e-02   4.3828860e-03   8.7531388e-01   8.8022708e+01
   4.9147496e-02   5.4574128e-03   1.6924782e-02   4.5377800e-03   8.6592226e-01   8.6336128e+01
   4.8318958e-02   5.2983946e-03   1.6052154e-02   4.6768754e-03   8.6603253e-01   8.4522072e+01
   4.7411972e-02   5.1234376e-03   1.5186326e-02   4.7917508e-03   8.7357433e-01   8.2663224e+01
   4.6452492e-02   4.9448620e-03   1.4344867e-02   4.8751458e-03   8.6600158e-01   8.0686623e+01
   4.5431846e-02   4.7731278e-03   1.3539678e-02   4.9220640e-03   8.6235071e-01   7.8355903e+01
   4.4331552e-02   4.6160424e-03   1.2778118e-02   4.9326610e-03   8.5284266e-01   7.6597350e+01
   4.3169322e-02   4.4806742e-03   1.2067221e-02   4.9117310e-03   8.5438922e-01   7.4657132e+01
   4.1983822e-02   4.3726296e-03   1.1414307e-02   4.8648074e-03   8.6987060e-01   7.2789958e+01
   4.0808624e-02   4.2935098e-03   1.0822908e-02   4.7996944e-03   8.6126518e-01   7.0876218e+01
   3.9677226e-02   4.2408320e-03   1.0289336e-02   4.7244010e-03   8.5821844e-01   6.8513808e+01
   3.8621928e-02   4.2097382e-03   9.8045470e-03   4.6428548e-03   8.6036875e-01   6.6894789e+01
   3.7670940e-02   4.1946688e-03   9.3594196e-03   4.5562458e-03   8.5531284e-01   6.4961197e+01
   3.6850264e-02   4.1889198e-03   8.9474044e-03   4.4631416e-03   8.5119407e-01   6.2898896e+01
   3.6190954e-02   4.1861144e-03   8.5625952e-03   4.3583702e-03   8.6195917e-01   6.0832856e+01
   3.5716360e-02   4.1814428e-03   8.1986216e-03   4.2349548e-03   8.7666365e-01   5.8737128e+01
   3.5425810e-02   4.1720118e-03   7.8528430e-03   4.0862556e-03   8.6107607e-01   5.7235899e+01
   3.5302264e-02   4.1554028e-03   7.5273352e-03   3.9108084e-03   8.6240897e-01   5.5259389e+01
   3.5309930e-02   4.1269750e-03   7.2228498e-03   3.7151746e-03   8.7088574e-01   5.3232381e+01
   3.5396664e-02   4.0848680e-03   6.9368870e-03   3.5121618e-03   8.6390924e-01   5.1122739e+01
   3.5507400e-02   4.0324960e-03   6.6669502e-03   3.3225846e-03   8.6285078e-01   4.8711302e+01
   3.5597466e-02   3.9721812e-03   6.4123628e-03   3.1719890e-03   8.5160622e-01   4.6541497e+01
   3.5641108e-02   3.9031550e-03   6.1743026e-03   3.0852126e-03   8.5319926e-01   4.4215721e+01
   3.5604420e-02   3.8254496e-03   5.9549020e-03   3.0858774e-03   8.6360764e-01   4.2469865e+01
   3.5430770e-02   3.7412820e-03   5.7558166e-03   3.1946910e-03   8.6720838e-01   4.0490729e+01
   3.5080672e-02   3.6536000e-03   5.5774652e-03   3.4319424e-03   8.6526923e-01   3.7729742e+01
   3.4564108e-02   3.5670206e-03   5.4195368e-03   3.8191802e-03   8.5127317e-01   3.5918376e+01
   3.3922506e-02   3.4886606e-03   5.2816338e-03   4.3752930e-03   8.5437603e-01   3.3692204e+01
   3.3203074e-02   3.4257624e-03   5.1627786e-03   5.1165136e-03   8.7068093e-01   3.0676253e+01
   3.2443222e-02   3.3835796e-03   5.0616800e-03   6.0580100e-03   8.6970074e-01   2.7947981e+01
   3.1659834e-02   3.3649398e-03   4.9781436e-03   7.2119302e-03   8.5555202e-01   2.4407281e+01
   3.0860176e-02   3.3697454e-03   4.9136832e-03   8.5847804e-03   8.5787973e-01   2.0732923e+01
   3.0059420e-02   3.3941218e-03   4.8726868e-03   1.0176331e-02   8.7019856e-01   1.8135848e+01
   2.9283550e-02   3.4311568e-03   4.8618626e-03   1.1980453e-02   8.6442061e-01   1.6272704e+01
   2.8554090e-02   3.4723924e-03   4.8874266e-03   1.3985084e-02   8.6207175e-01   1.3510249e+01
   2.7885616e-02   3.5075472e-03   4.9556582e-03   1.6168309e-02   8.5921056e-01   1.0440083e+01
   2.7286816e-02   3.5269690e-03   5.0739658e-03   1.8493449e-02   8.4795960e-01   9.1774141e+00
   2.6758076e-02   3.5263024e-03   5.2501398e-03   2.0906136e-02   8.6211624e-01   7.9184514e+00
   2.6305170e-02   3.5065224e-03   5.4931824e-03   2.3334604e-02   8.7300569e-01   6.8265008e+00
   2.5938656e-02   3.4717734e-03   5.8134144e-03   2.5688580e-02   8.5896125e-01   6.4458888e+00
   2.5674090e-02   3.4276538e-03   6.2212140e-03   2.7859798e-02   8.5697280e-01   5.8270226e+00
   2.5527634e-02   3.3794334e-03   6.7291490e-03   2.9725816e-02   8.6136298e-01   6.0206494e+00
   2.5502762e-02   3.3323610e-03   7.3550644e-03   3.1167336e-02   8.6125606e-01   6.2679191e+00
   2.5595688e-02   3.2922620e-03   8.1205960e-03   3.2112460e-02   8.6404524e-01   6.1926283e+00
   2.5793898e-02   3.2634960e-03   9.0477402e-03   3.2552102e-02   8.6422260e-01   6.2643835e+00
   2.6073308e-02   3.2477026e-03   1.0156264e-02   3.2525748e-02   8.6097840e-01   6.2475909e+00
   2.6405152e-02   3.2445194e-03   1.1466202e-02   3.2119214e-02   8.5761185e-01   6.1507755e+00
   2.6781208e-02   3.2529464e-03   1.2999972e-02   3.1432094e-02   8.5155507e-01   6.1189307e+00
   2.7231632e-02   3.2741386e-03   1.4779509e-02   3.0545754e-02   8.5140094e-01   6.4876763e+00
   2.7802600e-02   3.3122694e-03   1.6829696e-02   2.9532850e-02   8.6404851e-01   6.6344213e+00
   2.8555786e-02   3.3717754e-03   1.9180786e-02   2.8461246e-02   8.6144644e-01   6.5770886e+00
   2.9566910e-02   3.4559404e-03   2.1865178e-02   2.7386860e-02   8.6354792e-01   6.8039677e+00
   3.0891206e-02   3.5676658e-03   2.4916160e-02   2.6355276e-02   8.6319051e-01   6.7995126e+00
   3.2562314e-02   3.7087128e-03   2.8374912e-02   2.5407188e-02   8.5552230e-01   6.7238381e+00
   3.4596778e-02   3.8798650e-03   3.2296986e-02   2.4574284e-02   8.7838335e-01   6.8793679e+00
   3.6993820e-02   4.0811978e-03   3.6739392e-02   2.3868082e-02   8.5658487e-01   6.9577220e+00
   3.9746884e-02   4.3108800e-03   4.1748158e-02   2.3276074e-02   8.5287511e-01   7.1777573e+00
   4.2831836e-02   4.5667302e-03   4.7358784e-02   2.2769176e-02   8.6752252e-01   7.3795314e+00
   4.6207082e-02   4.8460340e-03   5.3597346e-02   2.2316260e-02   8.5051961e-01   7.1698440e+00
   4.9804778e-02   5.1464510e-03   6.0464946e-02   2.1891610e-02   8.6775081e-01   7.0292589e+00
   5.3538948e-02   5.4704184e-03   6.7917264e-02   2.1469834e-02   8.3302704e-01   6.7910152e+00
   5.7349316e-02   5.8226390e-03   7.5855118e-02   2.1028524e-02   8.6034582e-01   6.5874123e+00
   6.1199922e-02   6.2045506e-03   8.4119388e-02   2.0565680e-02   8.6028170e-01   6.5217853e+00
   6.5105532e-02   6.6116914e-03   9.2515928e-02   2.0099970e-02   8.5512471e-01   6.0238526e+00
   6.9130366e-02   7.0359814e-03   1.0081573e-01   1.9645410e-02   8.8414984e-01   5.7486998e+00
   7.3314950e-02   7.4698184e-03   1.0871949e-01   1.9196480e-02   8.2627883e-01   5.7563513e+00
   7.7653562e-02   7.9027796e-03   1.1584505e-01   1.8734324e-02   8.9644963e-01   5.6995948e+00
   8.2129582e-02   8.3191014e-03   1.2179425e-01   1.8231501e-02   7.7639258e-01   6.0471210e+00
   8.6732928e-02   8.7042662e-03   1.2622868e-01   1.7649691e-02   8.0142176e-01   6.1524941e+00
   9.1407880e-02   9.0514646e-03   1.2877901e-01   1.6952066e-02   6.9711569e-01   6.1153461e+00
   9.6046574e-02   9.3617908e-03   1.2911542e-01   1.6137486e-02   6.5296972e-01   6.5866466e+00
   1.0050943e-01   9.6421872e-03   1.2714641e-01   1.5242759e-02   7.4357608e-01   6.2133859e+00
   1.0462602e-01   9.9001774e-03   1.2299056e-01   1.4303405e-02   6.3874570e-01   5.4138563e+00
   1.0824545e-01   1.0140033e-02   1.1697198e-01   1.3344484e-02   9.0458956e+00   4.9740637e+00
   1.1124609e-01   1.0361457e-02   1.0952770e-01   1.2392015e-02   2.9169522e+01   4.4215578e+00
   1.1350876e-01   1.0555342e-02   1.0105988e-01   1.1466516e-02   4.9137299e+01   4.2252917e+00
   1.1486416e-01   1.0710545e-02   9.1967538e-02   1.0581676e-02   6.3129850e+01   3.3396429e+00
   1.1511278e-01   1.0818761e-02   8.2622326e-02   9.7504582e-03   7.3715065e+01   2.1788381e+00
   1.1419583e-01   1.0870992e-02   7.3332370e-02   8.9832410e-03   8.2389214e+01   2.0577322e+00
   1.1222016e-01   1.0870028e-02   6.4358160e-02   8.2841360e-03   8.9498779e+01   2.1112562e+00
   1.0929972e-01   1.0832544e-02   5.5906864e-02   7.6511980e-03   9.6445361e+01   1.9509906e+00
   1.0546532e-01   1.0773803e-02   4.8125762e-02   7.0800572e-03   1.0320593e+02   1.3185626e+00
   1.0069360e-01   1.0703343e-02   4.1104058e-02   6.5663276e-03   1.0808142e+02   8.5611508e-01
   9.4972236e-02   1.0624262e-02   3.4887688e-02   6.1044670e-03   1.1168128e+02   9.0130716e-01
   8.8373980e-02   1.0536479e-02   2.9486756e-02   5.6902202e-03   1.1395563e+02   8.7552970e-01
   8.1117864e-02   1.0447534e-02   2.4883204e-02   5.3220054e-03   1.1502650e+02   8.8794716e-01
   7.3524530e-02   1.0376229e-02   2.1033834e-02   4.9966284e-03   1.1577016e+02   8.6674400e-01
   6.5904766e-02   1.0343121e-02   1.7875460e-02   4.7086948e-03   1.1591228e+02   8.7134089e-01
   5.8496758e-02   1.0364114e-02   1.5338428e-02   4.4529046e-03   1.1581365e+02   8.8762662e-01
   5.1467244e-02   1.0452707e-02   1.3351616e-02   4.2247230e-03   1.1559637e+02   8.7609739e-01
   4.4917998e-02   1.0617999e-02   1.1846233e-02   4.0216064e-03   1.1535600e+02   9.0320314e-01
   3.8899746e-02   1.0864058e-02   1.0752289e-02   3.8435184e-03   1.1512640e+02   8.8184982e-01
   3.3455444e-02   1.1193314e-02   1.0002377e-02   3.6920136e-03   1.1469182e+02   8.9355872e-01
   2.8623862e-02   1.1606075e-02   9.5388282e-03   3.5695614e-03   1.1428351e+02   8.8803748e-01
   2.4423014e-02   1.2093932e-02   9.3076848e-03   3.4783568e-03   1.1384665e+02   9.0438542e-01
   2.0860464e-02   1.2637681e-02   9.2604108e-03   3.4181030e-03   1.1349682e+02   9.1304607e-01
   1.7930375e-02   1.3217692e-02   9.3576364e-03   3.3854418e-03   1.1301356e+02   8.6516572e-01
   1.5606173e-02   1.3822082e-02   9.5675992e-03   3.3750226e-03   1.1221777e+02   8.8726050e-01
   1.3846851e-02   1.4443425e-02   9.8661600e-03   3.3797696e-03   1.1110128e+02   8.9761364e-01
   1.2599525e-02   1.5070358e-02   1.0231981e-02   3.3913040e-03   1.0948798e+02   8.8396070e-01
   1.1797913e-02   1.5687397e-02   1.0639510e-02   3.4014640e-03   1.0804855e+02   8.9063367e-01
   1.1366265e-02   1.6277197e-02   1.1058891e-02   3.4031904e-03   1.0672156e+02   8.8888596e-01
   1.1228541e-02   1.6823599e-02   1.1457298e-02   3.3906496e-03   1.0523762e+02   8.9252387e-01
   1.1319213e-02   1.7324803e-02   1.1802659e-02   3.3600868e-03   1.0376900e+02   8.9907586e-01
   1.1589423e-02   1.7792633e-02   1.2072220e-02   3.3098046e-03   1.0204385e+02   8.9974579e-01
   1.2006333e-02   1.8238285e-02   1.2257535e-02   3.2396930e-03   1.0024141e+02   8.8796944e-01
   1.2549271e-02   1.8667219e-02   1.2363074e-02   3.1519002e-03   9.8283811e+01   8.8779719e-01
   1.3208179e-02   1.9078339e-02   1.2396425e-02   3.0510878e-03   9.6113337e+01   8.9351303e-01
   1.3985987e-02   1.9466520e-02   1.2363590e-02   2.9437096e-03   9.3567812e+01   8.8853315e-01
   1.4889785e-02   1.9822113e-02   1.2272864e-02   2.8357122e-03   9.0474590e+01   8.9129453e-01
   1.5921153e-02   2.0132502e-02   1.2137853e-02   2.7306046e-03   8.7149882e+01   8.7977934e-01
   1.7086973e-02   2.0389760e-02   1.1978525e-02   2.6298374e-03   8.3862364e+01   8.7395358e-01
   1.8413715e-02   2.0581046e-02   1.1811268e-02   2.5329434e-03   8.1563047e+01   8.8598918e-01
   1.9938445e-02   2.0681356e-02   1.1643261e-02   2.4385520e-03   7.9526770e+01   8.7733512e-01
   2.1681324e-02   2.0660198e-02   1.1480244e-02   2.3459832e-03   7.6864571e+01   8.7765434e-01
   2.3638176e-02   2.0494274e-02   1.1328006e-02   2.2551694e-03   7.3800120e+01   8.8450103e-01
   2.5787404e-02   2.0194186e-02   1.1189782e-02   2.1676658e-03   7.0401943e+01   8.8154230e-01
   2.8086788e-02   1.9805422e-02   1.1066223e-02   2.0858208e-03   6.7774034e+01   8.8827292e-01
   3.0476502e-02   1.9377698e-02   1.0956272e-02   2.0099468e-03   6.4935245e+01   8.8840238e-01
   3.2886086e-02   1.8947462e-02   1.0858959e-02   1.9393322e-03   6.1555381e+01   8.7400253e-01
   3.5257932e-02   1.8535996e-02   1.0772477e-02   1.8747902e-03   5.8892832e+01   8.6584717e-01
   3.7560458e-02   1.8156075e-02   1.0691179e-02   1.8186434e-03   5.6063865e+01   8.8410756e-01
   3.9768898e-02   1.7816597e-02   1.0605955e-02   1.7737164e-03   5.3297118e+01   8.8991150e-01
   4.1862980e-02   1.7522454e-02   1.0512001e-02   1.7427130e-03   5.0427225e+01   8.7605874e-01
   4.3806762e-02   1.7274711e-02   1.0413435e-02   1.7268628e-03   4.7389413e+01   8.8942956e-01
   4.5535960e-02   1.7069510e-02   1.0318770e-02   1.7260908e-03   4.4905091e+01   8.9003346e-01
   4.6978366e-02   1.6907667e-02   1.0235485e-02   1.7401622e-03   4.1822268e+01   8.7299148e-01
   4.8052200e-02   1.6793844e-02   1.0166195e-02   1.7681894e-03   3.9513858e+01   8.9028872e-01
   4.8657706e-02   1.6729087e-02   1.0108447e-02   1.8080110e-03   3.7650137e+01   8.8732981e-01
   4.8667890e-02   1.6709283e-02   1.0053717e-02   1.8564942e-03   3.3836374e+01   8.7703341e-01
   4.7980614e-02   1.6724363e-02   9.9883066e-03   1.9109310e-03   2.9040755e+01   8.9835999e-01
   4.6603414e-02   1.6776654e-02   9.9007374e-03   1.9686272e-03   2.3796518e+01   8.9037701e-01
   4.4639262e-02   1.6880109e-02   9.7848106e-03   2.0259008e-03   2.0900807e+01   8.9255056e-01
   4.2216876e-02   1.7039234e-02   9.6407298e-03   2.0795690e-03   1.9388526e+01   8.9291918e-01
   3.9452264e-02   1.7244526e-02   9.4738894e-03   2.1271530e-03   1.4786010e+01   8.6828350e-01
   3.6441348e-02   1.7478280e-02   9.2912738e-03   2.1650118e-03   1.1447010e+01   8.7631968e-01
   3.3258970e-02   1.7723661e-02   9.1021092e-03   2.1889212e-03   1.0766015e+01   8.8346399e-01
   2.9982704e-02   1.7964452e-02   8.9155134e-03   2.1972594e-03   8.8805538e+00   8.7779526e-01
   2.6710190e-02   1.8187142e-02   8.7385464e-03   2.1905608e-03   7.0770367e+00   8.7556215e-01
   2.3535458e-02   1.8385909e-02   8.5783446e-03   2.1694422e-03   6.4317197e+00   8.8573143e-01
   2.0536414e-02   1.8572171e-02   8.4442674e-03   2.1354876e-03   5.5486553e+00   8.8601591e-01
   1.7772531e-02   1.8785280e-02   8.3487318e-03   2.0917220e-03   4.2447938e+00   8.7610713e-01
   1.5283705e-02   1.9073221e-02   8.3042092e-03   2.0420520e-03   3.3242208e+00   8.9098573e-01
   1.3095309e-02   1.9471082e-02   8.3216658e-03   1.9894482e-03   2.9767326e+00   8.8685709e-01
   1.1219133e-02   1.9999743e-02   8.4117982e-03   1.9352674e-03   2.7111388e+00   8.8576304e-01
   9.6570708e-03   2.0663236e-02   8.5841074e-03   1.8811700e-03   2.4032921e+00   8.9212635e-01
   8.4041850e-03   2.1450790e-02   8.8442452e-03   1.8282868e-03   2.2131254e+00   8.7794374e-01
   7.4495520e-03   2.2350098e-02   9.1936326e-03   1.7764954e-03   2.1075349e+00   8.9346590e-01
   6.7766846e-03   2.3346178e-02   9.6307324e-03   1.7267794e-03   2.1838564e+00   8.9178670e-01
   6.3654436e-03   2.4411990e-02   1.0150730e-02   1.6813474e-03   2.1187486e+00   8.7232972e-01
   6.1925464e-03   2.5514408e-02   1.0746271e-02   1.6420420e-03   1.8119307e+00   8.7763751e-01
   6.2295458e-03   2.6627556e-02   1.1409891e-02   1.6097126e-03   1.8061048e+00   8.7849775e-01
   6.4452660e-03   2.7745760e-02   1.2134094e-02   1.5837766e-03   1.8101940e+00   8.8166455e-01
   6.8073604e-03   2.8885588e-02   1.2910409e-02   1.5631002e-03   1.7265631e+00   8.8036012e-01
   7.2844988e-03   3.0073080e-02   1.3733951e-02   1.5472182e-03   1.7673575e+00   8.8205902e-01
   7.8488922e-03   3.1316974e-02   1.4604787e-02   1.5366274e-03   1.7471941e+00   8.8882607e-01
   8.4718596e-03   3.2595338e-02   1.5519536e-02   1.5330256e-03   1.7659553e+00   8.8671224e-01
   9.1189748e-03   3.3877422e-02   1.6468096e-02   1.5381354e-03   1.8019289e+00   8.8174147e-01
   9.7549288e-03   3.5132192e-02   1.7437260e-02   1.5527084e-03   1.8383605e+00   8.8567061e-01
   1.0352351e-02   3.6319806e-02   1.8413632e-02   1.5769570e-03   2.0106789e+00   8.8272283e-01
   1.0888035e-02   3.7396710e-02   1.9382374e-02   1.6108680e-03   2.1814398e+00   8.7105210e-01
   1.1335899e-02   3.8326484e-02   2.0321294e-02   1.6550122e-03   2.2199999e+00   8.8113878e-01
   1.1667521e-02   3.9085218e-02   2.1201958e-02   1.7106142e-03   2.0162255e+00   8.7537911e-01
   1.1857411e-02   3.9649948e-02   2.2002230e-02   1.7786820e-03   1.9814418e+00   8.9391724e-01
   1.1897299e-02   3.9989282e-02   2.2710874e-02   1.8596404e-03   2.2896669e+00   9.0001106e-01
   1.1798187e-02   4.0072354e-02   2.3314588e-02   1.9525688e-03   2.3611461e+00   8.8197595e-01
   1.1575149e-02   3.9886334e-02   2.3798660e-02   2.0546414e-03   2.3741714e+00   8.9279065e-01
   1.1243717e-02   3.9430452e-02   2.4161088e-02   2.1625958e-03   2.4228162e+00   8.6100511e-01
   1.0821065e-02   3.8690190e-02   2.4405052e-02   2.2738986e-03   2.4771674e+00   8.9823642e-01
   1.0328141e-02   3.7641244e-02   2.4524892e-02   2.3858214e-03   2.6618025e+00   8.7758258e-01
   9.7933168e-03   3.6260302e-02   2.4505776e-02   2.4957194e-03   2.9072668e+00   8.6542787e-01
   9.2471728e-03   3.4532638e-02   2.4335836e-02   2.6015500e-03   3.1519093e+00   9.1751278e-01
   8.7203364e-03   3.2470446e-02   2.4016432e-02   2.7014354e-03   3.3460647e+00   8.4892841e-01
   8.2408890e-03   3.0122232e-02   2.3554466e-02   2.7935764e-03   3.7283950e+00   9.1506977e-01
   7.8306492e-03   2.7565598e-02   2.2957240e-02   2.8741732e-03   4.1582935e+00   8.6687665e-01
   7.5095308e-03   2.4885752e-02   2.2231844e-02   2.9367238e-03   4.4153596e+00   8.9909514e-01
   7.3025554e-03   2.2165422e-02   2.1387324e-02   2.9753940e-03   4.4918324e+00   8.7636173e-01
   7.2406902e-03   1.9480609e-02   2.0440558e-02   2.9874772e-03   4.7083308e+00   7.9829415e-01
   7.3528114e-03   1.6895704e-02   1.9414850e-02   2.9748468e-03   4.9955061e+00   8.7511986e-01
   7.6595144e-03   1.4464280e-02   1.8346570e-02   2.9433108e-03   4.9211573e+00   6.0619427e-01
   8.1737590e-03   1.2225734e-02   1.7283236e-02   2.8981040e-03   5.0881425e+00   9.0794348e-01
   8.9071622e-03   1.0207398e-02   1.6264888e-02   2.8414638e-03   5.2315088e+00   3.2792460e-01
   9.8703528e-03   8.4250264e-03   1.5322642e-02   2.7748438e-03   4.6734966e+00   3.3655218e+00
   1.1066717e-02   6.8826344e-03   1.4485374e-02   2.7008722e-03   4.1770680e+00   1.5788920e+01
   1.2490099e-02   5.5767228e-03   1.3776589e-02   2.6215956e-03   4.1130247e+00   3.0556471e+01
   1.4123373e-02   4.4976100e-03   1.3212893e-02   2.5373642e-03   3.9877218e+00   4.5753755e+01
   1.5942831e-02   3.6322578e-03   1.2806390e-02   2.4478152e-03   3.9192978e+00   6.1676159e+01
   1.7914667e-02   2.9647548e-03   1.2566133e-02   2.3517976e-03   3.6625841e+00   7.3551915e+01
   1.9988071e-02   2.4764414e-03   1.2500530e-02   2.2475738e-03   2.8029517e+00   8.3102850e+01
   2.2094212e-02   2.1480076e-03   1.2616939e-02   2.1340980e-03   1.9589323e+00   9.2284152e+01
   2.4144510e-02   1.9605692e-03   1.2916520e-02   2.0119904e-03   1.2527406e+00   1.0032199e+02
   2.6051502e-02   1.8966141e-03   1.3392675e-02   1.8825428e-03   9.2872785e-01   1.0631238e+02
   2.7739184e-02   1.9398198e-03   1.4031478e-02   1.7468620e-03   9.4759332e-01   1.1033063e+02
   2.9152072e-02   2.0757240e-03   1.4809121e-02   1.6072620e-03   8.2745855e-01   1.1330748e+02
   3.0279042e-02   2.2900132e-03   1.5691204e-02   1.4683246e-03   8.2664697e-01   1.1501164e+02
   3.1135478e-02   2.5666224e-03   1.6633682e-02   1.3356482e-03   8.3816207e-01   1.1609279e+02
   3.1752572e-02   2.8887616e-03   1.7582742e-02   1.2138276e-03   8.2350945e-01   1.1661375e+02
   3.2178810e-02   3.2381938e-03   1.8481618e-02   1.1062930e-03   8.5792277e-01   1.1647742e+02
   3.2463482e-02   3.5951928e-03   1.9276620e-02   1.0158296e-03   8.4676668e-01   1.1625947e+02
   3.2656190e-02   3.9379154e-03   1.9916572e-02   9.4439752e-04   8.5148466e-01   1.1570685e+02
   3.2796064e-02   4.2452636e-03   2.0367358e-02   8.9275756e-04   8.5796856e-01   1.1509868e+02
   3.2892254e-02   4.5012156e-03   2.0618174e-02   8.6122078e-04   8.6151195e-01   1.1449491e+02
   3.2930650e-02   4.6945164e-03   2.0662072e-02   8.5089858e-04   8.5076447e-01   1.1373780e+02
   3.2885250e-02   4.8229576e-03   2.0497682e-02   8.6336078e-04   8.6133811e-01   1.1297440e+02
   3.2728730e-02   4.8914730e-03   2.0137802e-02   9.0031256e-04   8.7644275e-01   1.1179719e+02
   3.2466268e-02   4.9060670e-03   1.9592994e-02   9.6334470e-04   8.5505156e-01   1.1058258e+02
   3.2160576e-02   4.8754248e-03   1.8878404e-02   1.0533274e-03   8.5355012e-01   1.0957520e+02
   3.1906516e-02   4.8088218e-03   1.8040688e-02   1.1707598e-03   8.7043353e-01   1.0831686e+02
   3.1785100e-02   4.7155992e-03   1.7150520e-02   1.3162390e-03   8.7149770e-01   1.0718399e+02
   3.1846912e-02   4.6066408e-03   1.6279018e-02   1.4896406e-03   8.6872526e-01   1.0606663e+02
   3.2118038e-02   4.4918568e-03   1.5489452e-02   1.6892684e-03   8.6934507e-01   1.0488337e+02
   3.2593220e-02   4.3783022e-03   1.4837582e-02   1.9127152e-03   8.6953566e-01   1.0370329e+02
   3.3230470e-02   4.2701572e-03   1.4371280e-02   2.1571214e-03   8.7172932e-01   1.0216439e+02
   3.3972556e-02   4.1705882e-03   1.4129026e-02   2.4192020e-03   8.5539301e-01   1.0085349e+02
   3.4767142e-02   4.0812986e-03   1.4143622e-02   2.6961738e-03   8.6002471e-01   9.9897960e+01
   3.5569148e-02   4.0025788e-03   1.4446198e-02   2.9854606e-03   8.7452129e-01   9.9010957e+01
   3.6335748e-02   3.9347506e-03   1.5063432e-02   3.2845054e-03   8.5695140e-01   9.8018156e+01
   3.7020674e-02   3.8769680e-03   1.6016186e-02   3.5914256e-03   8.5680928e-01   9.6734402e+01
   3.7587004e-02   3.8271728e-03   1.7324340e-02   3.9037810e-03   8.6705444e-01   9.5413732e+01
   3.8014242e-02   3.7826738e-03   1.9012206e-02   4.2159136e-03   8.6307998e-01   9.3734287e+01
   3.8309252e-02   3.7392110e-03   2.1105314e-02   4.5198048e-03   8.6023854e-01   9.2032813e+01
   3.8519054e-02   3.6918852e-03   2.3622812e-02   4.8081792e-03   8.6261672e-01   9.0465695e+01
   3.8696108e-02   3.6372818e-03   2.6584610e-02   5.0761352e-03   8.6775390e-01   8.8437832e+01
   3.8897300e-02   3.5721700e-03   3.0020352e-02   5.3205808e-03   8.7140442e-01   8.6398204e+01
   3.9189816e-02   3.4930766e-03   3.3956200e-02   5.5375438e-03   8.6634713e-01   8.4424168e+01
   3.9617254e-02   3.4005696e-03   3.8397738e-02   5.7236802e-03   8.6357725e-01   8.2462350e+01
   4.0195628e-02   3.3002262e-03   4.3330468e-02   5.8790174e-03   8.6894031e-01   8.0684264e+01
   4.0906132e-02   3.1973394e-03   4.8734072e-02   6.0056400e-03   8.6299153e-01   7.8991221e+01
   4.1709002e-02   3.0948740e-03   5.4578728e-02   6.1075030e-03   8.5544320e-01   7.7215944e+01
   4.2555222e-02   2.9963310e-03   6.0800610e-02   6.1885914e-03   8.6291407e-01   7.5361715e+01
   4.3377818e-02   2.9046258e-03   6.7293264e-02   6.2483264e-03   8.7272332e-01   7.3746159e+01
   4.4121862e-02   2.8197374e-03   7.3920644e-02   6.2813458e-03   8.7196871e-01   7.2073305e+01
   4.4750100e-02   2.7393982e-03   8.0535390e-02   6.2831950e-03   8.7118432e-01   7.0402302e+01
   4.5245930e-02   2.6589614e-03   8.6955366e-02   6.2524700e-03   8.6846219e-01   6.8392153e+01
   4.5598946e-02   2.5722202e-03   9.2932922e-02   6.1867426e-03   8.6361013e-01   6.5880726e+01
   4.5763626e-02   2.4749760e-03   9.8159468e-02   6.0839012e-03   8.6543580e-01   6.3767563e+01
   4.5705724e-02   2.3676002e-03   1.0231545e-01   5.9446290e-03   8.6562419e-01   6.1558807e+01
   4.5432436e-02   2.2536088e-03   1.0512296e-01   5.7707590e-03   8.7227555e-01   5.9415375e+01
   4.4956988e-02   2.1363786e-03   1.0630144e-01   5.5643714e-03   8.6812981e-01   5.7448012e+01
   4.4301746e-02   2.0181046e-03   1.0568580e-01   5.3251510e-03   8.6000218e-01   5.5041751e+01
   4.3495078e-02   1.9009882e-03   1.0338305e-01   5.0516016e-03   8.6666610e-01   5.2999446e+01
   4.2561972e-02   1.7881613e-03   9.9626670e-02   4.7452398e-03   8.6133095e-01   5.0526512e+01
   4.1530684e-02   1.6838055e-03   9.4696644e-02   4.4111022e-03   8.6315311e-01   4.8001115e+01
   4.0420012e-02   1.5922457e-03   8.8924744e-02   4.0596330e-03   8.6959678e-01   4.7091287e+01
   3.9231982e-02   1.5163946e-03   8.2607434e-02   3.7058336e-03   8.6549754e-01   4.5664819e+01
   3.7955504e-02   1.4572309e-03   7.5980504e-02   3.3659032e-03   8.6123131e-01   4.3316641e+01
   3.6591036e-02   1.4142618e-03   6.9245402e-02   3.0575046e-03   8.6888224e-01   4.1219563e+01
   3.5180530e-02   1.3859212e-03   6.2590528e-02   2.7982624e-03   8.7315989e-01   3.9231233e+01
   3.3787800e-02   1.3696392e-03   5.6175702e-02   2.6035132e-03   8.5375334e-01   3.7656919e+01
   3.2470502e-02   1.3613715e-03   5.0106664e-02   2.4872478e-03   8.5797309e-01   3.5847228e+01
   3.1273716e-02   1.3565532e-03   4.4444748e-02   2.4614634e-03   8.7355685e-01   3.3981929e+01
   3.0222786e-02   1.3527537e-03   3.9229048e-02   2.5370676e-03   8.7190678e-01   3.2177530e+01
   2.9334670e-02   1.3495042e-03   3.4490226e-02   2.7264830e-03   8.6806991e-01   2.9873360e+01
   2.8623446e-02   1.3474193e-03   3.0239270e-02   3.0418140e-03   8.6889633e-01   2.7187273e+01
   2.8092200e-02   1.3480670e-03   2.6459020e-02   3.4953714e-03   8.7091064e-01   2.4612258e+01
   2.7743810e-02   1.3536684e-03   2.3120208e-02   4.0993434e-03   8.6774070e-01   2.2297198e+01
   2.7572836e-02   1.3678201e-03   2.0199344e-02   4.8634618e-03   8.6037906e-01   2.0098226e+01
   2.7559638e-02   1.3944794e-03   1.7679668e-02   5.7965936e-03   8.5232614e-01   1.8232455e+01
   2.7686296e-02   1.4376772e-03   1.5539282e-02   6.9059960e-03   8.6252870e-01   1.5121184e+01
   2.7927374e-02   1.5021125e-03   1.3751961e-02   8.1953554e-03   8.6270694e-01   1.1783585e+01
   2.8251986e-02   1.5929243e-03   1.2298628e-02   9.6633854e-03   8.6588405e-01   1.0217595e+01
   2.8629530e-02   1.7149490e-03   1.1164297e-02   1.1303480e-02   8.7228642e-01   8.6290052e+00
   2.9019626e-02   1.8710191e-03   1.0328522e-02   1.3101085e-02   8.5495641e-01   6.9663595e+00
   2.9379372e-02   2.0627800e-03   9.7662198e-03   1.5034286e-02   8.6110810e-01   5.7261798e+00
   2.9675026e-02   2.2904362e-03   9.4509286e-03   1.7083364e-02   8.6647350e-01   4.9048980e+00
   2.9910772e-02   2.5531282e-03   9.3568900e-03   1.9236108e-02   8.5594801e-01   4.7312029e+00
   3.0135658e-02   2.8516022e-03   9.4625758e-03   2.1492274e-02   8.5891220e-01   4.4658518e+00
   3.0397558e-02   3.1865632e-03   9.7487164e-03   2.3852716e-02   8.6283674e-01   3.9810992e+00
   3.0720860e-02   3.5587096e-03   1.0194037e-02   2.6301514e-02   8.5444899e-01   3.7487363e+00
   3.1126054e-02   3.9697356e-03   1.0776829e-02   2.8801622e-02   8.5342489e-01   3.8849688e+00
   3.1646190e-02   4.4201944e-03   1.1474636e-02   3.1287896e-02   8.5495321e-01   3.8947274e+00
   3.2318368e-02   4.9085274e-03   1.2266543e-02   3.3683102e-02   8.4886254e-01   3.7784977e+00
   3.3178136e-02   5.4297448e-03   1.3145581e-02   3.5911100e-02   8.5303356e-01   3.6226803e+00
   3.4254822e-02   5.9744412e-03   1.4117550e-02   3.7909660e-02   8.5361327e-01   3.4917418e+00
   3.5554678e-02   6.5299368e-03   1.5193714e-02   3.9656852e-02   8.5789824e-01   3.6200987e+00
   3.7068108e-02   7.0811884e-03   1.6394278e-02   4.1142140e-02   8.4729256e-01   3.6382330e+00
   3.8774634e-02   7.6109804e-03   1.7748844e-02   4.2347498e-02   8.6027648e-01   3.8384226e+00
   4.0634450e-02   8.0997210e-03   1.9298412e-02   4.3257758e-02   8.7015094e-01   4.0616704e+00
   4.2600538e-02   8.5317156e-03   2.1089452e-02   4.3854324e-02   8.4567209e-01   3.8261897e+00
   4.4615660e-02   8.9039836e-03   2.3162982e-02   4.4115368e-02   8.6695488e-01   3.7735113e+00
   4.6591360e-02   9.2177946e-03   2.5551532e-02   4.4032686e-02   8.4539713e-01   3.7685418e+00
   4.8439352e-02   9.4719588e-03   2.8270776e-02   4.3633732e-02   8.6811407e-01   3.5286184e+00
   5.0116188e-02   9.6653194e-03   3.1316226e-02   4.2954992e-02   8.5929571e-01   3.2608634e+00
   5.1601474e-02   9.7948698e-03   3.4672102e-02   4.2028214e-02   8.5057610e-01   3.1809496e+00
   5.2873536e-02   9.8652428e-03   3.8305886e-02   4.0902942e-02   8.7572065e-01   3.1034012e+00
   5.3921968e-02   9.8874754e-03   4.2161930e-02   3.9646750e-02   8.1489859e-01   2.7217930e+00
   5.4761380e-02   9.8697388e-03   4.6178376e-02   3.8351324e-02   8.9671548e-01   2.5969099e+00
   5.5434014e-02   9.8198780e-03   5.0279446e-02   3.7106606e-02   7.9030583e-01   2.4958319e+00
   5.5994522e-02   9.7424062e-03   5.4358454e-02   3.5967578e-02   8.3965046e-01   2.2510005e+00
   5.6494960e-02   9.6433848e-03   5.8270408e-02   3.4966136e-02   7.6518117e-01   2.6059832e+00
   5.6966810e-02   9.5350020e-03   6.1835348e-02   3.4118176e-02   6.6092218e-01   3.4688622e+00
   5.7398212e-02   9.4255342e-03   6.4882234e-02   3.3428114e-02   8.3160314e-01   3.9887634e+00
   5.7726098e-02   9.3142456e-03   6.7234346e-02   3.2889916e-02   3.6188149e-01   4.0001256e+00
   5.7861594e-02   9.1997564e-03   6.8717686e-02   3.2481156e-02   4.0518839e+00   4.1030573e+00
   5.7730376e-02   9.0871524e-03   6.9257322e-02   3.2164848e-02   1.5061287e+01   3.9866039e+00
   5.7265922e-02   8.9805726e-03   6.8892342e-02   3.1888888e-02   3.0877088e+01   3.5506297e+00
   5.6399914e-02   8.8802440e-03   6.7747276e-02   3.1593560e-02   4.7569926e+01   3.0009678e+00
   5.5089910e-02   8.7895706e-03   6.5974598e-02   3.1234922e-02   6.0536653e+01   2.4804877e+00
   5.3313698e-02   8.7161828e-03   6.3687382e-02   3.0785902e-02   7.0937269e+01   2.4250511e+00
   5.1073732e-02   8.6684742e-03   6.0975682e-02   3.0207606e-02   7.9501490e+01   2.4951986e+00
   4.8449908e-02   8.6505986e-03   5.7931734e-02   2.9443922e-02   8.5747699e+01   2.4066988e+00
   4.5583908e-02   8.6564782e-03   5.4639508e-02   2.8439950e-02   9.1244894e+01   2.0397041e+00
   4.2605436e-02   8.6783810e-03   5.1174558e-02   2.7163274e-02   9.6123651e+01   1.7141038e+00
   3.9595962e-02   8.7161594e-03   4.7614860e-02   2.5633602e-02   1.0078045e+02   1.5014334e+00
   3.6611004e-02   8.7669528e-03   4.4023098e-02   2.3924272e-02   1.0457281e+02   1.0283569e+00
   3.3720594e-02   8.8313424e-03   4.0452150e-02   2.2120370e-02   1.0725072e+02   8.3821909e-01
   3.0991500e-02   8.9237354e-03   3.6972228e-02   2.0288204e-02   1.0934647e+02   8.9388836e-01
   2.8461250e-02   9.0599624e-03   3.3650310e-02   1.8477067e-02   1.1059601e+02   8.6564665e-01
   2.6152362e-02   9.2520262e-03   3.0538440e-02   1.6723676e-02   1.1159215e+02   8.7831744e-01
   2.4079178e-02   9.5078012e-03   2.7682002e-02   1.5048766e-02   1.1226314e+02   8.7842429e-01
   2.2245504e-02   9.8311690e-03   2.5114994e-02   1.3456548e-02   1.1250701e+02   8.9025126e-01
   2.0637798e-02   1.0221757e-02   2.2860022e-02   1.1942483e-02   1.1271282e+02   8.8197766e-01
   1.9229527e-02   1.0670683e-02   2.0927106e-02   1.0503826e-02   1.1283390e+02   8.7720983e-01
   1.7996837e-02   1.1166396e-02   1.9313890e-02   9.1485408e-03   1.1318061e+02   8.9947590e-01
   1.6920111e-02   1.1696788e-02   1.8011496e-02   7.8946752e-03   1.1339513e+02   8.9530461e-01
   1.5986969e-02   1.2246681e-02   1.7008474e-02   6.7593806e-03   1.1322648e+02   8.8597880e-01
   1.5187657e-02   1.2802446e-02   1.6292892e-02   5.7531218e-03   1.1316011e+02   8.7998835e-01
   1.4503817e-02   1.3353779e-02   1.5853300e-02   4.8792502e-03   1.1303384e+02   8.8993387e-01
   1.3921879e-02   1.3895150e-02   1.5676790e-02   4.1349846e-03   1.1278003e+02   8.9776324e-01
   1.3443709e-02   1.4422217e-02   1.5743210e-02   3.5134868e-03   1.1246317e+02   8.8988279e-01
   1.3073255e-02   1.4926870e-02   1.6022284e-02   3.0034006e-03   1.1203159e+02   8.8471498e-01
   1.2804251e-02   1.5404431e-02   1.6473438e-02   2.5894964e-03   1.1154924e+02   8.9464907e-01
   1.2619603e-02   1.5853045e-02   1.7047708e-02   2.2568382e-03   1.1084448e+02   9.0246755e-01
   1.2497487e-02   1.6268591e-02   1.7695950e-02   1.9943910e-03   1.0985479e+02   8.9392676e-01
   1.2414043e-02   1.6648588e-02   1.8370990e-02   1.7936172e-03   1.0870102e+02   8.9517024e-01
   1.2343031e-02   1.6987270e-02   1.9020748e-02   1.6458540e-03   1.0764974e+02   8.9095367e-01
   1.2255887e-02   1.7266404e-02   1.9598864e-02   1.5429434e-03   1.0656833e+02   8.8703236e-01
   1.2127815e-02   1.7461087e-02   2.0072530e-02   1.4786970e-03   1.0512153e+02   8.9670352e-01
   1.1952079e-02   1.7560856e-02   2.0415702e-02   1.4487624e-03   1.0383792e+02   8.8740294e-01
   1.1733145e-02   1.7577210e-02   2.0624850e-02   1.4486236e-03   1.0251735e+02   8.8489850e-01
   1.1478411e-02   1.7527545e-02   2.0723610e-02   1.4729042e-03   1.0072120e+02   8.8734599e-01
   1.1205403e-02   1.7420886e-02   2.0743716e-02   1.5163824e-03   9.8802206e+01   8.7618652e-01
   1.0931983e-02   1.7250201e-02   2.0715906e-02   1.5737444e-03   9.6872568e+01   8.8022871e-01
   1.0671641e-02   1.7003909e-02   2.0664260e-02   1.6399946e-03   9.4883225e+01   8.8930788e-01
   1.0437817e-02   1.6688440e-02   2.0606528e-02   1.7112198e-03   9.2271320e+01   8.9001657e-01
   1.0238493e-02   1.6326707e-02   2.0557176e-02   1.7841110e-03   8.9487254e+01   8.9595530e-01
   1.0074849e-02   1.5939834e-02   2.0523500e-02   1.8564930e-03   8.6422195e+01   8.9229855e-01
   9.9438268e-03   1.5542721e-02   2.0512836e-02   1.9270034e-03   8.2966875e+01   8.7888073e-01
   9.8403768e-03   1.5156172e-02   2.0551246e-02   1.9949744e-03   8.0208350e+01   8.8232842e-01
   9.7533768e-03   1.4803312e-02   2.0680220e-02   2.0609776e-03   7.6951834e+01   8.8709875e-01
   9.6637748e-03   1.4501385e-02   2.0947630e-02   2.1252052e-03   7.3742295e+01   8.8352145e-01
   9.5555928e-03   1.4270971e-02   2.1414248e-02   2.1874692e-03   7.1266462e+01   8.8770136e-01
   9.4215988e-03   1.4142604e-02   2.2149298e-02   2.2468156e-03   6.8494286e+01   8.9154528e-01
   9.2602268e-03   1.4157195e-02   2.3217692e-02   2.3007738e-03   6.6165382e+01   8.8784729e-01
   9.0707508e-03   1.4353908e-02   2.4669450e-02   2.3485660e-03   6.4440769e+01   8.8438886e-01
   8.8528526e-03   1.4759998e-02   2.6540196e-02   2.3916840e-03   6.2641683e+01   8.8321890e-01
   8.6121778e-03   1.5394348e-02   2.8858158e-02   2.4317788e-03   6.0278670e+01   8.8125991e-01
   8.3610082e-03   1.6262106e-02   3.1643834e-02   2.4708044e-03   5.8245269e+01   8.7828937e-01
   8.1133396e-03   1.7362109e-02   3.4904750e-02   2.5113436e-03   5.6100608e+01   8.7333129e-01
   7.8776414e-03   1.8703176e-02   3.8620306e-02   2.5559402e-03   5.3314309e+01   8.7731559e-01
   7.6534486e-03   2.0296630e-02   4.2738552e-02   2.6053014e-03   5.1143556e+01   8.8265267e-01
   7.4378638e-03   2.2142432e-02   4.7189076e-02   2.6572778e-03   4.9188393e+01   8.8227783e-01
   7.2340202e-03   2.4229786e-02   5.1895450e-02   2.7078376e-03   4.6936074e+01   8.8398450e-01
   7.0524730e-03   2.6543978e-02   5.6769146e-02   2.7529620e-03   4.3604678e+01   8.7764927e-01
   6.9046086e-03   2.9055464e-02   6.1678668e-02   2.7899020e-03   4.0475064e+01   8.8059657e-01
   6.7945084e-03   3.1714516e-02   6.6458312e-02   2.8171448e-03   3.8272758e+01   8.8736615e-01
   6.7207768e-03   3.4458182e-02   7.0936138e-02   2.8349358e-03   3.5736378e+01   8.8784159e-01
   6.6825530e-03   3.7209748e-02   7.4921944e-02   2.8449160e-03   3.3890866e+01   8.8536050e-01
   6.6771972e-03   3.9867884e-02   7.8176560e-02   2.8499314e-03   3.0858223e+01   8.7799890e-01
   6.6991720e-03   4.2296476e-02   8.0418726e-02   2.8541278e-03   2.6881340e+01   8.7097045e-01
   6.7405714e-03   4.4357840e-02   8.1419474e-02   2.8605936e-03   2.4785094e+01   8.8934965e-01
   6.7924812e-03   4.5921888e-02   8.1098106e-02   2.8703612e-03   2.1919142e+01   9.0783799e-01
   6.8502946e-03   4.6899198e-02   7.9568818e-02   2.8826712e-03   1.8004723e+01   8.7927646e-01
   6.9119980e-03   4.7294276e-02   7.7105904e-02   2.8954676e-03   1.5440638e+01   8.8125016e-01
   6.9764040e-03   4.7148576e-02   7.4002146e-02   2.9072376e-03   1.4315540e+01   8.9430301e-01
   7.0444554e-03   4.6550474e-02   7.0497102e-02   2.9172690e-03   1.3396339e+01   8.9485770e-01
   7.1193478e-03   4.5643460e-02   6.6811626e-02   2.9241230e-03   1.2079561e+01   9.0180831e-01
   7.2099976e-03   4.4544888e-02   6.3170936e-02   2.9253350e-03   1.1477022e+01   8.7182752e-01
   7.3303142e-03   4.3348146e-02   5.9788834e-02   2.9186288e-03   1.1282191e+01   8.8249329e-01
   7.4929116e-03   4.2122684e-02   5.6831364e-02   2.9024198e-03   1.1270757e+01   9.0504583e-01
   7.7059938e-03   4.0898822e-02   5.4420454e-02   2.8756130e-03   1.1481814e+01   8.9070769e-01
   7.9735068e-03   3.9688000e-02   5.2666108e-02   2.8369320e-03   1.1482874e+01   8.9992792e-01
   8.2927312e-03   3.8504468e-02   5.1665544e-02   2.7838392e-03   1.1455093e+01   8.9489841e-01
   8.6542442e-03   3.7379098e-02   5.1483214e-02   2.7131928e-03   1.1451298e+01   8.8193863e-01
   9.0455868e-03   3.6346616e-02   5.2141160e-02   2.6240160e-03   1.1518676e+01   8.9280304e-01
   9.4558968e-03   3.5447444e-02   5.3628012e-02   2.5191460e-03   1.1498262e+01   8.9361743e-01
   9.8795888e-03   3.4730184e-02   5.5918918e-02   2.4038046e-03   1.1666672e+01   8.9943330e-01
   1.0309649e-02   3.4230690e-02   5.8980260e-02   2.2835022e-03   1.1974367e+01   8.9377274e-01
   1.0737383e-02   3.3964104e-02   6.2750454e-02   2.1627634e-03   1.2122069e+01   8.7024076e-01
   1.1155027e-02   3.3928540e-02   6.7119648e-02   2.0446286e-03   1.2218243e+01   8.8069319e-01
   1.1547447e-02   3.4105770e-02   7.1948162e-02   1.9310222e-03   1.2242600e+01   8.9133385e-01
   1.1893063e-02   3.4452320e-02   7.7092506e-02   1.8236568e-03   1.2545397e+01   8.8203651e-01
   1.2168927e-02   3.4898126e-02   8.2377100e-02   1.7245860e-03   1.2726752e+01   8.6613540e-01
   1.2356951e-02   3.5353296e-02   8.7566456e-02   1.6359948e-03   1.2586426e+01   8.8018539e-01
   1.2448717e-02   3.5720824e-02   9.2375210e-02   1.5597942e-03   1.2741508e+01   9.0525361e-01
   1.2443287e-02   3.5924722e-02   9.6516848e-02   1.4968020e-03   1.3072613e+01   8.7919923e-01
   1.2342325e-02   3.5901350e-02   9.9713542e-02   1.4472692e-03   1.3305615e+01   8.9490356e-01
   1.2141447e-02   3.5591304e-02   1.0166148e-01   1.4111124e-03   1.3475471e+01   8.7957515e-01
   1.1831197e-02   3.4971176e-02   1.0212802e-01   1.3869096e-03   1.3563359e+01   8.7773422e-01
   1.1401403e-02   3.4035628e-02   1.0103739e-01   1.3734920e-03   1.3353228e+01   9.0886916e-01
   1.0849347e-02   3.2790940e-02   9.8460050e-02   1.3703662e-03   1.3449993e+01   8.5082992e-01
   1.0193545e-02   3.1284970e-02   9.4595406e-02   1.3768984e-03   1.3792207e+01   8.9598080e-01
   9.4668968e-03   2.9580320e-02   8.9703150e-02   1.3930632e-03   1.4060485e+01   8.6958247e-01
   8.7036468e-03   2.7734450e-02   8.4078788e-02   1.4187320e-03   1.4362998e+01   8.7872612e-01
   7.9402148e-03   2.5800418e-02   7.8041540e-02   1.4534402e-03   1.4091040e+01   8.8473272e-01
   7.2148298e-03   2.3817572e-02   7.1883426e-02   1.4969168e-03   1.4143118e+01   8.5231978e-01
   6.5626776e-03   2.1819140e-02   6.5856312e-02   1.5485766e-03   1.4013020e+01   9.1798818e-01
   6.0148076e-03   1.9839849e-02   6.0177808e-02   1.6073780e-03   1.3340425e+01   7.6533286e-01
   5.5991006e-03   1.7916230e-02   5.5023280e-02   1.6721928e-03   1.3312308e+01   8.9744738e-01
   5.3379322e-03   1.6078076e-02   5.0508394e-02   1.7415038e-03   1.3274709e+01   6.7139887e-01
   5.2475678e-03   1.4347571e-02   4.6709150e-02   1.8139698e-03   1.3016800e+01   7.6654778e-01
   5.3394836e-03   1.2745684e-02   4.3697600e-02   1.8897314e-03   1.2309834e+01   6.5010810e-01
   5.6210086e-03   1.1284637e-02   4.1532300e-02   1.9686188e-03   1.1923821e+01   9.0490748e-01
   6.0975134e-03   9.9665214e-03   4.0245104e-02   2.0489542e-03   1.1729288e+01   9.5790228e+00
   6.7720218e-03   8.7883046e-03   3.9856024e-02   2.1277668e-03   1.0907938e+01   2.4707261e+01
   7.6520368e-03   7.7443400e-03   4.0379874e-02   2.2009474e-03   1.0556299e+01   4.0158375e+01
   8.7524672e-03   6.8285262e-03   4.1806894e-02   2.2655140e-03   1.0019474e+01   5.6548721e+01
   1.0084061e-02   6.0344664e-03   4.4095452e-02   2.3198486e-03   9.5380038e+00   6.9854557e+01
   1.1653493e-02   5.3561604e-03   4.7188250e-02   2.3642720e-03   8.9282291e+00   7.9409247e+01
   1.3461997e-02   4.7905016e-03   5.1013678e-02   2.4015184e-03   7.5759556e+00   8.8529587e+01
   1.5501299e-02   4.3379512e-03   5.5474334e-02   2.4329446e-03   6.6639747e+00   9.6743497e+01
   1.7752225e-02   3.9965480e-03   6.0424954e-02   2.4585116e-03   5.9684981e+00   1.0337765e+02
   2.0180512e-02   3.7594632e-03   6.5673164e-02   2.4790248e-03   4.9361126e+00   1.0819865e+02
   2.2748140e-02   3.6186254e-03   7.1006590e-02   2.4943554e-03   3.4086113e+00   1.1169701e+02
   2.5414180e-02   3.5641556e-03   7.6186458e-02   2.5026364e-03   2.1807108e+00   1.1436764e+02
   2.8138274e-02   3.5830768e-03   8.0928028e-02   2.5016836e-03   1.4292474e+00   1.1608085e+02
   3.0892458e-02   3.6595446e-03   8.4891168e-02   2.4906388e-03   8.4243497e-01   1.1707417e+02
   3.3651896e-02   3.7760898e-03   8.7747152e-02   2.4697730e-03   8.4064162e-01   1.1758782e+02
   3.6373162e-02   3.9181238e-03   8.9224170e-02   2.4379250e-03   8.4163748e-01   1.1772059e+02
   3.8981480e-02   4.0740022e-03   8.9112554e-02   2.3944130e-03   8.1298889e-01   1.1752374e+02
   4.1412202e-02   4.2329184e-03   8.7399056e-02   2.3423480e-03   8.8696124e-01   1.1721899e+02
   4.3636194e-02   4.3879122e-03   8.4256070e-02   2.2877364e-03   8.4440721e-01   1.1674336e+02
   4.5635084e-02   4.5379860e-03   7.9938124e-02   2.2380188e-03   8.6720066e-01   1.1608422e+02
   4.7386328e-02   4.6857818e-03   7.4783486e-02   2.1999468e-03   8.6267553e-01   1.1540170e+02
   4.8854356e-02   4.8321264e-03   6.9125230e-02   2.1781238e-03   8.6525557e-01   1.1460983e+02
   4.9999582e-02   4.9730626e-03   6.3250734e-02   2.1748862e-03   8.7581737e-01   1.1392384e+02
   5.0800852e-02   5.1020326e-03   5.7417260e-02   2.1912590e-03   8.7083658e-01   1.1318148e+02
   5.1268230e-02   5.2104268e-03   5.1825902e-02   2.2291498e-03   8.8235636e-01   1.1225275e+02
   5.1425234e-02   5.2866560e-03   4.6627036e-02   2.2911152e-03   8.6948600e-01   1.1133879e+02
   5.1319062e-02   5.3219606e-03   4.1932346e-02   2.3784582e-03   8.8427470e-01   1.1027788e+02
   5.1046422e-02   5.3160626e-03   3.7834828e-02   2.4905798e-03   8.7964621e-01   1.0912393e+02
   5.0701320e-02   5.2751482e-03   3.4402868e-02   2.6254480e-03   8.7474236e-01   1.0786220e+02
   5.0332754e-02   5.2088472e-03   3.1674110e-02   2.7803888e-03   8.8358662e-01   1.0654763e+02
   4.9961282e-02   5.1276534e-03   2.9677040e-02   2.9522410e-03   8.6764956e-01   1.0526386e+02
   4.9600812e-02   5.0392418e-03   2.8439304e-02   3.1358214e-03   8.6768189e-01   1.0381234e+02
   4.9258006e-02   4.9457952e-03   2.7988088e-02   3.3244830e-03   8.6722084e-01   1.0226754e+02
   4.8932112e-02   4.8463752e-03   2.8338384e-02   3.5114864e-03   8.7127720e-01   1.0072588e+02
   4.8633184e-02   4.7416784e-03   2.9490604e-02   3.6893082e-03   8.7536056e-01   9.9178186e+01
   4.8353742e-02   4.6350398e-03   3.1445296e-02   3.8534800e-03   8.6355069e-01   9.7379970e+01
   4.8049382e-02   4.5302906e-03   3.4212242e-02   4.0029858e-03   8.7501205e-01   9.5082216e+01
   4.7675624e-02   4.4292320e-03   3.7797296e-02   4.1353450e-03   8.8187901e-01   9.2833298e+01
   4.7226772e-02   4.3333784e-03   4.2182770e-02   4.2475884e-03   8.7074675e-01   9.0841686e+01
   4.6761798e-02   4.2462262e-03   4.7330642e-02   4.3355128e-03   8.7274733e-01   8.8676513e+01
   4.6356640e-02   4.1703874e-03   5.3196452e-02   4.3950118e-03   8.7010927e-01   8.6664408e+01
   4.6057944e-02   4.1057562e-03   5.9735082e-02   4.4295466e-03   8.6985110e-01   8.4723576e+01
   4.5903488e-02   4.0502184e-03   6.6876906e-02   4.4476398e-03   8.6454673e-01   8.2358261e+01
   4.5914570e-02   3.9987516e-03   7.4503214e-02   4.4553902e-03   8.5776126e-01   7.9955705e+01
   4.6081000e-02   3.9440152e-03   8.2446288e-02   4.4537726e-03   8.7141445e-01   7.7766405e+01
   4.6374022e-02   3.8815060e-03   9.0511090e-02   4.4411980e-03   8.6480388e-01   7.5661771e+01
   4.6768374e-02   3.8116544e-03   9.8477856e-02   4.4181834e-03   8.5643920e-01   7.3703991e+01
   4.7242252e-02   3.7352428e-03   1.0606655e-01   4.3846536e-03   8.5952010e-01   7.1742745e+01
   4.7743774e-02   3.6516458e-03   1.1292038e-01   4.3389800e-03   8.6163004e-01   6.9617272e+01
   4.8186724e-02   3.5600424e-03   1.1862110e-01   4.2810170e-03   8.6476844e-01   6.7415138e+01
   4.8497486e-02   3.4589154e-03   1.2278821e-01   4.2118526e-03   8.5694454e-01   6.4886449e+01
   4.8642238e-02   3.3475332e-03   1.2509416e-01   4.1342010e-03   8.6630334e-01   6.2153366e+01
   4.8607194e-02   3.2270940e-03   1.2528602e-01   4.0501944e-03   8.6493463e-01   5.9601023e+01
   4.8376398e-02   3.0998958e-03   1.2341702e-01   3.9598834e-03   8.5371392e-01   5.6953904e+01
   4.7930146e-02   2.9698572e-03   1.1977843e-01   3.8646290e-03   8.6593571e-01   5.4545429e+01
   4.7269094e-02   2.8417204e-03   1.1467473e-01   3.7691278e-03   8.6027930e-01   5.2424226e+01
   4.6432418e-02   2.7195628e-03   1.0844628e-01   3.6800386e-03   8.4703904e-01   5.0089252e+01
   4.5478654e-02   2.6075668e-03   1.0145083e-01   3.6027854e-03   8.5376103e-01   4.7864387e+01
   4.4450338e-02   2.5097760e-03   9.3990872e-02   3.5418908e-03   8.5306617e-01   4.5794773e+01
   4.3361224e-02   2.4286198e-03   8.6302156e-02   3.5028562e-03   8.4898085e-01   4.3617725e+01
   4.2216236e-02   2.3641480e-03   7.8588702e-02   3.4896178e-03   8.6037586e-01   4.1433774e+01
   4.1029460e-02   2.3151290e-03   7.1041854e-02   3.5033724e-03   8.5185200e-01   3.8973946e+01
   3.9825306e-02   2.2820748e-03   6.3807072e-02   3.5445636e-03   8.5643274e-01   3.6074404e+01
   3.8639058e-02   2.2670756e-03   5.6971398e-02   3.6148124e-03   8.7174113e-01   3.3339374e+01
   3.7513166e-02   2.2703674e-03   5.0584844e-02   3.7184908e-03   8.5332477e-01   3.1036467e+01
   3.6482262e-02   2.2895338e-03   4.4688374e-02   3.8622244e-03   8.5592454e-01   2.8321576e+01
   3.5564070e-02   2.3222652e-03   3.9313406e-02   4.0527464e-03   8.6274727e-01   2.4533888e+01
   3.4769678e-02   2.3675870e-03   3.4461624e-02   4.2974726e-03   8.6441179e-01   2.0080754e+01
   3.4105768e-02   2.4248000e-03   3.0106540e-02   4.6044228e-03   8.6411749e-01   1.6095272e+01
   3.3557184e-02   2.4935768e-03   2.6214866e-02   4.9782248e-03   8.5735981e-01   1.3545799e+01
   3.3082650e-02   2.5733432e-03   2.2762890e-02   5.4221400e-03   8.5865623e-01   1.1907258e+01
   3.2631862e-02   2.6626642e-03   1.9729440e-02   5.9388720e-03   8.4852579e-01   1.0270818e+01
   3.2174040e-02   2.7587216e-03   1.7089378e-02   6.5272970e-03   8.6681979e-01   8.7549304e+00
   3.1712644e-02   2.8569278e-03   1.4825674e-02   7.1851308e-03   8.6704203e-01   7.6241687e+00
   3.1272762e-02   2.9527530e-03   1.2933179e-02   7.9092994e-03   8.5475605e-01   7.0644192e+00
   3.0884924e-02   3.0417710e-03   1.1407694e-02   8.7019164e-03   8.6966252e-01   6.8970873e+00
   3.0569964e-02   3.1207078e-03   1.0238084e-02   9.5743520e-03   8.5575796e-01   6.9392487e+00
   3.0340802e-02   3.1895946e-03   9.4084876e-03   1.0536361e-02   8.6291074e-01   7.2682660e+00
   3.0207446e-02   3.2497436e-03   8.9042202e-03   1.1591328e-02   8.7297968e-01   7.3020604e+00
   3.0167060e-02   3.3029368e-03   8.7132650e-03   1.2733089e-02   8.5402164e-01   7.3951690e+00
   3.0230534e-02   3.3535504e-03   8.8233518e-03   1.3948492e-02   8.5014545e-01   7.9082214e+00
   3.0437110e-02   3.4094726e-03   9.2201682e-03   1.5226568e-02   8.6293757e-01   8.0714131e+00
   3.0821758e-02   3.4797510e-03   9.8912188e-03   1.6549319e-02   8.6714565e-01   8.1186683e+00
   3.1410636e-02   3.5718056e-03   1.0826026e-02   1.7889448e-02   8.5276610e-01   8.2752934e+00
   3.2221306e-02   3.6913956e-03   1.2016302e-02   1.9225210e-02   8.6335230e-01   8.3273765e+00
   3.3248960e-02   3.8425164e-03   1.3459533e-02   2.0551670e-02   8.6900516e-01   8.1902394e+00
   3.4469208e-02   4.0280370e-03   1.5151772e-02   2.1881346e-02   8.6481141e-01   8.1187960e+00
   3.5847770e-02   4.2493602e-03   1.7086328e-02   2.3225176e-02   8.6830263e-01   8.2324514e+00
   3.7344960e-02   4.5044298e-03   1.9258406e-02   2.4583310e-02   8.5830354e-01   8.0618282e+00
   3.8918528e-02   4.7886480e-03   2.1663096e-02   2.5953450e-02   8.5923432e-01   8.0749996e+00
   4.0543050e-02   5.0958572e-03   2.4303444e-02   2.7329192e-02   8.4945491e-01   8.3564089e+00
   4.2211704e-02   5.4193894e-03   2.7190524e-02   2.8699518e-02   8.5682917e-01   8.4147920e+00
   4.3919016e-02   5.7526478e-03   3.0327184e-02   3.0043230e-02   8.6915886e-01   8.4653569e+00
   4.5648640e-02   6.0886436e-03   3.3704498e-02   3.1320178e-02   8.6548712e-01   8.6180400e+00
   4.7371732e-02   6.4228976e-03   3.7316746e-02   3.2483750e-02   8.5275698e-01   8.7801684e+00
   4.9065742e-02   6.7554956e-03   4.1165828e-02   3.3487410e-02   8.4501128e-01   8.5465610e+00
   5.0710192e-02   7.0899036e-03   4.5235804e-02   3.4282338e-02   8.6788510e-01   8.1421087e+00
   5.2286378e-02   7.4299118e-03   4.9480676e-02   3.4817396e-02   8.4278153e-01   8.0976505e+00
   5.3788728e-02   7.7767146e-03   5.3835994e-02   3.5047106e-02   8.6625102e-01   8.0605095e+00
   5.5223766e-02   8.1279554e-03   5.8226942e-02   3.4969508e-02   8.5954930e-01   8.1862098e+00
   5.6609850e-02   8.4741110e-03   6.2565804e-02   3.4633308e-02   8.4264453e-01   8.1092284e+00
   5.7962194e-02   8.7963452e-03   6.6728590e-02   3.4103280e-02   8.7291973e-01   7.5228285e+00
   5.9295274e-02   9.0773780e-03   7.0550000e-02   3.3437720e-02   8.3185210e-01   7.1474913e+00
   6.0618808e-02   9.3143558e-03   7.3854762e-02   3.2672084e-02   8.9608634e-01   6.4421748e+00
   6.1928796e-02   9.5138814e-03   7.6484982e-02   3.1830948e-02   8.4603282e-01   6.1204066e+00
   6.3209396e-02   9.6817934e-03   7.8262808e-02   3.0940968e-02   8.7110216e-01   6.3382615e+00
   6.4423116e-02   9.8212646e-03   7.8982368e-02   3.0015536e-02   8.5027702e-01   5.8288635e+00
   6.5534636e-02   9.9332634e-03   7.8541078e-02   2.9061346e-02   7.6824236e-01   5.9152509e+00
   6.6522088e-02   1.0021775e-02   7.6975642e-02   2.8083792e-02   8.4000173e-01   5.7784811e+00
   6.7377670e-02   1.0096050e-02   7.4407096e-02   2.7076178e-02   5.8643773e-01   5.1147959e+00
   6.8115626e-02   1.0162098e-02   7.1048952e-02   2.6023762e-02   8.2824511e-01   5.5174164e+00
   6.8749682e-02   1.0220794e-02   6.7134180e-02   2.4921160e-02   3.6457002e-01   5.4878437e+00
   6.9268200e-02   1.0276726e-02   6.2846186e-02   2.3781910e-02   2.6636924e+00   5.0568872e+00
   6.9627262e-02   1.0337640e-02   5.8351108e-02   2.2624318e-02   1.4458761e+01   4.7996326e+00
   6.9762186e-02   1.0406000e-02   5.3810210e-02   2.1457282e-02   3.1922255e+01   4.6490378e+00
   6.9594292e-02   1.0478714e-02   4.9360336e-02   2.0280584e-02   4.9347985e+01   4.5366448e+00
   6.9051116e-02   1.0551632e-02   4.5106314e-02   1.9092048e-02   6.3748193e+01   4.1202148e+00
   6.8066658e-02   1.0623627e-02   4.1121946e-02   1.7890925e-02   7.4623790e+01   3.9102209e+00
   6.6558744e-02   1.0695025e-02   3.7452818e-02   1.6686241e-02   8.3663281e+01   3.2430581e+00
   6.4478048e-02   1.0766841e-02   3.4127906e-02   1.5500006e-02   9.0655652e+01   2.7387356e+00
   6.1865284e-02   1.0843624e-02   3.1159956e-02   1.4351943e-02   9.7342892e+01   2.2661650e+00
   5.8810614e-02   1.0934414e-02   2.8538716e-02   1.3263900e-02   1.0345320e+02   1.5790371e+00
   5.5409382e-02   1.1053329e-02   2.6231844e-02   1.2261170e-02   1.0800000e+02   1.6920371e+00
   5.1787862e-02   1.1214138e-02   2.4193586e-02   1.1358904e-02   1.1179657e+02   1.3065078e+00
   4.8073004e-02   1.1428642e-02   2.2388988e-02   1.0564828e-02   1.1388528e+02   8.1670640e-01
   4.4338320e-02   1.1704933e-02   2.0797490e-02   9.8782174e-03   1.1516629e+02   9.0203195e-01
   4.0630484e-02   1.2045170e-02   1.9391804e-02   9.2888890e-03   1.1612815e+02   8.5257575e-01
   3.6998446e-02   1.2453319e-02   1.8141588e-02   8.7823488e-03   1.1657976e+02   8.7494318e-01
   3.3495776e-02   1.2935455e-02   1.7028874e-02   8.3411320e-03   1.1694011e+02   8.6878885e-01
   3.0180494e-02   1.3494557e-02   1.6047144e-02   7.9518214e-03   1.1689633e+02   8.8206936e-01
   2.7098988e-02   1.4128138e-02   1.5198458e-02   7.6085880e-03   1.1685597e+02   9.0639558e-01
   2.4280208e-02   1.4825694e-02   1.4484685e-02   7.3059402e-03   1.1683441e+02   8.7002533e-01
   2.1747678e-02   1.5568111e-02   1.3902418e-02   7.0360798e-03   1.1684304e+02   8.9943533e-01
   1.9513547e-02   1.6329170e-02   1.3447017e-02   6.7928286e-03   1.1689601e+02   8.7699635e-01
   1.7572975e-02   1.7071858e-02   1.3109384e-02   6.5712866e-03   1.1680418e+02   8.7689956e-01
   1.5914251e-02   1.7755592e-02   1.2874449e-02   6.3656240e-03   1.1683879e+02   8.9972934e-01
   1.4523331e-02   1.8358040e-02   1.2721875e-02   6.1698784e-03   1.1683513e+02   8.9486183e-01
   1.3380427e-02   1.8873270e-02   1.2628415e-02   5.9796358e-03   1.1665716e+02   9.0362258e-01
   1.2450503e-02   1.9303910e-02   1.2570728e-02   5.7889434e-03   1.1644080e+02   9.0368275e-01
   1.1691567e-02   1.9659859e-02   1.2527702e-02   5.5885282e-03   1.1619186e+02   8.9758936e-01
   1.1077731e-02   1.9952468e-02   1.2481420e-02   5.3707186e-03   1.1586724e+02   8.9884511e-01
   1.0592009e-02   2.0196840e-02   1.2414746e-02   5.1330184e-03   1.1551146e+02   8.9931701e-01
   1.0213167e-02   2.0412578e-02   1.2322723e-02   4.8794742e-03   1.1522876e+02   8.9752882e-01
   9.9187768e-03   2.0624038e-02   1.2219678e-02   4.6181998e-03   1.1494819e+02   8.9407935e-01
   9.6896088e-03   2.0854502e-02   1.2127554e-02   4.3592258e-03   1.1457596e+02   8.8832828e-01
   9.5135888e-03   2.1113712e-02   1.2071216e-02   4.1128282e-03   1.1413232e+02   8.9646300e-01
   9.3763888e-03   2.1395420e-02   1.2075551e-02   3.8853740e-03   1.1369183e+02   8.9430601e-01
   9.2546848e-03   2.1675616e-02   1.2159633e-02   3.6792982e-03   1.1303534e+02   8.9404577e-01
   9.1247928e-03   2.1914542e-02   1.2338537e-02   3.4943622e-03   1.1203209e+02   9.0359937e-01
   8.9713750e-03   2.2081844e-02   1.2624169e-02   3.3299170e-03   1.1098146e+02   8.8756933e-01
   8.7938070e-03   2.2172540e-02   1.3026212e-02   3.1855444e-03   1.0959362e+02   8.8427001e-01
   8.6042868e-03   2.2188626e-02   1.3554089e-02   3.0597046e-03   1.0788776e+02   8.8910476e-01
   8.4191176e-03   2.2131116e-02   1.4213188e-02   2.9509108e-03   1.0615793e+02   8.8525590e-01
   8.2503856e-03   2.2011746e-02   1.5004510e-02   2.8567044e-03   1.0419502e+02   8.9066588e-01
   8.1042130e-03   2.1858786e-02   1.5928848e-02   2.7748992e-03   1.0216385e+02   8.9025464e-01
   7.9873476e-03   2.1705176e-02   1.6986218e-02   2.7057672e-03   9.9931270e+01   9.0024562e-01
   7.9061828e-03   2.1575132e-02   1.8172854e-02   2.6496450e-03   9.7796204e+01   9.0247931e-01
   7.8631650e-03   2.1490214e-02   1.9477320e-02   2.6057346e-03   9.5592030e+01   9.0339462e-01
   7.8605074e-03   2.1465630e-02   2.0873386e-02   2.5715612e-03   9.3023455e+01   8.9644197e-01
   7.9009232e-03   2.1501112e-02   2.2328948e-02   2.5443008e-03   9.0589330e+01   8.7772346e-01
   7.9863598e-03   2.1593648e-02   2.3816182e-02   2.5228956e-03   8.8148351e+01   8.9787124e-01
   8.1199552e-03   2.1747234e-02   2.5299364e-02   2.5077514e-03   8.5910051e+01   8.8929356e-01
   8.3039914e-03   2.1966256e-02   2.6740476e-02   2.5010424e-03   8.3081177e+01   8.7932729e-01
   8.5357532e-03   2.2243434e-02   2.8104500e-02   2.5051632e-03   8.0270956e+01   8.8898577e-01
   8.8089574e-03   2.2555276e-02   2.9339672e-02   2.5209592e-03   7.8139094e+01   8.8004643e-01
   9.1117928e-03   2.2871540e-02   3.0366496e-02   2.5472150e-03   7.5248302e+01   8.9153160e-01
   9.4297768e-03   2.3165718e-02   3.1089620e-02   2.5810134e-03   7.2964061e+01   8.8776449e-01
   9.7536008e-03   2.3421406e-02   3.1432724e-02   2.6192074e-03   7.1059093e+01   8.8543119e-01
   1.0073511e-02   2.3626952e-02   3.1355580e-02   2.6580286e-03   6.8435875e+01   8.8718725e-01
   1.0379563e-02   2.3767328e-02   3.0867066e-02   2.6941542e-03   6.5999681e+01   8.7834374e-01
   1.0662151e-02   2.3826888e-02   3.0033306e-02   2.7247898e-03   6.3809167e+01   8.8379143e-01
   1.0906637e-02   2.3784430e-02   2.8929576e-02   2.7470752e-03   6.1769907e+01   8.8361832e-01
   1.1101031e-02   2.3623490e-02   2.7615924e-02   2.7599718e-03   5.9502049e+01   8.8498049e-01
   1.1235003e-02   2.3353156e-02   2.6156118e-02   2.7617020e-03   5.6723875e+01   8.7913247e-01
   1.1299227e-02   2.2998844e-02   2.4615762e-02   2.7486086e-03   5.3446959e+01   8.8824847e-01
   1.1289221e-02   2.2583226e-02   2.3051100e-02   2.7179814e-03   5.0819212e+01   8.9599579e-01
   1.1201159e-02   2.2114210e-02   2.1503104e-02   2.6684954e-03   4.8446606e+01   8.8368785e-01
   1.1040097e-02   2.1597970e-02   2.0004740e-02   2.6014542e-03   4.4750686e+01   8.9857929e-01
   1.0824681e-02   2.1055780e-02   1.8589096e-02   2.5202050e-03   4.0956623e+01   8.8939043e-01
   1.0580495e-02   2.0514326e-02   1.7282694e-02   2.4284670e-03   3.8181622e+01   8.8017046e-01
   1.0334459e-02   2.0003452e-02   1.6101938e-02   2.3319848e-03   3.6045651e+01   8.9406839e-01
   1.0109725e-02   1.9556167e-02   1.5060938e-02   2.2380362e-03   3.3830704e+01   8.9050283e-01
   9.9264788e-03   1.9200749e-02   1.4174148e-02   2.1529302e-03   3.0886071e+01   8.9789301e-01
   9.8008968e-03   1.8948551e-02   1.3452473e-02   2.0811622e-03   2.7364232e+01   8.8407926e-01
   9.7418028e-03   1.8787575e-02   1.2902332e-02   2.0252630e-03   2.3944576e+01   8.8389423e-01
   9.7504648e-03   1.8701518e-02   1.2525955e-02   1.9863614e-03   2.0925790e+01   8.9241787e-01
   9.8206948e-03   1.8679806e-02   1.2326107e-02   1.9643796e-03   1.8872970e+01   8.7645652e-01
   9.9454908e-03   1.8719642e-02   1.2304105e-02   1.9572724e-03   1.7649244e+01   8.9704538e-01
   1.0125101e-02   1.8829727e-02   1.2452997e-02   1.9614990e-03   1.6691169e+01   9.0028264e-01
   1.0364767e-02   1.9010849e-02   1.2760403e-02   1.9726280e-03   1.6296244e+01   8.9120061e-01
   1.0670243e-02   1.9248772e-02   1.3215721e-02   1.9862416e-03   1.6213857e+01   8.9551770e-01
   1.1046681e-02   1.9525538e-02   1.3811358e-02   1.9975214e-03   1.6267403e+01   8.8613485e-01
   1.1500317e-02   1.9826951e-02   1.4535985e-02   2.0005864e-03   1.6655933e+01   8.8885968e-01
   1.2036465e-02   2.0145614e-02   1.5379528e-02   1.9922126e-03   1.6942724e+01   8.9282152e-01
   1.2652237e-02   2.0470462e-02   1.6337900e-02   1.9718134e-03   1.6994958e+01   8.9538312e-01
   1.3337305e-02   2.0795002e-02   1.7403820e-02   1.9394114e-03   1.7092331e+01   8.8996994e-01
   1.4075905e-02   2.1132692e-02   1.8560600e-02   1.8960970e-03   1.7259346e+01   8.8065245e-01
   1.4847685e-02   2.1499702e-02   1.9784574e-02   1.8432984e-03   1.7545342e+01   8.8271533e-01
   1.5628633e-02   2.1902492e-02   2.1059164e-02   1.7830806e-03   1.7612429e+01   8.8955598e-01
   1.6394655e-02   2.2338762e-02   2.2374294e-02   1.7169964e-03   1.7461699e+01   8.7961782e-01
   1.7125651e-02   2.2794154e-02   2.3721474e-02   1.6470852e-03   1.7727917e+01   8.8589108e-01
   1.7797181e-02   2.3240742e-02   2.5096338e-02   1.5779782e-03   1.8192102e+01   9.0732585e-01
   1.8372117e-02   2.3635892e-02   2.6487290e-02   1.5142472e-03   1.8440683e+01   8.8166995e-01
   1.8795767e-02   2.3935030e-02   2.7874294e-02   1.4592786e-03   1.8591162e+01   8.8580147e-01
   1.9022731e-02   2.4105394e-02   2.9221120e-02   1.4154370e-03   1.8916997e+01   8.7737429e-01
   1.9052667e-02   2.4126804e-02   3.0468466e-02   1.3835518e-03   1.9121001e+01   8.8320210e-01
   1.8909469e-02   2.3990446e-02   3.1544788e-02   1.3630232e-03   1.8964292e+01   9.0197508e-01
   1.8618363e-02   2.3694360e-02   3.2377624e-02   1.3522424e-03   1.9054012e+01   8.7977295e-01
   1.8205911e-02   2.3255620e-02   3.2913404e-02   1.3493912e-03   1.8957112e+01   9.1709084e-01
   1.7686179e-02   2.2709980e-02   3.3116666e-02   1.3525154e-03   1.8852107e+01   8.6487209e-01
   1.7053767e-02   2.2081352e-02   3.2984176e-02   1.3603552e-03   1.9340276e+01   8.9123480e-01
   1.6314313e-02   2.1373402e-02   3.2558596e-02   1.3734384e-03   1.9288388e+01   8.8313523e-01
   1.5506687e-02   2.0573280e-02   3.1885046e-02   1.3935938e-03   1.9140211e+01   8.5992751e-01
   1.4678507e-02   1.9660744e-02   3.1001294e-02   1.4227932e-03   1.9250069e+01   9.3653305e-01
   1.3871909e-02   1.8626980e-02   2.9964332e-02   1.4621676e-03   1.9042241e+01   8.2725182e-01
   1.3127631e-02   1.7477636e-02   2.8845390e-02   1.5117760e-03   1.9066449e+01   9.5060023e-01
   1.2482299e-02   1.6231960e-02   2.7706882e-02   1.5702980e-03   1.8733745e+01   8.2356403e-01
   1.1968721e-02   1.4921742e-02   2.6594226e-02   1.6348478e-03   1.8435357e+01   8.5227769e-01
   1.1622689e-02   1.3585985e-02   2.5549590e-02   1.7023622e-03   1.8412950e+01   8.0669321e-01
   1.1485971e-02   1.2268550e-02   2.4616324e-02   1.7714528e-03   1.8241773e+01   6.2094525e-01
   1.1596069e-02   1.1011325e-02   2.3827160e-02   1.8421844e-03   1.8600619e+01   9.2824709e-01
   1.1982509e-02   9.8481458e-03   2.3195876e-02   1.9145556e-03   1.8169064e+01   2.2179662e-01
   1.2668635e-02   8.8025586e-03   2.2721904e-02   1.9872256e-03   1.7385669e+01   5.4503730e+00
   1.3669833e-02   7.8864242e-03   2.2396544e-02   2.0580062e-03   1.7326550e+01   1.9001129e+01
   1.4991745e-02   7.1050228e-03   2.2206002e-02   2.1266106e-03   1.7022311e+01   3.3756263e+01
   1.6627901e-02   6.4612810e-03   2.2138658e-02   2.1944188e-03   1.6700233e+01   4.9771370e+01
   1.8564537e-02   5.9532180e-03   2.2181430e-02   2.2626372e-03   1.6082616e+01   6.3743017e+01
   2.0779772e-02   5.5743074e-03   2.2315716e-02   2.3324002e-03   1.4792923e+01   7.3278821e+01
   2.3242048e-02   5.3164264e-03   2.2525616e-02   2.4037800e-03   1.3431356e+01   8.2326427e+01
   2.5910510e-02   5.1688972e-03   2.2795744e-02   2.4745280e-03   1.1919245e+01   9.0935530e+01
   2.8725046e-02   5.1180310e-03   2.3101120e-02   2.5398488e-03   9.1207725e+00   9.8381519e+01
   3.1599418e-02   5.1474812e-03   2.3400178e-02   2.5939566e-03   6.4024874e+00   1.0445891e+02
   3.4420340e-02   5.2379480e-03   2.3639036e-02   2.6317780e-03   5.9333870e+00   1.0870580e+02
   3.7088602e-02   5.3694382e-03   2.3777574e-02   2.6495460e-03   5.3191909e+00   1.1172025e+02
   3.9564270e-02   5.5218014e-03   2.3798532e-02   2.6464556e-03   3.2653318e+00   1.1409896e+02
   4.1832622e-02   5.6749746e-03   2.3692232e-02   2.6243700e-03   1.7124577e+00   1.1577704e+02
   4.3864184e-02   5.8138734e-03   2.3461388e-02   2.5859428e-03   1.0030128e+00   1.1662975e+02
   4.5616610e-02   5.9291936e-03   2.3126164e-02   2.5336840e-03   7.9870958e-01   1.1705421e+02
   4.7037534e-02   6.0145686e-03   2.2709870e-02   2.4691092e-03   8.6211795e-01   1.1721725e+02
   4.8059136e-02   6.0670340e-03   2.2223640e-02   2.3936844e-03   8.4300118e-01   1.1715897e+02
   4.8609660e-02   6.0871120e-03   2.1668790e-02   2.3111120e-03   8.5147964e-01   1.1699467e+02
   4.8647674e-02   6.0765774e-03   2.1059444e-02   2.2273984e-03   8.5902207e-01   1.1661852e+02
   4.8168864e-02   6.0349006e-03   2.0422276e-02   2.1484224e-03   8.6442250e-01   1.1613306e+02
   4.7189390e-02   5.9606460e-03   1.9781074e-02   2.0779654e-03   8.7105068e-01   1.1552581e+02
   4.5755686e-02   5.8556244e-03   1.9160838e-02   2.0177934e-03   8.6655048e-01   1.1465729e+02
   4.3951420e-02   5.7223176e-03   1.8585874e-02   1.9702964e-03   8.7693770e-01   1.1365929e+02
   4.1878594e-02   5.5614474e-03   1.8070292e-02   1.9403400e-03   8.7520672e-01   1.1255341e+02
   3.9663088e-02   5.3762698e-03   1.7621412e-02   1.9328506e-03   8.7769981e-01   1.1137693e+02
   3.7448014e-02   5.1765676e-03   1.7255260e-02   1.9506734e-03   8.7190424e-01   1.1017212e+02
   3.5357516e-02   4.9748664e-03   1.7006978e-02   1.9948128e-03   8.8458512e-01   1.0903929e+02
   3.3486708e-02   4.7810474e-03   1.6918068e-02   2.0655944e-03   8.8028509e-01   1.0800399e+02
   3.1895630e-02   4.6032218e-03   1.7025980e-02   2.1628614e-03   8.6115127e-01   1.0675489e+02
   3.0607588e-02   4.4481396e-03   1.7371076e-02   2.2846168e-03   8.7373932e-01   1.0542532e+02
   2.9625754e-02   4.3180024e-03   1.7996192e-02   2.4276934e-03   8.6769460e-01   1.0413900e+02
   2.8947162e-02   4.2101850e-03   1.8938034e-02   2.5882066e-03   8.5886191e-01   1.0289001e+02
   2.8566228e-02   4.1192660e-03   2.0227842e-02   2.7614306e-03   8.7091377e-01   1.0180011e+02
   2.8481080e-02   4.0386604e-03   2.1904554e-02   2.9418528e-03   8.8472070e-01   1.0054735e+02
   2.8691208e-02   3.9628498e-03   2.4018920e-02   3.1218294e-03   8.8797963e-01   9.9145930e+01
   2.9180800e-02   3.8858992e-03   2.6616474e-02   3.2915008e-03   8.7365559e-01   9.7417414e+01
   2.9931692e-02   3.8006714e-03   2.9731354e-02   3.4403664e-03   8.7269751e-01   9.5241712e+01
   3.0933808e-02   3.7057494e-03   3.3398180e-02   3.5595010e-03   8.7195626e-01   9.3147799e+01
   3.2165276e-02   3.6070010e-03   3.7650714e-02   3.6417114e-03   8.7207524e-01   9.1154202e+01
   3.3584418e-02   3.5108172e-03   4.2506988e-02   3.6839546e-03   8.8110450e-01   8.9002715e+01
   3.5140186e-02   3.4208704e-03   4.7956108e-02   3.6903844e-03   8.6734782e-01   8.6526645e+01
   3.6799790e-02   3.3385408e-03   5.3966592e-02   3.6677400e-03   8.6835349e-01   8.4195961e+01
   3.8553488e-02   3.2649774e-03   6.0500656e-02   3.6211820e-03   8.7444129e-01   8.1747211e+01
   4.0378558e-02   3.2016366e-03   6.7498298e-02   3.5544808e-03   8.7207281e-01   7.9083496e+01
   4.2237126e-02   3.1492478e-03   7.4853134e-02   3.4726092e-03   8.8363902e-01   7.6782336e+01
   4.4086294e-02   3.1081216e-03   8.2403416e-02   3.3827608e-03   8.7666643e-01   7.3903143e+01
   4.5852378e-02   3.0765150e-03   8.9958682e-02   3.2918996e-03   8.7636249e-01   7.1213979e+01
   4.7447832e-02   3.0512506e-03   9.7310392e-02   3.2055194e-03   8.9359667e-01   6.8612439e+01
   4.8807176e-02   3.0291246e-03   1.0419807e-01   3.1267078e-03   9.0902924e-01   6.5135889e+01
   4.9879068e-02   3.0065066e-03   1.1029038e-01   3.0559142e-03   8.9727506e-01   6.1904696e+01
   5.0627938e-02   2.9801078e-03   1.1520910e-01   2.9920474e-03   8.9635585e-01   5.8250352e+01
   5.1014586e-02   2.9457932e-03   1.1862311e-01   2.9330504e-03   9.2300622e-01   5.5238567e+01
   5.0975970e-02   2.8989114e-03   1.2024196e-01   2.8763848e-03   8.7873036e-01   5.2440592e+01
   5.0459140e-02   2.8356792e-03   1.1985467e-01   2.8216506e-03   9.8153162e-01   4.7982593e+01
   4.9449910e-02   2.7568528e-03   1.1754265e-01   2.7702154e-03   1.1496886e+00   4.4437969e+01
   4.8009664e-02   2.6705288e-03   1.1359100e-01   2.7217180e-03   1.1468727e+00   4.1546751e+01
   4.6267156e-02   2.5857172e-03   1.0830478e-01   2.6755704e-03   1.1518989e+00   3.8387244e+01
   4.4351542e-02   2.5084166e-03   1.0202799e-01   2.6344024e-03   1.1458018e+00   3.4902793e+01
   4.2366940e-02   2.4427120e-03   9.5104888e-02   2.6055878e-03   1.1296255e+00   3.1281719e+01
   4.0378356e-02   2.3912058e-03   8.7820028e-02   2.5996738e-03   9.8893538e-01   2.8962490e+01
   3.8410714e-02   2.3552606e-03   8.0391496e-02   2.6279874e-03   8.5222899e-01   2.6078084e+01
   3.6459994e-02   2.3340624e-03   7.3001192e-02   2.7025280e-03   8.9556751e-01   2.2353234e+01
   3.4518182e-02   2.3264084e-03   6.5815538e-02   2.8342294e-03   8.7877110e-01   1.7668243e+01
   3.2597664e-02   2.3315806e-03   5.8961366e-02   3.0316516e-03   8.7139058e-01   1.4219194e+01
   3.0713206e-02   2.3475506e-03   5.2512610e-02   3.3018550e-03   8.8132711e-01   1.2756856e+01
   2.8887892e-02   2.3721228e-03   4.6506988e-02   3.6507938e-03   8.7663335e-01   9.3350849e+00
   2.7148802e-02   2.4031002e-03   4.0976462e-02   4.0852380e-03   8.8320668e-01   6.6301195e+00
   2.5510596e-02   2.4372210e-03   3.5947690e-02   4.6150250e-03   8.6694677e-01   5.0360206e+00
   2.3976116e-02   2.4702364e-03   3.1421472e-02   5.2533270e-03   8.8931946e-01   3.7224906e+00
   2.2537098e-02   2.4976066e-03   2.7373260e-02   6.0160398e-03   8.7971246e-01   3.2356482e+00
   2.1205138e-02   2.5170178e-03   2.3773316e-02   6.9195138e-03   8.6980594e-01   2.0781023e+00
   2.0006280e-02   2.5298154e-03   2.0603400e-02   7.9763280e-03   8.7813958e-01   1.7332977e+00
   1.8961221e-02   2.5394396e-03   1.7847516e-02   9.1940506e-03   8.5861143e-01   1.6073543e+00
   1.8099877e-02   2.5496512e-03   1.5481214e-02   1.0578249e-02   8.6811428e-01   1.4574219e+00
   1.7452531e-02   2.5646672e-03   1.3483931e-02   1.2132453e-02   8.6269920e-01   1.4407590e+00
   1.7036457e-02   2.5884804e-03   1.1847600e-02   1.3852475e-02   8.5745899e-01   8.8438596e-01
   1.6852877e-02   2.6238514e-03   1.0566864e-02   1.5721562e-02   8.6929992e-01   8.8994364e-01
   1.6887973e-02   2.6726480e-03   9.6299592e-03   1.7708249e-02   8.6379574e-01   9.1341453e-01
   1.7126337e-02   2.7361798e-03   9.0192874e-03   1.9764614e-02   8.5904468e-01   8.6275724e-01
   1.7561971e-02   2.8168454e-03   8.7150110e-03   2.1834994e-02   8.5224750e-01   9.2855371e-01
   1.8197843e-02   2.9179148e-03   8.6985414e-03   2.3865604e-02   8.6992483e-01   8.5007738e-01
   1.9034017e-02   3.0434210e-03   8.9567410e-03   2.5798820e-02   8.7052489e-01   9.0969804e-01
   2.0059772e-02   3.1992722e-03   9.4838622e-03   2.7572654e-02   8.4891338e-01   8.8887781e-01
   2.1261860e-02   3.3909994e-03   1.0276444e-02   2.9138940e-02   8.5392283e-01   8.7610833e-01
   2.2645032e-02   3.6229976e-03   1.1331524e-02   3.0487242e-02   8.5624971e-01   8.9655050e-01
   2.4244162e-02   3.8993452e-03   1.2652653e-02   3.1637158e-02   8.7187767e-01   8.8499472e-01
   2.6107636e-02   4.2226238e-03   1.4253097e-02   3.2601022e-02   8.6685885e-01   8.9185436e-01
   2.8277096e-02   4.5924206e-03   1.6154222e-02   3.3371530e-02   8.6043139e-01   8.7106728e-01
   3.0779196e-02   5.0067518e-03   1.8380148e-02   3.3933012e-02   8.7924561e-01   8.8661899e-01
   3.3619518e-02   5.4624874e-03   2.0955764e-02   3.4272144e-02   8.6373396e-01   8.8881975e-01
   3.6788262e-02   5.9534014e-03   2.3904458e-02   3.4387366e-02   8.5683721e-01   8.9146646e-01
   4.0257848e-02   6.4735270e-03   2.7244088e-02   3.4285622e-02   8.5191991e-01   8.9032748e-01
   4.3981728e-02   7.0190730e-03   3.0989854e-02   3.3961968e-02   8.6411992e-01   8.7993774e-01
   4.7939662e-02   7.5869728e-03   3.5144538e-02   3.3404420e-02   8.5822415e-01   8.9760337e-01
   5.2146168e-02   8.1747140e-03   3.9700190e-02   3.2615336e-02   8.5306754e-01   8.8096712e-01
   5.6596112e-02   8.7789528e-03   4.4658312e-02   3.1599090e-02   8.7257983e-01   8.7643308e-01
   6.1238988e-02   9.3949458e-03   5.0009366e-02   3.0364944e-02   8.4058383e-01   8.8605229e-01
   6.5995872e-02   1.0014563e-02   5.5715594e-02   2.8938422e-02   8.8281910e-01   8.7463688e-01
   7.0798950e-02   1.0626796e-02   6.1711752e-02   2.7349528e-02   8.5234836e-01   8.8006189e-01
   7.5593054e-02   1.1219812e-02   6.7898968e-02   2.5640676e-02   8.6722821e-01   8.8214691e-01
   8.0305100e-02   1.1781947e-02   7.4151034e-02   2.3866128e-02   8.8260422e-01   8.8473622e-01
   8.4854626e-02   1.2306468e-02   8.0294254e-02   2.2075752e-02   7.8050741e-01   8.9317160e-01
   8.9186878e-02   1.2790440e-02   8.6092250e-02   2.0312600e-02   8.2553218e-01   8.9472535e-01
   9.3272104e-02   1.3230739e-02   9.1255916e-02   1.8609345e-02   6.4751001e-01   8.9635278e-01
   9.7053230e-02   1.3623685e-02   9.5496006e-02   1.6982212e-02   7.5918997e-01   8.8867650e-01
   1.0040754e-01   1.3964156e-02   9.8546174e-02   1.5439670e-02   5.3247831e-01   8.8411830e-01
   1.0317737e-01   1.4244976e-02   1.0014407e-01   1.3991318e-02   1.2508087e+00   8.8719988e-01
   1.0521083e-01   1.4455319e-02   1.0016089e-01   1.2638827e-02   9.6803234e+00   8.8976572e-01
   1.0636810e-01   1.4582460e-02   9.8651490e-02   1.1380074e-02   2.7253225e+01   8.8954896e-01
   1.0651641e-01   1.4607463e-02   9.5786876e-02   1.0219601e-02   4.7313917e+01   8.7644480e-01
   1.0553647e-01   1.4500995e-02   9.1850342e-02   9.1607906e-03   6.4840311e+01   8.8632816e-01
   1.0342165e-01   1.4250620e-02   8.7136798e-02   8.2013628e-03   7.8859959e+01   8.9900725e-01
   1.0030009e-01   1.3878189e-02   8.1881900e-02   7.3394182e-03   8.8090182e+01   8.7080121e-01
   9.6308192e-02   1.3417943e-02   7.6296790e-02   6.5783554e-03   9.4773557e+01   8.6649810e-01
   9.1627050e-02   1.2906852e-02   7.0582402e-02   5.9206942e-03   1.0204076e+02   8.7967852e-01
   8.6509550e-02   1.2385570e-02   6.4913942e-02   5.3638538e-03   1.0769843e+02   8.7597387e-01
   8.1160694e-02   1.1892498e-02   5.9429408e-02   4.9053784e-03   1.1156631e+02   8.7955186e-01
   7.5712714e-02   1.1460535e-02   5.4247832e-02   4.5418548e-03   1.1453060e+02   8.7959131e-01
   7.0240818e-02   1.1111056e-02   4.9459792e-02   4.2656024e-03   1.1617826e+02   8.7764695e-01
   6.4783072e-02   1.0855370e-02   4.5111260e-02   4.0658972e-03   1.1732801e+02   8.8567370e-01
   5.9392180e-02   1.0699559e-02   4.1209430e-02   3.9315390e-03   1.1798086e+02   8.8727217e-01
   5.4149510e-02   1.0646312e-02   3.7736056e-02   3.8518992e-03   1.1816189e+02   8.7585703e-01
   4.9147074e-02   1.0698525e-02   3.4660192e-02   3.8151398e-03   1.1801045e+02   8.7496777e-01
   4.4454944e-02   1.0855182e-02   3.1944300e-02   3.8071008e-03   1.1752696e+02   8.8871655e-01
   4.0100226e-02   1.1111140e-02   2.9542132e-02   3.8117752e-03   1.1701266e+02   8.9139095e-01
   3.6067026e-02   1.1457790e-02   2.7388774e-02   3.8153080e-03   1.1637068e+02   8.8161669e-01
   3.2318704e-02   1.1877369e-02   2.5430908e-02   3.8107464e-03   1.1568560e+02   8.8566845e-01
   2.8839872e-02   1.2351286e-02   2.3641434e-02   3.7945534e-03   1.1500991e+02   8.9310866e-01
   2.5630358e-02   1.2865688e-02   2.1997556e-02   3.7636370e-03   1.1417800e+02   8.9538028e-01
   2.2690682e-02   1.3404374e-02   2.0491066e-02   3.7196576e-03   1.1329557e+02   9.0049686e-01
   2.0033572e-02   1.3945178e-02   1.9126478e-02   3.6676356e-03   1.1241760e+02   9.0224103e-01
   1.7669461e-02   1.4459888e-02   1.7901460e-02   3.6100210e-03   1.1101533e+02   9.0774177e-01
   1.5596109e-02   1.4924755e-02   1.6806362e-02   3.5465080e-03   1.0934332e+02   9.0002198e-01
   1.3803133e-02   1.5328973e-02   1.5833428e-02   3.4770200e-03   1.0778912e+02   8.9161661e-01
   1.2270813e-02   1.5666204e-02   1.4980170e-02   3.4022192e-03   1.0593813e+02   8.9391334e-01
   1.0968765e-02   1.5928837e-02   1.4240633e-02   3.3224260e-03   1.0408014e+02   8.9829613e-01
   9.8653468e-03   1.6108463e-02   1.3603591e-02   3.2385430e-03   1.0243266e+02   9.0179029e-01
   8.9340256e-03   1.6198011e-02   1.3056238e-02   3.1521368e-03   1.0090703e+02   8.8525727e-01
   8.1459236e-03   1.6201234e-02   1.2583227e-02   3.0638050e-03   9.9232207e+01   8.8228219e-01
   7.4760004e-03   1.6130454e-02   1.2170517e-02   2.9743910e-03   9.7380137e+01   8.9243496e-01
   6.9099920e-03   1.5995509e-02   1.1804011e-02   2.8865542e-03   9.5668957e+01   8.8580940e-01
   6.4382324e-03   1.5810334e-02   1.1462278e-02   2.8021586e-03   9.4234195e+01   8.8344146e-01
   6.0534254e-03   1.5597066e-02   1.1126635e-02   2.7214164e-03   9.2881749e+01   8.8725971e-01
   5.7522248e-03   1.5374168e-02   1.0791319e-02   2.6459252e-03   9.1076428e+01   8.8789700e-01
   5.5330650e-03   1.5152510e-02   1.0455041e-02   2.5790792e-03   8.9094761e+01   9.0562329e-01
   5.3920980e-03   1.4935587e-02   1.0115583e-02   2.5239140e-03   8.6847265e+01   9.0470354e-01
   5.3237854e-03   1.4726188e-02   9.7724502e-03   2.4809886e-03   8.4103326e+01   8.8687949e-01
   5.3225282e-03   1.4542074e-02   9.4279164e-03   2.4491344e-03   8.1691071e+01   8.9045029e-01
   5.3840192e-03   1.4406204e-02   9.0868950e-03   2.4276202e-03   7.9527316e+01   8.9098604e-01
   5.5031196e-03   1.4331688e-02   8.7578472e-03   2.4149268e-03   7.6533311e+01   8.9095159e-01
   5.6692686e-03   1.4327453e-02   8.4504400e-03   2.4083072e-03   7.3529512e+01   8.7700786e-01
   5.8676240e-03   1.4397584e-02   8.1701508e-03   2.4059852e-03   7.1426050e+01   8.8495003e-01
   6.0824278e-03   1.4538808e-02   7.9183854e-03   2.4075194e-03   6.9432553e+01   9.0082259e-01
   6.2954800e-03   1.4742413e-02   7.6944490e-03   2.4124594e-03   6.7122709e+01   8.8072490e-01
   6.4857254e-03   1.4990028e-02   7.4954508e-03   2.4193230e-03   6.4479451e+01   8.9421175e-01
   6.6391188e-03   1.5258696e-02   7.3202688e-03   2.4260422e-03   6.2662615e+01   8.9527568e-01
   6.7498328e-03   1.5541227e-02   7.1708924e-03   2.4313904e-03   6.0913913e+01   8.9347817e-01
   6.8163772e-03   1.5848849e-02   7.0491870e-03   2.4352960e-03   5.8539082e+01   9.1542303e-01
   6.8483434e-03   1.6193407e-02   6.9587442e-03   2.4390390e-03   5.6643265e+01   8.9548656e-01
   6.8608134e-03   1.6588211e-02   6.9047232e-03   2.4449432e-03   5.4306255e+01   8.9019841e-01
   6.8668422e-03   1.7049009e-02   6.8916418e-03   2.4547564e-03   5.2000362e+01   8.9726471e-01
   6.8784296e-03   1.7585066e-02   6.9238824e-03   2.4690512e-03   4.9571971e+01   8.8311167e-01
   6.9037698e-03   1.8203946e-02   7.0038746e-03   2.4872138e-03   4.6924840e+01   8.9277288e-01
   6.9492462e-03   1.8910729e-02   7.1312030e-03   2.5075260e-03   4.5344811e+01   9.0676689e-01
   7.0204512e-03   1.9702325e-02   7.3026708e-03   2.5266420e-03   4.4172901e+01   8.9604793e-01
   7.1227652e-03   2.0566042e-02   7.5127174e-03   2.5400366e-03   4.2314729e+01   8.8925419e-01
   7.2616700e-03   2.1480994e-02   7.7536254e-03   2.5447346e-03   3.9673969e+01   8.8823022e-01
   7.4394540e-03   2.2423728e-02   8.0141928e-03   2.5387352e-03   3.8285377e+01   8.8654000e-01
   7.6545076e-03   2.3358274e-02   8.2806254e-03   2.5197338e-03   3.7039654e+01   8.8365111e-01
   7.8984900e-03   2.4237090e-02   8.5354144e-03   2.4877458e-03   3.4751723e+01   8.8141226e-01
   8.1606908e-03   2.5037380e-02   8.7583944e-03   2.4448948e-03   3.1808251e+01   8.8866310e-01
   8.4333010e-03   2.5774296e-02   8.9307620e-03   2.3928450e-03   2.8291510e+01   8.9052457e-01
   8.7107256e-03   2.6476610e-02   9.0350020e-03   2.3336726e-03   2.6386788e+01   8.9061876e-01
   8.9924268e-03   2.7168166e-02   9.0625428e-03   2.2706828e-03   2.4234310e+01   8.8910125e-01
   9.2786948e-03   2.7857208e-02   9.0179486e-03   2.2070338e-03   2.2194972e+01   8.8155418e-01
   9.5727068e-03   2.8526984e-02   8.9101358e-03   2.1447620e-03   2.0316317e+01   8.9446234e-01
   9.8853468e-03   2.9146388e-02   8.7515810e-03   2.0855942e-03   1.7621157e+01   9.0300226e-01
   1.0226475e-02   2.9684014e-02   8.5596496e-03   2.0318940e-03   1.6644838e+01   8.8242938e-01
   1.0603801e-02   3.0089796e-02   8.3513190e-03   1.9861418e-03   1.5289424e+01   8.7316076e-01
   1.1020619e-02   3.0293284e-02   8.1400452e-03   1.9505736e-03   1.3978530e+01   8.8034826e-01
   1.1472157e-02   3.0250396e-02   7.9354074e-03   1.9265618e-03   1.2875702e+01   8.8258383e-01
   1.1950079e-02   2.9973178e-02   7.7431684e-03   1.9136886e-03   1.1371425e+01   8.7526415e-01
   1.2438591e-02   2.9513050e-02   7.5669668e-03   1.9097466e-03   1.1030198e+01   8.7671507e-01
   1.2918869e-02   2.8926842e-02   7.4107100e-03   1.9116192e-03   1.0465836e+01   8.8960039e-01
   1.3373565e-02   2.8263800e-02   7.2780944e-03   1.9171024e-03   9.7813414e+00   8.8284605e-01
   1.3778251e-02   2.7574212e-02   7.1717518e-03   1.9249814e-03   8.8994334e+00   8.7894076e-01
   1.4109087e-02   2.6908646e-02   7.0921744e-03   1.9338290e-03   8.2734292e+00   8.8511029e-01
   1.4349721e-02   2.6303740e-02   7.0373678e-03   1.9423458e-03   8.5980059e+00   8.7986991e-01
   1.4494873e-02   2.5773064e-02   7.0065008e-03   1.9497018e-03   8.6435648e+00   8.9141432e-01
   1.4556231e-02   2.5316974e-02   7.0002122e-03   1.9546092e-03   8.7071936e+00   9.0798402e-01
   1.4547585e-02   2.4924762e-02   7.0171836e-03   1.9547196e-03   8.9207123e+00   8.9618785e-01
   1.4483199e-02   2.4578898e-02   7.0535712e-03   1.9477768e-03   8.9342219e+00   8.7822483e-01
   1.4380407e-02   2.4269550e-02   7.1045710e-03   1.9317056e-03   8.9763823e+00   8.8992243e-01
   1.4247127e-02   2.3979458e-02   7.1652692e-03   1.9054538e-03   9.1252452e+00   8.8524118e-01
   1.4088907e-02   2.3685726e-02   7.2298396e-03   1.8704536e-03   9.2289319e+00   8.6944027e-01
   1.3912805e-02   2.3377068e-02   7.2930180e-03   1.8285500e-03   9.0660265e+00   8.9694893e-01
   1.3720613e-02   2.3034554e-02   7.3526964e-03   1.7817782e-03   9.0295841e+00   8.8392312e-01
   1.3507959e-02   2.2626378e-02   7.4086616e-03   1.7325970e-03   9.3578626e+00   8.8287363e-01
   1.3262697e-02   2.2133130e-02   7.4602890e-03   1.6821494e-03   9.5379296e+00   8.8493559e-01
   1.2974883e-02   2.1556470e-02   7.5062282e-03   1.6305114e-03   9.5349553e+00   8.6435656e-01
   1.2645919e-02   2.0910512e-02   7.5444146e-03   1.5769050e-03   9.6638352e+00   9.0461866e-01
   1.2278175e-02   2.0218602e-02   7.5732006e-03   1.5208800e-03   1.0105074e+01   8.7339594e-01
   1.1868323e-02   1.9501765e-02   7.5932730e-03   1.4637736e-03   1.0613237e+01   8.9875199e-01
   1.1410685e-02   1.8767985e-02   7.6057416e-03   1.4071834e-03   1.0939900e+01   8.9053494e-01
   1.0903147e-02   1.8021895e-02   7.6104988e-03   1.3524800e-03   1.1826534e+01   8.6128576e-01
   1.0352663e-02   1.7266627e-02   7.6068612e-03   1.3017648e-03   1.2383479e+01   9.1884524e-01
   9.7637768e-03   1.6498148e-02   7.5940722e-03   1.2573804e-03   1.1985980e+01   8.5819239e-01
   9.1384468e-03   1.5711694e-02   7.5739458e-03   1.2216294e-03   1.1864860e+01   9.3512243e-01
   8.4904602e-03   1.4910295e-02   7.5504460e-03   1.1968424e-03   1.1810643e+01   8.6375623e-01
   7.8362150e-03   1.4102020e-02   7.5267916e-03   1.1846134e-03   1.1496371e+01   8.9724028e-01
   7.1868174e-03   1.3292565e-02   7.5057814e-03   1.1858226e-03   1.1487025e+01   8.9251211e-01
   6.5525280e-03   1.2484044e-02   7.4898242e-03   1.2012594e-03   1.1739633e+01   7.6507697e-01
   5.9443964e-03   1.1679762e-02   7.4808520e-03   1.2312848e-03   1.1725450e+01   9.1724993e-01
   5.3756930e-03   1.0889649e-02   7.4815150e-03   1.2753454e-03   1.1519827e+01   5.7342989e-01
   4.8600418e-03   1.0123374e-02   7.4962294e-03   1.3319606e-03   1.1357608e+01   9.3796388e-01
   4.4116930e-03   9.3837812e-03   7.5325078e-03   1.3994212e-03   1.1611510e+01   3.7042157e-01
   4.0500054e-03   8.6764204e-03   7.5996780e-03   1.4768142e-03   1.1722402e+01   2.1629578e+00
   3.7996308e-03   8.0119092e-03   7.7072268e-03   1.5645852e-03   1.0882365e+01   1.3122368e+01
   3.6844988e-03   7.3966252e-03   7.8649312e-03   1.6635950e-03   1.0286011e+01   2.7803052e+01
   3.7258606e-03   6.8308368e-03   8.0812144e-03   1.7733094e-03   1.0197248e+01   4.3161028e+01
   3.9455412e-03   6.3141796e-03   8.3625718e-03   1.8927370e-03   9.8283823e+00   5.7656425e+01
   4.3654328e-03   5.8492358e-03   8.7133112e-03   2.0216688e-03   9.4552160e+00   6.7911425e+01
[truncated: 13,395,216 more chars]
