# Supplementary material for: Reflex Control of Robotic Gait Using Human Walking Data
Source: PLoS One. 2014 Oct 27;9(10):e109959. doi: 10.1371/journal.pone.0109959 (PMC4210155; doi:10.1371/journal.pone.0109959)
Supplement: Data S11 — Subject J. (GZ) [file pone.0109959.s028.gz › Data_S11.dat]

   2.3213760e-03   6.5590016e-04   1.3865374e-04   0.0000000e+00   1.1285313e+00   1.3834517e+00
   3.6665736e-03   3.5629684e-03   8.8403886e-04   4.3364706e-04   1.1536030e+00   1.3802591e+00
   4.9908466e-03   6.3629360e-03   1.5810949e-03   8.2914424e-04   1.1538462e+00   1.3852442e+00
   6.3286356e-03   9.1120846e-03   2.2378166e-03   1.1926061e-03   1.1470735e+00   1.3861183e+00
   7.6381788e-03   1.1713166e-02   2.8277386e-03   1.5106580e-03   1.1379665e+00   1.3704676e+00
   8.9333106e-03   1.4182792e-02   3.3485692e-03   1.7845479e-03   1.1465843e+00   1.3615215e+00
   1.0202638e-02   1.6493211e-02   3.7881438e-03   2.0099254e-03   1.1605882e+00   1.3796616e+00
   1.1435152e-02   1.8622634e-02   4.1396434e-03   2.1866614e-03   1.1526113e+00   1.3870983e+00
   1.2640039e-02   2.0588548e-02   4.4086672e-03   2.3231042e-03   1.1465427e+00   1.3771226e+00
   1.3796011e-02   2.2348338e-02   4.5899488e-03   2.4218394e-03   1.1276188e+00   1.3829145e+00
   1.4915793e-02   2.3929658e-02   4.6977222e-03   2.4933188e-03   1.1521098e+00   1.4031189e+00
   1.5979565e-02   2.5316498e-02   4.7386158e-03   2.5431962e-03   1.1639511e+00   1.3928276e+00
   1.6967968e-02   2.6511564e-02   4.7249094e-03   2.5807900e-03   1.1543625e+00   1.4101349e+00
   1.7851544e-02   2.7492896e-02   4.6718494e-03   2.6160032e-03   1.1695233e+00   1.4073697e+00
   1.8589761e-02   2.8210818e-02   4.5926618e-03   2.6575676e-03   1.1420315e+00   1.3645838e+00
   1.9151124e-02   2.8651348e-02   4.5016340e-03   2.7159216e-03   1.1509756e+00   1.4076588e+00
   1.9489821e-02   2.8787910e-02   4.4041474e-03   2.7978652e-03   1.1612222e+00   1.3776065e+00
   1.9588051e-02   2.8618216e-02   4.3068822e-03   2.9111708e-03   1.1448209e+00   1.3716752e+00
   1.9447776e-02   2.8134358e-02   4.2146436e-03   3.0615480e-03   1.1636489e+00   1.3877961e+00
   1.9086751e-02   2.7336630e-02   4.1346694e-03   3.2533166e-03   1.1525626e+00   1.3698501e+00
   1.8552379e-02   2.6270534e-02   4.0763424e-03   3.4894014e-03   1.1355580e+00   1.4250098e+00
   1.7905855e-02   2.5002370e-02   4.0454534e-03   3.7703346e-03   1.1363750e+00   1.3416239e+00
   1.7202518e-02   2.3600566e-02   4.0465738e-03   4.0963454e-03   1.1470771e+00   1.4110450e+00
   1.6475416e-02   2.2119324e-02   4.0801670e-03   4.4661336e-03   1.1463296e+00   1.3644659e+00
   1.5742714e-02   2.0606270e-02   4.1446542e-03   4.8764672e-03   1.1406071e+00   1.3488855e+00
   1.5012868e-02   1.9095142e-02   4.2360160e-03   5.3208080e-03   1.1674971e+00   1.4486083e+00
   1.4296721e-02   1.7603278e-02   4.3467826e-03   5.7903838e-03   1.1481368e+00   1.2979027e+00
   1.3619071e-02   1.6147457e-02   4.4716520e-03   6.2742938e-03   1.1272437e+00   1.4871423e+00
   1.3016476e-02   1.4743533e-02   4.6102652e-03   6.7595864e-03   1.1472618e+00   1.2512912e+00
   1.2532689e-02   1.3399140e-02   4.7631132e-03   7.2346122e-03   1.1501446e+00   1.3801900e+00
   1.2207326e-02   1.2117803e-02   4.9298006e-03   7.6874906e-03   1.1514907e+00   1.2417644e+00
   1.2078716e-02   1.0910341e-02   5.1118058e-03   8.1026936e-03   1.1347631e+00   1.1436637e+00
   1.2186229e-02   9.7915492e-03   5.3115564e-03   8.4663338e-03   1.1357889e+00   1.4771726e+00
   1.2561364e-02   8.7736960e-03   5.5285714e-03   8.7705024e-03   1.1553407e+00   6.6025524e-01
   1.3224477e-02   7.8656762e-03   5.7567348e-03   9.0082260e-03   1.1602579e+00   8.0389539e+00
   1.4185688e-02   7.0728536e-03   5.9838438e-03   9.1774410e-03   1.1426847e+00   2.1317098e+01
   1.5451939e-02   6.3976208e-03   6.1929066e-03   9.2842344e-03   1.1124155e+00   3.3130630e+01
   1.7027195e-02   5.8395496e-03   6.3665522e-03   9.3353456e-03   1.1351825e+00   4.9121393e+01
   1.8904984e-02   5.3963130e-03   6.4901516e-03   9.3371042e-03   1.1498480e+00   6.3158806e+01
   2.1066178e-02   5.0654786e-03   6.5557414e-03   9.2933794e-03   1.1506171e+00   7.2275711e+01
   2.3477752e-02   4.8451702e-03   6.5645806e-03   9.2034050e-03   1.1603263e+00   8.0914110e+01
   2.6092270e-02   4.7297682e-03   6.5248328e-03   9.0686160e-03   1.1389492e+00   8.8678093e+01
   2.8846902e-02   4.7100614e-03   6.4553414e-03   8.8946802e-03   1.1189267e+00   9.6244981e+01
   3.1660794e-02   4.7765954e-03   6.3805426e-03   8.6878772e-03   1.1109485e+00   1.0216269e+02
   3.4437226e-02   4.9189438e-03   6.3215928e-03   8.4578218e-03   1.1420383e+00   1.0595186e+02
   3.7085440e-02   5.1272526e-03   6.3018814e-03   8.2165096e-03   1.1593752e+00   1.0853241e+02
   3.9524088e-02   5.3904986e-03   6.3475288e-03   7.9708398e-03   1.1459459e+00   1.1005625e+02
   4.1651056e-02   5.6930274e-03   6.4812318e-03   7.7215116e-03   1.1675633e+00   1.1115118e+02
   4.3391740e-02   6.0151988e-03   6.7223044e-03   7.4683710e-03   1.1567950e+00   1.1162674e+02
   4.4765244e-02   6.3376260e-03   7.0911400e-03   7.2150970e-03   1.1427798e+00   1.1168540e+02
   4.5830056e-02   6.6456604e-03   7.6089112e-03   6.9658776e-03   1.1772648e+00   1.1156177e+02
   4.6630368e-02   6.9256188e-03   8.2927262e-03   6.7241232e-03   1.1546121e+00   1.1133043e+02
   4.7200280e-02   7.1643196e-03   9.1533588e-03   6.4973946e-03   1.1355895e+00   1.1131494e+02
   4.7552716e-02   7.3540720e-03   1.0193298e-02   6.2936474e-03   1.1756941e+00   1.1131932e+02
   4.7682514e-02   7.4948292e-03   1.1409177e-02   6.1170212e-03   1.1740369e+00   1.1117118e+02
   4.7596912e-02   7.5942848e-03   1.2795119e-02   5.9709498e-03   1.1710281e+00   1.1090491e+02
   4.7322060e-02   7.6607530e-03   1.4339924e-02   5.8589934e-03   1.1576044e+00   1.1044652e+02
   4.6884464e-02   7.6976560e-03   1.6025475e-02   5.7825336e-03   1.1463234e+00   1.0997236e+02
   4.6321960e-02   7.7084044e-03   1.7828072e-02   5.7393902e-03   1.1712646e+00   1.0943645e+02
   4.5699574e-02   7.7028908e-03   1.9716881e-02   5.7264038e-03   1.1520869e+00   1.0875596e+02
   4.5084510e-02   7.6961378e-03   2.1645630e-02   5.7399014e-03   1.1500755e+00   1.0812814e+02
   4.4525688e-02   7.7028100e-03   2.3557616e-02   5.7730692e-03   1.1692590e+00   1.0721832e+02
   4.4063976e-02   7.7342850e-03   2.5398760e-02   5.8197912e-03   1.1573308e+00   1.0621960e+02
   4.3738934e-02   7.7982604e-03   2.7107030e-02   5.8772690e-03   1.1537546e+00   1.0508394e+02
   4.3574446e-02   7.8988794e-03   2.8601976e-02   5.9435802e-03   1.1595799e+00   1.0357757e+02
   4.3565304e-02   8.0365566e-03   2.9794366e-02   6.0187492e-03   1.1591613e+00   1.0221685e+02
   4.3676990e-02   8.2076352e-03   3.0607264e-02   6.1031482e-03   1.1421674e+00   1.0071205e+02
   4.3849366e-02   8.4018204e-03   3.0967370e-02   6.1945794e-03   1.1517738e+00   9.9187611e+01
   4.3994972e-02   8.6050458e-03   3.0794188e-02   6.2907790e-03   1.1593853e+00   9.7399840e+01
   4.4032312e-02   8.8067156e-03   3.0061718e-02   6.3881722e-03   1.1379335e+00   9.5224647e+01
   4.3930560e-02   9.0013704e-03   2.8823554e-02   6.4822738e-03   1.1485667e+00   9.3471251e+01
   4.3702286e-02   9.1863858e-03   2.7178544e-02   6.5708496e-03   1.1322550e+00   9.1552948e+01
   4.3383502e-02   9.3596150e-03   2.5251618e-02   6.6511478e-03   1.1395728e+00   8.9465878e+01
   4.3004360e-02   9.5158114e-03   2.3159646e-02   6.7216488e-03   1.1852276e+00   8.7194837e+01
   4.2571680e-02   9.6441050e-03   2.0997424e-02   6.7817554e-03   1.1387918e+00   8.5010893e+01
   4.2082512e-02   9.7345426e-03   1.8842939e-02   6.8260518e-03   1.1351510e+00   8.2910142e+01
   4.1533356e-02   9.7791616e-03   1.6755183e-02   6.8452984e-03   1.1609139e+00   7.9769912e+01
   4.0933778e-02   9.7668120e-03   1.4780280e-02   6.8303264e-03   1.1299397e+00   7.6562983e+01
   4.0312704e-02   9.6864842e-03   1.2949727e-02   6.7741998e-03   1.1625897e+00   7.3502673e+01
   3.9718084e-02   9.5302382e-03   1.1278349e-02   6.6696570e-03   1.1644426e+00   7.0376378e+01
   3.9203510e-02   9.2956998e-03   9.7688974e-03   6.5111046e-03   1.1231901e+00   6.7422854e+01
   3.8796812e-02   8.9890460e-03   8.4174658e-03   6.3021994e-03   1.1390061e+00   6.4023427e+01
   3.8487798e-02   8.6265410e-03   7.2187932e-03   6.0539106e-03   1.1605212e+00   6.0073365e+01
   3.8228314e-02   8.2296026e-03   6.1646612e-03   5.7817484e-03   1.1571797e+00   5.6193654e+01
   3.7931142e-02   7.8156980e-03   5.2418476e-03   5.5044386e-03   1.1428585e+00   5.2702507e+01
   3.7502450e-02   7.3973616e-03   4.4373572e-03   5.2381032e-03   1.1425474e+00   4.8585391e+01
   3.6885602e-02   6.9824714e-03   3.7418692e-03   4.9945330e-03   1.1491612e+00   4.4831367e+01
   3.6060284e-02   6.5763604e-03   3.1455872e-03   4.7827650e-03   1.1301778e+00   4.2107332e+01
   3.5047502e-02   6.1860912e-03   2.6375838e-03   4.6096694e-03   1.1318738e+00   3.9117031e+01
   3.3908438e-02   5.8208464e-03   2.2089010e-03   4.4797078e-03   1.1636538e+00   3.6419544e+01
   3.2698562e-02   5.4889600e-03   1.8513841e-03   4.3946966e-03   1.1656676e+00   3.4433611e+01
   3.1447332e-02   5.1946180e-03   1.5573582e-03   4.3553236e-03   1.1672411e+00   3.2381757e+01
   3.0177580e-02   4.9410246e-03   1.3202686e-03   4.3615462e-03   1.1587958e+00   3.0227485e+01
   2.8929900e-02   4.7316176e-03   1.1337426e-03   4.4110526e-03   1.1579315e+00   2.8102404e+01
   2.7753160e-02   4.5665278e-03   9.9193380e-04   4.5006014e-03   1.1884061e+00   2.5945052e+01
   2.6675222e-02   4.4421932e-03   8.8909818e-04   4.6248686e-03   1.1609537e+00   2.4385586e+01
   2.5702252e-02   4.3539430e-03   8.1941920e-04   4.7765226e-03   1.1370544e+00   2.2618391e+01
   2.4825142e-02   4.2989870e-03   7.7787148e-04   4.9554896e-03   1.1536176e+00   2.0699526e+01
   2.4035272e-02   4.2761942e-03   7.5981622e-04   5.1698416e-03   1.1525284e+00   1.8719986e+01
   2.3341922e-02   4.2862148e-03   7.6166312e-04   5.4304290e-03   1.1716735e+00   1.6243797e+01
   2.2763640e-02   4.3315524e-03   7.8118930e-04   5.7500694e-03   1.1542424e+00   1.4650134e+01
   2.2322130e-02   4.4141638e-03   8.1622450e-04   6.1416242e-03   1.1365102e+00   1.2892161e+01
   2.2036906e-02   4.5337810e-03   8.6481462e-04   6.6173438e-03   1.1634132e+00   1.1561512e+01
   2.1915752e-02   4.6873880e-03   9.2641160e-04   7.1865616e-03   1.1419718e+00   1.0306890e+01
   2.1952686e-02   4.8693330e-03   1.0019952e-03   7.8548582e-03   1.1516788e+00   8.8742987e+00
   2.2126416e-02   5.0718088e-03   1.0929920e-03   8.6272514e-03   1.1672644e+00   8.4897167e+00
   2.2412682e-02   5.2852398e-03   1.2006605e-03   9.5060736e-03   1.1450308e+00   6.4717421e+00
   2.2801278e-02   5.4981188e-03   1.3260532e-03   1.0486863e-02   1.1523177e+00   4.8929920e+00
   2.3288066e-02   5.6990576e-03   1.4697451e-03   1.1557240e-02   1.1670219e+00   4.5579790e+00
   2.3858348e-02   5.8788862e-03   1.6315116e-03   1.2696099e-02   1.1761975e+00   3.5870221e+00
   2.4484366e-02   6.0306726e-03   1.8099353e-03   1.3874906e-02   1.1588416e+00   3.5165186e+00
   2.5125090e-02   6.1492382e-03   2.0026118e-03   1.5065351e-02   1.1527734e+00   3.4884553e+00
   2.5726872e-02   6.2303428e-03   2.2069368e-03   1.6249366e-02   1.1538231e+00   3.2080952e+00
   2.6254388e-02   6.2715582e-03   2.4195008e-03   1.7417994e-02   1.1513004e+00   3.1796442e+00
   2.6727972e-02   6.2744716e-03   2.6359462e-03   1.8562252e-02   1.1585081e+00   3.2140562e+00
   2.7206172e-02   6.2482656e-03   2.8541348e-03   1.9669097e-02   1.1463271e+00   3.1478802e+00
   2.7749904e-02   6.2069838e-03   3.0752676e-03   2.0726500e-02   1.1428203e+00   2.8346854e+00
   2.8414506e-02   6.1624772e-03   3.3004200e-03   2.1735758e-02   1.1490791e+00   2.8173344e+00
   2.9249438e-02   6.1220402e-03   3.5287284e-03   2.2704128e-02   1.1503139e+00   2.7798299e+00
   3.0291462e-02   6.0868116e-03   3.7594038e-03   2.3629068e-02   1.1425586e+00   2.7674245e+00
   3.1565188e-02   6.0569308e-03   3.9924160e-03   2.4497124e-02   1.1507171e+00   2.8315268e+00
   3.3089230e-02   6.0386350e-03   4.2289452e-03   2.5278662e-02   1.1405932e+00   2.7730405e+00
   3.4867710e-02   6.0431636e-03   4.4722354e-03   2.5937102e-02   1.1380177e+00   2.7595363e+00
   3.6872178e-02   6.0820192e-03   4.7238416e-03   2.6449994e-02   1.1459913e+00   2.6973567e+00
   3.9049520e-02   6.1616852e-03   4.9820892e-03   2.6808706e-02   1.1524625e+00   2.7192394e+00
   4.1363776e-02   6.2835962e-03   5.2447810e-03   2.6999754e-02   1.1574530e+00   2.6675749e+00
   4.3788736e-02   6.4466050e-03   5.5094114e-03   2.7002516e-02   1.1458701e+00   2.5494776e+00
   4.6286854e-02   6.6474238e-03   5.7728428e-03   2.6813278e-02   1.1721719e+00   2.6700083e+00
   4.8850290e-02   6.8827920e-03   6.0329820e-03   2.6443888e-02   1.1182535e+00   2.6851961e+00
   5.1509332e-02   7.1505128e-03   6.2900100e-03   2.5910904e-02   1.1574855e+00   2.5482378e+00
   5.4276746e-02   7.4467094e-03   6.5433974e-03   2.5238778e-02   1.1455226e+00   2.4646418e+00
   5.7132194e-02   7.7656116e-03   6.7877950e-03   2.4458308e-02   1.1224303e+00   2.3337803e+00
   6.0067126e-02   8.1027576e-03   7.0124190e-03   2.3614740e-02   1.1999936e+00   2.3463984e+00
   6.3100110e-02   8.4599546e-03   7.2055800e-03   2.2754046e-02   1.0710676e+00   2.3506361e+00
   6.6269544e-02   8.8493112e-03   7.3631618e-03   2.1900132e-02   1.1730298e+00   2.2651477e+00
   6.9598246e-02   9.2866524e-03   7.4916216e-03   2.1057344e-02   1.1259394e+00   2.3066271e+00
   7.3056326e-02   9.7825382e-03   7.6059600e-03   2.0220718e-02   1.1506914e+00   2.1530623e+00
   7.6579904e-02   1.0338410e-02   7.7239320e-03   1.9397442e-02   1.1329855e+00   2.0265103e+00
   8.0052842e-02   1.0947295e-02   7.8572000e-03   1.8605523e-02   9.8432184e-01   2.0758155e+00
   8.3321810e-02   1.1596106e-02   8.0122626e-03   1.7853452e-02   1.1082264e+00   2.0749594e+00
   8.6239158e-02   1.2267319e-02   8.1939568e-03   1.7142087e-02   7.2865403e-01   2.2279855e+00
   8.8641616e-02   1.2945270e-02   8.4085850e-03   1.6469081e-02   1.2422917e+00   2.1073000e+00
   9.0405252e-02   1.3614472e-02   8.6671620e-03   1.5828455e-02   3.5917748e-01   1.9327394e+00
   9.1488198e-02   1.4260923e-02   8.9809366e-03   1.5210224e-02   6.4124542e+00   2.0632094e+00
   9.1857344e-02   1.4876868e-02   9.3617076e-03   1.4604593e-02   3.0869554e+01   1.7370395e+00
   9.1495500e-02   1.5450449e-02   9.8203326e-03   1.4006684e-02   5.5865408e+01   1.3716278e+00
   9.0462628e-02   1.5969132e-02   1.0361974e-02   1.3409631e-02   7.0000300e+01   1.4078690e+00
   8.8860254e-02   1.6427086e-02   1.0984683e-02   1.2804233e-02   8.1178048e+01   1.3662389e+00
   8.6768644e-02   1.6814841e-02   1.1679977e-02   1.2184963e-02   8.9515068e+01   1.3613495e+00
   8.4199892e-02   1.7122311e-02   1.2439356e-02   1.1548784e-02   9.6560685e+01   1.3978309e+00
   8.1137020e-02   1.7346221e-02   1.3247057e-02   1.0893411e-02   1.0443071e+02   1.3698118e+00
   7.7601468e-02   1.7480095e-02   1.4082117e-02   1.0221160e-02   1.1104684e+02   1.3707670e+00
   7.3631500e-02   1.7516704e-02   1.4933956e-02   9.5439494e-03   1.1596237e+02   1.3716520e+00
   6.9302322e-02   1.7460057e-02   1.5796859e-02   8.8789112e-03   1.1904488e+02   1.3725710e+00
   6.4747898e-02   1.7318585e-02   1.6665950e-02   8.2417756e-03   1.2049100e+02   1.3870399e+00
   6.0126190e-02   1.7101501e-02   1.7532083e-02   7.6452120e-03   1.2087557e+02   1.3918399e+00
   5.5583576e-02   1.6816638e-02   1.8378969e-02   7.0977138e-03   1.2085236e+02   1.3539239e+00
   5.1230258e-02   1.6468982e-02   1.9188369e-02   6.6062150e-03   1.2077502e+02   1.3576400e+00
   4.7140088e-02   1.6067197e-02   1.9940269e-02   6.1795476e-03   1.2050187e+02   1.3994062e+00
   4.3343650e-02   1.5617021e-02   2.0607688e-02   5.8259044e-03   1.2000915e+02   1.3896378e+00
   3.9838100e-02   1.5127344e-02   2.1149300e-02   5.5503420e-03   1.1965437e+02   1.3763487e+00
   3.6593638e-02   1.4618135e-02   2.1532388e-02   5.3568778e-03   1.1951892e+02   1.3649541e+00
   3.3552660e-02   1.4106833e-02   2.1743200e-02   5.2494582e-03   1.1915332e+02   1.3793240e+00
   3.0658248e-02   1.3601663e-02   2.1776588e-02   5.2297514e-03   1.1888234e+02   1.3935013e+00
   2.7853908e-02   1.3107857e-02   2.1645392e-02   5.2976460e-03   1.1882073e+02   1.3884873e+00
   2.5087894e-02   1.2639221e-02   2.1367908e-02   5.4532510e-03   1.1869188e+02   1.3877936e+00
   2.2356416e-02   1.2213308e-02   2.0948538e-02   5.6964638e-03   1.1854685e+02   1.3754272e+00
   1.9710960e-02   1.1839624e-02   2.0384188e-02   6.0278228e-03   1.1825795e+02   1.4067650e+00
   1.7217060e-02   1.1521083e-02   1.9688042e-02   6.4466956e-03   1.1804889e+02   1.4058550e+00
   1.4922189e-02   1.1251344e-02   1.8894850e-02   6.9508936e-03   1.1785307e+02   1.3866686e+00
   1.2854328e-02   1.1013276e-02   1.8037358e-02   7.5396318e-03   1.1730956e+02   1.4004896e+00
   1.1025755e-02   1.0785146e-02   1.7142565e-02   8.2116628e-03   1.1675987e+02   1.3652755e+00
   9.4366686e-03   1.0546679e-02   1.6238036e-02   8.9671472e-03   1.1633590e+02   1.3765848e+00
   8.0811586e-03   1.0288382e-02   1.5344967e-02   9.8068184e-03   1.1569340e+02   1.4148931e+00
   6.9486852e-03   1.0017454e-02   1.4474570e-02   1.0725132e-02   1.1489656e+02   1.4196999e+00
   6.0261120e-03   9.7488344e-03   1.3632658e-02   1.1710881e-02   1.1420464e+02   1.4116569e+00
   5.3005016e-03   9.4957458e-03   1.2824871e-02   1.2753039e-02   1.1356216e+02   1.3758206e+00
   4.7602740e-03   9.2697900e-03   1.2059130e-02   1.3844647e-02   1.1286867e+02   1.3803207e+00
   4.3947856e-03   9.0774690e-03   1.1346247e-02   1.4976580e-02   1.1201360e+02   1.3770156e+00
   4.1931348e-03   8.9183404e-03   1.0694915e-02   1.6136067e-02   1.1101872e+02   1.3730095e+00
   4.1438466e-03   8.7896138e-03   1.0106019e-02   1.7313513e-02   1.0990599e+02   1.3924281e+00
   4.2340832e-03   8.6860748e-03   9.5746622e-03   1.8497781e-02   1.0860408e+02   1.3781526e+00
   4.4508288e-03   8.5975344e-03   9.0970186e-03   1.9667659e-02   1.0738728e+02   1.3846706e+00
   4.7817478e-03   8.5105004e-03   8.6725132e-03   2.0792382e-02   1.0587208e+02   1.4033045e+00
   5.2135612e-03   8.4153468e-03   8.3014256e-03   2.1846010e-02   1.0395194e+02   1.3839311e+00
   5.7304056e-03   8.3090614e-03   7.9844890e-03   2.2808266e-02   1.0234234e+02   1.3844854e+00
   6.3133484e-03   8.1918480e-03   7.7223230e-03   2.3647698e-02   1.0037090e+02   1.4054552e+00
   6.9424328e-03   8.0637924e-03   7.5145558e-03   2.4322646e-02   9.8133732e+01   1.3799903e+00
   7.5960694e-03   7.9203464e-03   7.3549280e-03   2.4791918e-02   9.6331454e+01   1.4060911e+00
   8.2516712e-03   7.7579520e-03   7.2291190e-03   2.5021214e-02   9.4356041e+01   1.4172538e+00
   8.8847386e-03   7.5816128e-03   7.1184330e-03   2.4974664e-02   9.2391251e+01   1.3698662e+00
   9.4667634e-03   7.4026076e-03   7.0026134e-03   2.4622678e-02   9.0523887e+01   1.4157156e+00
   9.9741842e-03   7.2335218e-03   6.8675576e-03   2.3970166e-02   8.8168903e+01   1.4171907e+00
   1.0394768e-02   7.0805410e-03   6.7031608e-03   2.3044492e-02   8.5269479e+01   1.3764578e+00
   1.0728666e-02   6.9443284e-03   6.5033168e-03   2.1887718e-02   8.2131037e+01   1.3906191e+00
   1.0985802e-02   6.8283124e-03   6.2755338e-03   2.0565380e-02   7.8590460e+01   1.3998219e+00
   1.1182972e-02   6.7388206e-03   6.0316904e-03   1.9142387e-02   7.5091704e+01   1.4020264e+00
   1.1343110e-02   6.6824438e-03   5.7815298e-03   1.7669612e-02   7.1842166e+01   1.3877556e+00
   1.1484337e-02   6.6665942e-03   5.5353712e-03   1.6191794e-02   6.8317431e+01   1.3926752e+00
   1.1613464e-02   6.6974524e-03   5.3012060e-03   1.4748764e-02   6.5026434e+01   1.3928689e+00
   1.1729751e-02   6.7752654e-03   5.0835116e-03   1.3373524e-02   6.1792430e+01   1.3895685e+00
   1.1831859e-02   6.8955850e-03   4.8822144e-03   1.2087727e-02   5.8818793e+01   1.4147933e+00
   1.1921197e-02   7.0507966e-03   4.6939706e-03   1.0901348e-02   5.5408145e+01   1.4055919e+00
   1.1997977e-02   7.2286754e-03   4.5149500e-03   9.8171200e-03   5.1802221e+01   1.3953827e+00
   1.2058968e-02   7.4217746e-03   4.3413462e-03   8.8348904e-03   4.9307823e+01   1.3990785e+00
   1.2096671e-02   7.6288188e-03   4.1687288e-03   7.9534100e-03   4.6364640e+01   1.3883454e+00
   1.2103561e-02   7.8461686e-03   3.9942974e-03   7.1680058e-03   4.3394584e+01   1.3887742e+00
   1.2078854e-02   8.0719252e-03   3.8195680e-03   6.4718516e-03   3.9797007e+01   1.3775078e+00
   1.2030285e-02   8.3052714e-03   3.6471280e-03   5.8577572e-03   3.6295508e+01   1.3788988e+00
   1.1969904e-02   8.5449124e-03   3.4782598e-03   5.3186554e-03   3.3777121e+01   1.4137639e+00
   1.1907565e-02   8.7906954e-03   3.3140742e-03   4.8485776e-03   2.9874096e+01   1.4022853e+00
   1.1852582e-02   9.0404136e-03   3.1572780e-03   4.4412194e-03   2.5713096e+01   1.3663729e+00
   1.1816071e-02   9.2940390e-03   3.0118800e-03   4.0903342e-03   2.0706475e+01   1.4032823e+00
   1.1808585e-02   9.5601926e-03   2.8816822e-03   3.7901214e-03   1.6844663e+01   1.4210604e+00
   1.1838454e-02   9.8580874e-03   2.7721682e-03   3.5360656e-03   1.4305721e+01   1.3828232e+00
   1.1908295e-02   1.0209372e-02   2.6910046e-03   3.3260036e-03   1.0107061e+01   1.4016660e+00
   1.2015651e-02   1.0628625e-02   2.6455174e-03   3.1584486e-03   7.6829376e+00   1.4116986e+00
   1.2156556e-02   1.1124487e-02   2.6414482e-03   3.0329564e-03   6.3515678e+00   1.3888350e+00
   1.2320846e-02   1.1701615e-02   2.6826124e-03   2.9499174e-03   4.8985182e+00   1.3938931e+00
   1.2490089e-02   1.2358203e-02   2.7722138e-03   2.9084438e-03   3.8973316e+00   1.3782664e+00
   1.2647198e-02   1.3083427e-02   2.9147926e-03   2.9061876e-03   2.8741130e+00   1.3661331e+00
   1.2779769e-02   1.3857539e-02   3.1146566e-03   2.9403700e-03   2.6155026e+00   1.3901733e+00
   1.2875174e-02   1.4656111e-02   3.3737292e-03   3.0075520e-03   1.7190106e+00   1.3827105e+00
   1.2923966e-02   1.5461490e-02   3.6926234e-03   3.1026658e-03   1.0488983e+00   1.3505150e+00
   1.2923738e-02   1.6257643e-02   4.0725450e-03   3.2192226e-03   1.2445062e+00   1.3797304e+00
   1.2874593e-02   1.7024100e-02   4.5146912e-03   3.3494526e-03   1.1273827e+00   1.4146961e+00
   1.2774336e-02   1.7743634e-02   5.0170194e-03   3.4855082e-03   1.1663656e+00   1.3931010e+00
   1.2622407e-02   1.8401066e-02   5.5739066e-03   3.6198558e-03   1.1421270e+00   1.4164483e+00
   1.2424460e-02   1.8996554e-02   6.1765366e-03   3.7441388e-03   1.1235511e+00   1.4139906e+00
   1.2185259e-02   1.9540611e-02   6.8112204e-03   3.8516726e-03   1.1818557e+00   1.3888135e+00
   1.1908498e-02   2.0040270e-02   7.4622312e-03   3.9404180e-03   1.1441479e+00   1.4275092e+00
   1.1602090e-02   2.0515844e-02   8.1113414e-03   4.0128208e-03   1.1464086e+00   1.3927696e+00
   1.1274493e-02   2.0991686e-02   8.7339348e-03   4.0733242e-03   1.1302598e+00   1.3924456e+00
   1.0933996e-02   2.1474790e-02   9.3040202e-03   4.1264218e-03   1.1559900e+00   1.3834563e+00
   1.0590917e-02   2.1955134e-02   9.7996212e-03   4.1761136e-03   1.1393558e+00   1.3611346e+00
   1.0254966e-02   2.2412102e-02   1.0198537e-02   4.2240068e-03   1.1315960e+00   1.4133325e+00
   9.9292694e-03   2.2816610e-02   1.0475081e-02   4.2692922e-03   1.1589435e+00   1.3351504e+00
   9.6097932e-03   2.3137126e-02   1.0613807e-02   4.3108910e-03   1.1311007e+00   1.4082164e+00
   9.2901992e-03   2.3343350e-02   1.0618297e-02   4.3475456e-03   1.1401539e+00   1.4106357e+00
   8.9643784e-03   2.3408076e-02   1.0500762e-02   4.3767810e-03   1.1530910e+00   1.3381691e+00
   8.6284380e-03   2.3325966e-02   1.0281168e-02   4.3952948e-03   1.1275000e+00   1.4261709e+00
   8.2842778e-03   2.3104750e-02   9.9882316e-03   4.3987298e-03   1.1354637e+00   1.3279549e+00
   7.9368884e-03   2.2755452e-02   9.6491138e-03   4.3824126e-03   1.1468312e+00   1.4400693e+00
   7.5887850e-03   2.2303568e-02   9.2865354e-03   4.3448858e-03   1.1192116e+00   1.3685023e+00
   7.2453640e-03   2.1770496e-02   8.9229548e-03   4.2876560e-03   1.1337709e+00   1.3759091e+00
   6.9197426e-03   2.1163794e-02   8.5784428e-03   4.2145282e-03   1.1481284e+00   1.4375327e+00
   6.6366064e-03   2.0480246e-02   8.2647072e-03   4.1322820e-03   1.1242436e+00   1.2974767e+00
   6.4346614e-03   1.9706586e-02   7.9856416e-03   4.0475874e-03   1.1539518e+00   1.5243349e+00
   6.3555060e-03   1.8832446e-02   7.7420462e-03   3.9641402e-03   1.1577845e+00   1.1744413e+00
   6.4391726e-03   1.7855548e-02   7.5315382e-03   3.8828290e-03   1.1328005e+00   1.4838371e+00
   6.7268698e-03   1.6784773e-02   7.3463228e-03   3.8040968e-03   1.1504701e+00   1.2173943e+00
   7.2592050e-03   1.5639126e-02   7.1748438e-03   3.7293298e-03   1.1545584e+00   1.1967146e+00
   8.0780368e-03   1.4439152e-02   7.0037664e-03   3.6620296e-03   1.1540822e+00   1.4315866e+00
   9.2273776e-03   1.3206138e-02   6.8211336e-03   3.6073180e-03   1.1562451e+00   7.3252645e-01
   1.0747978e-02   1.1968596e-02   6.6190106e-03   3.5682094e-03   1.1485941e+00   9.1718449e+00
   1.2674275e-02   1.0763789e-02   6.3926984e-03   3.5455758e-03   1.1386175e+00   2.1365796e+01
   1.5034149e-02   9.6262298e-03   6.1430006e-03   3.5384524e-03   1.1326752e+00   3.2685247e+01
   1.7844517e-02   8.5815786e-03   5.8752464e-03   3.5438422e-03   1.1411742e+00   4.8830847e+01
   2.1110072e-02   7.6496198e-03   5.5965480e-03   3.5593354e-03   1.1461980e+00   6.1359957e+01
   2.4821538e-02   6.8438430e-03   5.3162804e-03   3.5824716e-03   1.1363731e+00   7.0816379e+01
   2.8949234e-02   6.1706246e-03   5.0437424e-03   3.6082654e-03   1.1378057e+00   7.9566234e+01
   3.3439426e-02   5.6286808e-03   4.7864584e-03   3.6297098e-03   1.1556885e+00   8.7210928e+01
   3.8216028e-02   5.2122440e-03   4.5501866e-03   3.6392806e-03   1.1444083e+00   9.5916824e+01
   4.3181774e-02   4.9149894e-03   4.3391492e-03   3.6288968e-03   1.1289400e+00   1.0239004e+02
   4.8208734e-02   4.7282324e-03   4.1565044e-03   3.5923062e-03   1.1226999e+00   1.0669190e+02
   5.3128268e-02   4.6398948e-03   4.0045470e-03   3.5288346e-03   1.1188241e+00   1.0932057e+02
   5.7724368e-02   4.6340488e-03   3.8836004e-03   3.4420932e-03   1.1465392e+00   1.1068741e+02
   6.1759262e-02   4.6925996e-03   3.7909626e-03   3.3383774e-03   1.1469765e+00   1.1185784e+02
   6.5037116e-02   4.7976074e-03   3.7224748e-03   3.2256748e-03   1.1385187e+00   1.1234291e+02
   6.7428430e-02   4.9277004e-03   3.6740014e-03   3.1120224e-03   1.1458552e+00   1.1253461e+02
   6.8876328e-02   5.0619402e-03   3.6422158e-03   3.0047530e-03   1.1227398e+00   1.1250346e+02
   6.9419062e-02   5.1861042e-03   3.6243246e-03   2.9096588e-03   1.1233604e+00   1.1266771e+02
   6.9157784e-02   5.2886206e-03   3.6170872e-03   2.8319432e-03   1.1504086e+00   1.1277110e+02
   6.8199788e-02   5.3618508e-03   3.6158022e-03   2.7764432e-03   1.1597791e+00   1.1244898e+02
   6.6637774e-02   5.4052554e-03   3.6144504e-03   2.7468622e-03   1.1793751e+00   1.1226451e+02
   6.4565294e-02   5.4220088e-03   3.6070562e-03   2.7462804e-03   1.1739236e+00   1.1207678e+02
   6.2101068e-02   5.4160476e-03   3.5879726e-03   2.7769006e-03   1.1420320e+00   1.1170357e+02
   5.9382370e-02   5.3894866e-03   3.5544014e-03   2.8398880e-03   1.1553334e+00   1.1102354e+02
   5.6539710e-02   5.3430676e-03   3.5065698e-03   2.9356356e-03   1.1629509e+00   1.1016519e+02
   5.3676350e-02   5.2803146e-03   3.4439856e-03   3.0629704e-03   1.1594742e+00   1.0922186e+02
   5.0878542e-02   5.2097734e-03   3.3669096e-03   3.2187594e-03   1.1687539e+00   1.0799157e+02
   4.8232306e-02   5.1409960e-03   3.2798020e-03   3.3984996e-03   1.1668727e+00   1.0689318e+02
   4.5818702e-02   5.0817424e-03   3.1907540e-03   3.5959826e-03   1.1655786e+00   1.0581151e+02
   4.3698392e-02   5.0381078e-03   3.1084694e-03   3.8042824e-03   1.1481894e+00   1.0454103e+02
   4.1896248e-02   5.0111240e-03   3.0404102e-03   4.0173668e-03   1.1461105e+00   1.0336923e+02
   4.0413520e-02   4.9988922e-03   2.9914666e-03   4.2285764e-03   1.1777894e+00   1.0199395e+02
   3.9233454e-02   4.9996290e-03   2.9630682e-03   4.4313528e-03   1.1730548e+00   1.0066187e+02
   3.8303998e-02   5.0089224e-03   2.9548566e-03   4.6216848e-03   1.1441445e+00   9.9417744e+01
   3.7558160e-02   5.0207880e-03   2.9640918e-03   4.7956798e-03   1.1505239e+00   9.7790457e+01
   3.6950380e-02   5.0284898e-03   2.9855246e-03   4.9487092e-03   1.1627153e+00   9.5964405e+01
   3.6463850e-02   5.0226316e-03   3.0145520e-03   5.0797986e-03   1.1806955e+00   9.3820123e+01
   3.6099440e-02   4.9926758e-03   3.0476756e-03   5.1918820e-03   1.1939903e+00   9.1460615e+01
   3.5855634e-02   4.9329978e-03   3.0823356e-03   5.2880980e-03   1.1721421e+00   8.9195881e+01
   3.5733740e-02   4.8464834e-03   3.1166734e-03   5.3703462e-03   1.1530906e+00   8.6625164e+01
   3.5736200e-02   4.7409566e-03   3.1488764e-03   5.4377868e-03   1.1427263e+00   8.3869842e+01
   3.5839800e-02   4.6241904e-03   3.1767814e-03   5.4874812e-03   1.1429678e+00   8.1235823e+01
   3.6010018e-02   4.5003008e-03   3.1966800e-03   5.5189554e-03   1.1534505e+00   7.8041599e+01
   3.6229224e-02   4.3698788e-03   3.2038018e-03   5.5334984e-03   1.1519703e+00   7.4848706e+01
   3.6508608e-02   4.2310864e-03   3.1937428e-03   5.5319992e-03   1.1513112e+00   7.2094295e+01
   3.6864530e-02   4.0825058e-03   3.1632928e-03   5.5173800e-03   1.1699924e+00   6.8996929e+01
   3.7278396e-02   3.9291814e-03   3.1097366e-03   5.4921854e-03   1.1770863e+00   6.6232144e+01
   3.7709980e-02   3.7794976e-03   3.0322618e-03   5.4558274e-03   1.1710249e+00   6.2994641e+01
   3.8113328e-02   3.6389072e-03   2.9336882e-03   5.4054142e-03   1.1578741e+00   5.9178170e+01
   3.8434682e-02   3.5104364e-03   2.8177916e-03   5.3364574e-03   1.1509173e+00   5.6107501e+01
   3.8627806e-02   3.3958936e-03   2.6895808e-03   5.2458896e-03   1.1878379e+00   5.2058327e+01
   3.8668214e-02   3.2962476e-03   2.5556526e-03   5.1310136e-03   1.1864840e+00   4.7721619e+01
   3.8541028e-02   3.2132976e-03   2.4213902e-03   4.9897676e-03   1.1604578e+00   4.4500465e+01
   3.8229034e-02   3.1512616e-03   2.2903312e-03   4.8247852e-03   1.1539931e+00   4.1025428e+01
   3.7734364e-02   3.1140998e-03   2.1640616e-03   4.6405330e-03   1.1356653e+00   3.7989327e+01
   3.7083138e-02   3.1024672e-03   2.0429730e-03   4.4425152e-03   1.1531989e+00   3.5009096e+01
   3.6311968e-02   3.1139960e-03   1.9278207e-03   4.2389226e-03   1.1627468e+00   3.1243075e+01
   3.5455942e-02   3.1436078e-03   1.8204876e-03   4.0411390e-03   1.1634221e+00   2.7101188e+01
   3.4535318e-02   3.1860706e-03   1.7239028e-03   3.8665190e-03   1.1619870e+00   2.2503565e+01
   3.3563992e-02   3.2377130e-03   1.6407845e-03   3.7355466e-03   1.1516465e+00   1.8470469e+01
   3.2548546e-02   3.2937214e-03   1.5733912e-03   3.6675234e-03   1.1676754e+00   1.4844161e+01
   3.1480616e-02   3.3490464e-03   1.5239539e-03   3.6797936e-03   1.1493318e+00   1.1233745e+01
   3.0356956e-02   3.3980904e-03   1.4941708e-03   3.7880308e-03   1.1546366e+00   8.0089556e+00
   2.9193684e-02   3.4336370e-03   1.4846138e-03   4.0072540e-03   1.1690680e+00   5.7954388e+00
   2.8020810e-02   3.4541498e-03   1.4952004e-03   4.3510354e-03   1.1550984e+00   4.3752540e+00
   2.6873422e-02   3.4646358e-03   1.5256874e-03   4.8303956e-03   1.1772649e+00   3.0125662e+00
   2.5786776e-02   3.4705178e-03   1.5751139e-03   5.4528296e-03   1.1721767e+00   2.3742599e+00
   2.4801820e-02   3.4767442e-03   1.6422570e-03   6.2225044e-03   1.1576254e+00   2.1790423e+00
   2.3966196e-02   3.4875432e-03   1.7255971e-03   7.1415548e-03   1.1547142e+00   2.0326852e+00
   2.3317754e-02   3.5057580e-03   1.8221635e-03   8.2094550e-03   1.1673792e+00   1.6743689e+00
   2.2874646e-02   3.5326616e-03   1.9279671e-03   9.4219840e-03   1.1761350e+00   1.3123625e+00
   2.2637336e-02   3.5687086e-03   2.0387104e-03   1.0773758e-02   1.1574711e+00   1.4188674e+00
   2.2584792e-02   3.6140028e-03   2.1506340e-03   1.2260712e-02   1.1590210e+00   1.3806206e+00
   2.2689950e-02   3.6675994e-03   2.2621498e-03   1.3875879e-02   1.1556790e+00   1.3766707e+00
   2.2934894e-02   3.7285058e-03   2.3741054e-03   1.5610924e-02   1.1495312e+00   1.4272755e+00
   2.3304760e-02   3.7944368e-03   2.4886498e-03   1.7459224e-02   1.1336800e+00   1.3875008e+00
   2.3775314e-02   3.8613876e-03   2.6085968e-03   1.9405594e-02   1.1482526e+00   1.4193973e+00
   2.4317230e-02   3.9270464e-03   2.7359334e-03   2.1422060e-02   1.1676413e+00   1.3766286e+00
   2.4924474e-02   3.9913120e-03   2.8709032e-03   2.3473904e-02   1.1411275e+00   1.3811387e+00
   2.5608028e-02   4.0570196e-03   3.0125980e-03   2.5524420e-02   1.1480593e+00   1.3827225e+00
   2.6385908e-02   4.1294416e-03   3.1578440e-03   2.7527942e-02   1.1592858e+00   1.3746778e+00
   2.7273792e-02   4.2119650e-03   3.3030780e-03   2.9415328e-02   1.1684799e+00   1.3987015e+00
   2.8277804e-02   4.3065736e-03   3.4457388e-03   3.1106264e-02   1.1675260e+00   1.3901224e+00
   2.9424732e-02   4.4182450e-03   3.5830248e-03   3.2544508e-02   1.1435946e+00   1.3786216e+00
   3.0758144e-02   4.5574298e-03   3.7142622e-03   3.3720116e-02   1.1535560e+00   1.3552467e+00
   3.2329680e-02   4.7372650e-03   3.8394908e-03   3.4654120e-02   1.1540966e+00   1.3978155e+00
   3.4198512e-02   4.9676128e-03   3.9574058e-03   3.5372020e-02   1.1344330e+00   1.3861572e+00
   3.6408586e-02   5.2531158e-03   4.0666670e-03   3.5889948e-02   1.1478609e+00   1.3522836e+00
   3.8990446e-02   5.5944920e-03   4.1665110e-03   3.6207016e-02   1.1445136e+00   1.4088119e+00
   4.1975172e-02   5.9894522e-03   4.2597484e-03   3.6320780e-02   1.1377264e+00   1.4024597e+00
   4.5381914e-02   6.4353252e-03   4.3536458e-03   3.6228440e-02   1.1649865e+00   1.3830692e+00
   4.9194476e-02   6.9316654e-03   4.4561978e-03   3.5929972e-02   1.1520817e+00   1.3920566e+00
   5.3364760e-02   7.4771258e-03   4.5740396e-03   3.5445004e-02   1.1852022e+00   1.3879415e+00
   5.7823564e-02   8.0651032e-03   4.7165228e-03   3.4790400e-02   1.1587808e+00   1.3783523e+00
   6.2478356e-02   8.6849172e-03   4.8969916e-03   3.3975908e-02   1.1348018e+00   1.3781309e+00
   6.7216384e-02   9.3249736e-03   5.1261412e-03   3.3018352e-02   1.1612836e+00   1.3804973e+00
   7.1936704e-02   9.9736428e-03   5.4107724e-03   3.1944208e-02   1.0942883e+00   1.3754338e+00
   7.6575766e-02   1.0621194e-02   5.7554976e-03   3.0789210e-02   1.1784928e+00   1.3853663e+00
   8.1070940e-02   1.1259360e-02   6.1611818e-03   2.9582202e-02   1.0985499e+00   1.3776312e+00
   8.5345232e-02   1.1881041e-02   6.6271700e-03   2.8341288e-02   1.1511442e+00   1.3840372e+00
   8.9351982e-02   1.2482028e-02   7.1498090e-03   2.7073284e-02   1.1842604e+00   1.4004796e+00
   9.3089434e-02   1.3057571e-02   7.7216234e-03   2.5771774e-02   1.0902854e+00   1.3785032e+00
   9.6568246e-02   1.3604909e-02   8.3356328e-03   2.4432856e-02   1.2339583e+00   1.3727394e+00
   9.9753650e-02   1.4122361e-02   8.9856158e-03   2.3064906e-02   9.5825915e-01   1.3656510e+00
   1.0255631e-01   1.4602260e-02   9.6731996e-03   2.1682802e-02   1.1882667e+00   1.3721927e+00
   1.0486110e-01   1.5034590e-02   1.0406683e-02   2.0304244e-02   8.1437376e-01   1.3965574e+00
   1.0651625e-01   1.5410997e-02   1.1192467e-02   1.8945752e-02   1.0052329e+00   1.3937855e+00
   1.0738529e-01   1.5727841e-02   1.2039899e-02   1.7612210e-02   9.1054215e-01   1.4029192e+00
   1.0739955e-01   1.5983853e-02   1.2958509e-02   1.6302638e-02   1.2430824e+00   1.3888650e+00
   1.0653582e-01   1.6170258e-02   1.3950900e-02   1.5023694e-02   1.6609124e+01   1.3842649e+00
   1.0479673e-01   1.6274381e-02   1.5010147e-02   1.3790066e-02   4.2609133e+01   1.3962965e+00
   1.0218580e-01   1.6295620e-02   1.6124634e-02   1.2620160e-02   6.3136671e+01   1.3863644e+00
   9.8722770e-02   1.6244077e-02   1.7287105e-02   1.1531587e-02   7.7668550e+01   1.3988025e+00
   9.4491522e-02   1.6127246e-02   1.8487511e-02   1.0536326e-02   8.7889540e+01   1.3728975e+00
   8.9657224e-02   1.5953189e-02   1.9709687e-02   9.6377928e-03   9.6699562e+01   1.3798980e+00
   8.4420342e-02   1.5735085e-02   2.0936720e-02   8.8343998e-03   1.0447419e+02   1.4114130e+00
   7.8927548e-02   1.5491496e-02   2.2147870e-02   8.1234250e-03   1.1006418e+02   1.3640505e+00
   7.3241180e-02   1.5238092e-02   2.3316568e-02   7.4984846e-03   1.1432065e+02   1.3837059e+00
   6.7370098e-02   1.4976760e-02   2.4409028e-02   6.9500202e-03   1.1680114e+02   1.3945574e+00
   6.1344586e-02   1.4710758e-02   2.5386086e-02   6.4691876e-03   1.1818992e+02   1.3644787e+00
   5.5279856e-02   1.4447326e-02   2.6201546e-02   6.0473206e-03   1.1876653e+02   1.3991327e+00
   4.9335824e-02   1.4191465e-02   2.6795342e-02   5.6747068e-03   1.1886112e+02   1.3720504e+00
   4.3665782e-02   1.3957286e-02   2.7107622e-02   5.3421244e-03   1.1865991e+02   1.3442723e+00
   3.8400914e-02   1.3758828e-02   2.7086282e-02   5.0416710e-03   1.1808240e+02   1.3741581e+00
   3.3628616e-02   1.3601108e-02   2.6695950e-02   4.7692802e-03   1.1768840e+02   1.3741159e+00
   2.9391478e-02   1.3487195e-02   2.5947234e-02   4.5257982e-03   1.1731468e+02   1.3830887e+00
   2.5704124e-02   1.3421437e-02   2.4892836e-02   4.3132782e-03   1.1700140e+02   1.3872870e+00
   2.2570278e-02   1.3404082e-02   2.3613160e-02   4.1362750e-03   1.1672927e+02   1.3743311e+00
   1.9984536e-02   1.3424763e-02   2.2201404e-02   4.0029818e-03   1.1641909e+02   1.3845669e+00
   1.7926760e-02   1.3470648e-02   2.0738196e-02   3.9211376e-03   1.1609962e+02   1.3833631e+00
   1.6364028e-02   1.3526723e-02   1.9286354e-02   3.8964196e-03   1.1559137e+02   1.3956437e+00
   1.5248666e-02   1.3576116e-02   1.7890892e-02   3.9319340e-03   1.1509889e+02   1.4099879e+00
   1.4523460e-02   1.3611811e-02   1.6584275e-02   4.0286452e-03   1.1446988e+02   1.3779878e+00
   1.4128521e-02   1.3629100e-02   1.5394592e-02   4.1884914e-03   1.1366098e+02   1.3760290e+00
   1.3998969e-02   1.3619539e-02   1.4340864e-02   4.4157964e-03   1.1294041e+02   1.3992220e+00
   1.4069432e-02   1.3580126e-02   1.3427293e-02   4.7145912e-03   1.1218975e+02   1.4060024e+00
   1.4284471e-02   1.3517299e-02   1.2639737e-02   5.0871898e-03   1.1130247e+02   1.3968934e+00
   1.4603901e-02   1.3447971e-02   1.1955222e-02   5.5335098e-03   1.0981787e+02   1.3934452e+00
   1.4993766e-02   1.3390682e-02   1.1356280e-02   6.0510356e-03   1.0807062e+02   1.4173390e+00
   1.5421189e-02   1.3354173e-02   1.0829182e-02   6.6377354e-03   1.0652994e+02   1.4053280e+00
   1.5867217e-02   1.3341549e-02   1.0365528e-02   7.2898236e-03   1.0461534e+02   1.3916929e+00
   1.6328364e-02   1.3353699e-02   9.9659498e-03   8.0021462e-03   1.0279829e+02   1.3954991e+00
   1.6807902e-02   1.3387637e-02   9.6343870e-03   8.7769890e-03   1.0126800e+02   1.3887124e+00
   1.7305703e-02   1.3437916e-02   9.3694960e-03   9.6228466e-03   9.9454301e+01   1.3925333e+00
   1.7810791e-02   1.3499806e-02   9.1593980e-03   1.0544541e-02   9.7224823e+01   1.3872587e+00
   1.8307367e-02   1.3569329e-02   8.9884148e-03   1.1541348e-02   9.4684020e+01   1.3787631e+00
   1.8784321e-02   1.3638800e-02   8.8436432e-03   1.2610755e-02   9.1849331e+01   1.3637153e+00
   1.9243990e-02   1.3706849e-02   8.7183690e-03   1.3752227e-02   8.8671285e+01   1.3859852e+00
   1.9696300e-02   1.3784782e-02   8.6155724e-03   1.4962991e-02   8.5490577e+01   1.4107327e+00
   2.0152178e-02   1.3885333e-02   8.5394782e-03   1.6228719e-02   8.2215003e+01   1.4068348e+00
   2.0628630e-02   1.4019361e-02   8.4889172e-03   1.7533472e-02   7.9161125e+01   1.4093861e+00
   2.1146446e-02   1.4191277e-02   8.4643120e-03   1.8869925e-02   7.6111810e+01   1.3773222e+00
   2.1726380e-02   1.4392790e-02   8.4686502e-03   2.0224170e-02   7.2866811e+01   1.3998570e+00
   2.2378754e-02   1.4605428e-02   8.5017392e-03   2.1562334e-02   6.9488365e+01   1.4104985e+00
   2.3096422e-02   1.4802637e-02   8.5607644e-03   2.2834640e-02   6.5837397e+01   1.3722789e+00
   2.3865382e-02   1.4957123e-02   8.6410336e-03   2.3984394e-02   6.3195948e+01   1.3920377e+00
   2.4676414e-02   1.5046399e-02   8.7349076e-03   2.4953984e-02   6.0565191e+01   1.3907694e+00
   2.5520520e-02   1.5054631e-02   8.8300114e-03   2.5680076e-02   5.7594084e+01   1.3967061e+00
   2.6378954e-02   1.4992613e-02   8.9094300e-03   2.6088562e-02   5.5140425e+01   1.3999538e+00
   2.7227050e-02   1.4897429e-02   8.9557270e-03   2.6124556e-02   5.2218065e+01   1.3805855e+00
   2.8032008e-02   1.4806180e-02   8.9548108e-03   2.5774060e-02   5.0146036e+01   1.3831538e+00
   2.8748578e-02   1.4756238e-02   8.8932518e-03   2.5051036e-02   4.8467966e+01   1.3700369e+00
   2.9325196e-02   1.4785505e-02   8.7565654e-03   2.4005396e-02   4.6008001e+01   1.3936444e+00
   2.9719098e-02   1.4924550e-02   8.5449722e-03   2.2712632e-02   4.4170914e+01   1.4045920e+00
   2.9917600e-02   1.5195755e-02   8.2773390e-03   2.1239118e-02   4.2697919e+01   1.3812024e+00
   2.9926666e-02   1.5610130e-02   7.9765436e-03   1.9642183e-02   4.0955386e+01   1.3972882e+00
   2.9742790e-02   1.6173349e-02   7.6628060e-03   1.7980760e-02   3.8745641e+01   1.3916520e+00
   2.9358380e-02   1.6888829e-02   7.3490064e-03   1.6312795e-02   3.6223219e+01   1.3823082e+00
   2.8775380e-02   1.7759463e-02   7.0400000e-03   1.4686061e-02   3.3878245e+01   1.4003971e+00
   2.8010822e-02   1.8792434e-02   6.7364920e-03   1.3135614e-02   3.1849437e+01   1.3921709e+00
   2.7108278e-02   1.9995180e-02   6.4357990e-03   1.1686932e-02   2.9357514e+01   1.3790522e+00
   2.6125076e-02   2.1373208e-02   6.1325584e-03   1.0357473e-02   2.6423490e+01   1.3814193e+00
   2.5109260e-02   2.2928014e-02   5.8227454e-03   9.1605340e-03   2.4741919e+01   1.3793654e+00
   2.4101546e-02   2.4657506e-02   5.5051748e-03   8.1044128e-03   2.3130708e+01   1.3765687e+00
   2.3139330e-02   2.6555320e-02   5.1780614e-03   7.1931014e-03   2.0947914e+01   1.3833114e+00
   2.2253598e-02   2.8606596e-02   4.8421488e-03   6.4287754e-03   1.9156149e+01   1.3825592e+00
   2.1458378e-02   3.0789036e-02   4.5032394e-03   5.8085538e-03   1.7327098e+01   1.3713705e+00
   2.0744358e-02   3.3060558e-02   4.1670988e-03   5.3237660e-03   1.6192889e+01   1.3900322e+00
   2.0089916e-02   3.5350050e-02   3.8383282e-03   4.9602204e-03   1.5073245e+01   1.4033176e+00
   1.9470371e-02   3.7571310e-02   3.5218062e-03   4.6984288e-03   1.3525699e+01   1.3871843e+00
   1.8861019e-02   3.9621608e-02   3.2222786e-03   4.5158592e-03   1.1492785e+01   1.3882634e+00
   1.8239247e-02   4.1382436e-02   2.9436720e-03   4.3893878e-03   9.2850346e+00   1.3775390e+00
   1.7586997e-02   4.2737698e-02   2.6888096e-03   4.3001226e-03   8.7274234e+00   1.3782094e+00
   1.6894777e-02   4.3596942e-02   2.4612392e-03   4.2338996e-03   7.3409768e+00   1.3960891e+00
   1.6167897e-02   4.3948840e-02   2.2649198e-03   4.1776906e-03   5.7908335e+00   1.3909705e+00
   1.5432988e-02   4.3871754e-02   2.1017866e-03   4.1213202e-03   5.5032262e+00   1.3825590e+00
   1.4725069e-02   4.3484606e-02   1.9719836e-03   4.0586436e-03   4.3181217e+00   1.3809429e+00
   1.4067110e-02   4.2901146e-02   1.8738572e-03   3.9851204e-03   3.8664920e+00   1.3935969e+00
   1.3469913e-02   4.2199674e-02   1.8045141e-03   3.8973574e-03   3.7717967e+00   1.3698517e+00
   1.2936462e-02   4.1432820e-02   1.7600086e-03   3.7932010e-03   3.3844629e+00   1.3746645e+00
   1.2458915e-02   4.0634696e-02   1.7351739e-03   3.6720526e-03   3.4096864e+00   1.4088473e+00
   1.2020437e-02   3.9820916e-02   1.7266517e-03   3.5378696e-03   2.9178109e+00   1.3879923e+00
   1.1609625e-02   3.9000730e-02   1.7327696e-03   3.3994180e-03   2.5790841e+00   1.4166511e+00
   1.1229329e-02   3.8165786e-02   1.7519596e-03   3.2657906e-03   2.4479910e+00   1.4024906e+00
   1.0887864e-02   3.7290998e-02   1.7830585e-03   3.1436824e-03   2.3559468e+00   1.3755128e+00
   1.0593152e-02   3.6359868e-02   1.8242421e-03   3.0376194e-03   2.4329557e+00   1.3961376e+00
   1.0352445e-02   3.5376524e-02   1.8727979e-03   2.9513422e-03   2.4684330e+00   1.3584573e+00
   1.0171464e-02   3.4353808e-02   1.9250576e-03   2.8893942e-03   2.6746302e+00   1.4116537e+00
   1.0051778e-02   3.3292688e-02   1.9767780e-03   2.8559664e-03   2.8359879e+00   1.3882952e+00
   9.9876426e-03   3.2175224e-02   2.0250552e-03   2.8535972e-03   3.0878981e+00   1.3767161e+00
   9.9670554e-03   3.0982734e-02   2.0689544e-03   2.8854466e-03   3.0093321e+00   1.4333024e+00
   9.9725194e-03   2.9722684e-02   2.1078684e-03   2.9556704e-03   2.7143667e+00   1.3453843e+00
   9.9839156e-03   2.8431516e-02   2.1416604e-03   3.0672920e-03   2.7813153e+00   1.3959589e+00
   9.9803592e-03   2.7155956e-02   2.1735908e-03   3.2220306e-03   2.6725918e+00   1.3728118e+00
   9.9457626e-03   2.5930264e-02   2.2081416e-03   3.4200302e-03   2.6210104e+00   1.3964991e+00
   9.8817218e-03   2.4762288e-02   2.2475174e-03   3.6595570e-03   2.5761024e+00   1.3936764e+00
   9.8021894e-03   2.3635140e-02   2.2948726e-03   3.9381126e-03   2.4256520e+00   1.3449723e+00
   9.7176232e-03   2.2524126e-02   2.3563578e-03   4.2526244e-03   2.4873786e+00   1.4351851e+00
   9.6314990e-03   2.1410754e-02   2.4377954e-03   4.5990830e-03   2.4670181e+00   1.2901352e+00
   9.5428778e-03   2.0282222e-02   2.5434544e-03   4.9724332e-03   2.5001983e+00   1.4746999e+00
   9.4520096e-03   1.9130609e-02   2.6772322e-03   5.3664036e-03   2.6639190e+00   1.3363390e+00
   9.3617542e-03   1.7950231e-02   2.8415630e-03   5.7742764e-03   2.7011474e+00   1.3829415e+00
   9.2721314e-03   1.6742014e-02   3.0361196e-03   6.1880128e-03   2.7417015e+00   1.4493469e+00
   9.1767332e-03   1.5516690e-02   3.2574198e-03   6.5978652e-03   2.9883657e+00   1.1862844e+00
   9.0646788e-03   1.4288063e-02   3.5006050e-03   6.9947022e-03   3.2546172e+00   1.5601947e+00
   8.9299922e-03   1.3073677e-02   3.7616318e-03   7.3677450e-03   3.2742782e+00   9.0918820e-01
   8.7846420e-03   1.1894500e-02   4.0358742e-03   7.7006906e-03   2.9770037e+00   1.6110886e+00
   8.6604016e-03   1.0773346e-02   4.3171424e-03   7.9727334e-03   2.6019996e+00   6.8149427e-01
   8.5948388e-03   9.7312160e-03   4.5968426e-03   8.1654506e-03   2.4967569e+00   2.5978201e+00
   8.6218790e-03   8.7819124e-03   4.8634452e-03   8.2721192e-03   2.4189813e+00   1.6289437e+01
   8.7712598e-03   7.9322372e-03   5.1041548e-03   8.2964700e-03   2.1194144e+00   2.9763888e+01
   9.0673198e-03   7.1847386e-03   5.3046076e-03   8.2465124e-03   1.9132266e+00   4.3887217e+01
   9.5284804e-03   6.5416074e-03   5.4502664e-03   8.1339462e-03   1.7968003e+00   6.0857223e+01
   1.0167618e-02   6.0024742e-03   5.5316204e-03   7.9718636e-03   1.4277381e+00   7.2402373e+01
   1.0993118e-02   5.5631286e-03   5.5460530e-03   7.7741190e-03   1.1415691e+00   8.2146524e+01
   1.2008065e-02   5.2183534e-03   5.4989526e-03   7.5558846e-03   1.1358798e+00   9.1129696e+01
   1.3208317e-02   4.9597048e-03   5.4039018e-03   7.3296524e-03   1.1175408e+00   9.9229561e+01
   1.4582847e-02   4.7742332e-03   5.2748336e-03   7.1038420e-03   1.1294953e+00   1.0575682e+02
   1.6113129e-02   4.6479726e-03   5.1201134e-03   6.8826650e-03   1.1374827e+00   1.0958013e+02
   1.7769094e-02   4.5695148e-03   4.9455160e-03   6.6660674e-03   1.1249026e+00   1.1262161e+02
   1.9510053e-02   4.5300580e-03   4.7573866e-03   6.4539310e-03   1.1547154e+00   1.1428889e+02
   2.1287146e-02   4.5212128e-03   4.5616588e-03   6.2469774e-03   1.1370953e+00   1.1502211e+02
   2.3047232e-02   4.5329588e-03   4.3626258e-03   6.0424816e-03   1.1330354e+00   1.1539287e+02
   2.4749592e-02   4.5532592e-03   4.1657594e-03   5.8352296e-03   1.1489887e+00   1.1521220e+02
   2.6362376e-02   4.5675794e-03   3.9799840e-03   5.6213982e-03   1.1579680e+00   1.1502934e+02
   2.7852424e-02   4.5625996e-03   3.8146964e-03   5.3980430e-03   1.1694986e+00   1.1488254e+02
   2.9212954e-02   4.5343208e-03   3.6769222e-03   5.1636272e-03   1.1565769e+00   1.1463083e+02
   3.0471686e-02   4.4851894e-03   3.5709564e-03   4.9206502e-03   1.1544935e+00   1.1431900e+02
   3.1658198e-02   4.4196186e-03   3.4986962e-03   4.6752078e-03   1.1510136e+00   1.1388810e+02
   3.2797640e-02   4.3460448e-03   3.4614022e-03   4.4355932e-03   1.1619138e+00   1.1332824e+02
   3.3924710e-02   4.2737790e-03   3.4590650e-03   4.2114532e-03   1.1733249e+00   1.1270131e+02
   3.5071998e-02   4.2110714e-03   3.4880906e-03   4.0118956e-03   1.1742284e+00   1.1180562e+02
   3.6260784e-02   4.1657204e-03   3.5441464e-03   3.8441824e-03   1.1764211e+00   1.1078206e+02
   3.7501174e-02   4.1438872e-03   3.6252236e-03   3.7134372e-03   1.1338960e+00   1.0976777e+02
   3.8788340e-02   4.1505778e-03   3.7297734e-03   3.6229290e-03   1.1465155e+00   1.0871554e+02
   4.0112234e-02   4.1888612e-03   3.8559916e-03   3.5742616e-03   1.1822476e+00   1.0747940e+02
   4.1463736e-02   4.2585928e-03   4.0042162e-03   3.5681554e-03   1.1689306e+00   1.0602185e+02
   4.2847486e-02   4.3581520e-03   4.1763174e-03   3.6060418e-03   1.1695468e+00   1.0477707e+02
   4.4266428e-02   4.4852102e-03   4.3724038e-03   3.6890050e-03   1.1543445e+00   1.0360191e+02
   4.5695312e-02   4.6341394e-03   4.5895726e-03   3.8166194e-03   1.1637963e+00   1.0228553e+02
   4.7101374e-02   4.7944332e-03   4.8216968e-03   3.9882076e-03   1.1829530e+00   1.0100866e+02
   4.8438686e-02   4.9522438e-03   5.0622746e-03   4.2028534e-03   1.1588213e+00   9.9710178e+01
   4.9650052e-02   5.0939926e-03   5.3062660e-03   4.4572192e-03   1.1651021e+00   9.8510374e+01
   5.0676646e-02   5.2101418e-03   5.5455562e-03   4.7462524e-03   1.1666811e+00   9.7280995e+01
   5.1458074e-02   5.2946720e-03   5.7677394e-03   5.0667898e-03   1.1491917e+00   9.5649630e+01
   5.1978916e-02   5.3445020e-03   5.9578886e-03   5.4158856e-03   1.1598422e+00   9.3957586e+01
   5.2258472e-02   5.3611010e-03   6.1024162e-03   5.7871964e-03   1.1567020e+00   9.2008154e+01
   5.2308614e-02   5.3475368e-03   6.1918570e-03   6.1717794e-03   1.1519996e+00   8.9699331e+01
   5.2138716e-02   5.3077476e-03   6.2141642e-03   6.5622906e-03   1.1649592e+00   8.7395714e+01
   5.1756816e-02   5.2478696e-03   6.1590780e-03   6.9547662e-03   1.1723117e+00   8.4261156e+01
   5.1184244e-02   5.1734098e-03   6.0290382e-03   7.3450510e-03   1.1518401e+00   8.0964661e+01
   5.0464512e-02   5.0883252e-03   5.8340262e-03   7.7317414e-03   1.1399494e+00   7.8007644e+01
   4.9648112e-02   4.9962766e-03   5.5860876e-03   8.1181160e-03   1.1742508e+00   7.4632163e+01
   4.8785444e-02   4.9033370e-03   5.2995004e-03   8.5043472e-03   1.1629925e+00   7.1800293e+01
   4.7921694e-02   4.8160448e-03   4.9895010e-03   8.8839708e-03   1.1504157e+00   6.9325636e+01
   4.7081090e-02   4.7382828e-03   4.6685124e-03   9.2454120e-03   1.1738501e+00   6.6049819e+01
   4.6257644e-02   4.6761372e-03   4.3432620e-03   9.5776042e-03   1.1362582e+00   6.2051371e+01
   4.5448358e-02   4.6366974e-03   4.0191988e-03   9.8717408e-03   1.1450961e+00   5.8545859e+01
   4.4670424e-02   4.6221538e-03   3.7022176e-03   1.0116597e-02   1.1707057e+00   5.5381849e+01
   4.3935548e-02   4.6307510e-03   3.3960478e-03   1.0295899e-02   1.1399639e+00   5.1162273e+01
   4.3247128e-02   4.6585102e-03   3.1045108e-03   1.0387390e-02   1.1488322e+00   4.7344108e+01
   4.2607178e-02   4.6986104e-03   2.8326750e-03   1.0373313e-02   1.1696055e+00   4.4390721e+01
   4.2013618e-02   4.7451768e-03   2.5847438e-03   1.0246394e-02   1.1720375e+00   4.0895825e+01
   4.1452804e-02   4.7975664e-03   2.3630858e-03   1.0008400e-02   1.1447174e+00   3.7267969e+01
   4.0901656e-02   4.8556452e-03   2.1675026e-03   9.6762870e-03   1.1692078e+00   3.4263297e+01
   4.0328136e-02   4.9175980e-03   1.9959182e-03   9.2731748e-03   1.1940680e+00   3.0988984e+01
   3.9699030e-02   4.9833654e-03   1.8469362e-03   8.8190314e-03   1.1514229e+00   2.6193664e+01
   3.9023184e-02   5.0543568e-03   1.7202537e-03   8.3360310e-03   1.1621022e+00   2.1606847e+01
   3.8341746e-02   5.1310618e-03   1.6150781e-03   7.8474020e-03   1.1645659e+00   1.7735035e+01
   3.7680838e-02   5.2100096e-03   1.5305877e-03   7.3741348e-03   1.1631453e+00   1.3518181e+01
   3.7045244e-02   5.2840612e-03   1.4670400e-03   6.9356098e-03   1.1773410e+00   1.0284960e+01
   3.6446360e-02   5.3435868e-03   1.4247630e-03   6.5507946e-03   1.1539327e+00   7.8265353e+00
   3.5928472e-02   5.3758748e-03   1.4034940e-03   6.2372088e-03   1.1644259e+00   6.2282417e+00
   3.5543924e-02   5.3716068e-03   1.4032048e-03   6.0097612e-03   1.1734352e+00   4.9349988e+00
   3.5332434e-02   5.3302882e-03   1.4249797e-03   5.8804568e-03   1.1670126e+00   3.0992700e+00
   3.5318680e-02   5.2558074e-03   1.4708820e-03   5.8559138e-03   1.1639217e+00   2.3405720e+00
   3.5500512e-02   5.1535520e-03   1.5427693e-03   5.9392756e-03   1.1471867e+00   2.1864789e+00
   3.5849708e-02   5.0298944e-03   1.6416529e-03   6.1342564e-03   1.1724285e+00   2.0697356e+00
   3.6314880e-02   4.8910472e-03   1.7673486e-03   6.4435912e-03   1.1580021e+00   1.7755029e+00
   3.6826208e-02   4.7428898e-03   1.9183080e-03   6.8700870e-03   1.1441777e+00   1.3308452e+00
   3.7305452e-02   4.5888726e-03   2.0912608e-03   7.4186408e-03   1.1755817e+00   1.4135498e+00
   3.7687522e-02   4.4300192e-03   2.2811758e-03   8.0924200e-03   1.1327734e+00   1.4020264e+00
   3.7943176e-02   4.2664058e-03   2.4835562e-03   8.8929042e-03   1.1533615e+00   1.3683629e+00
   3.8076062e-02   4.0977924e-03   2.6958326e-03   9.8207448e-03   1.1843970e+00   1.4115856e+00
   3.8097844e-02   3.9241014e-03   2.9174672e-03   1.0873305e-02   1.1483365e+00   1.3633300e+00
   3.8014570e-02   3.7439336e-03   3.1488312e-03   1.2043774e-02   1.1725571e+00   1.3887912e+00
   3.7820410e-02   3.5555754e-03   3.3888276e-03   1.3318549e-02   1.1690236e+00   1.3808009e+00
   3.7494336e-02   3.3583760e-03   3.6352508e-03   1.4675644e-02   1.1776810e+00   1.4032514e+00
   3.7037858e-02   3.1543948e-03   3.8863252e-03   1.6090037e-02   1.1688583e+00   1.4133858e+00
   3.6507638e-02   2.9502140e-03   4.1434086e-03   1.7541031e-02   1.1492707e+00   1.4135978e+00
   3.5989104e-02   2.7538784e-03   4.4116546e-03   1.9010509e-02   1.1815753e+00   1.3969171e+00
   3.5559894e-02   2.5752518e-03   4.6978962e-03   2.0478556e-02   1.1460604e+00   1.3831006e+00
   3.5280750e-02   2.4265870e-03   5.0091084e-03   2.1923640e-02   1.1703418e+00   1.4082562e+00
   3.5201668e-02   2.3201702e-03   5.3476346e-03   2.3322970e-02   1.1764652e+00   1.3760404e+00
   3.5371756e-02   2.2696084e-03   5.7104198e-03   2.4656588e-02   1.1351872e+00   1.4000585e+00
   3.5838612e-02   2.2882962e-03   6.0942408e-03   2.5914560e-02   1.1761860e+00   1.4054705e+00
   3.6629130e-02   2.3866564e-03   6.4952376e-03   2.7093478e-02   1.1578355e+00   1.3728085e+00
   3.7743646e-02   2.5720466e-03   6.9060930e-03   2.8180100e-02   1.1327633e+00   1.3805320e+00
   3.9162850e-02   2.8490774e-03   7.3179196e-03   2.9139610e-02   1.1435328e+00   1.3680962e+00
   4.0861438e-02   3.2203262e-03   7.7182306e-03   2.9911506e-02   1.1850957e+00   1.3849559e+00
   4.2836488e-02   3.6850906e-03   8.0873372e-03   3.0427520e-02   1.1565357e+00   1.3865476e+00
   4.5079362e-02   4.2395808e-03   8.4059396e-03   3.0638284e-02   1.1412263e+00   1.3936478e+00
   4.7572478e-02   4.8789758e-03   8.6613202e-03   3.0514528e-02   1.1928413e+00   1.3967239e+00
   5.0349552e-02   5.5977104e-03   8.8495628e-03   3.0044380e-02   1.1043096e+00   1.3629948e+00
   5.3458434e-02   6.3904252e-03   8.9781384e-03   2.9224586e-02   1.1555925e+00   1.3821932e+00
   5.6900406e-02   7.2510478e-03   9.0561224e-03   2.8072182e-02   1.1352393e+00   1.3705943e+00
   6.0629882e-02   8.1705414e-03   9.0888140e-03   2.6656196e-02   1.1181811e+00   1.3739077e+00
   6.4556506e-02   9.1353088e-03   9.0814466e-03   2.5068534e-02   1.1741869e+00   1.4039449e+00
   6.8542212e-02   1.0124780e-02   9.0376800e-03   2.3387780e-02   1.0973185e+00   1.3686279e+00
   7.2418906e-02   1.1111252e-02   8.9629954e-03   2.1685084e-02   1.2030270e+00   1.3778257e+00
   7.6057914e-02   1.2061328e-02   8.8657206e-03   2.0024536e-02   1.0554210e+00   1.3959138e+00
   7.9406788e-02   1.2945056e-02   8.7561610e-03   1.8457306e-02   1.1978955e+00   1.3932861e+00
   8.2434242e-02   1.3740558e-02   8.6518518e-03   1.7019748e-02   1.1041999e+00   1.3955416e+00
   8.5078430e-02   1.4426147e-02   8.5734128e-03   1.5737518e-02   9.9848538e-01   1.3685539e+00
   8.7260130e-02   1.4988356e-02   8.5373818e-03   1.4630066e-02   1.1765067e+00   1.3948701e+00
   8.8910350e-02   1.5429994e-02   8.5569328e-03   1.3709763e-02   6.8503963e-01   1.4044064e+00
   8.9964332e-02   1.5760514e-02   8.6449346e-03   1.2978703e-02   1.3136289e+00   1.3595344e+00
   9.0330028e-02   1.5984660e-02   8.8138356e-03   1.2430474e-02   3.3701955e-01   1.3712345e+00
   8.9899164e-02   1.6097409e-02   9.0735992e-03   1.2057741e-02   5.6481956e+00   1.3939491e+00
   8.8638594e-02   1.6100815e-02   9.4300124e-03   1.1849844e-02   2.6070138e+01   1.3958510e+00
   8.6607562e-02   1.6013664e-02   9.8821520e-03   1.1784723e-02   4.8330778e+01   1.3720689e+00
   8.3845754e-02   1.5858177e-02   1.0421394e-02   1.1831745e-02   6.5505717e+01   1.3548296e+00
   8.0357246e-02   1.5655304e-02   1.1032833e-02   1.1961279e-02   7.8301587e+01   1.3789083e+00
   7.6179530e-02   1.5418604e-02   1.1700934e-02   1.2145832e-02   8.7096020e+01   1.3683108e+00
   7.1393172e-02   1.5150648e-02   1.2413971e-02   1.2354853e-02   9.5136188e+01   1.3590723e+00
   6.6140992e-02   1.4855462e-02   1.3165315e-02   1.2552441e-02   1.0282299e+02   1.3640848e+00
   6.0601714e-02   1.4546216e-02   1.3951996e-02   1.2706629e-02   1.0951617e+02   1.3699815e+00
   5.4930044e-02   1.4241296e-02   1.4766810e-02   1.2801371e-02   1.1355011e+02   1.3780040e+00
   4.9277366e-02   1.3954652e-02   1.5598149e-02   1.2828108e-02   1.1554685e+02   1.3480146e+00
   4.3784948e-02   1.3692452e-02   1.6433783e-02   1.2775388e-02   1.1660396e+02   1.3678264e+00
   3.8552710e-02   1.3460236e-02   1.7256420e-02   1.2631612e-02   1.1673666e+02   1.3964915e+00
   3.3659552e-02   1.3261846e-02   1.8038496e-02   1.2392615e-02   1.1655995e+02   1.3757658e+00
   2.9164904e-02   1.3096031e-02   1.8745920e-02   1.2066886e-02   1.1596924e+02   1.3669384e+00
   2.5098386e-02   1.2960509e-02   1.9350735e-02   1.1667969e-02   1.1547376e+02   1.3558461e+00
   2.1466822e-02   1.2854790e-02   1.9831320e-02   1.1211398e-02   1.1493302e+02   1.3671461e+00
   1.8259156e-02   1.2781233e-02   2.0174672e-02   1.0718397e-02   1.1432847e+02   1.3834603e+00
   1.5454128e-02   1.2738813e-02   2.0384796e-02   1.0209896e-02   1.1409679e+02   1.3630103e+00
   1.3027953e-02   1.2720086e-02   2.0462232e-02   9.7055252e-03   1.1394014e+02   1.3726164e+00
   1.0963294e-02   1.2713493e-02   2.0398758e-02   9.2247438e-03   1.1412381e+02   1.3974909e+00
   9.2496680e-03   1.2704048e-02   2.0206032e-02   8.7836596e-03   1.1423081e+02   1.3884395e+00
   7.8737346e-03   1.2685474e-02   1.9908666e-02   8.3966026e-03   1.1386064e+02   1.3991285e+00
   6.8154984e-03   1.2663697e-02   1.9520128e-02   8.0743388e-03   1.1328349e+02   1.4009293e+00
   6.0482106e-03   1.2645905e-02   1.9045952e-02   7.8229226e-03   1.1257158e+02   1.3922613e+00
   5.5403896e-03   1.2638757e-02   1.8489280e-02   7.6447034e-03   1.1205685e+02   1.4021267e+00
   5.2571366e-03   1.2648132e-02   1.7862020e-02   7.5371572e-03   1.1128404e+02   1.3921292e+00
   5.1601768e-03   1.2674627e-02   1.7190816e-02   7.4983572e-03   1.1023614e+02   1.3915654e+00
   5.2078248e-03   1.2710915e-02   1.6499903e-02   7.5288740e-03   1.0931802e+02   1.3911605e+00
   5.3565038e-03   1.2748615e-02   1.5803699e-02   7.6292464e-03   1.0810102e+02   1.3926339e+00
   5.5659570e-03   1.2788565e-02   1.5106401e-02   7.8023738e-03   1.0689070e+02   1.4027004e+00
   5.8060598e-03   1.2832371e-02   1.4399218e-02   8.0530180e-03   1.0571298e+02   1.3979826e+00
   6.0577858e-03   1.2868451e-02   1.3668729e-02   8.3897852e-03   1.0434267e+02   1.3944696e+00
   6.3054774e-03   1.2874116e-02   1.2904942e-02   8.8250470e-03   1.0326285e+02   1.3814405e+00
   6.5327096e-03   1.2824081e-02   1.2109212e-02   9.3667890e-03   1.0203507e+02   1.3764427e+00
   6.7207790e-03   1.2699248e-02   1.1292824e-02   1.0015853e-02   1.0042515e+02   1.3838456e+00
   6.8569000e-03   1.2496846e-02   1.0467601e-02   1.0768910e-02   9.8849202e+01   1.3906485e+00
   6.9436388e-03   1.2232353e-02   9.6533538e-03   1.1622303e-02   9.6930480e+01   1.3882307e+00
   6.9910970e-03   1.1926643e-02   8.8767608e-03   1.2570009e-02   9.4797432e+01   1.3967393e+00
   7.0155854e-03   1.1600369e-02   8.1594826e-03   1.3598214e-02   9.2564095e+01   1.3928975e+00
   7.0367920e-03   1.1281237e-02   7.5170950e-03   1.4683436e-02   9.0408010e+01   1.3716060e+00
   7.0684876e-03   1.0999171e-02   6.9578228e-03   1.5798777e-02   8.7898594e+01   1.4054138e+00
   7.1218432e-03   1.0777406e-02   6.4839912e-03   1.6921942e-02   8.4536675e+01   1.4063802e+00
   7.2050738e-03   1.0631170e-02   6.0934130e-03   1.8023884e-02   8.1303866e+01   1.4035646e+00
   7.3199298e-03   1.0568398e-02   5.7789588e-03   1.9059843e-02   7.7073258e+01   1.4144078e+00
   7.4657760e-03   1.0595223e-02   5.5329232e-03   1.9977914e-02   7.2845771e+01   1.3872637e+00
   7.6422860e-03   1.0716990e-02   5.3466398e-03   2.0731158e-02   7.0080424e+01   1.3949500e+00
   7.8487880e-03   1.0934000e-02   5.2091946e-03   2.1277958e-02   6.6780097e+01   1.3920048e+00
   8.0831832e-03   1.1244079e-02   5.1089202e-03   2.1570130e-02   6.3229376e+01   1.3965518e+00
   8.3409118e-03   1.1646976e-02   5.0319464e-03   2.1575408e-02   5.9741142e+01   1.3764423e+00
   8.6169362e-03   1.2143417e-02   4.9609628e-03   2.1296762e-02   5.6666465e+01   1.3607522e+00
   8.9073634e-03   1.2732475e-02   4.8784912e-03   2.0752278e-02   5.4352616e+01   1.4052515e+00
   9.2063678e-03   1.3414411e-02   4.7719140e-03   1.9978976e-02   5.1391051e+01   1.3876835e+00
   9.5008684e-03   1.4186034e-02   4.6310734e-03   1.9034818e-02   4.8214937e+01   1.3857759e+00
   9.7719100e-03   1.5034104e-02   4.4493054e-03   1.7974346e-02   4.5583429e+01   1.3950814e+00
   1.0007184e-02   1.5943750e-02   4.2310318e-03   1.6843409e-02   4.2101566e+01   1.3869297e+00
   1.0206008e-02   1.6903528e-02   3.9866932e-03   1.5685460e-02   3.8504266e+01   1.3928353e+00
   1.0374261e-02   1.7904564e-02   3.7265722e-03   1.4541296e-02   3.5625973e+01   1.3785136e+00
   1.0522065e-02   1.8939852e-02   3.4614018e-03   1.3444854e-02   3.1231115e+01   1.3943722e+00
   1.0664750e-02   2.0016144e-02   3.2008496e-03   1.2419014e-02   2.7132470e+01   1.4014105e+00
   1.0823644e-02   2.1160434e-02   2.9532360e-03   1.1475393e-02   2.3795926e+01   1.3973859e+00
   1.1021006e-02   2.2396738e-02   2.7252126e-03   1.0617685e-02   1.8832345e+01   1.3898443e+00
   1.1273933e-02   2.3736184e-02   2.5229350e-03   9.8471840e-03   1.4562722e+01   1.3909701e+00
   1.1589276e-02   2.5180610e-02   2.3531628e-03   9.1628976e-03   1.1839240e+01   1.4149297e+00
   1.1961165e-02   2.6711276e-02   2.2206558e-03   8.5577178e-03   9.2462163e+00   1.3966137e+00
   1.2374422e-02   2.8285672e-02   2.1272684e-03   8.0197242e-03   7.1503239e+00   1.3980096e+00
   1.2804810e-02   2.9851054e-02   2.0724428e-03   7.5374920e-03   5.8730054e+00   1.3919622e+00
   1.3221015e-02   3.1338230e-02   2.0538522e-03   7.1037544e-03   4.8858324e+00   1.3499397e+00
   1.3590910e-02   3.2663712e-02   2.0680328e-03   6.7114206e-03   4.2235467e+00   1.3743757e+00
   1.3885132e-02   3.3764876e-02   2.1105760e-03   6.3504336e-03   3.8238738e+00   1.4020992e+00
   1.4089827e-02   3.4603984e-02   2.1770454e-03   6.0142806e-03   3.2058405e+00   1.3947060e+00
   1.4212530e-02   3.5144008e-02   2.2631434e-03   5.7024050e-03   2.7293260e+00   1.3968036e+00
   1.4268709e-02   3.5337596e-02   2.3647232e-03   5.4155384e-03   2.3366289e+00   1.3804505e+00
   1.4279676e-02   3.5163578e-02   2.4782920e-03   5.1530044e-03   1.5624522e+00   1.3773273e+00
   1.4271971e-02   3.4676710e-02   2.6000042e-03   4.9121686e-03   1.1748974e+00   1.3763505e+00
   1.4263945e-02   3.3991512e-02   2.7243892e-03   4.6915830e-03   1.2246695e+00   1.3623063e+00
   1.4266188e-02   3.3231390e-02   2.8457352e-03   4.4920012e-03   1.1430631e+00   1.3764644e+00
   1.4288988e-02   3.2495544e-02   2.9591764e-03   4.3134654e-03   1.1545709e+00   1.3933047e+00
   1.4336453e-02   3.1859448e-02   3.0591288e-03   4.1540228e-03   1.1619826e+00   1.3865281e+00
   1.4403622e-02   3.1376944e-02   3.1389302e-03   4.0103184e-03   1.1550359e+00   1.3728273e+00
   1.4489869e-02   3.1069320e-02   3.1929670e-03   3.8820574e-03   1.1524477e+00   1.3949263e+00
   1.4603636e-02   3.0943484e-02   3.2194456e-03   3.7717972e-03   1.1400894e+00   1.3919088e+00
   1.4749026e-02   3.1006590e-02   3.2204336e-03   3.6810516e-03   1.1747752e+00   1.3511973e+00
   1.4919774e-02   3.1253390e-02   3.2008376e-03   3.6109760e-03   1.1501886e+00   1.3491510e+00
   1.5105873e-02   3.1675714e-02   3.1682286e-03   3.5614634e-03   1.1526092e+00   1.3768936e+00
   1.5297878e-02   3.2273800e-02   3.1303922e-03   3.5299732e-03   1.1486394e+00   1.4118078e+00
   1.5479330e-02   3.3043624e-02   3.0943944e-03   3.5125212e-03   1.1319466e+00   1.3779562e+00
   1.5628668e-02   3.3968480e-02   3.0664832e-03   3.5049188e-03   1.1521888e+00   1.3480502e+00
   1.5728672e-02   3.5009176e-02   3.0512782e-03   3.5051794e-03   1.1549649e+00   1.3989201e+00
   1.5769182e-02   3.6099732e-02   3.0527130e-03   3.5154162e-03   1.1651568e+00   1.3913554e+00
   1.5756825e-02   3.7164490e-02   3.0727654e-03   3.5403178e-03   1.1663900e+00   1.3834857e+00
   1.5708913e-02   3.8136640e-02   3.1092472e-03   3.5843098e-03   1.1503259e+00   1.4017675e+00
   1.5639840e-02   3.8951244e-02   3.1572768e-03   3.6510482e-03   1.1555194e+00   1.3982196e+00
   1.5562090e-02   3.9537236e-02   3.2137120e-03   3.7443376e-03   1.1663410e+00   1.3912381e+00
   1.5485354e-02   3.9844656e-02   3.2768654e-03   3.8687500e-03   1.1536915e+00   1.3555870e+00
   1.5416850e-02   3.9851500e-02   3.3429824e-03   4.0282956e-03   1.1456854e+00   1.3878543e+00
   1.5357316e-02   3.9547748e-02   3.4098448e-03   4.2247012e-03   1.1514740e+00   1.3575547e+00
   1.5295268e-02   3.8945726e-02   3.4797060e-03   4.4580296e-03   1.1515900e+00   1.3804034e+00
   1.5207529e-02   3.8077048e-02   3.5566684e-03   4.7275848e-03   1.1433223e+00   1.4181697e+00
   1.5061144e-02   3.6976508e-02   3.6454778e-03   5.0318812e-03   1.1385439e+00   1.3335558e+00
   1.4825289e-02   3.5678308e-02   3.7502492e-03   5.3680956e-03   1.1644065e+00   1.4121372e+00
   1.4477799e-02   3.4205006e-02   3.8744472e-03   5.7312432e-03   1.1873647e+00   1.3217086e+00
   1.4004475e-02   3.2570534e-02   4.0227664e-03   6.1151044e-03   1.1468320e+00   1.4113115e+00
   1.3413673e-02   3.0790634e-02   4.2002678e-03   6.5130046e-03   1.1185190e+00   1.4072995e+00
   1.2743869e-02   2.8875612e-02   4.4110880e-03   6.9163282e-03   1.1570088e+00   1.3432766e+00
   1.2047087e-02   2.6839414e-02   4.6580434e-03   7.3140128e-03   1.1640590e+00   1.4628668e+00
   1.1372695e-02   2.4715724e-02   4.9404536e-03   7.6930004e-03   1.1696616e+00   1.1647696e+00
   1.0763737e-02   2.2549368e-02   5.2526222e-03   8.0377080e-03   1.1721466e+00   1.4951601e+00
   1.0260775e-02   2.0387746e-02   5.5837390e-03   8.3268640e-03   1.1218750e+00   1.0613327e+00
   9.9048918e-03   1.8274643e-02   5.9179262e-03   8.5369098e-03   1.1518884e+00   1.3543933e+00
   9.7328350e-03   1.6242179e-02   6.2371706e-03   8.6516634e-03   1.1633170e+00   1.1240115e+00
   9.7720138e-03   1.4320300e-02   6.5236794e-03   8.6611306e-03   1.1243588e+00   1.5986347e+00
   1.0045946e-02   1.2543467e-02   6.7627626e-03   8.5632672e-03   1.1771571e+00   1.3805613e+01
   1.0578980e-02   1.0941047e-02   6.9437668e-03   8.3674674e-03   1.1592186e+00   2.8513956e+01
   1.1390354e-02   9.5287820e-03   7.0580656e-03   8.0846302e-03   1.1277531e+00   4.0429493e+01
   1.2489869e-02   8.3110444e-03   7.1068986e-03   7.7265340e-03   1.1662289e+00   5.6685688e+01
   1.3878510e-02   7.2886948e-03   7.1009022e-03   7.3113634e-03   1.1297285e+00   6.9109857e+01
   1.5555592e-02   6.4599394e-03   7.0517852e-03   6.8587838e-03   1.1364613e+00   7.7498100e+01
   1.7515955e-02   5.8172068e-03   6.9740434e-03   6.3865686e-03   1.1517358e+00   8.5867992e+01
   1.9738483e-02   5.3470408e-03   6.8804522e-03   5.9119836e-03   1.1182445e+00   9.3068920e+01
   2.2185154e-02   5.0327430e-03   6.7797880e-03   5.4510354e-03   1.1517234e+00   9.9650675e+01
   2.4796022e-02   4.8551764e-03   6.6794898e-03   5.0159728e-03   1.1395795e+00   1.0422357e+02
   2.7493630e-02   4.7915428e-03   6.5829448e-03   4.6152982e-03   1.1318578e+00   1.0734623e+02
   3.0182580e-02   4.8165778e-03   6.4922996e-03   4.2555778e-03   1.1444945e+00   1.0933367e+02
   3.2746910e-02   4.9035290e-03   6.4092864e-03   3.9417572e-03   1.1202206e+00   1.1027025e+02
   3.5047278e-02   5.0240200e-03   6.3311174e-03   3.6766792e-03   1.1452577e+00   1.1079889e+02
   3.6925658e-02   5.1488436e-03   6.2508362e-03   3.4605494e-03   1.1406326e+00   1.1079993e+02
   3.8298146e-02   5.2502084e-03   6.1592478e-03   3.2904410e-03   1.1524263e+00   1.1075679e+02
   3.9183464e-02   5.3039734e-03   6.0477492e-03   3.1615318e-03   1.1775059e+00   1.1052371e+02
   3.9613226e-02   5.2968286e-03   5.9097294e-03   3.0699230e-03   1.1358086e+00   1.1022098e+02
   3.9621984e-02   5.2336860e-03   5.7391872e-03   3.0128884e-03   1.1270824e+00   1.0994847e+02
   3.9283004e-02   5.1299598e-03   5.5304976e-03   2.9874918e-03   1.1633043e+00   1.0966872e+02
   3.8706752e-02   5.0012940e-03   5.2802910e-03   2.9914574e-03   1.1801561e+00   1.0929393e+02
   3.7999296e-02   4.8618466e-03   4.9932408e-03   3.0234538e-03   1.1603231e+00   1.0845574e+02
   3.7225388e-02   4.7227368e-03   4.6838678e-03   3.0812552e-03   1.1617973e+00   1.0776685e+02
   3.6414456e-02   4.5909226e-03   4.3676688e-03   3.1616306e-03   1.1630300e+00   1.0695096e+02
   3.5566222e-02   4.4706050e-03   4.0563492e-03   3.2621642e-03   1.1606068e+00   1.0555307e+02
   3.4663546e-02   4.3648600e-03   3.7610634e-03   3.3810962e-03   1.1705906e+00   1.0452687e+02
   3.3699476e-02   4.2760576e-03   3.4925610e-03   3.5154740e-03   1.1548814e+00   1.0355616e+02
   3.2696482e-02   4.2078986e-03   3.2586236e-03   3.6609902e-03   1.1696739e+00   1.0229178e+02
   3.1692266e-02   4.1657636e-03   3.0634790e-03   3.8141138e-03   1.1670297e+00   1.0124840e+02
   3.0717034e-02   4.1536484e-03   2.9085752e-03   3.9729410e-03   1.1500451e+00   1.0001750e+02
   2.9805692e-02   4.1745056e-03   2.7928190e-03   4.1348820e-03   1.1576347e+00   9.8668668e+01
   2.8999448e-02   4.2309802e-03   2.7129148e-03   4.2970058e-03   1.1456186e+00   9.7167606e+01
   2.8324140e-02   4.3242846e-03   2.6646156e-03   4.4584898e-03   1.1657854e+00   9.5486009e+01
   2.7787978e-02   4.4533190e-03   2.6442702e-03   4.6180744e-03   1.1562644e+00   9.3871214e+01
   2.7398730e-02   4.6151380e-03   2.6479058e-03   4.7731600e-03   1.1328781e+00   9.2026668e+01
   2.7178304e-02   4.8061026e-03   2.6702394e-03   4.9222486e-03   1.1498288e+00   9.0407851e+01
   2.7156496e-02   5.0212466e-03   2.7059478e-03   5.0631252e-03   1.1387500e+00   8.8389714e+01
   2.7354654e-02   5.2521288e-03   2.7484246e-03   5.1915300e-03   1.1507009e+00   8.5689099e+01
   2.7784996e-02   5.4850802e-03   2.7901060e-03   5.3024158e-03   1.1446261e+00   8.2794797e+01
   2.8454054e-02   5.7069100e-03   2.8232232e-03   5.3941984e-03   1.1381505e+00   7.9370381e+01
   2.9363548e-02   5.9076438e-03   2.8397116e-03   5.4710438e-03   1.1653778e+00   7.6308038e+01
   3.0498928e-02   6.0743276e-03   2.8366664e-03   5.5371168e-03   1.1544092e+00   7.3201680e+01
   3.1815676e-02   6.1934352e-03   2.8166554e-03   5.5946422e-03   1.1555533e+00   6.9994613e+01
   3.3251538e-02   6.2559000e-03   2.7831820e-03   5.6438370e-03   1.1617101e+00   6.7226011e+01
   3.4740888e-02   6.2563914e-03   2.7405296e-03   5.6823440e-03   1.1837334e+00   6.3823983e+01
   3.6229138e-02   6.1946760e-03   2.6929244e-03   5.7090208e-03   1.1723974e+00   6.0285683e+01
   3.7676730e-02   6.0790684e-03   2.6430396e-03   5.7234864e-03   1.1336311e+00   5.6663292e+01
   3.9043674e-02   5.9251272e-03   2.5926216e-03   5.7273262e-03   1.1679529e+00   5.2765819e+01
   4.0284306e-02   5.7494668e-03   2.5439656e-03   5.7256946e-03   1.1528884e+00   4.9355856e+01
   4.1352656e-02   5.5664718e-03   2.4993078e-03   5.7221824e-03   1.1365693e+00   4.6634416e+01
   4.2229590e-02   5.3856146e-03   2.4594318e-03   5.7165136e-03   1.1660580e+00   4.4097085e+01
   4.2929508e-02   5.2102154e-03   2.4229428e-03   5.7041656e-03   1.1541429e+00   4.1636261e+01
   4.3465360e-02   5.0399998e-03   2.3858976e-03   5.6811080e-03   1.1615318e+00   4.0285750e+01
   4.3846294e-02   4.8730766e-03   2.3452612e-03   5.6490800e-03   1.1621045e+00   3.8523417e+01
   4.4076214e-02   4.7107760e-03   2.3008352e-03   5.6113946e-03   1.1518334e+00   3.6188227e+01
   4.4133950e-02   4.5594316e-03   2.2526404e-03   5.5744278e-03   1.1539614e+00   3.4500716e+01
   4.3996410e-02   4.4259718e-03   2.2003726e-03   5.5509160e-03   1.1518302e+00   3.2189753e+01
   4.3663064e-02   4.3147872e-03   2.1448386e-03   5.5530774e-03   1.1623935e+00   3.0136200e+01
   4.3143518e-02   4.2270666e-03   2.0886206e-03   5.5880544e-03   1.1544268e+00   2.8241717e+01
   4.2450336e-02   4.1635612e-03   2.0350464e-03   5.6622346e-03   1.1510927e+00   2.6137592e+01
   4.1613778e-02   4.1237252e-03   1.9870512e-03   5.7862480e-03   1.1522550e+00   2.4509290e+01
   4.0695362e-02   4.1046352e-03   1.9478046e-03   5.9718622e-03   1.1480217e+00   2.2423943e+01
   3.9772466e-02   4.1045568e-03   1.9202497e-03   6.2280522e-03   1.1416574e+00   2.0375036e+01
   3.8910318e-02   4.1216172e-03   1.9058125e-03   6.5646906e-03   1.1330044e+00   1.8702225e+01
   3.8158524e-02   4.1524130e-03   1.9058417e-03   6.9953764e-03   1.1570116e+00   1.7688561e+01
   3.7545672e-02   4.1928670e-03   1.9223929e-03   7.5324932e-03   1.1529945e+00   1.6970363e+01
   3.7064672e-02   4.2392246e-03   1.9564978e-03   8.1828830e-03   1.1343837e+00   1.5544605e+01
   3.6684972e-02   4.2904682e-03   2.0083866e-03   8.9503176e-03   1.1620100e+00   1.4626708e+01
   3.6356490e-02   4.3470222e-03   2.0778192e-03   9.8358084e-03   1.1751172e+00   1.3864962e+01
   3.6006702e-02   4.4096512e-03   2.1632360e-03   1.0839038e-02   1.1501189e+00   1.2533263e+01
   3.5579536e-02   4.4817178e-03   2.2634914e-03   1.1960363e-02   1.1484582e+00   1.1223345e+01
   3.5047762e-02   4.5685616e-03   2.3789032e-03   1.3196013e-02   1.1713156e+00   1.0166559e+01
   3.4414970e-02   4.6738456e-03   2.5083512e-03   1.4537842e-02   1.1627561e+00   9.7001415e+00
   3.3741792e-02   4.7979262e-03   2.6479210e-03   1.5975468e-02   1.1515198e+00   8.4251988e+00
   3.3112104e-02   4.9392216e-03   2.7936630e-03   1.7490607e-02   1.1468383e+00   6.3325960e+00
   3.2594614e-02   5.0951150e-03   2.9428938e-03   1.9054489e-02   1.1309199e+00   5.3917717e+00
   3.2235900e-02   5.2614350e-03   3.0922158e-03   2.0640170e-02   1.1502099e+00   4.7649908e+00
   3.2050298e-02   5.4316814e-03   3.2374016e-03   2.2224316e-02   1.1710055e+00   4.3872049e+00
   3.2030674e-02   5.6001660e-03   3.3764844e-03   2.3782754e-02   1.1434572e+00   4.1824247e+00
   3.2167702e-02   5.7660084e-03   3.5109572e-03   2.5303086e-02   1.1492477e+00   3.3406788e+00
   3.2461614e-02   5.9292182e-03   3.6441174e-03   2.6775416e-02   1.1588524e+00   3.1112685e+00
   3.2908888e-02   6.0881390e-03   3.7807634e-03   2.8172196e-02   1.1477815e+00   3.2347664e+00
   3.3499530e-02   6.2391954e-03   3.9264036e-03   2.9449584e-02   1.1571429e+00   3.1012555e+00
   3.4225284e-02   6.3750888e-03   4.0844940e-03   3.0566312e-02   1.1552538e+00   2.9113696e+00
   3.5064112e-02   6.4914076e-03   4.2569816e-03   3.1494356e-02   1.1604561e+00   2.7610147e+00
   3.5994402e-02   6.5899316e-03   4.4468230e-03   3.2193276e-02   1.1344505e+00   2.7627328e+00
   3.7001630e-02   6.6717860e-03   4.6576332e-03   3.2622762e-02   1.1466255e+00   2.6494271e+00
   3.8069766e-02   6.7369344e-03   4.8927820e-03   3.2783378e-02   1.1563828e+00   2.5952832e+00
   3.9187374e-02   6.7896444e-03   5.1541002e-03   3.2701554e-02   1.1375409e+00   2.6312033e+00
   4.0349122e-02   6.8371604e-03   5.4383754e-03   3.2403078e-02   1.1677660e+00   2.6073645e+00
   4.1565158e-02   6.8828386e-03   5.7375562e-03   3.1903926e-02   1.1473335e+00   2.6011416e+00
   4.2845220e-02   6.9269852e-03   6.0414788e-03   3.1216158e-02   1.1691790e+00   2.5965242e+00
   4.4194296e-02   6.9710950e-03   6.3380794e-03   3.0368072e-02   1.1337652e+00   2.5859508e+00
   4.5611332e-02   7.0160928e-03   6.6173890e-03   2.9401840e-02   1.1179301e+00   2.6110063e+00
   4.7062798e-02   7.0666486e-03   6.8770330e-03   2.8351268e-02   1.1668142e+00   2.6519393e+00
   4.8513792e-02   7.1366912e-03   7.1217752e-03   2.7232308e-02   1.1536843e+00   2.6049920e+00
   4.9970134e-02   7.2439812e-03   7.3585724e-03   2.6060612e-02   1.1670927e+00   2.5618694e+00
   5.1482504e-02   7.4038068e-03   7.5946688e-03   2.4867454e-02   1.0946810e+00   2.5129196e+00
   5.3122722e-02   7.6268492e-03   7.8375006e-03   2.3683486e-02   1.1658897e+00   2.4371613e+00
   5.4943378e-02   7.9203878e-03   8.0930278e-03   2.2517478e-02   1.1483599e+00   2.4138266e+00
   5.6981148e-02   8.2900852e-03   8.3698254e-03   2.1363964e-02   1.1507122e+00   2.3209442e+00
   5.9260536e-02   8.7382992e-03   8.6786508e-03   2.0226426e-02   1.1733957e+00   2.2561049e+00
   6.1758532e-02   9.2616070e-03   9.0257228e-03   1.9112086e-02   1.1041153e+00   2.2198286e+00
   6.4400886e-02   9.8500550e-03   9.4134920e-03   1.8022596e-02   1.2387218e+00   2.1386334e+00
   6.7086076e-02   1.0487208e-02   9.8476334e-03   1.6967796e-02   9.4718300e-01   2.0751163e+00
   6.9685482e-02   1.1152055e-02   1.0337625e-02   1.5959581e-02   1.1632830e+00   2.0024753e+00
   7.2039910e-02   1.1823410e-02   1.0887529e-02   1.5004206e-02   8.6564604e-01   1.9826814e+00
   7.3981418e-02   1.2481176e-02   1.1495328e-02   1.4110354e-02   9.2597331e-01   1.7364961e+00
   7.5409024e-02   1.3105246e-02   1.2162359e-02   1.3283059e-02   1.0502302e+00   1.3901509e+00
   7.6341090e-02   1.3674002e-02   1.2899024e-02   1.2516328e-02   7.2122988e-01   1.3785280e+00
   7.6836068e-02   1.4164835e-02   1.3715565e-02   1.1796007e-02   1.4148748e+01   1.3796770e+00
   7.6931880e-02   1.4559070e-02   1.4613447e-02   1.1104379e-02   4.0036807e+01   1.3461510e+00
   7.6644494e-02   1.4842131e-02   1.5594337e-02   1.0429488e-02   6.1724257e+01   1.3736616e+00
   7.5955594e-02   1.5005329e-02   1.6662734e-02   9.7755988e-03   7.7184214e+01   1.3688880e+00
   7.4846440e-02   1.5049778e-02   1.7823380e-02   9.1517706e-03   8.8260321e+01   1.3595460e+00
   7.3290234e-02   1.4983948e-02   1.9077383e-02   8.5568920e-03   9.7952235e+01   1.3529106e+00
   7.1231170e-02   1.4825654e-02   2.0412214e-02   7.9876664e-03   1.0702183e+02   1.3733257e+00
   6.8601888e-02   1.4596559e-02   2.1796132e-02   7.4438172e-03   1.1335881e+02   1.3581154e+00
   6.5366474e-02   1.4311446e-02   2.3181778e-02   6.9254064e-03   1.1783867e+02   1.3862126e+00
   6.1609768e-02   1.3986535e-02   2.4527294e-02   6.4357604e-03   1.2048056e+02   1.4050053e+00
   5.7507070e-02   1.3643980e-02   2.5798326e-02   5.9817074e-03   1.2186303e+02   1.3580174e+00
   5.3228550e-02   1.3302434e-02   2.6946084e-02   5.5702234e-03   1.2275374e+02   1.3909890e+00
   4.8917532e-02   1.2975416e-02   2.7904550e-02   5.2071906e-03   1.2306996e+02   1.3776321e+00
   4.4683860e-02   1.2672167e-02   2.8610576e-02   4.8970382e-03   1.2303403e+02   1.3573347e+00
   4.0602340e-02   1.2399014e-02   2.9014772e-02   4.6423530e-03   1.2277614e+02   1.3976224e+00
   3.6718474e-02   1.2165204e-02   2.9062496e-02   4.4443618e-03   1.2251529e+02   1.3780969e+00
   3.3051618e-02   1.1980918e-02   2.8724754e-02   4.3041652e-03   1.2241047e+02   1.3860184e+00
   2.9599874e-02   1.1854046e-02   2.8039430e-02   4.2230996e-03   1.2229803e+02   1.3944605e+00
   2.6365848e-02   1.1790267e-02   2.7070608e-02   4.2018318e-03   1.2204711e+02   1.3751829e+00
   2.3360514e-02   1.1789696e-02   2.5890972e-02   4.2399038e-03   1.2179608e+02   1.4073978e+00
   2.0583802e-02   1.1846935e-02   2.4588118e-02   4.3383064e-03   1.2143297e+02   1.3979356e+00
   1.8041394e-02   1.1952391e-02   2.3239756e-02   4.5001756e-03   1.2094553e+02   1.3627330e+00
   1.5749896e-02   1.2091881e-02   2.1903292e-02   4.7283274e-03   1.2049287e+02   1.4003430e+00
   1.3721354e-02   1.2243862e-02   2.0613394e-02   5.0254658e-03   1.1990655e+02   1.4235408e+00
   1.1959872e-02   1.2382971e-02   1.9390405e-02   5.3935328e-03   1.1925363e+02   1.4025087e+00
   1.0462354e-02   1.2494122e-02   1.8249037e-02   5.8338100e-03   1.1872506e+02   1.4027756e+00
   9.2213458e-03   1.2572116e-02   1.7190630e-02   6.3474402e-03   1.1808973e+02   1.3774972e+00
   8.2227104e-03   1.2612274e-02   1.6208916e-02   6.9330728e-03   1.1722841e+02   1.3737625e+00
   7.4442158e-03   1.2609622e-02   1.5295903e-02   7.5877982e-03   1.1638109e+02   1.4247352e+00
   6.8573590e-03   1.2564195e-02   1.4446577e-02   8.3075256e-03   1.1548887e+02   1.4239086e+00
   6.4345560e-03   1.2485164e-02   1.3669491e-02   9.0839498e-03   1.1453242e+02   1.4062357e+00
   6.1559428e-03   1.2382348e-02   1.2982418e-02   9.9033244e-03   1.1367305e+02   1.4034450e+00
   6.0021564e-03   1.2256478e-02   1.2405642e-02   1.0750128e-02   1.1253427e+02   1.3867222e+00
   5.9526262e-03   1.2101517e-02   1.1956609e-02   1.1609828e-02   1.1124830e+02   1.3733507e+00
   5.9920456e-03   1.1915799e-02   1.1642930e-02   1.2465050e-02   1.1000530e+02   1.3912984e+00
   6.1070926e-03   1.1709405e-02   1.1463069e-02   1.3300615e-02   1.0851286e+02   1.4143739e+00
   6.2817944e-03   1.1499204e-02   1.1406000e-02   1.4109398e-02   1.0709416e+02   1.3811170e+00
   6.4989730e-03   1.1299355e-02   1.1451448e-02   1.4886599e-02   1.0553541e+02   1.3754081e+00
   6.7380610e-03   1.1120599e-02   1.1575113e-02   1.5629254e-02   1.0377540e+02   1.4161708e+00
   6.9779790e-03   1.0974662e-02   1.1757031e-02   1.6336672e-02   1.0212310e+02   1.3972849e+00
   7.2050874e-03   1.0867834e-02   1.1988838e-02   1.7006667e-02   1.0005862e+02   1.3988102e+00
   7.4144092e-03   1.0802273e-02   1.2269632e-02   1.7630856e-02   9.7779422e+01   1.4188166e+00
   7.6096182e-03   1.0787367e-02   1.2594975e-02   1.8192699e-02   9.5568902e+01   1.4003434e+00
   7.7974550e-03   1.0837378e-02   1.2948952e-02   1.8669263e-02   9.3425652e+01   1.4060435e+00
   7.9837338e-03   1.0963337e-02   1.3308734e-02   1.9033073e-02   9.1351404e+01   1.3991147e+00
   8.1740254e-03   1.1166778e-02   1.3652781e-02   1.9253510e-02   8.8702650e+01   1.3919023e+00
   8.3731234e-03   1.1447666e-02   1.3957994e-02   1.9292925e-02   8.5773577e+01   1.3828655e+00
   8.5844026e-03   1.1812508e-02   1.4194689e-02   1.9122276e-02   8.2312653e+01   1.3990240e+00
   8.8069096e-03   1.2265394e-02   1.4330061e-02   1.8736679e-02   7.8159541e+01   1.4236007e+00
   9.0382436e-03   1.2803873e-02   1.4343285e-02   1.8143160e-02   7.4437393e+01   1.3725998e+00
   9.2761658e-03   1.3416124e-02   1.4223734e-02   1.7367146e-02   7.0453056e+01   1.3832068e+00
   9.5159568e-03   1.4081494e-02   1.3960528e-02   1.6453875e-02   6.6744528e+01   1.4008039e+00
   9.7476948e-03   1.4775443e-02   1.3565477e-02   1.5444978e-02   6.4291793e+01   1.3834900e+00
   9.9543178e-03   1.5471302e-02   1.3075080e-02   1.4375689e-02   6.2116833e+01   1.4108086e+00
   1.0121849e-02   1.6139991e-02   1.2518572e-02   1.3280963e-02   5.9535128e+01   1.3770782e+00
   1.0251955e-02   1.6755945e-02   1.1913262e-02   1.2192930e-02   5.6237808e+01   1.3485739e+00
   1.0360767e-02   1.7322340e-02   1.1274544e-02   1.1136777e-02   5.3633666e+01   1.3816794e+00
   1.0470516e-02   1.7869083e-02   1.0618589e-02   1.0129698e-02   5.1847307e+01   1.4024260e+00
   1.0605448e-02   1.8421444e-02   9.9580776e-03   9.1835158e-03   4.9832970e+01   1.4084018e+00
   1.0787092e-02   1.8989143e-02   9.2970036e-03   8.3064786e-03   4.7020310e+01   1.3968183e+00
   1.1029902e-02   1.9568299e-02   8.6370248e-03   7.5030296e-03   4.3778705e+01   1.3862128e+00
   1.1342977e-02   2.0144256e-02   7.9844048e-03   6.7720948e-03   4.1810754e+01   1.3973532e+00
   1.1730350e-02   2.0691376e-02   7.3473672e-03   6.1092018e-03   3.8984743e+01   1.3949125e+00
   1.2191345e-02   2.1174622e-02   6.7313012e-03   5.5112806e-03   3.5487816e+01   1.3634347e+00
   1.2721894e-02   2.1547308e-02   6.1396090e-03   4.9774402e-03   3.2996260e+01   1.3657417e+00
   1.3313704e-02   2.1760794e-02   5.5770010e-03   4.5066856e-03   2.9522972e+01   1.3803151e+00
   1.3953570e-02   2.1788070e-02   5.0474514e-03   4.0980132e-03   2.5712300e+01   1.3846521e+00
   1.4625473e-02   2.1623630e-02   4.5525130e-03   3.7510474e-03   2.1779507e+01   1.3863289e+00
   1.5310717e-02   2.1286836e-02   4.0950618e-03   3.4645066e-03   1.8108056e+01   1.3802909e+00
   1.5984276e-02   2.0821480e-02   3.6799892e-03   3.2358072e-03   1.5169311e+01   1.3895302e+00
   1.6617012e-02   2.0281092e-02   3.3105784e-03   3.0612974e-03   1.1585014e+01   1.3844186e+00
   1.7187448e-02   1.9725943e-02   2.9870746e-03   2.9370442e-03   8.1390247e+00   1.4081844e+00
   1.7689136e-02   1.9213500e-02   2.7075986e-03   2.8588262e-03   6.0911544e+00   1.3923880e+00
   1.8122490e-02   1.8786843e-02   2.4688432e-03   2.8221146e-03   5.0191409e+00   1.3569482e+00
   1.8492358e-02   1.8469629e-02   2.2671200e-03   2.8236388e-03   4.2107778e+00   1.3781799e+00
   1.8806090e-02   1.8269246e-02   2.0987002e-03   2.8602000e-03   3.7023605e+00   1.3578422e+00
   1.9058041e-02   1.8178524e-02   1.9597577e-03   2.9275822e-03   2.9026028e+00   1.3829583e+00
   1.9239269e-02   1.8177377e-02   1.8487586e-03   3.0218994e-03   2.2486722e+00   1.3987728e+00
   1.9358061e-02   1.8247100e-02   1.7663553e-03   3.1399162e-03   1.9029592e+00   1.3657466e+00
   1.9430581e-02   1.8367045e-02   1.7122702e-03   3.2786080e-03   1.2306820e+00   1.3816676e+00
   1.9465607e-02   1.8515117e-02   1.6851507e-03   3.4346192e-03   1.1548898e+00   1.3741158e+00
   1.9458953e-02   1.8677403e-02   1.6829782e-03   3.6036854e-03   1.2534160e+00   1.3924725e+00
   1.9393612e-02   1.8837927e-02   1.7027491e-03   3.7803816e-03   1.1279469e+00   1.3923076e+00
   1.9248825e-02   1.8988325e-02   1.7417617e-03   3.9584942e-03   1.1686740e+00   1.3629757e+00
   1.9007320e-02   1.9137660e-02   1.7985560e-03   4.1313396e-03   1.1206328e+00   1.3860542e+00
   1.8654762e-02   1.9289434e-02   1.8722203e-03   4.2937420e-03   1.1260668e+00   1.3895281e+00
   1.8188333e-02   1.9432875e-02   1.9610580e-03   4.4431606e-03   1.1339569e+00   1.4259663e+00
   1.7619749e-02   1.9550030e-02   2.0617068e-03   4.5766686e-03   1.1252466e+00   1.3812622e+00
   1.6960836e-02   1.9619592e-02   2.1699102e-03   4.6934656e-03   1.1559931e+00   1.3582576e+00
   1.6219861e-02   1.9624195e-02   2.2818304e-03   4.7979404e-03   1.1395087e+00   1.4247741e+00
   1.5401298e-02   1.9547217e-02   2.3931374e-03   4.8942106e-03   1.1463336e+00   1.3678843e+00
   1.4512525e-02   1.9374536e-02   2.4986326e-03   4.9857552e-03   1.1473004e+00   1.3921525e+00
   1.3579649e-02   1.9104415e-02   2.5940634e-03   5.0791304e-03   1.1557417e+00   1.3857210e+00
   1.2640486e-02   1.8746391e-02   2.6767938e-03   5.1812412e-03   1.1412102e+00   1.3937824e+00
   1.1732269e-02   1.8319850e-02   2.7467940e-03   5.2965628e-03   1.1199606e+00   1.3859713e+00
   1.0887860e-02   1.7843244e-02   2.8064062e-03   5.4276910e-03   1.1432088e+00   1.3492937e+00
   1.0131225e-02   1.7324603e-02   2.8579974e-03   5.5765382e-03   1.1290912e+00   1.4398093e+00
   9.4782400e-03   1.6764050e-02   2.9030402e-03   5.7439110e-03   1.1516263e+00   1.3131823e+00
   8.9388978e-03   1.6160047e-02   2.9424176e-03   5.9265382e-03   1.1953238e+00   1.4302302e+00
   8.5171624e-03   1.5514048e-02   2.9770000e-03   6.1173886e-03   1.1388211e+00   1.3622254e+00
   8.2124124e-03   1.4823728e-02   3.0080518e-03   6.3087784e-03   1.1130651e+00   1.3656432e+00
   8.0223690e-03   1.4085981e-02   3.0371162e-03   6.4923230e-03   1.1570376e+00   1.4425193e+00
   7.9410042e-03   1.3299948e-02   3.0640802e-03   6.6551560e-03   1.1560248e+00   1.1955233e+00
   7.9590914e-03   1.2463586e-02   3.0885044e-03   6.7798924e-03   1.1601236e+00   1.5259054e+00
   8.0678202e-03   1.1582077e-02   3.1134524e-03   6.8539140e-03   1.1740917e+00   1.0315842e+00
   8.2588446e-03   1.0670379e-02   3.1432984e-03   6.8709284e-03   1.1728163e+00   1.4838413e+00
   8.5377328e-03   9.7549094e-03   3.1817330e-03   6.8275186e-03   1.1871291e+00   9.3795480e-01
   8.9307878e-03   8.8707442e-03   3.2336802e-03   6.7283518e-03   1.1661546e+00   2.6468850e+00
   9.4693544e-03   8.0475918e-03   3.3059202e-03   6.5834258e-03   1.1483196e+00   1.4473205e+01
   1.0179748e-02   7.3064724e-03   3.4054972e-03   6.4018804e-03   1.1528117e+00   2.5733952e+01
   1.1083022e-02   6.6620756e-03   3.5401016e-03   6.1923736e-03   1.1375971e+00   3.7562127e+01
   1.2198333e-02   6.1237536e-03   3.7214388e-03   5.9623298e-03   1.1414174e+00   5.4171803e+01
   1.3539070e-02   5.6958204e-03   3.9632486e-03   5.7176978e-03   1.1341245e+00   6.6028121e+01
   1.5107686e-02   5.3782618e-03   4.2765554e-03   5.4636652e-03   1.1248772e+00   7.5413535e+01
   1.6899854e-02   5.1701068e-03   4.6687790e-03   5.2058132e-03   1.1478003e+00   8.4056106e+01
   1.8902149e-02   5.0693346e-03   5.1439948e-03   4.9499616e-03   1.1224120e+00   9.1451957e+01
   2.1085392e-02   5.0713720e-03   5.7018090e-03   4.6998330e-03   1.1440656e+00   9.8649469e+01
   2.3399130e-02   5.1678698e-03   6.3366492e-03   4.4578416e-03   1.1756296e+00   1.0417297e+02
   2.5771700e-02   5.3449386e-03   7.0394656e-03   4.2270240e-03   1.1171159e+00   1.0822753e+02
   2.8117978e-02   5.5844264e-03   7.7987682e-03   4.0105458e-03   1.1316618e+00   1.1080129e+02
   3.0340504e-02   5.8656030e-03   8.6009432e-03   3.8121680e-03   1.1245624e+00   1.1231186e+02
   3.2327888e-02   6.1637510e-03   9.4299904e-03   3.6363782e-03   1.1158154e+00   1.1306270e+02
   3.3983898e-02   6.4493862e-03   1.0265477e-02   3.4871958e-03   1.1639726e+00   1.1324030e+02
   3.5267038e-02   6.6918806e-03   1.1082088e-02   3.3676264e-03   1.1262061e+00   1.1332653e+02
   3.6160700e-02   6.8638968e-03   1.1851006e-02   3.2795002e-03   1.1420745e+00   1.1319422e+02
   3.6644714e-02   6.9460696e-03   1.2538258e-02   3.2239504e-03   1.1744146e+00   1.1282900e+02
   3.6741120e-02   6.9334028e-03   1.3108616e-02   3.2014442e-03   1.1380635e+00   1.1227018e+02
   3.6516598e-02   6.8357538e-03   1.3533604e-02   3.2129380e-03   1.1377681e+00   1.1171261e+02
   3.6044986e-02   6.6703960e-03   1.3785347e-02   3.2609430e-03   1.1537663e+00   1.1119163e+02
   3.5390734e-02   6.4543570e-03   1.3838649e-02   3.3475842e-03   1.1583607e+00   1.1047275e+02
   3.4599382e-02   6.2002362e-03   1.3689714e-02   3.4738490e-03   1.1463951e+00   1.0970213e+02
   3.3718508e-02   5.9189058e-03   1.3359615e-02   3.6404552e-03   1.1549663e+00   1.0888223e+02
   3.2795070e-02   5.6247004e-03   1.2883370e-02   3.8472052e-03   1.1552462e+00   1.0759542e+02
   3.1866532e-02   5.3327062e-03   1.2299489e-02   4.0926964e-03   1.1566947e+00   1.0620663e+02
   3.0982088e-02   5.0544018e-03   1.1647670e-02   4.3741828e-03   1.1708907e+00   1.0507456e+02
   3.0182990e-02   4.7973318e-03   1.0969481e-02   4.6861984e-03   1.1586461e+00   1.0386463e+02
   2.9493328e-02   4.5665292e-03   1.0301884e-02   5.0229158e-03   1.1799350e+00   1.0254481e+02
   2.8938674e-02   4.3662544e-03   9.6753162e-03   5.3811300e-03   1.1574494e+00   1.0121046e+02
   2.8550448e-02   4.2000986e-03   9.1171520e-03   5.7582520e-03   1.1449963e+00   9.9984170e+01
   2.8364032e-02   4.0700570e-03   8.6488730e-03   6.1500276e-03   1.1749748e+00   9.8753877e+01
   2.8395438e-02   3.9751130e-03   8.2826650e-03   6.5508810e-03   1.1489665e+00   9.7404317e+01
   2.8638048e-02   3.9121636e-03   8.0216386e-03   6.9594022e-03   1.1625507e+00   9.6033342e+01
   2.9072042e-02   3.8776980e-03   7.8614000e-03   7.3799272e-03   1.1618498e+00   9.4208720e+01
   2.9659138e-02   3.8693966e-03   7.7905848e-03   7.8162490e-03   1.1375717e+00   9.1811297e+01
   3.0372800e-02   3.8871422e-03   7.7895886e-03   8.2725354e-03   1.1558573e+00   8.9676192e+01
   3.1203574e-02   3.9299922e-03   7.8308206e-03   8.7552992e-03   1.1680908e+00   8.7640258e+01
   3.2128018e-02   3.9938664e-03   7.8797234e-03   9.2683204e-03   1.1748715e+00   8.4957832e+01
   3.3118412e-02   4.0702706e-03   7.9044126e-03   9.8074444e-03   1.1656755e+00   8.2174865e+01
   3.4154676e-02   4.1492860e-03   7.8809082e-03   1.0358930e-02   1.1558238e+00   7.9315022e+01
   3.5212520e-02   4.2242120e-03   7.7871828e-03   1.0902208e-02   1.1580634e+00   7.6444143e+01
   3.6251466e-02   4.2898844e-03   7.6147996e-03   1.1412944e-02   1.1613637e+00   7.3673649e+01
   3.7221042e-02   4.3423192e-03   7.3718598e-03   1.1867540e-02   1.1668954e+00   7.0680281e+01
   3.8055942e-02   4.3770154e-03   7.0674270e-03   1.2243318e-02   1.1652295e+00   6.8139842e+01
   3.8677242e-02   4.3884908e-03   6.7117254e-03   1.2520267e-02   1.1649908e+00   6.5203377e+01
   3.9033154e-02   4.3758522e-03   6.3195450e-03   1.2693832e-02   1.1624385e+00   6.1930262e+01
   3.9088918e-02   4.3425430e-03   5.9071642e-03   1.2771818e-02   1.1576272e+00   5.9262373e+01
   3.8827600e-02   4.2936178e-03   5.4868052e-03   1.2762571e-02   1.1710740e+00   5.6055850e+01
   3.8274660e-02   4.2349424e-03   5.0653972e-03   1.2680267e-02   1.1726258e+00   5.2338253e+01
   3.7464068e-02   4.1735984e-03   4.6503514e-03   1.2546347e-02   1.1490496e+00   4.8633465e+01
   3.6451906e-02   4.1174166e-03   4.2498448e-03   1.2379503e-02   1.1558621e+00   4.5388356e+01
   3.5329570e-02   4.0712722e-03   3.8701958e-03   1.2192567e-02   1.1759691e+00   4.2068935e+01
   3.4177174e-02   4.0362030e-03   3.5165036e-03   1.1991145e-02   1.1638925e+00   3.9007795e+01
   3.3045288e-02   4.0103650e-03   3.1931430e-03   1.1774921e-02   1.1540665e+00   3.7668367e+01
   3.1961850e-02   3.9910946e-03   2.9030050e-03   1.1547194e-02   1.1506636e+00   3.5865944e+01
   3.0936470e-02   3.9761912e-03   2.6473258e-03   1.1314392e-02   1.1553194e+00   3.3175960e+01
   2.9964880e-02   3.9614618e-03   2.4254596e-03   1.1087182e-02   1.1683679e+00   3.0538415e+01
   2.9044058e-02   3.9407366e-03   2.2353094e-03   1.0884668e-02   1.1668869e+00   2.7865479e+01
   2.8177938e-02   3.9116990e-03   2.0740686e-03   1.0723333e-02   1.1790069e+00   2.5405852e+01
   2.7375870e-02   3.8799170e-03   1.9381395e-03   1.0610288e-02   1.1785710e+00   2.2153673e+01
   2.6659864e-02   3.8544660e-03   1.8239344e-03   1.0549125e-02   1.1408936e+00   1.9732496e+01
   2.6054642e-02   3.8426060e-03   1.7295405e-03   1.0546013e-02   1.1473245e+00   1.7731240e+01
   2.5578852e-02   3.8485888e-03   1.6559110e-03   1.0604842e-02   1.1773877e+00   1.5179358e+01
   2.5245698e-02   3.8747034e-03   1.6046095e-03   1.0722959e-02   1.1688429e+00   1.3426039e+01
   2.5060740e-02   3.9240582e-03   1.5768133e-03   1.0901247e-02   1.1634858e+00   1.1090189e+01
   2.5027634e-02   4.0000738e-03   1.5745337e-03   1.1144596e-02   1.1659566e+00   9.8223555e+00
   2.5150484e-02   4.1041512e-03   1.5996853e-03   1.1454189e-02   1.1604485e+00   9.5850072e+00
   2.5435254e-02   4.2368736e-03   1.6545525e-03   1.1834760e-02   1.1705860e+00   7.4473299e+00
   2.5883978e-02   4.3980478e-03   1.7411361e-03   1.2301759e-02   1.1673276e+00   5.5860002e+00
   2.6487424e-02   4.5866158e-03   1.8601546e-03   1.2871414e-02   1.1611929e+00   4.7400093e+00
   2.7225356e-02   4.8004822e-03   2.0118680e-03   1.3556917e-02   1.1798335e+00   3.3150257e+00
   2.8069256e-02   5.0334598e-03   2.1955656e-03   1.4375835e-02   1.1578051e+00   2.4481971e+00
   2.9000316e-02   5.2786656e-03   2.4108766e-03   1.5342736e-02   1.1502075e+00   2.3664673e+00
   3.0010988e-02   5.5335128e-03   2.6585974e-03   1.6459997e-02   1.1654733e+00   2.2105704e+00
   3.1099242e-02   5.7977904e-03   2.9373908e-03   1.7715200e-02   1.1466230e+00   2.0462508e+00
   3.2258860e-02   6.0717688e-03   3.2431602e-03   1.9088024e-02   1.1525813e+00   1.7039884e+00
   3.3459356e-02   6.3531446e-03   3.5716538e-03   2.0567280e-02   1.1706337e+00   1.3973631e+00
   3.4661240e-02   6.6338070e-03   3.9182726e-03   2.2145452e-02   1.1578695e+00   1.3810219e+00
   3.5829322e-02   6.9011226e-03   4.2762400e-03   2.3813350e-02   1.1269453e+00   1.3977606e+00
   3.6917042e-02   7.1402150e-03   4.6350418e-03   2.5568028e-02   1.1430519e+00   1.3907672e+00
   3.7857812e-02   7.3384532e-03   4.9835670e-03   2.7414706e-02   1.1521015e+00   1.3617928e+00
   3.8606864e-02   7.4917300e-03   5.3135774e-03   2.9367336e-02   1.1481031e+00   1.3845991e+00
   3.9169120e-02   7.6042976e-03   5.6153566e-03   3.1429718e-02   1.1653552e+00   1.3992596e+00
   3.9566214e-02   7.6822078e-03   5.8788828e-03   3.3578266e-02   1.1369353e+00   1.3786529e+00
   3.9850710e-02   7.7313690e-03   6.0964420e-03   3.5755514e-02   1.1435083e+00   1.4094392e+00
   4.0128148e-02   7.7618512e-03   6.2606754e-03   3.7869338e-02   1.1666851e+00   1.3880146e+00
   4.0521044e-02   7.7856888e-03   6.3718428e-03   3.9814412e-02   1.1611347e+00   1.3624990e+00
   4.1134032e-02   7.8122810e-03   6.4393768e-03   4.1480226e-02   1.1590005e+00   1.3738324e+00
   4.2051296e-02   7.8483110e-03   6.4753508e-03   4.2757294e-02   1.1728526e+00   1.3868094e+00
   4.3335580e-02   7.8960230e-03   6.4929964e-03   4.3551688e-02   1.1651311e+00   1.4007491e+00
   4.5012592e-02   7.9538192e-03   6.5025854e-03   4.3810618e-02   1.1479185e+00   1.3830296e+00
   4.7075940e-02   8.0169448e-03   6.5095060e-03   4.3546760e-02   1.1527348e+00   1.3719211e+00
   4.9495164e-02   8.0818678e-03   6.5175542e-03   4.2815470e-02   1.1354243e+00   1.3841352e+00
   5.2225828e-02   8.1503418e-03   6.5319832e-03   4.1696610e-02   1.1710238e+00   1.3954153e+00
   5.5209276e-02   8.2230098e-03   6.5608694e-03   4.0271866e-02   1.1500541e+00   1.3827676e+00
   5.8368962e-02   8.3011770e-03   6.6108468e-03   3.8599414e-02   1.1837273e+00   1.3791322e+00
   6.1637262e-02   8.3889324e-03   6.6842984e-03   3.6721330e-02   1.1503423e+00   1.3832506e+00
   6.4950650e-02   8.4870354e-03   6.7858600e-03   3.4677878e-02   1.0844704e+00   1.3880268e+00
   6.8223476e-02   8.5980128e-03   6.9254666e-03   3.2528900e-02   1.1782765e+00   1.4019093e+00
   7.1335048e-02   8.7306690e-03   7.1128406e-03   3.0341764e-02   1.1122757e+00   1.3807814e+00
   7.4160706e-02   8.8911956e-03   7.3553792e-03   2.8162048e-02   1.2212125e+00   1.3879216e+00
   7.6583948e-02   9.0757892e-03   7.6597008e-03   2.6013600e-02   1.0626765e+00   1.4022338e+00
   7.8474564e-02   9.2725086e-03   8.0334630e-03   2.3914640e-02   1.0566232e+00   1.3852196e+00
   7.9788412e-02   9.4641848e-03   8.4868134e-03   2.1886932e-02   9.9528170e-01   1.3852266e+00
   8.0579786e-02   9.6298676e-03   9.0299498e-03   1.9945379e-02   8.5128536e-01   1.3747910e+00
   8.0876708e-02   9.7496112e-03   9.6709760e-03   1.8099889e-02   1.1037800e+00   1.3829284e+00
   8.0693608e-02   9.8051042e-03   1.0415848e-02   1.6363442e-02   6.3456156e-01   1.4006493e+00
   8.0059956e-02   9.7841564e-03   1.1266334e-02   1.4745231e-02   1.1090992e+01   1.3865052e+00
   7.8967384e-02   9.6921288e-03   1.2217237e-02   1.3246505e-02   3.6592972e+01   1.3721232e+00
   7.7387648e-02   9.5451578e-03   1.3252400e-02   1.1867574e-02   5.9216042e+01   1.3779742e+00
   7.5327622e-02   9.3573950e-03   1.4351474e-02   1.0614733e-02   7.3932174e+01   1.3905165e+00
   7.2814318e-02   9.1370100e-03   1.5498211e-02   9.4913150e-03   8.5501221e+01   1.3899364e+00
   6.9893448e-02   8.8875648e-03   1.6667366e-02   8.4939106e-03   9.4155807e+01   1.3890612e+00
   6.6634112e-02   8.6213530e-03   1.7825329e-02   7.6207502e-03   1.0181681e+02   1.3908961e+00
   6.3113392e-02   8.3617644e-03   1.8944615e-02   6.8706666e-03   1.0872251e+02   1.3849707e+00
   5.9426262e-02   8.1303410e-03   1.9999870e-02   6.2384194e-03   1.1384334e+02   1.3605689e+00
   5.5643100e-02   7.9425556e-03   2.0963080e-02   5.7156828e-03   1.1708347e+02   1.3567795e+00
   5.1788606e-02   7.8098308e-03   2.1803074e-02   5.2943318e-03   1.1902666e+02   1.3684265e+00
   4.7888090e-02   7.7434598e-03   2.2501972e-02   4.9669030e-03   1.1995588e+02   1.3707494e+00
   4.3991552e-02   7.7537882e-03   2.3064376e-02   4.7255274e-03   1.1995698e+02   1.3938562e+00
   4.0183466e-02   7.8448680e-03   2.3486312e-02   4.5613242e-03   1.1962653e+02   1.3928144e+00
   3.6560566e-02   8.0159756e-03   2.3761328e-02   4.4656620e-03   1.1893264e+02   1.3823433e+00
   3.3202086e-02   8.2637746e-03   2.3918464e-02   4.4319728e-03   1.1801362e+02   1.3920005e+00
   3.0160582e-02   8.5799822e-03   2.4006250e-02   4.4542716e-03   1.1710177e+02   1.3823810e+00
   2.7464698e-02   8.9503902e-03   2.4059818e-02   4.5273154e-03   1.1632531e+02   1.3716229e+00
   2.5140318e-02   9.3597600e-03   2.4092436e-02   4.6470488e-03   1.1578049e+02   1.3763321e+00
   2.3215690e-02   9.7958716e-03   2.4098210e-02   4.8106438e-03   1.1529914e+02   1.3932394e+00
   2.1715258e-02   1.0247303e-02   2.4066136e-02   5.0175096e-03   1.1477833e+02   1.3903181e+00
   2.0652338e-02   1.0703222e-02   2.3984030e-02   5.2695796e-03   1.1400342e+02   1.3891409e+00
   2.0023860e-02   1.1157570e-02   2.3834672e-02   5.5722508e-03   1.1323782e+02   1.4044252e+00
   1.9810493e-02   1.1606689e-02   2.3603398e-02   5.9316762e-03   1.1245765e+02   1.3893769e+00
   1.9970511e-02   1.2044650e-02   2.3278382e-02   6.3503766e-03   1.1141611e+02   1.3839953e+00
   2.0437502e-02   1.2469853e-02   2.2854040e-02   6.8288856e-03   1.1041952e+02   1.3926733e+00
   2.1125736e-02   1.2883596e-02   2.2328888e-02   7.3703570e-03   1.0939648e+02   1.3839835e+00
   2.1931234e-02   1.3282741e-02   2.1685796e-02   7.9785678e-03   1.0827982e+02   1.3981082e+00
   2.2728264e-02   1.3665094e-02   2.0912430e-02   8.6543796e-03   1.0709103e+02   1.4144779e+00
   2.3375120e-02   1.4024730e-02   2.0019896e-02   9.3982740e-03   1.0581601e+02   1.3929512e+00
   2.3715214e-02   1.4341823e-02   1.9017705e-02   1.0214271e-02   1.0465898e+02   1.4024815e+00
   2.3634408e-02   1.4587233e-02   1.7924787e-02   1.1110315e-02   1.0357150e+02   1.4201615e+00
   2.3149764e-02   1.4731764e-02   1.6780800e-02   1.2090351e-02   1.0239208e+02   1.3999911e+00
   2.2361556e-02   1.4755495e-02   1.5623493e-02   1.3151119e-02   1.0134622e+02   1.4010985e+00
   2.1362502e-02   1.4645411e-02   1.4487301e-02   1.4290776e-02   1.0046698e+02   1.3923959e+00
   2.0222826e-02   1.4383822e-02   1.3407389e-02   1.5511584e-02   9.9388295e+01   1.3989092e+00
   1.8992332e-02   1.3957465e-02   1.2414098e-02   1.6814077e-02   9.8029938e+01   1.4089000e+00
   1.7711416e-02   1.3377587e-02   1.1526935e-02   1.8192880e-02   9.6476810e+01   1.3968239e+00
   1.6413280e-02   1.2680871e-02   1.0755031e-02   1.9641292e-02   9.4651567e+01   1.4097683e+00
   1.5119786e-02   1.1912157e-02   1.0103206e-02   2.1158684e-02   9.2637487e+01   1.3780035e+00
   1.3848994e-02   1.1114101e-02   9.5736262e-03   2.2743204e-02   9.0494310e+01   1.3773153e+00
   1.2618025e-02   1.0327934e-02   9.1627230e-03   2.4377682e-02   8.8035000e+01   1.4111941e+00
   1.1437497e-02   9.5888040e-03   8.8590204e-03   2.6036216e-02   8.5634397e+01   1.3976373e+00
   1.0311028e-02   8.9207876e-03   8.6538116e-03   2.7702110e-02   8.3440730e+01   1.3871982e+00
   9.2535860e-03   8.3393946e-03   8.5417886e-03   2.9360224e-02   8.0807742e+01   1.3849848e+00
   8.2903448e-03   7.8562450e-03   8.5094530e-03   3.0974240e-02   7.7527896e+01   1.3884093e+00
   7.4376432e-03   7.4787016e-03   8.5378160e-03   3.2490342e-02   7.3940612e+01   1.4021494e+00
   6.7045244e-03   7.2069284e-03   8.6063720e-03   3.3850506e-02   7.0543693e+01   1.4288039e+00
   6.0963820e-03   7.0360708e-03   8.6952464e-03   3.4989942e-02   6.7297138e+01   1.3947859e+00
   5.6150586e-03   6.9597308e-03   8.7825466e-03   3.5826270e-02   6.3779200e+01   1.3632654e+00
   5.2604522e-03   6.9681860e-03   8.8416038e-03   3.6250856e-02   5.9804881e+01   1.4007300e+00
   5.0301554e-03   7.0463332e-03   8.8524856e-03   3.6167774e-02   5.5476518e+01   1.3885487e+00
   4.9199326e-03   7.1763136e-03   8.8033626e-03   3.5540192e-02   5.1938353e+01   1.3814681e+00
   4.9244188e-03   7.3427240e-03   8.6909960e-03   3.4392676e-02   4.9806674e+01   1.4008353e+00
   5.0409416e-03   7.5342636e-03   8.5270998e-03   3.2813200e-02   4.7152806e+01   1.4100585e+00
   5.2698940e-03   7.7454346e-03   8.3273750e-03   3.0918778e-02   4.3762050e+01   1.4103387e+00
   5.6114682e-03   7.9820034e-03   8.1030268e-03   2.8809292e-02   4.0948436e+01   1.3804394e+00
   6.0644108e-03   8.2560178e-03   7.8594436e-03   2.6572002e-02   3.7837165e+01   1.4022652e+00
   6.6240476e-03   8.5833490e-03   7.5995710e-03   2.4288742e-02   3.5124457e+01   1.4081758e+00
   7.2856400e-03   8.9868758e-03   7.3319376e-03   2.2031926e-02   3.3305278e+01   1.3975857e+00
   8.0472002e-03   9.4898392e-03   7.0659068e-03   1.9856157e-02   3.0728215e+01   1.4061377e+00
   8.9030698e-03   1.0116880e-02   6.8075128e-03   1.7794433e-02   2.7167057e+01   1.3653343e+00
   9.8412508e-03   1.0893008e-02   6.5634184e-03   1.5868689e-02   2.3430411e+01   1.3898403e+00
   1.0846087e-02   1.1836176e-02   6.3396996e-03   1.4096452e-02   1.9846012e+01   1.4107853e+00
   1.1895857e-02   1.2961958e-02   6.1386788e-03   1.2488635e-02   1.6956801e+01   1.3973290e+00
   1.2964362e-02   1.4288479e-02   5.9637580e-03   1.1045111e-02   1.4848429e+01   1.4239331e+00
   1.4024195e-02   1.5833467e-02   5.8229012e-03   9.7571382e-03   1.2381446e+01   1.4232366e+00
   1.5041629e-02   1.7605011e-02   5.7235916e-03   8.6158480e-03   9.3877470e+00   1.4120978e+00
   1.5980985e-02   1.9602694e-02   5.6731742e-03   7.6157854e-03   7.4807110e+00   1.3699068e+00
   1.6816210e-02   2.1827364e-02   5.6796844e-03   6.7498906e-03   6.7060929e+00   1.3548638e+00
   1.7538360e-02   2.4276202e-02   5.7469378e-03   6.0048748e-03   5.5507938e+00   1.3869872e+00
   1.8156262e-02   2.6938200e-02   5.8734146e-03   5.3646114e-03   4.6977916e+00   1.3905549e+00
   1.8682434e-02   2.9794576e-02   6.0533880e-03   4.8157218e-03   4.6335894e+00   1.3834290e+00
   1.9120853e-02   3.2813930e-02   6.2797356e-03   4.3479448e-03   4.3644732e+00   1.4003991e+00
   1.9470784e-02   3.5949880e-02   6.5468170e-03   3.9514624e-03   3.8670025e+00   1.4016209e+00
   1.9739339e-02   3.9145000e-02   6.8479090e-03   3.6175940e-03   3.7214532e+00   1.3721595e+00
   1.9944862e-02   4.2352070e-02   7.1739734e-03   3.3393688e-03   3.7569868e+00   1.3956645e+00
   2.0108140e-02   4.5545368e-02   7.5161180e-03   3.1104270e-03   3.7354021e+00   1.3864271e+00
   2.0247696e-02   4.8687720e-02   7.8622706e-03   2.9263698e-03   3.6404433e+00   1.3707311e+00
   2.0375914e-02   5.1708216e-02   8.1946264e-03   2.7841684e-03   3.1120475e+00   1.3994089e+00
   2.0494692e-02   5.4505494e-02   8.4929042e-03   2.6802078e-03   2.5259004e+00   1.3913727e+00
   2.0591812e-02   5.6961792e-02   8.7367152e-03   2.6103858e-03   2.3524570e+00   1.3954543e+00
   2.0638054e-02   5.8957886e-02   8.9054656e-03   2.5709130e-03   1.8967791e+00   1.4000824e+00
   2.0596158e-02   6.0369302e-02   8.9735096e-03   2.5601054e-03   1.2264999e+00   1.3943409e+00
   2.0437052e-02   6.1106306e-02   8.9187446e-03   2.5774686e-03   1.1501561e+00   1.3854371e+00
   2.0161672e-02   6.1142292e-02   8.7371894e-03   2.6224612e-03   1.2112251e+00   1.3953148e+00
   1.9798475e-02   6.0513226e-02   8.4384974e-03   2.6959928e-03   1.1521357e+00   1.3976584e+00
   1.9377936e-02   5.9337594e-02   8.0429014e-03   2.7991504e-03   1.1898284e+00   1.4047981e+00
   1.8934854e-02   5.7772988e-02   7.5780348e-03   2.9322252e-03   1.1613896e+00   1.3866175e+00
   1.8503510e-02   5.5969052e-02   7.0685568e-03   3.0960800e-03   1.1650696e+00   1.3360222e+00
   1.8100801e-02   5.4044142e-02   6.5354086e-03   3.2919036e-03   1.1758522e+00   1.3989534e+00
   1.7727312e-02   5.2063448e-02   5.9978114e-03   3.5204452e-03   1.1419704e+00   1.3827924e+00
   1.7365344e-02   5.0052150e-02   5.4718788e-03   3.7815024e-03   1.1456326e+00   1.3791734e+00
   1.6983273e-02   4.7997862e-02   4.9700004e-03   4.0744914e-03   1.1422322e+00   1.3939822e+00
   1.6542655e-02   4.5854628e-02   4.5002854e-03   4.4008858e-03   1.1512855e+00   1.3641351e+00
   1.5998583e-02   4.3556104e-02   4.0681078e-03   4.7642282e-03   1.1598918e+00   1.4185253e+00
   1.5316976e-02   4.1055472e-02   3.6787884e-03   5.1665908e-03   1.1479512e+00   1.3576120e+00
   1.4490313e-02   3.8374318e-02   3.3366322e-03   5.6068372e-03   1.1457307e+00   1.4237845e+00
   1.3533945e-02   3.5570630e-02   3.0432404e-03   6.0818176e-03   1.1786192e+00   1.3640631e+00
   1.2486061e-02   3.2691352e-02   2.7987006e-03   6.5866446e-03   1.1644642e+00   1.3835806e+00
   1.1399707e-02   2.9778522e-02   2.6015404e-03   7.1132054e-03   1.1307405e+00   1.4409220e+00
   1.0326230e-02   2.6881534e-02   2.4478082e-03   7.6488968e-03   1.1640865e+00   1.3049686e+00
   9.3096460e-03   2.4051106e-02   2.3339106e-03   8.1769284e-03   1.1469199e+00   1.5135011e+00
   8.3860612e-03   2.1329660e-02   2.2575278e-03   8.6783602e-03   1.1291249e+00   1.2811638e+00
   7.5848032e-03   1.8744392e-02   2.2154804e-03   9.1332246e-03   1.1460537e+00   1.4661841e+00
   6.9287174e-03   1.6307212e-02   2.2049518e-03   9.5170466e-03   1.1528086e+00   1.3387515e+00
   6.4381878e-03   1.4030536e-02   2.2242064e-03   9.7992852e-03   1.1677743e+00   1.2308849e+00
   6.1363052e-03   1.1932275e-02   2.2719168e-03   9.9532828e-03   1.1429960e+00   1.5253368e+00
   6.0466594e-03   1.0029486e-02   2.3472916e-03   9.9638298e-03   1.1328459e+00   8.2439818e-01
   6.1897628e-03   8.3386118e-03   2.4485548e-03   9.8281712e-03   1.1550224e+00   1.7766894e+00
   6.5820586e-03   6.8692630e-03   2.5721068e-03   9.5606716e-03   1.1625641e+00   2.8476020e-01
   7.2367632e-03   5.6216120e-03   2.7143238e-03   9.1868418e-03   1.1416609e+00   4.3223624e+00
   8.1636758e-03   4.5900100e-03   2.8716590e-03   8.7339770e-03   1.1524571e+00   1.9777914e+01
   9.3673320e-03   3.7661642e-03   3.0406692e-03   8.2313724e-03   1.1787394e+00   3.3368608e+01
   1.0844837e-02   3.1409168e-03   3.2195220e-03   7.7069060e-03   1.1137062e+00   4.9427130e+01
   1.2583156e-02   2.7011388e-03   3.4055672e-03   7.1831266e-03   1.1300214e+00   6.6012320e+01
   1.4559102e-02   2.4300682e-03   3.5946800e-03   6.6773722e-03   1.1680029e+00   7.6299714e+01
   1.6742448e-02   2.3083104e-03   3.7845294e-03   6.2010922e-03   1.1073159e+00   8.6067040e+01
   1.9094151e-02   2.3140026e-03   3.9738324e-03   5.7598330e-03   1.1434815e+00   9.4851121e+01
   2.1559502e-02   2.4248448e-03   4.1600980e-03   5.3562392e-03   1.1452916e+00   1.0284592e+02
   2.4069020e-02   2.6182190e-03   4.3389978e-03   4.9919434e-03   1.1194553e+00   1.0880027e+02
   2.6541734e-02   2.8707660e-03   4.5033566e-03   4.6656970e-03   1.1498456e+00   1.1240791e+02
   2.8882336e-02   3.1577818e-03   4.6427986e-03   4.3728942e-03   1.1281984e+00   1.1506136e+02
   3.0996142e-02   3.4564462e-03   4.7450410e-03   4.1075310e-03   1.1553164e+00   1.1593132e+02
   3.2819720e-02   3.7524772e-03   4.7993280e-03   3.8641288e-03   1.1572839e+00   1.1651216e+02
   3.4332074e-02   4.0399204e-03   4.7990606e-03   3.6393336e-03   1.1336844e+00   1.1648386e+02
   3.5549492e-02   4.3150262e-03   4.7405422e-03   3.4324656e-03   1.1565088e+00   1.1592416e+02
   3.6513388e-02   4.5748482e-03   4.6250908e-03   3.2438396e-03   1.1347515e+00   1.1546772e+02
   3.7272330e-02   4.8203152e-03   4.4628088e-03   3.0730582e-03   1.1382498e+00   1.1475347e+02
   3.7875622e-02   5.0551286e-03   4.2694424e-03   2.9195300e-03   1.1574753e+00   1.1405243e+02
   3.8366156e-02   5.2820644e-03   4.0607194e-03   2.7838028e-03   1.1679048e+00   1.1336663e+02
   3.8779816e-02   5.5031064e-03   3.8492612e-03   2.6675928e-03   1.1794911e+00   1.1277045e+02
   3.9170396e-02   5.7188968e-03   3.6446236e-03   2.5731328e-03   1.1530174e+00   1.1208239e+02
   3.9604892e-02   5.9253442e-03   3.4559766e-03   2.5040454e-03   1.1757212e+00   1.1137111e+02
   4.0122384e-02   6.1156672e-03   3.2939356e-03   2.4648776e-03   1.1879692e+00   1.1060206e+02
   4.0724242e-02   6.2847294e-03   3.1679534e-03   2.4598062e-03   1.1458707e+00   1.0971911e+02
   4.1388876e-02   6.4314636e-03   3.0849440e-03   2.4931016e-03   1.1637024e+00   1.0891972e+02
   4.2083586e-02   6.5589694e-03   3.0505098e-03   2.5690114e-03   1.1693150e+00   1.0806262e+02
   4.2771648e-02   6.6684660e-03   3.0681714e-03   2.6912180e-03   1.1485153e+00   1.0706336e+02
   4.3403082e-02   6.7585874e-03   3.1396990e-03   2.8619672e-03   1.1578101e+00   1.0592608e+02
   4.3948448e-02   6.8282042e-03   3.2657406e-03   3.0836316e-03   1.1620944e+00   1.0472811e+02
   4.4435882e-02   6.8730236e-03   3.4448994e-03   3.3598946e-03   1.1688079e+00   1.0340032e+02
   4.4893600e-02   6.8895458e-03   3.6729484e-03   3.6941120e-03   1.1680947e+00   1.0199753e+02
   4.5322446e-02   6.8819762e-03   3.9435176e-03   4.0919644e-03   1.1632643e+00   1.0050828e+02
   4.5728720e-02   6.8582022e-03   4.2486264e-03   4.5611816e-03   1.1781262e+00   9.8951436e+01
   4.6107286e-02   6.8265288e-03   4.5766498e-03   5.1076772e-03   1.1869183e+00   9.7316308e+01
   4.6432420e-02   6.7974924e-03   4.9136984e-03   5.7346776e-03   1.1572645e+00   9.5341044e+01
   4.6674008e-02   6.7803442e-03   5.2464362e-03   6.4410742e-03   1.1330116e+00   9.3157266e+01
   4.6795584e-02   6.7779148e-03   5.5598406e-03   7.2216044e-03   1.1501983e+00   9.0850128e+01
   4.6773902e-02   6.7871788e-03   5.8350518e-03   8.0673810e-03   1.1660681e+00   8.8376595e+01
   4.6606244e-02   6.8014960e-03   6.0528930e-03   8.9664950e-03   1.1631681e+00   8.5624129e+01
   4.6294940e-02   6.8103212e-03   6.1991714e-03   9.9046674e-03   1.1693629e+00   8.2749910e+01
   4.5850616e-02   6.8001030e-03   6.2605006e-03   1.0867158e-02   1.1579348e+00   7.9668848e+01
   4.5281148e-02   6.7570260e-03   6.2247584e-03   1.1841522e-02   1.1374804e+00   7.6426346e+01
   4.4577810e-02   6.6663614e-03   6.0928434e-03   1.2813317e-02   1.1585147e+00   7.3906109e+01
   4.3743826e-02   6.5158336e-03   5.8747062e-03   1.3761039e-02   1.1657500e+00   7.1378472e+01
   4.2804558e-02   6.3053190e-03   5.5825846e-03   1.4653865e-02   1.1618513e+00   6.8550820e+01
   4.1774176e-02   6.0457628e-03   5.2346948e-03   1.5458337e-02   1.1612330e+00   6.6203111e+01
   4.0664538e-02   5.7523684e-03   4.8512690e-03   1.6141782e-02   1.1428811e+00   6.3186371e+01
   3.9500376e-02   5.4451438e-03   4.4489156e-03   1.6670641e-02   1.1372170e+00   5.9397866e+01
   3.8309180e-02   5.1445820e-03   4.0403038e-03   1.7026873e-02   1.1474012e+00   5.6131743e+01
   3.7121498e-02   4.8650670e-03   3.6365750e-03   1.7204210e-02   1.1523347e+00   5.3281983e+01
   3.5963542e-02   4.6145540e-03   3.2483804e-03   1.7194883e-02   1.1443664e+00   5.0343276e+01
   3.4854280e-02   4.3953054e-03   2.8835820e-03   1.7007634e-02   1.1620939e+00   4.8021758e+01
   3.3800224e-02   4.2062090e-03   2.5474652e-03   1.6666147e-02   1.1496983e+00   4.6333952e+01
   3.2789508e-02   4.0435846e-03   2.2434210e-03   1.6196029e-02   1.1281793e+00   4.3957157e+01
   3.1791976e-02   3.9024574e-03   1.9727921e-03   1.5637708e-02   1.1623526e+00   4.1769505e+01
   3.0776800e-02   3.7802540e-03   1.7359169e-03   1.5041280e-02   1.1545023e+00   4.0065663e+01
   2.9756108e-02   3.6773236e-03   1.5330039e-03   1.4448518e-02   1.1404000e+00   3.7782819e+01
   2.8779912e-02   3.5952674e-03   1.3640716e-03   1.3894725e-02   1.1570722e+00   3.6031323e+01
   2.7887926e-02   3.5352336e-03   1.2285103e-03   1.3410720e-02   1.1786424e+00   3.4568496e+01
   2.7107040e-02   3.4986376e-03   1.1252591e-03   1.3022970e-02   1.1638076e+00   3.2596889e+01
   2.6473258e-02   3.4879174e-03   1.0531062e-03   1.2751382e-02   1.1255974e+00   3.0655550e+01
   2.6018976e-02   3.5052660e-03   1.0108488e-03   1.2605770e-02   1.1567695e+00   2.8729363e+01
   2.5750316e-02   3.5512872e-03   9.9662088e-04   1.2592064e-02   1.1611386e+00   2.6269873e+01
   2.5655532e-02   3.6235118e-03   1.0076892e-03   1.2715873e-02   1.1614271e+00   2.3378006e+01
   2.5725256e-02   3.7166148e-03   1.0410328e-03   1.2980379e-02   1.1766612e+00   2.1621266e+01
   2.5946034e-02   3.8230302e-03   1.0925563e-03   1.3381898e-02   1.1494012e+00   2.0309387e+01
   2.6295220e-02   3.9329024e-03   1.1579124e-03   1.3913185e-02   1.1619089e+00   1.8010507e+01
   2.6744980e-02   4.0354092e-03   1.2343124e-03   1.4567812e-02   1.1516502e+00   1.5653821e+01
   2.7260174e-02   4.1209344e-03   1.3201181e-03   1.5332630e-02   1.1440799e+00   1.3885790e+01
   2.7806122e-02   4.1834206e-03   1.4140289e-03   1.6184317e-02   1.1594075e+00   1.2825518e+01
   2.8356830e-02   4.2214746e-03   1.5150038e-03   1.7084524e-02   1.1365054e+00   1.1471669e+01
   2.8906950e-02   4.2365250e-03   1.6233624e-03   1.7990529e-02   1.1432141e+00   9.5193919e+00
   2.9467926e-02   4.2303204e-03   1.7413892e-03   1.8877590e-02   1.1496546e+00   8.5185538e+00
   3.0056420e-02   4.2038308e-03   1.8722250e-03   1.9735012e-02   1.1575251e+00   7.7227823e+00
   3.0695036e-02   4.1594584e-03   2.0187072e-03   2.0560922e-02   1.1797272e+00   6.2774359e+00
   3.1408740e-02   4.1034402e-03   2.1830256e-03   2.1357400e-02   1.1505444e+00   4.8999913e+00
   3.2232978e-02   4.0436668e-03   2.3667646e-03   2.2125482e-02   1.1403817e+00   4.0454226e+00
   3.3206448e-02   3.9872292e-03   2.5701210e-03   2.2870650e-02   1.1781393e+00   3.8500555e+00
   3.4346286e-02   3.9392644e-03   2.7913184e-03   2.3591340e-02   1.1852633e+00   3.3481540e+00
   3.5643160e-02   3.9041576e-03   3.0276508e-03   2.4266648e-02   1.1719313e+00   2.7470772e+00
   3.7080190e-02   3.8869450e-03   3.2780500e-03   2.4862244e-02   1.1579504e+00   2.6507313e+00
   3.8648500e-02   3.8920410e-03   3.5438298e-03   2.5339838e-02   1.1485639e+00   2.5763435e+00
   4.0338564e-02   3.9235542e-03   3.8262128e-03   2.5672670e-02   1.1381593e+00   2.5530919e+00
   4.2141562e-02   3.9851532e-03   4.1252692e-03   2.5860842e-02   1.1372861e+00   2.5228277e+00
   4.4053154e-02   4.0779672e-03   4.4402072e-03   2.5912946e-02   1.1644304e+00   2.3994904e+00
   4.6081362e-02   4.1998602e-03   4.7697428e-03   2.5828488e-02   1.1466435e+00   2.3332057e+00
   4.8244538e-02   4.3494976e-03   5.1140912e-03   2.5624240e-02   1.1522268e+00   2.3172967e+00
   5.0535738e-02   4.5278284e-03   5.4747264e-03   2.5339648e-02   1.1585686e+00   2.2152213e+00
   5.2924454e-02   4.7335134e-03   5.8497582e-03   2.5014934e-02   1.1342554e+00   2.2792577e+00
   5.5373870e-02   4.9620544e-03   6.2325510e-03   2.4683508e-02   1.1479871e+00   2.2659415e+00
   5.7843640e-02   5.2069524e-03   6.6150824e-03   2.4368682e-02   1.1293254e+00   2.0165768e+00
   6.0304208e-02   5.4618918e-03   6.9865612e-03   2.4086914e-02   1.1782871e+00   2.0443173e+00
   6.2723836e-02   5.7219732e-03   7.3348726e-03   2.3848312e-02   1.1709459e+00   1.8568448e+00
   6.5034144e-02   5.9819800e-03   7.6553168e-03   2.3653950e-02   1.1710165e+00   1.5982034e+00
   6.7162192e-02   6.2372636e-03   7.9485176e-03   2.3493210e-02   1.1692262e+00   1.5329704e+00
   6.9109570e-02   6.4866380e-03   8.2142052e-03   2.3340450e-02   1.1308656e+00   1.3659162e+00
   7.0928970e-02   6.7335376e-03   8.4496202e-03   2.3170130e-02   1.2183180e+00   1.3924770e+00
   7.2642396e-02   6.9820184e-03   8.6493414e-03   2.2963196e-02   1.1164531e+00   1.4680914e+00
   7.4216868e-02   7.2328436e-03   8.8153952e-03   2.2693408e-02   1.2148503e+00   1.4535897e+00
   7.5565436e-02   7.4846670e-03   8.9647234e-03   2.2333344e-02   1.1454938e+00   1.4126053e+00
   7.6594894e-02   7.7380540e-03   9.1235850e-03   2.1870686e-02   1.1275218e+00   1.3585729e+00
   7.7306790e-02   7.9949062e-03   9.3187686e-03   2.1310350e-02   1.2056060e+00   1.3711586e+00
   7.7783208e-02   8.2531268e-03   9.5716140e-03   2.0665562e-02   9.1934229e-01   1.3928722e+00
   7.8084122e-02   8.5094856e-03   9.8983066e-03   1.9950382e-02   1.1870306e+00   1.3943819e+00
   7.8243914e-02   8.7652852e-03   1.0311179e-02   1.9181167e-02   7.2353391e-01   1.3871814e+00
   7.8271926e-02   9.0261594e-03   1.0821687e-02   1.8371516e-02   1.1533853e+00   1.3814657e+00
   7.8120894e-02   9.2956316e-03   1.1444278e-02   1.7525949e-02   6.6327563e-01   1.3625456e+00
   7.7700046e-02   9.5700274e-03   1.2191836e-02   1.6648382e-02   2.5051441e+00   1.3708293e+00
   7.6934026e-02   9.8465770e-03   1.3072214e-02   1.5743990e-02   1.9635291e+01   1.3772983e+00
   7.5849188e-02   1.0126179e-02   1.4089955e-02   1.4810635e-02   4.3207671e+01   1.3698220e+00
   7.4540814e-02   1.0409195e-02   1.5246461e-02   1.3850437e-02   6.1809697e+01   1.3848442e+00
   7.3075654e-02   1.0694669e-02   1.6538751e-02   1.2881989e-02   7.6540943e+01   1.3678279e+00
   7.1511906e-02   1.0977576e-02   1.7957144e-02   1.1926927e-02   8.6814029e+01   1.3606968e+00
   6.9922176e-02   1.1257238e-02   1.9486376e-02   1.1000507e-02   9.5636686e+01   1.3708121e+00
   6.8339192e-02   1.1540459e-02   2.1104504e-02   1.0116321e-02   1.0367326e+02   1.3824457e+00
   6.6737580e-02   1.1832093e-02   2.2778954e-02   9.2858128e-03   1.1019956e+02   1.3688611e+00
   6.5054702e-02   1.2133871e-02   2.4466274e-02   8.5148424e-03   1.1493244e+02   1.3573211e+00
   6.3247154e-02   1.2441798e-02   2.6116246e-02   7.8054678e-03   1.1714738e+02   1.3924635e+00
   6.1373140e-02   1.2752853e-02   2.7681398e-02   7.1568340e-03   1.1848405e+02   1.3871084e+00
   5.9554462e-02   1.3070588e-02   2.9114616e-02   6.5665908e-03   1.1911283e+02   1.3707112e+00
   5.7883476e-02   1.3393128e-02   3.0349028e-02   6.0328982e-03   1.1904259e+02   1.3728128e+00
   5.6418306e-02   1.3715367e-02   3.1298586e-02   5.5530708e-03   1.1878225e+02   1.3941229e+00
   5.5179608e-02   1.4027699e-02   3.1879998e-02   5.1231388e-03   1.1833378e+02   1.4029928e+00
   5.4164704e-02   1.4312365e-02   3.2014056e-02   4.7360860e-03   1.1770539e+02   1.3787393e+00
   5.3438794e-02   1.4564299e-02   3.1658552e-02   4.3838720e-03   1.1720220e+02   1.3708983e+00
   5.3135014e-02   1.4790969e-02   3.0854938e-02   4.0636256e-03   1.1700919e+02   1.3541843e+00
   5.3365596e-02   1.4994834e-02   2.9701562e-02   3.7791426e-03   1.1654468e+02   1.3757964e+00
   5.4200524e-02   1.5170787e-02   2.8315708e-02   3.5424376e-03   1.1594514e+02   1.4196750e+00
   5.5657732e-02   1.5302699e-02   2.6809744e-02   3.3713356e-03   1.1541554e+02   1.4003381e+00
   5.7694942e-02   1.5368435e-02   2.5275048e-02   3.2823310e-03   1.1468234e+02   1.3842157e+00
   6.0241950e-02   1.5360858e-02   2.3780334e-02   3.2895404e-03   1.1393311e+02   1.3901428e+00
   6.3217244e-02   1.5294458e-02   2.2368728e-02   3.4065946e-03   1.1295294e+02   1.3786947e+00
   6.6533346e-02   1.5190706e-02   2.1068250e-02   3.6464002e-03   1.1158796e+02   1.3824445e+00
   7.0090426e-02   1.5067329e-02   1.9896204e-02   4.0207378e-03   1.1019689e+02   1.4111385e+00
   7.3749898e-02   1.4931184e-02   1.8855119e-02   4.5404130e-03   1.0877341e+02   1.3983098e+00
   7.7342748e-02   1.4777369e-02   1.7933237e-02   5.2148332e-03   1.0765478e+02   1.3704383e+00
   8.0694074e-02   1.4594072e-02   1.7109012e-02   6.0528014e-03   1.0680351e+02   1.3985328e+00
   8.3633562e-02   1.4371003e-02   1.6358267e-02   7.0626976e-03   1.0575086e+02   1.4010635e+00
   8.6016468e-02   1.4113603e-02   1.5659459e-02   8.2489070e-03   1.0451177e+02   1.4002736e+00
   8.7722748e-02   1.3833290e-02   1.5008010e-02   9.6099204e-03   1.0332854e+02   1.4282776e+00
   8.8677398e-02   1.3533971e-02   1.4417938e-02   1.1137621e-02   1.0220917e+02   1.4054402e+00
   8.8940734e-02   1.3219960e-02   1.3905106e-02   1.2819297e-02   1.0080462e+02   1.4122250e+00
   8.8700044e-02   1.2899581e-02   1.3482370e-02   1.4643797e-02   9.9362897e+01   1.4197253e+00
   8.8128972e-02   1.2585050e-02   1.3159256e-02   1.6594122e-02   9.7737189e+01   1.3874712e+00
   8.7320610e-02   1.2294272e-02   1.2937754e-02   1.8642473e-02   9.5915237e+01   1.3994607e+00
   8.6284304e-02   1.2045836e-02   1.2809717e-02   2.0767600e-02   9.4072054e+01   1.4073220e+00
   8.4955992e-02   1.1848956e-02   1.2756866e-02   2.2953958e-02   9.2042312e+01   1.4014379e+00
   8.3306258e-02   1.1703452e-02   1.2758010e-02   2.5177628e-02   9.0189390e+01   1.3939487e+00
   8.1386786e-02   1.1605910e-02   1.2798411e-02   2.7412006e-02   8.8081657e+01   1.3792884e+00
   7.9243044e-02   1.1548199e-02   1.2866862e-02   2.9634210e-02   8.5712790e+01   1.3842894e+00
   7.6925446e-02   1.1521973e-02   1.2956989e-02   3.1813498e-02   8.3085781e+01   1.3975543e+00
   7.4541542e-02   1.1525120e-02   1.3077336e-02   3.3892658e-02   7.9959961e+01   1.3789982e+00
   7.2184362e-02   1.1560717e-02   1.3240282e-02   3.5795520e-02   7.7299020e+01   1.3889522e+00
   6.9880890e-02   1.1629418e-02   1.3453407e-02   3.7443538e-02   7.4923578e+01   1.4173946e+00
   6.7613448e-02   1.1720384e-02   1.3721636e-02   3.8754452e-02   7.1535675e+01   1.3933608e+00
   6.5327304e-02   1.1813449e-02   1.4039488e-02   3.9623430e-02   6.8352415e+01   1.4116174e+00
   6.2924902e-02   1.1876355e-02   1.4394679e-02   3.9929232e-02   6.5790031e+01   1.4133260e+00
   6.0285678e-02   1.1875469e-02   1.4770170e-02   3.9594692e-02   6.1957746e+01   1.3789082e+00
   5.7365164e-02   1.1802189e-02   1.5139305e-02   3.8611362e-02   5.9153165e+01   1.3855356e+00
   5.4228356e-02   1.1666287e-02   1.5471638e-02   3.7045554e-02   5.6805959e+01   1.4047126e+00
   5.0936506e-02   1.1481567e-02   1.5733629e-02   3.5031406e-02   5.3433556e+01   1.4081829e+00
   4.7516906e-02   1.1258642e-02   1.5889700e-02   3.2704258e-02   5.0939204e+01   1.3878182e+00
   4.4003578e-02   1.1001738e-02   1.5899272e-02   3.0180790e-02   4.7281542e+01   1.4079628e+00
   4.0433286e-02   1.0721061e-02   1.5721296e-02   2.7571992e-02   4.4291885e+01   1.4003813e+00
   3.6852504e-02   1.0432008e-02   1.5343685e-02   2.4974974e-02   4.2267852e+01   1.3822235e+00
   3.3318210e-02   1.0150763e-02   1.4784060e-02   2.2469586e-02   3.8394049e+01   1.4144129e+00
   2.9895086e-02   9.8963222e-03   1.4074732e-02   2.0111098e-02   3.6151580e+01   1.3974773e+00
   2.6646010e-02   9.6853142e-03   1.3263688e-02   1.7931846e-02   3.4701693e+01   1.3946915e+00
   2.3616300e-02   9.5307908e-03   1.2399571e-02   1.5950754e-02   3.2424311e+01   1.4122827e+00
   2.0845812e-02   9.4434406e-03   1.1518990e-02   1.4179519e-02   3.1288201e+01   1.3890890e+00
   1.8373214e-02   9.4321620e-03   1.0651489e-02   1.2621910e-02   2.9876502e+01   1.4047920e+00
   1.6223622e-02   9.5058206e-03   9.8221816e-03   1.1269457e-02   2.8049420e+01   1.4223712e+00
   1.4406037e-02   9.6704714e-03   9.0504870e-03   1.0106126e-02   2.6404537e+01   1.4048823e+00
   1.2919820e-02   9.9290796e-03   8.3495750e-03   9.1146862e-03   2.4322904e+01   1.3976374e+00
   1.1755979e-02   1.0287314e-02   7.7256184e-03   8.2771588e-03   2.2360970e+01   1.3980766e+00
   1.0897766e-02   1.0754169e-02   7.1800488e-03   7.5717984e-03   2.0660677e+01   1.3977485e+00
   1.0323110e-02   1.1338029e-02   6.7159994e-03   6.9722688e-03   1.9176957e+01   1.3734068e+00
   1.0006250e-02   1.2043976e-02   6.3388164e-03   6.4536872e-03   1.8136593e+01   1.3937991e+00
   9.9169494e-03   1.2876744e-02   6.0525048e-03   6.0016262e-03   1.7383994e+01   1.4226332e+00
   1.0020431e-02   1.3842006e-02   5.8600136e-03   5.6089692e-03   1.5485249e+01   1.4003197e+00
   1.0287604e-02   1.4941180e-02   5.7631502e-03   5.2667972e-03   1.2297089e+01   1.4120015e+00
   1.0695443e-02   1.6170504e-02   5.7598534e-03   4.9665372e-03   1.0128336e+01   1.4010965e+00
   1.1219971e-02   1.7519560e-02   5.8442628e-03   4.7031788e-03   9.1098201e+00   1.3841425e+00
   1.1836445e-02   1.8966282e-02   6.0091950e-03   4.4733200e-03   7.9665389e+00   1.3967809e+00
   1.2518373e-02   2.0476890e-02   6.2453090e-03   4.2720738e-03   6.5765951e+00   1.3797858e+00
   1.3234843e-02   2.2018204e-02   6.5392114e-03   4.0922400e-03   5.5681812e+00   1.3818240e+00
   1.3949942e-02   2.3569206e-02   6.8745892e-03   3.9289184e-03   4.8516903e+00   1.3953781e+00
   1.4633535e-02   2.5117136e-02   7.2337928e-03   3.7811136e-03   3.7121740e+00   1.3935572e+00
   1.5267749e-02   2.6651410e-02   7.5966038e-03   3.6484098e-03   3.0067246e+00   1.4048305e+00
   1.5838796e-02   2.8157828e-02   7.9377104e-03   3.5309276e-03   2.4773785e+00   1.3949562e+00
   1.6335311e-02   2.9611096e-02   8.2291192e-03   3.4298706e-03   1.3814500e+00   1.3978875e+00
   1.6751047e-02   3.0984730e-02   8.4482412e-03   3.3458294e-03   1.0735271e+00   1.3983114e+00
   1.7078304e-02   3.2263752e-02   8.5746106e-03   3.2789734e-03   1.1880114e+00   1.3669083e+00
   1.7304152e-02   3.3427776e-02   8.5859202e-03   3.2287544e-03   1.0887424e+00   1.3982422e+00
   1.7417409e-02   3.4439406e-02   8.4726016e-03   3.1932072e-03   1.1662350e+00   1.3814788e+00
   1.7408485e-02   3.5261478e-02   8.2391376e-03   3.1711114e-03   1.1387771e+00   1.3722786e+00
   1.7268078e-02   3.5867902e-02   7.8958652e-03   3.1619746e-03   1.1420481e+00   1.3941649e+00
   1.6988310e-02   3.6235972e-02   7.4638038e-03   3.1635598e-03   1.1784290e+00   1.3590187e+00
   1.6560621e-02   3.6330832e-02   6.9701152e-03   3.1722490e-03   1.1501495e+00   1.4186644e+00
   1.5983898e-02   3.6094046e-02   6.4380480e-03   3.1850576e-03   1.1543024e+00   1.3556501e+00
   1.5263940e-02   3.5457838e-02   5.8875978e-03   3.2005516e-03   1.1574314e+00   1.3772154e+00
   1.4410739e-02   3.4381282e-02   5.3382196e-03   3.2200316e-03   1.1581222e+00   1.4129200e+00
   1.3451120e-02   3.2878008e-02   4.8068442e-03   3.2479978e-03   1.1409095e+00   1.3618926e+00
   1.2426286e-02   3.1027808e-02   4.3055922e-03   3.2899520e-03   1.1620309e+00   1.4467583e+00
   1.1381690e-02   2.8948514e-02   3.8428896e-03   3.3504218e-03   1.1733478e+00   1.3121916e+00
   1.0363381e-02   2.6741694e-02   3.4260196e-03   3.4315430e-03   1.1400827e+00   1.4309140e+00
   9.4111350e-03   2.4477472e-02   3.0617296e-03   3.5332916e-03   1.1451569e+00   1.3628302e+00
   8.5570004e-03   2.2201500e-02   2.7547456e-03   3.6547178e-03   1.1518053e+00   1.3712559e+00
   7.8258446e-03   1.9950389e-02   2.5084420e-03   3.7931338e-03   1.1416685e+00   1.4654324e+00
   7.2361376e-03   1.7767103e-02   2.3252108e-03   3.9459732e-03   1.1409786e+00   1.2433308e+00
   6.8027578e-03   1.5688015e-02   2.2048154e-03   4.1113384e-03   1.1389966e+00   1.5663256e+00
   6.5372088e-03   1.3738594e-02   2.1446484e-03   4.2852150e-03   1.1563692e+00   1.1639938e+00
   6.4480378e-03   1.1942547e-02   2.1408818e-03   4.4620918e-03   1.1546922e+00   1.4727990e+00
   6.5401346e-03   1.0319257e-02   2.1889360e-03   4.6361960e-03   1.1463995e+00   1.1951664e+00
   6.8150414e-03   8.8797504e-03   2.2837218e-03   4.8015160e-03   1.1535049e+00   1.0966027e+00
   7.2725980e-03   7.6269584e-03   2.4203714e-03   4.9509496e-03   1.1377063e+00   1.5620668e+00
   7.9111772e-03   6.5572192e-03   2.5934738e-03   5.0775004e-03   1.1391619e+00   4.1057365e-01
   8.7280516e-03   5.6615022e-03   2.7959484e-03   5.1739720e-03   1.1484805e+00   9.4119237e+00
   9.7182820e-03   4.9270832e-03   3.0199722e-03   5.2311570e-03   1.1412455e+00   2.2755221e+01
   1.0869245e-02   4.3393798e-03   3.2568154e-03   5.2417678e-03   1.1329293e+00   3.5179656e+01
   1.2160739e-02   3.8850380e-03   3.4982750e-03   5.2007006e-03   1.1258317e+00   5.3759866e+01
   1.3569656e-02   3.5546260e-03   3.7377356e-03   5.1061152e-03   1.1296511e+00   6.7126383e+01
   1.5068211e-02   3.3393960e-03   3.9683518e-03   4.9616102e-03   1.1394561e+00   7.7281844e+01
   1.6620053e-02   3.2268126e-03   4.1822322e-03   4.7717434e-03   1.1319468e+00   8.7963914e+01
   1.8173633e-02   3.2018580e-03   4.3695290e-03   4.5441684e-03   1.1394693e+00   9.6437677e+01
   1.9674318e-02   3.2492224e-03   4.5206988e-03   4.2915262e-03   1.1578736e+00   1.0473984e+02
   2.1077330e-02   3.3526774e-03   4.6274652e-03   4.0267930e-03   1.1371440e+00   1.0978122e+02
   2.2348592e-02   3.4945318e-03   4.6822986e-03   3.7611234e-03   1.1326753e+00   1.1300996e+02
   2.3492700e-02   3.6554298e-03   4.6826294e-03   3.5025216e-03   1.1463894e+00   1.1481254e+02
   2.4553210e-02   3.8168970e-03   4.6311308e-03   3.2561750e-03   1.1214524e+00   1.1523409e+02
   2.5574156e-02   3.9620866e-03   4.5352892e-03   3.0262352e-03   1.1223921e+00   1.1572754e+02
   2.6578006e-02   4.0758108e-03   4.4072002e-03   2.8161638e-03   1.1352672e+00   1.1530325e+02
   2.7564668e-02   4.1515192e-03   4.2581268e-03   2.6281500e-03   1.1295045e+00   1.1496044e+02
   2.8523034e-02   4.1933144e-03   4.0971836e-03   2.4634380e-03   1.1477218e+00   1.1455827e+02
   2.9439346e-02   4.2109118e-03   3.9317234e-03   2.3237536e-03   1.1321797e+00   1.1400752e+02
   3.0308900e-02   4.2154702e-03   3.7662022e-03   2.2116964e-03   1.1406088e+00   1.1359312e+02
   3.1134576e-02   4.2170982e-03   3.6046036e-03   2.1299828e-03   1.1761496e+00   1.1295953e+02
   3.1917846e-02   4.2244284e-03   3.4508944e-03   2.0805984e-03   1.1471265e+00   1.1247256e+02
   3.2659090e-02   4.2431034e-03   3.3071292e-03   2.0647242e-03   1.1426941e+00   1.1173070e+02
   3.3345974e-02   4.2764166e-03   3.1754790e-03   2.0832332e-03   1.1618933e+00   1.1074204e+02
   3.3958042e-02   4.3267310e-03   3.0603314e-03   2.1379294e-03   1.1645042e+00   1.0965618e+02
   3.4484674e-02   4.3970276e-03   2.9671038e-03   2.2320986e-03   1.1689910e+00   1.0839130e+02
   3.4927662e-02   4.4934834e-03   2.9014670e-03   2.3689210e-03   1.1696625e+00   1.0731911e+02
   3.5298894e-02   4.6231198e-03   2.8682044e-03   2.5505266e-03   1.1474088e+00   1.0603878e+02
   3.5615200e-02   4.7923104e-03   2.8700298e-03   2.7789474e-03   1.1422256e+00   1.0446436e+02
   3.5899574e-02   5.0059750e-03   2.9083196e-03   3.0579878e-03   1.1794889e+00   1.0302431e+02
   3.6176896e-02   5.2645352e-03   2.9831552e-03   3.3939364e-03   1.1659250e+00   1.0160440e+02
   3.6452514e-02   5.5645872e-03   3.0921114e-03   3.7952922e-03   1.1473549e+00   1.0014013e+02
   3.6703888e-02   5.9015050e-03   3.2293116e-03   4.2722902e-03   1.1521737e+00   9.8573292e+01
   3.6891526e-02   6.2690194e-03   3.3870234e-03   4.8347592e-03   1.1465876e+00   9.6993475e+01
   3.6970190e-02   6.6550158e-03   3.5574044e-03   5.4901076e-03   1.1712564e+00   9.5521896e+01
   3.6908956e-02   7.0417224e-03   3.7326780e-03   6.2422040e-03   1.1831693e+00   9.3881588e+01
   3.6706846e-02   7.4084860e-03   3.9067920e-03   7.0900780e-03   1.1808425e+00   9.2019438e+01
   3.6389534e-02   7.7302866e-03   4.0752552e-03   8.0267716e-03   1.1862444e+00   9.0193887e+01
   3.5997582e-02   7.9794600e-03   4.2336566e-03   9.0385472e-03   1.1656415e+00   8.8057217e+01
   3.5556010e-02   8.1270330e-03   4.3774760e-03   1.0105997e-02   1.1513002e+00   8.5237812e+01
   3.5069228e-02   8.1525640e-03   4.5037104e-03   1.1207416e-02   1.1549698e+00   8.2779828e+01
   3.4555716e-02   8.0619210e-03   4.6116286e-03   1.2318578e-02   1.1415518e+00   8.0570416e+01
   3.4060072e-02   7.8811530e-03   4.6994624e-03   1.3408645e-02   1.1503375e+00   7.7853917e+01
   3.3644476e-02   7.6408678e-03   4.7618678e-03   1.4442836e-02   1.1659940e+00   7.5429477e+01
   3.3373658e-02   7.3700238e-03   4.7881134e-03   1.5384243e-02   1.1660618e+00   7.2827246e+01
   3.3290308e-02   7.0904046e-03   4.7676524e-03   1.6184952e-02   1.1818195e+00   7.0301387e+01
   3.3404034e-02   6.8158554e-03   4.6979746e-03   1.6785085e-02   1.1656300e+00   6.8374156e+01
   3.3695878e-02   6.5547020e-03   4.5813124e-03   1.7132156e-02   1.1481541e+00   6.5945455e+01
   3.4125002e-02   6.3114190e-03   4.4229590e-03   1.7210616e-02   1.1558123e+00   6.3254135e+01
   3.4633588e-02   6.0868128e-03   4.2317534e-03   1.7043786e-02   1.1640043e+00   6.0354292e+01
   3.5147614e-02   5.8803966e-03   4.0160960e-03   1.6656886e-02   1.1817647e+00   5.7727169e+01
   3.5589818e-02   5.6906912e-03   3.7813268e-03   1.6065963e-02   1.1671208e+00   5.5087359e+01
   3.5907610e-02   5.5115136e-03   3.5315418e-03   1.5298608e-02   1.1554783e+00   5.1751406e+01
   3.6055026e-02   5.3359772e-03   3.2727688e-03   1.4392352e-02   1.1609854e+00   4.9210916e+01
   3.5988312e-02   5.1589012e-03   3.0110990e-03   1.3388142e-02   1.1471518e+00   4.7049635e+01
   3.5718162e-02   4.9777212e-03   2.7505502e-03   1.2331341e-02   1.1543420e+00   4.4528406e+01
   3.5294672e-02   4.7960212e-03   2.4952418e-03   1.1262941e-02   1.1677048e+00   4.1887032e+01
   3.4776102e-02   4.6194308e-03   2.2516350e-03   1.0217870e-02   1.1632765e+00   3.9813851e+01
   3.4227172e-02   4.4539364e-03   2.0271582e-03   9.2295236e-03   1.1623322e+00   3.8229584e+01
   3.3695130e-02   4.3061372e-03   1.8273690e-03   8.3264670e-03   1.1582878e+00   3.5911265e+01
   3.3207466e-02   4.1801258e-03   1.6563665e-03   7.5290636e-03   1.1479994e+00   3.3485917e+01
   3.2771324e-02   4.0755594e-03   1.5172653e-03   6.8522980e-03   1.1642253e+00   3.1180567e+01
   3.2372538e-02   3.9880498e-03   1.4119028e-03   6.3090250e-03   1.1679045e+00   2.9151496e+01
   3.2002750e-02   3.9136546e-03   1.3412703e-03   5.9074136e-03   1.1294652e+00   2.6521331e+01
   3.1664326e-02   3.8496470e-03   1.3050453e-03   5.6516504e-03   1.1366507e+00   2.3239004e+01
   3.1362092e-02   3.7944964e-03   1.3019363e-03   5.5461084e-03   1.1741956e+00   2.0849665e+01
   3.1112732e-02   3.7480492e-03   1.3307052e-03   5.5940328e-03   1.1724650e+00   1.8158932e+01
   3.0936102e-02   3.7098128e-03   1.3908439e-03   5.7961524e-03   1.1817422e+00   1.5563533e+01
   3.0849602e-02   3.6804234e-03   1.4823920e-03   6.1489402e-03   1.1816420e+00   1.3450120e+01
   3.0877254e-02   3.6595342e-03   1.6041783e-03   6.6440312e-03   1.1532465e+00   1.1469160e+01
   3.1033088e-02   3.6438212e-03   1.7538169e-03   7.2702594e-03   1.1704914e+00   1.0402942e+01
   3.1318878e-02   3.6271532e-03   1.9293491e-03   8.0141366e-03   1.1675399e+00   9.5068412e+00
   3.1733988e-02   3.6007424e-03   2.1283860e-03   8.8644730e-03   1.1572497e+00   8.4044637e+00
   3.2269728e-02   3.5571368e-03   2.3469320e-03   9.8163604e-03   1.1703579e+00   6.8687591e+00
   3.2908302e-02   3.4935512e-03   2.5803230e-03   1.0866800e-02   1.1440849e+00   5.3478068e+00
   3.3617996e-02   3.4143534e-03   2.8248474e-03   1.2011614e-02   1.1582179e+00   4.5906463e+00
   3.4373984e-02   3.3304826e-03   3.0797018e-03   1.3250201e-02   1.1684566e+00   3.8621720e+00
   3.5164070e-02   3.2541226e-03   3.3481864e-03   1.4580201e-02   1.1598760e+00   3.2242716e+00
   3.5957602e-02   3.1948630e-03   3.6352902e-03   1.5986471e-02   1.1772965e+00   2.7796198e+00
   3.6706254e-02   3.1590812e-03   3.9431118e-03   1.7442253e-02   1.1336471e+00   2.5806719e+00
   3.7363682e-02   3.1515396e-03   4.2714122e-03   1.8909890e-02   1.1448733e+00   2.4936362e+00
   3.7899996e-02   3.1757904e-03   4.6206356e-03   2.0350274e-02   1.1908027e+00   1.8323595e+00
   3.8279496e-02   3.2335928e-03   4.9897014e-03   2.1724322e-02   1.1555561e+00   1.3614202e+00
   3.8470266e-02   3.3253960e-03   5.3727800e-03   2.2993654e-02   1.1649016e+00   1.4153402e+00
   3.8509872e-02   3.4500870e-03   5.7586980e-03   2.4140798e-02   1.1534998e+00   1.3932732e+00
   3.8495510e-02   3.6059630e-03   6.1355604e-03   2.5161398e-02   1.1201776e+00   1.3650968e+00
   3.8541740e-02   3.7937958e-03   6.4971094e-03   2.6062608e-02   1.1451508e+00   1.3753664e+00
   3.8760584e-02   4.0165616e-03   6.8397018e-03   2.6854926e-02   1.1336245e+00   1.3823230e+00
   3.9242126e-02   4.2763668e-03   7.1545594e-03   2.7529874e-02   1.1429642e+00   1.3944819e+00
   4.0056272e-02   4.5725156e-03   7.4302204e-03   2.8078338e-02   1.1365894e+00   1.3766460e+00
   4.1264508e-02   4.9005918e-03   7.6624640e-03   2.8482150e-02   1.1521265e+00   1.3862936e+00
   4.2922584e-02   5.2552878e-03   7.8555892e-03   2.8715122e-02   1.1748550e+00   1.3850991e+00
   4.5067058e-02   5.6320340e-03   8.0205520e-03   2.8783504e-02   1.1254374e+00   1.3628269e+00
   4.7712582e-02   6.0258010e-03   8.1719498e-03   2.8716206e-02   1.1640152e+00   1.3896634e+00
   5.0865494e-02   6.4321010e-03   8.3196646e-03   2.8534892e-02   1.1504544e+00   1.4061571e+00
   5.4519108e-02   6.8475784e-03   8.4674236e-03   2.8251392e-02   1.1691812e+00   1.3956044e+00
   5.8640036e-02   7.2716778e-03   8.6151594e-03   2.7869160e-02   1.1574587e+00   1.3877001e+00
   6.3162548e-02   7.7032190e-03   8.7606670e-03   2.7376160e-02   1.1340759e+00   1.3742365e+00
   6.7979958e-02   8.1352766e-03   8.8995524e-03   2.6763156e-02   1.2052756e+00   1.3789886e+00
   7.2965902e-02   8.5628462e-03   9.0253526e-03   2.6047564e-02   1.1035064e+00   1.3839754e+00
   7.8023232e-02   8.9909532e-03   9.1345616e-03   2.5256538e-02   1.2019259e+00   1.3720058e+00
   8.3077332e-02   9.4287088e-03   9.2279588e-03   2.4418474e-02   1.1333271e+00   1.3740724e+00
   8.8051338e-02   9.8792028e-03   9.3140170e-03   2.3566246e-02   1.1499178e+00   1.3816667e+00
   9.2882544e-02   1.0341329e-02   9.4125210e-03   2.2727236e-02   1.1913327e+00   1.3818183e+00
   9.7516238e-02   1.0815728e-02   9.5474504e-03   2.1917522e-02   1.0685735e+00   1.3877034e+00
   1.0186183e-01   1.1301587e-02   9.7411348e-03   2.1140282e-02   1.2746536e+00   1.3768569e+00
   1.0575543e-01   1.1789755e-02   1.0013583e-02   2.0395358e-02   8.7424142e-01   1.3754167e+00
   1.0903616e-01   1.2262092e-02   1.0379272e-02   1.9679716e-02   1.1797046e+00   1.3821052e+00
   1.1165576e-01   1.2701156e-02   1.0848617e-02   1.8981942e-02   8.2645003e-01   1.3897813e+00
   1.1361163e-01   1.3096954e-02   1.1433047e-02   1.8292651e-02   9.6917627e-01   1.3883178e+00
   1.1488556e-01   1.3447444e-02   1.2142131e-02   1.7603558e-02   1.0171119e+00   1.3574888e+00
   1.1545448e-01   1.3750878e-02   1.2978503e-02   1.6903209e-02   1.0864762e+00   1.3835827e+00
   1.1528488e-01   1.3998684e-02   1.3932871e-02   1.6182803e-02   1.9019946e+01   1.4015842e+00
   1.1433199e-01   1.4184459e-02   1.4983328e-02   1.5444499e-02   4.7157461e+01   1.3705091e+00
   1.1248112e-01   1.4301915e-02   1.6103456e-02   1.4698153e-02   6.4480644e+01   1.3715579e+00
   1.0964743e-01   1.4348044e-02   1.7262017e-02   1.3950292e-02   7.6743571e+01   1.3758798e+00
   1.0591577e-01   1.4337295e-02   1.8417434e-02   1.3212337e-02   8.6586653e+01   1.3689800e+00
   1.0140392e-01   1.4286064e-02   1.9533019e-02   1.2498597e-02   9.4832170e+01   1.3721078e+00
   9.6147450e-02   1.4198119e-02   2.0596300e-02   1.1813976e-02   1.0289847e+02   1.3786072e+00
   9.0143096e-02   1.4072475e-02   2.1604648e-02   1.1160345e-02   1.0836369e+02   1.3479028e+00
   8.3462018e-02   1.3914545e-02   2.2541242e-02   1.0540079e-02   1.1292358e+02   1.3499172e+00
   7.6315550e-02   1.3740710e-02   2.3382536e-02   9.9543310e-03   1.1616442e+02   1.3934612e+00
   6.8973092e-02   1.3570830e-02   2.4100236e-02   9.4050648e-03   1.1798369e+02   1.3627726e+00
   6.1681784e-02   1.3417545e-02   2.4648682e-02   8.8959666e-03   1.1888475e+02   1.3682955e+00
   5.4630616e-02   1.3282648e-02   2.4989338e-02   8.4302048e-03   1.1906999e+02   1.4089861e+00
   4.7949640e-02   1.3165842e-02   2.5113900e-02   8.0065250e-03   1.1927147e+02   1.3877998e+00
   4.1724572e-02   1.3067482e-02   2.5032904e-02   7.6179552e-03   1.1885640e+02   1.3909270e+00
   3.5996086e-02   1.2980193e-02   2.4762312e-02   7.2576130e-03   1.1820125e+02   1.3948506e+00
   3.0775298e-02   1.2890746e-02   2.4315346e-02   6.9238678e-03   1.1776303e+02   1.3867058e+00
   2.6053778e-02   1.2790511e-02   2.3710948e-02   6.6167284e-03   1.1732862e+02   1.3881355e+00
   2.1828278e-02   1.2686022e-02   2.2983988e-02   6.3375378e-03   1.1710189e+02   1.3875042e+00
   1.8111718e-02   1.2592169e-02   2.2173102e-02   6.0903094e-03   1.1693695e+02   1.4015165e+00
   1.4908901e-02   1.2520633e-02   2.1306580e-02   5.8822992e-03   1.1665127e+02   1.3780517e+00
   1.2212493e-02   1.2483541e-02   2.0405262e-02   5.7252694e-03   1.1638749e+02   1.3690720e+00
   1.0004462e-02   1.2487124e-02   1.9483750e-02   5.6302450e-03   1.1608526e+02   1.4022651e+00
   8.2576864e-03   1.2528431e-02   1.8546526e-02   5.6041168e-03   1.1563594e+02   1.3949053e+00
   6.9393784e-03   1.2604265e-02   1.7600786e-02   5.6501986e-03   1.1494583e+02   1.3916314e+00
   6.0086108e-03   1.2709403e-02   1.6658635e-02   5.7690094e-03   1.1423707e+02   1.3955440e+00
   5.4196228e-03   1.2826005e-02   1.5719883e-02   5.9591258e-03   1.1368870e+02   1.3823565e+00
   5.1242702e-03   1.2922630e-02   1.4778954e-02   6.2174596e-03   1.1290240e+02   1.3836401e+00
   5.0746518e-03   1.2978679e-02   1.3841846e-02   6.5409900e-03   1.1192730e+02   1.4080554e+00
   5.2248778e-03   1.2991233e-02   1.2915851e-02   6.9277312e-03   1.1087380e+02   1.3919813e+00
   5.5300824e-03   1.2956363e-02   1.2004799e-02   7.3766896e-03   1.0983088e+02   1.3674986e+00
   5.9451718e-03   1.2864058e-02   1.1117967e-02   7.8864456e-03   1.0887255e+02   1.4110523e+00
   6.4221140e-03   1.2699322e-02   1.0261484e-02   8.4538300e-03   1.0756710e+02   1.4058928e+00
   6.9147044e-03   1.2462609e-02   9.4350248e-03   9.0762734e-03   1.0631695e+02   1.3768456e+00
   7.3812732e-03   1.2179262e-02   8.6374390e-03   9.7555822e-03   1.0511607e+02   1.3926686e+00
   7.7906752e-03   1.1874650e-02   7.8675866e-03   1.0496112e-02   1.0366954e+02   1.4017224e+00
   8.1356148e-03   1.1563502e-02   7.1309592e-03   1.1299276e-02   1.0230426e+02   1.3919049e+00
   8.4232978e-03   1.1250382e-02   6.4387994e-03   1.2166026e-02   1.0055196e+02   1.3741387e+00
   8.6586790e-03   1.0935380e-02   5.8006304e-03   1.3102362e-02   9.8448617e+01   1.3907398e+00
   8.8448070e-03   1.0621703e-02   5.2248002e-03   1.4117596e-02   9.6320868e+01   1.3967868e+00
   8.9887884e-03   1.0314867e-02   4.7192208e-03   1.5213795e-02   9.4391951e+01   1.3798027e+00
   9.0976704e-03   1.0019098e-02   4.2880974e-03   1.6386314e-02   9.2576178e+01   1.4025691e+00
   9.1756046e-03   9.7357816e-03   3.9324998e-03   1.7636834e-02   9.0111571e+01   1.4045938e+00
   9.2365054e-03   9.4782900e-03   3.6535268e-03   1.8964092e-02   8.6884010e+01   1.3911121e+00
   9.3044252e-03   9.2740148e-03   3.4505236e-03   2.0349322e-02   8.3316306e+01   1.4142046e+00
   9.4050014e-03   9.1510266e-03   3.3197130e-03   2.1753546e-02   8.0414650e+01   1.3936531e+00
   9.5630304e-03   9.1388508e-03   3.2545830e-03   2.3117652e-02   7.7929767e+01   1.3855341e+00
   9.7963552e-03   9.2644448e-03   3.2447818e-03   2.4372026e-02   7.4862526e+01   1.4089996e+00
   1.0114492e-02   9.5457948e-03   3.2775160e-03   2.5448856e-02   7.1366808e+01   1.4027973e+00
   1.0518391e-02   9.9912308e-03   3.3392320e-03   2.6278102e-02   6.7980319e+01   1.4190304e+00
   1.0998105e-02   1.0604051e-02   3.4152496e-03   2.6777764e-02   6.5526370e+01   1.3975797e+00
   1.1535475e-02   1.1385789e-02   3.4921750e-03   2.6887998e-02   6.3375195e+01   1.3851790e+00
   1.2107261e-02   1.2328582e-02   3.5597684e-03   2.6595836e-02   6.0540933e+01   1.3971663e+00
   1.2685844e-02   1.3418761e-02   3.6112344e-03   2.5919600e-02   5.7354659e+01   1.3643122e+00
   1.3240397e-02   1.4649178e-02   3.6450880e-03   2.4921880e-02   5.4185166e+01   1.3774902e+00
   1.3751610e-02   1.6029653e-02   3.6610068e-03   2.3694566e-02   5.1718081e+01   1.3832959e+00
   1.4231208e-02   1.7583058e-02   3.6577042e-03   2.2318376e-02   4.9501762e+01   1.3710294e+00
   1.4713973e-02   1.9328307e-02   3.6386608e-03   2.0866382e-02   4.6168830e+01   1.3996851e+00
   1.5233837e-02   2.1275506e-02   3.6104616e-03   1.9410965e-02   4.2433752e+01   1.4138929e+00
   1.5812057e-02   2.3417868e-02   3.5778818e-03   1.8017736e-02   3.9341824e+01   1.4195704e+00
   1.6454410e-02   2.5738690e-02   3.5443878e-03   1.6735946e-02   3.7151722e+01   1.4090724e+00
   1.7151469e-02   2.8229486e-02   3.5120332e-03   1.5596074e-02   3.4820831e+01   1.3816277e+00
   1.7881052e-02   3.0879704e-02   3.4808906e-03   1.4617466e-02   3.0861367e+01   1.3781500e+00
   1.8612950e-02   3.3668526e-02   3.4503990e-03   1.3809362e-02   2.7716888e+01   1.3902471e+00
   1.9319850e-02   3.6565228e-02   3.4190292e-03   1.3170377e-02   2.6248540e+01   1.3733588e+00
   1.9992332e-02   3.9537254e-02   3.3840102e-03   1.2688009e-02   2.3886471e+01   1.3779464e+00
   2.0633526e-02   4.2560750e-02   3.3425328e-03   1.2336572e-02   2.1200814e+01   1.4096080e+00
   2.1240922e-02   4.5610914e-02   3.2915318e-03   1.2077499e-02   1.9171990e+01   1.3816307e+00
   2.1800766e-02   4.8656420e-02   3.2309836e-03   1.1861578e-02   1.7257977e+01   1.3918157e+00
   2.2291942e-02   5.1649908e-02   3.1651634e-03   1.1633582e-02   1.6156894e+01   1.4073117e+00
   2.2710258e-02   5.4516982e-02   3.0988796e-03   1.1346072e-02   1.5904842e+01   1.3896829e+00
   2.3071934e-02   5.7174426e-02   3.0386826e-03   1.0975958e-02   1.5337039e+01   1.3846887e+00
   2.3387678e-02   5.9552510e-02   2.9924306e-03   1.0526377e-02   1.4353820e+01   1.3759319e+00
   2.3661268e-02   6.1594540e-02   2.9664878e-03   1.0015499e-02   1.3762657e+01   1.4105358e+00
   2.3896146e-02   6.3236522e-02   2.9660334e-03   9.4618024e-03   1.3384407e+01   1.4029868e+00
   2.4098990e-02   6.4424944e-02   2.9940820e-03   8.8809158e-03   1.1738631e+01   1.3884500e+00
   2.4269298e-02   6.5143368e-02   3.0504262e-03   8.2921332e-03   1.0176026e+01   1.4086506e+00
   2.4387320e-02   6.5376334e-02   3.1324138e-03   7.7146436e-03   9.7059777e+00   1.3844458e+00
   2.4420248e-02   6.5109228e-02   3.2373240e-03   7.1622688e-03   8.0888313e+00   1.3744715e+00
   2.4322208e-02   6.4386228e-02   3.3617764e-03   6.6452606e-03   6.4463215e+00   1.3842472e+00
   2.4048352e-02   6.3310314e-02   3.4987448e-03   6.1714990e-03   5.8128720e+00   1.3870190e+00
   2.3565412e-02   6.1979160e-02   3.6370516e-03   5.7463080e-03   4.8158674e+00   1.3875889e+00
   2.2853692e-02   6.0465908e-02   3.7649790e-03   5.3709450e-03   4.4831692e+00   1.3806699e+00
   2.1934550e-02   5.8827084e-02   3.8765078e-03   5.0427972e-03   4.3671318e+00   1.3905734e+00
   2.0867010e-02   5.7085578e-02   3.9689538e-03   4.7579164e-03   3.7915295e+00   1.3837129e+00
   1.9709877e-02   5.5267142e-02   4.0416450e-03   4.5130438e-03   4.0412764e+00   1.3803189e+00
   1.8512605e-02   5.3423258e-02   4.1000606e-03   4.3067678e-03   4.0637546e+00   1.3879334e+00
   1.7323002e-02   5.1589712e-02   4.1502096e-03   4.1374948e-03   3.7117087e+00   1.3670575e+00
   1.6179673e-02   4.9784778e-02   4.1944812e-03   4.0017826e-03   3.7298977e+00   1.4041005e+00
   1.5108325e-02   4.8027136e-02   4.2340196e-03   3.8956858e-03   3.4245709e+00   1.3723316e+00
   1.4130035e-02   4.6320498e-02   4.2703076e-03   3.8139218e-03   3.3438409e+00   1.3522062e+00
   1.3258465e-02   4.4656378e-02   4.3055468e-03   3.7505814e-03   3.3196163e+00   1.3905449e+00
   1.2506699e-02   4.3039878e-02   4.3409236e-03   3.7014220e-03   3.1504882e+00   1.3605502e+00
   1.1900893e-02   4.1467652e-02   4.3758792e-03   3.6643852e-03   3.3091902e+00   1.4015152e+00
   1.1470157e-02   3.9920806e-02   4.4100774e-03   3.6408280e-03   3.1192501e+00   1.3299057e+00
   1.1237584e-02   3.8388920e-02   4.4459980e-03   3.6327758e-03   3.0174110e+00   1.3900455e+00
   1.1219910e-02   3.6851668e-02   4.4873074e-03   3.6409972e-03   3.1054688e+00   1.4089493e+00
   1.1434106e-02   3.5280464e-02   4.5363176e-03   3.6669454e-03   2.9723033e+00   1.3170732e+00
   1.1906883e-02   3.3677388e-02   4.5934062e-03   3.7120426e-03   3.0306767e+00   1.4443426e+00
   1.2665910e-02   3.2083156e-02   4.6555468e-03   3.7774538e-03   2.9454047e+00   1.3252387e+00
   1.3732896e-02   3.0533044e-02   4.7163844e-03   3.8638368e-03   2.7444759e+00   1.4260239e+00
   1.5124618e-02   2.9039838e-02   4.7667888e-03   3.9710058e-03   2.6568905e+00   1.3536583e+00
   1.6849426e-02   2.7622562e-02   4.7978980e-03   4.0992134e-03   2.6912904e+00   1.3970906e+00
   1.8904329e-02   2.6299126e-02   4.8037202e-03   4.2480222e-03   2.7948076e+00   1.4576930e+00
   2.1271892e-02   2.5067606e-02   4.7825466e-03   4.4151090e-03   2.7937787e+00   1.1980535e+00
   2.3918376e-02   2.3907680e-02   4.7419828e-03   4.5961602e-03   2.8133874e+00   1.5341586e+00
   2.6786224e-02   2.2786548e-02   4.6945768e-03   4.7850534e-03   2.8061576e+00   9.7177228e-01
   2.9792002e-02   2.1666146e-02   4.6507146e-03   4.9761334e-03   2.8960292e+00   1.5337719e+00
   3.2827426e-02   2.0515860e-02   4.6198494e-03   5.1641036e-03   2.7738709e+00   8.8920091e-01
   3.5753792e-02   1.9324855e-02   4.6083774e-03   5.3422588e-03   2.3941326e+00   1.8857310e+00
   3.8398482e-02   1.8090384e-02   4.6174758e-03   5.5024448e-03   2.1033692e+00   1.3663003e+01
   4.0553902e-02   1.6809396e-02   4.6451196e-03   5.6353002e-03   1.7022104e+00   2.7590510e+01
   4.2070520e-02   1.5491161e-02   4.6875524e-03   5.7329242e-03   1.4651725e+00   4.0855939e+01
   4.2955932e-02   1.4163795e-02   4.7401310e-03   5.7882964e-03   1.2680947e+00   5.5567898e+01
   4.3296412e-02   1.2862126e-02   4.7988360e-03   5.7943970e-03   1.1200026e+00   6.7662684e+01
   4.3169890e-02   1.1612083e-02   4.8586734e-03   5.7513846e-03   1.1663315e+00   7.8646060e+01
   4.2656662e-02   1.0430874e-02   4.9104676e-03   5.6657050e-03   1.1074223e+00   8.9690907e+01
   4.1847002e-02   9.3294624e-03   4.9452398e-03   5.5462718e-03   1.1131639e+00   9.9548862e+01
   4.0830164e-02   8.3131876e-03   4.9588014e-03   5.4064042e-03   1.1395824e+00   1.0636781e+02
   3.9694928e-02   7.3868860e-03   4.9519138e-03   5.2581772e-03   1.1536516e+00   1.1150179e+02
   3.8533008e-02   6.5563300e-03   4.9290726e-03   5.1103466e-03   1.1581286e+00   1.1527573e+02
   3.7415592e-02   5.8258792e-03   4.8954776e-03   4.9705064e-03   1.1185725e+00   1.1681819e+02
   3.6374758e-02   5.1954524e-03   4.8569056e-03   4.8432960e-03   1.1532319e+00   1.1772495e+02
   3.5405286e-02   4.6609428e-03   4.8196918e-03   4.7300482e-03   1.1483878e+00   1.1818234e+02
   3.4471354e-02   4.2143806e-03   4.7901942e-03   4.6289630e-03   1.1373175e+00   1.1808970e+02
   3.3525568e-02   3.8430494e-03   4.7744016e-03   4.5365452e-03   1.1512761e+00   1.1767892e+02
   3.2535140e-02   3.5338404e-03   4.7773742e-03   4.4487142e-03   1.1470861e+00   1.1731585e+02
   3.1488078e-02   3.2773382e-03   4.8042814e-03   4.3623990e-03   1.1688330e+00   1.1686179e+02
   3.0376578e-02   3.0693942e-03   4.8585336e-03   4.2753268e-03   1.1608048e+00   1.1605205e+02
   2.9200118e-02   2.9097950e-03   4.9379646e-03   4.1835408e-03   1.1409617e+00   1.1531431e+02
   2.7989128e-02   2.7981668e-03   5.0359968e-03   4.0838516e-03   1.1645281e+00   1.1441561e+02
   2.6802620e-02   2.7324358e-03   5.1466522e-03   3.9750070e-03   1.1785842e+00   1.1343555e+02
   2.5698640e-02   2.7102394e-03   5.2656774e-03   3.8572226e-03   1.1515478e+00   1.1246528e+02
   2.4717712e-02   2.7288240e-03   5.3930704e-03   3.7342302e-03   1.1476916e+00   1.1144962e+02
   2.3883742e-02   2.7830708e-03   5.5333784e-03   3.6120226e-03   1.1602492e+00   1.1043487e+02
   2.3208656e-02   2.8658688e-03   5.6887028e-03   3.4965482e-03   1.1460778e+00   1.0935502e+02
   2.2698404e-02   2.9684776e-03   5.8577006e-03   3.3934666e-03   1.1496531e+00   1.0833963e+02
   2.2356390e-02   3.0813758e-03   6.0385814e-03   3.3072324e-03   1.1567034e+00   1.0728861e+02
   2.2181512e-02   3.1965988e-03   6.2296050e-03   3.2403390e-03   1.1646138e+00   1.0620564e+02
   2.2168788e-02   3.3053062e-03   6.4268970e-03   3.1937318e-03   1.1607865e+00   1.0473510e+02
   2.2320528e-02   3.3988354e-03   6.6224664e-03   3.1674484e-03   1.1353390e+00   1.0310492e+02
   2.2641716e-02   3.4758820e-03   6.8034942e-03   3.1608898e-03   1.1633038e+00   1.0179574e+02
   2.3126670e-02   3.5402300e-03   6.9545886e-03   3.1729626e-03   1.1682444e+00   1.0038257e+02
   2.3759106e-02   3.5951042e-03   7.0591180e-03   3.2030584e-03   1.1494063e+00   9.8898360e+01
   2.4507406e-02   3.6414892e-03   7.0955552e-03   3.2511456e-03   1.1564116e+00   9.7312428e+01
   2.5328144e-02   3.6769794e-03   7.0474740e-03   3.3156880e-03   1.1291462e+00   9.5760495e+01
   2.6167670e-02   3.7016436e-03   6.9128406e-03   3.3943920e-03   1.1494295e+00   9.4186260e+01
   2.6959982e-02   3.7219690e-03   6.7003580e-03   3.4869320e-03   1.1776889e+00   9.2395041e+01
   2.7653646e-02   3.7457956e-03   6.4296430e-03   3.5947598e-03   1.1656770e+00   9.0698289e+01
   2.8232518e-02   3.7783382e-03   6.1232550e-03   3.7191364e-03   1.1887717e+00   8.8854893e+01
   2.8692142e-02   3.8221546e-03   5.7981516e-03   3.8594342e-03   1.1756518e+00   8.7126879e+01
   2.9014906e-02   3.8783486e-03   5.4655742e-03   4.0139322e-03   1.1559453e+00   8.5262768e+01
   2.9191736e-02   3.9452246e-03   5.1308838e-03   4.1797066e-03   1.1684648e+00   8.3064889e+01
   2.9231156e-02   4.0172452e-03   4.7981708e-03   4.3521066e-03   1.1593544e+00   8.1009346e+01
   2.9146120e-02   4.0861800e-03   4.4725670e-03   4.5245904e-03   1.1618941e+00   7.8672274e+01
   2.8970306e-02   4.1415580e-03   4.1575496e-03   4.6885098e-03   1.1622857e+00   7.6664411e+01
   2.8749092e-02   4.1733658e-03   3.8544886e-03   4.8386700e-03   1.1618020e+00   7.4658720e+01
   2.8514374e-02   4.1755644e-03   3.5648976e-03   4.9758828e-03   1.1809841e+00   7.2152712e+01
   2.8287086e-02   4.1464526e-03   3.2911530e-03   5.1054424e-03   1.1742506e+00   6.9730676e+01
   2.8075134e-02   4.0875918e-03   3.0345130e-03   5.2358096e-03   1.1693967e+00   6.7071784e+01
   2.7874318e-02   4.0014616e-03   2.7956206e-03   5.3749268e-03   1.1677831e+00   6.4516513e+01
   2.7677412e-02   3.8899748e-03   2.5762192e-03   5.5300608e-03   1.1435352e+00   6.1897243e+01
   2.7482396e-02   3.7576888e-03   2.3783024e-03   5.7070970e-03   1.1408070e+00   5.9429921e+01
   2.7305434e-02   3.6120096e-03   2.2025792e-03   5.9091292e-03   1.1547081e+00   5.7025062e+01
   2.7173782e-02   3.4589404e-03   2.0481402e-03   6.1400248e-03   1.1761523e+00   5.4187758e+01
   2.7110362e-02   3.3044556e-03   1.9134655e-03   6.4057980e-03   1.1583064e+00   5.1770851e+01
   2.7136258e-02   3.1561126e-03   1.7981227e-03   6.7119542e-03   1.1361172e+00   4.9204756e+01
   2.7262846e-02   3.0200388e-03   1.7028590e-03   7.0626690e-03   1.1665444e+00   4.6539222e+01
   2.7484270e-02   2.8997040e-03   1.6278548e-03   7.4623902e-03   1.1689654e+00   4.4226493e+01
   2.7780472e-02   2.7960170e-03   1.5725021e-03   7.9156406e-03   1.1596294e+00   4.2216771e+01
   2.8121176e-02   2.7078250e-03   1.5370104e-03   8.4230924e-03   1.1558175e+00   4.0912465e+01
   2.8483112e-02   2.6331308e-03   1.5232537e-03   8.9818238e-03   1.1388300e+00   3.9162286e+01
   2.8847718e-02   2.5705436e-03   1.5336506e-03   9.5900460e-03   1.1689274e+00   3.7184219e+01
   2.9189040e-02   2.5194882e-03   1.5701619e-03   1.0247266e-02   1.1763873e+00   3.5836822e+01
   2.9471852e-02   2.4781650e-03   1.6345813e-03   1.0950835e-02   1.1562324e+00   3.4303259e+01
   2.9654166e-02   2.4436764e-03   1.7279637e-03   1.1691466e-02   1.1854731e+00   3.2680215e+01
   2.9698232e-02   2.4126470e-03   1.8502498e-03   1.2460516e-02   1.1510489e+00   3.1154302e+01
   2.9566500e-02   2.3823354e-03   2.0001112e-03   1.3261657e-02   1.1372920e+00   2.9412082e+01
   2.9242302e-02   2.3529466e-03   2.1752568e-03   1.4102456e-02   1.1785807e+00   2.7543220e+01
   2.8736528e-02   2.3253280e-03   2.3732336e-03   1.4988083e-02   1.1646492e+00   2.5617578e+01
   2.8055746e-02   2.2991592e-03   2.5898742e-03   1.5927498e-02   1.1640099e+00   2.4076930e+01
   2.7228208e-02   2.2745946e-03   2.8182478e-03   1.6930567e-02   1.1425806e+00   2.2742853e+01
   2.6307732e-02   2.2536152e-03   3.0492470e-03   1.7999332e-02   1.1620517e+00   2.1029967e+01
   2.5341462e-02   2.2416836e-03   3.2749426e-03   1.9128374e-02   1.1874731e+00   1.9389570e+01
   2.4387598e-02   2.2468010e-03   3.4917964e-03   2.0309860e-02   1.1468533e+00   1.7689033e+01
   2.3507382e-02   2.2758722e-03   3.6978426e-03   2.1532006e-02   1.1572119e+00   1.5985529e+01
   2.2740704e-02   2.3333584e-03   3.8924450e-03   2.2783706e-02   1.1725986e+00   1.4677124e+01
   2.2120408e-02   2.4226792e-03   4.0789608e-03   2.4058350e-02   1.1625958e+00   1.3657431e+01
   2.1672010e-02   2.5472180e-03   4.2629826e-03   2.5338816e-02   1.1255891e+00   1.2913696e+01
   2.1404146e-02   2.7089870e-03   4.4504786e-03   2.6590854e-02   1.1294032e+00   1.1343665e+01
   2.1322816e-02   2.9077238e-03   4.6472168e-03   2.7771840e-02   1.1645668e+00   9.3234555e+00
   2.1433470e-02   3.1410308e-03   4.8568838e-03   2.8835046e-02   1.1614421e+00   8.2601698e+00
   2.1725120e-02   3.4035844e-03   5.0810372e-03   2.9743128e-02   1.1712390e+00   6.7611276e+00
   2.2168072e-02   3.6880480e-03   5.3215028e-03   3.0476768e-02   1.1489609e+00   4.9622669e+00
   2.2720226e-02   3.9863240e-03   5.5813266e-03   3.1011096e-02   1.1521969e+00   4.1442064e+00
   2.3341196e-02   4.2910156e-03   5.8635022e-03   3.1308940e-02   1.1555310e+00   3.2925977e+00
   2.4024410e-02   4.5999502e-03   6.1680498e-03   3.1333790e-02   1.1421544e+00   2.6809671e+00
   2.4806466e-02   4.9150406e-03   6.4911570e-03   3.1050382e-02   1.1647946e+00   2.4166474e+00
   2.5734110e-02   5.2368186e-03   6.8264190e-03   3.0452504e-02   1.1438473e+00   1.6605754e+00
   2.6838766e-02   5.5664704e-03   7.1649118e-03   2.9579826e-02   1.1559600e+00   1.3166704e+00
   2.8146566e-02   5.9073210e-03   7.4929976e-03   2.8495742e-02   1.1407941e+00   1.4060544e+00
   2.9691876e-02   6.2647122e-03   7.7934980e-03   2.7271906e-02   1.1452520e+00   1.3813092e+00
   3.1501738e-02   6.6475630e-03   8.0528672e-03   2.5974498e-02   1.1474723e+00   1.3820617e+00
   3.3582482e-02   7.0628682e-03   8.2618040e-03   2.4655490e-02   1.1143978e+00   1.3520687e+00
   3.5923790e-02   7.5112518e-03   8.4170084e-03   2.3346000e-02   1.1535024e+00   1.3628527e+00
   3.8499230e-02   7.9881482e-03   8.5230276e-03   2.2057800e-02   1.0908469e+00   1.3733597e+00
   4.1284596e-02   8.4839226e-03   8.5868406e-03   2.0803524e-02   1.1650288e+00   1.4011798e+00
   4.4286484e-02   8.9856008e-03   8.6236478e-03   1.9604893e-02   1.1373167e+00   1.4017000e+00
   4.7535810e-02   9.4843518e-03   8.6542692e-03   1.8481820e-02   1.1442925e+00   1.3568622e+00
   5.1045038e-02   9.9789356e-03   8.6953432e-03   1.7445533e-02   1.1968183e+00   1.3909930e+00
   5.4776442e-02   1.0470349e-02   8.7659588e-03   1.6508793e-02   1.0848769e+00   1.4109506e+00
   5.8670728e-02   1.0961068e-02   8.8877690e-03   1.5685810e-02   1.2726656e+00   1.3834570e+00
   6.2665184e-02   1.1453004e-02   9.0834306e-03   1.4982182e-02   9.7316386e-01   1.3613636e+00
   6.6662606e-02   1.1939003e-02   9.3771760e-03   1.4395768e-02   1.1504687e+00   1.3730864e+00
   7.0537932e-02   1.2403410e-02   9.7881340e-03   1.3914029e-02   9.6936389e-01   1.3859834e+00
   7.4139776e-02   1.2826686e-02   1.0331955e-02   1.3516389e-02   8.3888498e-01   1.4011279e+00
   7.7313010e-02   1.3191006e-02   1.1023213e-02   1.3183276e-02   1.2642319e+00   1.4008905e+00
   7.9959676e-02   1.3489796e-02   1.1871521e-02   1.2897463e-02   3.0366388e-01   1.3655441e+00
   8.2028570e-02   1.3720630e-02   1.2877667e-02   1.2642804e-02   9.8500503e+00   1.3792687e+00
   8.3518136e-02   1.3875790e-02   1.4033222e-02   1.2405553e-02   3.1943163e+01   1.3719795e+00
   8.4482998e-02   1.3949930e-02   1.5326468e-02   1.2171649e-02   5.2238595e+01   1.3523531e+00
   8.4952624e-02   1.3943494e-02   1.6747943e-02   1.1928989e-02   6.7030875e+01   1.3664605e+00
   8.4882578e-02   1.3865143e-02   1.8293166e-02   1.1686549e-02   7.7574400e+01   1.3635079e+00
   8.4230276e-02   1.3733111e-02   1.9959114e-02   1.1469968e-02   8.5972045e+01   1.3738234e+00
   8.3007950e-02   1.3566384e-02   2.1738104e-02   1.1299444e-02   9.3057615e+01   1.3681046e+00
   8.1224954e-02   1.3377542e-02   2.3615166e-02   1.1189474e-02   9.9660123e+01   1.3867494e+00
   7.8859826e-02   1.3170966e-02   2.5560850e-02   1.1147910e-02   1.0630473e+02   1.3933154e+00
   7.5884116e-02   1.2952841e-02   2.7541102e-02   1.1172115e-02   1.1113375e+02   1.3610851e+00
   7.2323226e-02   1.2738067e-02   2.9527882e-02   1.1251324e-02   1.1461433e+02   1.3712761e+00
   6.8298906e-02   1.2542417e-02   3.1474432e-02   1.1365890e-02   1.1664479e+02   1.3800584e+00
   6.3967854e-02   1.2382984e-02   3.3306282e-02   1.1489445e-02   1.1765254e+02   1.3709842e+00
   5.9478204e-02   1.2277662e-02   3.4930258e-02   1.1592302e-02   1.1843459e+02   1.3535738e+00
   5.4945762e-02   1.2239213e-02   3.6248296e-02   1.1640182e-02   1.1881181e+02   1.3656386e+00
   5.0422324e-02   1.2275062e-02   3.7169638e-02   1.1604578e-02   1.1910130e+02   1.3885591e+00
   4.5925176e-02   1.2386254e-02   3.7594660e-02   1.1476046e-02   1.1907960e+02   1.3825377e+00
   4.1487438e-02   1.2575202e-02   3.7463282e-02   1.1254962e-02   1.1913380e+02   1.3781220e+00
   3.7188204e-02   1.2850156e-02   3.6799172e-02   1.0946992e-02   1.1944344e+02   1.3860669e+00
   3.3131514e-02   1.3213893e-02   3.5667436e-02   1.0569261e-02   1.1973947e+02   1.3949112e+00
   2.9403484e-02   1.3661384e-02   3.4171762e-02   1.0142298e-02   1.1988517e+02   1.3825209e+00
   2.6063484e-02   1.4184356e-02   3.2439240e-02   9.6878634e-03   1.1984046e+02   1.3840863e+00
   2.3147112e-02   1.4765957e-02   3.0571418e-02   9.2344888e-03   1.1989673e+02   1.3910735e+00
   2.0670706e-02   1.5377694e-02   2.8643612e-02   8.8113054e-03   1.1977233e+02   1.3825596e+00
   1.8632063e-02   1.5987737e-02   2.6723228e-02   8.4436844e-03   1.1952491e+02   1.3949928e+00
   1.7008401e-02   1.6564121e-02   2.4876598e-02   8.1546056e-03   1.1929288e+02   1.3759521e+00
   1.5763184e-02   1.7077986e-02   2.3154918e-02   7.9630428e-03   1.1893083e+02   1.3515437e+00
   1.4847402e-02   1.7510272e-02   2.1585916e-02   7.8834698e-03   1.1852889e+02   1.3960059e+00
   1.4204894e-02   1.7855321e-02   2.0183938e-02   7.9254122e-03   1.1803519e+02   1.4170879e+00
   1.3790354e-02   1.8128135e-02   1.8952852e-02   8.0919128e-03   1.1751144e+02   1.4022240e+00
   1.3571630e-02   1.8349745e-02   1.7884549e-02   8.3797634e-03   1.1696873e+02   1.3848248e+00
   1.3521483e-02   1.8528300e-02   1.6957957e-02   8.7806454e-03   1.1630765e+02   1.3994294e+00
   1.3615027e-02   1.8666117e-02   1.6141624e-02   9.2825200e-03   1.1564889e+02   1.4117162e+00
   1.3829005e-02   1.8769788e-02   1.5409343e-02   9.8680992e-03   1.1502051e+02   1.3703303e+00
   1.4139164e-02   1.8849307e-02   1.4750132e-02   1.0515452e-02   1.1417413e+02   1.3819862e+00
   1.4518918e-02   1.8899680e-02   1.4158411e-02   1.1203364e-02   1.1322543e+02   1.4030490e+00
   1.4948799e-02   1.8900313e-02   1.3633143e-02   1.1908063e-02   1.1223059e+02   1.3929166e+00
   1.5415886e-02   1.8835675e-02   1.3183813e-02   1.2600941e-02   1.1108278e+02   1.3921735e+00
   1.5909848e-02   1.8693338e-02   1.2819042e-02   1.3259442e-02   1.1001733e+02   1.4002409e+00
   1.6427931e-02   1.8469247e-02   1.2539633e-02   1.3872246e-02   1.0879278e+02   1.4092813e+00
   1.6964605e-02   1.8174299e-02   1.2343102e-02   1.4435578e-02   1.0732723e+02   1.3981280e+00
   1.7502533e-02   1.7813547e-02   1.2225554e-02   1.4948732e-02   1.0541491e+02   1.4021906e+00
   1.8017131e-02   1.7383800e-02   1.2181701e-02   1.5406814e-02   1.0320082e+02   1.3917252e+00
   1.8479331e-02   1.6890429e-02   1.2199800e-02   1.5795210e-02   1.0138349e+02   1.3816090e+00
   1.8860281e-02   1.6349270e-02   1.2265621e-02   1.6091287e-02   9.9222288e+01   1.4140524e+00
   1.9134690e-02   1.5782767e-02   1.2370164e-02   1.6274289e-02   9.7165070e+01   1.3962070e+00
   1.9280890e-02   1.5220365e-02   1.2503245e-02   1.6326159e-02   9.5485984e+01   1.3689590e+00
   1.9292629e-02   1.4692775e-02   1.2649152e-02   1.6224947e-02   9.3433936e+01   1.3993382e+00
   1.9180786e-02   1.4223015e-02   1.2787383e-02   1.5960642e-02   9.1439444e+01   1.3882367e+00
   1.8962526e-02   1.3824285e-02   1.2902947e-02   1.5542406e-02   8.9101327e+01   1.3757274e+00
   1.8667022e-02   1.3501084e-02   1.2987733e-02   1.4985442e-02   8.6656957e+01   1.4037590e+00
   1.8330541e-02   1.3249861e-02   1.3029699e-02   1.4316074e-02   8.4319421e+01   1.3916523e+00
   1.7979370e-02   1.3061618e-02   1.3026775e-02   1.3570986e-02   8.2052954e+01   1.4008739e+00
   1.7632578e-02   1.2925288e-02   1.2986365e-02   1.2781377e-02   7.9435581e+01   1.4106001e+00
   1.7310260e-02   1.2833859e-02   1.2906221e-02   1.1969201e-02   7.5851584e+01   1.3891956e+00
   1.7030004e-02   1.2786256e-02   1.2769416e-02   1.1154681e-02   7.3099289e+01   1.4061157e+00
   1.6798580e-02   1.2778335e-02   1.2554848e-02   1.0360914e-02   7.0222372e+01   1.4090332e+00
   1.6607049e-02   1.2805143e-02   1.2261582e-02   9.6069810e-03   6.6997598e+01   1.4079309e+00
   1.6429805e-02   1.2865947e-02   1.1900486e-02   8.9040394e-03   6.5057419e+01   1.3970344e+00
   1.6235163e-02   1.2954848e-02   1.1479413e-02   8.2596702e-03   6.3000504e+01   1.3956251e+00
   1.5999533e-02   1.3065305e-02   1.1013489e-02   7.6801616e-03   6.1065805e+01   1.4209147e+00
   1.5711681e-02   1.3201724e-02   1.0523582e-02   7.1678102e-03   5.8451025e+01   1.4006062e+00
   1.5370699e-02   1.3373694e-02   1.0027965e-02   6.7188182e-03   5.4899011e+01   1.4030712e+00
   1.4975434e-02   1.3598820e-02   9.5383370e-03   6.3245872e-03   5.2280673e+01   1.3872512e+00
   1.4531316e-02   1.3909317e-02   9.0614374e-03   5.9716794e-03   5.0156802e+01   1.3881185e+00
   1.4061126e-02   1.4335925e-02   8.6013064e-03   5.6465056e-03   4.8171084e+01   1.4163314e+00
   1.3589394e-02   1.4897033e-02   8.1598396e-03   5.3401230e-03   4.5924770e+01   1.3683025e+00
   1.3144501e-02   1.5603150e-02   7.7359114e-03   5.0458430e-03   4.3687754e+01   1.3753841e+00
   1.2765937e-02   1.6454991e-02   7.3225376e-03   4.7594198e-03   4.1361909e+01   1.3963265e+00
   1.2488436e-02   1.7444115e-02   6.9137372e-03   4.4803296e-03   3.8510332e+01   1.3921007e+00
   1.2336919e-02   1.8562001e-02   6.5097578e-03   4.2094510e-03   3.6325154e+01   1.3981878e+00
   1.2331085e-02   1.9795219e-02   6.1112710e-03   3.9482938e-03   3.4056644e+01   1.3860481e+00
   1.2485986e-02   2.1112342e-02   5.7166832e-03   3.7006568e-03   3.1867355e+01   1.4060162e+00
   1.2810312e-02   2.2461174e-02   5.3272306e-03   3.4722584e-03   3.0429976e+01   1.3805946e+00
   1.3308488e-02   2.3777718e-02   4.9482790e-03   3.2682062e-03   2.8484885e+01   1.3728976e+00
   1.3982780e-02   2.5012542e-02   4.5843378e-03   3.0918612e-03   2.5848292e+01   1.3962540e+00
   1.4826062e-02   2.6142348e-02   4.2399696e-03   2.9449010e-03   2.1858272e+01   1.3753762e+00
   1.5823707e-02   2.7156498e-02   3.9210554e-03   2.8273036e-03   1.7097081e+01   1.4114031e+00
   1.6955681e-02   2.8055394e-02   3.6311668e-03   2.7380048e-03   1.4634086e+01   1.4157169e+00
   1.8193939e-02   2.8847818e-02   3.3717570e-03   2.6751690e-03   1.2849523e+01   1.3705105e+00
   1.9502839e-02   2.9547630e-02   3.1431000e-03   2.6366670e-03   9.5392273e+00   1.3694481e+00
   2.0830522e-02   3.0176798e-02   2.9445042e-03   2.6214906e-03   7.7417333e+00   1.3992469e+00
   2.2124410e-02   3.0748542e-02   2.7756712e-03   2.6297792e-03   6.7309320e+00   1.4072587e+00
   2.3350612e-02   3.1254768e-02   2.6361346e-03   2.6625284e-03   5.7494221e+00   1.3655260e+00
   2.4478002e-02   3.1673024e-02   2.5249730e-03   2.7219578e-03   5.1115826e+00   1.3707305e+00
   2.5470548e-02   3.1971680e-02   2.4412080e-03   2.8109820e-03   4.1205015e+00   1.3893147e+00
   2.6289630e-02   3.2114090e-02   2.3835012e-03   2.9324666e-03   4.2915100e+00   1.3962631e+00
   2.6901168e-02   3.2059328e-02   2.3500826e-03   3.0890720e-03   4.1587458e+00   1.3818997e+00
   2.7282598e-02   3.1769068e-02   2.3378250e-03   3.2822288e-03   3.8784452e+00   1.3773901e+00
   2.7402100e-02   3.1217932e-02   2.3419196e-03   3.5112194e-03   4.0476823e+00   1.3966848e+00
   2.7231318e-02   3.0399646e-02   2.3582670e-03   3.7736418e-03   3.6045451e+00   1.3504687e+00
   2.6781370e-02   2.9344472e-02   2.3851836e-03   4.0659412e-03   3.6933913e+00   1.3963045e+00
   2.6083860e-02   2.8114072e-02   2.4221038e-03   4.3832000e-03   3.7891579e+00   1.3767566e+00
   2.5178510e-02   2.6770450e-02   2.4688600e-03   4.7185242e-03   3.6707371e+00   1.3858820e+00
   2.4114804e-02   2.5362322e-02   2.5260036e-03   5.0660280e-03   3.7093474e+00   1.4446258e+00
   2.2933974e-02   2.3925308e-02   2.5936304e-03   5.4225394e-03   3.5194796e+00   1.3482746e+00
   2.1664674e-02   2.2481558e-02   2.6709578e-03   5.7838264e-03   3.5115352e+00   1.4151780e+00
   2.0321404e-02   2.1033806e-02   2.7585412e-03   6.1452252e-03   3.4795547e+00   1.3348933e+00
   1.8922203e-02   1.9581132e-02   2.8598970e-03   6.5022710e-03   3.3319568e+00   1.4144858e+00
   1.7509930e-02   1.8145043e-02   2.9787628e-03   6.8473272e-03   3.2758252e+00   1.4074750e+00
   1.6133414e-02   1.6757192e-02   3.1160298e-03   7.1676966e-03   3.2032931e+00   1.3066297e+00
   1.4835214e-02   1.5444517e-02   3.2703250e-03   7.4457698e-03   3.1854886e+00   1.5006885e+00
   1.3657960e-02   1.4228608e-02   3.4400096e-03   7.6653984e-03   3.2007211e+00   1.2763396e+00
   1.2641298e-02   1.3120636e-02   3.6235058e-03   7.8167014e-03   3.3349479e+00   1.5091703e+00
   1.1817560e-02   1.2122979e-02   3.8164446e-03   7.8971242e-03   3.4603147e+00   1.2612527e+00
   1.1212435e-02   1.1231918e-02   4.0116912e-03   7.9127192e-03   3.4227063e+00   1.3505351e+00
   1.0849107e-02   1.0441515e-02   4.2010136e-03   7.8732474e-03   3.4736268e+00   1.3824132e+00
   1.0750918e-02   9.7466520e-03   4.3756254e-03   7.7860728e-03   3.4385289e+00   9.6829686e-01
   1.0942326e-02   9.1391986e-03   4.5289244e-03   7.6552150e-03   3.3584282e+00   1.6995090e+00
   1.1449030e-02   8.6063910e-03   4.6546358e-03   7.4847722e-03   3.3748778e+00   3.2187795e-01
   1.2290974e-02   8.1350634e-03   4.7486016e-03   7.2785124e-03   3.3301052e+00   7.2606567e+00
   1.3477103e-02   7.7209718e-03   4.8146608e-03   7.0396518e-03   3.3115170e+00   2.1823949e+01
   1.5008473e-02   7.3695826e-03   4.8601602e-03   6.7747476e-03   3.1919187e+00   3.2434703e+01
   1.6883603e-02   7.0860746e-03   4.8935814e-03   6.4893812e-03   3.1338227e+00   4.6874457e+01
   1.9095628e-02   6.8706664e-03   4.9249534e-03   6.1865756e-03   2.6360148e+00   6.0544911e+01
   2.1625124e-02   6.7181222e-03   4.9642170e-03   5.8719666e-03   1.7085926e+00   6.9839652e+01
   2.4445824e-02   6.6192458e-03   5.0238968e-03   5.5524092e-03   1.3840201e+00   7.9240967e+01
   2.7527362e-02   6.5671644e-03   5.1177496e-03   5.2322596e-03   1.1978831e+00   8.7644924e+01
   3.0820484e-02   6.5600374e-03   5.2567638e-03   4.9135230e-03   1.1033651e+00   9.6791690e+01
   3.4242204e-02   6.5959664e-03   5.4513848e-03   4.5990336e-03   1.1820454e+00   1.0342855e+02
   3.7673576e-02   6.6689066e-03   5.7137040e-03   4.2923998e-03   1.1112646e+00   1.0773899e+02
   4.0976864e-02   6.7715026e-03   6.0533808e-03   3.9962742e-03   1.1401824e+00   1.1085823e+02
   4.4022180e-02   6.8961446e-03   6.4747196e-03   3.7136968e-03   1.1257001e+00   1.1189812e+02
   4.6661550e-02   7.0296696e-03   6.9779020e-03   3.4474518e-03   1.1106064e+00   1.1294755e+02
   4.8709150e-02   7.1511600e-03   7.5593784e-03   3.1983530e-03   1.1689915e+00   1.1330871e+02
   5.0039074e-02   7.2341674e-03   8.2108734e-03   2.9657340e-03   1.1571724e+00   1.1332125e+02
   5.0622068e-02   7.2527070e-03   8.9179458e-03   2.7494362e-03   1.1435830e+00   1.1336153e+02
   5.0451422e-02   7.1885872e-03   9.6616346e-03   2.5511068e-03   1.1485108e+00   1.1330741e+02
   4.9549900e-02   7.0341906e-03   1.0418944e-02   2.3735348e-03   1.1496003e+00   1.1338527e+02
   4.8021256e-02   6.7978468e-03   1.1164726e-02   2.2200618e-03   1.1380679e+00   1.1316115e+02
   4.6052418e-02   6.5023588e-03   1.1877164e-02   2.0941926e-03   1.1507636e+00   1.1300941e+02
   4.3848372e-02   6.1727694e-03   1.2534543e-02   1.9991706e-03   1.1641424e+00   1.1269017e+02
   4.1565560e-02   5.8303392e-03   1.3122340e-02   1.9376231e-03   1.1720815e+00   1.1234823e+02
   3.9308176e-02   5.4904046e-03   1.3647431e-02   1.9110275e-03   1.1731198e+00   1.1193306e+02
   3.7138112e-02   5.1627610e-03   1.4125274e-02   1.9202212e-03   1.1488858e+00   1.1120823e+02
   3.5090876e-02   4.8526428e-03   1.4568530e-02   1.9659770e-03   1.1667849e+00   1.1058780e+02
   3.3206840e-02   4.5607004e-03   1.4998308e-02   2.0494444e-03   1.1699609e+00   1.0984182e+02
   3.1553520e-02   4.2861024e-03   1.5440855e-02   2.1730012e-03   1.1628600e+00   1.0890008e+02
   3.0211620e-02   4.0273974e-03   1.5910069e-02   2.3395558e-03   1.1800313e+00   1.0797334e+02
   2.9244988e-02   3.7850308e-03   1.6405868e-02   2.5513290e-03   1.1691153e+00   1.0682306e+02
   2.8688002e-02   3.5641706e-03   1.6922639e-02   2.8093910e-03   1.1727689e+00   1.0545461e+02
   2.8547542e-02   3.3713458e-03   1.7453057e-02   3.1148872e-03   1.1605929e+00   1.0429604e+02
   2.8813784e-02   3.2102854e-03   1.7979819e-02   3.4708798e-03   1.1384862e+00   1.0309552e+02
   2.9460746e-02   3.0809758e-03   1.8467967e-02   3.8819168e-03   1.1435585e+00   1.0176823e+02
   3.0439680e-02   2.9818492e-03   1.8869387e-02   4.3535684e-03   1.1507025e+00   1.0050672e+02
   3.1681306e-02   2.9109228e-03   1.9132527e-02   4.8923044e-03   1.1860289e+00   9.9037942e+01
   3.3114704e-02   2.8659984e-03   1.9212072e-02   5.5033304e-03   1.1747834e+00   9.7357668e+01
   3.4679734e-02   2.8444250e-03   1.9060069e-02   6.1890492e-03   1.1421696e+00   9.5330461e+01
   3.6311512e-02   2.8422014e-03   1.8640409e-02   6.9501530e-03   1.1572891e+00   9.3254291e+01
   3.7928404e-02   2.8547912e-03   1.7961274e-02   7.7853414e-03   1.1575958e+00   9.1310283e+01
   3.9426832e-02   2.8772914e-03   1.7058090e-02   8.6913580e-03   1.1557977e+00   8.9232120e+01
   4.0683590e-02   2.9049828e-03   1.5980967e-02   9.6625750e-03   1.1646980e+00   8.7445492e+01
   4.1584306e-02   2.9348554e-03   1.4791889e-02   1.0686692e-02   1.1828870e+00   8.5746218e+01
   4.2070490e-02   2.9658596e-03   1.3543745e-02   1.1745912e-02   1.1710903e+00   8.3741565e+01
   4.2160684e-02   2.9986880e-03   1.2276280e-02   1.2821238e-02   1.1503207e+00   8.1685642e+01
   4.1905470e-02   3.0345868e-03   1.1020555e-02   1.3888782e-02   1.1580995e+00   7.9305796e+01
   4.1353904e-02   3.0724716e-03   9.8041680e-03   1.4913294e-02   1.1420679e+00   7.6768568e+01
   4.0561472e-02   3.1104200e-03   8.6511648e-03   1.5854820e-02   1.1577038e+00   7.4599476e+01
   3.9577864e-02   3.1492890e-03   7.5767578e-03   1.6678213e-02   1.1809906e+00   7.2248380e+01
   3.8450602e-02   3.1914638e-03   6.5899578e-03   1.7343767e-02   1.1438349e+00   6.9949544e+01
   3.7240230e-02   3.2405732e-03   5.6960082e-03   1.7815914e-02   1.1454001e+00   6.7616953e+01
   3.6016468e-02   3.3000780e-03   4.8971610e-03   1.8082051e-02   1.1768058e+00   6.4759586e+01
   3.4848132e-02   3.3714098e-03   4.1924412e-03   1.8135045e-02   1.1674579e+00   6.2066737e+01
   3.3781456e-02   3.4546302e-03   3.5769594e-03   1.7972171e-02   1.1577641e+00   5.9402582e+01
   3.2830208e-02   3.5479642e-03   3.0444396e-03   1.7612574e-02   1.1623809e+00   5.7057755e+01
   3.1981956e-02   3.6500006e-03   2.5886442e-03   1.7087849e-02   1.1649357e+00   5.4819082e+01
   3.1211254e-02   3.7598644e-03   2.2022110e-03   1.6440215e-02   1.1531570e+00   5.2245103e+01
   3.0502492e-02   3.8757640e-03   1.8761419e-03   1.5725859e-02   1.1353446e+00   5.0535162e+01
   2.9869030e-02   3.9958948e-03   1.6015351e-03   1.5000052e-02   1.1402138e+00   4.9000502e+01
   2.9333254e-02   4.1166542e-03   1.3721754e-03   1.4308678e-02   1.1624327e+00   4.7176347e+01
   2.8899990e-02   4.2306142e-03   1.1842667e-03   1.3693075e-02   1.1625148e+00   4.5702664e+01
   2.8567570e-02   4.3282400e-03   1.0343583e-03   1.3193782e-02   1.1445859e+00   4.4210273e+01
   2.8330988e-02   4.4033440e-03   9.1898712e-04   1.2846344e-02   1.1434176e+00   4.3061306e+01
   2.8191862e-02   4.4553554e-03   8.3492142e-04   1.2675504e-02   1.1391712e+00   4.2188829e+01
   2.8160700e-02   4.4871626e-03   7.7935108e-04   1.2696790e-02   1.1430793e+00   4.1085216e+01
   2.8232166e-02   4.5039474e-03   7.5070986e-04   1.2923538e-02   1.1833933e+00   3.9997450e+01
   2.8402220e-02   4.5106530e-03   7.4871858e-04   1.3367845e-02   1.1758427e+00   3.8884968e+01
   2.8685098e-02   4.5107960e-03   7.7294138e-04   1.4034470e-02   1.1518264e+00   3.7439657e+01
   2.9099204e-02   4.5090566e-03   8.2218728e-04   1.4922715e-02   1.1633527e+00   3.5719710e+01
   2.9657442e-02   4.5117338e-03   8.9526986e-04   1.6029890e-02   1.1376207e+00   3.3657144e+01
   3.0359390e-02   4.5255002e-03   9.9181246e-04   1.7350211e-02   1.1243708e+00   3.1982348e+01
   3.1184824e-02   4.5550184e-03   1.1119386e-03   1.8874061e-02   1.1539462e+00   3.0849213e+01
   3.2088464e-02   4.6006866e-03   1.2558179e-03   2.0578780e-02   1.1540204e+00   2.8990460e+01
   3.3027378e-02   4.6633704e-03   1.4254373e-03   2.2422602e-02   1.1534583e+00   2.7658271e+01
   3.3974066e-02   4.7476746e-03   1.6243808e-03   2.4344332e-02   1.1627469e+00   2.6670284e+01
   3.4894866e-02   4.8578978e-03   1.8557648e-03   2.6264586e-02   1.1508558e+00   2.4116796e+01
   3.5783858e-02   4.9946700e-03   2.1221914e-03   2.8105170e-02   1.1434025e+00   2.2033439e+01
   3.6676902e-02   5.1544016e-03   2.4256930e-03   2.9804574e-02   1.1252368e+00   2.0446097e+01
   3.7599496e-02   5.3306908e-03   2.7674028e-03   3.1319494e-02   1.1273872e+00   1.8530073e+01
   3.8549098e-02   5.5149960e-03   3.1462262e-03   3.2624652e-02   1.1390418e+00   1.6995499e+01
   3.9499588e-02   5.6961468e-03   3.5587816e-03   3.3694668e-02   1.1377309e+00   1.4832576e+01
   4.0405548e-02   5.8595234e-03   4.0008156e-03   3.4487832e-02   1.1504516e+00   1.2184697e+01
   4.1212992e-02   5.9878092e-03   4.4667964e-03   3.4966858e-02   1.1317778e+00   9.1536217e+00
   4.1866222e-02   6.0643234e-03   4.9504022e-03   3.5124810e-02   1.1530818e+00   7.2724896e+00
   4.2357592e-02   6.0790906e-03   5.4442238e-03   3.4982588e-02   1.1642390e+00   6.2335571e+00
   4.2736688e-02   6.0357034e-03   5.9392814e-03   3.4575088e-02   1.1419239e+00   4.3002492e+00
   4.3057882e-02   5.9486486e-03   6.4267110e-03   3.3930152e-02   1.1834655e+00   3.3728726e+00
   4.3377430e-02   5.8371058e-03   6.8987596e-03   3.3066328e-02   1.1335690e+00   3.2507900e+00
   4.3738410e-02   5.7235116e-03   7.3491040e-03   3.2018304e-02   1.1241903e+00   2.8982085e+00
   4.4162416e-02   5.6297654e-03   7.7700918e-03   3.0841498e-02   1.1606370e+00   2.6306544e+00
   4.4668616e-02   5.5739014e-03   8.1495366e-03   2.9592286e-02   1.1186426e+00   2.5813326e+00
   4.5257786e-02   5.5699430e-03   8.4699714e-03   2.8312786e-02   1.1561253e+00   2.6875918e+00
   4.5908712e-02   5.6262690e-03   8.7128372e-03   2.7032864e-02   1.1221081e+00   2.6518739e+00
   4.6604448e-02   5.7459384e-03   8.8689774e-03   2.5771344e-02   1.1290182e+00   2.6515570e+00
   4.7371864e-02   5.9297802e-03   8.9415922e-03   2.4541460e-02   1.1549578e+00   2.6420275e+00
   4.8273516e-02   6.1774514e-03   8.9429896e-03   2.3359668e-02   1.1230304e+00   2.5918182e+00
   4.9353988e-02   6.4882250e-03   8.8908248e-03   2.2236936e-02   1.2006096e+00   2.5680591e+00
   5.0612470e-02   6.8610754e-03   8.8026502e-03   2.1185856e-02   1.1222533e+00   2.5230606e+00
   5.2003532e-02   7.2926466e-03   8.6957480e-03   2.0228098e-02   1.1838567e+00   2.5005585e+00
   5.3469412e-02   7.7767404e-03   8.5900422e-03   1.9383544e-02   1.1856209e+00   2.3280545e+00
   5.4964840e-02   8.3074324e-03   8.5089824e-03   1.8663297e-02   1.1083808e+00   2.2009081e+00
   5.6468884e-02   8.8819476e-03   8.4761204e-03   1.8068041e-02   1.2023837e+00   2.2526575e+00
   5.7979870e-02   9.4961128e-03   8.5101834e-03   1.7593141e-02   1.0871726e+00   1.9370946e+00
   5.9480122e-02   1.0140926e-02   8.6238154e-03   1.7228600e-02   1.2135559e+00   1.5122450e+00
   6.0917822e-02   1.0801868e-02   8.8261906e-03   1.6963839e-02   1.0246438e+00   1.3931132e+00
   6.2216844e-02   1.1455557e-02   9.1244774e-03   1.6790891e-02   1.1014294e+00   1.3316064e+00
   6.3314242e-02   1.2074776e-02   9.5227526e-03   1.6692712e-02   1.0059622e+00   1.5623048e+00
   6.4163954e-02   1.2633337e-02   1.0021589e-02   1.6639860e-02   8.3591951e-01   1.6766712e+00
   6.4752142e-02   1.3112192e-02   1.0616485e-02   1.6597985e-02   1.1868996e+00   1.4557270e+00
   6.5116368e-02   1.3500715e-02   1.1300025e-02   1.6528461e-02   5.9428223e-01   1.4617662e+00
   6.5288848e-02   1.3786851e-02   1.2062551e-02   1.6388128e-02   9.8975597e+00   1.4733229e+00
   6.5310248e-02   1.3971508e-02   1.2886434e-02   1.6138382e-02   3.0598266e+01   1.4262588e+00
   6.5230086e-02   1.4077353e-02   1.3749956e-02   1.5742922e-02   4.8799267e+01   1.4100200e+00
   6.5046944e-02   1.4130669e-02   1.4638325e-02   1.5172501e-02   6.3224334e+01   1.3753416e+00
   6.4717562e-02   1.4153564e-02   1.5543158e-02   1.4429023e-02   7.4261453e+01   1.3705687e+00
   6.4147584e-02   1.4158548e-02   1.6453519e-02   1.3547799e-02   8.2698483e+01   1.3744209e+00
   6.3190662e-02   1.4143789e-02   1.7357841e-02   1.2576664e-02   9.0346938e+01   1.3990914e+00
   6.1700560e-02   1.4098308e-02   1.8250658e-02   1.1557656e-02   9.6528737e+01   1.3886790e+00
   5.9576558e-02   1.4008262e-02   1.9124677e-02   1.0526055e-02   1.0279567e+02   1.3838831e+00
   5.6803926e-02   1.3870288e-02   1.9958882e-02   9.5167634e-03   1.0741136e+02   1.3749158e+00
   5.3483070e-02   1.3703764e-02   2.0730796e-02   8.5624894e-03   1.1024809e+02   1.3571727e+00
   4.9799628e-02   1.3539587e-02   2.1433084e-02   7.6915120e-03   1.1216274e+02   1.3818853e+00
   4.5942046e-02   1.3403592e-02   2.2055516e-02   6.9280490e-03   1.1274207e+02   1.3956669e+00
   4.2061334e-02   1.3314810e-02   2.2573884e-02   6.2922444e-03   1.1307845e+02   1.3949999e+00
   3.8277044e-02   1.3287307e-02   2.2958756e-02   5.7984994e-03   1.1317942e+02   1.3807147e+00
   3.4669344e-02   1.3327667e-02   2.3180970e-02   5.4552506e-03   1.1319561e+02   1.3732419e+00
   3.1280200e-02   1.3428161e-02   2.3216138e-02   5.2677954e-03   1.1302590e+02   1.3735760e+00
   2.8142708e-02   1.3577078e-02   2.3040188e-02   5.2395252e-03   1.1259921e+02   1.3829974e+00
   2.5287012e-02   1.3774567e-02   2.2647698e-02   5.3737834e-03   1.1256739e+02   1.3956315e+00
   2.2719786e-02   1.4021406e-02   2.2061296e-02   5.6745672e-03   1.1270650e+02   1.3699946e+00
   2.0432352e-02   1.4312742e-02   2.1319418e-02   6.1451854e-03   1.1265719e+02   1.3694948e+00
   1.8421277e-02   1.4641491e-02   2.0476068e-02   6.7892724e-03   1.1252254e+02   1.3876189e+00
   1.6687996e-02   1.4999014e-02   1.9579946e-02   7.6100426e-03   1.1244889e+02   1.3730142e+00
   1.5224700e-02   1.5380525e-02   1.8665058e-02   8.6069838e-03   1.1210063e+02   1.3726537e+00
   1.4004463e-02   1.5781761e-02   1.7752941e-02   9.7744568e-03   1.1144946e+02   1.3975351e+00
   1.2987950e-02   1.6195469e-02   1.6851091e-02   1.1103109e-02   1.1077855e+02   1.4012165e+00
   1.2134130e-02   1.6614606e-02   1.5968442e-02   1.2583665e-02   1.1005431e+02   1.3850459e+00
   1.1412777e-02   1.7038840e-02   1.5114553e-02   1.4206318e-02   1.0927631e+02   1.3848093e+00
   1.0815005e-02   1.7472455e-02   1.4296286e-02   1.5952447e-02   1.0830176e+02   1.4105330e+00
   1.0347572e-02   1.7920172e-02   1.3524094e-02   1.7795144e-02   1.0728718e+02   1.4260468e+00
   1.0021783e-02   1.8396400e-02   1.2808893e-02   1.9704059e-02   1.0628232e+02   1.3941595e+00
   9.8480274e-03   1.8919341e-02   1.2156936e-02   2.1644200e-02   1.0520672e+02   1.3859393e+00
   9.8337678e-03   1.9495687e-02   1.1568655e-02   2.3570074e-02   1.0425351e+02   1.3965452e+00
   9.9816132e-03   2.0122270e-02   1.1050318e-02   2.5419012e-02   1.0317238e+02   1.3790569e+00
   1.0287954e-02   2.0795418e-02   1.0621544e-02   2.7139722e-02   1.0203706e+02   1.3932229e+00
   1.0743098e-02   2.1514000e-02   1.0309329e-02   2.8714376e-02   1.0074377e+02   1.4072536e+00
   1.1331020e-02   2.2278372e-02   1.0138909e-02   3.0144786e-02   9.8875177e+01   1.3911175e+00
   1.2031029e-02   2.3093966e-02   1.0123788e-02   3.1459482e-02   9.7014200e+01   1.3844012e+00
   1.2820124e-02   2.3971088e-02   1.0265594e-02   3.2700250e-02   9.5102021e+01   1.3915766e+00
   1.3670333e-02   2.4913022e-02   1.0554971e-02   3.3889712e-02   9.2851217e+01   1.3907936e+00
   1.4542929e-02   2.5904740e-02   1.0974874e-02   3.5031520e-02   9.0633687e+01   1.3847039e+00
   1.5394816e-02   2.6917582e-02   1.1507329e-02   3.6111598e-02   8.8508893e+01   1.3763459e+00
   1.6188921e-02   2.7916030e-02   1.2129713e-02   3.7100226e-02   8.6533987e+01   1.3737246e+00
   1.6894735e-02   2.8846564e-02   1.2820339e-02   3.7956658e-02   8.4102112e+01   1.4100099e+00
   1.7495145e-02   2.9641970e-02   1.3565874e-02   3.8624420e-02   8.0990813e+01   1.4252196e+00
   1.7978932e-02   3.0233966e-02   1.4348868e-02   3.9042356e-02   7.8459805e+01   1.4134147e+00
   1.8327511e-02   3.0550230e-02   1.5141989e-02   3.9163084e-02   7.6845399e+01   1.4062876e+00
   1.8524798e-02   3.0546466e-02   1.5914949e-02   3.8934716e-02   7.4416685e+01   1.4010569e+00
   1.8551389e-02   3.0241520e-02   1.6637325e-02   3.8287216e-02   7.1361928e+01   1.3960968e+00
   1.8383199e-02   2.9704366e-02   1.7273132e-02   3.7177462e-02   6.9420257e+01   1.3786291e+00
   1.8021576e-02   2.9021854e-02   1.7772605e-02   3.5610960e-02   6.7440577e+01   1.4074230e+00
   1.7510640e-02   2.8267448e-02   1.8087348e-02   3.3637356e-02   6.4875446e+01   1.4145300e+00
   1.6920547e-02   2.7494404e-02   1.8185528e-02   3.1358768e-02   6.2507056e+01   1.3911575e+00
   1.6317936e-02   2.6749862e-02   1.8048811e-02   2.8889012e-02   6.0415141e+01   1.4066290e+00
   1.5753943e-02   2.6079860e-02   1.7688240e-02   2.6322522e-02   5.8206769e+01   1.4085017e+00
   1.5265636e-02   2.5519630e-02   1.7139467e-02   2.3745280e-02   5.5519133e+01   1.3947521e+00
   1.4880901e-02   2.5088338e-02   1.6433723e-02   2.1232172e-02   5.2936904e+01   1.3717749e+00
   1.4619369e-02   2.4806062e-02   1.5601108e-02   1.8842768e-02   5.0736742e+01   1.3780060e+00
   1.4487237e-02   2.4703262e-02   1.4679557e-02   1.6616577e-02   4.9086135e+01   1.4140069e+00
   1.4478512e-02   2.4806804e-02   1.3706160e-02   1.4573985e-02   4.7374909e+01   1.4202965e+00
   1.4577394e-02   2.5131602e-02   1.2706192e-02   1.2724918e-02   4.5169936e+01   1.4012384e+00
   1.4765187e-02   2.5687024e-02   1.1693168e-02   1.1073053e-02   4.3210568e+01   1.3957299e+00
   1.5024887e-02   2.6480578e-02   1.0679835e-02   9.6171308e-03   4.1379664e+01   1.3892073e+00
   1.5336530e-02   2.7503472e-02   9.6828770e-03   8.3490236e-03   3.9302648e+01   1.3749889e+00
   1.5675307e-02   2.8718668e-02   8.7169056e-03   7.2563984e-03   3.6805558e+01   1.3884056e+00
   1.6013587e-02   3.0065832e-02   7.7920502e-03   6.3271324e-03   3.4636068e+01   1.3900627e+00
   1.6330826e-02   3.1477458e-02   6.9185922e-03   5.5485770e-03   3.2406828e+01   1.3952031e+00
   1.6614256e-02   3.2881194e-02   6.1077406e-03   4.9040898e-03   2.8903147e+01   1.3935215e+00
   1.6855449e-02   3.4184096e-02   5.3670610e-03   4.3751080e-03   2.6259885e+01   1.3688058e+00
   1.7062893e-02   3.5276146e-02   4.6978962e-03   3.9472310e-03   2.4983679e+01   1.3839080e+00
   1.7260943e-02   3.6050208e-02   4.0992344e-03   3.6090788e-03   2.2830432e+01   1.3809935e+00
   1.7475266e-02   3.6431760e-02   3.5713260e-03   3.3491932e-03   1.9664118e+01   1.3877254e+00
   1.7725609e-02   3.6411970e-02   3.1142560e-03   3.1558646e-03   1.6865293e+01   1.3980973e+00
   1.8021784e-02   3.6056592e-02   2.7267942e-03   3.0177828e-03   1.5290230e+01   1.3632372e+00
   1.8361808e-02   3.5463116e-02   2.4067432e-03   2.9246130e-03   1.3416734e+01   1.3740802e+00
   1.8733850e-02   3.4713344e-02   2.1519576e-03   2.8668720e-03   1.0369607e+01   1.3928927e+00
   1.9123857e-02   3.3877062e-02   1.9596688e-03   2.8349114e-03   8.7025275e+00   1.3839870e+00
   1.9517908e-02   3.3018580e-02   1.8246527e-03   2.8192344e-03   7.8383918e+00   1.3844888e+00
   1.9902511e-02   3.2179906e-02   1.7398182e-03   2.8137968e-03   6.0786210e+00   1.3867398e+00
   2.0261204e-02   3.1376138e-02   1.6974004e-03   2.8162508e-03   4.9642767e+00   1.3730931e+00
   2.0571282e-02   3.0617252e-02   1.6896821e-03   2.8277132e-03   4.2532956e+00   1.3690096e+00
   2.0823190e-02   2.9900408e-02   1.7097472e-03   2.8524160e-03   3.7076016e+00   1.3944768e+00
   2.1025552e-02   2.9210196e-02   1.7508205e-03   2.8936382e-03   3.6413364e+00   1.3827314e+00
   2.1182290e-02   2.8563426e-02   1.8059973e-03   2.9525566e-03   3.6480234e+00   1.3690031e+00
   2.1286084e-02   2.7999652e-02   1.8714909e-03   3.0287480e-03   3.6660400e+00   1.4080509e+00
   2.1336552e-02   2.7554608e-02   1.9465495e-03   3.1203438e-03   3.5082810e+00   1.4129270e+00
   2.1346042e-02   2.7259460e-02   2.0305600e-03   3.2258868e-03   3.6143449e+00   1.4040995e+00
   2.1324154e-02   2.7126228e-02   2.1242084e-03   3.3447552e-03   3.7254969e+00   1.3883475e+00
   2.1270594e-02   2.7144206e-02   2.2280070e-03   3.4756168e-03   3.4978732e+00   1.3828886e+00
   2.1169858e-02   2.7283888e-02   2.3413088e-03   3.6171246e-03   3.4450241e+00   1.3997410e+00
   2.0993130e-02   2.7489194e-02   2.4655274e-03   3.7704050e-03   3.4116280e+00   1.3657663e+00
   2.0711040e-02   2.7691400e-02   2.6029958e-03   3.9369154e-03   3.3691900e+00   1.4082906e+00
   2.0302894e-02   2.7856108e-02   2.7541042e-03   4.1155170e-03   3.4689831e+00   1.3821811e+00
   1.9763919e-02   2.7984636e-02   2.9167912e-03   4.3064900e-03   3.3759344e+00   1.3739748e+00
   1.9098817e-02   2.8067696e-02   3.0886082e-03   4.5138180e-03   3.2915809e+00   1.4277641e+00
   1.8322558e-02   2.8071458e-02   3.2678568e-03   4.7410290e-03   3.1523265e+00   1.3532673e+00
   1.7464021e-02   2.7949912e-02   3.4499756e-03   4.9896628e-03   3.0194365e+00   1.4269922e+00
   1.6554294e-02   2.7679252e-02   3.6271460e-03   5.2615342e-03   3.2074547e+00   1.3564240e+00
   1.5624473e-02   2.7279814e-02   3.7913542e-03   5.5596338e-03   3.1392981e+00   1.3813947e+00
   1.4701882e-02   2.6776390e-02   3.9352036e-03   5.8851404e-03   3.0376947e+00   1.4060459e+00
   1.3807285e-02   2.6165490e-02   4.0512170e-03   6.2359502e-03   3.1995007e+00   1.3394095e+00
   1.2956002e-02   2.5413228e-02   4.1333196e-03   6.6070826e-03   3.2678299e+00   1.4591925e+00
   1.2150908e-02   2.4467496e-02   4.1806884e-03   6.9890122e-03   3.2990253e+00   1.2901350e+00
   1.1392617e-02   2.3307222e-02   4.1943904e-03   7.3690818e-03   3.3082848e+00   1.5024725e+00
   1.0695115e-02   2.1959296e-02   4.1744434e-03   7.7327698e-03   3.2609622e+00   1.2755455e+00
   1.0077814e-02   2.0452808e-02   4.1256044e-03   8.0620782e-03   3.2459576e+00   1.3444290e+00
   9.5537750e-03   1.8804390e-02   4.0568064e-03   8.3351474e-03   3.2689061e+00   1.3447037e+00
   9.1367090e-03   1.7044470e-02   3.9763330e-03   8.5324432e-03   3.4074105e+00   1.0129690e+00
   8.8518630e-03   1.5226016e-02   3.8897538e-03   8.6432344e-03   3.4410631e+00   1.6211210e+00
   8.7332532e-03   1.3412208e-02   3.7995064e-03   8.6610394e-03   3.2306871e+00   5.0512676e-01
   8.8153696e-03   1.1659351e-02   3.7089914e-03   8.5841030e-03   3.1123727e+00   7.2444975e+00
   9.1280442e-03   1.0010631e-02   3.6230222e-03   8.4184372e-03   2.8483385e+00   2.0883338e+01
   9.6951620e-03   8.4999762e-03   3.5444556e-03   8.1711842e-03   2.6239640e+00   3.1275586e+01
   1.0534672e-02   7.1510204e-03   3.4741066e-03   7.8498818e-03   2.6636474e+00   4.6244410e+01
   1.1657017e-02   5.9769306e-03   3.4120156e-03   7.4663586e-03   2.3139300e+00   6.0611570e+01
   1.3063008e-02   4.9836214e-03   3.3587906e-03   7.0352094e-03   1.6797026e+00   6.9771472e+01
   1.4741757e-02   4.1700476e-03   3.3141778e-03   6.5697162e-03   1.2792491e+00   7.9030129e+01
   1.6669905e-02   3.5292864e-03   3.2764654e-03   6.0825854e-03   1.1555750e+00   8.7705069e+01
   1.8811482e-02   3.0506716e-03   3.2459478e-03   5.5888994e-03   1.1262744e+00   9.6662116e+01
   2.1115034e-02   2.7194612e-03   3.2255594e-03   5.1029674e-03   1.1005181e+00   1.0352876e+02
   2.3507204e-02   2.5169902e-03   3.2199348e-03   4.6353958e-03   1.1195752e+00   1.0800222e+02
   2.5892236e-02   2.4219298e-03   3.2336782e-03   4.1934316e-03   1.1341473e+00   1.1093425e+02
   2.8160872e-02   2.4102816e-03   3.2694618e-03   3.7834658e-03   1.1404657e+00   1.1208637e+02
   3.0201318e-02   2.4561758e-03   3.3293412e-03   3.4128710e-03   1.1280486e+00   1.1331888e+02
   3.1938478e-02   2.5378008e-03   3.4143912e-03   3.0875930e-03   1.1379302e+00   1.1379223e+02
   3.3368896e-02   2.6438846e-03   3.5231198e-03   2.8119302e-03   1.1533388e+00   1.1365766e+02
   3.4524902e-02   2.7700894e-03   3.6508582e-03   2.5890276e-03   1.1321719e+00   1.1364570e+02
   3.5444694e-02   2.9127056e-03   3.7913506e-03   2.4203868e-03   1.1433053e+00   1.1341011e+02
   3.6184012e-02   3.0690734e-03   3.9394948e-03   2.3071016e-03   1.1560361e+00   1.1326699e+02
   3.6797902e-02   3.2384812e-03   4.0883108e-03   2.2496918e-03   1.1609296e+00   1.1296245e+02
   3.7320508e-02   3.4221918e-03   4.2279908e-03   2.2484214e-03   1.1590624e+00   1.1250464e+02
   3.7770114e-02   3.6225086e-03   4.3502298e-03   2.3041074e-03   1.1509308e+00   1.1212072e+02
   3.8148216e-02   3.8392358e-03   4.4477450e-03   2.4169556e-03   1.1615436e+00   1.1152569e+02
   3.8433912e-02   4.0689168e-03   4.5141350e-03   2.5860552e-03   1.1681866e+00   1.1070737e+02
   3.8579100e-02   4.3055498e-03   4.5451896e-03   2.8101688e-03   1.1702543e+00   1.0977601e+02
   3.8533070e-02   4.5400986e-03   4.5379356e-03   3.0881044e-03   1.1562647e+00   1.0860159e+02
   3.8280878e-02   4.7629310e-03   4.4934668e-03   3.4180680e-03   1.1403387e+00   1.0735593e+02
   3.7852646e-02   4.9662590e-03   4.4201852e-03   3.7971380e-03   1.1618101e+00   1.0601071e+02
   3.7312038e-02   5.1469340e-03   4.3320612e-03   4.2210176e-03   1.1745608e+00   1.0442426e+02
   3.6718650e-02   5.3092216e-03   4.2444414e-03   4.6843820e-03   1.1533072e+00   1.0297485e+02
   3.6117852e-02   5.4609874e-03   4.1695388e-03   5.1818928e-03   1.1474544e+00   1.0163193e+02
   3.5565802e-02   5.6080828e-03   4.1149612e-03   5.7078180e-03   1.1454240e+00   1.0017667e+02
   3.5117754e-02   5.7535606e-03   4.0840612e-03   6.2570498e-03   1.1538717e+00   9.8602652e+01
   3.4809870e-02   5.9023492e-03   4.0759534e-03   6.8268170e-03   1.1607159e+00   9.6707096e+01
   3.4663090e-02   6.0632794e-03   4.0883444e-03   7.4141954e-03   1.1481726e+00   9.4693206e+01
   3.4684528e-02   6.2439930e-03   4.1189632e-03   8.0156696e-03   1.1512315e+00   9.2799253e+01
   3.4852892e-02   6.4456846e-03   4.1657590e-03   8.6301784e-03   1.1599298e+00   9.0975931e+01
   3.5114588e-02   6.6611404e-03   4.2278632e-03   9.2570238e-03   1.1700365e+00   8.8934494e+01
   3.5415868e-02   6.8787752e-03   4.3031324e-03   9.8912066e-03   1.1790866e+00   8.6556819e+01
   3.5716272e-02   7.0844120e-03   4.3873692e-03   1.0526148e-02   1.1720850e+00   8.4694609e+01
   3.5990412e-02   7.2590190e-03   4.4754766e-03   1.1158980e-02   1.1559610e+00   8.2796109e+01
   3.6235622e-02   7.3797138e-03   4.5607938e-03   1.1788873e-02   1.1550927e+00   8.0566169e+01
   3.6447098e-02   7.4213886e-03   4.6351868e-03   1.2415637e-02   1.1534638e+00   7.8687874e+01
   3.6632404e-02   7.3687088e-03   4.6934162e-03   1.3042056e-02   1.1414880e+00   7.6246712e+01
   3.6832182e-02   7.2242680e-03   4.7355870e-03   1.3671816e-02   1.1519152e+00   7.3660726e+01
   3.7067848e-02   6.9991954e-03   4.7607602e-03   1.4304194e-02   1.1556966e+00   7.1489883e+01
   3.7338276e-02   6.7106884e-03   4.7641818e-03   1.4933494e-02   1.1562403e+00   6.9130039e+01
   3.7655526e-02   6.3811994e-03   4.7391618e-03   1.5547713e-02   1.1730668e+00   6.6300572e+01
   3.8023184e-02   6.0309162e-03   4.6788530e-03   1.6123594e-02   1.1568172e+00   6.3525190e+01
   3.8415578e-02   5.6755540e-03   4.5806302e-03   1.6627952e-02   1.1430307e+00   6.1242589e+01
   3.8783466e-02   5.3272560e-03   4.4446852e-03   1.7026725e-02   1.1507408e+00   5.8321607e+01
   3.9062226e-02   4.9938114e-03   4.2726488e-03   1.7286851e-02   1.1488731e+00   5.5398177e+01
   3.9189168e-02   4.6779326e-03   4.0715932e-03   1.7370550e-02   1.1523462e+00   5.2713849e+01
   3.9133422e-02   4.3800282e-03   3.8508068e-03   1.7253832e-02   1.1564366e+00   4.9657953e+01
   3.8915940e-02   4.1004980e-03   3.6160468e-03   1.6938751e-02   1.1528371e+00   4.7389890e+01
   3.8589868e-02   3.8402286e-03   3.3717832e-03   1.6435818e-02   1.1239469e+00   4.5048273e+01
   3.8198636e-02   3.6018464e-03   3.1244786e-03   1.5768082e-02   1.1399897e+00   4.2530523e+01
   3.7777938e-02   3.3885014e-03   2.8815736e-03   1.4976562e-02   1.1830751e+00   4.0533032e+01
   3.7372112e-02   3.2028866e-03   2.6497408e-03   1.4102214e-02   1.1448488e+00   3.7864618e+01
   3.7009050e-02   3.0468670e-03   2.4340736e-03   1.3180770e-02   1.1348050e+00   3.5153393e+01
   3.6691738e-02   2.9195012e-03   2.2380406e-03   1.2252640e-02   1.1440151e+00   3.2717117e+01
   3.6404150e-02   2.8187768e-03   2.0630276e-03   1.1362287e-02   1.1413790e+00   2.9959772e+01
   3.6123888e-02   2.7438540e-03   1.9079565e-03   1.0547453e-02   1.1679692e+00   2.7438430e+01
   3.5832360e-02   2.6943854e-03   1.7710386e-03   9.8365378e-03   1.1228152e+00   2.4687475e+01
   3.5495588e-02   2.6696692e-03   1.6502332e-03   9.2506562e-03   1.1219731e+00   2.1983162e+01
   3.5069008e-02   2.6665048e-03   1.5431365e-03   8.8061698e-03   1.1743127e+00   1.9823689e+01
   3.4510626e-02   2.6780648e-03   1.4488375e-03   8.5190382e-03   1.1463108e+00   1.6805058e+01
   3.3813654e-02   2.6965116e-03   1.3683022e-03   8.4034688e-03   1.1369828e+00   1.4225327e+01
   3.3028126e-02   2.7177292e-03   1.3031113e-03   8.4672184e-03   1.1479656e+00   1.2803473e+01
   3.2215596e-02   2.7427220e-03   1.2543477e-03   8.7126356e-03   1.1426728e+00   1.0599351e+01
   3.1430118e-02   2.7741894e-03   1.2238266e-03   9.1401724e-03   1.1564755e+00   8.8462489e+00
   3.0718920e-02   2.8144948e-03   1.2146869e-03   9.7468440e-03   1.1657745e+00   8.0273633e+00
   3.0105042e-02   2.8670338e-03   1.2287512e-03   1.0524379e-02   1.1496368e+00   6.4646516e+00
   2.9594300e-02   2.9367060e-03   1.2658437e-03   1.1458115e-02   1.1292697e+00   4.9483643e+00
   2.9195644e-02   3.0278170e-03   1.3247877e-03   1.2530663e-02   1.1448957e+00   4.2298200e+00
   2.8914774e-02   3.1435218e-03   1.4037161e-03   1.3727973e-02   1.1665973e+00   3.7532765e+00
   2.8744748e-02   3.2861160e-03   1.5009998e-03   1.5031484e-02   1.1543990e+00   3.2047304e+00
   2.8671162e-02   3.4552926e-03   1.6163097e-03   1.6419376e-02   1.1465237e+00   2.7052473e+00
   2.8665898e-02   3.6488240e-03   1.7503165e-03   1.7877470e-02   1.1510296e+00   2.5445601e+00
   2.8700264e-02   3.8651380e-03   1.9030717e-03   1.9389204e-02   1.1542182e+00   2.3063271e+00
   2.8753872e-02   4.1033192e-03   2.0733760e-03   2.0923984e-02   1.1553161e+00   1.8107554e+00
   2.8796196e-02   4.3621092e-03   2.2589846e-03   2.2433724e-02   1.1521251e+00   1.5213985e+00
   2.8790246e-02   4.6389644e-03   2.4560822e-03   2.3860736e-02   1.1548358e+00   1.4220121e+00
   2.8693830e-02   4.9294318e-03   2.6611570e-03   2.5153020e-02   1.1481177e+00   1.3669257e+00
   2.8463088e-02   5.2272222e-03   2.8720616e-03   2.6264362e-02   1.1458301e+00   1.3746234e+00
   2.8101546e-02   5.5231538e-03   3.0873404e-03   2.7155568e-02   1.1511745e+00   1.3747682e+00
   2.7686404e-02   5.8048096e-03   3.3086808e-03   2.7798850e-02   1.1513405e+00   1.3905305e+00
   2.7320822e-02   6.0635192e-03   3.5383818e-03   2.8180168e-02   1.1467253e+00   1.3909532e+00
   2.7096264e-02   6.3014828e-03   3.7768644e-03   2.8309974e-02   1.1335982e+00   1.3778913e+00
   2.7089964e-02   6.5266248e-03   4.0277428e-03   2.8222180e-02   1.1567588e+00   1.3829946e+00
   2.7359738e-02   6.7447760e-03   4.2978836e-03   2.7957332e-02   1.1511273e+00   1.3625739e+00
   2.7957472e-02   6.9613954e-03   4.5936136e-03   2.7555962e-02   1.1515527e+00   1.3874252e+00
   2.8932902e-02   7.1821264e-03   4.9179970e-03   2.7061680e-02   1.1613675e+00   1.4117400e+00
   3.0314830e-02   7.4087396e-03   5.2700388e-03   2.6505906e-02   1.1496669e+00   1.3726691e+00
   3.2125218e-02   7.6417158e-03   5.6472866e-03   2.5899296e-02   1.1651940e+00   1.3809238e+00
   3.4401484e-02   7.8791416e-03   6.0459676e-03   2.5243202e-02   1.1179283e+00   1.4139686e+00
   3.7177844e-02   8.1123112e-03   6.4626860e-03   2.4531502e-02   1.1732327e+00   1.3989227e+00
   4.0460818e-02   8.3340666e-03   6.8931444e-03   2.3762254e-02   1.1547486e+00   1.3770161e+00
   4.4241668e-02   8.5475150e-03   7.3277184e-03   2.2934760e-02   1.1449897e+00   1.3845082e+00
   4.8498258e-02   8.7621000e-03   7.7602706e-03   2.2047708e-02   1.1728310e+00   1.3834956e+00
   5.3171102e-02   8.9852124e-03   8.1922358e-03   2.1123664e-02   1.0700405e+00   1.3870829e+00
   5.8174726e-02   9.2223300e-03   8.6236386e-03   2.0189690e-02   1.2016407e+00   1.4022700e+00
   6.3386110e-02   9.4794246e-03   9.0540018e-03   1.9258603e-02   1.0991754e+00   1.3738751e+00
   6.8641616e-02   9.7553738e-03   9.4869998e-03   1.8342867e-02   1.1872704e+00   1.3809709e+00
   7.3808472e-02   1.0046203e-02   9.9271450e-03   1.7455942e-02   1.1303978e+00   1.3939613e+00
   7.8784822e-02   1.0356861e-02   1.0379163e-02   1.6612779e-02   1.0176879e+00   1.3740675e+00
   8.3448598e-02   1.0695160e-02   1.0851568e-02   1.5824374e-02   1.1644855e+00   1.3878272e+00
   8.7646914e-02   1.1066026e-02   1.1351764e-02   1.5090612e-02   7.4440225e-01   1.3740848e+00
   9.1222512e-02   1.1470230e-02   1.1875480e-02   1.4399820e-02   1.2718078e+00   1.3906114e+00
   9.4015924e-02   1.1902110e-02   1.2407549e-02   1.3729975e-02   4.3777610e-01   1.4285627e+00
   9.5857798e-02   1.2348414e-02   1.2930013e-02   1.3058132e-02   4.4414348e+00   1.3832530e+00
   9.6697680e-02   1.2786411e-02   1.3430086e-02   1.2369531e-02   2.0937214e+01   1.3780437e+00
   9.6602042e-02   1.3189103e-02   1.3918594e-02   1.1666198e-02   4.0320476e+01   1.4068999e+00
   9.5606150e-02   1.3534487e-02   1.4432866e-02   1.0963993e-02   5.7423612e+01   1.3801661e+00
   9.3767682e-02   1.3813788e-02   1.5015070e-02   1.0275604e-02   7.0537092e+01   1.3646270e+00
   9.1167212e-02   1.4027001e-02   1.5698232e-02   9.6058888e-03   7.9288190e+01   1.3589042e+00
   8.7854494e-02   1.4172209e-02   1.6506290e-02   8.9576296e-03   8.7204944e+01   1.3621343e+00
   8.3930838e-02   1.4247558e-02   1.7456126e-02   8.3355064e-03   9.3636725e+01   1.3842142e+00
   7.9509722e-02   1.4248832e-02   1.8547917e-02   7.7426808e-03   1.0002495e+02   1.3862758e+00
   7.4667032e-02   1.4171064e-02   1.9763912e-02   7.1791372e-03   1.0615904e+02   1.3763050e+00
   6.9492468e-02   1.4022348e-02   2.1069526e-02   6.6477488e-03   1.1069638e+02   1.3573614e+00
   6.4094226e-02   1.3818889e-02   2.2414060e-02   6.1528592e-03   1.1404115e+02   1.3554924e+00
   5.8588724e-02   1.3568078e-02   2.3746874e-02   5.6974344e-03   1.1550213e+02   1.3753225e+00
   5.3096764e-02   1.3266144e-02   2.5013772e-02   5.2855038e-03   1.1616051e+02   1.3696436e+00
   4.7739932e-02   1.2911556e-02   2.6145556e-02   4.9211626e-03   1.1651654e+02   1.3758422e+00
   4.2610520e-02   1.2514312e-02   2.7054604e-02   4.6064018e-03   1.1641829e+02   1.3902383e+00
   3.7752208e-02   1.2085410e-02   2.7650514e-02   4.3421778e-03   1.1630253e+02   1.3787365e+00
   3.3183160e-02   1.1630949e-02   2.7852562e-02   4.1284864e-03   1.1605649e+02   1.3801651e+00
   2.8918448e-02   1.1164030e-02   2.7595344e-02   3.9631960e-03   1.1593907e+02   1.3735061e+00
   2.4980540e-02   1.0705179e-02   2.6884822e-02   3.8439182e-03   1.1585425e+02   1.3854077e+00
   2.1387040e-02   1.0271367e-02   2.5801312e-02   3.7688300e-03   1.1571911e+02   1.3962641e+00
   1.8151081e-02   9.8748136e-03   2.4443080e-02   3.7369044e-03   1.1563184e+02   1.3734738e+00
   1.5287728e-02   9.5278236e-03   2.2904922e-02   3.7484930e-03   1.1550249e+02   1.3940503e+00
   1.2802507e-02   9.2424058e-03   2.1263638e-02   3.8039250e-03   1.1545766e+02   1.3853052e+00
   1.0689768e-02   9.0228720e-03   1.9582325e-02   3.9049036e-03   1.1543106e+02   1.3750757e+00
   8.9363318e-03   8.8654672e-03   1.7919118e-02   4.0559696e-03   1.1536853e+02   1.4001591e+00
   7.5240994e-03   8.7661826e-03   1.6320819e-02   4.2630734e-03   1.1512959e+02   1.3904498e+00
   6.4294116e-03   8.7179450e-03   1.4823702e-02   4.5327226e-03   1.1486223e+02   1.3892116e+00
   5.6229122e-03   8.7083218e-03   1.3455463e-02   4.8725156e-03   1.1472772e+02   1.4104676e+00
   5.0730786e-03   8.7235846e-03   1.2233295e-02   5.2900022e-03   1.1440489e+02   1.3990784e+00
   4.7468724e-03   8.7505488e-03   1.1162090e-02   5.7910998e-03   1.1394837e+02   1.3718957e+00
   4.6127750e-03   8.7869092e-03   1.0242086e-02   6.3806900e-03   1.1348080e+02   1.3992080e+00
   4.6424316e-03   8.8386038e-03   9.4704854e-03   7.0614440e-03   1.1300968e+02   1.4012860e+00
   4.8078680e-03   8.9088280e-03   8.8367804e-03   7.8364956e-03   1.1250274e+02   1.3898325e+00
   5.0788542e-03   9.0008060e-03   8.3278162e-03   8.7121684e-03   1.1201708e+02   1.4092540e+00
   5.4269206e-03   9.1149878e-03   7.9302900e-03   9.6922866e-03   1.1139445e+02   1.4011104e+00
   5.8325028e-03   9.2491528e-03   7.6286812e-03   1.0773650e-02   1.1050055e+02   1.4043294e+00
   6.2836452e-03   9.4046232e-03   7.4024906e-03   1.1946317e-02   1.0966868e+02   1.3980294e+00
   6.7723252e-03   9.5821002e-03   7.2300116e-03   1.3199500e-02   1.0867261e+02   1.4000005e+00
   7.2920628e-03   9.7737366e-03   7.0926170e-03   1.4525411e-02   1.0748418e+02   1.4160581e+00
   7.8351694e-03   9.9658582e-03   6.9750158e-03   1.5911086e-02   1.0584389e+02   1.4004296e+00
   8.3920964e-03   1.0146054e-02   6.8715634e-03   1.7333917e-02   1.0395998e+02   1.3951282e+00
   8.9512526e-03   1.0302289e-02   6.7830368e-03   1.8771609e-02   1.0246367e+02   1.3913571e+00
   9.5003320e-03   1.0425903e-02   6.7110914e-03   2.0204492e-02   1.0026170e+02   1.3903695e+00
   1.0030618e-02   1.0512024e-02   6.6616562e-03   2.1601892e-02   9.7573689e+01   1.3979515e+00
   1.0534033e-02   1.0551207e-02   6.6426792e-03   2.2920212e-02   9.5388542e+01   1.3937559e+00
   1.0996663e-02   1.0534962e-02   6.6593128e-03   2.4112788e-02   9.3305988e+01   1.3939780e+00
   1.1403894e-02   1.0462870e-02   6.7118364e-03   2.5134586e-02   9.1013678e+01   1.3982152e+00
   1.1744745e-02   1.0337458e-02   6.7978112e-03   2.5936862e-02   8.8554461e+01   1.3770645e+00
   1.2011873e-02   1.0165449e-02   6.9157594e-03   2.6459852e-02   8.5976284e+01   1.3842048e+00
   1.2199980e-02   9.9612782e-03   7.0640972e-03   2.6660738e-02   8.2791211e+01   1.4037099e+00
   1.2301396e-02   9.7427982e-03   7.2373148e-03   2.6532024e-02   7.8895032e+01   1.3898268e+00
   1.2306130e-02   9.5292726e-03   7.4233394e-03   2.6082128e-02   7.4833925e+01   1.4007236e+00
   1.2206523e-02   9.3386926e-03   7.6070752e-03   2.5352502e-02   7.0777161e+01   1.3958275e+00
   1.2010110e-02   9.1813476e-03   7.7749978e-03   2.4418968e-02   6.7735420e+01   1.4007703e+00
   1.1738462e-02   9.0622832e-03   7.9141114e-03   2.3352118e-02   6.5925807e+01   1.4037896e+00
   1.1408170e-02   8.9831084e-03   8.0093986e-03   2.2213452e-02   6.2765508e+01   1.3693044e+00
   1.1025241e-02   8.9401258e-03   8.0452492e-03   2.1060964e-02   5.9350931e+01   1.3872139e+00
   1.0595123e-02   8.9267920e-03   8.0143594e-03   1.9945196e-02   5.7350124e+01   1.3908375e+00
   1.0130114e-02   8.9320392e-03   7.9192652e-03   1.8905995e-02   5.4118298e+01   1.3729183e+00
   9.6438804e-03   8.9378768e-03   7.7647594e-03   1.7967513e-02   5.0937005e+01   1.3791640e+00
   9.1532746e-03   8.9225234e-03   7.5601960e-03   1.7140877e-02   4.9091279e+01   1.3868731e+00
   8.6805704e-03   8.8702790e-03   7.3194754e-03   1.6429164e-02   4.6562950e+01   1.4051433e+00
   8.2423480e-03   8.7830562e-03   7.0535278e-03   1.5829972e-02   4.3624149e+01   1.3780118e+00
   7.8495014e-03   8.6790580e-03   6.7706670e-03   1.5329619e-02   4.0483638e+01   1.3653034e+00
   7.5129846e-03   8.5792422e-03   6.4781264e-03   1.4897766e-02   3.7380290e+01   1.3972368e+00
   7.2434244e-03   8.5007570e-03   6.1811060e-03   1.4491945e-02   3.4402524e+01   1.3896396e+00
   7.0493724e-03   8.4590092e-03   5.8828296e-03   1.4066877e-02   3.0465196e+01   1.3845589e+00
   6.9365684e-03   8.4649686e-03   5.5843078e-03   1.3581877e-02   2.6751588e+01   1.3986215e+00
   6.9076294e-03   8.5268046e-03   5.2881020e-03   1.3008298e-02   2.2514731e+01   1.3970844e+00
   6.9598034e-03   8.6586038e-03   4.9993212e-03   1.2345728e-02   1.7281005e+01   1.3893813e+00
   7.0894916e-03   8.8787180e-03   4.7220488e-03   1.1616828e-02   1.3601947e+01   1.3936894e+00
   7.2984048e-03   9.2004828e-03   4.4599906e-03   1.0842088e-02   1.0343820e+01   1.4016068e+00
   7.5904938e-03   9.6332854e-03   4.2191854e-03   1.0039834e-02   7.5729742e+00   1.3928557e+00
   7.9670304e-03   1.0187690e-02   4.0077396e-03   9.2354124e-03   5.6442797e+00   1.3869086e+00
   8.4231934e-03   1.0869962e-02   3.8311088e-03   8.4538422e-03   4.0014205e+00   1.3980422e+00
   8.9456548e-03   1.1675727e-02   3.6911896e-03   7.7123280e-03   3.5604220e+00   1.3910840e+00
   9.5134962e-03   1.2590882e-02   3.5884462e-03   7.0232332e-03   2.6841185e+00   1.3772525e+00
   1.0100982e-02   1.3593229e-02   3.5214344e-03   6.3973848e-03   1.4321534e+00   1.3887827e+00
   1.0683413e-02   1.4651223e-02   3.4868512e-03   5.8417138e-03   1.1327607e+00   1.3703291e+00
   1.1244401e-02   1.5733039e-02   3.4790922e-03   5.3586084e-03   1.1336311e+00   1.3731385e+00
   1.1779317e-02   1.6820475e-02   3.4916798e-03   4.9465430e-03   1.1313605e+00   1.3920976e+00
   1.2294479e-02   1.7906112e-02   3.5183994e-03   4.6011258e-03   1.1380915e+00   1.3754084e+00
   1.2797000e-02   1.8984878e-02   3.5520034e-03   4.3176786e-03   1.1691764e+00   1.4091214e+00
   1.3287649e-02   2.0046220e-02   3.5842294e-03   4.0908068e-03   1.1459545e+00   1.3936093e+00
   1.3761073e-02   2.1072656e-02   3.6079084e-03   3.9140732e-03   1.1302742e+00   1.3705839e+00
   1.4202703e-02   2.2040780e-02   3.6189258e-03   3.7808186e-03   1.1785629e+00   1.3903239e+00
   1.4598252e-02   2.2912018e-02   3.6132690e-03   3.6845042e-03   1.1463800e+00   1.3714044e+00
   1.4939873e-02   2.3638004e-02   3.5865518e-03   3.6190444e-03   1.1392369e+00   1.3991504e+00
   1.5223010e-02   2.4172576e-02   3.5372780e-03   3.5786450e-03   1.1515685e+00   1.4122231e+00
   1.5447959e-02   2.4486380e-02   3.4661916e-03   3.5581680e-03   1.1393532e+00   1.4138286e+00
   1.5612095e-02   2.4578118e-02   3.3747342e-03   3.5526440e-03   1.1477174e+00   1.3835713e+00
   1.5712986e-02   2.4460302e-02   3.2641844e-03   3.5575154e-03   1.1476944e+00   1.3788726e+00
   1.5755428e-02   2.4157000e-02   3.1375678e-03   3.5694856e-03   1.1339695e+00   1.3931184e+00
   1.5747618e-02   2.3697432e-02   3.0000530e-03   3.5855638e-03   1.1437018e+00   1.3405144e+00
   1.5700260e-02   2.3106432e-02   2.8566952e-03   3.6021876e-03   1.1497613e+00   1.4074189e+00
   1.5618230e-02   2.2421114e-02   2.7126050e-03   3.6149632e-03   1.1434937e+00   1.3772555e+00
   1.5495909e-02   2.1680734e-02   2.5713378e-03   3.6206228e-03   1.1430845e+00   1.4013236e+00
   1.5325242e-02   2.0910930e-02   2.4352720e-03   3.6193648e-03   1.1295940e+00   1.3960469e+00
   1.5104883e-02   2.0134266e-02   2.3064752e-03   3.6146006e-03   1.1477484e+00   1.3392860e+00
   1.4838474e-02   1.9369280e-02   2.1846864e-03   3.6110198e-03   1.1676785e+00   1.4619213e+00
   1.4522093e-02   1.8624331e-02   2.0694560e-03   3.6126560e-03   1.1494088e+00   1.3222148e+00
   1.4143665e-02   1.7893395e-02   1.9628241e-03   3.6234326e-03   1.1408389e+00   1.4397333e+00
   1.3698709e-02   1.7163244e-02   1.8678892e-03   3.6478558e-03   1.1476730e+00   1.3554763e+00
   1.3208054e-02   1.6429712e-02   1.7862522e-03   3.6903906e-03   1.1440810e+00   1.3688074e+00
   1.2719663e-02   1.5691666e-02   1.7186055e-03   3.7548738e-03   1.1348367e+00   1.4379128e+00
   1.2290522e-02   1.4941506e-02   1.6670676e-03   3.8435756e-03   1.1408085e+00   1.1866047e+00
   1.1974180e-02   1.4158901e-02   1.6343542e-03   3.9574818e-03   1.1452318e+00   1.5285147e+00
   1.1816963e-02   1.3317347e-02   1.6221932e-03   4.0967042e-03   1.1419048e+00   9.6805498e-01
   1.1855403e-02   1.2413386e-02   1.6316397e-03   4.2593558e-03   1.1434593e+00   1.5260583e+00
   1.2120264e-02   1.1469474e-02   1.6628311e-03   4.4415888e-03   1.1414273e+00   8.4589907e-01
   1.2634335e-02   1.0517410e-02   1.7151537e-03   4.6377070e-03   1.1556911e+00   2.3162872e+00
   1.3409720e-02   9.5904702e-03   1.7900189e-03   4.8414366e-03   1.1562681e+00   1.4504312e+01
   1.4450278e-02   8.7175388e-03   1.8905456e-03   5.0493228e-03   1.1412131e+00   2.7940965e+01
   1.5748465e-02   7.9207908e-03   2.0195504e-03   5.2599748e-03   1.1426299e+00   4.2888421e+01
   1.7286656e-02   7.2136374e-03   2.1801456e-03   5.4741272e-03   1.1377902e+00   5.9797135e+01
   1.9037326e-02   6.6001630e-03   2.3747632e-03   5.6953400e-03   1.1547659e+00   7.0412063e+01
   2.0962020e-02   6.0759212e-03   2.6060896e-03   5.9245116e-03   1.1421324e+00   7.9631491e+01
   2.3010116e-02   5.6344234e-03   2.8778804e-03   6.1586886e-03   1.1326995e+00   8.8776867e+01
   2.5118356e-02   5.2734876e-03   3.1927270e-03   6.3941060e-03   1.1628019e+00   9.6554284e+01
   2.7235496e-02   4.9902612e-03   3.5533102e-03   6.6251366e-03   1.1427271e+00   1.0292987e+02
   2.9337904e-02   4.7797808e-03   3.9633526e-03   6.8436668e-03   1.1221465e+00   1.0767867e+02
   3.1412432e-02   4.6355098e-03   4.4250586e-03   7.0396438e-03   1.1520304e+00   1.1184040e+02
   3.3446122e-02   4.5472762e-03   4.9379902e-03   7.2030636e-03   1.1644435e+00   1.1433740e+02
   3.5429162e-02   4.5029522e-03   5.4999776e-03   7.3274092e-03   1.1307411e+00   1.1587416e+02
   3.7339834e-02   4.4878420e-03   6.1059826e-03   7.4072350e-03   1.1435183e+00   1.1674479e+02
   3.9128382e-02   4.4845632e-03   6.7474510e-03   7.4363602e-03   1.1501073e+00   1.1703009e+02
   4.0727510e-02   4.4764654e-03   7.4122212e-03   7.4121470e-03   1.1303542e+00   1.1728691e+02
   4.2065860e-02   4.4527180e-03   8.0829546e-03   7.3333586e-03   1.1548937e+00   1.1745061e+02
   4.3075318e-02   4.4117092e-03   8.7357302e-03   7.2001678e-03   1.1364905e+00   1.1780762e+02
   4.3693446e-02   4.3570432e-03   9.3386428e-03   7.0219386e-03   1.1266831e+00   1.1801380e+02
   4.3891206e-02   4.2920692e-03   9.8589938e-03   6.8140584e-03   1.1481771e+00   1.1813509e+02
   4.3697340e-02   4.2195036e-03   1.0264684e-02   6.5938312e-03   1.1475491e+00   1.1805273e+02
   4.3160250e-02   4.1438574e-03   1.0521148e-02   6.3808372e-03   1.1420279e+00   1.1762459e+02
   4.2317956e-02   4.0696498e-03   1.0603172e-02   6.1911810e-03   1.1569137e+00   1.1722264e+02
   4.1219006e-02   3.9990396e-03   1.0503746e-02   6.0356254e-03   1.1770427e+00   1.1669116e+02
   3.9937776e-02   3.9331616e-03   1.0241156e-02   5.9208268e-03   1.1552532e+00   1.1608514e+02
   3.8550358e-02   3.8709622e-03   9.8532848e-03   5.8499864e-03   1.1515320e+00   1.1535049e+02
   3.7115340e-02   3.8119772e-03   9.3812030e-03   5.8244122e-03   1.1497686e+00   1.1434577e+02
   3.5683376e-02   3.7597604e-03   8.8649244e-03   5.8440262e-03   1.1551626e+00   1.1335008e+02
   3.4310752e-02   3.7175644e-03   8.3379052e-03   5.9083766e-03   1.1598082e+00   1.1211228e+02
   3.3066328e-02   3.6889804e-03   7.8253070e-03   6.0143196e-03   1.1428273e+00   1.1056818e+02
   3.2008912e-02   3.6806762e-03   7.3442754e-03   6.1559770e-03   1.1546453e+00   1.0905080e+02
   3.1167166e-02   3.6979036e-03   6.9034582e-03   6.3283072e-03   1.1487436e+00   1.0720913e+02
   3.0553760e-02   3.7414886e-03   6.5059092e-03   6.5263088e-03   1.1631092e+00   1.0529096e+02
   3.0173380e-02   3.8088318e-03   6.1484100e-03   6.7463488e-03   1.1571209e+00   1.0361433e+02
   3.0007826e-02   3.8955088e-03   5.8229160e-03   6.9867268e-03   1.1357622e+00   1.0183961e+02
   3.0007288e-02   3.9959728e-03   5.5196454e-03   7.2438226e-03   1.1843256e+00   1.0011436e+02
   3.0111530e-02   4.1030812e-03   5.2287124e-03   7.5096174e-03   1.1741619e+00   9.8341394e+01
   3.0273538e-02   4.2080682e-03   4.9378674e-03   7.7715368e-03   1.1603507e+00   9.6158504e+01
   3.0475610e-02   4.3019800e-03   4.6351484e-03   8.0176320e-03   1.1609530e+00   9.3524610e+01
   3.0725140e-02   4.3784530e-03   4.3181868e-03   8.2384868e-03   1.1319520e+00   9.0901164e+01
   3.1023934e-02   4.4350900e-03   3.9941566e-03   8.4259918e-03   1.1648854e+00   8.8402559e+01
   3.1353670e-02   4.4731856e-03   3.6747440e-03   8.5767636e-03   1.1570051e+00   8.5976171e+01
   3.1674444e-02   4.4963204e-03   3.3706682e-03   8.6899806e-03   1.1382977e+00   8.3814412e+01
   3.1934648e-02   4.5070954e-03   3.0879738e-03   8.7592438e-03   1.1751626e+00   8.1328875e+01
   3.2087044e-02   4.5049930e-03   2.8290264e-03   8.7707716e-03   1.1801393e+00   7.8752338e+01
   3.2113788e-02   4.4887144e-03   2.5937606e-03   8.7136822e-03   1.1531184e+00   7.6220086e+01
   3.2038672e-02   4.4602456e-03   2.3812024e-03   8.5848916e-03   1.1390220e+00   7.3272933e+01
   3.1886948e-02   4.4257126e-03   2.1904234e-03   8.3868108e-03   1.1586870e+00   7.0257968e+01
   3.1671946e-02   4.3926878e-03   2.0200168e-03   8.1310960e-03   1.1531149e+00   6.7285374e+01
   3.1403644e-02   4.3668022e-03   1.8674233e-03   7.8337832e-03   1.1466987e+00   6.4340527e+01
   3.1079788e-02   4.3512762e-03   1.7303735e-03   7.5078194e-03   1.1683784e+00   6.0837326e+01
   3.0709196e-02   4.3470082e-03   1.6085023e-03   7.1645210e-03   1.1634080e+00   5.7606394e+01
   3.0329452e-02   4.3509200e-03   1.5019433e-03   6.8171134e-03   1.1512573e+00   5.4989654e+01
   2.9988396e-02   4.3567010e-03   1.4099458e-03   6.4816018e-03   1.1590911e+00   5.1796378e+01
   2.9727338e-02   4.3563746e-03   1.3306539e-03   6.1711864e-03   1.1612613e+00   4.8935920e+01
   2.9580852e-02   4.3433744e-03   1.2617484e-03   5.8957184e-03   1.1498700e+00   4.6303273e+01
   2.9569866e-02   4.3169852e-03   1.2016212e-03   5.6655974e-03   1.1582027e+00   4.3749421e+01
   2.9688646e-02   4.2797780e-03   1.1492520e-03   5.4901234e-03   1.1735152e+00   4.1082451e+01
   2.9920266e-02   4.2338638e-03   1.1040203e-03   5.3761416e-03   1.1629939e+00   3.8910360e+01
   3.0250284e-02   4.1812394e-03   1.0663756e-03   5.3282374e-03   1.1491535e+00   3.7422371e+01
   3.0655772e-02   4.1227618e-03   1.0377961e-03   5.3501608e-03   1.1341714e+00   3.4398905e+01
   3.1099646e-02   4.0570684e-03   1.0196282e-03   5.4462768e-03   1.1220346e+00   3.1351959e+01
   3.1537318e-02   3.9828522e-03   1.0126464e-03   5.6196796e-03   1.1467460e+00   2.8610353e+01
   3.1928390e-02   3.9025068e-03   1.0178229e-03   5.8715764e-03   1.1614489e+00   2.5283818e+01
   3.2223976e-02   3.8205572e-03   1.0364800e-03   6.2010734e-03   1.1552898e+00   2.2573639e+01
   3.2355444e-02   3.7413238e-03   1.0689546e-03   6.6052666e-03   1.1565670e+00   2.0066716e+01
   3.2270314e-02   3.6702540e-03   1.1142949e-03   7.0783144e-03   1.1350352e+00   1.6884111e+01
   3.1955606e-02   3.6119442e-03   1.1722798e-03   7.6098188e-03   1.1388158e+00   1.3649235e+01
   3.1431352e-02   3.5677696e-03   1.2435047e-03   8.1924868e-03   1.1558007e+00   1.1394849e+01
   3.0747194e-02   3.5383486e-03   1.3283992e-03   8.8238026e-03   1.1474883e+00   9.5127259e+00
   2.9967292e-02   3.5250754e-03   1.4276919e-03   9.5004320e-03   1.1486650e+00   8.3400305e+00
   2.9152118e-02   3.5277954e-03   1.5427749e-03   1.0220312e-02   1.1440042e+00   7.7628184e+00
   2.8349958e-02   3.5435288e-03   1.6759543e-03   1.0980216e-02   1.1405322e+00   6.1292490e+00
   2.7598024e-02   3.5670566e-03   1.8294755e-03   1.1770245e-02   1.1289674e+00   4.5576390e+00
   2.6933666e-02   3.5923438e-03   2.0049048e-03   1.2577497e-02   1.1408252e+00   4.0072921e+00
   2.6391068e-02   3.6154422e-03   2.2029878e-03   1.3397441e-02   1.1514740e+00   3.4746029e+00
   2.5990684e-02   3.6357912e-03   2.4230326e-03   1.4232695e-02   1.1292017e+00   2.8690659e+00
   2.5744568e-02   3.6550376e-03   2.6637132e-03   1.5083607e-02   1.1491274e+00   2.6067306e+00
   2.5655974e-02   3.6754530e-03   2.9226988e-03   1.5946980e-02   1.1455267e+00   2.5257231e+00
   2.5723246e-02   3.6985598e-03   3.1972816e-03   1.6816285e-02   1.1537324e+00   2.0881647e+00
   2.5942730e-02   3.7247422e-03   3.4855438e-03   1.7695354e-02   1.1724263e+00   1.5272772e+00
   2.6301544e-02   3.7532132e-03   3.7850166e-03   1.8597513e-02   1.1407299e+00   1.4095925e+00
   2.6786996e-02   3.7822582e-03   4.0938788e-03   1.9527693e-02   1.1680611e+00   1.4099317e+00
   2.7391048e-02   3.8111588e-03   4.4112190e-03   2.0489018e-02   1.1539367e+00   1.3847341e+00
   2.8124882e-02   3.8423180e-03   4.7355820e-03   2.1479074e-02   1.1220617e+00   1.3998849e+00
   2.9026424e-02   3.8802052e-03   5.0636250e-03   2.2480992e-02   1.1515192e+00   1.3792193e+00
   3.0130270e-02   3.9297804e-03   5.3899930e-03   2.3476412e-02   1.1499710e+00   1.3800601e+00
   3.1459964e-02   3.9976302e-03   5.7113848e-03   2.4442178e-02   1.1507192e+00   1.4035716e+00
   3.3031042e-02   4.0907032e-03   6.0237656e-03   2.5344136e-02   1.1235460e+00   1.4224724e+00
   3.4842460e-02   4.2123524e-03   6.3198764e-03   2.6152692e-02   1.1247676e+00   1.3989640e+00
   3.6878556e-02   4.3632022e-03   6.5949710e-03   2.6857272e-02   1.1485461e+00   1.3935672e+00
   3.9117340e-02   4.5451258e-03   6.8453306e-03   2.7475634e-02   1.1625945e+00   1.4147320e+00
   4.1546554e-02   4.7600842e-03   7.0695772e-03   2.8047900e-02   1.1541419e+00   1.4136621e+00
   4.4156414e-02   5.0077692e-03   7.2723502e-03   2.8609132e-02   1.0995920e+00   1.4186342e+00
   4.6926308e-02   5.2843142e-03   7.4563658e-03   2.9171916e-02   1.1468744e+00   1.4107609e+00
   4.9856228e-02   5.5834588e-03   7.6230508e-03   2.9734110e-02   1.1326822e+00   1.3944051e+00
   5.2976968e-02   5.9038606e-03   7.7800218e-03   3.0294680e-02   1.1498809e+00   1.3918647e+00
   5.6320500e-02   6.2481228e-03   7.9380336e-03   3.0856472e-02   1.1748520e+00   1.3881112e+00
   5.9896264e-02   6.6161002e-03   8.1029264e-03   3.1425524e-02   1.1254360e+00   1.3829336e+00
   6.3680522e-02   7.0099464e-03   8.2748764e-03   3.2009354e-02   1.1808904e+00   1.3795966e+00
   6.7640166e-02   7.4405100e-03   8.4582010e-03   3.2602114e-02   1.0895323e+00   1.3784553e+00
   7.1756812e-02   7.9214066e-03   8.6600412e-03   3.3177976e-02   1.1648762e+00   1.3840766e+00
   7.6001744e-02   8.4609652e-03   8.8887282e-03   3.3683228e-02   1.1622121e+00   1.3955706e+00
   8.0305262e-02   9.0600624e-03   9.1623008e-03   3.4039870e-02   1.1527561e+00   1.3879372e+00
   8.4577488e-02   9.7119570e-03   9.5034706e-03   3.4183098e-02   1.2128267e+00   1.3838089e+00
   8.8702314e-02   1.0403578e-02   9.9359676e-03   3.4087792e-02   1.0474690e+00   1.3967511e+00
   9.2526506e-02   1.1115641e-02   1.0480958e-02   3.3773602e-02   1.2617523e+00   1.3975386e+00
   9.5903546e-02   1.1827560e-02   1.1152192e-02   3.3270574e-02   9.8801571e-01   1.4000418e+00
   9.8680498e-02   1.2527433e-02   1.1961729e-02   3.2587570e-02   1.1528794e+00   1.3940233e+00
   1.0069655e-01   1.3210950e-02   1.2914505e-02   3.1738968e-02   9.6813311e-01   1.3984890e+00
   1.0177900e-01   1.3873689e-02   1.4006105e-02   3.0751514e-02   8.3833678e-01   1.3978849e+00
   1.0175197e-01   1.4509372e-02   1.5228913e-02   2.9660490e-02   1.2243784e+00   1.3708802e+00
   1.0055482e-01   1.5113303e-02   1.6574981e-02   2.8514372e-02   4.2568976e-01   1.3797201e+00
   9.8236188e-02   1.5684704e-02   1.8043477e-02   2.7356138e-02   1.1668438e+01   1.3893148e+00
   9.4896826e-02   1.6222956e-02   1.9633774e-02   2.6226392e-02   3.4445495e+01   1.3892017e+00
   9.0754326e-02   1.6726357e-02   2.1340646e-02   2.5165824e-02   5.3127959e+01   1.3804918e+00
   8.6137922e-02   1.7192818e-02   2.3159340e-02   2.4199764e-02   6.9001645e+01   1.3733814e+00
   8.1373674e-02   1.7616899e-02   2.5079774e-02   2.3336206e-02   8.1591664e+01   1.3897123e+00
   7.6705138e-02   1.7993864e-02   2.7081272e-02   2.2569026e-02   9.0238808e+01   1.3746498e+00
   7.2286494e-02   1.8317995e-02   2.9128584e-02   2.1889316e-02   9.8814683e+01   1.3846835e+00
   6.8189988e-02   1.8576784e-02   3.1183996e-02   2.1286572e-02   1.0657382e+02   1.3800952e+00
   6.4434866e-02   1.8759890e-02   3.3214526e-02   2.0741168e-02   1.1254370e+02   1.3386703e+00
   6.1017822e-02   1.8857434e-02   3.5179684e-02   2.0222316e-02   1.1613029e+02   1.3571247e+00
   5.7901756e-02   1.8852262e-02   3.7030856e-02   1.9688877e-02   1.1832448e+02   1.3728427e+00
   5.5019980e-02   1.8730610e-02   3.8708872e-02   1.9098571e-02   1.1976454e+02   1.3727494e+00
   5.2312344e-02   1.8486534e-02   4.0133902e-02   1.8406805e-02   1.2033522e+02   1.3850351e+00
   4.9773056e-02   1.8121824e-02   4.1190336e-02   1.7582361e-02   1.2076117e+02   1.3888926e+00
   4.7468438e-02   1.7652614e-02   4.1763976e-02   1.6623550e-02   1.2100418e+02   1.3802855e+00
   4.5480792e-02   1.7102746e-02   4.1782800e-02   1.5540115e-02   1.2100965e+02   1.3749743e+00
   4.3852636e-02   1.6497401e-02   4.1200208e-02   1.4357591e-02   1.2084791e+02   1.3808781e+00
   4.2579666e-02   1.5863851e-02   4.0043986e-02   1.3124261e-02   1.2080412e+02   1.3725392e+00
   4.1642184e-02   1.5231864e-02   3.8425552e-02   1.1892803e-02   1.2082288e+02   1.3730477e+00
   4.1039202e-02   1.4638038e-02   3.6476188e-02   1.0710584e-02   1.2060250e+02   1.3817759e+00
   4.0763784e-02   1.4117556e-02   3.4328450e-02   9.6181968e-03   1.2040274e+02   1.3806070e+00
   4.0785340e-02   1.3693282e-02   3.2087394e-02   8.6490572e-03   1.2016542e+02   1.3724833e+00
   4.1069148e-02   1.3378175e-02   2.9833382e-02   7.8285026e-03   1.1995057e+02   1.3789821e+00
   4.1573616e-02   1.3179818e-02   2.7631570e-02   7.1764164e-03   1.1972905e+02   1.4018755e+00
   4.2241444e-02   1.3102853e-02   2.5519714e-02   6.7111252e-03   1.1933579e+02   1.4057567e+00
   4.2989630e-02   1.3143519e-02   2.3533322e-02   6.4475666e-03   1.1889301e+02   1.3969117e+00
   4.3723874e-02   1.3288162e-02   2.1707744e-02   6.3967020e-03   1.1833534e+02   1.3863805e+00
   4.4364232e-02   1.3519509e-02   2.0063306e-02   6.5661280e-03   1.1783143e+02   1.3970235e+00
   4.4836280e-02   1.3812826e-02   1.8609427e-02   6.9618002e-03   1.1731233e+02   1.3971409e+00
   4.5071084e-02   1.4133126e-02   1.7341179e-02   7.5895598e-03   1.1667640e+02   1.3814560e+00
   4.5008418e-02   1.4437790e-02   1.6245571e-02   8.4520912e-03   1.1621218e+02   1.3869026e+00
   4.4592728e-02   1.4689746e-02   1.5316032e-02   9.5490244e-03   1.1565251e+02   1.3845734e+00
   4.3774472e-02   1.4873729e-02   1.4549198e-02   1.0879705e-02   1.1505750e+02   1.3870572e+00
   4.2531052e-02   1.4985978e-02   1.3946000e-02   1.2440962e-02   1.1447217e+02   1.3927250e+00
   4.0898456e-02   1.5026168e-02   1.3514220e-02   1.4225248e-02   1.1365369e+02   1.3901052e+00
   3.8965144e-02   1.4993985e-02   1.3253801e-02   1.6221293e-02   1.1281903e+02   1.4010274e+00
   3.6830552e-02   1.4878595e-02   1.3149490e-02   1.8414489e-02   1.1172535e+02   1.4026253e+00
   3.4569836e-02   1.4666710e-02   1.3180256e-02   2.0785952e-02   1.1069707e+02   1.3958723e+00
   3.2238022e-02   1.4357339e-02   1.3332388e-02   2.3306228e-02   1.0951487e+02   1.4046260e+00
   2.9880926e-02   1.3974396e-02   1.3604391e-02   2.5936426e-02   1.0792577e+02   1.4117120e+00
   2.7523798e-02   1.3558554e-02   1.4005337e-02   2.8638864e-02   1.0694083e+02   1.4030051e+00
   2.5165008e-02   1.3146938e-02   1.4549244e-02   3.1368978e-02   1.0575507e+02   1.3846706e+00
   2.2808010e-02   1.2768189e-02   1.5246906e-02   3.4055660e-02   1.0420352e+02   1.3879145e+00
   2.0489034e-02   1.2438676e-02   1.6102677e-02   3.6603930e-02   1.0288080e+02   1.3998249e+00
   1.8256172e-02   1.2166451e-02   1.7107813e-02   3.8915616e-02   1.0116064e+02   1.3786412e+00
   1.6155806e-02   1.1953174e-02   1.8237447e-02   4.0895258e-02   9.9216369e+01   1.3808906e+00
   1.4228987e-02   1.1793607e-02   1.9455680e-02   4.2429066e-02   9.7259132e+01   1.3913823e+00
   1.2504110e-02   1.1684528e-02   2.0719932e-02   4.3395944e-02   9.5526304e+01   1.3870184e+00
   1.0999833e-02   1.1624385e-02   2.1984128e-02   4.3712604e-02   9.3687251e+01   1.3979443e+00
   9.7244936e-03   1.1618486e-02   2.3195236e-02   4.3340292e-02   9.1680059e+01   1.3863243e+00
   8.6765636e-03   1.1685179e-02   2.4294594e-02   4.2310412e-02   8.9760945e+01   1.3808992e+00
   7.8466166e-03   1.1842324e-02   2.5225604e-02   4.0738402e-02   8.7367099e+01   1.3835900e+00
   7.2173778e-03   1.2102397e-02   2.5940580e-02   3.8760428e-02   8.4445932e+01   1.3787512e+00
   6.7660300e-03   1.2484187e-02   2.6392330e-02   3.6514250e-02   8.0977313e+01   1.4033311e+00
   6.4696940e-03   1.3013796e-02   2.6530738e-02   3.4143126e-02   7.7841040e+01   1.4133187e+00
   6.3067696e-03   1.3711230e-02   2.6342210e-02   3.1766152e-02   7.5294765e+01   1.3993433e+00
   6.2579162e-03   1.4587124e-02   2.5855240e-02   2.9466386e-02   7.2812680e+01   1.4013294e+00
   6.3114242e-03   1.5642799e-02   2.5111444e-02   2.7291120e-02   7.0480658e+01   1.3921385e+00
   6.4591606e-03   1.6869270e-02   2.4171574e-02   2.5262562e-02   6.7962215e+01   1.3936109e+00
   6.6899372e-03   1.8254454e-02   2.3109606e-02   2.3393370e-02   6.5028251e+01   1.3921766e+00
   6.9897752e-03   1.9776439e-02   2.1987618e-02   2.1686718e-02   6.2006109e+01   1.3813726e+00
   7.3455244e-03   2.1397366e-02   2.0847982e-02   2.0131674e-02   5.9526233e+01   1.4070403e+00
   7.7485812e-03   2.3069008e-02   1.9721010e-02   1.8708028e-02   5.6254990e+01   1.4083746e+00
   8.1973806e-03   2.4752264e-02   1.8636178e-02   1.7391664e-02   5.2035133e+01   1.3770793e+00
   8.6958942e-03   2.6436440e-02   1.7622517e-02   1.6158456e-02   4.9591879e+01   1.3728301e+00
   9.2457632e-03   2.8129898e-02   1.6700953e-02   1.4986551e-02   4.8144347e+01   1.3770149e+00
   9.8440792e-03   2.9858046e-02   1.5885665e-02   1.3859722e-02   4.5367817e+01   1.3950954e+00
   1.0484624e-02   3.1648848e-02   1.5191539e-02   1.2776076e-02   4.2546852e+01   1.4076573e+00
   1.1156685e-02   3.3518614e-02   1.4633366e-02   1.1739442e-02   3.9974680e+01   1.3751887e+00
   1.1847536e-02   3.5489892e-02   1.4218850e-02   1.0749361e-02   3.6594907e+01   1.3679220e+00
   1.2546700e-02   3.7573974e-02   1.3947211e-02   9.8082506e-03   3.3981093e+01   1.3815244e+00
   1.3244327e-02   3.9745052e-02   1.3815304e-02   8.9235174e-03   3.0920073e+01   1.3839091e+00
   1.3922027e-02   4.1948050e-02   1.3818773e-02   8.1015588e-03   2.6870078e+01   1.3840822e+00
   1.4555848e-02   4.4100232e-02   1.3947074e-02   7.3439044e-03   2.3662058e+01   1.4010560e+00
   1.5124481e-02   4.6089396e-02   1.4176206e-02   6.6503968e-03   1.9932932e+01   1.4162950e+00
   1.5606986e-02   4.7799138e-02   1.4467509e-02   6.0219654e-03   1.6146646e+01   1.4067445e+00
   1.5978597e-02   4.9132106e-02   1.4776317e-02   5.4582376e-03   1.2614859e+01   1.3913894e+00
   1.6211472e-02   5.0018816e-02   1.5058463e-02   4.9567824e-03   9.3910458e+00   1.3739928e+00
   1.6299610e-02   5.0447632e-02   1.5272519e-02   4.5161912e-03   6.9552308e+00   1.3921856e+00
   1.6275335e-02   5.0482344e-02   1.5371021e-02   4.1376634e-03   4.8705975e+00   1.3882188e+00
   1.6184310e-02   5.0247794e-02   1.5312584e-02   3.8217984e-03   4.0705343e+00   1.3776537e+00
   1.6062405e-02   4.9883394e-02   1.5088792e-02   3.5668020e-03   3.6267374e+00   1.4154566e+00
   1.5931574e-02   4.9492456e-02   1.4710188e-02   3.3682802e-03   2.7098037e+00   1.4084806e+00
   1.5804289e-02   4.9140252e-02   1.4196022e-02   3.2193918e-03   1.7139503e+00   1.3835921e+00
   1.5686461e-02   4.8853866e-02   1.3578756e-02   3.1128358e-03   1.0726312e+00   1.3853942e+00
   1.5573484e-02   4.8618644e-02   1.2892550e-02   3.0409556e-03   1.1538070e+00   1.3870356e+00
   1.5454219e-02   4.8383890e-02   1.2165043e-02   2.9946358e-03   1.1635182e+00   1.4023830e+00
   1.5316725e-02   4.8075150e-02   1.1416909e-02   2.9637570e-03   1.1489474e+00   1.3785787e+00
   1.5152772e-02   4.7609414e-02   1.0668280e-02   2.9403826e-03   1.1718616e+00   1.3778467e+00
   1.4961304e-02   4.6891548e-02   9.9392258e-03   2.9210442e-03   1.1399399e+00   1.4056370e+00
   1.4739342e-02   4.5848216e-02   9.2434710e-03   2.9039454e-03   1.1868742e+00   1.3699545e+00
   1.4482125e-02   4.4438462e-02   8.5868150e-03   2.8861664e-03   1.1226808e+00   1.4028509e+00
   1.4192176e-02   4.2637986e-02   7.9677472e-03   2.8651130e-03   1.1478554e+00   1.3840142e+00
   1.3873517e-02   4.0490860e-02   7.3843600e-03   2.8413394e-03   1.1570971e+00   1.3625834e+00
   1.3525248e-02   3.8102906e-02   6.8395376e-03   2.8177456e-03   1.1247541e+00   1.3892886e+00
   1.3147347e-02   3.5572870e-02   6.3386400e-03   2.7977544e-03   1.1489984e+00   1.3710025e+00
   1.2743209e-02   3.2979186e-02   5.8901566e-03   2.7856704e-03   1.1216128e+00   1.4263425e+00
   1.2313193e-02   3.0396524e-02   5.5067324e-03   2.7853978e-03   1.1667997e+00   1.3535660e+00
   1.1857960e-02   2.7897594e-02   5.2007106e-03   2.7990196e-03   1.1669607e+00   1.4199366e+00
   1.1378679e-02   2.5537188e-02   4.9819188e-03   2.8282088e-03   1.1376411e+00   1.3982617e+00
   1.0868120e-02   2.3349350e-02   4.8593620e-03   2.8751590e-03   1.1798285e+00   1.3228855e+00
   1.0322019e-02   2.1351498e-02   4.8397328e-03   2.9419058e-03   1.1542250e+00   1.4421396e+00
   9.7489258e-03   1.9538412e-02   4.9253990e-03   3.0304294e-03   1.1432470e+00   1.3165303e+00
   9.1594640e-03   1.7890921e-02   5.1149838e-03   3.1422774e-03   1.1533854e+00   1.4707870e+00
   8.5615814e-03   1.6386905e-02   5.4026122e-03   3.2773350e-03   1.1456997e+00   1.3159473e+00
   7.9625104e-03   1.4999854e-02   5.7768852e-03   3.4332194e-03   1.1588020e+00   1.3998141e+00
   7.3675554e-03   1.3701457e-02   6.2213472e-03   3.6064350e-03   1.1438771e+00   1.4402267e+00
   6.7831598e-03   1.2463943e-02   6.7161352e-03   3.7938518e-03   1.1482266e+00   1.1970388e+00
   6.2230518e-03   1.1272002e-02   7.2400262e-03   3.9919346e-03   1.1646775e+00   1.5620738e+00
   5.7056324e-03   1.0132508e-02   7.7695154e-03   4.1964166e-03   1.1451880e+00   9.1431973e-01
   5.2492878e-03   9.0599674e-03   8.2812926e-03   4.4021274e-03   1.1308962e+00   1.6530956e+00
   4.8723498e-03   8.0676036e-03   8.7533570e-03   4.6025118e-03   1.1321875e+00   6.9481713e-01
   4.5909322e-03   7.1659074e-03   9.1618376e-03   4.7900408e-03   1.1394143e+00   2.9183925e+00
   4.4183618e-03   6.3606266e-03   9.4912124e-03   4.9581274e-03   1.1463029e+00   1.6510302e+01
   4.3647634e-03   5.6544830e-03   9.7360224e-03   5.1040636e-03   1.1572185e+00   2.9098620e+01
   4.4353760e-03   5.0445632e-03   9.8891772e-03   5.2288460e-03   1.1431338e+00   4.2494762e+01
   4.6346008e-03   4.5219106e-03   9.9419930e-03   5.3368466e-03   1.1212612e+00   5.9067802e+01
   4.9683562e-03   4.0755166e-03   9.8862586e-03   5.4340212e-03   1.1504237e+00   7.0890223e+01
   5.4417222e-03   3.6951820e-03   9.7170626e-03   5.5237656e-03   1.1576351e+00   8.1423902e+01
   6.0591110e-03   3.3721242e-03   9.4323038e-03   5.6066136e-03   1.1440873e+00   9.1474000e+01
   6.8247000e-03   3.1008306e-03   9.0372962e-03   5.6817474e-03   1.1459027e+00   1.0059753e+02
   7.7400782e-03   2.8818796e-03   8.5550854e-03   5.7469840e-03   1.1349697e+00   1.0760915e+02
   8.8007132e-03   2.7185232e-03   8.0162370e-03   5.7973534e-03   1.1577682e+00   1.1225639e+02
   9.9963798e-03   2.6119434e-03   7.4491974e-03   5.8278284e-03   1.1568968e+00   1.1560231e+02
   1.1310056e-02   2.5603556e-03   6.8818706e-03   5.8343246e-03   1.1144717e+00   1.1706955e+02
   1.2715453e-02   2.5592680e-03   6.3388294e-03   5.8103582e-03   1.1492219e+00   1.1824544e+02
   1.4177323e-02   2.6016766e-03   5.8387450e-03   5.7521874e-03   1.1723777e+00   1.1883481e+02
   1.5652915e-02   2.6796670e-03   5.3953168e-03   5.6630452e-03   1.1448060e+00   1.1888194e+02
   1.7098570e-02   2.7853494e-03   5.0177570e-03   5.5506840e-03   1.1472867e+00   1.1884033e+02
   1.8464552e-02   2.9104384e-03   4.7089900e-03   5.4249250e-03   1.1445358e+00   1.1851580e+02
   1.9709511e-02   3.0504548e-03   4.4679280e-03   5.2933802e-03   1.1608024e+00   1.1825677e+02
   2.0833622e-02   3.2073852e-03   4.2915590e-03   5.1601922e-03   1.1793972e+00   1.1779741e+02
   2.1864842e-02   3.3868790e-03   4.1726706e-03   5.0294972e-03   1.1544672e+00   1.1737090e+02
   2.2841898e-02   3.5945316e-03   4.1042796e-03   4.9059424e-03   1.1567147e+00   1.1694767e+02
   2.3811526e-02   3.8322896e-03   4.0843604e-03   4.7932808e-03   1.1890427e+00   1.1627979e+02
   2.4815526e-02   4.0976758e-03   4.1127432e-03   4.6968092e-03   1.1758587e+00   1.1541152e+02
   2.5886936e-02   4.3870222e-03   4.1892370e-03   4.6236948e-03   1.1573035e+00   1.1453866e+02
   2.7040270e-02   4.6984300e-03   4.3127478e-03   4.5809388e-03   1.1587668e+00   1.1370941e+02
   2.8264372e-02   5.0284032e-03   4.4787316e-03   4.5750224e-03   1.1711928e+00   1.1267844e+02
   2.9524812e-02   5.3700782e-03   4.6798668e-03   4.6096188e-03   1.1962440e+00   1.1144175e+02
   3.0773256e-02   5.7156204e-03   4.9091966e-03   4.6844514e-03   1.1756723e+00   1.0984180e+02
   3.1979388e-02   6.0567628e-03   5.1596216e-03   4.7958508e-03   1.1660141e+00   1.0818758e+02
   3.3139476e-02   6.3873838e-03   5.4206804e-03   4.9369254e-03   1.1637414e+00   1.0686437e+02
   3.4247570e-02   6.6998392e-03   5.6784976e-03   5.0974402e-03   1.1372863e+00   1.0552599e+02
   3.5284070e-02   6.9813590e-03   5.9182660e-03   5.2652578e-03   1.1591963e+00   1.0417508e+02
   3.6223776e-02   7.2210504e-03   6.1257048e-03   5.4312432e-03   1.1749702e+00   1.0289638e+02
   3.7051254e-02   7.4116384e-03   6.2855020e-03   5.5891916e-03   1.1654353e+00   1.0163452e+02
   3.7770098e-02   7.5516842e-03   6.3826130e-03   5.7327936e-03   1.1636181e+00   1.0045620e+02
   3.8383692e-02   7.6467982e-03   6.4086408e-03   5.8553088e-03   1.1540249e+00   9.9112084e+01
   3.8874478e-02   7.7016724e-03   6.3628042e-03   5.9504094e-03   1.1616556e+00   9.7545322e+01
   3.9225486e-02   7.7177646e-03   6.2505806e-03   6.0137454e-03   1.1454370e+00   9.5879487e+01
   3.9434720e-02   7.6937014e-03   6.0854294e-03   6.0413520e-03   1.1225073e+00   9.4323534e+01
   3.9481146e-02   7.6264522e-03   5.8843722e-03   6.0337412e-03   1.1640874e+00   9.2747213e+01
   3.9347210e-02   7.5106184e-03   5.6601216e-03   5.9996826e-03   1.1637113e+00   9.0761888e+01
   3.9067578e-02   7.3358404e-03   5.4201020e-03   5.9487298e-03   1.1394184e+00   8.8966716e+01
   3.8697254e-02   7.0964750e-03   5.1709450e-03   5.8871618e-03   1.1614537e+00   8.7257818e+01
   3.8270418e-02   6.7992196e-03   4.9203534e-03   5.8171756e-03   1.1483065e+00   8.5278423e+01
   3.7806198e-02   6.4592070e-03   4.6734950e-03   5.7382058e-03   1.1507973e+00   8.3535667e+01
   3.7325418e-02   6.0950660e-03   4.4306244e-03   5.6507834e-03   1.1652986e+00   8.1528786e+01
   3.6837178e-02   5.7237660e-03   4.1908020e-03   5.5560288e-03   1.1533221e+00   7.9168302e+01
   3.6331238e-02   5.3592202e-03   3.9565836e-03   5.4583286e-03   1.1683848e+00   7.7064805e+01
   3.5799480e-02   5.0126146e-03   3.7325688e-03   5.3672522e-03   1.1543351e+00   7.5030931e+01
   3.5234724e-02   4.6905574e-03   3.5218038e-03   5.2919864e-03   1.1528844e+00   7.2956548e+01
   3.4632134e-02   4.3956548e-03   3.3259802e-03   5.2372678e-03   1.1592263e+00   7.0545271e+01
   3.4007620e-02   4.1282530e-03   3.1458354e-03   5.2035190e-03   1.1251015e+00   6.8098019e+01
   3.3397608e-02   3.8874054e-03   2.9804018e-03   5.1909708e-03   1.1562239e+00   6.5980629e+01
   3.2845858e-02   3.6709402e-03   2.8275766e-03   5.2030952e-03   1.1662327e+00   6.3059282e+01
   3.2381296e-02   3.4765246e-03   2.6853782e-03   5.2434856e-03   1.1318203e+00   6.0088216e+01
   3.2000078e-02   3.3030798e-03   2.5536336e-03   5.3151378e-03   1.1539469e+00   5.7804533e+01
   3.1667514e-02   3.1502180e-03   2.4344352e-03   5.4229528e-03   1.1727038e+00   5.4943553e+01
   3.1329404e-02   3.0183788e-03   2.3299414e-03   5.5703402e-03   1.1571450e+00   5.2429184e+01
   3.0924810e-02   2.9078724e-03   2.2411172e-03   5.7564424e-03   1.1568050e+00   5.0770429e+01
   3.0412600e-02   2.8187304e-03   2.1677430e-03   5.9774190e-03   1.1640577e+00   4.8496325e+01
   2.9800112e-02   2.7518568e-03   2.1085598e-03   6.2282692e-03   1.1465296e+00   4.6077040e+01
   2.9132182e-02   2.7074952e-03   2.0625702e-03   6.5064762e-03   1.1549650e+00   4.4304221e+01
   2.8451888e-02   2.6858870e-03   2.0294854e-03   6.8126836e-03   1.1657965e+00   4.2647432e+01
   2.7783396e-02   2.6879302e-03   2.0091436e-03   7.1475708e-03   1.1396351e+00   4.1171463e+01
   2.7130996e-02   2.7125798e-03   2.0015502e-03   7.5077092e-03   1.1460072e+00   3.9435653e+01
   2.6479244e-02   2.7566052e-03   2.0061912e-03   7.8907698e-03   1.1570928e+00   3.6581697e+01
   2.5802482e-02   2.8169248e-03   2.0214164e-03   8.3073772e-03   1.1500802e+00   3.3750541e+01
   2.5082624e-02   2.8913108e-03   2.0459934e-03   8.7744410e-03   1.1562900e+00   3.1975197e+01
   2.4327006e-02   2.9775852e-03   2.0791498e-03   9.3073114e-03   1.1508700e+00   2.9897917e+01
   2.3557350e-02   3.0756778e-03   2.1200026e-03   9.9269784e-03   1.1697510e+00   2.6816889e+01
   2.2792238e-02   3.1888156e-03   2.1692004e-03   1.0659095e-02   1.1732384e+00   2.3559799e+01
   2.2047712e-02   3.3195414e-03   2.2274890e-03   1.1527265e-02   1.1601413e+00   2.0937600e+01
   2.1339166e-02   3.4670532e-03   2.2948406e-03   1.2552650e-02   1.1890001e+00   1.8644194e+01
   2.0682498e-02   3.6276474e-03   2.3731412e-03   1.3751198e-02   1.1674739e+00   1.5932734e+01
   2.0084724e-02   3.7966682e-03   2.4648860e-03   1.5130768e-02   1.1443259e+00   1.3469128e+01
   1.9540962e-02   3.9712356e-03   2.5712376e-03   1.6692453e-02   1.1654959e+00   1.1398641e+01
   1.9052162e-02   4.1501032e-03   2.6921826e-03   1.8427068e-02   1.1565780e+00   9.7016271e+00
   1.8632943e-02   4.3317154e-03   2.8262560e-03   2.0314136e-02   1.1410696e+00   7.9276111e+00
   1.8308411e-02   4.5146946e-03   2.9708720e-03   2.2323788e-02   1.1399900e+00   4.9900272e+00
   1.8109868e-02   4.6979138e-03   3.1223334e-03   2.4420864e-02   1.1537393e+00   3.2192941e+00
   1.8059899e-02   4.8771394e-03   3.2766848e-03   2.6576756e-02   1.1761682e+00   3.1100315e+00
   1.8169688e-02   5.0469428e-03   3.4310200e-03   2.8773240e-02   1.1793167e+00   2.6248069e+00
   1.8448486e-02   5.2051728e-03   3.5851054e-03   3.0985880e-02   1.1540441e+00   2.1950472e+00
   1.8911433e-02   5.3495916e-03   3.7418718e-03   3.3159386e-02   1.1544101e+00   1.6973469e+00
   1.9585404e-02   5.4757426e-03   3.9057106e-03   3.5218778e-02   1.1541640e+00   1.3454091e+00
   2.0499660e-02   5.5784472e-03   4.0816942e-03   3.7084188e-02   1.1541594e+00   1.4048822e+00
   2.1680822e-02   5.6540260e-03   4.2741878e-03   3.8657298e-02   1.1533292e+00   1.3582963e+00
   2.3152292e-02   5.7047462e-03   4.4849152e-03   3.9851474e-02   1.1211441e+00   1.3985256e+00
   2.4926156e-02   5.7365032e-03   4.7124894e-03   4.0630888e-02   1.1369719e+00   1.4106070e+00
   2.7000664e-02   5.7573126e-03   4.9532846e-03   4.0997780e-02   1.1241286e+00   1.3990197e+00
   2.9358424e-02   5.7794470e-03   5.2026248e-03   4.0951294e-02   1.1355678e+00   1.3928323e+00
   3.1965996e-02   5.8130754e-03   5.4537948e-03   4.0472970e-02   1.1537597e+00   1.3638379e+00
   3.4770050e-02   5.8645224e-03   5.6989466e-03   3.9567030e-02   1.1520885e+00   1.3809778e+00
   3.7684154e-02   5.9405842e-03   5.9356822e-03   3.8277560e-02   1.1902196e+00   1.3703715e+00
   4.0603434e-02   6.0478522e-03   6.1691402e-03   3.6667256e-02   1.1084806e+00   1.3921979e+00
   4.3436782e-02   6.1916230e-03   6.4077594e-03   3.4803724e-02   1.1670157e+00   1.3825616e+00
   4.6106318e-02   6.3755992e-03   6.6619296e-03   3.2759046e-02   1.1768323e+00   1.3787043e+00
   4.8568208e-02   6.6043100e-03   6.9435540e-03   3.0604316e-02   1.1238966e+00   1.3935869e+00
   5.0840286e-02   6.8833344e-03   7.2650760e-03   2.8395774e-02   1.1853138e+00   1.3706776e+00
   5.2939124e-02   7.2157944e-03   7.6398152e-03   2.6181870e-02   1.0968508e+00   1.3871158e+00
   5.4834006e-02   7.6034342e-03   8.0804132e-03   2.4003738e-02   1.1996474e+00   1.3730056e+00
   5.6504452e-02   8.0470030e-03   8.5984112e-03   2.1887120e-02   1.1140554e+00   1.3746547e+00
   5.7965884e-02   8.5465614e-03   9.2067934e-03   1.9851960e-02   1.1535639e+00   1.3937712e+00
   5.9241382e-02   9.1028976e-03   9.9187788e-03   1.7919739e-02   1.1483981e+00   1.3728988e+00
   6.0339884e-02   9.7142490e-03   1.0749022e-02   1.6112690e-02   9.9471605e-01   1.3606017e+00
   6.1250830e-02   1.0371494e-02   1.1719068e-02   1.4445017e-02   1.1331737e+00   1.3615489e+00
   6.1974736e-02   1.1058416e-02   1.2851259e-02   1.2922247e-02   7.5845092e-01   1.3863667e+00
   6.2493996e-02   1.1761681e-02   1.4159730e-02   1.1548333e-02   1.2196904e+00   1.3682921e+00
   6.2763368e-02   1.2472716e-02   1.5647122e-02   1.0326170e-02   4.1749079e-01   1.3748082e+00
   6.2783226e-02   1.3176191e-02   1.7304040e-02   9.2595016e-03   4.7523986e+00   1.4021292e+00
   6.2558382e-02   1.3846930e-02   1.9122010e-02   8.3497578e-03   2.4980997e+01   1.3733728e+00
   6.2046832e-02   1.4450672e-02   2.1094556e-02   7.5943136e-03   4.9221643e+01   1.3877298e+00
   6.1201896e-02   1.4952572e-02   2.3198436e-02   6.9882936e-03   6.5987387e+01   1.3823241e+00
   6.0009754e-02   1.5332033e-02   2.5396736e-02   6.5213752e-03   7.7679982e+01   1.3818729e+00
   5.8509552e-02   1.5581801e-02   2.7656324e-02   6.1785560e-03   8.6671355e+01   1.4085504e+00
   5.6776368e-02   1.5706457e-02   2.9947900e-02   5.9430840e-03   9.4333546e+01   1.3597971e+00
   5.4888790e-02   1.5716002e-02   3.2227286e-02   5.7977686e-03   1.0155097e+02   1.3591240e+00
   5.2897000e-02   1.5612913e-02   3.4431506e-02   5.7239220e-03   1.0861482e+02   1.3932730e+00
   5.0827368e-02   1.5398443e-02   3.6492264e-02   5.7024140e-03   1.1397832e+02   1.3692589e+00
   4.8725552e-02   1.5084232e-02   3.8329994e-02   5.7169570e-03   1.1706922e+02   1.3659191e+00
   4.6661772e-02   1.4693427e-02   3.9856764e-02   5.7522488e-03   1.1876620e+02   1.3979741e+00
   4.4702624e-02   1.4249592e-02   4.0983540e-02   5.7936850e-03   1.1969610e+02   1.3930384e+00
   4.2886764e-02   1.3770139e-02   4.1626880e-02   5.8261710e-03   1.2022963e+02   1.3485179e+00
   4.1226898e-02   1.3270950e-02   4.1732342e-02   5.8335926e-03   1.2029712e+02   1.3621370e+00
   3.9708084e-02   1.2763065e-02   4.1270378e-02   5.8082162e-03   1.2016344e+02   1.3921134e+00
   3.8288426e-02   1.2259078e-02   4.0263764e-02   5.7553904e-03   1.1980404e+02   1.3821542e+00
   3.6914944e-02   1.1779998e-02   3.8815894e-02   5.6858552e-03   1.1935972e+02   1.3762827e+00
   3.5524580e-02   1.1342060e-02   3.7048934e-02   5.6099670e-03   1.1908374e+02   1.3811134e+00
   3.4056330e-02   1.0954871e-02   3.5061712e-02   5.5395986e-03   1.1884610e+02   1.3991463e+00
   3.2446504e-02   1.0625619e-02   3.2937364e-02   5.4887366e-03   1.1869990e+02   1.3961482e+00
   3.0643818e-02   1.0354651e-02   3.0751442e-02   5.4716030e-03   1.1861194e+02   1.3867358e+00
   2.8670728e-02   1.0140927e-02   2.8568734e-02   5.5036740e-03   1.1839111e+02   1.4051598e+00
   2.6609210e-02   9.9887158e-03   2.6435992e-02   5.6007272e-03   1.1806276e+02   1.4151900e+00
   2.4549208e-02   9.9013904e-03   2.4389292e-02   5.7763964e-03   1.1777625e+02   1.3985104e+00
   2.2566266e-02   9.8746516e-03   2.2454786e-02   6.0435756e-03   1.1739003e+02   1.3970148e+00
   2.0709834e-02   9.8965268e-03   2.0649178e-02   6.4150856e-03   1.1688474e+02   1.4032793e+00
   1.9012887e-02   9.9496196e-03   1.8977428e-02   6.9004698e-03   1.1630079e+02   1.3947863e+00
   1.7496132e-02   1.0014146e-02   1.7431793e-02   7.5045434e-03   1.1568177e+02   1.4117591e+00
   1.6165642e-02   1.0075977e-02   1.6007141e-02   8.2312270e-03   1.1517758e+02   1.3947150e+00
   1.5015944e-02   1.0136750e-02   1.4698338e-02   9.0861426e-03   1.1444228e+02   1.3873549e+00
   1.4035711e-02   1.0210189e-02   1.3493660e-02   1.0074691e-02   1.1352898e+02   1.4146799e+00
   1.3215163e-02   1.0308672e-02   1.2388536e-02   1.1200399e-02   1.1265574e+02   1.4012497e+00
   1.2540251e-02   1.0437748e-02   1.1386689e-02   1.2467447e-02   1.1170307e+02   1.4036795e+00
   1.1990285e-02   1.0598146e-02   1.0492375e-02   1.3883374e-02   1.1079314e+02   1.3883674e+00
   1.1546099e-02   1.0789651e-02   9.7132884e-03   1.5453641e-02   1.0978384e+02   1.3898579e+00
   1.1192240e-02   1.1014638e-02   9.0560512e-03   1.7178172e-02   1.0866611e+02   1.4088484e+00
   1.0912955e-02   1.1276179e-02   8.5206206e-03   1.9056053e-02   1.0725646e+02   1.3848376e+00
   1.0690696e-02   1.1575139e-02   8.1076386e-03   2.1086184e-02   1.0551357e+02   1.3988595e+00
   1.0512958e-02   1.1917603e-02   7.8212988e-03   2.3258678e-02   1.0389409e+02   1.3964131e+00
   1.0369650e-02   1.2310972e-02   7.6624222e-03   2.5547918e-02   1.0220500e+02   1.3755820e+00
   1.0247428e-02   1.2753851e-02   7.6271878e-03   2.7924592e-02   1.0017310e+02   1.3795066e+00
   1.0133751e-02   1.3253240e-02   7.7126856e-03   3.0365740e-02   9.7768249e+01   1.3725777e+00
   1.0018637e-02   1.3829818e-02   7.9173110e-03   3.2838098e-02   9.5293078e+01   1.3732593e+00
   9.9041866e-03   1.4504803e-02   8.2342674e-03   3.5283700e-02   9.3052654e+01   1.3699366e+00
   9.8076994e-03   1.5295734e-02   8.6475592e-03   3.7628546e-02   9.1009746e+01   1.3832813e+00
   9.7494604e-03   1.6208650e-02   9.1369336e-03   3.9793660e-02   8.8264279e+01   1.3984007e+00
   9.7468264e-03   1.7239249e-02   9.6824026e-03   4.1692064e-02   8.4804556e+01   1.3910449e+00
   9.8093370e-03   1.8372304e-02   1.0262335e-02   4.3212092e-02   8.2009983e+01   1.3932461e+00
   9.9382278e-03   1.9579677e-02   1.0850342e-02   4.4224052e-02   7.8849969e+01   1.3870958e+00
   1.0132341e-02   2.0832286e-02   1.1413980e-02   4.4623882e-02   7.5102271e+01   1.3819164e+00
   1.0388501e-02   2.2114846e-02   1.1916198e-02   4.4360094e-02   7.1695688e+01   1.3943783e+00
   1.0700289e-02   2.3435352e-02   1.2323075e-02   4.3465392e-02   6.8560644e+01   1.4077528e+00
   1.1058543e-02   2.4800162e-02   1.2609586e-02   4.2060818e-02   6.6391959e+01   1.3866141e+00
   1.1452134e-02   2.6194204e-02   1.2752412e-02   4.0278170e-02   6.4520879e+01   1.3775854e+00
   1.1867946e-02   2.7592320e-02   1.2743028e-02   3.8226900e-02   6.2643426e+01   1.4027948e+00
   1.2292248e-02   2.8961470e-02   1.2599652e-02   3.6014280e-02   6.0842716e+01   1.3797252e+00
   1.2712946e-02   3.0254160e-02   1.2340915e-02   3.3741312e-02   5.8532303e+01   1.3772916e+00
   1.3122270e-02   3.1407624e-02   1.1977703e-02   3.1489582e-02   5.6224348e+01   1.3964960e+00
   1.3519671e-02   3.2385516e-02   1.1525152e-02   2.9308936e-02   5.3998601e+01   1.3724481e+00
   1.3906588e-02   3.3210888e-02   1.1003112e-02   2.7223090e-02   5.2157501e+01   1.3822236e+00
   1.4282817e-02   3.3944018e-02   1.0429688e-02   2.5245844e-02   5.0750498e+01   1.4090405e+00
   1.4651206e-02   3.4660764e-02   9.8153826e-03   2.3386592e-02   4.9410944e+01   1.4020247e+00
   1.5015589e-02   3.5426326e-02   9.1719874e-03   2.1641682e-02   4.8057655e+01   1.3829059e+00
   1.5376351e-02   3.6273886e-02   8.5177598e-03   1.9989240e-02   4.6000558e+01   1.3910027e+00
   1.5728443e-02   3.7203224e-02   7.8675938e-03   1.8403966e-02   4.4100356e+01   1.4037657e+00
   1.6056235e-02   3.8176698e-02   7.2311598e-03   1.6872501e-02   4.2909162e+01   1.3861311e+00
   1.6339841e-02   3.9120556e-02   6.6206612e-03   1.5396906e-02   4.0984233e+01   1.3991168e+00
   1.6562188e-02   3.9936128e-02   6.0511700e-03   1.3987469e-02   3.8931238e+01   1.3930572e+00
   1.6702326e-02   4.0532402e-02   5.5348050e-03   1.2656858e-02   3.7288393e+01   1.3781325e+00
   1.6748334e-02   4.0880182e-02   5.0799000e-03   1.1418009e-02   3.4857601e+01   1.4020872e+00
   1.6718131e-02   4.1032118e-02   4.6914944e-03   1.0276878e-02   3.2588941e+01   1.3894542e+00
   1.6649943e-02   4.1093122e-02   4.3698134e-03   9.2311012e-03   3.1124925e+01   1.3732211e+00
   1.6581172e-02   4.1175530e-02   4.1109344e-03   8.2766942e-03   2.9480009e+01   1.3882498e+00
   1.6539984e-02   4.1364518e-02   3.9078668e-03   7.4136890e-03   2.7280847e+01   1.3943888e+00
   1.6543481e-02   4.1702390e-02   3.7501872e-03   6.6438332e-03   2.5357285e+01   1.3820512e+00
   1.6597765e-02   4.2196680e-02   3.6251866e-03   5.9643578e-03   2.3767072e+01   1.3971477e+00
   1.6705694e-02   4.2848700e-02   3.5207582e-03   5.3714374e-03   2.1073686e+01   1.3898162e+00
   1.6865263e-02   4.3651312e-02   3.4273730e-03   4.8638956e-03   1.8165461e+01   1.3818079e+00
   1.7064103e-02   4.4564382e-02   3.3357090e-03   4.4389308e-03   1.6143805e+01   1.4097700e+00
   1.7287530e-02   4.5526586e-02   3.2358448e-03   4.0897836e-03   1.4521538e+01   1.3770720e+00
   1.7512801e-02   4.6479698e-02   3.1232814e-03   3.8071090e-03   1.2103270e+01   1.3801775e+00
   1.7704010e-02   4.7375956e-02   2.9984026e-03   3.5802692e-03   8.9480676e+00   1.4009722e+00
   1.7825689e-02   4.8174890e-02   2.8615142e-03   3.3994932e-03   6.8947290e+00   1.3823001e+00
   1.7856215e-02   4.8854460e-02   2.7161648e-03   3.2582392e-03   5.4039152e+00   1.3806271e+00
   1.7802714e-02   4.9431394e-02   2.5696474e-03   3.1511464e-03   4.4583412e+00   1.3698038e+00
   1.7696298e-02   4.9934444e-02   2.4280450e-03   3.0716072e-03   4.3524750e+00   1.3828724e+00
   1.7569443e-02   5.0384550e-02   2.2954534e-03   3.0132720e-03   3.8139587e+00   1.3735221e+00
   1.7445673e-02   5.0814742e-02   2.1744894e-03   2.9725724e-03   3.2359986e+00   1.3804439e+00
   1.7333825e-02   5.1246940e-02   2.0664466e-03   2.9484620e-03   2.6590530e+00   1.3979199e+00
   1.7222596e-02   5.1674414e-02   1.9720785e-03   2.9407296e-03   2.1644210e+00   1.3773239e+00
   1.7089930e-02   5.2080710e-02   1.8917724e-03   2.9510610e-03   2.2168469e+00   1.3744865e+00
   1.6909845e-02   5.2413426e-02   1.8255019e-03   2.9824518e-03   2.1165978e+00   1.3802024e+00
   1.6649560e-02   5.2576336e-02   1.7726352e-03   3.0371206e-03   2.0476925e+00   1.4055786e+00
   1.6285885e-02   5.2471646e-02   1.7327973e-03   3.1161966e-03   1.9944842e+00   1.3475446e+00
   1.5809930e-02   5.2017794e-02   1.7066127e-03   3.2191288e-03   1.6657561e+00   1.3755636e+00
   1.5215481e-02   5.1146998e-02   1.6942528e-03   3.3443814e-03   1.6887874e+00   1.3982384e+00
   1.4501870e-02   4.9807368e-02   1.6940950e-03   3.4906256e-03   1.6812101e+00   1.3529028e+00
   1.3679394e-02   4.7995390e-02   1.7031315e-03   3.6568836e-03   1.3420307e+00   1.4175494e+00
   1.2776222e-02   4.5781200e-02   1.7183830e-03   3.8429998e-03   1.3310180e+00   1.3315019e+00
   1.1834196e-02   4.3281814e-02   1.7369230e-03   4.0481738e-03   1.4170696e+00   1.4183446e+00
   1.0895981e-02   4.0618808e-02   1.7554673e-03   4.2688044e-03   1.3889319e+00   1.3692492e+00
   9.9988300e-03   3.7891230e-02   1.7709007e-03   4.4987852e-03   1.4122519e+00   1.3557942e+00
   9.1723792e-03   3.5171778e-02   1.7803113e-03   4.7304432e-03   1.4038931e+00   1.4708247e+00
   8.4412368e-03   3.2507228e-02   1.7831978e-03   4.9562468e-03   1.4364658e+00   1.2865834e+00
   7.8257536e-03   2.9907550e-02   1.7824589e-03   5.1693560e-03   1.4515332e+00   1.5048649e+00
   7.3407962e-03   2.7359348e-02   1.7815211e-03   5.3622314e-03   1.4712150e+00   1.2308719e+00
   6.9974300e-03   2.4874044e-02   1.7834918e-03   5.5264922e-03   1.5375728e+00   1.3903664e+00
   6.8075784e-03   2.2492000e-02   1.7916185e-03   5.6543044e-03   1.5918258e+00   1.2681716e+00
   6.7850940e-03   2.0247972e-02   1.8088489e-03   5.7390220e-03   1.6801285e+00   1.1190602e+00
   6.9428514e-03   1.8166124e-02   1.8374060e-03   5.7740766e-03   1.6755752e+00   1.5103351e+00
   7.2956476e-03   1.6257735e-02   1.8788256e-03   5.7576304e-03   1.6565357e+00   5.9489535e-01
   7.8639478e-03   1.4524278e-02   1.9333143e-03   5.6956350e-03   1.7026438e+00   8.8098510e+00
   8.6683346e-03   1.2968471e-02   1.9993419e-03   5.5954502e-03   1.6572889e+00   2.2652200e+01
   9.7252264e-03   1.1588031e-02   2.0757298e-03   5.4653004e-03   1.6437510e+00   3.2767743e+01
   1.1050376e-02   1.0377004e-02   2.1618442e-03   5.3161602e-03   1.6452094e+00   4.7533268e+01
   1.2656244e-02   9.3281434e-03   2.2575388e-03   5.1576072e-03   1.4254419e+00   6.1758429e+01
   1.4545537e-02   8.4308560e-03   2.3651390e-03   4.9951314e-03   1.1812162e+00   7.1344845e+01
   1.6708230e-02   7.6781372e-03   2.4876072e-03   4.8310502e-03   1.1358866e+00   8.0294899e+01
   1.9122555e-02   7.0643710e-03   2.6264582e-03   4.6664564e-03   1.1452475e+00   8.7498119e+01
   2.1755912e-02   6.5816950e-03   2.7814702e-03   4.5022066e-03   1.1478900e+00   9.4759834e+01
   2.4561166e-02   6.2232792e-03   2.9495254e-03   4.3388908e-03   1.1578295e+00   1.0110086e+02
   2.7472376e-02   5.9805106e-03   3.1256538e-03   4.1758376e-03   1.1389914e+00   1.0518918e+02
   3.0403150e-02   5.8406180e-03   3.3038906e-03   4.0124202e-03   1.1155317e+00   1.0782647e+02
   3.3251516e-02   5.7874734e-03   3.4769946e-03   3.8504684e-03   1.1348890e+00   1.0918398e+02
   3.5896448e-02   5.8004898e-03   3.6396938e-03   3.6929716e-03   1.1460741e+00   1.0980590e+02
   3.8209820e-02   5.8537702e-03   3.7904350e-03   3.5430674e-03   1.1303001e+00   1.0977575e+02
   4.0091226e-02   5.9209812e-03   3.9281112e-03   3.4034932e-03   1.1436309e+00   1.0958962e+02
   4.1457860e-02   5.9795402e-03   4.0516772e-03   3.2759148e-03   1.1397664e+00   1.0913272e+02
   4.2242388e-02   6.0103560e-03   4.1629944e-03   3.1617392e-03   1.1452542e+00   1.0832254e+02
   4.2452520e-02   6.0033486e-03   4.2647650e-03   3.0623926e-03   1.1555422e+00   1.0771205e+02
   4.2175388e-02   5.9608290e-03   4.3569962e-03   2.9806682e-03   1.1269233e+00   1.0707164e+02
   4.1505822e-02   5.8934758e-03   4.4378828e-03   2.9208748e-03   1.1404811e+00   1.0654346e+02
   4.0518094e-02   5.8169048e-03   4.5027804e-03   2.8873266e-03   1.1448979e+00   1.0582375e+02
   3.9274584e-02   5.7469314e-03   4.5444920e-03   2.8849610e-03   1.1486582e+00   1.0481831e+02
   3.7820178e-02   5.6954326e-03   4.5557128e-03   2.9191502e-03   1.1708850e+00   1.0420113e+02
   3.6193108e-02   5.6704698e-03   4.5302232e-03   2.9943604e-03   1.1600443e+00   1.0341723e+02
   3.4428470e-02   5.6768356e-03   4.4695166e-03   3.1134116e-03   1.1807312e+00   1.0247934e+02
   3.2572118e-02   5.7160606e-03   4.3829054e-03   3.2770904e-03   1.1870386e+00   1.0167471e+02
   3.0710294e-02   5.7850238e-03   4.2814160e-03   3.4844662e-03   1.1593413e+00   1.0093918e+02
   2.8938646e-02   5.8748080e-03   4.1776064e-03   3.7331304e-03   1.1518547e+00   1.0031186e+02
   2.7329286e-02   5.9772758e-03   4.0826516e-03   4.0198382e-03   1.1605510e+00   9.9385343e+01
   2.5936540e-02   6.0895840e-03   4.0042628e-03   4.3424590e-03   1.1702548e+00   9.8241458e+01
   2.4800932e-02   6.2084378e-03   3.9489208e-03   4.7003350e-03   1.1583966e+00   9.6953491e+01
   2.3945824e-02   6.3280384e-03   3.9217064e-03   5.0913984e-03   1.1412571e+00   9.5642791e+01
   2.3371578e-02   6.4417922e-03   3.9253718e-03   5.5112128e-03   1.1517043e+00   9.4361982e+01
   2.3065744e-02   6.5426662e-03   3.9594660e-03   5.9570358e-03   1.1688416e+00   9.2978923e+01
   2.3003744e-02   6.6219714e-03   4.0203458e-03   6.4300766e-03   1.1588909e+00   9.1550875e+01
   2.3148982e-02   6.6698074e-03   4.1024700e-03   6.9323572e-03   1.1522018e+00   9.0161723e+01
   2.3470122e-02   6.6793892e-03   4.1980244e-03   7.4659560e-03   1.1369033e+00   8.8674014e+01
   2.3934628e-02   6.6440350e-03   4.2964252e-03   8.0336246e-03   1.1409783e+00   8.6559658e+01
   2.4498534e-02   6.5557188e-03   4.3857224e-03   8.6353634e-03   1.1757394e+00   8.4321880e+01
   2.5104012e-02   6.4094966e-03   4.4555788e-03   9.2678534e-03   1.1466207e+00   8.2042532e+01
   2.5691012e-02   6.2051294e-03   4.4977572e-03   9.9250022e-03   1.1377751e+00   7.9694683e+01
   2.6236108e-02   5.9509512e-03   4.5029220e-03   1.0596562e-02   1.1547937e+00   7.7968173e+01
   2.6751114e-02   5.6621728e-03   4.4656248e-03   1.1272019e-02   1.1553594e+00   7.6316168e+01
   2.7239134e-02   5.3521018e-03   4.3884870e-03   1.1942366e-02   1.1742243e+00   7.4559428e+01
   2.7684276e-02   5.0302798e-03   4.2762924e-03   1.2595817e-02   1.1703724e+00   7.2824181e+01
   2.8071242e-02   4.7065428e-03   4.1351736e-03   1.3214522e-02   1.1675639e+00   7.0934168e+01
   2.8392492e-02   4.3922918e-03   3.9719016e-03   1.3773986e-02   1.1448382e+00   6.9248936e+01
   2.8647514e-02   4.0987254e-03   3.7915340e-03   1.4249909e-02   1.1616964e+00   6.7773066e+01
   2.8837106e-02   3.8345654e-03   3.5980288e-03   1.4619090e-02   1.1979451e+00   6.5745491e+01
   2.8959662e-02   3.6043952e-03   3.3947526e-03   1.4853576e-02   1.1750279e+00   6.2953584e+01
   2.9022204e-02   3.4089896e-03   3.1868508e-03   1.4931727e-02   1.1677768e+00   6.0759010e+01
   2.9028622e-02   3.2455992e-03   2.9794790e-03   1.4846607e-02   1.1518257e+00   5.8802896e+01
   2.8969810e-02   3.1098796e-03   2.7753652e-03   1.4597185e-02   1.1590269e+00   5.6097199e+01
   2.8854940e-02   2.9989102e-03   2.5764404e-03   1.4189142e-02   1.1627999e+00   5.3733526e+01
   2.8706930e-02   2.9111534e-03   2.3838988e-03   1.3642527e-02   1.1532643e+00   5.1520752e+01
   2.8538206e-02   2.8454584e-03   2.1983634e-03   1.2982678e-02   1.1868185e+00   4.9468284e+01
   2.8370740e-02   2.7993162e-03   2.0211132e-03   1.2232458e-02   1.1768569e+00   4.7386182e+01
   2.8240138e-02   2.7681066e-03   1.8540932e-03   1.1421569e-02   1.1624833e+00   4.4350610e+01
   2.8180026e-02   2.7471084e-03   1.6997053e-03   1.0585842e-02   1.1652987e+00   4.2121071e+01
   2.8213052e-02   2.7324370e-03   1.5605882e-03   9.7567910e-03   1.1591957e+00   4.0243181e+01
   2.8339342e-02   2.7199746e-03   1.4383470e-03   8.9612920e-03   1.1617190e+00   3.7770579e+01
   2.8532488e-02   2.7058050e-03   1.3332615e-03   8.2244690e-03   1.1619540e+00   3.5743818e+01
   2.8753226e-02   2.6875874e-03   1.2449069e-03   7.5685070e-03   1.1628699e+00   3.2814333e+01
   2.8970612e-02   2.6643040e-03   1.1729173e-03   7.0104752e-03   1.1558478e+00   2.9406135e+01
   2.9157378e-02   2.6367882e-03   1.1183221e-03   6.5624810e-03   1.1663682e+00   2.6516827e+01
   2.9296860e-02   2.6081998e-03   1.0834626e-03   6.2325258e-03   1.1663317e+00   2.3762414e+01
   2.9393886e-02   2.5820940e-03   1.0716137e-03   6.0246754e-03   1.1584639e+00   2.0629295e+01
   2.9451796e-02   2.5613594e-03   1.0866232e-03   5.9409002e-03   1.1573389e+00   1.6923449e+01
   2.9466468e-02   2.5491234e-03   1.1323585e-03   5.9824282e-03   1.1460514e+00   1.3837610e+01
   2.9445250e-02   2.5484930e-03   1.2128931e-03   6.1484672e-03   1.1717050e+00   1.1344233e+01
   2.9424052e-02   2.5614396e-03   1.3320078e-03   6.4361370e-03   1.1653470e+00   9.8005508e+00
   2.9446762e-02   2.5893720e-03   1.4932788e-03   6.8382694e-03   1.1535750e+00   8.4674399e+00
   2.9535644e-02   2.6329692e-03   1.7000645e-03   7.3446168e-03   1.1737419e+00   6.7470048e+00
   2.9708066e-02   2.6919982e-03   1.9547511e-03   7.9507782e-03   1.1645676e+00   5.2513012e+00
   2.9989706e-02   2.7690628e-03   2.2582804e-03   8.6556484e-03   1.1689944e+00   3.6102815e+00
   3.0405934e-02   2.8701464e-03   2.6094504e-03   9.4546554e-03   1.1636439e+00   3.2498155e+00
   3.0971498e-02   3.0000088e-03   3.0049914e-03   1.0340101e-02   1.1816999e+00   3.4628171e+00
   3.1672790e-02   3.1601956e-03   3.4402138e-03   1.1302009e-02   1.1809017e+00   3.0043566e+00
   3.2465168e-02   3.3493138e-03   3.9106954e-03   1.2328156e-02   1.1390510e+00   2.7278922e+00
   3.3284314e-02   3.5628100e-03   4.4118046e-03   1.3399842e-02   1.1519948e+00   2.4447316e+00
   3.4062182e-02   3.7935748e-03   4.9357272e-03   1.4495915e-02   1.1233441e+00   2.5123248e+00
   3.4757968e-02   4.0363946e-03   5.4715286e-03   1.5598518e-02   1.1250199e+00   2.1594804e+00
   3.5359936e-02   4.2889076e-03   6.0076532e-03   1.6693445e-02   1.1615467e+00   1.4093656e+00
   3.5874222e-02   4.5457352e-03   6.5326008e-03   1.7779095e-02   1.1588442e+00   1.3923869e+00
   3.6333162e-02   4.8000368e-03   7.0337242e-03   1.8862469e-02   1.1562161e+00   1.3917042e+00
   3.6770598e-02   5.0479554e-03   7.4978036e-03   1.9943535e-02   1.1420775e+00   1.3775625e+00
   3.7199908e-02   5.2876620e-03   7.9095660e-03   2.1017940e-02   1.1749152e+00   1.4060776e+00
   3.7632352e-02   5.5191488e-03   8.2520052e-03   2.2082642e-02   1.1507402e+00   1.3719923e+00
   3.8097596e-02   5.7403996e-03   8.5091700e-03   2.3131016e-02   1.1559490e+00   1.4134483e+00
   3.8642342e-02   5.9482298e-03   8.6673136e-03   2.4154794e-02   1.1722364e+00   1.3746613e+00
   3.9311302e-02   6.1475624e-03   8.7220652e-03   2.5145914e-02   1.1286046e+00   1.3827535e+00
   4.0157194e-02   6.3501152e-03   8.6808220e-03   2.6088970e-02   1.1818883e+00   1.3938105e+00
   4.1250886e-02   6.5661492e-03   8.5594884e-03   2.6968766e-02   1.1388492e+00   1.3749666e+00
   4.2651330e-02   6.8023688e-03   8.3793656e-03   2.7780734e-02   1.1369310e+00   1.3610518e+00
   4.4394724e-02   7.0612990e-03   8.1619624e-03   2.8510210e-02   1.1628055e+00   1.3764290e+00
   4.6508452e-02   7.3428962e-03   7.9300008e-03   2.9121030e-02   1.1503396e+00   1.4040993e+00
   4.9016790e-02   7.6513170e-03   7.7060924e-03   2.9579670e-02   1.1803628e+00   1.3800251e+00
   5.1937270e-02   7.9916650e-03   7.5073684e-03   2.9859152e-02   1.1178591e+00   1.3849076e+00
   5.5268088e-02   8.3640860e-03   7.3450944e-03   2.9928062e-02   1.1890761e+00   1.3920120e+00
   5.8989168e-02   8.7659700e-03   7.2248444e-03   2.9764728e-02   1.1466155e+00   1.4048835e+00
   6.3072922e-02   9.1911840e-03   7.1454706e-03   2.9364700e-02   1.1648020e+00   1.3988313e+00
   6.7474618e-02   9.6348718e-03   7.0996136e-03   2.8742132e-02   1.1577833e+00   1.3702205e+00
   7.2119210e-02   1.0093276e-02   7.0735608e-03   2.7940134e-02   1.1052758e+00   1.3739571e+00
   7.6912366e-02   1.0557107e-02   7.0523650e-03   2.7021310e-02   1.2323098e+00   1.3791168e+00
   8.1767052e-02   1.1014569e-02   7.0306606e-03   2.6042798e-02   1.0439173e+00   1.3959399e+00
   8.6597588e-02   1.1452063e-02   7.0140726e-03   2.5048872e-02   1.2686379e+00   1.3777337e+00
   9.1306826e-02   1.1860227e-02   7.0188718e-03   2.4076472e-02   1.0505979e+00   1.3766036e+00
   9.5785000e-02   1.2233145e-02   7.0685580e-03   2.3151270e-02   1.0649391e+00   1.4079037e+00
   9.9894806e-02   1.2560711e-02   7.1841164e-03   2.2288006e-02   1.1153096e+00   1.3947264e+00
   1.0350989e-01   1.2841314e-02   7.3846328e-03   2.1484580e-02   7.0776460e-01   1.4058430e+00
   1.0649471e-01   1.3079844e-02   7.6879232e-03   2.0718362e-02   1.3851639e+00   1.3970958e+00
   1.0863260e-01   1.3269381e-02   8.1061084e-03   1.9959769e-02   1.4503945e-01   1.3803318e+00
   1.0967896e-01   1.3391114e-02   8.6445890e-03   1.9173886e-02   7.1639000e+00   1.3844998e+00
   1.0940188e-01   1.3426359e-02   9.3043430e-03   1.8334096e-02   2.7436147e+01   1.3641091e+00
   1.0762892e-01   1.3364223e-02   1.0083214e-02   1.7427047e-02   4.8030312e+01   1.3885333e+00
   1.0433781e-01   1.3200214e-02   1.0972347e-02   1.6443887e-02   6.5107091e+01   1.3913637e+00
   9.9664906e-02   1.2939144e-02   1.1951494e-02   1.5397328e-02   7.6331277e+01   1.3743031e+00
   9.3878882e-02   1.2590646e-02   1.2989529e-02   1.4313552e-02   8.4466752e+01   1.3954262e+00
   8.7307380e-02   1.2162278e-02   1.4058062e-02   1.3213842e-02   9.3026566e+01   1.3801547e+00
   8.0256496e-02   1.1672366e-02   1.5141523e-02   1.2117579e-02   9.9948629e+01   1.3613503e+00
   7.2983852e-02   1.1148055e-02   1.6228131e-02   1.1041544e-02   1.0663817e+02   1.3748214e+00
   6.5691534e-02   1.0611152e-02   1.7301506e-02   1.0003594e-02   1.1190473e+02   1.3882440e+00
   5.8549000e-02   1.0080828e-02   1.8341339e-02   9.0216352e-03   1.1543765e+02   1.3914094e+00
   5.1709840e-02   9.5735966e-03   1.9323887e-02   8.1078918e-03   1.1764779e+02   1.3801498e+00
   4.5296998e-02   9.0987094e-03   2.0224652e-02   7.2713714e-03   1.1864034e+02   1.3821973e+00
   3.9386702e-02   8.6628790e-03   2.1015894e-02   6.5196994e-03   1.1933217e+02   1.3990821e+00
   3.4012118e-02   8.2794544e-03   2.1662828e-02   5.8574896e-03   1.1943001e+02   1.3802643e+00
   2.9181404e-02   7.9680724e-03   2.2141960e-02   5.2847084e-03   1.1945620e+02   1.3621591e+00
   2.4889362e-02   7.7477160e-03   2.2452018e-02   4.8004010e-03   1.1926118e+02   1.3734622e+00
   2.1126050e-02   7.6357290e-03   2.2609366e-02   4.4049198e-03   1.1885238e+02   1.3710962e+00
   1.7878801e-02   7.6465360e-03   2.2643344e-02   4.0964952e-03   1.1863111e+02   1.3904470e+00
   1.5129251e-02   7.7890486e-03   2.2576654e-02   3.8705260e-03   1.1839090e+02   1.4130665e+00
   1.2858410e-02   8.0648690e-03   2.2420298e-02   3.7217246e-03   1.1815027e+02   1.3929918e+00
   1.1041370e-02   8.4668276e-03   2.2178466e-02   3.6462480e-03   1.1784244e+02   1.3799639e+00
   9.6429210e-03   8.9816266e-03   2.1847596e-02   3.6412226e-03   1.1737066e+02   1.3846567e+00
   8.6246762e-03   9.5929346e-03   2.1431502e-02   3.7056480e-03   1.1673282e+02   1.3980685e+00
   7.9432350e-03   1.0281986e-02   2.0941254e-02   3.8424582e-03   1.1623083e+02   1.4056460e+00
   7.5480096e-03   1.1025846e-02   2.0381222e-02   4.0546398e-03   1.1557341e+02   1.3819978e+00
   7.3851086e-03   1.1794894e-02   1.9761679e-02   4.3440918e-03   1.1462475e+02   1.3946719e+00
   7.4017964e-03   1.2551348e-02   1.9103398e-02   4.7139746e-03   1.1382825e+02   1.4344032e+00
   7.5512746e-03   1.3249806e-02   1.8421639e-02   5.1666576e-03   1.1300281e+02   1.4193920e+00
   7.7970956e-03   1.3847798e-02   1.7730851e-02   5.7039582e-03   1.1222542e+02   1.3965178e+00
   8.1110852e-03   1.4316676e-02   1.7049442e-02   6.3299486e-03   1.1139411e+02   1.3999228e+00
   8.4633512e-03   1.4639247e-02   1.6389219e-02   7.0504374e-03   1.1036190e+02   1.3991100e+00
   8.8154014e-03   1.4802224e-02   1.5752547e-02   7.8699790e-03   1.0938054e+02   1.3965926e+00
   9.1239596e-03   1.4791606e-02   1.5131818e-02   8.7886640e-03   1.0849128e+02   1.4078429e+00
   9.3582262e-03   1.4603059e-02   1.4514722e-02   9.8001524e-03   1.0765215e+02   1.4106836e+00
   9.5117496e-03   1.4254219e-02   1.3890406e-02   1.0893628e-02   1.0632823e+02   1.4016002e+00
   9.5938692e-03   1.3776778e-02   1.3249685e-02   1.2061089e-02   1.0455572e+02   1.3971894e+00
   9.6194232e-03   1.3204447e-02   1.2590905e-02   1.3299941e-02   1.0294179e+02   1.3835451e+00
   9.6036370e-03   1.2567332e-02   1.1919122e-02   1.4606858e-02   1.0141802e+02   1.4025982e+00
   9.5586618e-03   1.1888820e-02   1.1241239e-02   1.5972777e-02   9.9569520e+01   1.4009431e+00
   9.4976096e-03   1.1184864e-02   1.0570349e-02   1.7388162e-02   9.7399912e+01   1.3692193e+00
   9.4357916e-03   1.0467336e-02   9.9272928e-03   1.8851467e-02   9.5380953e+01   1.4021387e+00
   9.3833878e-03   9.7525290e-03   9.3332534e-03   2.0360856e-02   9.3494561e+01   1.3967702e+00
   9.3418480e-03   9.0603998e-03   8.8025868e-03   2.1910680e-02   9.1595565e+01   1.3649342e+00
   9.3077788e-03   8.4063012e-03   8.3416542e-03   2.3504952e-02   8.9481030e+01   1.3934986e+00
   9.2765878e-03   7.7979828e-03   7.9529876e-03   2.5149694e-02   8.6685401e+01   1.3910891e+00
   9.2385050e-03   7.2345346e-03   7.6361558e-03   2.6836134e-02   8.3707224e+01   1.4019341e+00
   9.1834884e-03   6.7121798e-03   7.3842656e-03   2.8544712e-02   8.1040964e+01   1.4165295e+00
   9.1123376e-03   6.2289588e-03   7.1885668e-03   3.0252688e-02   7.8029803e+01   1.3761642e+00
   9.0311046e-03   5.7839284e-03   7.0415520e-03   3.1924442e-02   7.4980662e+01   1.3857280e+00
   8.9439450e-03   5.3800986e-03   6.9363986e-03   3.3495574e-02   7.1952885e+01   1.4063402e+00
   8.8525032e-03   5.0221418e-03   6.8680084e-03   3.4872840e-02   6.8236976e+01   1.3878052e+00
   8.7552830e-03   4.7145262e-03   6.8270694e-03   3.5939738e-02   6.5363170e+01   1.4061878e+00
   8.6467790e-03   4.4626876e-03   6.8013214e-03   3.6571316e-02   6.3717977e+01   1.4125886e+00
   8.5195422e-03   4.2696740e-03   6.7815538e-03   3.6670024e-02   6.1313628e+01   1.3847016e+00
   8.3700642e-03   4.1377548e-03   6.7591960e-03   3.6215446e-02   5.8367377e+01   1.4209032e+00
   8.2002516e-03   4.0718472e-03   6.7226528e-03   3.5278446e-02   5.5731231e+01   1.4202242e+00
   8.0221498e-03   4.0775562e-03   6.6573974e-03   3.3959472e-02   5.3303515e+01   1.3725174e+00
   7.8586886e-03   4.1627642e-03   6.5552960e-03   3.2347332e-02   5.1751246e+01   1.3903414e+00
   7.7316098e-03   4.3443944e-03   6.4185190e-03   3.0531450e-02   5.0179877e+01   1.3980704e+00
   7.6558046e-03   4.6480634e-03   6.2523344e-03   2.8599060e-02   4.7461859e+01   1.3930330e+00
   7.6408270e-03   5.1021372e-03   6.0668636e-03   2.6620954e-02   4.4307597e+01   1.3860784e+00
   7.6936558e-03   5.7339344e-03   5.8802758e-03   2.4644514e-02   4.1182898e+01   1.3959220e+00
   7.8207482e-03   6.5680374e-03   5.7120468e-03   2.2703644e-02   3.8466356e+01   1.4088197e+00
   8.0243838e-03   7.6251268e-03   5.5774954e-03   2.0831014e-02   3.6146090e+01   1.3848150e+00
   8.3008088e-03   8.9186902e-03   5.4899658e-03   1.9050913e-02   3.3505802e+01   1.4051502e+00
   8.6475830e-03   1.0459323e-02   5.4652124e-03   1.7374686e-02   2.9551435e+01   1.4099839e+00
   9.0699364e-03   1.2255739e-02   5.5201888e-03   1.5810104e-02   2.5540578e+01   1.3947995e+00
   9.5751220e-03   1.4310620e-02   5.6687990e-03   1.4361727e-02   2.2889488e+01   1.4098822e+00
   1.0168767e-02   1.6627596e-02   5.9211690e-03   1.3026500e-02   1.9795432e+01   1.4026157e+00
   1.0853406e-02   1.9204435e-02   6.2858580e-03   1.1796383e-02   1.6795814e+01   1.3989371e+00
   1.1622818e-02   2.2021258e-02   6.7693970e-03   1.0662981e-02   1.4847545e+01   1.4026790e+00
   1.2461674e-02   2.5042340e-02   7.3718778e-03   9.6246858e-03   1.2453109e+01   1.4057423e+00
   1.3343893e-02   2.8214634e-02   8.0875422e-03   8.6817088e-03   1.0006262e+01   1.3936299e+00
   1.4233501e-02   3.1465924e-02   8.9075908e-03   7.8289252e-03   8.4185963e+00   1.3690297e+00
   1.5086649e-02   3.4709300e-02   9.8209550e-03   7.0628362e-03   7.4560475e+00   1.3928247e+00
   1.5852524e-02   3.7846216e-02   1.0813024e-02   6.3834828e-03   6.3799505e+00   1.4054823e+00
   1.6483372e-02   4.0773676e-02   1.1862041e-02   5.7892000e-03   5.3053104e+00   1.3826798e+00
   1.6945843e-02   4.3427142e-02   1.2940730e-02   5.2742578e-03   4.8393355e+00   1.3810508e+00
   1.7232947e-02   4.5793008e-02   1.4013343e-02   4.8303998e-03   4.4589453e+00   1.3783075e+00
   1.7358427e-02   4.7853008e-02   1.5032301e-02   4.4510436e-03   4.1402357e+00   1.3954515e+00
   1.7336309e-02   4.9573830e-02   1.5940270e-02   4.1328268e-03   3.4353974e+00   1.4002167e+00
   1.7185573e-02   5.0935898e-02   1.6676840e-02   3.8723428e-03   2.4779667e+00   1.3627876e+00
   1.6940544e-02   5.1940756e-02   1.7188592e-02   3.6638044e-03   2.1566988e+00   1.3699430e+00
   1.6638977e-02   5.2603012e-02   1.7424359e-02   3.5018724e-03   1.5585786e+00   1.3957235e+00
   1.6309213e-02   5.2946440e-02   1.7355956e-02   3.3826520e-03   1.1009785e+00   1.3888673e+00
   1.5968524e-02   5.3005054e-02   1.7001520e-02   3.3013996e-03   1.1822936e+00   1.4059958e+00
   1.5623805e-02   5.2809158e-02   1.6401240e-02   3.2527732e-03   1.1288853e+00   1.4138985e+00
   1.5274494e-02   5.2403280e-02   1.5603909e-02   3.2310528e-03   1.1480127e+00   1.3944060e+00
   1.4912997e-02   5.1849536e-02   1.4663360e-02   3.2303924e-03   1.1432768e+00   1.3732171e+00
   1.4520656e-02   5.1193476e-02   1.3627916e-02   3.2455620e-03   1.1399564e+00   1.3780834e+00
   1.4071700e-02   5.0449610e-02   1.2537231e-02   3.2722186e-03   1.1677413e+00   1.4101185e+00
   1.3541856e-02   4.9582154e-02   1.1423200e-02   3.3078826e-03   1.1421419e+00   1.3624866e+00
   1.2920692e-02   4.8523752e-02   1.0317124e-02   3.3513768e-03   1.1394322e+00   1.4047781e+00
   1.2221373e-02   4.7225836e-02   9.2488280e-03   3.4011158e-03   1.1289934e+00   1.3908698e+00
   1.1469795e-02   4.5658176e-02   8.2406124e-03   3.4538618e-03   1.1526790e+00   1.3731754e+00
   1.0689635e-02   4.3773526e-02   7.3073236e-03   3.5059964e-03   1.1527509e+00   1.4507517e+00
   9.8990804e-03   4.1494446e-02   6.4583504e-03   3.5554250e-03   1.1348866e+00   1.3392115e+00
   9.1122534e-03   3.8758186e-02   5.6998104e-03   3.6013296e-03   1.1604065e+00   1.4554748e+00
   8.3460578e-03   3.5594738e-02   5.0368266e-03   3.6450114e-03   1.1696178e+00   1.3594968e+00
   7.6265626e-03   3.2138426e-02   4.4747688e-03   3.6901836e-03   1.1461153e+00   1.3669271e+00
   6.9823076e-03   2.8554528e-02   4.0184376e-03   3.7414692e-03   1.1381790e+00   1.4585122e+00
   6.4360124e-03   2.4984226e-02   3.6708318e-03   3.8029590e-03   1.1390550e+00   1.2758887e+00
   6.0070276e-03   2.1539784e-02   3.4316400e-03   3.8774956e-03   1.1460992e+00   1.5279867e+00
   5.7135230e-03   1.8306810e-02   3.2960936e-03   3.9672912e-03   1.1632512e+00   1.1819220e+00
   5.5700840e-03   1.5345993e-02   3.2555600e-03   4.0735422e-03   1.1564239e+00   1.4347799e+00
   5.5887788e-03   1.2696904e-02   3.2987476e-03   4.1946252e-03   1.1576829e+00   1.2167853e+00
   5.7809320e-03   1.0380831e-02   3.4122874e-03   4.3264044e-03   1.1581052e+00   1.1671225e+00
   6.1552148e-03   8.4049416e-03   3.5815186e-03   4.4650734e-03   1.1367194e+00   1.4911596e+00
   6.7173286e-03   6.7645718e-03   3.7910050e-03   4.6071204e-03   1.1266324e+00   6.8918026e-01
   7.4686230e-03   5.4443094e-03   4.0270428e-03   4.7479094e-03   1.1356549e+00   9.4179367e+00
   8.4056446e-03   4.4214310e-03   4.2793976e-03   4.8822064e-03   1.1505796e+00   2.2896915e+01
   9.5223468e-03   3.6692620e-03   4.5378354e-03   5.0031388e-03   1.1310754e+00   3.4413056e+01
   1.0806837e-02   3.1583642e-03   4.7924884e-03   5.1020658e-03   1.1293312e+00   4.9851384e+01
   1.2239015e-02   2.8564888e-03   5.0341818e-03   5.1696186e-03   1.1548201e+00   6.2577179e+01
   1.3790901e-02   2.7299038e-03   5.2532292e-03   5.1969208e-03   1.1376196e+00   7.2823112e+01
   1.5426791e-02   2.7449652e-03   5.4402384e-03   5.1778464e-03   1.1335027e+00   8.2313871e+01
   1.7102265e-02   2.8681896e-03   5.5841168e-03   5.1089112e-03   1.1563690e+00   9.0534156e+01
   1.8762247e-02   3.0672316e-03   5.6784102e-03   4.9926728e-03   1.1551561e+00   9.9349899e+01
   2.0348000e-02   3.3115898e-03   5.7266706e-03   4.8399526e-03   1.1323440e+00   1.0537372e+02
   2.1812672e-02   3.5725654e-03   5.7380382e-03   4.6626856e-03   1.1414650e+00   1.0962531e+02
   2.3133110e-02   3.8250272e-03   5.7272536e-03   4.4710776e-03   1.1551468e+00   1.1243146e+02
   2.4304486e-02   4.0534724e-03   5.7117602e-03   4.2751942e-03   1.1437551e+00   1.1389700e+02
   2.5332198e-02   4.2554116e-03   5.7053622e-03   4.0844370e-03   1.1523815e+00   1.1534308e+02
   2.6220488e-02   4.4339910e-03   5.7186410e-03   3.9071958e-03   1.1519965e+00   1.1570884e+02
   2.6951604e-02   4.5912938e-03   5.7610804e-03   3.7496832e-03   1.1412204e+00   1.1575836e+02
   2.7492990e-02   4.7269266e-03   5.8405774e-03   3.6160460e-03   1.1511122e+00   1.1570730e+02
   2.7804964e-02   4.8379822e-03   5.9662262e-03   3.5091572e-03   1.1483455e+00   1.1535894e+02
   2.7847250e-02   4.9190612e-03   6.1501096e-03   3.4312524e-03   1.1382244e+00   1.1485207e+02
   2.7612666e-02   4.9616588e-03   6.4013082e-03   3.3836328e-03   1.1604433e+00   1.1429775e+02
   2.7120782e-02   4.9577028e-03   6.7223940e-03   3.3657774e-03   1.1699282e+00   1.1381558e+02
   2.6410102e-02   4.9002582e-03   7.1113286e-03   3.3763146e-03   1.1430791e+00   1.1302420e+02
   2.5562196e-02   4.7865016e-03   7.5662024e-03   3.4137296e-03   1.1453507e+00   1.1208903e+02
   2.4679338e-02   4.6259324e-03   8.0863526e-03   3.4766164e-03   1.1710741e+00   1.1103072e+02
   2.3848254e-02   4.4372384e-03   8.6696622e-03   3.5629938e-03   1.1688834e+00   1.1005687e+02
   2.3130996e-02   4.2413962e-03   9.3141306e-03   3.6694332e-03   1.1390955e+00   1.0910372e+02
   2.2570154e-02   4.0577476e-03   1.0018039e-02   3.7915330e-03   1.1356676e+00   1.0786899e+02
   2.2198490e-02   3.9014356e-03   1.0777902e-02   3.9253636e-03   1.1696191e+00   1.0660792e+02
   2.2039316e-02   3.7841374e-03   1.1585133e-02   4.0691964e-03   1.1492106e+00   1.0525427e+02
   2.2098616e-02   3.7136318e-03   1.2424083e-02   4.2218834e-03   1.1324514e+00   1.0384028e+02
   2.2359358e-02   3.6929448e-03   1.3274520e-02   4.3802762e-03   1.1568730e+00   1.0238745e+02
   2.2797588e-02   3.7211948e-03   1.4113859e-02   4.5409274e-03   1.1501734e+00   1.0107185e+02
   2.3394332e-02   3.7955470e-03   1.4915369e-02   4.7023912e-03   1.1623485e+00   9.9555299e+01
   2.4136472e-02   3.9135840e-03   1.5642658e-02   4.8650802e-03   1.1699712e+00   9.7498622e+01
   2.5019728e-02   4.0757076e-03   1.6247905e-02   5.0306654e-03   1.1579589e+00   9.5771382e+01
   2.6029228e-02   4.2846108e-03   1.6682715e-02   5.1997250e-03   1.1542766e+00   9.4029096e+01
   2.7123908e-02   4.5407126e-03   1.6910421e-02   5.3693958e-03   1.1625750e+00   9.1856315e+01
   2.8242076e-02   4.8404142e-03   1.6897242e-02   5.5342840e-03   1.1594642e+00   8.9787677e+01
   2.9305400e-02   5.1801718e-03   1.6622333e-02   5.6895498e-03   1.1543331e+00   8.7352560e+01
   3.0228872e-02   5.5574676e-03   1.6100925e-02   5.8345504e-03   1.1897018e+00   8.4678083e+01
   3.0951216e-02   5.9660098e-03   1.5367040e-02   5.9703774e-03   1.1778352e+00   8.2127567e+01
   3.1455734e-02   6.3949398e-03   1.4467614e-02   6.0948618e-03   1.1462040e+00   7.9076861e+01
   3.1762108e-02   6.8307972e-03   1.3464222e-02   6.2063426e-03   1.1463330e+00   7.6219214e+01
   3.1915142e-02   7.2555746e-03   1.2413322e-02   6.3064030e-03   1.1478254e+00   7.4020904e+01
   3.1970024e-02   7.6482834e-03   1.1360727e-02   6.3950124e-03   1.1653416e+00   7.1499327e+01
   3.1974228e-02   7.9878612e-03   1.0340599e-02   6.4702910e-03   1.1570407e+00   6.9072046e+01
   3.1965330e-02   8.2499198e-03   9.3748530e-03   6.5320548e-03   1.1420809e+00   6.7022794e+01
   3.1971448e-02   8.4136662e-03   8.4774504e-03   6.5808194e-03   1.1634120e+00   6.4664604e+01
   3.2010072e-02   8.4730476e-03   7.6570606e-03   6.6172416e-03   1.1775069e+00   6.2383735e+01
   3.2096804e-02   8.4334548e-03   6.9173000e-03   6.6439258e-03   1.1733870e+00   6.0305372e+01
   3.2243900e-02   8.3068994e-03   6.2557520e-03   6.6628176e-03   1.1794667e+00   5.7971526e+01
   3.2445634e-02   8.1098784e-03   5.6686932e-03   6.6726986e-03   1.1828427e+00   5.5474489e+01
   3.2672760e-02   7.8570194e-03   5.1531556e-03   6.6744576e-03   1.1645880e+00   5.3412253e+01
   3.2892198e-02   7.5589602e-03   4.7046000e-03   6.6734262e-03   1.1664964e+00   5.1778124e+01
   3.3083790e-02   7.2279056e-03   4.3160090e-03   6.6734888e-03   1.1731014e+00   4.9772244e+01
   3.3221674e-02   6.8765226e-03   3.9791366e-03   6.6738544e-03   1.1454854e+00   4.7670599e+01
   3.3277788e-02   6.5123006e-03   3.6884540e-03   6.6717100e-03   1.1556701e+00   4.5935285e+01
   3.3247932e-02   6.1364500e-03   3.4401014e-03   6.6678788e-03   1.1641548e+00   4.4302169e+01
   3.3146122e-02   5.7486942e-03   3.2280726e-03   6.6674432e-03   1.1453510e+00   4.3098186e+01
   3.3005820e-02   5.3586980e-03   3.0457208e-03   6.6747368e-03   1.1577645e+00   4.2260214e+01
   3.2874438e-02   4.9827554e-03   2.8885260e-03   6.6928034e-03   1.1525336e+00   4.1344033e+01
   3.2781794e-02   4.6325856e-03   2.7532820e-03   6.7267054e-03   1.1425439e+00   4.0594698e+01
   3.2744026e-02   4.3178560e-03   2.6355448e-03   6.7857312e-03   1.1278074e+00   3.9858087e+01
   3.2780142e-02   4.0464196e-03   2.5297086e-03   6.8796012e-03   1.1258741e+00   3.8852862e+01
   3.2904102e-02   3.8214976e-03   2.4294770e-03   7.0136738e-03   1.1619085e+00   3.6986928e+01
   3.3115442e-02   3.6437620e-03   2.3284222e-03   7.1914908e-03   1.1631859e+00   3.4265949e+01
   3.3393188e-02   3.5110800e-03   2.2234944e-03   7.4186388e-03   1.1564527e+00   3.2248484e+01
   3.3707626e-02   3.4190464e-03   2.1166022e-03   7.7046872e-03   1.1560028e+00   3.0466035e+01
   3.4039990e-02   3.3648998e-03   2.0134590e-03   8.0598742e-03   1.1634535e+00   2.7903448e+01
   3.4380734e-02   3.3465070e-03   1.9206170e-03   8.4934734e-03   1.1775035e+00   2.5455118e+01
   3.4723966e-02   3.3595616e-03   1.8430234e-03   9.0226482e-03   1.1723577e+00   2.2761179e+01
   3.5060050e-02   3.3987280e-03   1.7853582e-03   9.6732150e-03   1.1708363e+00   1.9867334e+01
   3.5364764e-02   3.4565298e-03   1.7528128e-03   1.0470171e-02   1.1576430e+00   1.7393211e+01
   3.5596582e-02   3.5228302e-03   1.7508746e-03   1.1434500e-02   1.1528682e+00   1.4709576e+01
   3.5705940e-02   3.5894024e-03   1.7849940e-03   1.2585918e-02   1.1516122e+00   1.2101806e+01
   3.5662494e-02   3.6526376e-03   1.8594518e-03   1.3942274e-02   1.1384400e+00   9.9866183e+00
   3.5476222e-02   3.7126428e-03   1.9772863e-03   1.5512836e-02   1.1793381e+00   8.6260024e+00
   3.5189882e-02   3.7721430e-03   2.1400902e-03   1.7292489e-02   1.1782994e+00   6.9099823e+00
   3.4863098e-02   3.8352888e-03   2.3473872e-03   1.9261226e-02   1.1278313e+00   4.5739057e+00
   3.4548496e-02   3.9074714e-03   2.5980386e-03   2.1392874e-02   1.1561130e+00   3.6924446e+00
   3.4287102e-02   3.9965208e-03   2.8916984e-03   2.3663592e-02   1.1684752e+00   3.3770028e+00
   3.4127556e-02   4.1114330e-03   3.2273208e-03   2.6051660e-02   1.1591157e+00   2.8717995e+00
   3.4113270e-02   4.2588152e-03   3.6015208e-03   2.8548510e-02   1.1593884e+00   2.4662972e+00
   3.4270552e-02   4.4417776e-03   4.0096306e-03   3.1170066e-02   1.1610802e+00   1.6786376e+00
   3.4613454e-02   4.6617970e-03   4.4461078e-03   3.3932784e-02   1.1621234e+00   1.3772578e+00
   3.5147052e-02   4.9215966e-03   4.9038400e-03   3.6824822e-02   1.1315831e+00   1.4210883e+00
   3.5869246e-02   5.2252678e-03   5.3749506e-03   3.9802012e-02   1.1592284e+00   1.3550355e+00
   3.6762802e-02   5.5748252e-03   5.8505508e-03   4.2792920e-02   1.1727192e+00   1.3923465e+00
   3.7800378e-02   5.9695322e-03   6.3211762e-03   4.5715350e-02   1.1468850e+00   1.3752375e+00
   3.8968812e-02   6.4058546e-03   6.7766666e-03   4.8476008e-02   1.1601454e+00   1.4006730e+00
   4.0289210e-02   6.8763650e-03   7.2038174e-03   5.0952994e-02   1.1541821e+00   1.3973625e+00
   4.1795130e-02   7.3735630e-03   7.5887864e-03   5.3003312e-02   1.1698310e+00   1.3943831e+00
   4.3508336e-02   7.8918896e-03   7.9194436e-03   5.4513348e-02   1.1580889e+00   1.4069463e+00
   4.5449414e-02   8.4254208e-03   8.1886418e-03   5.5445366e-02   1.1492527e+00   1.3727328e+00
   4.7632990e-02   8.9657312e-03   8.3987252e-03   5.5780986e-02   1.1545062e+00   1.3806751e+00
   5.0051038e-02   9.5023004e-03   8.5520588e-03   5.5492648e-02   1.1351692e+00   1.3752422e+00
   5.2658136e-02   1.0024314e-02   8.6449636e-03   5.4609902e-02   1.1695329e+00   1.3691922e+00
   5.5368576e-02   1.0515697e-02   8.6796130e-03   5.3216956e-02   1.1204202e+00   1.3749822e+00
   5.8073986e-02   1.0958343e-02   8.6677192e-03   5.1414358e-02   1.1533618e+00   1.3885624e+00
   6.0684684e-02   1.1345216e-02   8.6251920e-03   4.9297518e-02   1.1531465e+00   1.4101322e+00
   6.3160992e-02   1.1682130e-02   8.5717396e-03   4.6953676e-02   1.1261285e+00   1.3828641e+00
   6.5471912e-02   1.1982394e-02   8.5288462e-03   4.4473892e-02   1.1740034e+00   1.3633299e+00
   6.7562630e-02   1.2259928e-02   8.5186024e-03   4.1932976e-02   1.1035749e+00   1.3698466e+00
   6.9371124e-02   1.2524257e-02   8.5646794e-03   3.9386152e-02   1.2032859e+00   1.3556374e+00
   7.0823524e-02   1.2776653e-02   8.6912228e-03   3.6887408e-02   1.0327710e+00   1.3797732e+00
   7.1819986e-02   1.3005449e-02   8.9181600e-03   3.4475118e-02   1.0993385e+00   1.4013519e+00
   7.2264364e-02   1.3193775e-02   9.2626308e-03   3.2158154e-02   9.7250863e-01   1.3780406e+00
   7.2129358e-02   1.3338695e-02   9.7492592e-03   2.9930430e-02   9.2018826e-01   1.3819085e+00
   7.1475012e-02   1.3455502e-02   1.0404525e-02   2.7785610e-02   1.0664030e+00   1.3866681e+00
   7.0406578e-02   1.3559704e-02   1.1245909e-02   2.5713560e-02   8.4933980e-01   1.3963108e+00
   6.9025720e-02   1.3653672e-02   1.2288544e-02   2.3706028e-02   1.1467457e+01   1.4004648e+00
   6.7399676e-02   1.3725198e-02   1.3547992e-02   2.1775852e-02   3.4411027e+01   1.3703538e+00
   6.5555636e-02   1.3755645e-02   1.5029775e-02   1.9945927e-02   5.4428943e+01   1.3762498e+00
   6.3480596e-02   1.3736912e-02   1.6723043e-02   1.8237250e-02   6.8299783e+01   1.3777172e+00
   6.1135028e-02   1.3675281e-02   1.8608372e-02   1.6672757e-02   7.8770883e+01   1.3768445e+00
   5.8517126e-02   1.3586529e-02   2.0666648e-02   1.5269649e-02   8.6640027e+01   1.3947750e+00
   5.5711574e-02   1.3493837e-02   2.2874332e-02   1.4040090e-02   9.3893133e+01   1.3839004e+00
   5.2845654e-02   1.3420254e-02   2.5200114e-02   1.2991163e-02   1.0078625e+02   1.3812312e+00
   5.0024440e-02   1.3381045e-02   2.7605312e-02   1.2118356e-02   1.0662414e+02   1.3834759e+00
   4.7312450e-02   1.3382020e-02   3.0036990e-02   1.1406720e-02   1.1068896e+02   1.3717782e+00
   4.4741812e-02   1.3424215e-02   3.2421384e-02   1.0830912e-02   1.1327249e+02   1.3640035e+00
   4.2325394e-02   1.3505832e-02   3.4670394e-02   1.0356290e-02   1.1468282e+02   1.3813873e+00
   4.0051298e-02   1.3619343e-02   3.6693446e-02   9.9436692e-03   1.1511009e+02   1.4056027e+00
   3.7881624e-02   1.3758230e-02   3.8383480e-02   9.5555840e-03   1.1501906e+02   1.3825893e+00
   3.5778224e-02   1.3923996e-02   3.9622374e-02   9.1664710e-03   1.1460034e+02   1.3681105e+00
   3.3709922e-02   1.4118199e-02   4.0305410e-02   8.7646350e-03   1.1386078e+02   1.3853779e+00
   3.1650080e-02   1.4338274e-02   4.0334306e-02   8.3471840e-03   1.1307936e+02   1.3633909e+00
   2.9587476e-02   1.4586690e-02   3.9675146e-02   7.9208938e-03   1.1279686e+02   1.3706768e+00
   2.7525788e-02   1.4868114e-02   3.8403364e-02   7.4954142e-03   1.1282208e+02   1.3961750e+00
   2.5479144e-02   1.5176265e-02   3.6644428e-02   7.0795874e-03   1.1287487e+02   1.3904382e+00
   2.3470202e-02   1.5492179e-02   3.4541894e-02   6.6877668e-03   1.1277322e+02   1.3941083e+00
   2.1532882e-02   1.5795553e-02   3.2234934e-02   6.3361074e-03   1.1272068e+02   1.3715803e+00
   1.9707717e-02   1.6076253e-02   2.9835256e-02   6.0375324e-03   1.1280309e+02   1.3773832e+00
   1.8022015e-02   1.6328877e-02   2.7438802e-02   5.8004900e-03   1.1263065e+02   1.3864575e+00
   1.6483737e-02   1.6538289e-02   2.5124634e-02   5.6307536e-03   1.1228705e+02   1.3880889e+00
   1.5085309e-02   1.6681112e-02   2.2947950e-02   5.5348660e-03   1.1158799e+02   1.4082720e+00
   1.3812265e-02   1.6740148e-02   2.0941986e-02   5.5181552e-03   1.1066157e+02   1.3771361e+00
   1.2652235e-02   1.6702155e-02   1.9122472e-02   5.5839310e-03   1.0973378e+02   1.3811524e+00
   1.1599663e-02   1.6557440e-02   1.7489891e-02   5.7326334e-03   1.0861481e+02   1.3936030e+00
   1.0658191e-02   1.6314548e-02   1.6031203e-02   5.9615452e-03   1.0747945e+02   1.3901585e+00
   9.8299182e-03   1.5990315e-02   1.4727170e-02   6.2695350e-03   1.0601733e+02   1.4089454e+00
   9.1127138e-03   1.5600155e-02   1.3555308e-02   6.6571442e-03   1.0407981e+02   1.4027516e+00
   8.5024370e-03   1.5166704e-02   1.2492111e-02   7.1225960e-03   1.0231507e+02   1.3917714e+00
   7.9883490e-03   1.4711949e-02   1.1526830e-02   7.6633420e-03   1.0068361e+02   1.3895604e+00
   7.5589994e-03   1.4245194e-02   1.0664011e-02   8.2817506e-03   9.8249728e+01   1.3996007e+00
   7.2076018e-03   1.3768330e-02   9.9125446e-03   8.9864164e-03   9.5620586e+01   1.3884148e+00
   6.9301106e-03   1.3286064e-02   9.2817288e-03   9.7844114e-03   9.3537230e+01   1.3809033e+00
   6.7212090e-03   1.2804123e-02   8.7752750e-03   1.0676032e-02   9.0903125e+01   1.4002168e+00
   6.5705358e-03   1.2325913e-02   8.3873990e-03   1.1660377e-02   8.7815308e+01   1.3806226e+00
   6.4652934e-03   1.1860568e-02   8.1096950e-03   1.2739681e-02   8.4469593e+01   1.3747833e+00
   6.3926924e-03   1.1427552e-02   7.9363504e-03   1.3917517e-02   8.0900894e+01   1.4013512e+00
   6.3389306e-03   1.1045754e-02   7.8599530e-03   1.5189842e-02   7.7898118e+01   1.4019087e+00
   6.2950128e-03   1.0723596e-02   7.8704374e-03   1.6543038e-02   7.4674481e+01   1.4112919e+00
   6.2605052e-03   1.0464403e-02   7.9620338e-03   1.7969645e-02   7.0859654e+01   1.4061500e+00
   6.2351468e-03   1.0266493e-02   8.1309118e-03   1.9468017e-02   6.7500898e+01   1.3817140e+00
   6.2139938e-03   1.0117608e-02   8.3681010e-03   2.1028540e-02   6.4400099e+01   1.3996478e+00
   6.1927972e-03   1.0001256e-02   8.6602182e-03   2.2626520e-02   6.0821671e+01   1.4042580e+00
   6.1736718e-03   9.9007586e-03   8.9913496e-03   2.4216350e-02   5.7788248e+01   1.3753699e+00
   6.1607854e-03   9.8013386e-03   9.3420886e-03   2.5732098e-02   5.5104377e+01   1.3829899e+00
   6.1545034e-03   9.6910808e-03   9.6888826e-03   2.7096878e-02   5.2003382e+01   1.4039306e+00
   6.1519462e-03   9.5587618e-03   1.0004764e-02   2.8226338e-02   5.0064790e+01   1.3792154e+00
   6.1455442e-03   9.4032842e-03   1.0262213e-02   2.9019050e-02   4.7953098e+01   1.3771461e+00
   6.1243234e-03   9.2319272e-03   1.0440637e-02   2.9386012e-02   4.4567492e+01   1.3924122e+00
   6.0778266e-03   9.0464810e-03   1.0524034e-02   2.9288464e-02   4.1624152e+01   1.3812757e+00
   5.9960742e-03   8.8424216e-03   1.0496877e-02   2.8733524e-02   3.9233037e+01   1.3892358e+00
   5.8738354e-03   8.6159870e-03   1.0360127e-02   2.7779210e-02   3.6626456e+01   1.3727655e+00
   5.7171370e-03   8.3716146e-03   1.0133852e-02   2.6512048e-02   3.2845576e+01   1.3846182e+00
   5.5411710e-03   8.1192094e-03   9.8407578e-03   2.5008506e-02   2.8212225e+01   1.4310955e+00
   5.3629034e-03   7.8722812e-03   9.4998796e-03   2.3340484e-02   2.3936809e+01   1.3911688e+00
   5.1957246e-03   7.6492370e-03   9.1263060e-03   2.1579496e-02   2.0222091e+01   1.3623161e+00
   5.0489036e-03   7.4659146e-03   8.7322478e-03   1.9790253e-02   1.7073548e+01   1.3866246e+00
   4.9297996e-03   7.3366612e-03   8.3252124e-03   1.8024626e-02   1.4096695e+01   1.3886733e+00
   4.8447784e-03   7.2784160e-03   7.9063942e-03   1.6319394e-02   1.0384055e+01   1.3794387e+00
   4.7986546e-03   7.3068020e-03   7.4762938e-03   1.4703173e-02   6.9872892e+00   1.3775501e+00
   4.7939426e-03   7.4332644e-03   7.0385326e-03   1.3200406e-02   5.2041053e+00   1.4073534e+00
   4.8318772e-03   7.6638396e-03   6.5953812e-03   1.1828677e-02   4.2135736e+00   1.4071505e+00
   4.9143792e-03   7.9968400e-03   6.1467308e-03   1.0593233e-02   4.1059686e+00   1.3982596e+00
   5.0432898e-03   8.4242094e-03   5.6975030e-03   9.4907784e-03   3.8605532e+00   1.4190669e+00
   5.2206428e-03   8.9404142e-03   5.2560788e-03   8.5152556e-03   2.6867081e+00   1.3880888e+00
   5.4510236e-03   9.5463594e-03   4.8273758e-03   7.6583222e-03   2.2513391e+00   1.3842109e+00
   5.7412438e-03   1.0246673e-02   4.4149950e-03   6.9088858e-03   1.7800205e+00   1.4120719e+00
   6.0978848e-03   1.1046815e-02   4.0247604e-03   6.2521128e-03   1.1391346e+00   1.3834185e+00
   6.5254798e-03   1.1951741e-02   3.6619450e-03   5.6742462e-03   1.1778287e+00   1.3752247e+00
   7.0275306e-03   1.2961675e-02   3.3282640e-03   5.1664310e-03   1.1222923e+00   1.3982744e+00
   7.6082854e-03   1.4069887e-02   3.0246130e-03   4.7212452e-03   1.1329236e+00   1.4144282e+00
   8.2727058e-03   1.5274414e-02   2.7525644e-03   4.3292824e-03   1.1817104e+00   1.4238517e+00
   9.0239298e-03   1.6575168e-02   2.5126192e-03   3.9827036e-03   1.1529234e+00   1.3963703e+00
   9.8618652e-03   1.7964879e-02   2.3044048e-03   3.6789722e-03   1.1911610e+00   1.3724364e+00
   1.0784481e-02   1.9432389e-02   2.1268564e-03   3.4172524e-03   1.1471481e+00   1.3847415e+00
   1.1786705e-02   2.0962708e-02   1.9781990e-03   3.1959532e-03   1.1536618e+00   1.3906030e+00
   1.2859041e-02   2.2547420e-02   1.8571172e-03   3.0128462e-03   1.1509992e+00   1.3850778e+00
   1.3988973e-02   2.4180516e-02   1.7634136e-03   2.8663868e-03   1.1345427e+00   1.3907814e+00
   1.5164616e-02   2.5847618e-02   1.6972478e-03   2.7559744e-03   1.1635973e+00   1.3859956e+00
   1.6373134e-02   2.7532900e-02   1.6583473e-03   2.6799664e-03   1.1598764e+00   1.3905310e+00
   1.7593064e-02   2.9215470e-02   1.6456661e-03   2.6363104e-03   1.1369442e+00   1.3972564e+00
   1.8788674e-02   3.0866902e-02   1.6572122e-03   2.6222472e-03   1.1527261e+00   1.3839039e+00
   1.9912188e-02   3.2441632e-02   1.6906197e-03   2.6339020e-03   1.1691695e+00   1.3897950e+00
   2.0910256e-02   3.3869214e-02   1.7435597e-03   2.6677490e-03   1.1438985e+00   1.3754035e+00
   2.1726558e-02   3.5062802e-02   1.8149025e-03   2.7206572e-03   1.1393795e+00   1.3950775e+00
   2.2329232e-02   3.5932506e-02   1.9047274e-03   2.7899234e-03   1.1504313e+00   1.4059310e+00
   2.2732842e-02   3.6411398e-02   2.0125668e-03   2.8738114e-03   1.1611369e+00   1.3853066e+00
   2.2964850e-02   3.6456522e-02   2.1378894e-03   2.9716654e-03   1.1642935e+00   1.3870682e+00
   2.3032936e-02   3.6033476e-02   2.2803624e-03   3.0836588e-03   1.1456771e+00   1.3564491e+00
   2.2926642e-02   3.5117898e-02   2.4383136e-03   3.2099910e-03   1.1475500e+00   1.3959010e+00
   2.2644710e-02   3.3721070e-02   2.6076672e-03   3.3503890e-03   1.1416409e+00   1.3771639e+00
   2.2213290e-02   3.1926046e-02   2.7825966e-03   3.5043500e-03   1.1251967e+00   1.3814038e+00
   2.1667072e-02   2.9857402e-02   2.9569414e-03   3.6703814e-03   1.1528127e+00   1.3883183e+00
   2.1031946e-02   2.7623948e-02   3.1245990e-03   3.8458976e-03   1.1487902e+00   1.3425202e+00
   2.0320780e-02   2.5309162e-02   3.2801300e-03   4.0296380e-03   1.1397153e+00   1.4227396e+00
   1.9533312e-02   2.2978838e-02   3.4199678e-03   4.2219706e-03   1.1511836e+00   1.3469274e+00
   1.8661894e-02   2.0692768e-02   3.5407966e-03   4.4220362e-03   1.1347778e+00   1.4198553e+00
   1.7703477e-02   1.8505157e-02   3.6376766e-03   4.6277332e-03   1.1510311e+00   1.3786263e+00
   1.6674839e-02   1.6452993e-02   3.7099198e-03   4.8388504e-03   1.1488523e+00   1.3596758e+00
   1.5614590e-02   1.4555849e-02   3.7660156e-03   5.0568590e-03   1.1285829e+00   1.4598380e+00
   1.4573291e-02   1.2824010e-02   3.8197554e-03   5.2821092e-03   1.1465224e+00   1.2887920e+00
   1.3601485e-02   1.1268817e-02   3.8850146e-03   5.5123858e-03   1.1563796e+00   1.4960218e+00
   1.2740306e-02   9.9009054e-03   3.9729318e-03   5.7441720e-03   1.1514529e+00   1.2054174e+00
   1.2023856e-02   8.7230176e-03   4.0922486e-03   5.9751498e-03   1.1568950e+00   1.4143733e+00
   1.1482995e-02   7.7334560e-03   4.2493566e-03   6.2026962e-03   1.1730746e+00   1.2767614e+00
   1.1142444e-02   6.9253890e-03   4.4486070e-03   6.4223018e-03   1.1537455e+00   1.1095658e+00
   1.1019267e-02   6.2855930e-03   4.6932298e-03   6.6285884e-03   1.1351577e+00   1.5192666e+00
   1.1123523e-02   5.7973958e-03   4.9843222e-03   6.8160410e-03   1.1432789e+00   5.9304182e-01
   1.1462745e-02   5.4386414e-03   5.3207224e-03   6.9788430e-03   1.1541011e+00   9.1521452e+00
   1.2042704e-02   5.1827884e-03   5.6988686e-03   7.1104854e-03   1.1686612e+00   2.3276320e+01
   1.2861603e-02   4.9975552e-03   6.1133008e-03   7.2086754e-03   1.1596383e+00   3.2944848e+01
   1.3914979e-02   4.8511006e-03   6.5557338e-03   7.2772474e-03   1.1533151e+00   4.7232854e+01
   1.5199625e-02   4.7306562e-03   7.0128092e-03   7.3196356e-03   1.1437234e+00   6.1984030e+01
   1.6703970e-02   4.6362070e-03   7.4689452e-03   7.3361960e-03   1.1399927e+00   7.2420718e+01
   1.8401733e-02   4.5660168e-03   7.9098832e-03   7.3269688e-03   1.1266573e+00   8.1960757e+01
   2.0249872e-02   4.5176150e-03   8.3197220e-03   7.2952534e-03   1.1150959e+00   9.0844400e+01
   2.2193592e-02   4.4877278e-03   8.6782884e-03   7.2459704e-03   1.1474785e+00   9.9270315e+01
   2.4175322e-02   4.4715186e-03   8.9667216e-03   7.1803306e-03   1.1378816e+00   1.0498110e+02
   2.6127352e-02   4.4613208e-03   9.1720244e-03   7.0977546e-03   1.1387491e+00   1.0857495e+02
   2.7968580e-02   4.4482248e-03   9.2820450e-03   7.0000940e-03   1.1543805e+00   1.1094754e+02
   2.9640672e-02   4.4256344e-03   9.2845600e-03   6.8890754e-03   1.1419360e+00   1.1246971e+02
   3.1129920e-02   4.3909928e-03   9.1783638e-03   6.7615854e-03   1.1675493e+00   1.1373761e+02
   3.2436256e-02   4.3474568e-03   8.9727100e-03   6.6115138e-03   1.1559226e+00   1.1430782e+02
   3.3570544e-02   4.3032214e-03   8.6781136e-03   6.4346428e-03   1.1332694e+00   1.1473041e+02
   3.4571182e-02   4.2705740e-03   8.3111950e-03   6.2288990e-03   1.1519180e+00   1.1494398e+02
   3.5474832e-02   4.2610936e-03   7.8956806e-03   5.9920344e-03   1.1447350e+00   1.1495475e+02
   3.6296556e-02   4.2807296e-03   7.4524576e-03   5.7233322e-03   1.1367648e+00   1.1469210e+02
   3.7041986e-02   4.3308416e-03   6.9968588e-03   5.4295480e-03   1.1464810e+00   1.1423625e+02
   3.7702312e-02   4.4093530e-03   6.5430320e-03   5.1219810e-03   1.1585137e+00   1.1375280e+02
   3.8250416e-02   4.5101314e-03   6.1041140e-03   4.8106960e-03   1.1527751e+00   1.1295592e+02
   3.8667556e-02   4.6214276e-03   5.6886772e-03   4.5065620e-03   1.1472364e+00   1.1200701e+02
   3.8944920e-02   4.7269034e-03   5.3004780e-03   4.2199410e-03   1.1663181e+00   1.1100883e+02
   3.9078212e-02   4.8116032e-03   4.9412482e-03   3.9589408e-03   1.1691732e+00   1.1006546e+02
   3.9096694e-02   4.8676996e-03   4.6138536e-03   3.7301550e-03   1.1576062e+00   1.0891152e+02
   3.9056418e-02   4.8965146e-03   4.3231064e-03   3.5377718e-03   1.1491448e+00   1.0756381e+02
   3.9020280e-02   4.9067874e-03   4.0730674e-03   3.3837746e-03   1.1530159e+00   1.0617546e+02
   3.9052484e-02   4.9092074e-03   3.8639624e-03   3.2679586e-03   1.1659584e+00   1.0456598e+02
   3.9196938e-02   4.9126884e-03   3.6935314e-03   3.1891256e-03   1.1585795e+00   1.0303970e+02
   3.9472386e-02   4.9240464e-03   3.5606466e-03   3.1466522e-03   1.1629774e+00   1.0146500e+02
   3.9883456e-02   4.9483484e-03   3.4642988e-03   3.1413762e-03   1.1696481e+00   9.9788274e+01
   4.0426062e-02   4.9927842e-03   3.4019660e-03   3.1766206e-03   1.1545424e+00   9.8145392e+01
   4.1089634e-02   5.0660332e-03   3.3693066e-03   3.2554956e-03   1.1646462e+00   9.6385104e+01
   4.1857994e-02   5.1712538e-03   3.3588504e-03   3.3783044e-03   1.1569368e+00   9.4752310e+01
   4.2708838e-02   5.3052744e-03   3.3626716e-03   3.5436754e-03   1.1514321e+00   9.3095005e+01
   4.3607706e-02   5.4621894e-03   3.3743786e-03   3.7497806e-03   1.1559260e+00   9.1307432e+01
   4.4490978e-02   5.6345490e-03   3.3858760e-03   3.9942484e-03   1.1417770e+00   8.9528536e+01
   4.5251564e-02   5.8136932e-03   3.3860070e-03   4.2729812e-03   1.1706854e+00   8.7704924e+01
   4.5788530e-02   5.9930390e-03   3.3643006e-03   4.5802356e-03   1.1771220e+00   8.6168870e+01
   4.6070752e-02   6.1702882e-03   3.3150818e-03   4.9104254e-03   1.1681195e+00   8.4454032e+01
   4.6117708e-02   6.3441790e-03   3.2375552e-03   5.2579224e-03   1.1653418e+00   8.2103783e+01
   4.5961438e-02   6.5115028e-03   3.1352226e-03   5.6147454e-03   1.1445375e+00   7.9806104e+01
   4.5631376e-02   6.6632550e-03   3.0142052e-03   5.9721008e-03   1.1702019e+00   7.7566980e+01
   4.5158010e-02   6.7837824e-03   2.8796128e-03   6.3249328e-03   1.1592501e+00   7.5345822e+01
   4.4577382e-02   6.8573764e-03   2.7348204e-03   6.6687590e-03   1.1502108e+00   7.3434851e+01
   4.3916342e-02   6.8747786e-03   2.5846556e-03   6.9977564e-03   1.1827347e+00   7.1363008e+01
   4.3184730e-02   6.8398820e-03   2.4366350e-03   7.3099930e-03   1.1544205e+00   6.9478471e+01
   4.2380754e-02   6.7667396e-03   2.2976892e-03   7.6039920e-03   1.1693402e+00   6.7815270e+01
   4.1527760e-02   6.6668712e-03   2.1729770e-03   7.8736356e-03   1.1738985e+00   6.5620101e+01
   4.0688540e-02   6.5441082e-03   2.0659322e-03   8.1069082e-03   1.1311081e+00   6.3430277e+01
   3.9923838e-02   6.3976654e-03   1.9778423e-03   8.2877638e-03   1.1628557e+00   6.0930616e+01
   3.9278216e-02   6.2284424e-03   1.9085956e-03   8.4067032e-03   1.1723531e+00   5.8481786e+01
   3.8789046e-02   6.0400542e-03   1.8562104e-03   8.4611762e-03   1.1582918e+00   5.6766061e+01
   3.8476996e-02   5.8355420e-03   1.8169664e-03   8.4500888e-03   1.1542108e+00   5.4572122e+01
   3.8332612e-02   5.6197374e-03   1.7865304e-03   8.3796168e-03   1.1395340e+00   5.2474613e+01
   3.8334056e-02   5.4002050e-03   1.7603347e-03   8.2637956e-03   1.1521346e+00   5.0470123e+01
   3.8472712e-02   5.1826852e-03   1.7345038e-03   8.1179008e-03   1.1538594e+00   4.8349245e+01
   3.8735066e-02   4.9726966e-03   1.7069763e-03   7.9572704e-03   1.1581420e+00   4.6929097e+01
   3.9085024e-02   4.7775008e-03   1.6772526e-03   7.8002672e-03   1.1627244e+00   4.5485236e+01
   3.9472166e-02   4.6019478e-03   1.6454668e-03   7.6671462e-03   1.1388824e+00   4.4377432e+01
   3.9844666e-02   4.4496040e-03   1.6131578e-03   7.5752974e-03   1.1385892e+00   4.3314385e+01
   4.0151956e-02   4.3232494e-03   1.5835997e-03   7.5372912e-03   1.1443681e+00   4.1846669e+01
   4.0333454e-02   4.2235334e-03   1.5598924e-03   7.5624656e-03   1.1378818e+00   4.0600047e+01
   4.0335722e-02   4.1529984e-03   1.5445230e-03   7.6630668e-03   1.1570900e+00   3.8903252e+01
   4.0161906e-02   4.1163158e-03   1.5399242e-03   7.8544718e-03   1.1712673e+00   3.7519255e+01
   3.9875552e-02   4.1163012e-03   1.5489274e-03   8.1475026e-03   1.1564013e+00   3.6449311e+01
   3.9540476e-02   4.1525258e-03   1.5745530e-03   8.5486756e-03   1.1572380e+00   3.4573595e+01
   3.9190782e-02   4.2222772e-03   1.6186811e-03   9.0625020e-03   1.1516836e+00   3.3092295e+01
   3.8854768e-02   4.3225032e-03   1.6826309e-03   9.6885054e-03   1.1389052e+00   3.1951917e+01
   3.8561272e-02   4.4516896e-03   1.7685411e-03   1.0419526e-02   1.1686218e+00   3.0337286e+01
   3.8323654e-02   4.6080256e-03   1.8797111e-03   1.1242387e-02   1.1677528e+00   2.8440333e+01
   3.8139204e-02   4.7858616e-03   2.0196450e-03   1.2144933e-02   1.1401774e+00   2.6628145e+01
   3.7993698e-02   4.9753718e-03   2.1905852e-03   1.3119029e-02   1.1573275e+00   2.4878857e+01
   3.7872138e-02   5.1637738e-03   2.3944270e-03   1.4152555e-02   1.1786461e+00   2.2161231e+01
   3.7774934e-02   5.3378494e-03   2.6335664e-03   1.5225007e-02   1.1400077e+00   1.9506358e+01
   3.7705520e-02   5.4875266e-03   2.9100620e-03   1.6307854e-02   1.1088238e+00   1.7295385e+01
   3.7649478e-02   5.6082994e-03   3.2253842e-03   1.7371680e-02   1.1568267e+00   1.4694859e+01
   3.7578778e-02   5.6998858e-03   3.5811382e-03   1.8390618e-02   1.1870917e+00   1.2883802e+01
   3.7451592e-02   5.7624496e-03   3.9809264e-03   1.9350570e-02   1.1732224e+00   1.0700758e+01
   3.7207594e-02   5.7942478e-03   4.4292412e-03   2.0260298e-02   1.1457161e+00   8.4493344e+00
   3.6792810e-02   5.7907826e-03   4.9279912e-03   2.1127846e-02   1.1539640e+00   7.7404507e+00
   3.6167348e-02   5.7466592e-03   5.4756618e-03   2.1944208e-02   1.1599314e+00   6.0312849e+00
   3.5303706e-02   5.6595676e-03   6.0694154e-03   2.2685052e-02   1.1539536e+00   4.1191079e+00
   3.4210208e-02   5.5325078e-03   6.7088020e-03   2.3316996e-02   1.1656187e+00   3.6731500e+00
   3.2928560e-02   5.3717016e-03   7.3933226e-03   2.3824518e-02   1.1166251e+00   3.0591752e+00
   3.1524910e-02   5.1855218e-03   8.1173670e-03   2.4199930e-02   1.1373708e+00   2.6111594e+00
   3.0094470e-02   4.9870074e-03   8.8723598e-03   2.4438850e-02   1.1564325e+00   2.5481440e+00
   2.8746250e-02   4.7924370e-03   9.6534838e-03   2.4560362e-02   1.1281074e+00   2.4535796e+00
   2.7587348e-02   4.6178740e-03   1.0460300e-02   2.4595266e-02   1.1595691e+00   2.4888722e+00
   2.6718228e-02   4.4768366e-03   1.1286157e-02   2.4580090e-02   1.1538398e+00   2.5229206e+00
   2.6223232e-02   4.3787956e-03   1.2114366e-02   2.4542802e-02   1.1631664e+00   2.5448980e+00
   2.6161226e-02   4.3304768e-03   1.2918519e-02   2.4489866e-02   1.1453547e+00   2.5781667e+00
   2.6568640e-02   4.3354536e-03   1.3663936e-02   2.4417684e-02   1.1386906e+00   2.6291784e+00
   2.7477128e-02   4.3944022e-03   1.4324512e-02   2.4311978e-02   1.1528779e+00   2.5525007e+00
   2.8920424e-02   4.5073284e-03   1.4892853e-02   2.4146224e-02   1.1499570e+00   2.5993931e+00
   3.0929934e-02   4.6721294e-03   1.5375541e-02   2.3891914e-02   1.1556332e+00   2.4027223e+00
   3.3537848e-02   4.8882750e-03   1.5780876e-02   2.3536408e-02   1.1522220e+00   1.9742027e+00
   3.6764136e-02   5.1602080e-03   1.6107719e-02   2.3099576e-02   1.1697580e+00   2.1972099e+00
   4.0599822e-02   5.4926558e-03   1.6346319e-02   2.2634262e-02   1.1109095e+00   2.4168284e+00
   4.5014608e-02   5.8896734e-03   1.6485198e-02   2.2207498e-02   1.2026349e+00   2.3190450e+00
   4.9956906e-02   6.3536040e-03   1.6519990e-02   2.1881700e-02   1.1544574e+00   2.1996941e+00
   5.5339060e-02   6.8861038e-03   1.6455852e-02   2.1708248e-02   1.1266825e+00   2.1435685e+00
   6.1051374e-02   7.4905842e-03   1.6313372e-02   2.1728932e-02   1.1676129e+00   2.2374332e+00
   6.6993062e-02   8.1674670e-03   1.6120987e-02   2.1979912e-02   9.9786971e-01   2.2094757e+00
   7.3061244e-02   8.9107096e-03   1.5897192e-02   2.2483818e-02   1.1508101e+00   2.2114972e+00
   7.9120698e-02   9.7071900e-03   1.5662277e-02   2.3246252e-02   8.3486252e-01   2.1625278e+00
   8.5013206e-02   1.0538925e-02   1.5443209e-02   2.4265738e-02   1.1027271e+00   1.8934298e+00
   9.0558040e-02   1.1382501e-02   1.5264123e-02   2.5528968e-02   7.9013069e-01   1.7217118e+00
   9.5553464e-02   1.2204131e-02   1.5140041e-02   2.6997040e-02   2.6560392e+00   1.7005788e+00
   9.9799428e-02   1.2958279e-02   1.5076908e-02   2.8606732e-02   1.5696707e+01   1.6339032e+00
   1.0305383e-01   1.3597975e-02   1.5081477e-02   3.0282560e-02   3.3452908e+01   1.4504249e+00
   1.0512269e-01   1.4094265e-02   1.5156067e-02   3.1943374e-02   4.8488572e+01   1.3764304e+00
   1.0605463e-01   1.4439278e-02   1.5302721e-02   3.3510816e-02   6.1737446e+01   1.3870075e+00
   1.0605873e-01   1.4640798e-02   1.5525979e-02   3.4923344e-02   7.1303157e+01   1.3758947e+00
   1.0533078e-01   1.4720721e-02   1.5819750e-02   3.6123472e-02   7.9315490e+01   1.3979968e+00
   1.0407061e-01   1.4708831e-02   1.6170844e-02   3.7038902e-02   8.6660673e+01   1.3677574e+00
   1.0254837e-01   1.4635766e-02   1.6561532e-02   3.7588150e-02   9.2829635e+01   1.3481845e+00
   1.0104348e-01   1.4523765e-02   1.6977313e-02   3.7689020e-02   9.8833830e+01   1.3729892e+00
   9.9766140e-02   1.4383421e-02   1.7410283e-02   3.7289682e-02   1.0399845e+02   1.3929153e+00
   9.8855684e-02   1.4219347e-02   1.7848987e-02   3.6380596e-02   1.0813584e+02   1.3683036e+00
   9.8363652e-02   1.4034576e-02   1.8277540e-02   3.4970748e-02   1.1088163e+02   1.3503630e+00
   9.8255826e-02   1.3832345e-02   1.8682407e-02   3.3115820e-02   1.1273758e+02   1.3720832e+00
   9.8433918e-02   1.3612452e-02   1.9060802e-02   3.0924862e-02   1.1414218e+02   1.3742419e+00
   9.8736936e-02   1.3368932e-02   1.9410279e-02   2.8509748e-02   1.1484077e+02   1.3905026e+00
   9.8942430e-02   1.3097331e-02   1.9723834e-02   2.5970286e-02   1.1520179e+02   1.3779145e+00
   9.8851150e-02   1.2801475e-02   1.9990104e-02   2.3394190e-02   1.1561738e+02   1.3826996e+00
   9.8379872e-02   1.2493019e-02   2.0190888e-02   2.0859096e-02   1.1605019e+02   1.3847181e+00
   9.7483932e-02   1.2186710e-02   2.0311668e-02   1.8436836e-02   1.1623918e+02   1.3650837e+00
   9.6136146e-02   1.1900584e-02   2.0331092e-02   1.6184797e-02   1.1649593e+02   1.3819335e+00
   9.4427380e-02   1.1660612e-02   2.0236662e-02   1.4144590e-02   1.1677299e+02   1.3698123e+00
   9.2533266e-02   1.1495224e-02   2.0047322e-02   1.2343614e-02   1.1684658e+02   1.3981687e+00
   9.0614908e-02   1.1426806e-02   1.9790197e-02   1.0800650e-02   1.1695971e+02   1.3989565e+00
   8.8762892e-02   1.1472946e-02   1.9501267e-02   9.5309520e-03   1.1714426e+02   1.3769398e+00
   8.6998926e-02   1.1648225e-02   1.9220816e-02   8.5435280e-03   1.1722567e+02   1.4142753e+00
   8.5366754e-02   1.1959946e-02   1.8969993e-02   7.8413606e-03   1.1708334e+02   1.3843076e+00
   8.3952002e-02   1.2408870e-02   1.8753526e-02   7.4200154e-03   1.1678268e+02   1.3855583e+00
   8.2823312e-02   1.2988084e-02   1.8563450e-02   7.2677462e-03   1.1630520e+02   1.4153206e+00
   8.2017668e-02   1.3679624e-02   1.8381368e-02   7.3691646e-03   1.1581162e+02   1.3963103e+00
   8.1519476e-02   1.4458474e-02   1.8182635e-02   7.7046792e-03   1.1550251e+02   1.4012490e+00
   8.1261210e-02   1.5290701e-02   1.7937813e-02   8.2493410e-03   1.1507279e+02   1.3905287e+00
   8.1153224e-02   1.6135648e-02   1.7616640e-02   8.9749916e-03   1.1439060e+02   1.4039979e+00
   8.1093188e-02   1.6944752e-02   1.7189753e-02   9.8539410e-03   1.1366177e+02   1.4263831e+00
   8.0987534e-02   1.7662230e-02   1.6632506e-02   1.0859057e-02   1.1282490e+02   1.3997696e+00
   8.0814980e-02   1.8251803e-02   1.5931107e-02   1.1959773e-02   1.1187857e+02   1.4010377e+00
   8.0633232e-02   1.8707556e-02   1.5090563e-02   1.3124863e-02   1.1093615e+02   1.4126638e+00
   8.0487232e-02   1.9040902e-02   1.4140505e-02   1.4329669e-02   1.0988089e+02   1.3979313e+00
   8.0391570e-02   1.9264188e-02   1.3123420e-02   1.5551724e-02   1.0872572e+02   1.4019602e+00
   8.0358872e-02   1.9381885e-02   1.2082345e-02   1.6760606e-02   1.0754142e+02   1.4062853e+00
   8.0355138e-02   1.9392621e-02   1.1056699e-02   1.7921892e-02   1.0614050e+02   1.4109002e+00
   8.0297832e-02   1.9287482e-02   1.0075396e-02   1.9012135e-02   1.0432998e+02   1.4166667e+00
   8.0121282e-02   1.9061081e-02   9.1563802e-03   2.0016856e-02   1.0265531e+02   1.3850986e+00
   7.9768880e-02   1.8719451e-02   8.3091012e-03   2.0913910e-02   1.0119953e+02   1.3846065e+00
   7.9136940e-02   1.8269099e-02   7.5378792e-03   2.1678120e-02   9.9064836e+01   1.3968871e+00
   7.8106172e-02   1.7717375e-02   6.8451462e-03   2.2294294e-02   9.6856226e+01   1.3818483e+00
   7.6623694e-02   1.7082823e-02   6.2299068e-03   2.2748584e-02   9.5012359e+01   1.3978521e+00
   7.4737986e-02   1.6397825e-02   5.6883766e-03   2.3013710e-02   9.2965532e+01   1.4088591e+00
   7.2568464e-02   1.5699812e-02   5.2153388e-03   2.3053980e-02   9.0922333e+01   1.4058607e+00
   7.0239774e-02   1.5019338e-02   4.8068354e-03   2.2849366e-02   8.8349249e+01   1.4143121e+00
   6.7847644e-02   1.4375920e-02   4.4607330e-03   2.2397212e-02   8.5422375e+01   1.4023563e+00
   6.5452060e-02   1.3779025e-02   4.1713998e-03   2.1703408e-02   8.2554743e+01   1.3976040e+00
   6.3085744e-02   1.3231118e-02   3.9313672e-03   2.0800882e-02   7.9087473e+01   1.4067121e+00
   6.0783622e-02   1.2733223e-02   3.7375586e-03   1.9742131e-02   7.5412466e+01   1.3840528e+00
   5.8567912e-02   1.2285890e-02   3.5907094e-03   1.8571364e-02   7.1974946e+01   1.3818938e+00
   5.6427790e-02   1.1888942e-02   3.4933948e-03   1.7327688e-02   6.8719131e+01   1.3959253e+00
   5.4348494e-02   1.1544822e-02   3.4504442e-03   1.6052218e-02   6.5077143e+01   1.3771773e+00
   5.2324766e-02   1.1259243e-02   3.4661860e-03   1.4784511e-02   6.1026960e+01   1.3955525e+00
   5.0352130e-02   1.1044519e-02   3.5416336e-03   1.3555695e-02   5.6882385e+01   1.3980651e+00
   4.8404204e-02   1.0917690e-02   3.6757148e-03   1.2385040e-02   5.2177890e+01   1.3737001e+00
   4.6421626e-02   1.0890338e-02   3.8650902e-03   1.1285583e-02   4.8638690e+01   1.3947146e+00
   4.4381506e-02   1.0971687e-02   4.1070342e-03   1.0268674e-02   4.6476207e+01   1.4031061e+00
   4.2328918e-02   1.1173838e-02   4.4038344e-03   9.3437164e-03   4.3160430e+01   1.3957372e+00
   4.0314808e-02   1.1504367e-02   4.7596526e-03   8.5149070e-03   3.8914971e+01   1.3910128e+00
   3.8372838e-02   1.1960918e-02   5.1779098e-03   7.7806792e-03   3.5585130e+01   1.3963887e+00
   3.6510822e-02   1.2533608e-02   5.6621262e-03   7.1371860e-03   3.3428653e+01   1.4070617e+00
   3.4707796e-02   1.3206538e-02   6.2164106e-03   6.5807678e-03   3.0379956e+01   1.4035339e+00
   3.2942488e-02   1.3956736e-02   6.8422326e-03   6.1081314e-03   2.7828209e+01   1.4037702e+00
   3.1197280e-02   1.4755406e-02   7.5348346e-03   5.7137242e-03   2.6332862e+01   1.4079418e+00
   2.9463300e-02   1.5570365e-02   8.2871332e-03   5.3893508e-03   2.3016703e+01   1.4115834e+00
   2.7740286e-02   1.6376638e-02   9.0952142e-03   5.1263012e-03   2.1036120e+01   1.4076294e+00
   2.6017552e-02   1.7164563e-02   9.9598390e-03   4.9164910e-03   1.9410707e+01   1.3951592e+00
   2.4290848e-02   1.7928411e-02   1.0880224e-02   4.7535208e-03   1.5696607e+01   1.3926996e+00
   2.2588820e-02   1.8657284e-02   1.1847883e-02   4.6307260e-03   1.3116776e+01   1.3866184e+00
   2.0961338e-02   1.9338574e-02   1.2850169e-02   4.5407656e-03   1.0406171e+01   1.3916491e+00
   1.9453484e-02   1.9957904e-02   1.3872041e-02   4.4798280e-03   7.6810679e+00   1.4083974e+00
   1.8092850e-02   2.0499662e-02   1.4893655e-02   4.4466518e-03   5.9669130e+00   1.3940599e+00
   1.6891256e-02   2.0951878e-02   1.5886392e-02   4.4381724e-03   4.0400617e+00   1.3924157e+00
   1.5850762e-02   2.1303960e-02   1.6808880e-02   4.4495762e-03   3.0459069e+00   1.3929516e+00
   1.4968129e-02   2.1542234e-02   1.7609161e-02   4.4761442e-03   2.8358512e+00   1.3996915e+00
   1.4234835e-02   2.1651918e-02   1.8234799e-02   4.5140626e-03   2.1132831e+00   1.4081773e+00
   1.3633499e-02   2.1618472e-02   1.8638581e-02   4.5607492e-03   1.2641968e+00   1.3780280e+00
   1.3140400e-02   2.1437590e-02   1.8770301e-02   4.6143822e-03   1.1018593e+00   1.3926064e+00
   1.2731571e-02   2.1133614e-02   1.8594806e-02   4.6716638e-03   1.1770379e+00   1.3877440e+00
   1.2389462e-02   2.0744874e-02   1.8118644e-02   4.7269576e-03   1.1402995e+00   1.3785884e+00
   1.2103530e-02   2.0306508e-02   1.7378248e-02   4.7724528e-03   1.1946279e+00   1.4114128e+00
   1.1860899e-02   1.9861027e-02   1.6429653e-02   4.7993270e-03   1.1644305e+00   1.4021860e+00
   1.1644775e-02   1.9449246e-02   1.5340564e-02   4.8041530e-03   1.1615035e+00   1.3876299e+00
   1.1434828e-02   1.9099309e-02   1.4175295e-02   4.7897122e-03   1.1723010e+00   1.3820851e+00
   1.1210216e-02   1.8829103e-02   1.2992876e-02   4.7600756e-03   1.1404942e+00   1.3968699e+00
   1.0962533e-02   1.8647278e-02   1.1846382e-02   4.7217398e-03   1.1593975e+00   1.3873212e+00
   1.0697756e-02   1.8556066e-02   1.0780279e-02   4.6827232e-03   1.1615754e+00   1.3812880e+00
   1.0429377e-02   1.8545939e-02   9.8273852e-03   4.6501068e-03   1.1616826e+00   1.3848999e+00
   1.0175261e-02   1.8591730e-02   9.0069606e-03   4.6309386e-03   1.1603793e+00   1.3814957e+00
   9.9535164e-03   1.8658681e-02   8.3279410e-03   4.6306068e-03   1.1505619e+00   1.3890244e+00
   9.7745312e-03   1.8711861e-02   7.7915554e-03   4.6531852e-03   1.1470693e+00   1.3641519e+00
   9.6379144e-03   1.8716455e-02   7.3939200e-03   4.7033076e-03   1.1455543e+00   1.4173617e+00
   9.5381900e-03   1.8641776e-02   7.1319944e-03   4.7848162e-03   1.1278520e+00   1.3825169e+00
   9.4713792e-03   1.8476539e-02   7.0045192e-03   4.9003088e-03   1.1298166e+00   1.3700418e+00
   9.4392772e-03   1.8221833e-02   7.0064570e-03   5.0508656e-03   1.1609584e+00   1.4003692e+00
   9.4463438e-03   1.7876560e-02   7.1272098e-03   5.2345902e-03   1.1526244e+00   1.3596344e+00
   9.4969122e-03   1.7434448e-02   7.3533688e-03   5.4465504e-03   1.1338262e+00   1.4250801e+00
   9.5965836e-03   1.6887828e-02   7.6692080e-03   5.6800370e-03   1.1309212e+00   1.3185873e+00
   9.7465956e-03   1.6233094e-02   8.0538908e-03   5.9277664e-03   1.1593745e+00   1.4304086e+00
   9.9437394e-03   1.5463096e-02   8.4824036e-03   6.1826064e-03   1.1659578e+00   1.3796664e+00
   1.0185850e-02   1.4577210e-02   8.9270658e-03   6.4362350e-03   1.1262945e+00   1.3335490e+00
   1.0473532e-02   1.3605091e-02   9.3571148e-03   6.6775956e-03   1.1494358e+00   1.4430587e+00
   1.0813846e-02   1.2594975e-02   9.7410004e-03   6.8930372e-03   1.1535286e+00   1.1954232e+00
   1.1218837e-02   1.1590895e-02   1.0051435e-02   7.0691688e-03   1.1270800e+00   1.5175227e+00
   1.1703242e-02   1.0628911e-02   1.0271674e-02   7.2000804e-03   1.1576901e+00   1.0600842e+00
   1.2285819e-02   9.7372116e-03   1.0395413e-02   7.2883210e-03   1.1639754e+00   1.4114516e+00
   1.2986978e-02   8.9357392e-03   1.0423822e-02   7.3392508e-03   1.1505422e+00   1.0569253e+00
   1.3825076e-02   8.2363576e-03   1.0363050e-02   7.3598954e-03   1.1394799e+00   1.6708773e+00
   1.4812660e-02   7.6433520e-03   1.0216814e-02   7.3566810e-03   1.1272949e+00   1.2160826e+01
   1.5955725e-02   7.1557146e-03   9.9840058e-03   7.3317080e-03   1.1593758e+00   2.4535999e+01
   1.7256955e-02   6.7717288e-03   9.6718156e-03   7.2862146e-03   1.1593901e+00   3.6721349e+01
   1.8717260e-02   6.4939378e-03   9.3010932e-03   7.2253954e-03   1.1226787e+00   5.3112577e+01
   2.0326738e-02   6.3242400e-03   8.8923414e-03   7.1561182e-03   1.1553233e+00   6.6757466e+01
   2.2059072e-02   6.2573840e-03   8.4655198e-03   7.0852184e-03   1.1571755e+00   7.7954845e+01
   2.3876494e-02   6.2828996e-03   8.0470044e-03   7.0223734e-03   1.1194485e+00   8.8572208e+01
   2.5734002e-02   6.3849498e-03   7.6622064e-03   6.9775838e-03   1.1543480e+00   9.8075654e+01
   2.7584380e-02   6.5416062e-03   7.3305212e-03   6.9563462e-03   1.1622912e+00   1.0568893e+02
   2.9368064e-02   6.7260740e-03   7.0686570e-03   6.9604166e-03   1.1331236e+00   1.1060260e+02
   3.1031040e-02   6.9124768e-03   6.8926190e-03   6.9887242e-03   1.1278411e+00   1.1406218e+02
   3.2553432e-02   7.0858798e-03   6.8133098e-03   7.0370910e-03   1.1337688e+00   1.1600915e+02
   3.3924714e-02   7.2407152e-03   6.8349018e-03   7.0984916e-03   1.1688121e+00   1.1712704e+02
   3.5145936e-02   7.3723246e-03   6.9570376e-03   7.1610296e-03   1.1790120e+00   1.1789778e+02
   3.6230724e-02   7.4723832e-03   7.1778342e-03   7.2100542e-03   1.1509413e+00   1.1826377e+02
   3.7181980e-02   7.5313942e-03   7.5000322e-03   7.2354118e-03   1.1397949e+00   1.1826717e+02
   3.7995940e-02   7.5468510e-03   7.9282976e-03   7.2330444e-03   1.1524162e+00   1.1790406e+02
   3.8650638e-02   7.5238142e-03   8.4644576e-03   7.2022572e-03   1.1559148e+00   1.1778352e+02
   3.9108970e-02   7.4669728e-03   9.1076120e-03   7.1428724e-03   1.1612195e+00   1.1756596e+02
   3.9331066e-02   7.3748926e-03   9.8523508e-03   7.0542456e-03   1.1728435e+00   1.1714973e+02
   3.9299816e-02   7.2462418e-03   1.0689595e-02   6.9386512e-03   1.1652965e+00   1.1668879e+02
   3.9061696e-02   7.0883490e-03   1.1605783e-02   6.8018186e-03   1.1684569e+00   1.1607588e+02
   3.8702094e-02   6.9146254e-03   1.2580522e-02   6.6497102e-03   1.1538109e+00   1.1551675e+02
   3.8297790e-02   6.7388822e-03   1.3588736e-02   6.4894952e-03   1.1566503e+00   1.1475850e+02
   3.7894820e-02   6.5706986e-03   1.4604050e-02   6.3286178e-03   1.1684571e+00   1.1391933e+02
   3.7517022e-02   6.4151360e-03   1.5594636e-02   6.1724566e-03   1.1451574e+00   1.1303727e+02
   3.7181562e-02   6.2738266e-03   1.6517457e-02   6.0256910e-03   1.1389976e+00   1.1168235e+02
   3.6892122e-02   6.1435586e-03   1.7321389e-02   5.8910116e-03   1.1478540e+00   1.1029199e+02
   3.6647094e-02   6.0207868e-03   1.7957021e-02   5.7708800e-03   1.1712089e+00   1.0886181e+02
   3.6452752e-02   5.9064382e-03   1.8380740e-02   5.6685108e-03   1.1578756e+00   1.0726204e+02
   3.6325512e-02   5.8064888e-03   1.8541159e-02   5.5850706e-03   1.1505443e+00   1.0584264e+02
   3.6274106e-02   5.7271078e-03   1.8397826e-02   5.5215068e-03   1.1798118e+00   1.0429857e+02
   3.6290272e-02   5.6686468e-03   1.7956934e-02   5.4771132e-03   1.1631693e+00   1.0291841e+02
   3.6382362e-02   5.6300522e-03   1.7258713e-02   5.4472130e-03   1.1520319e+00   1.0150128e+02
   3.6569902e-02   5.6119762e-03   1.6362362e-02   5.4229506e-03   1.1716458e+00   9.9708599e+01
   3.6866220e-02   5.6158212e-03   1.5333187e-02   5.3937504e-03   1.1507419e+00   9.7950783e+01
   3.7284836e-02   5.6453592e-03   1.4222521e-02   5.3520316e-03   1.1388202e+00   9.5847097e+01
   3.7816132e-02   5.7034386e-03   1.3066354e-02   5.2916024e-03   1.1735977e+00   9.3587634e+01
   3.8435518e-02   5.7918188e-03   1.1889726e-02   5.2102416e-03   1.1661804e+00   9.1595751e+01
   3.9118684e-02   5.9142020e-03   1.0717231e-02   5.1116928e-03   1.1495954e+00   8.9765541e+01
   3.9813094e-02   6.0725084e-03   9.5731444e-03   5.0001998e-03   1.1388732e+00   8.7524651e+01
   4.0453672e-02   6.2652254e-03   8.4738442e-03   4.8798764e-03   1.1373032e+00   8.4980816e+01
   4.1003892e-02   6.4879616e-03   7.4350332e-03   4.7539924e-03   1.1591809e+00   8.2758114e+01
   4.1437222e-02   6.7327220e-03   6.4735358e-03   4.6233590e-03   1.1433192e+00   8.0472834e+01
   4.1724810e-02   6.9904478e-03   5.6015054e-03   4.4875250e-03   1.1548705e+00   7.8207259e+01
   4.1843290e-02   7.2495652e-03   4.8249038e-03   4.3447090e-03   1.1863556e+00   7.5775943e+01
   4.1748992e-02   7.4934488e-03   4.1448600e-03   4.1941352e-03   1.1682730e+00   7.3504612e+01
   4.1401724e-02   7.7056388e-03   3.5599316e-03   4.0398176e-03   1.1565578e+00   7.1325018e+01
   4.0813012e-02   7.8726098e-03   3.0658326e-03   3.8886828e-03   1.1622312e+00   6.8263883e+01
   4.0044932e-02   7.9836404e-03   2.6550620e-03   3.7480786e-03   1.1543827e+00   6.5516594e+01
   3.9188470e-02   8.0311016e-03   2.3188922e-03   3.6265736e-03   1.1541432e+00   6.2725734e+01
   3.8330828e-02   8.0099342e-03   2.0495928e-03   3.5349714e-03   1.1689444e+00   5.9136873e+01
   3.7542572e-02   7.9185732e-03   1.8398807e-03   3.4852492e-03   1.1732819e+00   5.6002999e+01
   3.6876844e-02   7.7596660e-03   1.6810775e-03   3.4876908e-03   1.1797042e+00   5.3127524e+01
   3.6373002e-02   7.5429026e-03   1.5651623e-03   3.5510782e-03   1.1643128e+00   5.0668574e+01
   3.6065496e-02   7.2824534e-03   1.4875121e-03   3.6829612e-03   1.1427295e+00   4.8179824e+01
   3.5974340e-02   6.9885378e-03   1.4450578e-03   3.8888106e-03   1.1655573e+00   4.5124394e+01
   3.6095388e-02   6.6654356e-03   1.4346178e-03   4.1724082e-03   1.1601064e+00   4.2505635e+01
   3.6416420e-02   6.3156648e-03   1.4540087e-03   4.5352190e-03   1.1709168e+00   3.9851599e+01
   3.6933372e-02   5.9481156e-03   1.5016201e-03   4.9782522e-03   1.1936336e+00   3.7874777e+01
   3.7624934e-02   5.5767158e-03   1.5753655e-03   5.5019700e-03   1.1625414e+00   3.6384745e+01
   3.8441254e-02   5.2110730e-03   1.6728730e-03   6.1057268e-03   1.1626612e+00   3.3905059e+01
   3.9320894e-02   4.8583390e-03   1.7906000e-03   6.7941228e-03   1.1451694e+00   3.1447417e+01
   4.0212850e-02   4.5250706e-03   1.9236193e-03   7.5758202e-03   1.1484669e+00   2.8865923e+01
   4.1113206e-02   4.2140572e-03   2.0677142e-03   8.4567628e-03   1.1686718e+00   2.6422814e+01
   4.2045190e-02   3.9280796e-03   2.2203648e-03   9.4401108e-03   1.1555049e+00   2.3780940e+01
   4.3028020e-02   3.6741330e-03   2.3789022e-03   1.0525762e-02   1.1891046e+00   2.0836158e+01
   4.4069476e-02   3.4602398e-03   2.5401094e-03   1.1709967e-02   1.1709832e+00   1.8941923e+01
   4.5142702e-02   3.2914250e-03   2.7028116e-03   1.2987759e-02   1.1537153e+00   1.6456478e+01
   4.6201980e-02   3.1695570e-03   2.8689142e-03   1.4348389e-02   1.1710557e+00   1.3799143e+01
   4.7183834e-02   3.0944122e-03   3.0427730e-03   1.5769433e-02   1.1538606e+00   1.1392996e+01
   4.8004160e-02   3.0655866e-03   3.2288392e-03   1.7228351e-02   1.1619983e+00   8.7685456e+00
   4.8593316e-02   3.0821300e-03   3.4299890e-03   1.8710841e-02   1.1613847e+00   7.3488396e+00
   4.8912860e-02   3.1403428e-03   3.6498200e-03   2.0201694e-02   1.1747764e+00   5.5434643e+00
   4.8980338e-02   3.2352182e-03   3.8929244e-03   2.1676168e-02   1.1917909e+00   3.6745900e+00
   4.8847712e-02   3.3616424e-03   4.1621624e-03   2.3099612e-02   1.1756359e+00   3.2643783e+00
   4.8563764e-02   3.5138746e-03   4.4590476e-03   2.4444542e-02   1.1669761e+00   3.0871698e+00
   4.8181414e-02   3.6832558e-03   4.7864668e-03   2.5698310e-02   1.1540804e+00   2.9645427e+00
   4.7738010e-02   3.8579450e-03   5.1464144e-03   2.6848370e-02   1.1610860e+00   2.3303691e+00
   4.7265712e-02   4.0321984e-03   5.5373552e-03   2.7880790e-02   1.1768462e+00   1.5170711e+00
   4.6802142e-02   4.2100106e-03   5.9532016e-03   2.8797896e-02   1.1444144e+00   1.3994461e+00
   4.6375848e-02   4.3972782e-03   6.3837734e-03   2.9617050e-02   1.1375325e+00   1.3898752e+00
   4.6018196e-02   4.5968806e-03   6.8240482e-03   3.0345334e-02   1.1709779e+00   1.3856528e+00
   4.5764012e-02   4.8089938e-03   7.2762922e-03   3.0972046e-02   1.1431886e+00   1.3819811e+00
   4.5657246e-02   5.0332304e-03   7.7460310e-03   3.1463546e-02   1.1423430e+00   1.3705691e+00
   4.5748260e-02   5.2697540e-03   8.2394302e-03   3.1779290e-02   1.1545471e+00   1.4000483e+00
   4.6070156e-02   5.5198366e-03   8.7561074e-03   3.1911966e-02   1.1463295e+00   1.3946960e+00
   4.6619300e-02   5.7836796e-03   9.2895690e-03   3.1880506e-02   1.1712284e+00   1.3970495e+00
   4.7351384e-02   6.0568148e-03   9.8312388e-03   3.1710186e-02   1.1318086e+00   1.3741764e+00
   4.8193714e-02   6.3294006e-03   1.0373857e-02   3.1429956e-02   1.1646918e+00   1.3759370e+00
   4.9067832e-02   6.5855082e-03   1.0909402e-02   3.1055562e-02   1.1409007e+00   1.3842122e+00
   4.9896936e-02   6.8030300e-03   1.1421011e-02   3.0574504e-02   1.1297909e+00   1.3764970e+00
   5.0602240e-02   6.9590138e-03   1.1883369e-02   2.9971968e-02   1.1903413e+00   1.4021121e+00
   5.1168656e-02   7.0462906e-03   1.2270523e-02   2.9263230e-02   1.0855246e+00   1.4054656e+00
   5.1670388e-02   7.0796426e-03   1.2568755e-02   2.8485714e-02   1.1874653e+00   1.3776777e+00
   5.2196382e-02   7.0797798e-03   1.2774127e-02   2.7671218e-02   1.1328974e+00   1.3905186e+00
   5.2820436e-02   7.0658240e-03   1.2885747e-02   2.6834654e-02   1.1440409e+00   1.3923414e+00
   5.3599866e-02   7.0567732e-03   1.2913518e-02   2.5985594e-02   1.1978598e+00   1.3743439e+00
   5.4557866e-02   7.0692762e-03   1.2876311e-02   2.5124752e-02   1.0571609e+00   1.3863810e+00
   5.5681516e-02   7.1172126e-03   1.2798410e-02   2.4252636e-02   1.2597365e+00   1.3907043e+00
   5.6945978e-02   7.2116102e-03   1.2705875e-02   2.3382984e-02   1.0572759e+00   1.4030517e+00
   5.8323850e-02   7.3620818e-03   1.2630986e-02   2.2527028e-02   1.2283594e+00   1.4043936e+00
   5.9797254e-02   7.5760918e-03   1.2618149e-02   2.1687218e-02   1.0574059e+00   1.3753845e+00
   6.1390784e-02   7.8554752e-03   1.2706249e-02   2.0851508e-02   9.6823796e-01   1.3761363e+00
   6.3152352e-02   8.1990126e-03   1.2929233e-02   1.9998325e-02   1.1753278e+00   1.3956405e+00
   6.5121288e-02   8.6055168e-03   1.3323723e-02   1.9113345e-02   6.2105789e-01   1.3878097e+00
   6.7303270e-02   9.0725590e-03   1.3918612e-02   1.8201020e-02   1.4434661e+00   1.3803227e+00
   6.9658314e-02   9.5935498e-03   1.4731626e-02   1.7283505e-02   7.0396730e-02   1.3697949e+00
   7.2120904e-02   1.0160660e-02   1.5768107e-02   1.6378789e-02   7.9684162e+00   1.3645781e+00
   7.4603936e-02   1.0769109e-02   1.7024305e-02   1.5500229e-02   3.1785941e+01   1.3828845e+00
   7.7020704e-02   1.1410532e-02   1.8487964e-02   1.4658497e-02   5.1829871e+01   1.3788463e+00
   7.9291410e-02   1.2069882e-02   2.0138000e-02   1.3852997e-02   6.6744915e+01   1.3543506e+00
   8.1289950e-02   1.2727565e-02   2.1946400e-02   1.3082970e-02   7.9285318e+01   1.3567514e+00
   8.2819642e-02   1.3359018e-02   2.3868076e-02   1.2355923e-02   8.7242443e+01   1.3939602e+00
   8.3645560e-02   1.3936320e-02   2.5842320e-02   1.1682829e-02   9.5495443e+01   1.3857901e+00
   8.3526200e-02   1.4429908e-02   2.7806352e-02   1.1070201e-02   1.0304251e+02   1.3693315e+00
   8.2282556e-02   1.4810319e-02   2.9695378e-02   1.0518433e-02   1.0925788e+02   1.3895975e+00
   7.9933688e-02   1.5052466e-02   3.1424288e-02   1.0023507e-02   1.1350899e+02   1.3699201e+00
   7.6671816e-02   1.5142758e-02   3.2896830e-02   9.5744244e-03   1.1569826e+02   1.3711041e+00
   7.2692388e-02   1.5076832e-02   3.4030020e-02   9.1526766e-03   1.1726472e+02   1.3810781e+00
   6.8170536e-02   1.4861173e-02   3.4732034e-02   8.7335902e-03   1.1812619e+02   1.3637662e+00
   6.3296880e-02   1.4517566e-02   3.4928394e-02   8.2952776e-03   1.1872750e+02   1.3593390e+00
   5.8232310e-02   1.4069367e-02   3.4614888e-02   7.8303250e-03   1.1876151e+02   1.3756201e+00
   5.3089542e-02   1.3540079e-02   3.3844238e-02   7.3444630e-03   1.1843183e+02   1.3948976e+00
   4.7957244e-02   1.2958966e-02   3.2705102e-02   6.8521362e-03   1.1806458e+02   1.3736057e+00
   4.2908420e-02   1.2357752e-02   3.1293872e-02   6.3730872e-03   1.1776202e+02   1.3843860e+00
   3.8014374e-02   1.1767901e-02   2.9699700e-02   5.9259012e-03   1.1770187e+02   1.3794338e+00
   3.3349450e-02   1.1215609e-02   2.8005200e-02   5.5245484e-03   1.1749232e+02   1.3664463e+00
   2.8977104e-02   1.0721026e-02   2.6278630e-02   5.1813890e-03   1.1722021e+02   1.4075138e+00
   2.4942500e-02   1.0295048e-02   2.4578446e-02   4.9113846e-03   1.1712374e+02   1.3888764e+00
   2.1266420e-02   9.9389898e-03   2.2951516e-02   4.7318842e-03   1.1716415e+02   1.3704974e+00
   1.7959866e-02   9.6471472e-03   2.1428822e-02   4.6636556e-03   1.1703449e+02   1.4050078e+00
   1.5036873e-02   9.4091932e-03   2.0024222e-02   4.7299916e-03   1.1666274e+02   1.3975438e+00
   1.2503706e-02   9.2193102e-03   1.8739729e-02   4.9523438e-03   1.1630943e+02   1.3741201e+00
   1.0354454e-02   9.0712492e-03   1.7570221e-02   5.3493052e-03   1.1589863e+02   1.3893748e+00
   8.5733552e-03   8.9540594e-03   1.6503323e-02   5.9370240e-03   1.1534274e+02   1.3605936e+00
   7.1364130e-03   8.8593076e-03   1.5529199e-02   6.7311166e-03   1.1466597e+02   1.3713767e+00
   6.0144888e-03   8.7785556e-03   1.4637233e-02   7.7459984e-03   1.1398226e+02   1.4223305e+00
   5.1759376e-03   8.7037522e-03   1.3808199e-02   8.9923942e-03   1.1342591e+02   1.3903210e+00
   4.5866944e-03   8.6295722e-03   1.3018551e-02   1.0477363e-02   1.1289519e+02   1.3968121e+00
   4.2100932e-03   8.5505336e-03   1.2250109e-02   1.2204417e-02   1.1234677e+02   1.4039696e+00
   4.0113298e-03   8.4660428e-03   1.1495280e-02   1.4173468e-02   1.1170696e+02   1.3831535e+00
   3.9612938e-03   8.3852472e-03   1.0751071e-02   1.6377494e-02   1.1080663e+02   1.3768074e+00
   4.0327686e-03   8.3169418e-03   1.0020572e-02   1.8802964e-02   1.0998132e+02   1.3567032e+00
   4.1996980e-03   8.2640708e-03   9.3149238e-03   2.1432424e-02   1.0938926e+02   1.3877564e+00
   4.4409410e-03   8.2330544e-03   8.6435984e-03   2.4241298e-02   1.0859121e+02   1.4208717e+00
   4.7383264e-03   8.2332744e-03   8.0109856e-03   2.7189632e-02   1.0755602e+02   1.3955975e+00
   5.0739410e-03   8.2697918e-03   7.4251226e-03   3.0220604e-02   1.0632920e+02   1.3879300e+00
   5.4285774e-03   8.3415940e-03   6.8977400e-03   3.3281724e-02   1.0510465e+02   1.3990218e+00
   5.7815054e-03   8.4435164e-03   6.4339594e-03   3.6322234e-02   1.0394214e+02   1.3700409e+00
   6.1096340e-03   8.5676006e-03   6.0338126e-03   3.9266096e-02   1.0254371e+02   1.3769596e+00
   6.3898732e-03   8.7018092e-03   5.6988218e-03   4.2019966e-02   1.0124253e+02   1.4172435e+00
   6.6120662e-03   8.8292780e-03   5.4296460e-03   4.4490630e-02   9.9937562e+01   1.3945910e+00
   6.7826304e-03   8.9300084e-03   5.2224178e-03   4.6579060e-02   9.8325616e+01   1.3921362e+00
   6.9124714e-03   8.9912524e-03   5.0713384e-03   4.8160222e-02   9.6311264e+01   1.4164811e+00
   7.0101214e-03   9.0111870e-03   4.9717038e-03   4.9101638e-02   9.4032950e+01   1.4113794e+00
   7.0853920e-03   8.9980336e-03   4.9167852e-03   4.9314094e-02   9.1677922e+01   1.4024659e+00
   7.1506558e-03   8.9685034e-03   4.8955448e-03   4.8776906e-02   8.8812105e+01   1.3970348e+00
   7.2144422e-03   8.9350088e-03   4.8955414e-03   4.7569128e-02   8.5788466e+01   1.3796466e+00
   7.2773762e-03   8.9046298e-03   4.9067268e-03   4.5842678e-02   8.2104066e+01   1.3698335e+00
   7.3345500e-03   8.8816460e-03   4.9220340e-03   4.3743492e-02   7.8552871e+01   1.4140201e+00
   7.3776636e-03   8.8660420e-03   4.9337148e-03   4.1405264e-02   7.6026077e+01   1.4162831e+00
   7.3977054e-03   8.8574410e-03   4.9338508e-03   3.8957590e-02   7.3062146e+01   1.3902469e+00
   7.3940632e-03   8.8512376e-03   4.9197192e-03   3.6509454e-02   7.1083409e+01   1.4032557e+00
   7.3788258e-03   8.8386006e-03   4.8912354e-03   3.4134218e-02   6.9066278e+01   1.3964198e+00
   7.3689494e-03   8.8163166e-03   4.8486558e-03   3.1867052e-02   6.5861496e+01   1.3976959e+00
   7.3814538e-03   8.7882762e-03   4.7971290e-03   2.9722232e-02   6.3658600e+01   1.3841781e+00
   7.4341496e-03   8.7634532e-03   4.7437818e-03   2.7700580e-02   6.1663775e+01   1.3611856e+00
   7.5437182e-03   8.7580436e-03   4.6936192e-03   2.5789546e-02   5.9956353e+01   1.3801690e+00
   7.7235916e-03   8.7923952e-03   4.6533104e-03   2.3956972e-02   5.8205140e+01   1.3835129e+00
   7.9832418e-03   8.8831204e-03   4.6304920e-03   2.2160758e-02   5.5723036e+01   1.3762420e+00
   8.3259098e-03   9.0384138e-03   4.6289280e-03   2.0373222e-02   5.3422940e+01   1.3903287e+00
   8.7489064e-03   9.2593666e-03   4.6483942e-03   1.8582843e-02   5.1589416e+01   1.3920304e+00
   9.2473526e-03   9.5432464e-03   4.6852658e-03   1.6803772e-02   4.9741248e+01   1.3630656e+00
   9.8137954e-03   9.8844114e-03   4.7373212e-03   1.5073836e-02   4.7167576e+01   1.3781173e+00
   1.0442968e-02   1.0273904e-02   4.8090154e-03   1.3426157e-02   4.5550711e+01   1.4210444e+00
   1.1137401e-02   1.0699351e-02   4.9077062e-03   1.1881635e-02   4.3671098e+01   1.3975067e+00
   1.1898438e-02   1.1143517e-02   5.0409212e-03   1.0454828e-02   4.1167522e+01   1.3882101e+00
   1.2717412e-02   1.1591227e-02   5.2146046e-03   9.1586084e-03   3.9039206e+01   1.3834298e+00
   1.3576551e-02   1.2046796e-02   5.4297856e-03   8.0024590e-03   3.6006205e+01   1.3689157e+00
   1.4456396e-02   1.2530474e-02   5.6832316e-03   6.9877814e-03   3.4039620e+01   1.3821513e+00
   1.5338937e-02   1.3059063e-02   5.9679644e-03   6.1101574e-03   3.1249178e+01   1.3703700e+00
   1.6203340e-02   1.3636700e-02   6.2721036e-03   5.3616334e-03   2.7269174e+01   1.3952653e+00
   1.7026248e-02   1.4258448e-02   6.5795916e-03   4.7343972e-03   2.4442552e+01   1.4029225e+00
   1.7785096e-02   1.4925438e-02   6.8732206e-03   4.2208438e-03   2.0818610e+01   1.3703424e+00
   1.8457248e-02   1.5642195e-02   7.1365154e-03   3.8103582e-03   1.7327153e+01   1.3763634e+00
   1.9015424e-02   1.6403585e-02   7.3510388e-03   3.4910384e-03   1.4607571e+01   1.3824891e+00
   1.9435567e-02   1.7197932e-02   7.4934342e-03   3.2507854e-03   1.1879175e+01   1.4065424e+00
   1.9707883e-02   1.8007060e-02   7.5430656e-03   3.0767886e-03   8.6991295e+00   1.3940241e+00
   1.9829397e-02   1.8805005e-02   7.4899448e-03   2.9561984e-03   5.8445055e+00   1.3632810e+00
   1.9790235e-02   1.9562184e-02   7.3330268e-03   2.8777572e-03   4.8776616e+00   1.3727336e+00
   1.9580378e-02   2.0254056e-02   7.0847854e-03   2.8322612e-03   4.3457661e+00   1.3688770e+00
   1.9214222e-02   2.0865088e-02   6.7690216e-03   2.8110774e-03   3.7511362e+00   1.3775444e+00
   1.8726803e-02   2.1383424e-02   6.4080534e-03   2.8060830e-03   3.2071533e+00   1.3825899e+00
   1.8148701e-02   2.1798090e-02   6.0214868e-03   2.8101630e-03   2.6921344e+00   1.3928126e+00
   1.7496491e-02   2.2086110e-02   5.6267706e-03   2.8166344e-03   2.4917193e+00   1.3843169e+00
   1.6780658e-02   2.2210196e-02   5.2382570e-03   2.8206386e-03   1.8951995e+00   1.3831646e+00
   1.6018671e-02   2.2146378e-02   4.8670628e-03   2.8201060e-03   1.3945618e+00   1.3890110e+00
   1.5234736e-02   2.1909230e-02   4.5186444e-03   2.8135466e-03   1.3212530e+00   1.3694536e+00
   1.4451301e-02   2.1544070e-02   4.1943496e-03   2.7995534e-03   1.2751110e+00   1.4155257e+00
   1.3683613e-02   2.1093936e-02   3.8943594e-03   2.7773420e-03   1.3563932e+00   1.3715335e+00
   1.2944352e-02   2.0583840e-02   3.6183820e-03   2.7478482e-03   1.4280817e+00   1.3839453e+00
   1.2246711e-02   2.0022758e-02   3.3639032e-03   2.7149458e-03   1.3953141e+00   1.3994582e+00
   1.1594723e-02   1.9404140e-02   3.1261010e-03   2.6832390e-03   1.4082282e+00   1.3486170e+00
   1.0981643e-02   1.8713628e-02   2.9020720e-03   2.6565512e-03   1.4601073e+00   1.4223199e+00
   1.0394165e-02   1.7940108e-02   2.6937736e-03   2.6382426e-03   1.4099318e+00   1.3355334e+00
   9.8150182e-03   1.7083103e-02   2.5061498e-03   2.6315310e-03   1.3959673e+00   1.4056093e+00
   9.2241562e-03   1.6151048e-02   2.3429792e-03   2.6392828e-03   1.4094286e+00   1.3621237e+00
   8.6002514e-03   1.5158280e-02   2.2060184e-03   2.6631654e-03   1.3886753e+00   1.3638936e+00
   7.9366692e-03   1.4128399e-02   2.0966566e-03   2.7033788e-03   1.4605434e+00   1.4530462e+00
   7.2488832e-03   1.3084635e-02   2.0164496e-03   2.7584024e-03   1.4558499e+00   1.3098553e+00
   6.5607170e-03   1.2040260e-02   1.9672548e-03   2.8258294e-03   1.4468982e+00   1.5028854e+00
   5.8965872e-03   1.1009247e-02   1.9504351e-03   2.9036288e-03   1.4957633e+00   1.1953475e+00
   5.2806122e-03   1.0011336e-02   1.9654775e-03   2.9899624e-03   1.4824183e+00   1.4424614e+00
   4.7383506e-03   9.0640914e-03   2.0115138e-03   3.0832474e-03   1.4785738e+00   1.2153913e+00
   4.3008292e-03   8.1842228e-03   2.0882064e-03   3.1819182e-03   1.4778675e+00   1.2054129e+00
   4.0020892e-03   7.3868842e-03   2.1949740e-03   3.2834802e-03   1.4968499e+00   1.4866610e+00
   3.8751716e-03   6.6781416e-03   2.3308848e-03   3.3855856e-03   1.4909127e+00   6.1814801e-01
   3.9510604e-03   6.0565226e-03   2.4926138e-03   3.4867520e-03   1.5528556e+00   9.5380694e+00
   4.2600646e-03   5.5164812e-03   2.6770668e-03   3.5859228e-03   1.5767140e+00   2.3088080e+01
   4.8321802e-03   5.0499412e-03   2.8841718e-03   3.6823426e-03   1.4656196e+00   3.2729957e+01
   5.6958204e-03   4.6455290e-03   3.1135638e-03   3.7744188e-03   1.4592648e+00   4.6174153e+01
   6.8760684e-03   4.2878014e-03   3.3641276e-03   3.8607392e-03   1.2927790e+00   5.8408432e+01
   8.3939234e-03   3.9637910e-03   3.6329610e-03   3.9403034e-03   1.1304641e+00   6.7769804e+01
   1.0267749e-02   3.6677922e-03   3.9152748e-03   4.0124304e-03   1.1669581e+00   7.7078058e+01
   1.2509644e-02   3.3989388e-03   4.2076986e-03   4.0788384e-03   1.1212777e+00   8.5078239e+01
   1.5123255e-02   3.1580834e-03   4.5103184e-03   4.1413142e-03   1.1230821e+00   9.3218497e+01
   1.8100340e-02   2.9456622e-03   4.8255326e-03   4.2006944e-03   1.1416290e+00   9.9529175e+01
   2.1417362e-02   2.7620526e-03   5.1528950e-03   4.2575982e-03   1.1319832e+00   1.0384484e+02
   2.5032118e-02   2.6084404e-03   5.4913854e-03   4.3112738e-03   1.1463370e+00   1.0720801e+02
   2.8877534e-02   2.4849348e-03   5.8426920e-03   4.3587004e-03   1.1316986e+00   1.0923644e+02
   3.2860316e-02   2.3907236e-03   6.2090614e-03   4.3943258e-03   1.1345589e+00   1.1048781e+02
   3.6853024e-02   2.3243044e-03   6.5961256e-03   4.4133874e-03   1.1377901e+00   1.1131649e+02
   4.0709296e-02   2.2823440e-03   7.0102308e-03   4.4124480e-03   1.1178008e+00   1.1182934e+02
   4.4259660e-02   2.2599554e-03   7.4533804e-03   4.3881874e-03   1.1181120e+00   1.1215715e+02
   4.7311244e-02   2.2525328e-03   7.9277914e-03   4.3392878e-03   1.1444154e+00   1.1254439e+02
   4.9736976e-02   2.2583682e-03   8.4348146e-03   4.2675382e-03   1.1587294e+00   1.1272232e+02
   5.1500166e-02   2.2775222e-03   8.9692990e-03   4.1775640e-03   1.1536076e+00   1.1282310e+02
   5.2607022e-02   2.3100996e-03   9.5203500e-03   4.0759922e-03   1.1497121e+00   1.1293221e+02
   5.3095572e-02   2.3556212e-03   1.0069809e-02   3.9711522e-03   1.1505901e+00   1.1275524e+02
   5.3041868e-02   2.4136100e-03   1.0597288e-02   3.8702426e-03   1.1544824e+00   1.1237303e+02
   5.2561002e-02   2.4852264e-03   1.1089603e-02   3.7777982e-03   1.1594072e+00   1.1186804e+02
   5.1764100e-02   2.5706018e-03   1.1542054e-02   3.6983538e-03   1.1749785e+00   1.1144290e+02
   5.0732350e-02   2.6685768e-03   1.1962022e-02   3.6363692e-03   1.1797225e+00   1.1089208e+02
   4.9543534e-02   2.7787874e-03   1.2364389e-02   3.5944188e-03   1.1600832e+00   1.1014606e+02
   4.8275642e-02   2.9022076e-03   1.2761558e-02   3.5738896e-03   1.1555631e+00   1.0934215e+02
   4.6980192e-02   3.0421520e-03   1.3164295e-02   3.5770698e-03   1.1822712e+00   1.0852484e+02
   4.5676236e-02   3.2025272e-03   1.3580303e-02   3.6066420e-03   1.1881549e+00   1.0758145e+02
   4.4366856e-02   3.3875448e-03   1.4011538e-02   3.6637830e-03   1.1642459e+00   1.0634763e+02
   4.3061830e-02   3.6010930e-03   1.4455683e-02   3.7483256e-03   1.1681932e+00   1.0537626e+02
   4.1796494e-02   3.8439886e-03   1.4901630e-02   3.8587494e-03   1.1730673e+00   1.0455950e+02
   4.0629114e-02   4.1151118e-03   1.5325989e-02   3.9920416e-03   1.1570467e+00   1.0377167e+02
   3.9626674e-02   4.4126580e-03   1.5695806e-02   4.1438198e-03   1.1518431e+00   1.0323023e+02
   3.8853008e-02   4.7340546e-03   1.5975545e-02   4.3081438e-03   1.1564387e+00   1.0236090e+02
   3.8368376e-02   5.0753540e-03   1.6131951e-02   4.4781794e-03   1.1561361e+00   1.0122194e+02
   3.8220938e-02   5.4294854e-03   1.6124016e-02   4.6456588e-03   1.1484461e+00   1.0007486e+02
   3.8437086e-02   5.7846364e-03   1.5917446e-02   4.8019810e-03   1.1711590e+00   9.8773851e+01
   3.9024734e-02   6.1244978e-03   1.5510802e-02   4.9396248e-03   1.1855174e+00   9.7301851e+01
   3.9958960e-02   6.4301294e-03   1.4923519e-02   5.0496342e-03   1.1828587e+00   9.5449586e+01
   4.1173174e-02   6.6796612e-03   1.4190528e-02   5.1241520e-03   1.1764292e+00   9.3517850e+01
   4.2570724e-02   6.8505994e-03   1.3358773e-02   5.1586198e-03   1.1515079e+00   9.1697733e+01
   4.4030138e-02   6.9261584e-03   1.2467544e-02   5.1505114e-03   1.1623485e+00   8.9772872e+01
   4.5419450e-02   6.8984992e-03   1.1545620e-02   5.1031372e-03   1.1515497e+00   8.7804526e+01
   4.6615940e-02   6.7710374e-03   1.0616654e-02   5.0243206e-03   1.1547811e+00   8.5836855e+01
   4.7500664e-02   6.5590870e-03   9.7020134e-03   4.9209164e-03   1.1846044e+00   8.4147247e+01
   4.7974562e-02   6.2849764e-03   8.8197422e-03   4.7981216e-03   1.1538890e+00   8.2373845e+01
   4.7998358e-02   5.9715408e-03   7.9826022e-03   4.6610522e-03   1.1479764e+00   8.0165212e+01
   4.7580426e-02   5.6372836e-03   7.1988302e-03   4.5142320e-03   1.1449167e+00   7.7873107e+01
   4.6766726e-02   5.2958048e-03   6.4740816e-03   4.3592260e-03   1.1413288e+00   7.5792342e+01
   4.5664690e-02   4.9589288e-03   5.8135602e-03   4.1974882e-03   1.1778634e+00   7.3495959e+01
   4.4403972e-02   4.6380692e-03   5.2187438e-03   4.0314740e-03   1.1628789e+00   7.1002213e+01
   4.3089390e-02   4.3418660e-03   4.6860666e-03   3.8615242e-03   1.1424719e+00   6.9165852e+01
   4.1815906e-02   4.0738258e-03   4.2091402e-03   3.6873196e-03   1.1605314e+00   6.6707106e+01
   4.0668416e-02   3.8343874e-03   3.7813056e-03   3.5087978e-03   1.1511036e+00   6.3448463e+01
   3.9705512e-02   3.6228308e-03   3.3978702e-03   3.3264844e-03   1.1307912e+00   6.0604169e+01
   3.8957882e-02   3.4352896e-03   3.0546946e-03   3.1438134e-03   1.1505686e+00   5.7863042e+01
   3.8434058e-02   3.2664766e-03   2.7484414e-03   2.9666032e-03   1.1672750e+00   5.5033682e+01
   3.8117732e-02   3.1134966e-03   2.4765258e-03   2.8018498e-03   1.1612077e+00   5.1250245e+01
   3.7972002e-02   2.9756654e-03   2.2353492e-03   2.6584412e-03   1.1770459e+00   4.7921544e+01
   3.7973098e-02   2.8542888e-03   2.0218322e-03   2.5476318e-03   1.1810114e+00   4.5565843e+01
   3.8109586e-02   2.7514656e-03   1.8347549e-03   2.4819010e-03   1.1782796e+00   4.2427709e+01
   3.8366166e-02   2.6680796e-03   1.6735101e-03   2.4740440e-03   1.1756277e+00   3.9730914e+01
   3.8723552e-02   2.6041872e-03   1.5372309e-03   2.5366026e-03   1.1557108e+00   3.7031049e+01
   3.9137706e-02   2.5599688e-03   1.4248439e-03   2.6807358e-03   1.1466668e+00   3.4254914e+01
   3.9552970e-02   2.5375750e-03   1.3357294e-03   2.9182306e-03   1.1478360e+00   3.2256810e+01
   3.9936730e-02   2.5407642e-03   1.2709587e-03   3.2631232e-03   1.1578763e+00   3.0174437e+01
   4.0277090e-02   2.5719786e-03   1.2330265e-03   3.7294652e-03   1.1548239e+00   2.7901977e+01
   4.0566764e-02   2.6320268e-03   1.2243868e-03   4.3296538e-03   1.1501587e+00   2.5238124e+01
   4.0780702e-02   2.7207218e-03   1.2464816e-03   5.0752902e-03   1.1625305e+00   2.2247799e+01
   4.0876282e-02   2.8361904e-03   1.3000116e-03   5.9790188e-03   1.1630638e+00   1.9410482e+01
   4.0842048e-02   2.9756286e-03   1.3855595e-03   7.0535930e-03   1.1748852e+00   1.7220274e+01
   4.0719292e-02   3.1372052e-03   1.5029290e-03   8.3115982e-03   1.1911609e+00   1.5400053e+01
   4.0567972e-02   3.3199718e-03   1.6505805e-03   9.7651488e-03   1.1801640e+00   1.3645821e+01
   4.0446976e-02   3.5223046e-03   1.8259037e-03   1.1421282e-02   1.1624779e+00   1.2195198e+01
   4.0410898e-02   3.7416790e-03   2.0257060e-03   1.3280324e-02   1.1457853e+00   1.0879744e+01
   4.0504184e-02   3.9758630e-03   2.2462134e-03   1.5334291e-02   1.1489051e+00   9.2789096e+00
   4.0761854e-02   4.2206646e-03   2.4830412e-03   1.7561985e-02   1.1519550e+00   7.9279146e+00
   4.1208854e-02   4.4693718e-03   2.7317668e-03   1.9929143e-02   1.1448988e+00   7.8997207e+00
   4.1854210e-02   4.7160624e-03   2.9869830e-03   2.2391712e-02   1.1608791e+00   7.6693965e+00
   4.2682140e-02   4.9545876e-03   3.2437336e-03   2.4899682e-02   1.1616095e+00   6.2635836e+00
   4.3663252e-02   5.1782928e-03   3.5018596e-03   2.7399476e-02   1.1547769e+00   5.0481289e+00
   4.4771798e-02   5.3808888e-03   3.7648016e-03   2.9832934e-02   1.1563149e+00   4.3832015e+00
   4.5964534e-02   5.5586722e-03   4.0363964e-03   3.2134866e-02   1.1481926e+00   3.8694302e+00
   4.7190734e-02   5.7155008e-03   4.3215256e-03   3.4232664e-02   1.1700046e+00   3.3757343e+00
   4.8412526e-02   5.8613844e-03   4.6267520e-03   3.6043766e-02   1.1667249e+00   2.9755977e+00
   4.9572740e-02   6.0072424e-03   4.9580630e-03   3.7475590e-02   1.1485793e+00   2.6831450e+00
   5.0654656e-02   6.1629456e-03   5.3189712e-03   3.8464416e-02   1.1630117e+00   2.5675384e+00
   5.1733582e-02   6.3398332e-03   5.7102170e-03   3.9005712e-02   1.1395073e+00   2.4753548e+00
   5.2903594e-02   6.5498588e-03   6.1296846e-03   3.9133342e-02   1.1412766e+00   2.3548220e+00
   5.4233434e-02   6.8002448e-03   6.5753970e-03   3.8902056e-02   1.1442251e+00   2.4022972e+00
   5.5748052e-02   7.0911466e-03   7.0447268e-03   3.8361340e-02   1.1468992e+00   2.0911392e+00
   5.7438276e-02   7.4162350e-03   7.5294442e-03   3.7539630e-02   1.1671471e+00   1.6213117e+00
   5.9269924e-02   7.7666412e-03   8.0159914e-03   3.6473020e-02   1.1526995e+00   1.6240345e+00
   6.1188934e-02   8.1318978e-03   8.4902682e-03   3.5215062e-02   1.1725964e+00   1.6711814e+00
   6.3177610e-02   8.5001120e-03   8.9400498e-03   3.3817418e-02   1.1262644e+00   1.6360339e+00
   6.5225994e-02   8.8591730e-03   9.3492558e-03   3.2322082e-02   1.1367300e+00   1.6096935e+00
   6.7292672e-02   9.1946918e-03   9.7032340e-03   3.0767178e-02   1.1698004e+00   1.5729150e+00
   6.9356716e-02   9.4971442e-03   9.9967820e-03   2.9188476e-02   1.1490716e+00   1.5013491e+00
   7.1445560e-02   9.7707708e-03   1.0228265e-02   2.7615082e-02   1.1654052e+00   1.4145751e+00
   7.3614548e-02   1.0030322e-02   1.0403379e-02   2.6072866e-02   1.1082751e+00   1.4023105e+00
   7.5904464e-02   1.0295082e-02   1.0532609e-02   2.4588346e-02   1.1953858e+00   1.3679749e+00
   7.8306424e-02   1.0583697e-02   1.0626966e-02   2.3182210e-02   1.1341183e+00   1.4000681e+00
   8.0752522e-02   1.0909268e-02   1.0700913e-02   2.1859790e-02   1.1638838e+00   1.4198995e+00
   8.3142960e-02   1.1279625e-02   1.0766691e-02   2.0607080e-02   1.1574298e+00   1.3855935e+00
   8.5381070e-02   1.1697941e-02   1.0839078e-02   1.9403711e-02   1.0891172e+00   1.4109236e+00
   8.7399248e-02   1.2159288e-02   1.0933842e-02   1.8242540e-02   1.2622051e+00   1.4128027e+00
   8.9173306e-02   1.2650683e-02   1.1064735e-02   1.7124827e-02   9.1303252e-01   1.3910261e+00
   9.0671852e-02   1.3151904e-02   1.1248872e-02   1.6048457e-02   1.1954323e+00   1.3772441e+00
   9.1818914e-02   1.3636050e-02   1.1505066e-02   1.5008389e-02   8.5346843e-01   1.3725232e+00
   9.2534046e-02   1.4077607e-02   1.1854699e-02   1.3996038e-02   9.8178697e-01   1.3799009e+00
   9.2747542e-02   1.4450092e-02   1.2312445e-02   1.3008128e-02   9.9849433e-01   1.3951752e+00
   9.2413744e-02   1.4723617e-02   1.2881399e-02   1.2050735e-02   9.9593944e-01   1.3826820e+00
   9.1587292e-02   1.4888971e-02   1.3556718e-02   1.1129391e-02   1.4039360e+01   1.3644032e+00
   9.0403744e-02   1.4963354e-02   1.4323544e-02   1.0250233e-02   3.5524811e+01   1.3647565e+00
   8.8955456e-02   1.4965372e-02   1.5165819e-02   9.4240546e-03   5.3714356e+01   1.3641722e+00
   8.7257828e-02   1.4904463e-02   1.6067211e-02   8.6611976e-03   6.9174003e+01   1.3851201e+00
   8.5263156e-02   1.4784842e-02   1.7000888e-02   7.9660246e-03   7.9228419e+01   1.3759300e+00
   8.2859480e-02   1.4606352e-02   1.7932402e-02   7.3382646e-03   8.7088039e+01   1.3657351e+00
   7.9929246e-02   1.4369485e-02   1.8833259e-02   6.7752214e-03   9.4911350e+01   1.3793571e+00
   7.6431870e-02   1.4086138e-02   1.9684097e-02   6.2707514e-03   1.0184175e+02   1.3712453e+00
   7.2439272e-02   1.3777490e-02   2.0464448e-02   5.8173524e-03   1.0859331e+02   1.3625804e+00
   6.8092214e-02   1.3463539e-02   2.1147830e-02   5.4102948e-03   1.1341917e+02   1.3693746e+00
   6.3529052e-02   1.3157491e-02   2.1698242e-02   5.0482178e-03   1.1658273e+02   1.3963001e+00
   5.8861004e-02   1.2864963e-02   2.2075832e-02   4.7307566e-03   1.1840353e+02   1.3897332e+00
   5.4158154e-02   1.2584568e-02   2.2247360e-02   4.4570612e-03   1.1927838e+02   1.3786792e+00
   4.9477690e-02   1.2309988e-02   2.2187800e-02   4.2250784e-03   1.1968317e+02   1.3883953e+00
   4.4902982e-02   1.2041735e-02   2.1891134e-02   4.0350630e-03   1.1985296e+02   1.3629374e+00
   4.0507654e-02   1.1786561e-02   2.1370288e-02   3.8932200e-03   1.2003176e+02   1.3499532e+00
   3.6332832e-02   1.1544970e-02   2.0640760e-02   3.8072850e-03   1.1987058e+02   1.3719381e+00
   3.2393372e-02   1.1316019e-02   1.9720012e-02   3.7829556e-03   1.1987327e+02   1.3866409e+00
   2.8672030e-02   1.1099979e-02   1.8641892e-02   3.8255554e-03   1.1986085e+02   1.3846737e+00
   2.5147246e-02   1.0896750e-02   1.7454360e-02   3.9418396e-03   1.1968359e+02   1.3885814e+00
   2.1832772e-02   1.0712496e-02   1.6205396e-02   4.1388942e-03   1.1970705e+02   1.3969041e+00
   1.8769458e-02   1.0554218e-02   1.4946286e-02   4.4220244e-03   1.1960954e+02   1.4002686e+00
   1.5994789e-02   1.0422375e-02   1.3726213e-02   4.7962988e-03   1.1934406e+02   1.4080822e+00
   1.3532414e-02   1.0313451e-02   1.2581391e-02   5.2691508e-03   1.1898329e+02   1.4135751e+00
   1.1393483e-02   1.0220598e-02   1.1537936e-02   5.8501030e-03   1.1847470e+02   1.4001950e+00
   9.5770358e-03   1.0129856e-02   1.0613142e-02   6.5479574e-03   1.1796358e+02   1.3855978e+00
   8.0724036e-03   1.0021557e-02   9.8177308e-03   7.3681496e-03   1.1732386e+02   1.3854983e+00
   6.8629678e-03   9.8848754e-03   9.1596480e-03   8.3132770e-03   1.1663029e+02   1.3964958e+00
   5.9269188e-03   9.7204996e-03   8.6435376e-03   9.3867420e-03   1.1604485e+02   1.4099463e+00
   5.2375026e-03   9.5334872e-03   8.2656626e-03   1.0591709e-02   1.1528042e+02   1.3943588e+00
   4.7638974e-03   9.3359926e-03   8.0127368e-03   1.1923792e-02   1.1442402e+02   1.3903578e+00
   4.4705938e-03   9.1440026e-03   7.8625424e-03   1.3369514e-02   1.1367824e+02   1.4045529e+00
   4.3202150e-03   8.9693932e-03   7.7880108e-03   1.4909628e-02   1.1296988e+02   1.3957919e+00
   4.2795906e-03   8.8159328e-03   7.7699318e-03   1.6522772e-02   1.1203657e+02   1.3921663e+00
   4.3215972e-03   8.6811116e-03   7.7961856e-03   1.8185634e-02   1.1097495e+02   1.4110723e+00
   4.4223108e-03   8.5586470e-03   7.8581050e-03   1.9868027e-02   1.0995501e+02   1.4145210e+00
   4.5606900e-03   8.4389596e-03   7.9555926e-03   2.1541030e-02   1.0886227e+02   1.4072723e+00
   4.7209096e-03   8.3180798e-03   8.0924404e-03   2.3185764e-02   1.0787462e+02   1.4150916e+00
   4.8896142e-03   8.2005574e-03   8.2704998e-03   2.4783606e-02   1.0648035e+02   1.3926295e+00
   5.0558692e-03   8.0933464e-03   8.4924132e-03   2.6315136e-02   1.0479636e+02   1.3909276e+00
   5.2142222e-03   8.0031854e-03   8.7647478e-03   2.7769666e-02   1.0343838e+02   1.4212452e+00
   5.3604704e-03   7.9348986e-03   9.0921190e-03   2.9134866e-02   1.0176779e+02   1.4220235e+00
   5.4903598e-03   7.8915352e-03   9.4717896e-03   3.0378732e-02   9.9664655e+01   1.4087010e+00
   5.6007406e-03   7.8722450e-03   9.9010338e-03   3.1455264e-02   9.7483729e+01   1.3835314e+00
   5.6890524e-03   7.8759002e-03   1.0381056e-02   3.2320976e-02   9.5611690e+01   1.4015433e+00
   5.7531430e-03   7.9064512e-03   1.0907872e-02   3.2935302e-02   9.4007908e+01   1.4137838e+00
   5.7887840e-03   7.9711092e-03   1.1468238e-02   3.3242038e-02   9.1923412e+01   1.3928383e+00
   5.7959046e-03   8.0807586e-03   1.2047160e-02   3.3174748e-02   8.9593492e+01   1.3903430e+00
   5.7849720e-03   8.2432712e-03   1.2628667e-02   3.2697672e-02   8.7124082e+01   1.3771129e+00
   5.7711388e-03   8.4595988e-03   1.3191672e-02   3.1809426e-02   8.4524385e+01   1.4043865e+00
   5.7680296e-03   8.7287536e-03   1.3706123e-02   3.0541356e-02   8.1965273e+01   1.4157825e+00
   5.7856218e-03   9.0506672e-03   1.4134058e-02   2.8972680e-02   7.8828424e+01   1.3873419e+00
   5.8326786e-03   9.4308292e-03   1.4445141e-02   2.7194130e-02   7.5244425e+01   1.4055888e+00
   5.9182216e-03   9.8767804e-03   1.4619597e-02   2.5280894e-02   7.1032932e+01   1.4082651e+00
   6.0493890e-03   1.0388644e-02   1.4647869e-02   2.3302648e-02   6.7156370e+01   1.3990726e+00
   6.2313854e-03   1.0957390e-02   1.4535714e-02   2.1323898e-02   6.4608698e+01   1.3916562e+00
   6.4663326e-03   1.1566171e-02   1.4289454e-02   1.9399231e-02   6.2505272e+01   1.3784824e+00
   6.7506518e-03   1.2190851e-02   1.3911362e-02   1.7566008e-02   6.0752929e+01   1.3936713e+00
   7.0793790e-03   1.2805100e-02   1.3409119e-02   1.5847163e-02   5.7295294e+01   1.4012632e+00
   7.4520632e-03   1.3390073e-02   1.2797698e-02   1.4260508e-02   5.3498239e+01   1.4015758e+00
   7.8688638e-03   1.3940388e-02   1.2095169e-02   1.2819421e-02   5.1953465e+01   1.3846515e+00
   8.3294892e-03   1.4464537e-02   1.1314450e-02   1.1529030e-02   5.0045580e+01   1.3784159e+00
   8.8335734e-03   1.4980323e-02   1.0467903e-02   1.0383956e-02   4.7979420e+01   1.3916340e+00
   9.3778958e-03   1.5508958e-02   9.5760760e-03   9.3728556e-03   4.5384297e+01   1.3893625e+00
   9.9601324e-03   1.6068450e-02   8.6624588e-03   8.4839492e-03   4.2173726e+01   1.4042595e+00
   1.0577762e-02   1.6673344e-02   7.7490308e-03   7.7062918e-03   3.9970772e+01   1.3908224e+00
   1.1223443e-02   1.7348753e-02   6.8581472e-03   7.0256882e-03   3.7301999e+01   1.3801679e+00
   1.1886094e-02   1.8128200e-02   6.0105128e-03   6.4241790e-03   3.4682105e+01   1.3934207e+00
   1.2553965e-02   1.9045203e-02   5.2213616e-03   5.8885482e-03   3.1053233e+01   1.3702755e+00
   1.3218458e-02   2.0135928e-02   4.4999256e-03   5.4121960e-03   2.7424654e+01   1.3707096e+00
   1.3875485e-02   2.1423150e-02   3.8509766e-03   4.9898652e-03   2.5299994e+01   1.3889571e+00
   1.4523549e-02   2.2905738e-02   3.2770920e-03   4.6169518e-03   2.1415270e+01   1.4002639e+00
   1.5162450e-02   2.4567258e-02   2.7786016e-03   4.2910620e-03   1.7805336e+01   1.3988684e+00
   1.5792163e-02   2.6385526e-02   2.3530858e-03   4.0109636e-03   1.5923086e+01   1.3846035e+00
   1.6410746e-02   2.8346858e-02   1.9973770e-03   3.7740864e-03   1.3825808e+01   1.3853609e+00
   1.7011157e-02   3.0449022e-02   1.7083587e-03   3.5753048e-03   1.1181005e+01   1.3713183e+00
   1.7579286e-02   3.2683796e-02   1.4829491e-03   3.4092688e-03   8.6441753e+00   1.3983854e+00
   1.8092707e-02   3.5023638e-02   1.3182291e-03   3.2733626e-03   6.8828644e+00   1.4364054e+00
   1.8521384e-02   3.7412424e-02   1.2105489e-03   3.1657438e-03   5.3932549e+00   1.3939392e+00
   1.8841809e-02   3.9765918e-02   1.1554147e-03   3.0835536e-03   4.5450135e+00   1.3655114e+00
   1.9047139e-02   4.1981052e-02   1.1475566e-03   3.0240736e-03   3.9133372e+00   1.3890178e+00
   1.9134698e-02   4.3923298e-02   1.1807713e-03   2.9848254e-03   3.3200734e+00   1.3990612e+00
   1.9093391e-02   4.5443530e-02   1.2483323e-03   2.9631366e-03   3.2297927e+00   1.3859896e+00
   1.8915789e-02   4.6430046e-02   1.3439485e-03   2.9557456e-03   2.6759653e+00   1.3989903e+00
   1.8611451e-02   4.6838864e-02   1.4626215e-03   2.9600434e-03   2.1335326e+00   1.4078148e+00
   1.8192181e-02   4.6701764e-02   1.5997652e-03   2.9752698e-03   1.5884796e+00   1.3754120e+00
   1.7674187e-02   4.6105320e-02   1.7521365e-03   3.0012730e-03   1.0907668e+00   1.3964062e+00
   1.7087581e-02   4.5167816e-02   1.9195790e-03   3.0373192e-03   1.1867445e+00   1.4125476e+00
   1.6455872e-02   4.4016536e-02   2.1029894e-03   3.0824382e-03   1.1452883e+00   1.3747123e+00
   1.5789530e-02   4.2753310e-02   2.3015326e-03   3.1364596e-03   1.1411828e+00   1.3994241e+00
   1.5092344e-02   4.1440174e-02   2.5120628e-03   3.1996780e-03   1.1797440e+00   1.3723801e+00
   1.4364249e-02   4.0102484e-02   2.7305006e-03   3.2732618e-03   1.1012427e+00   1.3757600e+00
   1.3600724e-02   3.8738438e-02   2.9513016e-03   3.3596156e-03   1.1426505e+00   1.3926317e+00
   1.2793969e-02   3.7327140e-02   3.1668176e-03   3.4604974e-03   1.1279538e+00   1.3653245e+00
   1.1945379e-02   3.5829192e-02   3.3677856e-03   3.5765138e-03   1.1366068e+00   1.4138025e+00
   1.1067664e-02   3.4197344e-02   3.5433558e-03   3.7074038e-03   1.1593177e+00   1.3558500e+00
   1.0185607e-02   3.2416540e-02   3.6844996e-03   3.8521458e-03   1.1343057e+00   1.4440212e+00
   9.3328484e-03   3.0518134e-02   3.7852778e-03   4.0099826e-03   1.1454391e+00   1.3662947e+00
   8.5421116e-03   2.8543806e-02   3.8435426e-03   4.1798402e-03   1.1368205e+00   1.3517671e+00
   7.8455880e-03   2.6535082e-02   3.8632930e-03   4.3586428e-03   1.1538893e+00   1.4623154e+00
   7.2709156e-03   2.4527680e-02   3.8515434e-03   4.5408244e-03   1.1758327e+00   1.3070185e+00
   6.8389734e-03   2.2541454e-02   3.8156834e-03   4.7187778e-03   1.1437904e+00   1.5027801e+00
   6.5673260e-03   2.0596800e-02   3.7634092e-03   4.8831378e-03   1.1505320e+00   1.2069320e+00
   6.4732808e-03   1.8709951e-02   3.7031010e-03   5.0214040e-03   1.1661735e+00   1.4071568e+00
   6.5740164e-03   1.6888588e-02   3.6430402e-03   5.1204214e-03   1.1396272e+00   1.2571710e+00
   6.8827476e-03   1.5141891e-02   3.5900890e-03   5.1711354e-03   1.1260708e+00   1.1689324e+00
   7.4117100e-03   1.3482804e-02   3.5509456e-03   5.1717772e-03   1.1522357e+00   1.4681396e+00
   8.1739488e-03   1.1935346e-02   3.5309206e-03   5.1303200e-03   1.1582031e+00   7.6714298e-01
   9.1800866e-03   1.0526275e-02   3.5326102e-03   5.0570840e-03   1.1377559e+00   9.2630550e+00
   1.0435322e-02   9.2713886e-03   3.5560574e-03   4.9596734e-03   1.1555484e+00   2.2106723e+01
   1.1935648e-02   8.1789422e-03   3.5985892e-03   4.8460418e-03   1.1471798e+00   3.2148294e+01
   1.3665805e-02   7.2511260e-03   3.6548340e-03   4.7219484e-03   1.1432327e+00   4.7370866e+01
   1.5598723e-02   6.4816162e-03   3.7160442e-03   4.5909654e-03   1.1542953e+00   6.0566012e+01
   1.7695844e-02   5.8575826e-03   3.7742068e-03   4.4562154e-03   1.1337087e+00   7.0260932e+01
   1.9906336e-02   5.3653836e-03   3.8259080e-03   4.3205716e-03   1.1410305e+00   7.9688889e+01
   2.2161088e-02   4.9946778e-03   3.8697356e-03   4.1881678e-03   1.1449316e+00   8.7237432e+01
   2.4370756e-02   4.7366440e-03   3.9053026e-03   4.0621420e-03   1.1353482e+00   9.5935213e+01
   2.6433344e-02   4.5805700e-03   3.9336156e-03   3.9444542e-03   1.1437553e+00   1.0287375e+02
   2.8244122e-02   4.5118310e-03   3.9542446e-03   3.8362814e-03   1.1220858e+00   1.0731807e+02
   2.9711404e-02   4.5124790e-03   3.9657198e-03   3.7368224e-03   1.0990940e+00   1.1055173e+02
   3.0778384e-02   4.5645908e-03   3.9695940e-03   3.6452148e-03   1.1453735e+00   1.1215259e+02
   3.1449092e-02   4.6516140e-03   3.9680766e-03   3.5600068e-03   1.1548164e+00   1.1331055e+02
   3.1784464e-02   4.7604268e-03   3.9627240e-03   3.4784864e-03   1.1425504e+00   1.1372033e+02
   3.1854478e-02   4.8816342e-03   3.9576022e-03   3.3989266e-03   1.1513477e+00   1.1376945e+02
   3.1716078e-02   5.0046952e-03   3.9579600e-03   3.3213296e-03   1.1279730e+00   1.1355528e+02
   3.1418354e-02   5.1166170e-03   3.9683420e-03   3.2478876e-03   1.1447848e+00   1.1316021e+02
   3.0992082e-02   5.2037956e-03   3.9910078e-03   3.1833056e-03   1.1534098e+00   1.1289347e+02
   3.0441062e-02   5.2540306e-03   4.0269842e-03   3.1327244e-03   1.1487416e+00   1.1241554e+02
   2.9747726e-02   5.2595944e-03   4.0769946e-03   3.1001584e-03   1.1568830e+00   1.1187070e+02
   2.8897014e-02   5.2194458e-03   4.1385498e-03   3.0894330e-03   1.1478651e+00   1.1124561e+02
   2.7901348e-02   5.1367960e-03   4.2056210e-03   3.1041248e-03   1.1718074e+00   1.1062546e+02
   2.6805558e-02   5.0175100e-03   4.2693446e-03   3.1464554e-03   1.1676645e+00   1.0989513e+02
   2.5674944e-02   4.8721172e-03   4.3205596e-03   3.2164002e-03   1.1520574e+00   1.0899653e+02
   2.4566026e-02   4.7120802e-03   4.3513484e-03   3.3119802e-03   1.1497793e+00   1.0780880e+02
   2.3513134e-02   4.5455522e-03   4.3569458e-03   3.4317568e-03   1.1419660e+00   1.0649069e+02
   2.2542708e-02   4.3793656e-03   4.3403368e-03   3.5746678e-03   1.1543759e+00   1.0543396e+02
   2.1679004e-02   4.2219402e-03   4.3093412e-03   3.7376394e-03   1.1373743e+00   1.0423203e+02
   2.0940886e-02   4.0815682e-03   4.2719754e-03   3.9163790e-03   1.1650075e+00   1.0292296e+02
   2.0332600e-02   3.9628792e-03   4.2339942e-03   4.1075010e-03   1.1709940e+00   1.0160108e+02
   1.9839383e-02   3.8669884e-03   4.1979466e-03   4.3086336e-03   1.1325148e+00   1.0010823e+02
   1.9450773e-02   3.7925994e-03   4.1662782e-03   4.5177516e-03   1.1723757e+00   9.8708674e+01
   1.9175867e-02   3.7401436e-03   4.1401556e-03   4.7325398e-03   1.1692116e+00   9.7206086e+01
   1.9027352e-02   3.7136612e-03   4.1164376e-03   4.9512792e-03   1.1496240e+00   9.5711025e+01
   1.9006882e-02   3.7157360e-03   4.0906804e-03   5.1742722e-03   1.1703996e+00   9.4125937e+01
   1.9107522e-02   3.7481096e-03   4.0614598e-03   5.4012012e-03   1.1662903e+00   9.2086742e+01
   1.9320171e-02   3.8127114e-03   4.0286820e-03   5.6313542e-03   1.1608730e+00   9.0293477e+01
   1.9631761e-02   3.9094884e-03   3.9898962e-03   5.8671642e-03   1.1451154e+00   8.8502741e+01
   2.0029386e-02   4.0388656e-03   3.9415468e-03   6.1137668e-03   1.1602180e+00   8.6354455e+01
   2.0500554e-02   4.2012250e-03   3.8819814e-03   6.3773586e-03   1.1914157e+00   8.4065192e+01
   2.1025874e-02   4.3946440e-03   3.8132510e-03   6.6629082e-03   1.1700114e+00   8.1670521e+01
   2.1588864e-02   4.6144564e-03   3.7396504e-03   6.9718056e-03   1.1642312e+00   7.9301440e+01
   2.2180200e-02   4.8519972e-03   3.6658076e-03   7.3008720e-03   1.1518499e+00   7.6640215e+01
   2.2798200e-02   5.0950360e-03   3.5993004e-03   7.6454406e-03   1.1420378e+00   7.4163944e+01
   2.3446854e-02   5.3311094e-03   3.5515606e-03   8.0027420e-03   1.1580318e+00   7.1733665e+01
   2.4125238e-02   5.5504876e-03   3.5340634e-03   8.3678094e-03   1.1618914e+00   6.9124373e+01
   2.4819640e-02   5.7435736e-03   3.5568402e-03   8.7300232e-03   1.1654519e+00   6.6989579e+01
   2.5492534e-02   5.8968890e-03   3.6299304e-03   9.0759942e-03   1.1451024e+00   6.4246228e+01
   2.6102814e-02   5.9915572e-03   3.7638902e-03   9.3905636e-03   1.1646161e+00   6.1244885e+01
   2.6616566e-02   6.0125704e-03   3.9688196e-03   9.6555822e-03   1.1676561e+00   5.9106871e+01
   2.6994448e-02   5.9599050e-03   4.2523760e-03   9.8489248e-03   1.1443627e+00   5.6423243e+01
   2.7214536e-02   5.8399004e-03   4.6200680e-03   9.9471942e-03   1.1713714e+00   5.3313558e+01
   2.7276688e-02   5.6594972e-03   5.0751302e-03   9.9369372e-03   1.1704400e+00   5.0642045e+01
   2.7185886e-02   5.4310484e-03   5.6171370e-03   9.8161800e-03   1.1600663e+00   4.8245097e+01
   2.6952032e-02   5.1704348e-03   6.2429736e-03   9.5901962e-03   1.1691739e+00   4.6269530e+01
   2.6603472e-02   4.8936628e-03   6.9463058e-03   9.2759642e-03   1.1671532e+00   4.4102220e+01
   2.6198916e-02   4.6155054e-03   7.7158618e-03   8.8975674e-03   1.1406909e+00   4.2034755e+01
   2.5805650e-02   4.3497296e-03   8.5334678e-03   8.4794156e-03   1.1524901e+00   4.0543392e+01
   2.5470612e-02   4.1072642e-03   9.3733962e-03   8.0487510e-03   1.1643110e+00   3.8494889e+01
   2.5211780e-02   3.8939150e-03   1.0205813e-02   7.6360520e-03   1.1523627e+00   3.6133465e+01
   2.5026794e-02   3.7126664e-03   1.0998064e-02   7.2713396e-03   1.1882317e+00   3.4722295e+01
   2.4900486e-02   3.5657480e-03   1.1709372e-02   6.9826472e-03   1.1663848e+00   3.3989638e+01
   2.4819858e-02   3.4548304e-03   1.2287623e-02   6.7968992e-03   1.1470569e+00   3.2636130e+01
   2.4788474e-02   3.3799148e-03   1.2680141e-02   6.7391634e-03   1.1842451e+00   3.0910828e+01
   2.4803888e-02   3.3384352e-03   1.2852455e-02   6.8331838e-03   1.1725761e+00   2.9459167e+01
   2.4844550e-02   3.3258416e-03   1.2803989e-02   7.1000924e-03   1.1669143e+00   2.7962532e+01
   2.4887202e-02   3.3349868e-03   1.2564549e-02   7.5547000e-03   1.1500979e+00   2.7305796e+01
   2.4913252e-02   3.3579046e-03   1.2171881e-02   8.2064454e-03   1.1371390e+00   2.6531115e+01
   2.4890748e-02   3.3884332e-03   1.1662852e-02   9.0589826e-03   1.1551008e+00   2.4884683e+01
   2.4790398e-02   3.4205404e-03   1.1070987e-02   1.0108877e-02   1.1524265e+00   2.3564616e+01
   2.4616308e-02   3.4509400e-03   1.0418850e-02   1.1349575e-02   1.1674032e+00   2.2092088e+01
   2.4383328e-02   3.4829026e-03   9.7230340e-03   1.2772049e-02   1.1494341e+00   2.0362419e+01
   2.4099424e-02   3.5228132e-03   9.0031596e-03   1.4361529e-02   1.1430045e+00   1.8473635e+01
   2.3765688e-02   3.5766182e-03   8.2857766e-03   1.6098094e-02   1.1647821e+00   1.7019674e+01
   2.3397710e-02   3.6481438e-03   7.6012080e-03   1.7960374e-02   1.1349104e+00   1.5317178e+01
   2.3045314e-02   3.7390464e-03   6.9740696e-03   1.9920908e-02   1.1302095e+00   1.3272787e+01
   2.2761508e-02   3.8506204e-03   6.4218362e-03   2.1939438e-02   1.1395734e+00   1.1263843e+01
   2.2588344e-02   3.9837048e-03   5.9575788e-03   2.3970680e-02   1.1413121e+00   8.3355222e+00
   2.2564548e-02   4.1374644e-03   5.5892886e-03   2.5962416e-02   1.1408923e+00   7.1756980e+00
   2.2714568e-02   4.3084260e-03   5.3216688e-03   2.7864746e-02   1.1380031e+00   6.5048758e+00
   2.3054170e-02   4.4898904e-03   5.1594758e-03   2.9657046e-02   1.1322639e+00   4.4272759e+00
   2.3610730e-02   4.6740986e-03   5.1086282e-03   3.1331626e-02   1.1394133e+00   3.4569271e+00
   2.4410462e-02   4.8526260e-03   5.1733014e-03   3.2875076e-02   1.1551444e+00   2.9758898e+00
   2.5470450e-02   5.0165356e-03   5.3524628e-03   3.4266956e-02   1.1529118e+00   2.5989770e+00
   2.6817004e-02   5.1617774e-03   5.6432666e-03   3.5478700e-02   1.1574205e+00   2.4279979e+00
   2.8480026e-02   5.2903926e-03   6.0448846e-03   3.6496398e-02   1.1328841e+00   1.8634780e+00
   3.0473384e-02   5.4110716e-03   6.5559668e-03   3.7318860e-02   1.1440871e+00   1.4818534e+00
   3.2793462e-02   5.5388816e-03   7.1712616e-03   3.7920094e-02   1.1479185e+00   1.3837505e+00
   3.5427276e-02   5.6883370e-03   7.8804570e-03   3.8245164e-02   1.1261502e+00   1.3878979e+00
   3.8364280e-02   5.8706340e-03   8.6712542e-03   3.8259286e-02   1.1669472e+00   1.3992293e+00
   4.1606052e-02   6.0929030e-03   9.5348990e-03   3.7962748e-02   1.1363200e+00   1.3734972e+00
   4.5137570e-02   6.3581036e-03   1.0463992e-02   3.7368296e-02   1.1544076e+00   1.4057291e+00
   4.8910376e-02   6.6659232e-03   1.1443394e-02   3.6515456e-02   1.1519403e+00   1.3923864e+00
   5.2855876e-02   7.0103776e-03   1.2450543e-02   3.5455498e-02   1.1283152e+00   1.3875732e+00
   5.6878720e-02   7.3801568e-03   1.3460634e-02   3.4224480e-02   1.1644078e+00   1.4103041e+00
   6.0858736e-02   7.7599976e-03   1.4449337e-02   3.2849894e-02   1.1186969e+00   1.3710842e+00
   6.4645638e-02   8.1321470e-03   1.5408150e-02   3.1360680e-02   1.1891326e+00   1.3611180e+00
   6.8083338e-02   8.4803768e-03   1.6353751e-02   2.9816178e-02   1.0873411e+00   1.3671797e+00
   7.1029962e-02   8.7953250e-03   1.7313928e-02   2.8292964e-02   1.1311606e+00   1.3876320e+00
   7.3350298e-02   9.0784702e-03   1.8314193e-02   2.6846698e-02   1.1730103e+00   1.4061185e+00
   7.4992288e-02   9.3368402e-03   1.9374727e-02   2.5516408e-02   1.0975104e+00   1.3917946e+00
   7.5977840e-02   9.5762434e-03   2.0506478e-02   2.4332010e-02   1.2245142e+00   1.3953626e+00
   7.6309228e-02   9.8001786e-03   2.1706448e-02   2.3312086e-02   9.5282355e-01   1.3968992e+00
   7.5996208e-02   1.0010511e-02   2.2962528e-02   2.2460128e-02   1.1787987e+00   1.3967785e+00
   7.5080558e-02   1.0206235e-02   2.4253850e-02   2.1770242e-02   8.7689202e-01   1.3808846e+00
   7.3606968e-02   1.0383868e-02   2.5543920e-02   2.1230880e-02   1.0524846e+00   1.3851615e+00
   7.1650202e-02   1.0547832e-02   2.6794456e-02   2.0819374e-02   9.5733723e-01   1.4068655e+00
   6.9348286e-02   1.0711605e-02   2.7983332e-02   2.0505942e-02   1.2825198e+00   1.4190791e+00
   6.6859630e-02   1.0887574e-02   2.9105534e-02   2.0257452e-02   1.3826196e+01   1.4225497e+00
   6.4312130e-02   1.1083504e-02   3.0167404e-02   2.0043618e-02   3.4043547e+01   1.3685218e+00
   6.1784882e-02   1.1304211e-02   3.1179202e-02   1.9852120e-02   5.1028620e+01   1.3483642e+00
   5.9309152e-02   1.1553055e-02   3.2151886e-02   1.9699127e-02   6.5616617e+01   1.3689239e+00
   5.6893588e-02   1.1828097e-02   3.3097878e-02   1.9609827e-02   7.5924516e+01   1.3738836e+00
   5.4545504e-02   1.2119909e-02   3.4026926e-02   1.9597211e-02   8.3462428e+01   1.3983717e+00
   5.2287428e-02   1.2412659e-02   3.4927832e-02   1.9671745e-02   8.9886750e+01   1.3877694e+00
   5.0139552e-02   1.2688700e-02   3.5783288e-02   1.9839610e-02   9.5317865e+01   1.3828644e+00
   4.8081578e-02   1.2936913e-02   3.6607906e-02   2.0094644e-02   1.0109705e+02   1.3881331e+00
   4.6056992e-02   1.3158562e-02   3.7425488e-02   2.0418768e-02   1.0558991e+02   1.3643915e+00
   4.3998068e-02   1.3366306e-02   3.8230596e-02   2.0779390e-02   1.0837301e+02   1.3842225e+00
   4.1830674e-02   1.3572442e-02   3.8986328e-02   2.1127100e-02   1.1015352e+02   1.4041613e+00
   3.9477012e-02   1.3785470e-02   3.9634534e-02   2.1393026e-02   1.1126938e+02   1.3815555e+00
   3.6911018e-02   1.4012873e-02   4.0102598e-02   2.1500144e-02   1.1176575e+02   1.3680768e+00
   3.4184702e-02   1.4260987e-02   4.0318066e-02   2.1380734e-02   1.1174661e+02   1.3781904e+00
   3.1369352e-02   1.4537208e-02   4.0207822e-02   2.0995686e-02   1.1166270e+02   1.3680992e+00
   2.8521788e-02   1.4845035e-02   3.9695476e-02   2.0343584e-02   1.1159615e+02   1.3630969e+00
   2.5700628e-02   1.5188892e-02   3.8762562e-02   1.9449001e-02   1.1152275e+02   1.3898954e+00
   2.2978162e-02   1.5578575e-02   3.7449626e-02   1.8355473e-02   1.1151195e+02   1.3969400e+00
   2.0421456e-02   1.6016233e-02   3.5806520e-02   1.7110741e-02   1.1180685e+02   1.3803885e+00
   1.8077340e-02   1.6497855e-02   3.3909238e-02   1.5763005e-02   1.1201701e+02   1.3673712e+00
   1.5977062e-02   1.7015587e-02   3.1848394e-02   1.4371879e-02   1.1214121e+02   1.3833451e+00
   1.4135976e-02   1.7551422e-02   2.9704048e-02   1.2998713e-02   1.1230183e+02   1.3988306e+00
   1.2558272e-02   1.8089036e-02   2.7544192e-02   1.1697980e-02   1.1225313e+02   1.3883345e+00
   1.1240017e-02   1.8618545e-02   2.5416834e-02   1.0513317e-02   1.1214614e+02   1.3820301e+00
   1.0169901e-02   1.9124892e-02   2.3360580e-02   9.4803242e-03   1.1182377e+02   1.3874720e+00
   9.3316754e-03   1.9591854e-02   2.1412904e-02   8.6336524e-03   1.1135106e+02   1.3970688e+00
   8.7022282e-03   2.0010770e-02   1.9603106e-02   8.0027970e-03   1.1088772e+02   1.3778292e+00
   8.2538150e-03   2.0377254e-02   1.7944296e-02   7.6110414e-03   1.1025856e+02   1.3841006e+00
   7.9545696e-03   2.0686404e-02   1.6437338e-02   7.4767934e-03   1.0926594e+02   1.4081562e+00
   7.7712958e-03   2.0934420e-02   1.5082020e-02   7.6130510e-03   1.0812163e+02   1.3986266e+00
   7.6785000e-03   2.1137710e-02   1.3873570e-02   8.0279342e-03   1.0690065e+02   1.4075223e+00
   7.6576282e-03   2.1344434e-02   1.2792724e-02   8.7255538e-03   1.0554432e+02   1.3836879e+00
   7.6903792e-03   2.1605502e-02   1.1806637e-02   9.7052412e-03   1.0426480e+02   1.3773233e+00
   7.7589496e-03   2.1952920e-02   1.0886980e-02   1.0961758e-02   1.0264433e+02   1.3915440e+00
   7.8521972e-03   2.2413240e-02   1.0017855e-02   1.2490067e-02   1.0091378e+02   1.3977682e+00
   7.9684162e-03   2.3010038e-02   9.1882654e-03   1.4284193e-02   9.8925807e+01   1.4278515e+00
   8.1094136e-03   2.3754814e-02   8.3980844e-03   1.6331129e-02   9.6647129e+01   1.3964520e+00
   8.2754088e-03   2.4643818e-02   7.6581946e-03   1.8608838e-02   9.4503372e+01   1.3813994e+00
   8.4646180e-03   2.5653118e-02   6.9796204e-03   2.1089292e-02   9.1669368e+01   1.3832484e+00
   8.6746920e-03   2.6735286e-02   6.3732424e-03   2.3737160e-02   8.8892044e+01   1.3812058e+00
   8.9043292e-03   2.7819460e-02   5.8518060e-03   2.6499924e-02   8.5909710e+01   1.4147884e+00
   9.1494562e-03   2.8828528e-02   5.4273138e-03   2.9305734e-02   8.1966110e+01   1.3856988e+00
   9.4016586e-03   2.9683616e-02   5.1085616e-03   3.2061684e-02   7.8657870e+01   1.3812343e+00
   9.6501562e-03   3.0291132e-02   4.8995132e-03   3.4656442e-02   7.5022511e+01   1.4028735e+00
   9.8809232e-03   3.0566792e-02   4.7997126e-03   3.6993948e-02   7.0700104e+01   1.3729610e+00
   1.0078224e-02   3.0474458e-02   4.8064382e-03   3.9014852e-02   6.8102751e+01   1.3820580e+00
   1.0231081e-02   3.0056186e-02   4.9139996e-03   4.0679310e-02   6.5427388e+01   1.3953049e+00
   1.0339570e-02   2.9422652e-02   5.1148730e-03   4.1953286e-02   6.1242261e+01   1.3961654e+00
   1.0409835e-02   2.8693962e-02   5.4030578e-03   4.2801780e-02   5.8265234e+01   1.3919689e+00
   1.0444411e-02   2.7966228e-02   5.7728110e-03   4.3167216e-02   5.5315975e+01   1.3868372e+00
   1.0444395e-02   2.7315406e-02   6.2160438e-03   4.2974320e-02   5.1624964e+01   1.3947096e+00
   1.0414057e-02   2.6795410e-02   6.7222980e-03   4.2181002e-02   4.9291143e+01   1.3802767e+00
   1.0356535e-02   2.6431194e-02   7.2807498e-03   4.0795460e-02   4.7302564e+01   1.4089639e+00
   1.0276087e-02   2.6220644e-02   7.8773446e-03   3.8881792e-02   4.4671863e+01   1.4060761e+00
   1.0187511e-02   2.6144254e-02   8.4905532e-03   3.6566422e-02   4.1783565e+01   1.3618541e+00
   1.0110155e-02   2.6174616e-02   9.0917304e-03   3.3982158e-02   3.9295078e+01   1.3992221e+00
   1.0059347e-02   2.6275876e-02   9.6514602e-03   3.1237036e-02   3.6685087e+01   1.4198955e+00
   1.0045196e-02   2.6405188e-02   1.0146005e-02   2.8428916e-02   3.2872862e+01   1.3938499e+00
   1.0071611e-02   2.6519352e-02   1.0552965e-02   2.5645260e-02   2.8503056e+01   1.3819761e+00
   1.0141986e-02   2.6579344e-02   1.0862596e-02   2.2958116e-02   2.5438419e+01   1.3848001e+00
   1.0258266e-02   2.6565192e-02   1.1087704e-02   2.0417092e-02   2.2964841e+01   1.4005255e+00
   1.0417663e-02   2.6490904e-02   1.1247673e-02   1.8052335e-02   1.9219667e+01   1.3962770e+00
   1.0617370e-02   2.6394914e-02   1.1366637e-02   1.5884578e-02   1.6491326e+01   1.3747928e+00
   1.0852568e-02   2.6312930e-02   1.1472656e-02   1.3929078e-02   1.4614632e+01   1.3652483e+00
   1.1115732e-02   2.6266004e-02   1.1587324e-02   1.2192751e-02   1.1806808e+01   1.3804368e+00
   1.1401245e-02   2.6262088e-02   1.1727662e-02   1.0669498e-02   9.3348087e+00   1.3810901e+00
   1.1704352e-02   2.6300354e-02   1.1908695e-02   9.3448362e-03   7.2903350e+00   1.3803665e+00
   1.2015447e-02   2.6374584e-02   1.2140682e-02   8.2028336e-03   6.1466832e+00   1.4136990e+00
   1.2322806e-02   2.6459770e-02   1.2429864e-02   7.2286786e-03   5.4208457e+00   1.4044820e+00
   1.2623928e-02   2.6520430e-02   1.2781986e-02   6.4058854e-03   4.4615074e+00   1.3754073e+00
   1.2923373e-02   2.6534772e-02   1.3195746e-02   5.7135096e-03   4.3475066e+00   1.3846993e+00
   1.3228381e-02   2.6494642e-02   1.3658992e-02   5.1308714e-03   4.3177244e+00   1.3898989e+00
   1.3550472e-02   2.6410624e-02   1.4156138e-02   4.6430968e-03   3.9675043e+00   1.3891829e+00
   1.3897627e-02   2.6309466e-02   1.4666114e-02   4.2384286e-03   3.6697914e+00   1.3929490e+00
   1.4272320e-02   2.6210442e-02   1.5156665e-02   3.9042322e-03   3.1232369e+00   1.3888326e+00
   1.4672573e-02   2.6117928e-02   1.5586129e-02   3.6304836e-03   2.7046252e+00   1.3832817e+00
   1.5085474e-02   2.6035232e-02   1.5913731e-02   3.4098038e-03   2.5632454e+00   1.3787805e+00
   1.5485192e-02   2.5983052e-02   1.6105525e-02   3.2335396e-03   2.2858409e+00   1.4144505e+00
   1.5839196e-02   2.5995590e-02   1.6124859e-02   3.0926076e-03   2.0687783e+00   1.4055126e+00
   1.6117719e-02   2.6093024e-02   1.5945313e-02   2.9795558e-03   1.7993524e+00   1.3723593e+00
   1.6292702e-02   2.6276186e-02   1.5569318e-02   2.8881402e-03   1.4809259e+00   1.3949139e+00
   1.6341041e-02   2.6542158e-02   1.5015234e-02   2.8124786e-03   1.5160406e+00   1.3537608e+00
   1.6261716e-02   2.6883678e-02   1.4311019e-02   2.7494496e-03   1.5160516e+00   1.3737807e+00
   1.6068260e-02   2.7278106e-02   1.3493894e-02   2.6990656e-03   1.4640674e+00   1.4071678e+00
   1.5767624e-02   2.7684152e-02   1.2599914e-02   2.6618396e-03   1.4679614e+00   1.3856509e+00
   1.5363224e-02   2.8039928e-02   1.1657897e-02   2.6378516e-03   1.4344635e+00   1.4025232e+00
   1.4860734e-02   2.8260524e-02   1.0693185e-02   2.6279978e-03   1.4407001e+00   1.3759768e+00
   1.4268069e-02   2.8265834e-02   9.7333630e-03   2.6348776e-03   1.3805356e+00   1.3927486e+00
   1.3599073e-02   2.8016262e-02   8.8036530e-03   2.6607660e-03   1.3901807e+00   1.3832242e+00
   1.2871142e-02   2.7515768e-02   7.9217202e-03   2.7078048e-03   1.3478637e+00   1.3776293e+00
   1.2104208e-02   2.6805000e-02   7.0981038e-03   2.7787990e-03   1.1748135e+00   1.3950780e+00
   1.1317931e-02   2.5941982e-02   6.3402158e-03   2.8760192e-03   1.1577592e+00   1.3759460e+00
   1.0529539e-02   2.4975886e-02   5.6549038e-03   3.0017236e-03   1.1502730e+00   1.4030156e+00
   9.7594724e-03   2.3942734e-02   5.0455988e-03   3.1579242e-03   1.1237172e+00   1.3665829e+00
   9.0263060e-03   2.2862946e-02   4.5109588e-03   3.3452616e-03   1.1640657e+00   1.4203543e+00
   8.3420148e-03   2.1742726e-02   4.0444624e-03   3.5641418e-03   1.1591229e+00   1.3806766e+00
   7.7151904e-03   2.0586672e-02   3.6388842e-03   3.8152060e-03   1.1621854e+00   1.3819119e+00
   7.1497778e-03   1.9392762e-02   3.2909970e-03   4.0979580e-03   1.1511676e+00   1.4304495e+00
   6.6483570e-03   1.8154899e-02   2.9984814e-03   4.4107724e-03   1.1373440e+00   1.3359691e+00
   6.2184534e-03   1.6877462e-02   2.7576894e-03   4.7503670e-03   1.1535528e+00   1.4538074e+00
   5.8695446e-03   1.5570597e-02   2.5637880e-03   5.1116190e-03   1.1471843e+00   1.3051251e+00
   5.6075828e-03   1.4252535e-02   2.4124168e-03   5.4875382e-03   1.1568273e+00   1.3990612e+00
   5.4378760e-03   1.2954674e-02   2.3012830e-03   5.8684668e-03   1.1504472e+00   1.3686327e+00
   5.3711758e-03   1.1708902e-02   2.2281142e-03   6.2431990e-03   1.1394141e+00   1.3680303e+00
   5.4204796e-03   1.0536926e-02   2.1884772e-03   6.5981992e-03   1.1542791e+00   1.5233022e+00
   5.5963312e-03   9.4468072e-03   2.1765128e-03   6.9171518e-03   1.1386300e+00   1.1234113e+00
   5.9111862e-03   8.4397512e-03   2.1863130e-03   7.1828392e-03   1.1342827e+00   1.5797043e+00
   6.3820100e-03   7.5202684e-03   2.2131122e-03   7.3838386e-03   1.1636557e+00   9.7899984e-01
   7.0258996e-03   6.6948370e-03   2.2552962e-03   7.5181536e-03   1.1524471e+00   1.4755558e+00
   7.8557320e-03   5.9690950e-03   2.3141694e-03   7.5862966e-03   1.1048264e+00   1.0810410e+00
   8.8778410e-03   5.3474118e-03   2.3910872e-03   7.5929100e-03   1.1281556e+00   1.5215260e+00
   1.0092401e-02   4.8324650e-03   2.4854682e-03   7.5478666e-03   1.1625323e+00   1.3812727e+01
   1.1499583e-02   4.4250484e-03   2.5960378e-03   7.4595720e-03   1.1397932e+00   2.6235379e+01
   1.3099609e-02   4.1211630e-03   2.7217902e-03   7.3347048e-03   1.1488972e+00   3.7286516e+01
   1.4884744e-02   3.9127268e-03   2.8605840e-03   7.1782192e-03   1.1510650e+00   5.2840148e+01
   1.6836956e-02   3.7918688e-03   3.0092482e-03   6.9928766e-03   1.1600621e+00   6.3543977e+01
   1.8932519e-02   3.7503974e-03   3.1643692e-03   6.7805386e-03   1.1552074e+00   7.2737365e+01
   2.1144836e-02   3.7792002e-03   3.3211008e-03   6.5449910e-03   1.1220711e+00   8.1809443e+01
   2.3438246e-02   3.8700864e-03   3.4720742e-03   6.2917124e-03   1.1294669e+00   9.0426408e+01
   2.5764864e-02   4.0143682e-03   3.6113248e-03   6.0253154e-03   1.1216061e+00   9.8776791e+01
   2.8064730e-02   4.2005052e-03   3.7374076e-03   5.7531398e-03   1.1473954e+00   1.0408535e+02
   3.0273466e-02   4.4155098e-03   3.8493320e-03   5.4854680e-03   1.1635118e+00   1.0862504e+02
   3.2323082e-02   4.6471092e-03   3.9458626e-03   5.2304600e-03   1.1439867e+00   1.1141037e+02
   3.4144094e-02   4.8818164e-03   4.0288364e-03   4.9936610e-03   1.1408452e+00   1.1295088e+02
   3.5702826e-02   5.1054204e-03   4.0990726e-03   4.7809794e-03   1.1341865e+00   1.1446644e+02
   3.6999474e-02   5.3044958e-03   4.1549866e-03   4.5990358e-03   1.1637956e+00   1.1514855e+02
   3.8037326e-02   5.4641884e-03   4.1984732e-03   4.4526270e-03   1.1491702e+00   1.1545296e+02
   3.8811554e-02   5.5726742e-03   4.2336894e-03   4.3431846e-03   1.1337924e+00   1.1533693e+02
   3.9311016e-02   5.6248050e-03   4.2647518e-03   4.2692258e-03   1.1728006e+00   1.1539419e+02
   3.9544784e-02   5.6229062e-03   4.2971454e-03   4.2301486e-03   1.1494317e+00   1.1547442e+02
   3.9538172e-02   5.5803114e-03   4.3379202e-03   4.2285690e-03   1.1285825e+00   1.1535106e+02
   3.9336534e-02   5.5150108e-03   4.3938532e-03   4.2684546e-03   1.1825278e+00   1.1515821e+02
   3.9015240e-02   5.4424830e-03   4.4702652e-03   4.3550574e-03   1.1882501e+00   1.1470220e+02
   3.8642018e-02   5.3749510e-03   4.5751232e-03   4.4943834e-03   1.1435861e+00   1.1414702e+02
   3.8258164e-02   5.3200724e-03   4.7169788e-03   4.6908754e-03   1.1462618e+00   1.1348550e+02
   3.7872828e-02   5.2816832e-03   4.8998934e-03   4.9473312e-03   1.1421797e+00   1.1287940e+02
   3.7465558e-02   5.2598218e-03   5.1252284e-03   5.2665538e-03   1.1627223e+00   1.1224868e+02
   3.7026410e-02   5.2492458e-03   5.3918242e-03   5.6514134e-03   1.1926638e+00   1.1144917e+02
   3.6576752e-02   5.2440402e-03   5.6942946e-03   6.1038002e-03   1.1625505e+00   1.1064591e+02
   3.6138106e-02   5.2431478e-03   6.0226374e-03   6.6260138e-03   1.1819834e+00   1.0987868e+02
   3.5729592e-02   5.2479464e-03   6.3632516e-03   7.2197262e-03   1.1802970e+00   1.0909198e+02
   3.5398730e-02   5.2597836e-03   6.6996088e-03   7.8828976e-03   1.1493647e+00   1.0823267e+02
   3.5202362e-02   5.2810260e-03   7.0136304e-03   8.6092580e-03   1.1827895e+00   1.0728036e+02
   3.5179216e-02   5.3167280e-03   7.2862904e-03   9.3894322e-03   1.1790709e+00   1.0637707e+02
   3.5348444e-02   5.3746654e-03   7.4969516e-03   1.0214889e-02   1.1789593e+00   1.0551148e+02
   3.5710676e-02   5.4615188e-03   7.6291304e-03   1.1076627e-02   1.1594117e+00   1.0449794e+02
   3.6252772e-02   5.5796914e-03   7.6729338e-03   1.1963965e-02   1.1244660e+00   1.0340519e+02
   3.6940052e-02   5.7265066e-03   7.6207734e-03   1.2869408e-02   1.1478566e+00   1.0214370e+02
   3.7711068e-02   5.8937162e-03   7.4706078e-03   1.3784808e-02   1.1459489e+00   1.0093130e+02
   3.8503266e-02   6.0678664e-03   7.2297608e-03   1.4695331e-02   1.1591612e+00   9.9501508e+01
   3.9277220e-02   6.2316920e-03   6.9121808e-03   1.5577890e-02   1.1523587e+00   9.7426018e+01
   4.0010066e-02   6.3661314e-03   6.5378580e-03   1.6403811e-02   1.1472280e+00   9.5251448e+01
   4.0675816e-02   6.4544114e-03   6.1307442e-03   1.7147174e-02   1.1675543e+00   9.2832880e+01
   4.1241352e-02   6.4852776e-03   5.7125596e-03   1.7784628e-02   1.1450880e+00   9.0402547e+01
   4.1674400e-02   6.4562330e-03   5.3001476e-03   1.8281125e-02   1.1685058e+00   8.7863259e+01
   4.1941388e-02   6.3754694e-03   4.9059470e-03   1.8590656e-02   1.1683769e+00   8.5071622e+01
   4.2031040e-02   6.2540888e-03   4.5386210e-03   1.8685914e-02   1.1546833e+00   8.2996016e+01
   4.1961714e-02   6.1024204e-03   4.2024880e-03   1.8562987e-02   1.1804960e+00   8.0854421e+01
   4.1752332e-02   5.9335420e-03   3.8969028e-03   1.8231155e-02   1.1762771e+00   7.8303357e+01
   4.1433904e-02   5.7580688e-03   3.6177396e-03   1.7725798e-02   1.1746456e+00   7.5925991e+01
   4.1034850e-02   5.5798202e-03   3.3602838e-03   1.7094476e-02   1.1627848e+00   7.3455356e+01
   4.0559534e-02   5.3992908e-03   3.1232380e-03   1.6373487e-02   1.1709498e+00   7.1001674e+01
   4.0008520e-02   5.2164344e-03   2.9079914e-03   1.5589944e-02   1.1781153e+00   6.8408315e+01
   3.9372798e-02   5.0326988e-03   2.7137762e-03   1.4759687e-02   1.1628483e+00   6.6043057e+01
   3.8651394e-02   4.8513454e-03   2.5381104e-03   1.3889771e-02   1.1662196e+00   6.3668868e+01
   3.7866878e-02   4.6751028e-03   2.3784884e-03   1.2989723e-02   1.1375750e+00   6.0858199e+01
   3.7041024e-02   4.5052152e-03   2.2329334e-03   1.2069428e-02   1.1507819e+00   5.8671163e+01
   3.6183290e-02   4.3399764e-03   2.1020168e-03   1.1140680e-02   1.1727924e+00   5.6390806e+01
   3.5279838e-02   4.1755498e-03   1.9871491e-03   1.0227431e-02   1.1396819e+00   5.4096920e+01
   3.4323362e-02   4.0099240e-03   1.8880409e-03   9.3569678e-03   1.1633147e+00   5.2518208e+01
   3.3345810e-02   3.8426024e-03   1.8035654e-03   8.5515572e-03   1.1806287e+00   5.0775132e+01
   3.2388558e-02   3.6734354e-03   1.7336734e-03   7.8357580e-03   1.1758131e+00   4.9659388e+01
   3.1486864e-02   3.5040572e-03   1.6796189e-03   7.2355250e-03   1.1677176e+00   4.9012827e+01
   3.0668186e-02   3.3380170e-03   1.6413915e-03   6.7723018e-03   1.1420195e+00   4.7632575e+01
   2.9949264e-02   3.1801010e-03   1.6174178e-03   6.4629106e-03   1.1482957e+00   4.6573201e+01
   2.9342606e-02   3.0360986e-03   1.6060312e-03   6.3228044e-03   1.1465201e+00   4.6097319e+01
   2.8851062e-02   2.9109678e-03   1.6062372e-03   6.3677388e-03   1.1535421e+00   4.5624905e+01
   2.8473634e-02   2.8087368e-03   1.6186346e-03   6.6124062e-03   1.1517037e+00   4.5225325e+01
   2.8209228e-02   2.7350900e-03   1.6446377e-03   7.0672214e-03   1.1368250e+00   4.4421123e+01
   2.8060054e-02   2.6962426e-03   1.6856122e-03   7.7372902e-03   1.1402229e+00   4.3510849e+01
   2.8040014e-02   2.6965392e-03   1.7417267e-03   8.6258544e-03   1.1430044e+00   4.2874855e+01
   2.8160954e-02   2.7373700e-03   1.8121900e-03   9.7344288e-03   1.1619566e+00   4.2140592e+01
   2.8416494e-02   2.8175152e-03   1.8982164e-03   1.1064001e-02   1.1631639e+00   4.1460058e+01
   2.8779982e-02   2.9367878e-03   2.0025054e-03   1.2615403e-02   1.1818205e+00   4.0873013e+01
   2.9213996e-02   3.0958246e-03   2.1265578e-03   1.4381106e-02   1.1776735e+00   3.9996400e+01
   2.9674308e-02   3.2941576e-03   2.2702020e-03   1.6340340e-02   1.1395288e+00   3.9085777e+01
   3.0126354e-02   3.5321816e-03   2.4339270e-03   1.8458358e-02   1.1489063e+00   3.8155877e+01
   3.0560564e-02   3.8106888e-03   2.6200116e-03   2.0685006e-02   1.1513399e+00   3.6600104e+01
   3.0972668e-02   4.1277768e-03   2.8289052e-03   2.2955818e-02   1.1617103e+00   3.4949149e+01
   3.1350382e-02   4.4780212e-03   3.0581612e-03   2.5192594e-02   1.1512841e+00   3.3392828e+01
   3.1670722e-02   4.8535986e-03   3.3050582e-03   2.7306916e-02   1.1569053e+00   3.1486238e+01
   3.1913338e-02   5.2445822e-03   3.5672716e-03   2.9220278e-02   1.1843398e+00   2.9602931e+01
   3.2086810e-02   5.6398416e-03   3.8413964e-03   3.0882516e-02   1.1562665e+00   2.7540436e+01
   3.2230060e-02   6.0269032e-03   4.1225820e-03   3.2267640e-02   1.1547056e+00   2.5336572e+01
   3.2391758e-02   6.3941986e-03   4.4063334e-03   3.3370150e-02   1.1466232e+00   2.2390054e+01
   3.2628360e-02   6.7376004e-03   4.6891672e-03   3.4206594e-02   1.1492234e+00   1.8315901e+01
   3.3026016e-02   7.0593286e-03   4.9694556e-03   3.4810130e-02   1.1617196e+00   1.5131411e+01
   3.3680414e-02   7.3635606e-03   5.2474682e-03   3.5212054e-02   1.1463151e+00   1.2177800e+01
   3.4657776e-02   7.6554458e-03   5.5220850e-03   3.5425996e-02   1.1754036e+00   9.1071725e+00
   3.5987256e-02   7.9410994e-03   5.7864172e-03   3.5455650e-02   1.1575288e+00   7.8017733e+00
   3.7666070e-02   8.2256872e-03   6.0298548e-03   3.5293232e-02   1.1269690e+00   6.4595192e+00
   3.9668266e-02   8.5074302e-03   6.2466038e-03   3.4915938e-02   1.1282187e+00   4.7775673e+00
   4.1947570e-02   8.7802988e-03   6.4352064e-03   3.4312472e-02   1.1376326e+00   4.1505928e+00
   4.4442190e-02   9.0398208e-03   6.5978012e-03   3.3500748e-02   1.1681303e+00   3.8088748e+00
   4.7085456e-02   9.2779270e-03   6.7433932e-03   3.2510794e-02   1.1495792e+00   3.8909469e+00
   4.9805144e-02   9.4846780e-03   6.8814134e-03   3.1364202e-02   1.1694955e+00   4.0206540e+00
   5.2511184e-02   9.6539424e-03   7.0213362e-03   3.0096450e-02   1.1480459e+00   4.0629797e+00
   5.5109624e-02   9.7794464e-03   7.1740714e-03   2.8770832e-02   1.1740489e+00   3.9015231e+00
   5.7536012e-02   9.8536548e-03   7.3455404e-03   2.7440458e-02   1.2039309e+00   3.2489321e+00
   5.9775690e-02   9.8715694e-03   7.5400638e-03   2.6147322e-02   1.1123052e+00   2.9716524e+00
   6.1854842e-02   9.8339756e-03   7.7615758e-03   2.4938746e-02   1.1913443e+00   2.8054527e+00
   6.3797976e-02   9.7472274e-03   8.0112852e-03   2.3853848e-02   1.1248068e+00   2.6838844e+00
   6.5620478e-02   9.6233264e-03   8.2927898e-03   2.2919538e-02   1.1631936e+00   2.7721464e+00
   6.7334936e-02   9.4815934e-03   8.6124040e-03   2.2146992e-02   1.1824984e+00   2.7668733e+00
   6.8938180e-02   9.3423646e-03   8.9831156e-03   2.1532034e-02   1.1119296e+00   2.6708092e+00
   7.0416426e-02   9.2197012e-03   9.4316582e-03   2.1064030e-02   1.2540000e+00   2.5540489e+00
   7.1741170e-02   9.1211614e-03   9.9891158e-03   2.0727928e-02   9.8875041e-01   2.6071278e+00
   7.2866864e-02   9.0488260e-03   1.0681098e-02   2.0505108e-02   1.1764365e+00   2.5365152e+00
   7.3722798e-02   9.0034442e-03   1.1529481e-02   2.0371692e-02   8.9320718e-01   2.3180666e+00
   7.4193296e-02   8.9883294e-03   1.2551096e-02   2.0290778e-02   1.0004592e+00   2.2715252e+00
   7.4182934e-02   9.0057584e-03   1.3757617e-02   2.0222826e-02   9.8737577e-01   2.2588878e+00
   7.3690982e-02   9.0551248e-03   1.5154587e-02   2.0146544e-02   1.0521398e+00   2.2805326e+00
   7.2759542e-02   9.1342526e-03   1.6739220e-02   2.0044556e-02   1.2241042e+01   2.1733054e+00
   7.1424860e-02   9.2377776e-03   1.8501435e-02   1.9891055e-02   3.1737370e+01   1.9065857e+00
   6.9707190e-02   9.3589258e-03   2.0414516e-02   1.9669406e-02   4.8889184e+01   1.7020701e+00
   6.7581178e-02   9.4893118e-03   2.2431650e-02   1.9371378e-02   6.2708756e+01   1.5077326e+00
   6.5009818e-02   9.6128600e-03   2.4492026e-02   1.8990655e-02   7.1711408e+01   1.4392024e+00
   6.2030840e-02   9.7141486e-03   2.6542800e-02   1.8531740e-02   7.8658361e+01   1.3973286e+00
   5.8778210e-02   9.7893068e-03   2.8565282e-02   1.8005158e-02   8.5148974e+01   1.3253925e+00
[truncated: 13,546,342 more chars]
