# Supplementary material for: Reflex Control of Robotic Gait Using Human Walking Data
Source: PLoS One. 2014 Oct 27;9(10):e109959. doi: 10.1371/journal.pone.0109959 (PMC4210155; doi:10.1371/journal.pone.0109959)
Supplement: Data S12 — Subject A. (GZ) [file pone.0109959.s029.gz › Data_S12.dat]

   6.3949284e-02   7.9920968e-03   1.9859769e-03   5.5727920e-02   8.8555285e+00   4.8640080e+01
   6.9501102e-02   8.6722388e-03   2.1302974e-03   6.0045242e-02   8.2955525e+00   5.5827091e+01
   7.4492110e-02   9.2662268e-03   2.2230924e-03   6.2664054e-02   8.2513493e+00   5.8582179e+01
   7.8741066e-02   9.7873662e-03   2.2772424e-03   6.3905352e-02   7.6479083e+00   6.3737197e+01
   8.2021294e-02   1.0240800e-02   2.2999068e-03   6.3894040e-02   7.0525747e+00   6.9741596e+01
   8.4156306e-02   1.0627768e-02   2.3005148e-03   6.2754690e-02   6.1939423e+00   7.6174858e+01
   8.5018190e-02   1.0947859e-02   2.2851004e-03   6.0689546e-02   5.7120261e+00   8.3415784e+01
   8.4540086e-02   1.1191858e-02   2.2551184e-03   5.7808106e-02   5.5285811e+00   8.8969832e+01
   8.2928788e-02   1.1360116e-02   2.2139590e-03   5.4352098e-02   5.2707571e+00   9.5903890e+01
   8.0495656e-02   1.1447414e-02   2.1615960e-03   5.0484378e-02   5.4211087e+00   1.0172954e+02
   7.7574254e-02   1.1449989e-02   2.1002214e-03   4.6415974e-02   5.8602152e+00   1.0210734e+02
   7.4466150e-02   1.1371897e-02   2.0308692e-03   4.2306352e-02   5.5181502e+00   1.0154504e+02
   7.1418936e-02   1.1232538e-02   1.9547036e-03   3.8262582e-02   4.8569660e+00   1.0131155e+02
   6.8642704e-02   1.1058158e-02   1.8732891e-03   3.4402282e-02   5.3263953e+00   1.0079016e+02
   6.6280974e-02   1.0865344e-02   1.7887261e-03   3.0780178e-02   5.5982285e+00   1.0038608e+02
   6.4441802e-02   1.0665096e-02   1.7063058e-03   2.7464232e-02   5.1959287e+00   9.9696482e+01
   6.3181812e-02   1.0463160e-02   1.6306409e-03   2.4476754e-02   5.2380671e+00   9.9359714e+01
   6.2527790e-02   1.0265455e-02   1.5669195e-03   2.1829804e-02   5.4235467e+00   9.8906971e+01
   6.2479674e-02   1.0075313e-02   1.5204898e-03   1.9531314e-02   5.3700764e+00   9.8345469e+01
   6.2988888e-02   9.8881906e-03   1.4953780e-03   1.7563906e-02   5.3245843e+00   9.7818074e+01
   6.3973082e-02   9.6964350e-03   1.4941717e-03   1.5912418e-02   5.2339437e+00   9.6858332e+01
   6.5333062e-02   9.4932682e-03   1.5173905e-03   1.4541974e-02   5.1375374e+00   9.5859231e+01
   6.6957196e-02   9.2769894e-03   1.5643718e-03   1.3412296e-02   5.1103670e+00   9.4629800e+01
   6.8717066e-02   9.0554984e-03   1.6328382e-03   1.2471028e-02   4.9548858e+00   9.3215869e+01
   7.0517176e-02   8.8430496e-03   1.7193101e-03   1.1669604e-02   4.8196664e+00   9.2109023e+01
   7.2323538e-02   8.6519306e-03   1.8197715e-03   1.0977026e-02   4.8991869e+00   9.0756277e+01
   7.4170308e-02   8.4931516e-03   1.9314676e-03   1.0378774e-02   5.0490694e+00   8.9185693e+01
   7.6118908e-02   8.3765160e-03   2.0551180e-03   9.8753780e-03   5.0586112e+00   8.7645407e+01
   7.8168838e-02   8.3066682e-03   2.1936722e-03   9.4582180e-03   4.9277179e+00   8.5846316e+01
   8.0266858e-02   8.2830046e-03   2.3502482e-03   9.1170640e-03   4.8410950e+00   8.4049798e+01
   8.2355136e-02   8.2996870e-03   2.5275654e-03   8.8447960e-03   4.6962240e+00   8.2088704e+01
   8.4409982e-02   8.3444122e-03   2.7284020e-03   8.6356200e-03   4.6748505e+00   8.0198469e+01
   8.6458238e-02   8.3998634e-03   2.9567846e-03   8.4856820e-03   4.7082225e+00   7.8725763e+01
   8.8530726e-02   8.4488542e-03   3.2181538e-03   8.3892840e-03   4.3502616e+00   7.6952951e+01
   9.0598218e-02   8.4726544e-03   3.5159692e-03   8.3424760e-03   4.2799028e+00   7.5026505e+01
   9.2566480e-02   8.4537376e-03   3.8520964e-03   8.3366960e-03   4.4686209e+00   7.2808566e+01
   9.4291654e-02   8.3859598e-03   4.2300776e-03   8.3583180e-03   4.5563854e+00   7.0593650e+01
   9.5549752e-02   8.2676272e-03   4.6517538e-03   8.3928720e-03   4.6854051e+00   6.8713116e+01
   9.6165304e-02   8.1001108e-03   5.1157820e-03   8.4262560e-03   4.6466282e+00   6.6490910e+01
   9.6092716e-02   7.8954484e-03   5.6180806e-03   8.4536820e-03   4.6195332e+00   6.4552988e+01
   9.5303028e-02   7.6670572e-03   6.1501064e-03   8.4753360e-03   4.5678141e+00   6.2219950e+01
   9.3842934e-02   7.4247494e-03   6.7000226e-03   8.4867260e-03   4.7024927e+00   5.9453763e+01
   9.1853516e-02   7.1789626e-03   7.2512106e-03   8.4830820e-03   4.6810331e+00   5.6160771e+01
   8.9481324e-02   6.9407116e-03   7.7864772e-03   8.4623180e-03   4.4723277e+00   5.3048057e+01
   8.6836786e-02   6.7190648e-03   8.2945982e-03   8.4238700e-03   4.4155152e+00   5.0625586e+01
   8.3945738e-02   6.5191726e-03   8.7669574e-03   8.3660860e-03   3.9858979e+00   4.6345666e+01
   8.0841312e-02   6.3424098e-03   9.2000756e-03   8.2890060e-03   3.7647722e+00   4.2799847e+01
   7.7646578e-02   6.1878000e-03   9.5931794e-03   8.2013460e-03   3.6588995e+00   3.8905116e+01
   7.4550412e-02   6.0564608e-03   9.9381624e-03   8.1141600e-03   3.6914414e+00   3.4001255e+01
   7.1749648e-02   5.9524044e-03   1.0222711e-02   8.0327280e-03   3.9879379e+00   3.1124268e+01
   6.9378520e-02   5.8775552e-03   1.0440055e-02   7.9613360e-03   3.9220083e+00   2.7446609e+01
   6.7519026e-02   5.8318808e-03   1.0595255e-02   7.9089460e-03   4.0484675e+00   2.4025946e+01
   6.6214312e-02   5.8157206e-03   1.0698061e-02   7.8835940e-03   4.0965650e+00   2.1172847e+01
   6.5491088e-02   5.8284482e-03   1.0753358e-02   7.8862540e-03   4.0114453e+00   1.8421029e+01
   6.5367144e-02   5.8668814e-03   1.0763226e-02   7.9122080e-03   4.1333511e+00   1.5867899e+01
   6.5812186e-02   5.9258586e-03   1.0727976e-02   7.9556560e-03   3.9477838e+00   1.3024509e+01
   6.6761490e-02   5.9989508e-03   1.0648619e-02   8.0168660e-03   3.6619763e+00   1.0936903e+01
   6.8111122e-02   6.0790210e-03   1.0531231e-02   8.1003040e-03   3.4369281e+00   7.3400552e+00
   6.9741012e-02   6.1616058e-03   1.0383012e-02   8.2067380e-03   3.4023685e+00   3.8206061e+00
   7.1546374e-02   6.2440074e-03   1.0204694e-02   8.3313620e-03   3.4248851e+00   1.7345978e+00
   7.3411548e-02   6.3239012e-03   9.9900264e-03   8.4681260e-03   3.2388175e+00   0.0000000e+00
   7.5242898e-02   6.4012866e-03   9.7354066e-03   8.6170540e-03   3.2804207e+00   0.0000000e+00
   7.6962098e-02   6.4740706e-03   9.4465472e-03   8.7824400e-03   3.3031854e+00   0.0000000e+00
   7.8499030e-02   6.5407738e-03   9.1374416e-03   8.9685500e-03   3.1746779e+00   0.0000000e+00
   7.9828316e-02   6.6069696e-03   8.8256904e-03   9.1830400e-03   3.3412761e+00   0.0000000e+00
   8.0953932e-02   6.6792004e-03   8.5251992e-03   9.4385400e-03   3.5363104e+00   0.0000000e+00
   8.1943586e-02   6.7608166e-03   8.2411060e-03   9.7499700e-03   3.4040272e+00   0.0000000e+00
   8.2958170e-02   6.8550916e-03   7.9690276e-03   1.0134820e-02   3.3090552e+00   0.0000000e+00
   8.4191322e-02   6.9678662e-03   7.7000596e-03   1.0616580e-02   3.4895955e+00   0.0000000e+00
   8.5798428e-02   7.1052094e-03   7.4246928e-03   1.1217596e-02   3.5307602e+00   0.0000000e+00
   8.7885288e-02   7.2680158e-03   7.1344486e-03   1.1951024e-02   3.4679368e+00   0.0000000e+00
   9.0510588e-02   7.4503138e-03   6.8238540e-03   1.2821218e-02   3.4368107e+00   0.0000000e+00
   9.3659918e-02   7.6462414e-03   6.4900810e-03   1.3821568e-02   3.3537620e+00   0.0000000e+00
   9.7241238e-02   7.8561174e-03   6.1323424e-03   1.4945518e-02   3.3607311e+00   2.2446606e-01
   1.0110383e-01   8.0815794e-03   5.7521670e-03   1.6194132e-02   3.4867946e+00   4.8689133e-01
   1.0509350e-01   8.3240610e-03   5.3574784e-03   1.7565770e-02   3.6943897e+00   8.4494331e-01
   1.0909419e-01   8.5852628e-03   4.9602988e-03   1.9052086e-02   3.7018661e+00   1.3892021e+00
   1.1304406e-01   8.8662576e-03   4.5691662e-03   2.0631658e-02   3.7003138e+00   1.9809414e+00
   1.1695732e-01   9.1703128e-03   4.1900250e-03   2.2265054e-02   3.7383716e+00   2.3755868e+00
   1.2091121e-01   9.5020148e-03   3.8277812e-03   2.3896726e-02   3.5912357e+00   2.4001005e+00
   1.2499762e-01   9.8653284e-03   3.4854432e-03   2.5457348e-02   3.5992005e+00   2.2550873e+00
   1.2925468e-01   1.0263042e-02   3.1639826e-03   2.6855344e-02   3.5885001e+00   2.3751273e+00
   1.3365060e-01   1.0694548e-02   2.8648990e-03   2.7984618e-02   3.6396716e+00   2.7231457e+00
   1.3805830e-01   1.1154792e-02   2.5933940e-03   2.8761640e-02   3.5807703e+00   2.7131933e+00
   1.4227750e-01   1.1636479e-02   2.3552652e-03   2.9137866e-02   3.5462863e+00   2.3924950e+00
   1.4610581e-01   1.2129795e-02   2.1535708e-03   2.9126744e-02   2.7217866e+00   2.2332209e+00
   1.4930653e-01   1.2624225e-02   1.9889040e-03   2.8807228e-02   4.6576743e+00   1.8637120e+00
   1.5173520e-01   1.3112690e-02   1.8608391e-03   2.8273890e-02   1.7362535e+01   1.5133240e+00
   1.5343042e-01   1.3588462e-02   1.7690476e-03   2.7628212e-02   3.5218181e+01   1.5315910e+00
   1.5450473e-01   1.4039340e-02   1.7125150e-03   2.6961898e-02   5.4001779e+01   9.7997443e-01
   1.5511816e-01   1.4442447e-02   1.6890864e-03   2.6336218e-02   7.6038214e+01   1.3900503e-01
   1.5536919e-01   1.4770287e-02   1.6945710e-03   2.5786816e-02   9.2323365e+01   0.0000000e+00
   1.5518047e-01   1.5003175e-02   1.7216669e-03   2.5318030e-02   1.0136730e+02   0.0000000e+00
   1.5440332e-01   1.5133086e-02   1.7612767e-03   2.4906852e-02   1.0854811e+02   0.0000000e+00
   1.5293984e-01   1.5162256e-02   1.8050661e-03   2.4507228e-02   1.1382194e+02   0.0000000e+00
   1.5066237e-01   1.5097788e-02   1.8464306e-03   2.4065978e-02   1.1720228e+02   0.0000000e+00
   1.4733831e-01   1.4950241e-02   1.8785547e-03   2.3543102e-02   1.1887352e+02   0.0000000e+00
   1.4274776e-01   1.4732955e-02   1.8947303e-03   2.2907566e-02   1.1999006e+02   0.0000000e+00
   1.3679656e-01   1.4459536e-02   1.8905867e-03   2.2135396e-02   1.2036196e+02   0.0000000e+00
   1.2957961e-01   1.4145282e-02   1.8636674e-03   2.1221832e-02   1.1998270e+02   0.0000000e+00
   1.2141337e-01   1.3804524e-02   1.8151224e-03   2.0180956e-02   1.1953011e+02   0.0000000e+00
   1.1272731e-01   1.3450659e-02   1.7498809e-03   1.9030960e-02   1.1881236e+02   0.0000000e+00
   1.0389574e-01   1.3097269e-02   1.6727026e-03   1.7796824e-02   1.1844295e+02   0.0000000e+00
   9.5187100e-02   1.2754448e-02   1.5883727e-03   1.6511528e-02   1.1815651e+02   0.0000000e+00
   8.6792008e-02   1.2428822e-02   1.5031032e-03   1.5202902e-02   1.1806411e+02   0.0000000e+00
   7.8853626e-02   1.2125456e-02   1.4231649e-03   1.3895648e-02   1.1836367e+02   0.0000000e+00
   7.1488632e-02   1.1848087e-02   1.3536564e-03   1.2619986e-02   1.1843566e+02   0.0000000e+00
   6.4790988e-02   1.1594892e-02   1.2984035e-03   1.1405214e-02   1.1847414e+02   0.0000000e+00
   5.8829694e-02   1.1360129e-02   1.2603725e-03   1.0272260e-02   1.1856067e+02   0.0000000e+00
   5.3642724e-02   1.1137891e-02   1.2416601e-03   9.2365720e-03   1.1856829e+02   0.0000000e+00
   4.9247668e-02   1.0922168e-02   1.2433963e-03   8.3092100e-03   1.1846306e+02   0.0000000e+00
   4.5655764e-02   1.0713296e-02   1.2654169e-03   7.4961200e-03   1.1827260e+02   0.0000000e+00
   4.2855012e-02   1.0514344e-02   1.3060557e-03   6.7978880e-03   1.1805452e+02   0.0000000e+00
   4.0796158e-02   1.0323431e-02   1.3623362e-03   6.2089900e-03   1.1775320e+02   0.0000000e+00
   3.9403020e-02   1.0138082e-02   1.4301158e-03   5.7173200e-03   1.1748056e+02   0.0000000e+00
   3.8576496e-02   9.9521134e-03   1.5036881e-03   5.3051800e-03   1.1715157e+02   0.0000000e+00
   3.8191474e-02   9.7496338e-03   1.5758792e-03   4.9563540e-03   1.1684223e+02   0.0000000e+00
   3.8112816e-02   9.5175782e-03   1.6395911e-03   4.6598320e-03   1.1663927e+02   0.0000000e+00
   3.8211330e-02   9.2542540e-03   1.6884078e-03   4.4101400e-03   1.1625212e+02   0.0000000e+00
   3.8341366e-02   8.9653334e-03   1.7184364e-03   4.2079540e-03   1.1575713e+02   0.0000000e+00
   3.8349066e-02   8.6664740e-03   1.7299406e-03   4.0544600e-03   1.1524946e+02   0.0000000e+00
   3.8153088e-02   8.3745400e-03   1.7258197e-03   3.9492420e-03   1.1472987e+02   0.0000000e+00
   3.7754978e-02   8.0983584e-03   1.7108389e-03   3.8926920e-03   1.1429761e+02   0.0000000e+00
   3.7174112e-02   7.8456472e-03   1.6892674e-03   3.8851120e-03   1.1383678e+02   0.0000000e+00
   3.6431312e-02   7.6229628e-03   1.6628953e-03   3.9248040e-03   1.1325201e+02   0.0000000e+00
   3.5538828e-02   7.4345576e-03   1.6336637e-03   4.0077440e-03   1.1268732e+02   0.0000000e+00
   3.4480872e-02   7.2849326e-03   1.6051123e-03   4.1294100e-03   1.1225230e+02   0.0000000e+00
   3.3222982e-02   7.1787160e-03   1.5810080e-03   4.2851360e-03   1.1180655e+02   0.0000000e+00
   3.1741910e-02   7.1202788e-03   1.5637714e-03   4.4688740e-03   1.1126675e+02   0.0000000e+00
   3.0066486e-02   7.1128204e-03   1.5543286e-03   4.6738800e-03   1.1059897e+02   0.0000000e+00
   2.8262858e-02   7.1569618e-03   1.5528304e-03   4.8937700e-03   1.0976560e+02   0.0000000e+00
   2.6388236e-02   7.2487882e-03   1.5577237e-03   5.1225220e-03   1.0869248e+02   0.0000000e+00
   2.4486096e-02   7.3813444e-03   1.5657168e-03   5.3541620e-03   1.0739555e+02   0.0000000e+00
   2.2591418e-02   7.5458644e-03   1.5729003e-03   5.5813060e-03   1.0599941e+02   0.0000000e+00
   2.0740768e-02   7.7298586e-03   1.5759892e-03   5.7949860e-03   1.0442815e+02   0.0000000e+00
   1.8972843e-02   7.9214910e-03   1.5742090e-03   5.9869460e-03   1.0272369e+02   0.0000000e+00
   1.7313004e-02   8.1175442e-03   1.5674507e-03   6.1516200e-03   1.0085912e+02   0.0000000e+00
   1.5775734e-02   8.3172860e-03   1.5551993e-03   6.2861380e-03   9.8989443e+01   0.0000000e+00
   1.4370400e-02   8.5165788e-03   1.5393869e-03   6.3869320e-03   9.7148631e+01   0.0000000e+00
   1.3103238e-02   8.7164056e-03   1.5227376e-03   6.4494860e-03   9.5030087e+01   0.0000000e+00
   1.1978652e-02   8.9249730e-03   1.5077325e-03   6.4728760e-03   9.2666351e+01   0.0000000e+00
   1.0998376e-02   9.1581944e-03   1.4986177e-03   6.4611800e-03   9.0153724e+01   0.0000000e+00
   1.0164494e-02   9.4350398e-03   1.4991685e-03   6.4220240e-03   8.8056613e+01   0.0000000e+00
   9.4821392e-03   9.7682722e-03   1.5112604e-03   6.3645160e-03   8.6005242e+01   0.0000000e+00
   8.9598216e-03   1.0168333e-02   1.5348946e-03   6.2984020e-03   8.3488317e+01   0.0000000e+00
   8.6066364e-03   1.0644578e-02   1.5686297e-03   6.2347640e-03   8.0999538e+01   0.0000000e+00
   8.4291376e-03   1.1203407e-02   1.6118152e-03   6.1843840e-03   7.7971207e+01   0.0000000e+00
   8.4300004e-03   1.1846830e-02   1.6639662e-03   6.1559600e-03   7.4847525e+01   0.0000000e+00
   8.6060350e-03   1.2579477e-02   1.7243647e-03   6.1545680e-03   7.1893901e+01   0.0000000e+00
   8.9465054e-03   1.3415045e-02   1.7926700e-03   6.1820520e-03   6.8200482e+01   0.0000000e+00
   9.4346802e-03   1.4367754e-02   1.8678756e-03   6.2389500e-03   6.4727343e+01   0.0000000e+00
   1.0052583e-02   1.5454977e-02   1.9490903e-03   6.3216780e-03   6.1892740e+01   0.0000000e+00
   1.0788493e-02   1.6699135e-02   2.0366416e-03   6.4218380e-03   5.8577211e+01   0.0000000e+00
   1.1642474e-02   1.8121743e-02   2.1307302e-03   6.5309020e-03   5.4609160e+01   0.0000000e+00
   1.2622136e-02   1.9736231e-02   2.2301396e-03   6.6429360e-03   5.0707670e+01   0.0000000e+00
   1.3733195e-02   2.1546466e-02   2.3336232e-03   6.7495700e-03   4.6810030e+01   0.0000000e+00
   1.4971529e-02   2.3557934e-02   2.4410516e-03   6.8383640e-03   4.3576572e+01   0.0000000e+00
   1.6319941e-02   2.5774182e-02   2.5525800e-03   6.9040600e-03   4.1736325e+01   0.0000000e+00
   1.7746683e-02   2.8193572e-02   2.6685956e-03   6.9482660e-03   3.9924246e+01   0.0000000e+00
   1.9207242e-02   3.0804252e-02   2.7903630e-03   6.9733780e-03   3.8378544e+01   0.0000000e+00
   2.0651434e-02   3.3579550e-02   2.9208610e-03   6.9877960e-03   3.7009617e+01   0.0000000e+00
   2.2024152e-02   3.6485180e-02   3.0653964e-03   7.0025160e-03   3.4929096e+01   0.0000000e+00
   2.3277746e-02   3.9470828e-02   3.2300602e-03   7.0246820e-03   3.3942254e+01   0.0000000e+00
   2.4398378e-02   4.2482644e-02   3.4202220e-03   7.0577080e-03   3.3681388e+01   0.0000000e+00
   2.5406204e-02   4.5473780e-02   3.6399836e-03   7.0998080e-03   3.3240610e+01   0.0000000e+00
   2.6328928e-02   4.8396048e-02   3.8900244e-03   7.1460280e-03   3.3190080e+01   0.0000000e+00
   2.7184782e-02   5.1218386e-02   4.1678160e-03   7.1933940e-03   3.2601607e+01   0.0000000e+00
   2.7981750e-02   5.3915068e-02   4.4712180e-03   7.2408240e-03   3.2319531e+01   0.0000000e+00
   2.8718696e-02   5.6419650e-02   4.8008818e-03   7.2840360e-03   3.2689620e+01   0.0000000e+00
   2.9385510e-02   5.8631862e-02   5.1584318e-03   7.3144200e-03   3.2515408e+01   0.0000000e+00
   2.9956118e-02   6.0459442e-02   5.5415702e-03   7.3293340e-03   3.2715474e+01   0.0000000e+00
   3.0390000e-02   6.1842730e-02   5.9438880e-03   7.3415600e-03   3.3427023e+01   0.0000000e+00
   3.0649476e-02   6.2779916e-02   6.3585722e-03   7.3768160e-03   3.3683570e+01   0.0000000e+00
   3.0710280e-02   6.3309034e-02   6.7789060e-03   7.4690660e-03   3.3996194e+01   0.0000000e+00
   3.0551748e-02   6.3469856e-02   7.1957490e-03   7.6539140e-03   3.4779314e+01   0.0000000e+00
   3.0144010e-02   6.3287918e-02   7.5953222e-03   7.9621600e-03   3.5331163e+01   0.0000000e+00
   2.9457556e-02   6.2732370e-02   7.9606244e-03   8.4233800e-03   3.5202146e+01   0.0000000e+00
   2.8483014e-02   6.1749928e-02   8.2758148e-03   9.0669680e-03   3.5076468e+01   0.0000000e+00
   2.7252618e-02   6.0358072e-02   8.5256714e-03   9.9193520e-03   3.5643038e+01   0.0000000e+00
   2.5842198e-02   5.8631684e-02   8.6922308e-03   1.1008420e-02   3.6192367e+01   0.0000000e+00
   2.4343596e-02   5.6654954e-02   8.7643474e-03   1.2362612e-02   3.6883383e+01   0.0000000e+00
   2.2836636e-02   5.4509412e-02   8.7433788e-03   1.4008356e-02   3.7826629e+01   0.0000000e+00
   2.1375512e-02   5.2263298e-02   8.6326060e-03   1.5973052e-02   3.8305308e+01   0.0000000e+00
   1.9988787e-02   4.9966416e-02   8.4391664e-03   1.8286238e-02   3.8782488e+01   0.0000000e+00
   1.8688105e-02   4.7655188e-02   8.1783690e-03   2.0984048e-02   3.8973704e+01   0.0000000e+00
   1.7483945e-02   4.5378580e-02   7.8642054e-03   2.4107238e-02   3.9046102e+01   0.0000000e+00
   1.6388003e-02   4.3205540e-02   7.5025238e-03   2.7689292e-02   3.9578688e+01   0.0000000e+00
   1.5401201e-02   4.1196294e-02   7.0975102e-03   3.1750348e-02   3.9857313e+01   0.0000000e+00
   1.4512168e-02   3.9379384e-02   6.6628508e-03   3.6305724e-02   3.9925575e+01   0.0000000e+00
   1.3699875e-02   3.7750620e-02   6.2151532e-03   4.1376172e-02   3.9870210e+01   0.0000000e+00
   1.2938039e-02   3.6280342e-02   5.7667960e-03   4.6968436e-02   3.9578611e+01   0.0000000e+00
   1.2209891e-02   3.4919024e-02   5.3294196e-03   5.3051906e-02   3.9568802e+01   0.0000000e+00
   1.1513659e-02   3.3607100e-02   4.9131794e-03   5.9552836e-02   3.9419837e+01   0.0000000e+00
   1.0851961e-02   3.2291038e-02   4.5261348e-03   6.6354908e-02   3.9055306e+01   0.0000000e+00
   1.0239273e-02   3.0946058e-02   4.1734366e-03   7.3322852e-02   3.9023403e+01   0.0000000e+00
   9.7124934e-03   2.9562612e-02   3.8584686e-03   8.0302250e-02   3.8795940e+01   3.3724805e+01
   9.3172160e-03   2.8127008e-02   3.5831644e-03   8.7094342e-02   3.8249193e+01   6.4420149e+01
   9.1068722e-03   2.6632190e-02   3.3460170e-03   9.3461656e-02   3.7633079e+01   8.3866492e+01
   9.1446226e-03   2.5061040e-02   3.1432840e-03   9.9176256e-02   3.6912732e+01   9.1188069e+01
   9.4974652e-03   2.3396844e-02   2.9684340e-03   1.0402308e-01   3.5774703e+01   1.0097294e+02
   1.0243714e-02   2.1660936e-02   2.8142592e-03   1.0770606e-01   3.4250443e+01   7.6299422e+01
   1.1469771e-02   1.9901563e-02   2.6763574e-03   1.0991966e-01   3.2580560e+01   1.5845172e+01
   1.3260367e-02   1.8173063e-02   2.5518584e-03   1.1052132e-01   2.9641638e+01   0.0000000e+00
   1.5691388e-02   1.6525394e-02   2.4377948e-03   1.0955540e-01   2.4477719e+01   0.0000000e+00
   1.8824437e-02   1.4995829e-02   2.3313960e-03   1.0723218e-01   1.8550938e+01   0.0000000e+00
   2.2704902e-02   1.3607194e-02   2.2316540e-03   1.0385732e-01   1.4579627e+01   0.0000000e+00
   2.7359178e-02   1.2371428e-02   2.1391856e-03   9.9757116e-02   1.1780315e+01   0.0000000e+00
   3.2791448e-02   1.1297232e-02   2.0544820e-03   9.5227296e-02   9.3965329e+00   0.0000000e+00
   3.8972876e-02   1.0390065e-02   1.9766362e-03   9.0497256e-02   9.5087239e+00   0.0000000e+00
   4.5837888e-02   9.6494114e-03   1.9030634e-03   8.5737844e-02   9.6602936e+00   0.0000000e+00
   5.3273706e-02   9.0700118e-03   1.8301553e-03   8.1033256e-02   8.7749721e+00   0.0000000e+00
   6.1123610e-02   8.6434520e-03   1.7538941e-03   7.6408642e-02   8.4549424e+00   0.0000000e+00
   6.9194278e-02   8.3573472e-03   1.6713627e-03   7.1897318e-02   7.4414280e+00   2.0968802e+00
   7.7237092e-02   8.1914728e-03   1.5817418e-03   6.7517868e-02   6.6294068e+00   1.3817266e+01
   8.5006830e-02   8.1174964e-03   1.4853262e-03   6.3274758e-02   5.6369603e+00   2.4954190e+01
   9.2349364e-02   8.1050518e-03   1.3829599e-03   5.9218096e-02   4.7157744e+00   3.5010688e+01
   9.9225348e-02   8.1282930e-03   1.2762989e-03   5.5420294e-02   5.1263023e+00   4.7357315e+01
   1.0567957e-01   8.1621484e-03   1.1683253e-03   5.1928826e-02   5.0287318e+00   5.5585781e+01
   1.1175924e-01   8.1843620e-03   1.0634160e-03   4.8792994e-02   4.7299697e+00   5.8875922e+01
   1.1745404e-01   8.1918114e-03   9.6678334e-04   4.6068600e-02   3.9579120e+00   6.3572222e+01
   1.2272777e-01   8.1975128e-03   8.8373618e-04   4.3783448e-02   3.2541668e+00   6.8149051e+01
   1.2759071e-01   8.2173758e-03   8.1851754e-04   4.1931318e-02   3.3589418e+00   7.4336853e+01
   1.3211426e-01   8.2673666e-03   7.7394586e-04   4.0490320e-02   3.0359722e+00   8.1510779e+01
   1.3640801e-01   8.3608956e-03   7.5159134e-04   3.9417446e-02   3.3338244e+00   8.7497698e+01
   1.4051759e-01   8.5080226e-03   7.5158714e-04   3.8638294e-02   3.6394252e+00   9.4800790e+01
   1.4436776e-01   8.7123598e-03   7.7260096e-04   3.8060286e-02   3.3963650e+00   1.0102049e+02
   1.4784202e-01   8.9703806e-03   8.1170586e-04   3.7571862e-02   3.4467200e+00   1.0237748e+02
   1.5079290e-01   9.2773294e-03   8.6477860e-04   3.7067728e-02   3.5405776e+00   1.0157863e+02
   1.5309338e-01   9.6258420e-03   9.2707836e-04   3.6485670e-02   3.5532087e+00   1.0111609e+02
   1.5471760e-01   1.0002466e-02   9.9417334e-04   3.5781412e-02   3.3253910e+00   1.0049590e+02
   1.5567666e-01   1.0390861e-02   1.0628249e-03   3.4916572e-02   3.3457907e+00   9.9744704e+01
   1.5593002e-01   1.0776426e-02   1.1303646e-03   3.3890788e-02   3.7319637e+00   9.8797104e+01
   1.5540607e-01   1.1144437e-02   1.1956014e-03   3.2742352e-02   3.9329918e+00   9.7795452e+01
   1.5413722e-01   1.1476898e-02   1.2591887e-03   3.1512360e-02   3.9409380e+00   9.6774405e+01
   1.5225569e-01   1.1756389e-02   1.3225357e-03   3.0228356e-02   3.9212189e+00   9.5640550e+01
   1.4990110e-01   1.1969801e-02   1.3884756e-03   2.8916104e-02   3.8223572e+00   9.4471099e+01
   1.4718930e-01   1.2107745e-02   1.4601435e-03   2.7593122e-02   3.8086210e+00   9.3203779e+01
   1.4414235e-01   1.2162078e-02   1.5388043e-03   2.6253882e-02   3.8709691e+00   9.1823142e+01
   1.4072664e-01   1.2129594e-02   1.6241435e-03   2.4886356e-02   3.6602863e+00   9.0272119e+01
   1.3690635e-01   1.2015847e-02   1.7158677e-03   2.3491084e-02   3.4161942e+00   8.8912991e+01
   1.3262237e-01   1.1832850e-02   1.8143601e-03   2.2073062e-02   3.2549517e+00   8.7467038e+01
   1.2782892e-01   1.1598071e-02   1.9213551e-03   2.0643378e-02   3.3574227e+00   8.5743186e+01
   1.2257109e-01   1.1330141e-02   2.0397832e-03   1.9228860e-02   3.5689965e+00   8.4299253e+01
   1.1702022e-01   1.1046602e-02   2.1714514e-03   1.7858368e-02   3.5717127e+00   8.2820019e+01
   1.1138045e-01   1.0761811e-02   2.3191436e-03   1.6557594e-02   3.6231248e+00   8.1102584e+01
   1.0582847e-01   1.0480885e-02   2.4891988e-03   1.5351984e-02   3.5374903e+00   7.9345972e+01
   1.0049935e-01   1.0201491e-02   2.6871524e-03   1.4258780e-02   3.4610642e+00   7.7842137e+01
   9.5444558e-02   9.9183732e-03   2.9154604e-03   1.3283744e-02   3.4837263e+00   7.6573009e+01
   9.0664322e-02   9.6248820e-03   3.1774000e-03   1.2423858e-02   3.5213973e+00   7.4840249e+01
   8.6102544e-02   9.3166496e-03   3.4786202e-03   1.1669768e-02   3.6433605e+00   7.2951778e+01
   8.1651782e-02   8.9966658e-03   3.8235316e-03   1.1005476e-02   3.8124691e+00   7.1030737e+01
   7.7258320e-02   8.6711386e-03   4.2127714e-03   1.0412640e-02   4.0565178e+00   6.8793860e+01
   7.2950430e-02   8.3432940e-03   4.6427442e-03   9.8748260e-03   4.1137859e+00   6.6743631e+01
   6.8764234e-02   8.0156516e-03   5.1052770e-03   9.3794880e-03   4.2172489e+00   6.4800106e+01
   6.4714652e-02   7.6897742e-03   5.5887898e-03   8.9230740e-03   4.3987059e+00   6.2797015e+01
   6.0865378e-02   7.3659616e-03   6.0819044e-03   8.5033180e-03   4.5049728e+00   6.0231061e+01
   5.7325232e-02   7.0443174e-03   6.5760888e-03   8.1104100e-03   4.7470270e+00   5.6647813e+01
   5.4179906e-02   6.7243162e-03   7.0614248e-03   7.7341460e-03   4.7604948e+00   5.3086614e+01
   5.1514086e-02   6.4078552e-03   7.5234434e-03   7.3705860e-03   4.6662666e+00   4.9747192e+01
   4.9412334e-02   6.1025970e-03   7.9433674e-03   7.0235480e-03   4.6273200e+00   4.6096039e+01
   4.7937534e-02   5.8214344e-03   8.3002530e-03   6.7017200e-03   4.3955505e+00   4.2247853e+01
   4.7151600e-02   5.5767860e-03   8.5795210e-03   6.4110720e-03   4.2477766e+00   3.8010375e+01
   4.7107392e-02   5.3768850e-03   8.7754628e-03   6.1533780e-03   4.0231491e+00   3.4349991e+01
   4.7826856e-02   5.2264200e-03   8.8875916e-03   5.9283780e-03   3.7991136e+00   3.1699786e+01
   4.9289798e-02   5.1278444e-03   8.9198462e-03   5.7342220e-03   4.1203204e+00   2.9329317e+01
   5.1424192e-02   5.0832318e-03   8.8818090e-03   5.5702440e-03   4.1955844e+00   2.7177187e+01
   5.4103710e-02   5.0922952e-03   8.7850586e-03   5.4363140e-03   4.0199426e+00   2.3954300e+01
   5.7173246e-02   5.1511224e-03   8.6375656e-03   5.3305440e-03   3.9893746e+00   1.9995093e+01
   6.0487582e-02   5.2533156e-03   8.4474528e-03   5.2493800e-03   3.7841498e+00   1.6974482e+01
   6.3886574e-02   5.3902584e-03   8.2227454e-03   5.1862780e-03   3.8835207e+00   1.3681193e+01
   6.7189728e-02   5.5517998e-03   7.9708404e-03   5.1387700e-03   3.6856587e+00   9.4291394e+00
   7.0308500e-02   5.7269814e-03   7.7043416e-03   5.1141700e-03   3.4089060e+00   5.2258119e+00
   7.3265878e-02   5.9108768e-03   7.4395664e-03   5.1240760e-03   3.4669708e+00   2.0546429e+00
   7.6108502e-02   6.1045708e-03   7.1911170e-03   5.1831940e-03   3.2064496e+00   8.0250387e-02
   7.8932784e-02   6.3058294e-03   6.9684534e-03   5.3078460e-03   3.1890087e+00   0.0000000e+00
   8.1884022e-02   6.5109178e-03   6.7774654e-03   5.5122180e-03   3.2571418e+00   0.0000000e+00
   8.5057350e-02   6.7165402e-03   6.6206654e-03   5.8101600e-03   3.1994555e+00   0.0000000e+00
   8.8468964e-02   6.9196540e-03   6.4983008e-03   6.2176920e-03   3.1397396e+00   0.0000000e+00
   9.2103848e-02   7.1189886e-03   6.4127796e-03   6.7511640e-03   3.3026330e+00   0.0000000e+00
   9.5940964e-02   7.3116424e-03   6.3641478e-03   7.4233720e-03   3.4876311e+00   0.0000000e+00
   9.9945080e-02   7.4959346e-03   6.3470952e-03   8.2436320e-03   3.0339895e+00   0.0000000e+00
   1.0405080e-01   7.6743100e-03   6.3531628e-03   9.2203460e-03   2.9604991e+00   3.4904347e-01
   1.0813884e-01   7.8478872e-03   6.3699370e-03   1.0361968e-02   3.1298412e+00   1.0774167e+00
   1.1205166e-01   8.0164752e-03   6.3796546e-03   1.1675958e-02   3.5540921e+00   1.6099980e+00
   1.1558384e-01   8.1869800e-03   6.3625284e-03   1.3163806e-02   4.3004793e+00   2.1203262e+00
   1.1852440e-01   8.3737220e-03   6.3036856e-03   1.4817154e-02   4.1210786e+00   1.9975042e+00
   1.2076039e-01   8.5896542e-03   6.1927236e-03   1.6622970e-02   4.2416126e+00   2.3120465e+00
   1.2227454e-01   8.8431752e-03   6.0243030e-03   1.8564518e-02   4.2079922e+00   2.7493644e+00
   1.2316515e-01   9.1374366e-03   5.8038008e-03   2.0613498e-02   3.8238424e+00   2.2466836e+00
   1.2367537e-01   9.4719070e-03   5.5435348e-03   2.2725702e-02   3.8624985e+00   2.4120588e+00
   1.2410659e-01   9.8444312e-03   5.2562312e-03   2.4847174e-02   3.8928909e+00   2.9919632e+00
   1.2468597e-01   1.0248812e-02   4.9522816e-03   2.6923402e-02   4.5360362e+00   2.8380487e+00
   1.2553713e-01   1.0678036e-02   4.6382852e-03   2.8891760e-02   4.2717857e+00   2.4705673e+00
   1.2671205e-01   1.1127649e-02   4.3179676e-03   3.0670912e-02   4.6489486e+00   2.1996167e+00
   1.2817845e-01   1.1595899e-02   3.9940202e-03   3.2171564e-02   4.6122765e+00   1.3268945e+00
   1.2981020e-01   1.2081740e-02   3.6725848e-03   3.3309888e-02   8.0212940e+00   0.0000000e+00
   1.3137227e-01   1.2579457e-02   3.3638624e-03   3.4003782e-02   2.3679271e+01   0.0000000e+00
   1.3263281e-01   1.3079905e-02   3.0765584e-03   3.4207812e-02   4.2165004e+01   0.0000000e+00
   1.3345017e-01   1.3573086e-02   2.8160294e-03   3.3961808e-02   6.0798516e+01   0.0000000e+00
   1.3367944e-01   1.4049360e-02   2.5847332e-03   3.3349184e-02   8.1761842e+01   0.0000000e+00
   1.3315635e-01   1.4497137e-02   2.3816844e-03   3.2449902e-02   9.6828404e+01   0.0000000e+00
   1.3179427e-01   1.4902179e-02   2.2030338e-03   3.1356562e-02   1.0629679e+02   0.0000000e+00
   1.2966472e-01   1.5252457e-02   2.0451592e-03   3.0176924e-02   1.1272784e+02   0.0000000e+00
   1.2689088e-01   1.5531804e-02   1.9065137e-03   2.9006106e-02   1.1706177e+02   0.0000000e+00
   1.2350946e-01   1.5715086e-02   1.7863964e-03   2.7907854e-02   1.1991090e+02   0.0000000e+00
   1.1953365e-01   1.5782591e-02   1.6842760e-03   2.6917892e-02   1.2124647e+02   0.0000000e+00
   1.1500676e-01   1.5739278e-02   1.5983199e-03   2.6050316e-02   1.2220357e+02   0.0000000e+00
   1.0994360e-01   1.5608186e-02   1.5255622e-03   2.5296874e-02   1.2241601e+02   0.0000000e+00
   1.0436230e-01   1.5404412e-02   1.4632970e-03   2.4627148e-02   1.2223455e+02   0.0000000e+00
   9.8401726e-02   1.5134401e-02   1.4085571e-03   2.4000214e-02   1.2158772e+02   0.0000000e+00
   9.2280748e-02   1.4809212e-02   1.3589392e-03   2.3374678e-02   1.2062437e+02   0.0000000e+00
   8.6176430e-02   1.4439828e-02   1.3120995e-03   2.2716194e-02   1.2000876e+02   0.0000000e+00
   8.0173898e-02   1.4036776e-02   1.2662466e-03   2.2013130e-02   1.1949176e+02   0.0000000e+00
   7.4259756e-02   1.3608381e-02   1.2215536e-03   2.1269968e-02   1.1927209e+02   0.0000000e+00
   6.8416584e-02   1.3152532e-02   1.1780568e-03   2.0491248e-02   1.1920040e+02   0.0000000e+00
   6.2682346e-02   1.2671582e-02   1.1364349e-03   1.9687784e-02   1.1924099e+02   0.0000000e+00
   5.7093154e-02   1.2174474e-02   1.0988416e-03   1.8875856e-02   1.1928929e+02   0.0000000e+00
   5.1683730e-02   1.1663339e-02   1.0667673e-03   1.8063612e-02   1.1920926e+02   0.0000000e+00
   4.6509086e-02   1.1145178e-02   1.0405369e-03   1.7244136e-02   1.1918852e+02   0.0000000e+00
   4.1641356e-02   1.0634322e-02   1.0195336e-03   1.6395644e-02   1.1902958e+02   0.0000000e+00
   3.7165030e-02   1.0141532e-02   1.0033167e-03   1.5501540e-02   1.1875413e+02   0.0000000e+00
   3.3160916e-02   9.6802970e-03   9.9202530e-04   1.4566070e-02   1.1845154e+02   0.0000000e+00
   2.9695830e-02   9.2677982e-03   9.8506770e-04   1.3599430e-02   1.1800035e+02   0.0000000e+00
   2.6806942e-02   8.9156304e-03   9.8113184e-04   1.2613052e-02   1.1736744e+02   0.0000000e+00
   2.4499784e-02   8.6287188e-03   9.7940504e-04   1.1625380e-02   1.1683109e+02   0.0000000e+00
   2.2752286e-02   8.4056236e-03   9.7993888e-04   1.0657308e-02   1.1643221e+02   0.0000000e+00
   2.1519312e-02   8.2387296e-03   9.8320362e-04   9.7281220e-03   1.1596425e+02   0.0000000e+00
   2.0747340e-02   8.1155534e-03   9.8977682e-04   8.8497320e-03   1.1555855e+02   0.0000000e+00
   2.0382926e-02   8.0206756e-03   9.9971380e-04   8.0263360e-03   1.1517579e+02   0.0000000e+00
   2.0379434e-02   7.9428570e-03   1.0126482e-03   7.2626900e-03   1.1479934e+02   0.0000000e+00
   2.0689492e-02   7.8774092e-03   1.0281900e-03   6.5674980e-03   1.1439378e+02   0.0000000e+00
   2.1253410e-02   7.8215598e-03   1.0462029e-03   5.9487260e-03   1.1365686e+02   0.0000000e+00
   2.2000402e-02   7.7727238e-03   1.0675648e-03   5.4107520e-03   1.1288193e+02   0.0000000e+00
   2.2850372e-02   7.7275452e-03   1.0934370e-03   4.9579780e-03   1.1227792e+02   0.0000000e+00
   2.3723246e-02   7.6801406e-03   1.1244420e-03   4.5953260e-03   1.1145450e+02   0.0000000e+00
   2.4545544e-02   7.6231662e-03   1.1601148e-03   4.3252960e-03   1.1045128e+02   0.0000000e+00
   2.5243084e-02   7.5501412e-03   1.1981477e-03   4.1480220e-03   1.0938734e+02   0.0000000e+00
   2.5761896e-02   7.4585976e-03   1.2353271e-03   4.0630720e-03   1.0819456e+02   0.0000000e+00
   2.6101724e-02   7.3510820e-03   1.2687702e-03   4.0699400e-03   1.0682194e+02   0.0000000e+00
   2.6296348e-02   7.2318726e-03   1.2967211e-03   4.1667380e-03   1.0529856e+02   0.0000000e+00
   2.6385936e-02   7.1058130e-03   1.3188120e-03   4.3483500e-03   1.0372645e+02   0.0000000e+00
   2.6411414e-02   6.9784422e-03   1.3350838e-03   4.6065800e-03   1.0185761e+02   0.0000000e+00
   2.6397674e-02   6.8528688e-03   1.3452468e-03   4.9328320e-03   9.9823594e+01   0.0000000e+00
   2.6344960e-02   6.7284364e-03   1.3500000e-03   5.3196760e-03   9.7801096e+01   0.0000000e+00
   2.6228704e-02   6.6015974e-03   1.3523716e-03   5.7584100e-03   9.5555501e+01   0.0000000e+00
   2.6012286e-02   6.4714058e-03   1.3562706e-03   6.2395220e-03   9.3328784e+01   0.0000000e+00
   2.5668614e-02   6.3518200e-03   1.3647917e-03   6.7599440e-03   9.0955511e+01   0.0000000e+00
   2.5178078e-02   6.2718880e-03   1.3799710e-03   7.3200840e-03   8.8187183e+01   0.0000000e+00
   2.4541250e-02   6.2665780e-03   1.4023849e-03   7.9180380e-03   8.5611063e+01   0.0000000e+00
   2.3788794e-02   6.3729970e-03   1.4304776e-03   8.5576440e-03   8.3488845e+01   0.0000000e+00
   2.2950136e-02   6.6279978e-03   1.4612697e-03   9.2456520e-03   8.1266308e+01   0.0000000e+00
   2.2043678e-02   7.0689658e-03   1.4920071e-03   9.9812640e-03   7.8537261e+01   0.0000000e+00
   2.1091412e-02   7.7366920e-03   1.5210501e-03   1.0754938e-02   7.5788549e+01   0.0000000e+00
   2.0121348e-02   8.6733060e-03   1.5482053e-03   1.1549142e-02   7.3310336e+01   0.0000000e+00
   1.9166170e-02   9.9168096e-03   1.5732421e-03   1.2345268e-02   7.0362952e+01   0.0000000e+00
   1.8258355e-02   1.1499531e-02   1.5953372e-03   1.3125174e-02   6.6754784e+01   0.0000000e+00
   1.7422119e-02   1.3447882e-02   1.6147635e-03   1.3867170e-02   6.3579889e+01   0.0000000e+00
   1.6674223e-02   1.5789646e-02   1.6321657e-03   1.4548246e-02   6.0789663e+01   0.0000000e+00
   1.6029327e-02   1.8562569e-02   1.6475474e-03   1.5142692e-02   5.7842264e+01   0.0000000e+00
   1.5500236e-02   2.1806152e-02   1.6608152e-03   1.5619354e-02   5.4676914e+01   0.0000000e+00
   1.5094994e-02   2.5551194e-02   1.6719967e-03   1.5937704e-02   5.0970465e+01   0.0000000e+00
   1.4812321e-02   2.9813128e-02   1.6806700e-03   1.6056968e-02   4.7502845e+01   0.0000000e+00
   1.4643266e-02   3.4591078e-02   1.6857804e-03   1.5963526e-02   4.4284399e+01   0.0000000e+00
   1.4576552e-02   3.9864810e-02   1.6872395e-03   1.5677434e-02   4.1390333e+01   0.0000000e+00
   1.4600457e-02   4.5593640e-02   1.6869955e-03   1.5238404e-02   3.9491462e+01   0.0000000e+00
   1.4709801e-02   5.1724386e-02   1.6889422e-03   1.4690418e-02   3.7633990e+01   0.0000000e+00
   1.4911976e-02   5.8173122e-02   1.6978028e-03   1.4067740e-02   3.5641391e+01   0.0000000e+00
   1.5214437e-02   6.4804466e-02   1.7181165e-03   1.3393878e-02   3.4006946e+01   0.0000000e+00
   1.5611320e-02   7.1448760e-02   1.7550098e-03   1.2688836e-02   3.3049824e+01   0.0000000e+00
   1.6085893e-02   7.7910074e-02   1.8138975e-03   1.1971128e-02   3.2653531e+01   0.0000000e+00
   1.6618239e-02   8.3946822e-02   1.9005321e-03   1.1252384e-02   3.1755705e+01   0.0000000e+00
   1.7191187e-02   8.9328888e-02   2.0227312e-03   1.0535864e-02   3.1377998e+01   0.0000000e+00
   1.7783561e-02   9.3942944e-02   2.1927556e-03   9.8244220e-03   3.2185494e+01   0.0000000e+00
   1.8372262e-02   9.7792724e-02   2.4287478e-03   9.1222660e-03   3.2221376e+01   0.0000000e+00
   1.8942054e-02   1.0092199e-01   2.7502840e-03   8.4324460e-03   3.2194133e+01   0.0000000e+00
   1.9478222e-02   1.0333806e-01   3.1742668e-03   7.7621420e-03   3.2331139e+01   0.0000000e+00
   1.9961368e-02   1.0498045e-01   3.7163370e-03   7.1257480e-03   3.2099369e+01   0.0000000e+00
   2.0363462e-02   1.0574750e-01   4.3926316e-03   6.5418400e-03   3.2545472e+01   0.0000000e+00
   2.0651144e-02   1.0559183e-01   5.2185772e-03   6.0308000e-03   3.2883338e+01   0.0000000e+00
   2.0791652e-02   1.0460810e-01   6.2052094e-03   5.6133440e-03   3.3730270e+01   0.0000000e+00
   2.0760676e-02   1.0294363e-01   7.3567970e-03   5.3076040e-03   3.4337306e+01   0.0000000e+00
   2.0554246e-02   1.0070492e-01   8.6697328e-03   5.1269940e-03   3.4210896e+01   0.0000000e+00
   2.0167462e-02   9.7973248e-02   1.0133310e-02   5.0815780e-03   3.5090164e+01   0.0000000e+00
   1.9592338e-02   9.4762812e-02   1.1732358e-02   5.1799100e-03   3.5406980e+01   0.0000000e+00
   1.8845562e-02   9.1059634e-02   1.3445993e-02   5.4284780e-03   3.5552090e+01   0.0000000e+00
   1.7960002e-02   8.6984042e-02   1.5241490e-02   5.8302860e-03   3.6305833e+01   0.0000000e+00
   1.6964923e-02   8.2784628e-02   1.7073692e-02   6.3900460e-03   3.6570487e+01   0.0000000e+00
   1.5878758e-02   7.8693280e-02   1.8891797e-02   7.1171100e-03   3.7051014e+01   0.0000000e+00
   1.4715904e-02   7.4874182e-02   2.0639854e-02   8.0215500e-03   3.7743546e+01   0.0000000e+00
   1.3499386e-02   7.1427426e-02   2.2250314e-02   9.1197880e-03   3.8199178e+01   0.0000000e+00
   1.2253718e-02   6.8381490e-02   2.3644102e-02   1.0435804e-02   3.8799579e+01   0.0000000e+00
   1.1001116e-02   6.5716906e-02   2.4751978e-02   1.1990480e-02   3.9093663e+01   0.0000000e+00
   9.7689340e-03   6.3370564e-02   2.5515560e-02   1.3799682e-02   3.8890138e+01   0.0000000e+00
   8.5886876e-03   6.1214606e-02   2.5870608e-02   1.5876506e-02   3.9246118e+01   0.0000000e+00
   7.4932146e-03   5.9068142e-02   2.5784452e-02   1.8223486e-02   3.9711570e+01   0.0000000e+00
   6.5136512e-03   5.6728376e-02   2.5277874e-02   2.0830462e-02   3.9763189e+01   0.0000000e+00
   5.6778092e-03   5.4017678e-02   2.4410260e-02   2.3680888e-02   3.9757671e+01   0.0000000e+00
   5.0139526e-03   5.0830148e-02   2.3274904e-02   2.6743986e-02   3.9760899e+01   0.0000000e+00
   4.5513432e-03   4.7173134e-02   2.1965774e-02   2.9986688e-02   4.0069477e+01   0.0000000e+00
   4.3177064e-03   4.3178474e-02   2.0554558e-02   3.3388622e-02   3.9894514e+01   0.0000000e+00
   4.3383318e-03   3.9030518e-02   1.9098465e-02   3.6916064e-02   3.9330186e+01   6.8618901e+00
   4.6366296e-03   3.4897218e-02   1.7646708e-02   4.0513894e-02   3.9263139e+01   4.3073878e+01
   5.2369292e-03   3.0914060e-02   1.6240789e-02   4.4115620e-02   3.9051799e+01   7.2101217e+01
   6.1642098e-03   2.7178654e-02   1.4907645e-02   4.7644236e-02   3.8679045e+01   8.6530927e+01
   7.4421716e-03   2.3759024e-02   1.3662070e-02   5.1001948e-02   3.7917400e+01   1.0069792e+02
   9.0945976e-03   2.0704238e-02   1.2510907e-02   5.4068936e-02   3.6429081e+01   8.4414107e+01
   1.1145457e-02   1.8042511e-02   1.1450960e-02   5.6733528e-02   3.5027075e+01   1.7054278e+01
   1.3619135e-02   1.5781700e-02   1.0471480e-02   5.8886398e-02   3.3035122e+01   0.0000000e+00
   1.6534963e-02   1.3915125e-02   9.5591334e-03   6.0392412e-02   3.0053877e+01   0.0000000e+00
   1.9902701e-02   1.2424440e-02   8.7009504e-03   6.1105750e-02   2.6253873e+01   0.0000000e+00
   2.3727936e-02   1.1280990e-02   7.8890270e-03   6.0942334e-02   2.0690953e+01   0.0000000e+00
   2.8008350e-02   1.0447160e-02   7.1248082e-03   5.9946356e-02   1.6026548e+01   0.0000000e+00
   3.2724762e-02   9.8804908e-03   6.4148664e-03   5.8272000e-02   1.3338700e+01   0.0000000e+00
   3.7829630e-02   9.5423746e-03   5.7634514e-03   5.6114928e-02   1.0504168e+01   0.0000000e+00
   4.3245282e-02   9.3963190e-03   5.1698408e-03   5.3652632e-02   9.7032607e+00   0.0000000e+00
   4.8875812e-02   9.4019056e-03   4.6315298e-03   5.1039188e-02   9.3999138e+00   0.0000000e+00
   5.4604308e-02   9.5239298e-03   4.1482310e-03   4.8411164e-02   7.9164741e+00   5.5364632e+00
   6.0292586e-02   9.7343394e-03   3.7222664e-03   4.5859230e-02   8.0835739e+00   2.2907236e+01
   6.5784340e-02   1.0001268e-02   3.3557578e-03   4.3428846e-02   7.5867826e+00   3.6506406e+01
   7.0939870e-02   1.0290962e-02   3.0480384e-03   4.1154284e-02   6.1128930e+00   4.6124543e+01
   7.5691016e-02   1.0572435e-02   2.7971026e-03   3.9068914e-02   5.9719546e+00   5.5217487e+01
   8.0024856e-02   1.0817568e-02   2.6007772e-03   3.7187428e-02   5.6451983e+00   6.5501431e+01
   8.3973730e-02   1.0999481e-02   2.4561372e-03   3.5509550e-02   5.1043022e+00   7.7009417e+01
   8.7638538e-02   1.1091754e-02   2.3588100e-03   3.4048548e-02   4.9288564e+00   8.5429054e+01
   9.1130784e-02   1.1088486e-02   2.3015520e-03   3.2828410e-02   4.6113342e+00   9.5024761e+01
   9.4512946e-02   1.1011029e-02   2.2756178e-03   3.1858670e-02   4.2560794e+00   1.0214157e+02
   9.7817810e-02   1.0884424e-02   2.2728842e-03   3.1139492e-02   3.9746620e+00   1.0165305e+02
   1.0107633e-01   1.0730571e-02   2.2859048e-03   3.0671128e-02   3.3816817e+00   1.0079279e+02
   1.0431256e-01   1.0571094e-02   2.3080634e-03   3.0437538e-02   2.7552416e+00   1.0018604e+02
   1.0751164e-01   1.0421382e-02   2.3331670e-03   3.0392636e-02   2.9178670e+00   9.9188498e+01
   1.1061138e-01   1.0289523e-02   2.3558968e-03   3.0460766e-02   2.9582951e+00   9.8378709e+01
   1.1351621e-01   1.0177827e-02   2.3719718e-03   3.0562044e-02   2.8347648e+00   9.7119238e+01
   1.1611013e-01   1.0082565e-02   2.3772702e-03   3.0623236e-02   2.9870436e+00   9.6312709e+01
   1.1825321e-01   9.9941374e-03   2.3709658e-03   3.0560618e-02   2.9779448e+00   9.5454111e+01
   1.1981790e-01   9.8968004e-03   2.3568386e-03   3.0287618e-02   3.0152324e+00   9.4823247e+01
   1.2080587e-01   9.7754302e-03   2.3389866e-03   2.9721844e-02   2.9729348e+00   9.4187429e+01
   1.2133745e-01   9.6286416e-03   2.3201642e-03   2.8804784e-02   2.9709425e+00   9.3082436e+01
   1.2154993e-01   9.4680304e-03   2.3025276e-03   2.7538672e-02   2.9393611e+00   9.1928017e+01
   1.2159955e-01   9.3055038e-03   2.2876434e-03   2.5987008e-02   2.9130890e+00   9.0593870e+01
   1.2165041e-01   9.1477702e-03   2.2762450e-03   2.4245354e-02   3.0696456e+00   8.9173033e+01
   1.2182566e-01   9.0011486e-03   2.2685714e-03   2.2407418e-02   3.2645965e+00   8.7760764e+01
   1.2224409e-01   8.8751072e-03   2.2653876e-03   2.0564414e-02   3.6705129e+00   8.6371602e+01
   1.2305471e-01   8.7763904e-03   2.2671222e-03   1.8812192e-02   3.7575269e+00   8.4784882e+01
   1.2435722e-01   8.7107786e-03   2.2728998e-03   1.7235270e-02   3.7803245e+00   8.2884099e+01
   1.2612204e-01   8.6886816e-03   2.2809686e-03   1.5899172e-02   4.0253589e+00   8.0980822e+01
   1.2822450e-01   8.7187936e-03   2.2898166e-03   1.4850704e-02   4.1223548e+00   7.9048475e+01
   1.3052511e-01   8.8048212e-03   2.2991992e-03   1.4123112e-02   4.3108873e+00   7.7041618e+01
   1.3287710e-01   8.9440414e-03   2.3095490e-03   1.3743330e-02   4.2992268e+00   7.5004761e+01
   1.3514475e-01   9.1277806e-03   2.3216804e-03   1.3732912e-02   4.2842134e+00   7.2913378e+01
   1.3723762e-01   9.3462322e-03   2.3374594e-03   1.4103054e-02   4.2499272e+00   7.1099220e+01
   1.3905258e-01   9.5842240e-03   2.3581590e-03   1.4849528e-02   4.1417678e+00   6.9325192e+01
   1.4050418e-01   9.8204652e-03   2.3824530e-03   1.5956046e-02   4.4815736e+00   6.7108319e+01
   1.4154918e-01   1.0031731e-02   2.4087238e-03   1.7404350e-02   4.6989964e+00   6.5232507e+01
   1.4206397e-01   1.0193159e-02   2.4350406e-03   1.9182924e-02   4.7036784e+00   6.3409181e+01
   1.4184553e-01   1.0282915e-02   2.4582078e-03   2.1282594e-02   4.6644768e+00   6.1275774e+01
   1.4068597e-01   1.0285487e-02   2.4776936e-03   2.3687722e-02   4.5773095e+00   5.9299883e+01
   1.3840547e-01   1.0192820e-02   2.4962296e-03   2.6367208e-02   4.6834739e+00   5.6874820e+01
   1.3498616e-01   1.0007485e-02   2.5186026e-03   2.9267560e-02   4.7048731e+00   5.4538038e+01
   1.3062743e-01   9.7422448e-03   2.5512166e-03   3.2317320e-02   4.6670629e+00   5.1416675e+01
   1.2560460e-01   9.4128270e-03   2.6011614e-03   3.5432274e-02   4.6302569e+00   4.7611041e+01
   1.2015701e-01   9.0337478e-03   2.6763210e-03   3.8510276e-02   4.5242395e+00   4.4607994e+01
   1.1445797e-01   8.6248778e-03   2.7832630e-03   4.1409436e-02   4.6203563e+00   4.0690441e+01
   1.0868125e-01   8.2088184e-03   2.9265816e-03   4.3975580e-02   4.8066403e+00   3.6423469e+01
   1.0306911e-01   7.8008014e-03   3.1106016e-03   4.6088094e-02   4.9374615e+00   3.1576074e+01
   9.7869212e-02   7.4106118e-03   3.3381926e-03   4.7651280e-02   5.0261965e+00   2.6874725e+01
   9.3269418e-02   7.0476934e-03   3.6091122e-03   4.8634664e-02   5.0382191e+00   2.3928153e+01
   8.9381152e-02   6.7203000e-03   3.9200756e-03   4.9061614e-02   5.1059063e+00   1.9168138e+01
   8.6242818e-02   6.4327618e-03   4.2649100e-03   4.8942944e-02   5.1292669e+00   1.5027314e+01
   8.3863922e-02   6.1858162e-03   4.6375050e-03   4.8331922e-02   5.0735782e+00   1.2523381e+01
   8.2241350e-02   5.9758684e-03   5.0347628e-03   4.7321876e-02   5.0853368e+00   7.3720640e+00
   8.1340022e-02   5.7959156e-03   5.4535630e-03   4.5971254e-02   4.9990626e+00   3.3151103e+00
   8.1116194e-02   5.6412484e-03   5.8869658e-03   4.4320174e-02   5.0032959e+00   5.8691622e-01
   8.1512752e-02   5.5098282e-03   6.3253716e-03   4.2435236e-02   5.1651495e+00   0.0000000e+00
   8.2431668e-02   5.4010118e-03   6.7608670e-03   4.0398170e-02   4.9376851e+00   0.0000000e+00
   8.3783588e-02   5.3137052e-03   7.1866872e-03   3.8259202e-02   4.6613388e+00   0.0000000e+00
   8.5512858e-02   5.2440534e-03   7.5977240e-03   3.6048600e-02   4.8572608e+00   0.0000000e+00
   8.7573070e-02   5.1875616e-03   7.9918224e-03   3.3812292e-02   4.8014065e+00   0.0000000e+00
   8.9914594e-02   5.1405178e-03   8.3621656e-03   3.1597394e-02   4.1647447e+00   0.0000000e+00
   9.2455618e-02   5.1030062e-03   8.6987686e-03   2.9431956e-02   3.9351492e+00   0.0000000e+00
   9.5114982e-02   5.0789894e-03   8.9933628e-03   2.7340412e-02   4.0916573e+00   0.0000000e+00
   9.7902910e-02   5.0728900e-03   9.2369028e-03   2.5362904e-02   3.7805194e+00   0.0000000e+00
   1.0092143e-01   5.0911208e-03   9.4218774e-03   2.3540792e-02   3.4435840e+00   0.0000000e+00
   1.0425102e-01   5.1413562e-03   9.5457926e-03   2.1912498e-02   3.4379691e+00   0.0000000e+00
   1.0787993e-01   5.2314782e-03   9.6148090e-03   2.0519506e-02   3.4571522e+00   0.0000000e+00
   1.1174425e-01   5.3701356e-03   9.6414266e-03   1.9396844e-02   3.4911475e+00   0.0000000e+00
   1.1572335e-01   5.5685216e-03   9.6389818e-03   1.8575436e-02   3.5103047e+00   0.0000000e+00
   1.1964058e-01   5.8427636e-03   9.6206182e-03   1.8077268e-02   3.6459009e+00   0.0000000e+00
   1.2334469e-01   6.2089922e-03   9.5962316e-03   1.7910366e-02   3.7156532e+00   0.0000000e+00
   1.2678339e-01   6.6815432e-03   9.5718544e-03   1.8079146e-02   3.6336116e+00   0.0000000e+00
   1.3000098e-01   7.2744152e-03   9.5485988e-03   1.8578694e-02   3.7460691e+00   0.0000000e+00
   1.3301418e-01   7.9992292e-03   9.5199270e-03   1.9396478e-02   3.7226902e+00   0.0000000e+00
   1.3574735e-01   8.8645318e-03   9.4721150e-03   2.0522146e-02   3.5922829e+00   0.0000000e+00
   1.3808951e-01   9.8743248e-03   9.3860844e-03   2.1938360e-02   3.5478553e+00   0.0000000e+00
   1.3997458e-01   1.1029330e-02   9.2449216e-03   2.3619794e-02   3.6769947e+00   0.0000000e+00
   1.4140251e-01   1.2334680e-02   9.0403716e-03   2.5532628e-02   3.7582573e+00   0.0000000e+00
   1.4239222e-01   1.3804398e-02   8.7704664e-03   2.7635996e-02   3.6788662e+00   0.0000000e+00
   1.4302014e-01   1.5454399e-02   8.4355018e-03   2.9885634e-02   3.8164980e+00   0.0000000e+00
   1.4339201e-01   1.7295815e-02   8.0371492e-03   3.2219766e-02   3.6895846e+00   0.0000000e+00
   1.4356710e-01   1.9333539e-02   7.5817370e-03   3.4568556e-02   4.0574778e+00   0.0000000e+00
   1.4360404e-01   2.1568048e-02   7.0847202e-03   3.6870252e-02   3.9516097e+00   0.0000000e+00
   1.4352709e-01   2.3995692e-02   6.5667288e-03   3.9055408e-02   3.5684370e+00   0.0000000e+00
   1.4337953e-01   2.6599558e-02   6.0444046e-03   4.1036060e-02   3.8128390e+00   0.0000000e+00
   1.4330035e-01   2.9351960e-02   5.5302464e-03   4.2725782e-02   3.3837041e+00   0.0000000e+00
   1.4335281e-01   3.2219356e-02   5.0341814e-03   4.4041170e-02   4.3502828e+00   0.0000000e+00
   1.4352388e-01   3.5152618e-02   4.5590648e-03   4.4897216e-02   2.8811489e+00   0.0000000e+00
   1.4382368e-01   3.8079916e-02   4.1031556e-03   4.5269254e-02   6.3824194e+00   0.0000000e+00
   1.4417866e-01   4.0917768e-02   3.6678734e-03   4.5204308e-02   2.4835515e+01   0.0000000e+00
   1.4437438e-01   4.3596248e-02   3.2570006e-03   4.4740446e-02   4.6785100e+01   0.0000000e+00
   1.4409123e-01   4.6054878e-02   2.8736860e-03   4.3876190e-02   6.9303235e+01   0.0000000e+00
   1.4309707e-01   4.8216054e-02   2.5208892e-03   4.2617164e-02   8.8136939e+01   0.0000000e+00
   1.4139929e-01   4.9991858e-02   2.2000718e-03   4.1012462e-02   9.8862667e+01   0.0000000e+00
   1.3904275e-01   5.1346348e-02   1.9108330e-03   3.9119930e-02   1.0793877e+02   0.0000000e+00
   1.3598190e-01   5.2313196e-02   1.6523435e-03   3.6996244e-02   1.1420756e+02   0.0000000e+00
   1.3211146e-01   5.2931740e-02   1.4243468e-03   3.4722748e-02   1.1825964e+02   0.0000000e+00
   1.2730550e-01   5.3253442e-02   1.2272182e-03   3.2384084e-02   1.2101593e+02   0.0000000e+00
   1.2152099e-01   5.3370676e-02   1.0611080e-03   3.0052148e-02   1.2227511e+02   0.0000000e+00
   1.1479287e-01   5.3378086e-02   9.2559500e-04   2.7781586e-02   1.2333156e+02   0.0000000e+00
   1.0724190e-01   5.3336818e-02   8.1952706e-04   2.5610324e-02   1.2332933e+02   0.0000000e+00
   9.9106266e-02   5.3271222e-02   7.4124468e-04   2.3572588e-02   1.2311536e+02   0.0000000e+00
   9.0672774e-02   5.3206828e-02   6.8879902e-04   2.1697384e-02   1.2281243e+02   0.0000000e+00
   8.2231434e-02   5.3185378e-02   6.5953736e-04   2.0009454e-02   1.2247493e+02   0.0000000e+00
   7.4023162e-02   5.3220640e-02   6.5067066e-04   1.8522432e-02   1.2243849e+02   0.0000000e+00
   6.6206706e-02   5.3285788e-02   6.6011666e-04   1.7232810e-02   1.2241730e+02   0.0000000e+00
   5.8882198e-02   5.3336662e-02   6.8609470e-04   1.6132178e-02   1.2252689e+02   0.0000000e+00
   5.2127682e-02   5.3300728e-02   7.2707622e-04   1.5206800e-02   1.2243369e+02   0.0000000e+00
   4.6016648e-02   5.3068614e-02   7.8132266e-04   1.4431724e-02   1.2229702e+02   0.0000000e+00
   4.0588012e-02   5.2502806e-02   8.4599160e-04   1.3774846e-02   1.2212731e+02   0.0000000e+00
   3.5844450e-02   5.1473740e-02   9.1856474e-04   1.3207050e-02   1.2178414e+02   0.0000000e+00
   3.1784960e-02   4.9941966e-02   9.9710942e-04   1.2709712e-02   1.2141214e+02   0.0000000e+00
   2.8410452e-02   4.7957472e-02   1.0790682e-03   1.2266366e-02   1.2103403e+02   0.0000000e+00
   2.5705440e-02   4.5612150e-02   1.1618557e-03   1.1854172e-02   1.2062485e+02   0.0000000e+00
   2.3635724e-02   4.3028128e-02   1.2426326e-03   1.1452332e-02   1.2005238e+02   0.0000000e+00
   2.2160324e-02   4.0321548e-02   1.3182075e-03   1.1052878e-02   1.1938764e+02   0.0000000e+00
   2.1224556e-02   3.7577538e-02   1.3861306e-03   1.0653004e-02   1.1856044e+02   0.0000000e+00
   2.0756184e-02   3.4859342e-02   1.4451382e-03   1.0245618e-02   1.1755818e+02   0.0000000e+00
   2.0676642e-02   3.2227432e-02   1.4955951e-03   9.8271860e-03   1.1650972e+02   0.0000000e+00
   2.0911724e-02   2.9740208e-02   1.5382196e-03   9.4008140e-03   1.1553148e+02   0.0000000e+00
   2.1396138e-02   2.7443874e-02   1.5720904e-03   8.9700960e-03   1.1467164e+02   0.0000000e+00
   2.2075284e-02   2.5376312e-02   1.5949992e-03   8.5365220e-03   1.1375955e+02   0.0000000e+00
   2.2908272e-02   2.3566410e-02   1.6059780e-03   8.1020440e-03   1.1281957e+02   0.0000000e+00
   2.3857552e-02   2.2040892e-02   1.6077824e-03   7.6739620e-03   1.1175806e+02   0.0000000e+00
   2.4872248e-02   2.0820220e-02   1.6053986e-03   7.2629880e-03   1.1067558e+02   0.0000000e+00
   2.5893714e-02   1.9904083e-02   1.6033923e-03   6.8789080e-03   1.0954167e+02   0.0000000e+00
   2.6869578e-02   1.9281151e-02   1.6047826e-03   6.5285520e-03   1.0823019e+02   0.0000000e+00
   2.7755298e-02   1.8932267e-02   1.6104992e-03   6.2155820e-03   1.0703911e+02   0.0000000e+00
   2.8515402e-02   1.8825899e-02   1.6197587e-03   5.9403220e-03   1.0589463e+02   0.0000000e+00
   2.9119976e-02   1.8920089e-02   1.6300160e-03   5.6990060e-03   1.0489678e+02   0.0000000e+00
   2.9534724e-02   1.9164313e-02   1.6379439e-03   5.4895560e-03   1.0388561e+02   0.0000000e+00
   2.9720038e-02   1.9509135e-02   1.6407015e-03   5.3140020e-03   1.0272402e+02   0.0000000e+00
   2.9654458e-02   1.9903197e-02   1.6366065e-03   5.1748540e-03   1.0144071e+02   0.0000000e+00
   2.9364574e-02   2.0297974e-02   1.6243735e-03   5.0729280e-03   9.9903428e+01   0.0000000e+00
   2.8904240e-02   2.0681200e-02   1.6019418e-03   5.0066380e-03   9.8442448e+01   0.0000000e+00
   2.8326940e-02   2.1081302e-02   1.5690590e-03   4.9746840e-03   9.6805589e+01   0.0000000e+00
   2.7690916e-02   2.1548168e-02   1.5279597e-03   4.9752160e-03   9.5006971e+01   0.0000000e+00
   2.7048956e-02   2.2147652e-02   1.4820909e-03   5.0026960e-03   9.3270382e+01   0.0000000e+00
   2.6446122e-02   2.2958216e-02   1.4360496e-03   5.0486960e-03   9.1441756e+01   0.0000000e+00
   2.5919786e-02   2.4065566e-02   1.3934625e-03   5.1046960e-03   8.9431157e+01   0.0000000e+00
   2.5484522e-02   2.5548984e-02   1.3557461e-03   5.1671580e-03   8.7470981e+01   0.0000000e+00
   2.5132132e-02   2.7464204e-02   1.3230314e-03   5.2368680e-03   8.5983940e+01   0.0000000e+00
   2.4836032e-02   2.9850872e-02   1.2950404e-03   5.3150820e-03   8.4159686e+01   0.0000000e+00
   2.4567126e-02   3.2746132e-02   1.2711495e-03   5.4060240e-03   8.2250622e+01   0.0000000e+00
   2.4296200e-02   3.6176418e-02   1.2497250e-03   5.5151060e-03   8.0694631e+01   0.0000000e+00
   2.3977538e-02   4.0139994e-02   1.2285266e-03   5.6432880e-03   7.8592054e+01   0.0000000e+00
   2.3573488e-02   4.4597798e-02   1.2063778e-03   5.7863780e-03   7.6502044e+01   0.0000000e+00
   2.3071890e-02   4.9490816e-02   1.1839803e-03   5.9370560e-03   7.4773225e+01   0.0000000e+00
   2.2468190e-02   5.4745670e-02   1.1630002e-03   6.0882140e-03   7.2704217e+01   0.0000000e+00
   2.1775742e-02   6.0271814e-02   1.1446020e-03   6.2342260e-03   7.0780209e+01   0.0000000e+00
   2.1032506e-02   6.5981018e-02   1.1288408e-03   6.3737600e-03   6.8949325e+01   0.0000000e+00
   2.0277056e-02   7.1793334e-02   1.1155885e-03   6.5097260e-03   6.5885874e+01   0.0000000e+00
   1.9539063e-02   7.7662502e-02   1.1054823e-03   6.6432760e-03   6.3029210e+01   0.0000000e+00
   1.8842738e-02   8.3583688e-02   1.0999768e-03   6.7763900e-03   6.0450450e+01   0.0000000e+00
   1.8210671e-02   8.9552070e-02   1.1003215e-03   6.9141900e-03   5.6992450e+01   0.0000000e+00
   1.7663549e-02   9.5531992e-02   1.1067130e-03   7.0611020e-03   5.4073319e+01   0.0000000e+00
   1.7213379e-02   1.0143502e-01   1.1197224e-03   7.2216920e-03   5.0491185e+01   0.0000000e+00
   1.6859015e-02   1.0712138e-01   1.1406782e-03   7.4015320e-03   4.6785347e+01   0.0000000e+00
   1.6592395e-02   1.1238319e-01   1.1714795e-03   7.6050780e-03   4.4007177e+01   0.0000000e+00
   1.6414283e-02   1.1695027e-01   1.2150086e-03   7.8343120e-03   4.0613079e+01   0.0000000e+00
   1.6329381e-02   1.2060507e-01   1.2737256e-03   8.0899500e-03   3.7869511e+01   0.0000000e+00
   1.6341453e-02   1.2328912e-01   1.3506807e-03   8.3716480e-03   3.6281414e+01   0.0000000e+00
   1.6463253e-02   1.2507138e-01   1.4506237e-03   8.6777140e-03   3.5530167e+01   0.0000000e+00
   1.6703099e-02   1.2600282e-01   1.5787206e-03   9.0031980e-03   3.5613718e+01   0.0000000e+00
   1.7055632e-02   1.2609338e-01   1.7398321e-03   9.3361620e-03   3.5659232e+01   0.0000000e+00
   1.7513256e-02   1.2539794e-01   1.9373188e-03   9.6594600e-03   3.5891523e+01   0.0000000e+00
   1.8064820e-02   1.2396588e-01   2.1746568e-03   9.9523580e-03   3.6216773e+01   0.0000000e+00
   1.8687609e-02   1.2178849e-01   2.4571972e-03   1.0195272e-02   3.5963665e+01   0.0000000e+00
   1.9352103e-02   1.1885760e-01   2.7919982e-03   1.0383286e-02   3.5640308e+01   0.0000000e+00
   2.0024936e-02   1.1519938e-01   3.1879722e-03   1.0535958e-02   3.5762014e+01   0.0000000e+00
   2.0670194e-02   1.1084173e-01   3.6537670e-03   1.0690054e-02   3.6071551e+01   0.0000000e+00
   2.1253466e-02   1.0582119e-01   4.1967604e-03   1.0882712e-02   3.6366937e+01   0.0000000e+00
   2.1742876e-02   1.0022569e-01   4.8226494e-03   1.1143610e-02   3.6411575e+01   0.0000000e+00
   2.2113596e-02   9.4139242e-02   5.5325366e-03   1.1496064e-02   3.6729905e+01   0.0000000e+00
   2.2339880e-02   8.7635832e-02   6.3247552e-03   1.1964438e-02   3.7109175e+01   0.0000000e+00
   2.2391232e-02   8.0873008e-02   7.1999668e-03   1.2576114e-02   3.7011200e+01   0.0000000e+00
   2.2246160e-02   7.4043312e-02   8.1605636e-03   1.3354828e-02   3.7491326e+01   0.0000000e+00
   2.1905436e-02   6.7291554e-02   9.2104348e-03   1.4316572e-02   3.7964975e+01   0.0000000e+00
   2.1383462e-02   6.0725972e-02   1.0352189e-02   1.5474794e-02   3.8103130e+01   0.0000000e+00
   2.0686920e-02   5.4412700e-02   1.1579049e-02   1.6854720e-02   3.8631015e+01   0.0000000e+00
   1.9829967e-02   4.8401954e-02   1.2874580e-02   1.8486660e-02   3.8791196e+01   0.0000000e+00
   1.8846091e-02   4.2748280e-02   1.4213857e-02   2.0386014e-02   3.8765644e+01   0.0000000e+00
   1.7784749e-02   3.7489324e-02   1.5563438e-02   2.2560568e-02   3.8805980e+01   0.0000000e+00
   1.6709949e-02   3.2662866e-02   1.6883655e-02   2.5025522e-02   3.8947847e+01   0.0000000e+00
   1.5684556e-02   2.8303478e-02   1.8125164e-02   2.7792480e-02   3.9310616e+01   0.0000000e+00
   1.4770716e-02   2.4431274e-02   1.9226901e-02   3.0848844e-02   3.9066579e+01   0.0000000e+00
   1.4032155e-02   2.1056472e-02   2.0124536e-02   3.4154658e-02   3.8849512e+01   0.0000000e+00
   1.3528397e-02   1.8167269e-02   2.0759382e-02   3.7652086e-02   3.8961764e+01   1.5969558e+01
   1.3315781e-02   1.5733004e-02   2.1071832e-02   4.1282980e-02   3.8649180e+01   5.0115389e+01
   1.3445292e-02   1.3711207e-02   2.1011440e-02   4.4990896e-02   3.8177164e+01   7.5215114e+01
   1.3958797e-02   1.2046762e-02   2.0571320e-02   4.8691042e-02   3.7765569e+01   8.7972585e+01
   1.4896445e-02   1.0685167e-02   1.9788722e-02   5.2263096e-02   3.7447503e+01   1.0023968e+02
   1.6302597e-02   9.5936832e-03   1.8731912e-02   5.5568152e-02   3.6636710e+01   8.6745438e+01
   1.8212582e-02   8.7613956e-03   1.7486674e-02   5.8470920e-02   3.5080999e+01   2.9265651e+01
   2.0646916e-02   8.1797618e-03   1.6128539e-02   6.0834536e-02   3.3285622e+01   0.0000000e+00
   2.3610982e-02   7.8350512e-03   1.4717414e-02   6.2477598e-02   3.0363425e+01   0.0000000e+00
   2.7096102e-02   7.7097074e-03   1.3304174e-02   6.3248366e-02   2.6557212e+01   0.0000000e+00
   3.1080558e-02   7.7826646e-03   1.1931910e-02   6.3136086e-02   2.2936907e+01   0.0000000e+00
   3.5515000e-02   8.0300950e-03   1.0635002e-02   6.2268802e-02   1.8345668e+01   0.0000000e+00
   4.0316042e-02   8.4242798e-03   9.4360200e-03   6.0861928e-02   1.4072958e+01   0.0000000e+00
   4.5360154e-02   8.9346062e-03   8.3465780e-03   5.9116870e-02   1.2408314e+01   0.0000000e+00
   5.0489926e-02   9.5281666e-03   7.3697332e-03   5.7168264e-02   1.0699733e+01   0.0000000e+00
   5.5518496e-02   1.0169030e-02   6.5063946e-03   5.5101228e-02   9.0117515e+00   0.0000000e+00
   6.0227300e-02   1.0819817e-02   5.7566234e-03   5.2948080e-02   9.2496616e+00   4.7273626e-01
   6.4404014e-02   1.1444077e-02   5.1137748e-03   5.0705848e-02   8.2053532e+00   1.4447052e+01
   6.7840562e-02   1.2009654e-02   4.5683348e-03   4.8372028e-02   7.4281692e+00   2.6237945e+01
   7.0349946e-02   1.2490889e-02   4.1127296e-03   4.5952602e-02   7.8664628e+00   3.9984880e+01
   7.1842014e-02   1.2863581e-02   3.7375530e-03   4.3445550e-02   6.6827613e+00   5.3747402e+01
   7.2346672e-02   1.3098702e-02   3.4304288e-03   4.0857466e-02   5.9381869e+00   6.2494094e+01
   7.2018778e-02   1.3172855e-02   3.1792696e-03   3.8228582e-02   5.3817924e+00   7.0422952e+01
   7.1081494e-02   1.3083518e-02   2.9725214e-03   3.5606660e-02   4.8880128e+00   7.6006309e+01
   6.9767512e-02   1.2848576e-02   2.8002268e-03   3.3029160e-02   4.9731265e+00   8.1437479e+01
   6.8316372e-02   1.2504304e-02   2.6584526e-03   3.0533704e-02   4.3896093e+00   8.9151505e+01
   6.6928654e-02   1.2096704e-02   2.5473470e-03   2.8159674e-02   4.6085727e+00   9.6907609e+01
   6.5747892e-02   1.1662965e-02   2.4662152e-03   2.5937230e-02   5.3417620e+00   1.0180087e+02
   6.4880514e-02   1.1229344e-02   2.4133666e-03   2.3877672e-02   4.9631683e+00   1.0226757e+02
   6.4434756e-02   1.0816311e-02   2.3865584e-03   2.1982014e-02   3.7173195e+00   1.0190001e+02
   6.4552962e-02   1.0437453e-02   2.3824992e-03   2.0253164e-02   3.7059140e+00   1.0163919e+02
   6.5372428e-02   1.0099019e-02   2.3963668e-03   1.8698396e-02   4.6111920e+00   1.0114140e+02
   6.6986320e-02   9.7999058e-03   2.4214870e-03   1.7321266e-02   4.2250837e+00   1.0096179e+02
   6.9423054e-02   9.5363226e-03   2.4497720e-03   1.6111672e-02   3.8004392e+00   1.0055056e+02
   7.2640782e-02   9.3065198e-03   2.4743066e-03   1.5053992e-02   3.9784478e+00   1.0025621e+02
   7.6546726e-02   9.1106652e-03   2.4920704e-03   1.4134608e-02   4.1317289e+00   9.9921773e+01
   8.0998688e-02   8.9496426e-03   2.5033506e-03   1.3341402e-02   4.1907087e+00   9.9592976e+01
   8.5818548e-02   8.8231088e-03   2.5094012e-03   1.2664020e-02   4.2743424e+00   9.9179664e+01
   9.0825496e-02   8.7279770e-03   2.5114372e-03   1.2090894e-02   4.5115701e+00   9.8524243e+01
   9.5840546e-02   8.6594504e-03   2.5105560e-03   1.1613798e-02   4.3498885e+00   9.8083758e+01
   1.0070356e-01   8.6158700e-03   2.5072366e-03   1.1226372e-02   4.1764028e+00   9.7401551e+01
   1.0530390e-01   8.5959056e-03   2.5018840e-03   1.0915346e-02   4.1723940e+00   9.6472658e+01
   1.0954577e-01   8.5910020e-03   2.4943496e-03   1.0663882e-02   4.1641338e+00   9.5564913e+01
   1.1328395e-01   8.5897392e-03   2.4838380e-03   1.0453764e-02   4.3147519e+00   9.4471303e+01
   1.1634263e-01   8.5855970e-03   2.4709098e-03   1.0270886e-02   4.5389864e+00   9.3352819e+01
   1.1859266e-01   8.5750078e-03   2.4567102e-03   1.0110564e-02   4.8391190e+00   9.2125477e+01
   1.1999245e-01   8.5545550e-03   2.4413104e-03   9.9691200e-03   4.8555655e+00   9.0832140e+01
   1.2061801e-01   8.5249274e-03   2.4224214e-03   9.8415120e-03   4.7997126e+00   8.9678719e+01
   1.2064766e-01   8.4876868e-03   2.3969290e-03   9.7243500e-03   4.8414414e+00   8.8433060e+01
   1.2025945e-01   8.4415510e-03   2.3651220e-03   9.6149680e-03   4.8756340e+00   8.6894366e+01
   1.1954130e-01   8.3879100e-03   2.3298940e-03   9.5077200e-03   5.0048458e+00   8.5178655e+01
   1.1852216e-01   8.3303694e-03   2.2944240e-03   9.3949620e-03   4.8808954e+00   8.3544729e+01
   1.1727002e-01   8.2721154e-03   2.2615076e-03   9.2752940e-03   4.8266116e+00   8.1797461e+01
   1.1589295e-01   8.2150594e-03   2.2319560e-03   9.1500760e-03   4.7435083e+00   7.9778261e+01
   1.1447232e-01   8.1598446e-03   2.2044768e-03   9.0189380e-03   4.3564209e+00   7.7552090e+01
   1.1303668e-01   8.1096750e-03   2.1787456e-03   8.8817600e-03   4.3041366e+00   7.5028910e+01
   1.1157388e-01   8.0684136e-03   2.1564170e-03   8.7385000e-03   4.3276516e+00   7.2735242e+01
   1.1003895e-01   8.0357312e-03   2.1391264e-03   8.5885760e-03   4.2949888e+00   7.0788955e+01
   1.0836889e-01   8.0067502e-03   2.1283940e-03   8.4251840e-03   4.2388509e+00   6.8498936e+01
   1.0649938e-01   7.9750270e-03   2.1250206e-03   8.2388840e-03   4.3078873e+00   6.6056128e+01
   1.0436923e-01   7.9361558e-03   2.1289702e-03   8.0268820e-03   4.4875428e+00   6.3807946e+01
   1.0190176e-01   7.8864874e-03   2.1406276e-03   7.7919460e-03   4.3523345e+00   6.1548327e+01
   9.8961526e-02   7.8180144e-03   2.1612930e-03   7.5385540e-03   4.4760200e+00   5.8223659e+01
   9.5449944e-02   7.7207302e-03   2.1932308e-03   7.2718280e-03   4.5544402e+00   5.4104034e+01
   9.1414646e-02   7.5944142e-03   2.2383164e-03   6.9971120e-03   4.3303660e+00   5.0745709e+01
   8.6990260e-02   7.4506814e-03   2.2977014e-03   6.7166560e-03   4.2725224e+00   4.6655512e+01
   8.2362250e-02   7.3050160e-03   2.3709356e-03   6.4308060e-03   4.1033691e+00   4.2243786e+01
   7.7725992e-02   7.1718778e-03   2.4563836e-03   6.1408800e-03   3.9433576e+00   3.8492335e+01
   7.3220814e-02   7.0627478e-03   2.5538594e-03   5.8491920e-03   3.8415601e+00   3.3245190e+01
   6.8976712e-02   6.9862304e-03   2.6640222e-03   5.5597980e-03   3.6728024e+00   2.8358866e+01
   6.5161556e-02   6.9476576e-03   2.7875714e-03   5.2786920e-03   3.6895469e+00   2.4939049e+01
   6.1950828e-02   6.9502366e-03   2.9251838e-03   5.0165160e-03   3.8268365e+00   2.0797553e+01
   5.9480698e-02   6.9955400e-03   3.0787682e-03   4.7871820e-03   3.9088798e+00   1.6288063e+01
   5.7830390e-02   7.0820302e-03   3.2524868e-03   4.6037680e-03   3.9553107e+00   1.2176454e+01
   5.7042822e-02   7.2065260e-03   3.4503216e-03   4.4782340e-03   3.8309339e+00   7.8627952e+00
   5.7134446e-02   7.3647942e-03   3.6753742e-03   4.4204640e-03   3.7220098e+00   3.2210999e+00
   5.8086244e-02   7.5499990e-03   3.9312652e-03   4.4390080e-03   3.6339005e+00   0.0000000e+00
   5.9821536e-02   7.7519738e-03   4.2237700e-03   4.5408660e-03   3.4139628e+00   0.0000000e+00
   6.2196868e-02   7.9585446e-03   4.5588866e-03   4.7302240e-03   3.3898723e+00   0.0000000e+00
   6.5001688e-02   8.1598392e-03   4.9393314e-03   5.0108040e-03   3.4971784e+00   0.0000000e+00
   6.7994318e-02   8.3517464e-03   5.3668444e-03   5.3865740e-03   3.5756603e+00   0.0000000e+00
   7.1003598e-02   8.5339708e-03   5.8406350e-03   5.8617420e-03   3.4052055e+00   0.0000000e+00
   7.3914136e-02   8.7041692e-03   6.3542972e-03   6.4416700e-03   3.1961721e+00   0.0000000e+00
   7.6616398e-02   8.8535994e-03   6.8969304e-03   7.1312800e-03   3.1835606e+00   0.0000000e+00
   7.9038368e-02   8.9734044e-03   7.4524008e-03   7.9344180e-03   3.1828365e+00   0.0000000e+00
   8.1179376e-02   9.0634694e-03   8.0043818e-03   8.8513180e-03   3.0600348e+00   0.0000000e+00
   8.3181942e-02   9.1310404e-03   8.5408644e-03   9.8782240e-03   2.8159719e+00   0.0000000e+00
   8.5283412e-02   9.1837728e-03   9.0520282e-03   1.1011958e-02   2.8593491e+00   0.0000000e+00
   8.7691324e-02   9.2276870e-03   9.5259698e-03   1.2250596e-02   2.8570420e+00   0.0000000e+00
   9.0545648e-02   9.2721696e-03   9.9448234e-03   1.3590470e-02   2.8018041e+00   0.0000000e+00
   9.3896718e-02   9.3250236e-03   1.0292579e-02   1.5019426e-02   3.0709196e+00   0.0000000e+00
   9.7709792e-02   9.3935152e-03   1.0565387e-02   1.6521040e-02   3.1117505e+00   0.0000000e+00
   1.0187169e-01   9.4931148e-03   1.0771731e-02   1.8085332e-02   3.0095056e+00   0.0000000e+00
   1.0623985e-01   9.6386098e-03   1.0926253e-02   1.9707480e-02   2.8699359e+00   0.0000000e+00
   1.1071225e-01   9.8428194e-03   1.1043207e-02   2.1378688e-02   2.6609911e+00   0.0000000e+00
   1.1520849e-01   1.0121113e-02   1.1132320e-02   2.3079524e-02   2.6983961e+00   0.0000000e+00
   1.1963866e-01   1.0487455e-02   1.1194860e-02   2.4783736e-02   2.5618769e+00   0.0000000e+00
   1.2391640e-01   1.0951334e-02   1.1227040e-02   2.6449436e-02   2.5144248e+00   0.0000000e+00
   1.2800327e-01   1.1516982e-02   1.1225830e-02   2.8012174e-02   2.6061441e+00   0.0000000e+00
   1.3188232e-01   1.2185182e-02   1.1185202e-02   2.9383956e-02   2.4311118e+00   0.0000000e+00
   1.3546481e-01   1.2949376e-02   1.1092216e-02   3.0457756e-02   2.5619746e+00   0.0000000e+00
   1.3858122e-01   1.3794417e-02   1.0933585e-02   3.1140554e-02   2.3448590e+00   0.0000000e+00
   1.4106895e-01   1.4698830e-02   1.0702507e-02   3.1364072e-02   2.0908712e+00   0.0000000e+00
   1.4286402e-01   1.5637004e-02   1.0396489e-02   3.1116048e-02   1.4258376e+00   0.0000000e+00
   1.4399541e-01   1.6582053e-02   1.0019876e-02   3.0463318e-02   4.7855809e+00   0.0000000e+00
   1.4449696e-01   1.7505277e-02   9.5864760e-03   2.9499798e-02   2.0487670e+01   0.0000000e+00
   1.4440482e-01   1.8384665e-02   9.1107136e-03   2.8327998e-02   4.1299625e+01   0.0000000e+00
   1.4384504e-01   1.9206983e-02   8.6049806e-03   2.7048808e-02   6.1447039e+01   0.0000000e+00
   1.4296162e-01   1.9962039e-02   8.0849400e-03   2.5737050e-02   8.1670396e+01   0.0000000e+00
   1.4179971e-01   2.0650976e-02   7.5665780e-03   2.4448356e-02   9.4989075e+01   0.0000000e+00
   1.4031859e-01   2.1283688e-02   7.0612286e-03   2.3223802e-02   1.0300351e+02   0.0000000e+00
   1.3838004e-01   2.1865428e-02   6.5770988e-03   2.2092386e-02   1.1016283e+02   0.0000000e+00
   1.3577194e-01   2.2400020e-02   6.1217702e-03   2.1075262e-02   1.1502746e+02   0.0000000e+00
   1.3219487e-01   2.2886824e-02   5.7033018e-03   2.0182868e-02   1.1785063e+02   0.0000000e+00
   1.2736180e-01   2.3315452e-02   5.3276274e-03   1.9413224e-02   1.1923807e+02   0.0000000e+00
   1.2136488e-01   2.3686278e-02   4.9942958e-03   1.8760452e-02   1.2012824e+02   0.0000000e+00
   1.1461617e-01   2.4015730e-02   4.6969966e-03   1.8217646e-02   1.2066808e+02   0.0000000e+00
   1.0748635e-01   2.4320280e-02   4.4251878e-03   1.7770348e-02   1.2065142e+02   0.0000000e+00
   1.0023712e-01   2.4608220e-02   4.1670092e-03   1.7394694e-02   1.2036562e+02   0.0000000e+00
   9.3023694e-02   2.4876592e-02   3.9138288e-03   1.7058208e-02   1.1984280e+02   0.0000000e+00
   8.5899862e-02   2.5113846e-02   3.6621460e-03   1.6718224e-02   1.1937229e+02   0.0000000e+00
   7.8896396e-02   2.5294254e-02   3.4151780e-03   1.6327706e-02   1.1890097e+02   0.0000000e+00
   7.2081048e-02   2.5369598e-02   3.1795484e-03   1.5860426e-02   1.1852268e+02   0.0000000e+00
   6.5539020e-02   2.5275928e-02   2.9601436e-03   1.5324736e-02   1.1843735e+02   0.0000000e+00
   5.9328758e-02   2.4954562e-02   2.7605332e-03   1.4749576e-02   1.1841669e+02   0.0000000e+00
   5.3488088e-02   2.4374562e-02   2.5823292e-03   1.4165852e-02   1.1828409e+02   0.0000000e+00
   4.8048254e-02   2.3545204e-02   2.4249544e-03   1.3601138e-02   1.1805785e+02   0.0000000e+00
   4.3051250e-02   2.2507276e-02   2.2865696e-03   1.3082868e-02   1.1786155e+02   0.0000000e+00
   3.8548978e-02   2.1313524e-02   2.1632778e-03   1.2630684e-02   1.1772490e+02   0.0000000e+00
   3.4572128e-02   2.0029378e-02   2.0508608e-03   1.2252668e-02   1.1747950e+02   0.0000000e+00
   3.1115354e-02   1.8721549e-02   1.9475043e-03   1.1952948e-02   1.1720775e+02   0.0000000e+00
   2.8138126e-02   1.7438901e-02   1.8535252e-03   1.1729280e-02   1.1698258e+02   0.0000000e+00
   2.5576742e-02   1.6217972e-02   1.7697588e-03   1.1570044e-02   1.1662370e+02   0.0000000e+00
   2.3365798e-02   1.5086469e-02   1.6968499e-03   1.1454880e-02   1.1619785e+02   0.0000000e+00
   2.1453588e-02   1.4065060e-02   1.6353220e-03   1.1352926e-02   1.1574808e+02   0.0000000e+00
   1.9799270e-02   1.3167250e-02   1.5856130e-03   1.1236062e-02   1.1529749e+02   0.0000000e+00
   1.8360996e-02   1.2395895e-02   1.5474102e-03   1.1091112e-02   1.1494513e+02   0.0000000e+00
   1.7091104e-02   1.1743122e-02   1.5202192e-03   1.0910304e-02   1.1470176e+02   0.0000000e+00
   1.5934358e-02   1.1194647e-02   1.5044748e-03   1.0684844e-02   1.1456362e+02   0.0000000e+00
   1.4845705e-02   1.0739108e-02   1.4998768e-03   1.0410422e-02   1.1436384e+02   0.0000000e+00
   1.3807144e-02   1.0364862e-02   1.5041240e-03   1.0087916e-02   1.1414650e+02   0.0000000e+00
   1.2814195e-02   1.0064501e-02   1.5143603e-03   9.7190080e-03   1.1388768e+02   0.0000000e+00
   1.1872070e-02   9.8472900e-03   1.5280741e-03   9.3090540e-03   1.1345219e+02   0.0000000e+00
   1.0997120e-02   9.7305106e-03   1.5429985e-03   8.8702380e-03   1.1301759e+02   0.0000000e+00
   1.0203473e-02   9.7307182e-03   1.5573988e-03   8.4150580e-03   1.1251491e+02   0.0000000e+00
   9.4994760e-03   9.8632176e-03   1.5701476e-03   7.9508820e-03   1.1202397e+02   0.0000000e+00
   8.8935706e-03   1.0140920e-02   1.5813227e-03   7.4831760e-03   1.1158056e+02   0.0000000e+00
   8.3924472e-03   1.0569039e-02   1.5920302e-03   7.0202960e-03   1.1088965e+02   0.0000000e+00
   7.9988184e-03   1.1140853e-02   1.6025768e-03   6.5721360e-03   1.1009654e+02   0.0000000e+00
   7.7162824e-03   1.1847257e-02   1.6123226e-03   6.1462220e-03   1.0922796e+02   0.0000000e+00
   7.5482718e-03   1.2680393e-02   1.6205525e-03   5.7469680e-03   1.0825147e+02   0.0000000e+00
   7.4922922e-03   1.3626045e-02   1.6263957e-03   5.3778200e-03   1.0727239e+02   0.0000000e+00
   7.5416970e-03   1.4668427e-02   1.6282057e-03   5.0424240e-03   1.0620103e+02   0.0000000e+00
   7.6935762e-03   1.5802856e-02   1.6243588e-03   4.7446900e-03   1.0494707e+02   0.0000000e+00
   7.9492022e-03   1.7035139e-02   1.6149148e-03   4.4909560e-03   1.0352951e+02   0.0000000e+00
   8.3060888e-03   1.8366321e-02   1.6013976e-03   4.2903600e-03   1.0218092e+02   0.0000000e+00
   8.7573666e-03   1.9781715e-02   1.5853020e-03   4.1512240e-03   1.0052989e+02   0.0000000e+00
   9.2972614e-03   2.1248416e-02   1.5669721e-03   4.0798200e-03   9.8600630e+01   0.0000000e+00
   9.9200994e-03   2.2718198e-02   1.5467989e-03   4.0812040e-03   9.6973097e+01   0.0000000e+00
   1.0615808e-02   2.4149100e-02   1.5263841e-03   4.1577240e-03   9.5280006e+01   0.0000000e+00
   1.1369760e-02   2.5540510e-02   1.5084125e-03   4.3087580e-03   9.3443825e+01   0.0000000e+00
   1.2160971e-02   2.6932908e-02   1.4966277e-03   4.5311260e-03   9.1360476e+01   0.0000000e+00
   1.2964185e-02   2.8373392e-02   1.4941627e-03   4.8182340e-03   8.9008808e+01   0.0000000e+00
   1.3753365e-02   2.9912794e-02   1.5030009e-03   5.1601060e-03   8.6612981e+01   0.0000000e+00
   1.4495240e-02   3.1609990e-02   1.5249576e-03   5.5428340e-03   8.4088732e+01   0.0000000e+00
   1.5160898e-02   3.3501814e-02   1.5609376e-03   5.9527060e-03   8.1592775e+01   0.0000000e+00
   1.5737072e-02   3.5603842e-02   1.6106964e-03   6.3828040e-03   7.8626734e+01   0.0000000e+00
   1.6220009e-02   3.7949864e-02   1.6739981e-03   6.8335840e-03   7.5809379e+01   0.0000000e+00
   1.6626166e-02   4.0587224e-02   1.7506836e-03   7.3083600e-03   7.2956304e+01   0.0000000e+00
   1.6984292e-02   4.3540954e-02   1.8393660e-03   7.8073280e-03   6.9254617e+01   0.0000000e+00
   1.7317616e-02   4.6797188e-02   1.9367890e-03   8.3283660e-03   6.6080274e+01   0.0000000e+00
   1.7649344e-02   5.0306444e-02   2.0383908e-03   8.8682100e-03   6.2539549e+01   0.0000000e+00
   1.7995081e-02   5.3986340e-02   2.1385872e-03   9.4201380e-03   5.8491696e+01   0.0000000e+00
   1.8355870e-02   5.7720422e-02   2.2306016e-03   9.9741900e-03   5.4713083e+01   0.0000000e+00
   1.8722861e-02   6.1388910e-02   2.3077022e-03   1.0514258e-02   5.0323103e+01   0.0000000e+00
   1.9082066e-02   6.4906758e-02   2.3650164e-03   1.1019806e-02   4.6052985e+01   0.0000000e+00
   1.9418382e-02   6.8236910e-02   2.3982136e-03   1.1472080e-02   4.2786686e+01   0.0000000e+00
   1.9710845e-02   7.1368302e-02   2.4018068e-03   1.1853660e-02   4.1126612e+01   0.0000000e+00
   1.9937179e-02   7.4295030e-02   2.3719214e-03   1.2150380e-02   3.9863242e+01   0.0000000e+00
   2.0086020e-02   7.7021082e-02   2.3098690e-03   1.2354950e-02   3.8613860e+01   0.0000000e+00
   2.0153522e-02   7.9544512e-02   2.2221438e-03   1.2466680e-02   3.8382220e+01   0.0000000e+00
   2.0131742e-02   8.1877240e-02   2.1175658e-03   1.2491692e-02   3.7810287e+01   0.0000000e+00
   2.0012074e-02   8.4067334e-02   2.0041122e-03   1.2433680e-02   3.7248729e+01   0.0000000e+00
   1.9806185e-02   8.6162062e-02   1.8874604e-03   1.2289490e-02   3.7654815e+01   0.0000000e+00
   1.9548834e-02   8.8176272e-02   1.7715539e-03   1.2065348e-02   3.7777642e+01   0.0000000e+00
   1.9275445e-02   9.0056852e-02   1.6599893e-03   1.1777502e-02   3.7334889e+01   0.0000000e+00
   1.9008845e-02   9.1697648e-02   1.5572920e-03   1.1444184e-02   3.7197784e+01   0.0000000e+00
   1.8758087e-02   9.3004716e-02   1.4694738e-03   1.1087592e-02   3.7269253e+01   0.0000000e+00
   1.8522265e-02   9.3910928e-02   1.4036739e-03   1.0728390e-02   3.7303663e+01   0.0000000e+00
   1.8290485e-02   9.4341806e-02   1.3681935e-03   1.0382986e-02   3.7460683e+01   0.0000000e+00
   1.8044752e-02   9.4176986e-02   1.3715217e-03   1.0062994e-02   3.7547081e+01   0.0000000e+00
   1.7776358e-02   9.3334022e-02   1.4216878e-03   9.7773040e-03   3.7812068e+01   0.0000000e+00
   1.7480987e-02   9.1853916e-02   1.5284044e-03   9.5357560e-03   3.8230440e+01   0.0000000e+00
   1.7149055e-02   8.9825952e-02   1.7025601e-03   9.3454780e-03   3.8442399e+01   0.0000000e+00
   1.6772950e-02   8.7342376e-02   1.9531865e-03   9.2159200e-03   3.8728903e+01   0.0000000e+00
   1.6349579e-02   8.4504092e-02   2.2867270e-03   9.1657380e-03   3.9089153e+01   0.0000000e+00
   1.5881318e-02   8.1391880e-02   2.7074934e-03   9.2199940e-03   3.9099619e+01   0.0000000e+00
   1.5363916e-02   7.8028264e-02   3.2187586e-03   9.4069560e-03   3.9192730e+01   0.0000000e+00
   1.4780694e-02   7.4380072e-02   3.8223112e-03   9.7627420e-03   3.9664006e+01   0.0000000e+00
   1.4118512e-02   7.0405084e-02   4.5180270e-03   1.0331560e-02   3.9930187e+01   0.0000000e+00
   1.3377737e-02   6.6090804e-02   5.3060396e-03   1.1152698e-02   4.0233365e+01   0.0000000e+00
   1.2581645e-02   6.1507586e-02   6.1845110e-03   1.2254170e-02   4.0730929e+01   0.0000000e+00
   1.1774494e-02   5.6780328e-02   7.1457074e-03   1.3657772e-02   4.0941082e+01   0.0000000e+00
   1.1009394e-02   5.2016236e-02   8.1765054e-03   1.5395354e-02   4.0906239e+01   0.0000000e+00
   1.0344010e-02   4.7302010e-02   9.2595886e-03   1.7515342e-02   4.1103248e+01   0.0000000e+00
   9.8337862e-03   4.2704422e-02   1.0373682e-02   2.0068542e-02   4.1432776e+01   0.0000000e+00
   9.5333450e-03   3.8275270e-02   1.1490824e-02   2.3102166e-02   4.1493899e+01   0.0000000e+00
   9.4992714e-03   3.4053876e-02   1.2573184e-02   2.6655766e-02   4.1785390e+01   0.0000000e+00
   9.7870570e-03   3.0083894e-02   1.3570526e-02   3.0766530e-02   4.1592840e+01   2.2680287e+01
   1.0452293e-02   2.6425564e-02   1.4424130e-02   3.5474786e-02   4.0792403e+01   6.3464338e+01
   1.1552737e-02   2.3129606e-02   1.5081289e-02   4.0807124e-02   4.0486411e+01   8.3558478e+01
   1.3147252e-02   2.0229860e-02   1.5498922e-02   4.6783356e-02   3.9842964e+01   9.9134552e+01
   1.5288814e-02   1.7739977e-02   1.5649378e-02   5.3422676e-02   3.9291674e+01   9.0977119e+01
   1.8020590e-02   1.5651590e-02   1.5534182e-02   6.0713002e-02   3.8698731e+01   2.6783770e+01
   2.1374536e-02   1.3943192e-02   1.5173421e-02   6.8597252e-02   3.6838215e+01   0.0000000e+00
   2.5369306e-02   1.2581565e-02   1.4597238e-02   7.6965450e-02   3.3976873e+01   0.0000000e+00
   3.0004908e-02   1.1527990e-02   1.3850723e-02   8.5649336e-02   2.9358896e+01   0.0000000e+00
   3.5256942e-02   1.0746556e-02   1.2982948e-02   9.4450116e-02   2.4900635e+01   0.0000000e+00
   4.1072954e-02   1.0202371e-02   1.2033634e-02   1.0314488e-01   2.1177775e+01   0.0000000e+00
   4.7362630e-02   9.8593320e-03   1.1035946e-02   1.1146134e-01   1.6201973e+01   0.0000000e+00
   5.3993266e-02   9.6868122e-03   1.0023253e-02   1.1905322e-01   1.2995450e+01   0.0000000e+00
   6.0783262e-02   9.6574548e-03   9.0259110e-03   1.2555556e-01   1.1609700e+01   0.0000000e+00
   6.7495740e-02   9.7391810e-03   8.0668260e-03   1.3068348e-01   1.0323305e+01   0.0000000e+00
   7.3840530e-02   9.8974856e-03   7.1622110e-03   1.3421858e-01   9.7673544e+00   9.9193952e+00
   7.9488596e-02   1.0099546e-02   6.3225400e-03   1.3608390e-01   8.5928283e+00   2.9477882e+01
   8.4138874e-02   1.0312643e-02   5.5538200e-03   1.3641166e-01   7.8068969e+00   4.7387264e+01
   8.7605966e-02   1.0502676e-02   4.8581272e-03   1.3534872e-01   7.8835531e+00   5.6679970e+01
   8.9817988e-02   1.0639718e-02   4.2326546e-03   1.3298592e-01   7.4083342e+00   6.4408581e+01
   9.0760078e-02   1.0697493e-02   3.6718338e-03   1.2946988e-01   6.6144953e+00   7.2190531e+01
   9.0535450e-02   1.0654113e-02   3.1719766e-03   1.2499966e-01   5.8779672e+00   8.1987159e+01
   8.9426548e-02   1.0503906e-02   2.7300070e-03   1.1974094e-01   5.4563367e+00   9.4596426e+01
   8.7806126e-02   1.0260238e-02   2.3410984e-03   1.1380698e-01   5.2468574e+00   1.0152430e+02
   8.6054868e-02   9.9513624e-03   2.0010910e-03   1.0733380e-01   4.9889813e+00   1.0190032e+02
   8.4521972e-02   9.6109540e-03   1.7067195e-03   1.0049422e-01   5.3059360e+00   1.0138045e+02
   8.3480646e-02   9.2674644e-03   1.4553351e-03   9.3439316e-02   6.2579503e+00   1.0069174e+02
   8.3120526e-02   8.9427444e-03   1.2450552e-03   8.6317322e-02   5.4197233e+00   9.9953113e+01
   8.3558236e-02   8.6525388e-03   1.0729346e-03   7.9279906e-02   3.9949244e+00   9.9508188e+01
   8.4837362e-02   8.4083256e-03   9.3548328e-04   7.2439018e-02   4.4615437e+00   9.8906569e+01
   8.6953890e-02   8.2181450e-03   8.2945802e-04   6.5873692e-02   4.5131985e+00   9.8330862e+01
   8.9884118e-02   8.0860164e-03   7.5077446e-04   5.9622728e-02   4.4028990e+00   9.7669335e+01
   9.3576056e-02   8.0125404e-03   6.9536724e-04   5.3702210e-02   4.4355462e+00   9.6964527e+01
   9.7906204e-02   7.9947286e-03   6.6010764e-04   4.8154624e-02   4.0489372e+00   9.6388740e+01
   1.0266299e-01   8.0274668e-03   6.4121038e-04   4.3023662e-02   4.0484413e+00   9.5750359e+01
   1.0762188e-01   8.1034352e-03   6.3393498e-04   3.8334524e-02   3.9351089e+00   9.4880051e+01
   1.1262538e-01   8.2120734e-03   6.3483426e-04   3.4112960e-02   4.1746026e+00   9.3890860e+01
   1.1758083e-01   8.3404454e-03   6.4236832e-04   3.0385126e-02   4.2478529e+00   9.2780920e+01
   1.2238055e-01   8.4732394e-03   6.5530588e-04   2.7162854e-02   4.0325788e+00   9.1373536e+01
   1.2685966e-01   8.5950970e-03   6.7192852e-04   2.4429040e-02   4.2813212e+00   9.0063296e+01
   1.3081204e-01   8.6928758e-03   6.9006458e-04   2.2151088e-02   4.3072319e+00   8.9002487e+01
   1.3402474e-01   8.7556764e-03   7.0699402e-04   2.0303622e-02   4.3504056e+00   8.7572625e+01
   1.3629190e-01   8.7742778e-03   7.2032854e-04   1.8860912e-02   4.3927282e+00   8.5423840e+01
   1.3738379e-01   8.7413832e-03   7.2933970e-04   1.7782514e-02   4.1922703e+00   8.3295512e+01
   1.3723885e-01   8.6565622e-03   7.3526792e-04   1.7016818e-02   4.1694560e+00   8.1533723e+01
   1.3610641e-01   8.5258646e-03   7.4059744e-04   1.6514412e-02   4.2110117e+00   7.9708543e+01
   1.3429831e-01   8.3580968e-03   7.4751598e-04   1.6233672e-02   4.2229109e+00   7.8211389e+01
   1.3202105e-01   8.1658758e-03   7.5688554e-04   1.6130210e-02   4.3513102e+00   7.6839979e+01
   1.2936796e-01   7.9621750e-03   7.6771164e-04   1.6155596e-02   4.4583341e+00   7.5089673e+01
   1.2637016e-01   7.7561350e-03   7.7810126e-04   1.6273670e-02   4.3043404e+00   7.3271927e+01
   1.2312750e-01   7.5531650e-03   7.8756128e-04   1.6461062e-02   4.3134578e+00   7.1192617e+01
   1.1978511e-01   7.3542772e-03   7.9636088e-04   1.6695728e-02   4.6443693e+00   6.9369427e+01
   1.1646003e-01   7.1561636e-03   8.0474370e-04   1.6954706e-02   4.7843490e+00   6.7885029e+01
   1.1324039e-01   6.9556614e-03   8.1493034e-04   1.7216448e-02   4.6907070e+00   6.5621192e+01
   1.1017455e-01   6.7518988e-03   8.3127514e-04   1.7457192e-02   4.7016159e+00   6.3379155e+01
   1.0726119e-01   6.5418358e-03   8.5834540e-04   1.7652934e-02   4.8421840e+00   6.1190598e+01
   1.0444423e-01   6.3224320e-03   9.0075232e-04   1.7791664e-02   4.7056785e+00   5.8289886e+01
   1.0160661e-01   6.0982386e-03   9.6374974e-04   1.7865942e-02   4.4308248e+00   5.5509301e+01
   9.8567264e-02   5.8783694e-03   1.0527533e-03   1.7862730e-02   4.3883805e+00   5.2591469e+01
   9.5187636e-02   5.6699234e-03   1.1722040e-03   1.7770670e-02   4.4486865e+00   4.9641035e+01
   9.1467934e-02   5.4770874e-03   1.3251646e-03   1.7582100e-02   4.5241512e+00   4.7402923e+01
   8.7463164e-02   5.3003838e-03   1.5139535e-03   1.7283272e-02   4.6117198e+00   4.4334530e+01
   8.3245326e-02   5.1373346e-03   1.7406023e-03   1.6857284e-02   4.7370717e+00   3.9621959e+01
   7.8918216e-02   4.9870288e-03   2.0076806e-03   1.6302348e-02   4.8020183e+00   3.5192625e+01
   7.4597228e-02   4.8519562e-03   2.3174004e-03   1.5636312e-02   4.6336461e+00   3.1922127e+01
   7.0424304e-02   4.7363948e-03   2.6697060e-03   1.4891964e-02   4.5038676e+00   2.9192544e+01
   6.6550818e-02   4.6433250e-03   3.0619930e-03   1.4102364e-02   4.5326099e+00   2.6752077e+01
   6.3086618e-02   4.5716692e-03   3.4896676e-03   1.3287766e-02   4.3446444e+00   2.4146952e+01
   6.0086612e-02   4.5186838e-03   3.9477872e-03   1.2460974e-02   4.2688518e+00   2.1156702e+01
   5.7590630e-02   4.4832192e-03   4.4318728e-03   1.1630648e-02   4.3152947e+00   1.7793349e+01
   5.5641268e-02   4.4681128e-03   4.9380436e-03   1.0808188e-02   4.2321721e+00   1.4288431e+01
   5.4271624e-02   4.4796158e-03   5.4624562e-03   1.0010100e-02   4.5500531e+00   1.1726733e+01
   5.3498124e-02   4.5231956e-03   5.9991032e-03   9.2502800e-03   4.4092571e+00   9.4857943e+00
   5.3295068e-02   4.6026348e-03   6.5381752e-03   8.5390900e-03   3.7074743e+00   6.0135980e+00
   5.3615518e-02   4.7199036e-03   7.0663846e-03   7.8813160e-03   3.6094369e+00   2.3404794e+00
   5.4407108e-02   4.8743290e-03   7.5704100e-03   7.2778480e-03   3.5048376e+00   0.0000000e+00
   5.5598858e-02   5.0621012e-03   8.0397656e-03   6.7290700e-03   3.3993938e+00   0.0000000e+00
   5.7130402e-02   5.2764576e-03   8.4652062e-03   6.2382040e-03   3.2934161e+00   0.0000000e+00
   5.8953394e-02   5.5108702e-03   8.8368954e-03   5.8148840e-03   2.9521024e+00   0.0000000e+00
   6.1005980e-02   5.7607004e-03   9.1494618e-03   5.4722200e-03   2.8289951e+00   0.0000000e+00
   6.3204070e-02   6.0203404e-03   9.4044506e-03   5.2256700e-03   2.7849175e+00   0.0000000e+00
   6.5464878e-02   6.2817430e-03   9.6037312e-03   5.0909520e-03   3.0481308e+00   0.0000000e+00
   6.7745578e-02   6.5390104e-03   9.7508972e-03   5.0839600e-03   3.2164028e+00   0.0000000e+00
   7.0028240e-02   6.7920896e-03   9.8503902e-03   5.2215300e-03   3.1908716e+00   0.0000000e+00
   7.2280306e-02   7.0440914e-03   9.9057020e-03   5.5189700e-03   3.2590267e+00   4.3676827e-01
   7.4465876e-02   7.2988816e-03   9.9317154e-03   5.9897700e-03   3.1455867e+00   5.1425273e-01
   7.6598764e-02   7.5603770e-03   9.9527444e-03   6.6429480e-03   2.9374312e+00   1.2210205e+00
   7.8756582e-02   7.8301272e-03   9.9929796e-03   7.4839560e-03   2.7356295e+00   1.9869349e+00
   8.1058056e-02   8.1051914e-03   1.0074829e-02   8.5144580e-03   2.8069257e+00   2.1531350e+00
   8.3622676e-02   8.3797838e-03   1.0212451e-02   9.7289560e-03   2.8207616e+00   2.3476920e+00
   8.6533562e-02   8.6490190e-03   1.0409119e-02   1.1114394e-02   2.9185036e+00   2.3523425e+00
   8.9846534e-02   8.9101848e-03   1.0657139e-02   1.2647494e-02   3.0221403e+00   1.7710376e+00
   9.3567866e-02   9.1646576e-03   1.0942041e-02   1.4299400e-02   2.9018200e+00   1.8528676e+00
   9.7633672e-02   9.4205226e-03   1.1249373e-02   1.6037004e-02   2.9423761e+00   2.2695735e+00
   1.0192896e-01   9.6877422e-03   1.1564223e-02   1.7825766e-02   2.8278060e+00   1.9711138e+00
   1.0627798e-01   9.9721144e-03   1.1870226e-02   1.9632638e-02   2.9655119e+00   1.8676771e+00
   1.1040647e-01   1.0279023e-02   1.2146647e-02   2.1410120e-02   2.8311923e+00   1.5082931e+00
   1.1396244e-01   1.0615090e-02   1.2376575e-02   2.3096140e-02   3.1713358e+00   1.4719927e+00
   1.1670669e-01   1.0984076e-02   1.2554004e-02   2.4615142e-02   3.4246239e+00   1.3903605e+00
   1.1864461e-01   1.1388009e-02   1.2669224e-02   2.5888696e-02   3.3161982e+00   8.3883720e-01
   1.1991399e-01   1.1828531e-02   1.2707940e-02   2.6862590e-02   3.4480762e+00   1.2728421e+00
   1.2060369e-01   1.2305103e-02   1.2660465e-02   2.7509522e-02   1.4483860e+00   7.3415851e-01
   1.2072308e-01   1.2813729e-02   1.2517491e-02   2.7843622e-02   9.6392970e+00   1.1351850e-01
   1.2034655e-01   1.3350033e-02   1.2266170e-02   2.7912154e-02   3.1229065e+01   1.0303943e-01
   1.1958390e-01   1.3905392e-02   1.1894372e-02   2.7771654e-02   5.2731966e+01   9.0638846e-03
   1.1844878e-01   1.4461279e-02   1.1401680e-02   2.7492202e-02   7.4521655e+01   0.0000000e+00
   1.1693247e-01   1.4999982e-02   1.0803155e-02   2.7137554e-02   9.1704731e+01   0.0000000e+00
   1.1507250e-01   1.5504593e-02   1.0121226e-02   2.6748240e-02   1.0088619e+02   5.7063075e-01
   1.1290986e-01   1.5957076e-02   9.3792894e-03   2.6347882e-02   1.0836333e+02   0.0000000e+00
   1.1044018e-01   1.6347483e-02   8.6015250e-03   2.5950300e-02   1.1373827e+02   0.0000000e+00
   1.0763034e-01   1.6666374e-02   7.8123818e-03   2.5559476e-02   1.1723514e+02   0.0000000e+00
   1.0442641e-01   1.6899841e-02   7.0351154e-03   2.5163936e-02   1.1916433e+02   0.0000000e+00
   1.0070749e-01   1.7037109e-02   6.2910222e-03   2.4731252e-02   1.1988335e+02   0.0000000e+00
   9.6384006e-02   1.7075255e-02   5.5957590e-03   2.4215020e-02   1.2036380e+02   0.0000000e+00
   9.1493186e-02   1.7022481e-02   4.9584020e-03   2.3574350e-02   1.2010543e+02   0.0000000e+00
   8.6130154e-02   1.6899719e-02   4.3821616e-03   2.2777310e-02   1.1958805e+02   0.0000000e+00
   8.0424924e-02   1.6730529e-02   3.8643810e-03   2.1818262e-02   1.1881467e+02   0.0000000e+00
   7.4543200e-02   1.6528885e-02   3.4005104e-03   2.0727482e-02   1.1828748e+02   0.0000000e+00
   6.8634524e-02   1.6303190e-02   2.9866876e-03   1.9550996e-02   1.1830699e+02   0.0000000e+00
   6.2807914e-02   1.6058289e-02   2.6208616e-03   1.8345518e-02   1.1841501e+02   0.0000000e+00
   5.7156062e-02   1.5797905e-02   2.3021162e-03   1.7164522e-02   1.1853488e+02   0.0000000e+00
   5.1763464e-02   1.5523742e-02   2.0270316e-03   1.6046752e-02   1.1853248e+02   0.0000000e+00
   4.6681972e-02   1.5226173e-02   1.7908629e-03   1.5022498e-02   1.1859495e+02   0.0000000e+00
   4.1940654e-02   1.4889827e-02   1.5911359e-03   1.4113406e-02   1.1869407e+02   0.0000000e+00
   3.7558262e-02   1.4491323e-02   1.4269536e-03   1.3332720e-02   1.1874669e+02   0.0000000e+00
   3.3551830e-02   1.4008879e-02   1.2968204e-03   1.2682684e-02   1.1878319e+02   0.0000000e+00
   2.9948462e-02   1.3449290e-02   1.1983757e-03   1.2159038e-02   1.1880478e+02   0.0000000e+00
   2.6761394e-02   1.2836143e-02   1.1284007e-03   1.1757752e-02   1.1886446e+02   0.0000000e+00
   2.3981430e-02   1.2195275e-02   1.0823020e-03   1.1467824e-02   1.1880942e+02   0.0000000e+00
   2.1593294e-02   1.1555212e-02   1.0557092e-03   1.1266828e-02   1.1869655e+02   0.0000000e+00
   1.9582447e-02   1.0935708e-02   1.0463644e-03   1.1120692e-02   1.1852857e+02   0.0000000e+00
   1.7930230e-02   1.0347045e-02   1.0534372e-03   1.0994216e-02   1.1835397e+02   0.0000000e+00
   1.6604382e-02   9.7945006e-03   1.0762450e-03   1.0861244e-02   1.1825335e+02   0.0000000e+00
   1.5565357e-02   9.2757092e-03   1.1128481e-03   1.0694560e-02   1.1808583e+02   0.0000000e+00
   1.4776257e-02   8.7884618e-03   1.1596747e-03   1.0471500e-02   1.1794626e+02   0.0000000e+00
   1.4198167e-02   8.3383392e-03   1.2124340e-03   1.0187266e-02   1.1780008e+02   0.0000000e+00
   1.3784191e-02   7.9349708e-03   1.2666132e-03   9.8495340e-03   1.1754870e+02   0.0000000e+00
   1.3478230e-02   7.5883840e-03   1.3180020e-03   9.4719040e-03   1.1719506e+02   0.0000000e+00
   1.3217082e-02   7.3054616e-03   1.3625363e-03   9.0672900e-03   1.1682786e+02   0.0000000e+00
   1.2948913e-02   7.0894258e-03   1.3975373e-03   8.6456340e-03   1.1650296e+02   0.0000000e+00
   1.2651695e-02   6.9421898e-03   1.4226422e-03   8.2155920e-03   1.1611515e+02   0.0000000e+00
   1.2326592e-02   6.8646748e-03   1.4368733e-03   7.7878240e-03   1.1562527e+02   0.0000000e+00
   1.1983734e-02   6.8579682e-03   1.4385329e-03   7.3757180e-03   1.1508833e+02   0.0000000e+00
   1.1632489e-02   6.9195854e-03   1.4283455e-03   6.9880040e-03   1.1475558e+02   0.0000000e+00
   1.1276695e-02   7.0395846e-03   1.4096193e-03   6.6261800e-03   1.1426740e+02   0.0000000e+00
   1.0916142e-02   7.2057668e-03   1.3858145e-03   6.2876060e-03   1.1348227e+02   0.0000000e+00
   1.0552120e-02   7.4119696e-03   1.3590954e-03   5.9711560e-03   1.1277902e+02   0.0000000e+00
   1.0189211e-02   7.6596190e-03   1.3312814e-03   5.6792720e-03   1.1196970e+02   0.0000000e+00
   9.8310624e-03   7.9494460e-03   1.3042536e-03   5.4160260e-03   1.1117538e+02   0.0000000e+00
   9.4817470e-03   8.2846302e-03   1.2792935e-03   5.1865660e-03   1.1015380e+02   0.0000000e+00
   9.1490360e-03   8.6801100e-03   1.2574388e-03   4.9947720e-03   1.0878910e+02   0.0000000e+00
   8.8449556e-03   9.1545032e-03   1.2406128e-03   4.8429640e-03   1.0753475e+02   0.0000000e+00
   8.5801154e-03   9.7198406e-03   1.2318711e-03   4.7315820e-03   1.0615078e+02   0.0000000e+00
   8.3593632e-03   1.0381016e-02   1.2335174e-03   4.6568880e-03   1.0456286e+02   0.0000000e+00
   8.1862700e-03   1.1142923e-02   1.2457272e-03   4.6134520e-03   1.0288851e+02   0.0000000e+00
   8.0639426e-03   1.2010032e-02   1.2671930e-03   4.5975720e-03   1.0132787e+02   0.0000000e+00
   7.9974088e-03   1.2985338e-02   1.2956898e-03   4.6061200e-03   9.9631652e+01   0.0000000e+00
   7.9944856e-03   1.4072806e-02   1.3284790e-03   4.6361400e-03   9.7722287e+01   0.0000000e+00
   8.0627356e-03   1.5271983e-02   1.3627093e-03   4.6869280e-03   9.5839878e+01   0.0000000e+00
   8.2103238e-03   1.6590140e-02   1.3951623e-03   4.7603140e-03   9.3529838e+01   0.0000000e+00
   8.4436804e-03   1.8048557e-02   1.4224587e-03   4.8595140e-03   9.1257997e+01   0.0000000e+00
   8.7665676e-03   1.9666149e-02   1.4420818e-03   4.9873680e-03   8.8754851e+01   0.0000000e+00
   9.1799024e-03   2.1455684e-02   1.4531002e-03   5.1459640e-03   8.6128844e+01   0.0000000e+00
   9.6816420e-03   2.3446684e-02   1.4565254e-03   5.3362540e-03   8.3887545e+01   0.0000000e+00
   1.0274845e-02   2.5697352e-02   1.4545982e-03   5.5542160e-03   8.0946641e+01   0.0000000e+00
   1.0969391e-02   2.8268214e-02   1.4492036e-03   5.7937160e-03   7.7927953e+01   0.0000000e+00
   1.1773124e-02   3.1211572e-02   1.4417568e-03   6.0531080e-03   7.4811135e+01   0.0000000e+00
   1.2687914e-02   3.4572604e-02   1.4338731e-03   6.3329820e-03   7.1484728e+01   0.0000000e+00
   1.3707891e-02   3.8382190e-02   1.4275697e-03   6.6341200e-03   6.8412136e+01   0.0000000e+00
   1.4818764e-02   4.2653902e-02   1.4248004e-03   6.9585720e-03   6.4977706e+01   0.0000000e+00
   1.5997845e-02   4.7383896e-02   1.4269863e-03   7.3088560e-03   6.1654439e+01   0.0000000e+00
   1.7211096e-02   5.2549832e-02   1.4357493e-03   7.6856540e-03   5.7796289e+01   0.0000000e+00
   1.8422973e-02   5.8095578e-02   1.4527403e-03   8.0868380e-03   5.3850926e+01   0.0000000e+00
   1.9613116e-02   6.3922302e-02   1.4786767e-03   8.5100780e-03   5.0462298e+01   0.0000000e+00
   2.0777268e-02   6.9890050e-02   1.5128116e-03   8.9491180e-03   4.6428044e+01   0.0000000e+00
   2.1912688e-02   7.5873762e-02   1.5522699e-03   9.3884960e-03   4.2952800e+01   0.0000000e+00
   2.3006062e-02   8.1802272e-02   1.5938289e-03   9.8064720e-03   4.0765437e+01   0.0000000e+00
   2.4031670e-02   8.7626486e-02   1.6361550e-03   1.0176194e-02   3.9779182e+01   0.0000000e+00
   2.4954482e-02   9.3316416e-02   1.6786417e-03   1.0470616e-02   3.9735382e+01   0.0000000e+00
   2.5743668e-02   9.8808422e-02   1.7212912e-03   1.0676596e-02   3.9141468e+01   0.0000000e+00
   2.6378062e-02   1.0397236e-01   1.7658043e-03   1.0800040e-02   3.8661535e+01   0.0000000e+00
   2.6838422e-02   1.0863725e-01   1.8149548e-03   1.0859706e-02   3.8847212e+01   0.0000000e+00
   2.7103872e-02   1.1261267e-01   1.8733429e-03   1.0877692e-02   3.8767500e+01   0.0000000e+00
   2.7154632e-02   1.1581889e-01   1.9471833e-03   1.0872074e-02   3.8173466e+01   0.0000000e+00
   2.6994966e-02   1.1835650e-01   2.0410956e-03   1.0854864e-02   3.7688977e+01   0.0000000e+00
   2.6659930e-02   1.2041675e-01   2.1575090e-03   1.0832682e-02   3.8231725e+01   0.0000000e+00
   2.6199692e-02   1.2216389e-01   2.2969586e-03   1.0812678e-02   3.8441584e+01   0.0000000e+00
   2.5675790e-02   1.2369035e-01   2.4579862e-03   1.0803900e-02   3.8195217e+01   0.0000000e+00
   2.5143860e-02   1.2503950e-01   2.6386988e-03   1.0811656e-02   3.8972594e+01   0.0000000e+00
   2.4642188e-02   1.2617664e-01   2.8353734e-03   1.0842952e-02   3.9627915e+01   0.0000000e+00
   2.4191240e-02   1.2702455e-01   3.0433844e-03   1.0912368e-02   4.0024559e+01   0.0000000e+00
   2.3786914e-02   1.2751079e-01   3.2595368e-03   1.1034106e-02   4.0388702e+01   0.0000000e+00
   2.3406458e-02   1.2754659e-01   3.4824846e-03   1.1218374e-02   4.0703761e+01   0.0000000e+00
   2.3016446e-02   1.2703777e-01   3.7164232e-03   1.1476612e-02   4.1415285e+01   0.0000000e+00
   2.2579726e-02   1.2585595e-01   3.9671996e-03   1.1823556e-02   4.1431935e+01   0.0000000e+00
   2.2068538e-02   1.2387860e-01   4.2389542e-03   1.2278288e-02   4.1856449e+01   0.0000000e+00
   2.1476642e-02   1.2104176e-01   4.5394394e-03   1.2870878e-02   4.2874577e+01   0.0000000e+00
   2.0814726e-02   1.1725217e-01   4.8792296e-03   1.3649372e-02   4.3179117e+01   0.0000000e+00
   2.0097650e-02   1.1241402e-01   5.2677554e-03   1.4675602e-02   4.3613885e+01   0.0000000e+00
   1.9333700e-02   1.0655450e-01   5.7134474e-03   1.6012250e-02   4.3628367e+01   0.0000000e+00
   1.8516463e-02   9.9820514e-02   6.2269994e-03   1.7715354e-02   4.3654003e+01   0.0000000e+00
   1.7641142e-02   9.2457436e-02   6.8198712e-03   1.9831632e-02   4.4094333e+01   0.0000000e+00
   1.6722336e-02   8.4776210e-02   7.5009602e-03   2.2395884e-02   4.3868623e+01   0.0000000e+00
   1.5793462e-02   7.7045740e-02   8.2765038e-03   2.5436252e-02   4.3655927e+01   0.0000000e+00
   1.4898445e-02   6.9449604e-02   9.1481180e-03   2.8969516e-02   4.3408838e+01   0.0000000e+00
   1.4082505e-02   6.2103514e-02   1.0114668e-02   3.2989358e-02   4.3433749e+01   0.0000000e+00
   1.3397652e-02   5.5090980e-02   1.1171226e-02   3.7468004e-02   4.4028997e+01   4.6367448e+00
   1.2905752e-02   4.8501350e-02   1.2302329e-02   4.2353406e-02   4.4060406e+01   4.0111229e+01
   1.2671723e-02   4.2403706e-02   1.3482684e-02   4.7564918e-02   4.4363460e+01   7.0120911e+01
   1.2765401e-02   3.6833710e-02   1.4686803e-02   5.2995274e-02   4.4607755e+01   8.5944145e+01
   1.3262390e-02   3.1818524e-02   1.5889621e-02   5.8525024e-02   4.4141633e+01   9.8615976e+01
   1.4238087e-02   2.7373046e-02   1.7052320e-02   6.4033554e-02   4.3153336e+01   9.1991392e+01
   1.5766791e-02   2.3493218e-02   1.8121128e-02   6.9380148e-02   4.1590392e+01   3.0867680e+01
   1.7917262e-02   2.0153430e-02   1.9038338e-02   7.4380818e-02   4.0591708e+01   0.0000000e+00
   2.0743924e-02   1.7308823e-02   1.9752593e-02   7.8831164e-02   3.6733716e+01   0.0000000e+00
   2.4282092e-02   1.4913259e-02   2.0209854e-02   8.2551368e-02   3.0515111e+01   0.0000000e+00
   2.8544756e-02   1.2928205e-02   2.0350024e-02   8.5364390e-02   2.6329788e+01   0.0000000e+00
   3.3521140e-02   1.1315792e-02   2.0152654e-02   8.7136324e-02   2.1638423e+01   0.0000000e+00
   3.9172470e-02   1.0036909e-02   1.9642210e-02   8.7872620e-02   1.7463724e+01   0.0000000e+00
   4.5431808e-02   9.0562048e-03   1.8858868e-02   8.7650274e-02   1.4419032e+01   0.0000000e+00
   5.2194514e-02   8.3388006e-03   1.7863263e-02   8.6545990e-02   1.1142285e+01   0.0000000e+00
   5.9304350e-02   7.8503670e-03   1.6719860e-02   8.4623884e-02   1.0347683e+01   4.7636320e+00
   6.6554498e-02   7.5593198e-03   1.5479352e-02   8.1912144e-02   9.4561357e+00   1.9923415e+01
   7.3678656e-02   7.4310690e-03   1.4185034e-02   7.8463362e-02   7.4384936e+00   3.6886289e+01
   8.0367612e-02   7.4291086e-03   1.2876751e-02   7.4372856e-02   6.8935086e+00   4.9355853e+01
   8.6324734e-02   7.5165860e-03   1.1590444e-02   6.9747318e-02   6.1132312e+00   5.5778783e+01
   9.1323286e-02   7.6563680e-03   1.0351438e-02   6.4738210e-02   5.0769373e+00   6.1889582e+01
   9.5231530e-02   7.8131900e-03   9.1768992e-03   5.9524180e-02   4.6911695e+00   6.8356956e+01
   9.7993368e-02   7.9470866e-03   8.0814020e-03   5.4247126e-02   4.3696486e+00   7.6039228e+01
   9.9652466e-02   8.0204518e-03   7.0760220e-03   4.9011476e-02   4.4835385e+00   8.5138332e+01
   1.0036617e-01   8.0188552e-03   6.1684142e-03   4.3911964e-02   4.4835960e+00   9.3855423e+01
   1.0032711e-01   7.9531644e-03   5.3612740e-03   3.9035442e-02   4.3352473e+00   1.0001858e+02
   9.9731518e-02   7.8459472e-03   4.6526916e-03   3.4444970e-02   4.9191162e+00   1.0211738e+02
   9.8792336e-02   7.7186944e-03   4.0362342e-03   3.0169194e-02   5.1502741e+00   1.0170359e+02
   9.7713406e-02   7.5884402e-03   3.5014642e-03   2.6214780e-02   4.1774292e+00   1.0124869e+02
   9.6670914e-02   7.4691532e-03   3.0384372e-03   2.2589818e-02   3.4112003e+00   1.0095151e+02
   9.5816684e-02   7.3728102e-03   2.6369162e-03   1.9305876e-02   3.8134791e+00   1.0049063e+02
   9.5290516e-02   7.3093608e-03   2.2866338e-03   1.6364626e-02   4.5696600e+00   1.0003753e+02
   9.5186948e-02   7.2843104e-03   1.9812757e-03   1.3759948e-02   4.9278594e+00   9.9424799e+01
   9.5510702e-02   7.2980410e-03   1.7163218e-03   1.1489438e-02   5.0446189e+00   9.8808581e+01
   9.6205074e-02   7.3453210e-03   1.4871249e-03   9.5533800e-03   5.0661972e+00   9.8333405e+01
   9.7174534e-02   7.4176114e-03   1.2886284e-03   7.9481140e-03   5.0604747e+00   9.7741883e+01
   9.8305880e-02   7.5069192e-03   1.1153227e-03   6.6628000e-03   4.9759821e+00   9.6971423e+01
   9.9543254e-02   7.6098386e-03   9.6413358e-04   5.6799800e-03   4.6743084e+00   9.5949155e+01
   1.0090195e-01   7.7300462e-03   8.3360844e-04   4.9818240e-03   4.6916987e+00   9.5007668e+01
   1.0241905e-01   7.8708006e-03   7.2248262e-04   4.5580680e-03   4.8114444e+00   9.4254328e+01
   1.0410726e-01   8.0307152e-03   6.3105234e-04   4.4065620e-03   4.6341090e+00   9.3440657e+01
   1.0592701e-01   8.2052798e-03   5.6014622e-04   4.5285520e-03   4.5542581e+00   9.2564707e+01
   1.0780166e-01   8.3841738e-03   5.0996720e-04   4.9310960e-03   4.2914790e+00   9.1294818e+01
   1.0964940e-01   8.5503688e-03   4.7998652e-04   5.6292820e-03   4.1115968e+00   8.9847966e+01
   1.1139681e-01   8.6833210e-03   4.6925024e-04   6.6384900e-03   4.2180975e+00   8.8403749e+01
   1.1295558e-01   8.7670562e-03   4.7628228e-04   7.9701880e-03   4.1542086e+00   8.6926134e+01
   1.1425777e-01   8.7999720e-03   4.9866552e-04   9.6351040e-03   4.2161076e+00   8.5612287e+01
   1.1526399e-01   8.7968946e-03   5.3400550e-04   1.1642558e-02   4.3150577e+00   8.4183430e+01
   1.1590625e-01   8.7785342e-03   5.8033626e-04   1.3999022e-02   4.5228596e+00   8.2695708e+01
   1.1617758e-01   8.7593958e-03   6.3631412e-04   1.6714144e-02   4.7230185e+00   8.1055783e+01
   1.1615158e-01   8.7467178e-03   7.0075244e-04   1.9801898e-02   4.4635429e+00   7.9257331e+01
   1.1588066e-01   8.7446882e-03   7.7162316e-04   2.3267926e-02   4.4405804e+00   7.7648482e+01
   1.1541525e-01   8.7571202e-03   8.4578294e-04   2.7103254e-02   4.5583069e+00   7.6100578e+01
   1.1478237e-01   8.7871816e-03   9.1919474e-04   3.1294228e-02   4.5111075e+00   7.4689094e+01
   1.1392680e-01   8.8347832e-03   9.8785256e-04   3.5823192e-02   4.4704046e+00   7.3177262e+01
   1.1276281e-01   8.8933074e-03   1.0480274e-03   4.0648350e-02   4.4525572e+00   7.1109011e+01
   1.1120365e-01   8.9518522e-03   1.0975967e-03   4.5710000e-02   4.7947389e+00   6.9205513e+01
   1.0914323e-01   8.9991902e-03   1.1373450e-03   5.0957484e-02   4.9391012e+00   6.7641622e+01
   1.0652073e-01   9.0230116e-03   1.1705141e-03   5.6334092e-02   4.8109653e+00   6.5474980e+01
   1.0339495e-01   9.0121104e-03   1.2015074e-03   6.1749348e-02   4.9774967e+00   6.3555257e+01
   9.9855362e-02   8.9570942e-03   1.2338011e-03   6.7095888e-02   5.1327928e+00   6.1823315e+01
   9.5919216e-02   8.8509364e-03   1.2700939e-03   7.2299598e-02   5.2605302e+00   5.8940639e+01
   9.1653632e-02   8.6925884e-03   1.3126820e-03   7.7305882e-02   5.1203549e+00   5.5800841e+01
   8.7258874e-02   8.4869324e-03   1.3629749e-03   8.2045366e-02   4.5726428e+00   5.2670737e+01
   8.2951246e-02   8.2407868e-03   1.4231006e-03   8.6485252e-02   4.3886688e+00   4.9534962e+01
   7.8926150e-02   7.9572274e-03   1.4968957e-03   9.0614456e-02   4.3727187e+00   4.6201737e+01
   7.5377480e-02   7.6444226e-03   1.5889407e-03   9.4368536e-02   4.1292451e+00   4.1865231e+01
   7.2455700e-02   7.3230962e-03   1.7030636e-03   9.7639936e-02   4.1136204e+00   3.7273924e+01
   7.0266924e-02   7.0139376e-03   1.8417478e-03   1.0030376e-01   4.2208280e+00   3.3525394e+01
   6.8902478e-02   6.7313528e-03   2.0063760e-03   1.0222338e-01   4.2789102e+00   3.0425642e+01
   6.8442912e-02   6.4851982e-03   2.1964698e-03   1.0326204e-01   4.4973630e+00   2.7233166e+01
   6.8966808e-02   6.2845516e-03   2.4097998e-03   1.0324526e-01   4.7090189e+00   2.4755378e+01
   7.0540674e-02   6.1416372e-03   2.6434474e-03   1.0198252e-01   4.7433499e+00   2.1843512e+01
   7.3177548e-02   6.0679162e-03   2.8941384e-03   9.9405796e-02   4.4547766e+00   1.8337171e+01
   7.6832936e-02   6.0724730e-03   3.1575630e-03   9.5583196e-02   3.9632209e+00   1.5185598e+01
   8.1404802e-02   6.1628846e-03   3.4270904e-03   9.0702736e-02   3.6020848e+00   1.0611681e+01
   8.6727334e-02   6.3432402e-03   3.6946792e-03   8.5079554e-02   3.4587716e+00   6.7022068e+00
   9.2571794e-02   6.6126506e-03   3.9533800e-03   7.9021114e-02   3.3539180e+00   4.2671550e+00
   9.8648378e-02   6.9643252e-03   4.1992598e-03   7.2753420e-02   3.0461435e+00   2.0077374e+00
   1.0465441e-01   7.3843592e-03   4.4304030e-03   6.6456666e-02   2.8978472e+00   1.5214546e+00
   1.1031636e-01   7.8535582e-03   4.6433832e-03   6.0286466e-02   2.8470846e+00   1.5352429e+00
   1.1542121e-01   8.3517808e-03   4.8338464e-03   5.4379402e-02   2.6819888e+00   8.4373921e-01
   1.1984769e-01   8.8617586e-03   5.0004084e-03   4.8840860e-02   2.7381752e+00   5.3259477e-01
   1.2357574e-01   9.3744766e-03   5.1456846e-03   4.3740776e-02   2.6686425e+00   8.4992136e-01
   1.2659903e-01   9.8847144e-03   5.2738502e-03   3.9129526e-02   2.5039881e+00   1.4454211e+00
   1.2885281e-01   1.0382885e-02   5.3881678e-03   3.5057886e-02   2.5038453e+00   1.8622234e+00
   1.3035957e-01   1.0862253e-02   5.4904702e-03   3.1569652e-02   2.4056847e+00   2.6919029e+00
   1.3128148e-01   1.1324690e-02   5.5822608e-03   2.8681152e-02   2.5500931e+00   3.0621617e+00
   1.3185730e-01   1.1774160e-02   5.6682292e-03   2.6387954e-02   2.5386963e+00   2.6193876e+00
   1.3235135e-01   1.2208480e-02   5.7575634e-03   2.4686390e-02   2.6070652e+00   3.0372694e+00
   1.3292829e-01   1.2623028e-02   5.8620940e-03   2.3575070e-02   2.8790328e+00   3.4615624e+00
   1.3367089e-01   1.3020449e-02   5.9935854e-03   2.3034578e-02   2.8190315e+00   3.4299323e+00
   1.3465778e-01   1.3407078e-02   6.1599680e-03   2.3020468e-02   3.1137792e+00   3.8306821e+00
   1.3590893e-01   1.3789083e-02   6.3636042e-03   2.3475676e-02   2.9665544e+00   4.4686714e+00
   1.3735674e-01   1.4172237e-02   6.6019180e-03   2.4338628e-02   2.8677369e+00   4.5770202e+00
   1.3892910e-01   1.4558211e-02   6.8718516e-03   2.5533300e-02   2.8671657e+00   4.1595257e+00
   1.4058118e-01   1.4944276e-02   7.1703642e-03   2.6965564e-02   2.7387374e+00   4.2605953e+00
   1.4225420e-01   1.5322461e-02   7.4903576e-03   2.8535718e-02   2.8169772e+00   4.5148525e+00
   1.4384184e-01   1.5686743e-02   7.8219762e-03   3.0134720e-02   2.2709024e+00   4.2627478e+00
   1.4517294e-01   1.6040797e-02   8.1538304e-03   3.1637198e-02   2.2790900e+00   3.7905625e+00
   1.4602899e-01   1.6386809e-02   8.4753846e-03   3.2902356e-02   1.8634636e+00   3.3736995e+00
   1.4617256e-01   1.6719049e-02   8.7803612e-03   3.3783908e-02   1.0135245e+01   2.7954600e+00
   1.4542893e-01   1.7030521e-02   9.0659542e-03   3.4181742e-02   3.0924744e+01   1.8060556e+00
   1.4370739e-01   1.7319137e-02   9.3281204e-03   3.4096526e-02   5.2121288e+01   1.0248440e+00
   1.4103423e-01   1.7581789e-02   9.5545748e-03   3.3610598e-02   7.4688877e+01   2.3261644e-01
   1.3757185e-01   1.7802505e-02   9.7261430e-03   3.2827208e-02   9.4208957e+01   0.0000000e+00
   1.3346571e-01   1.7951525e-02   9.8251388e-03   3.1840818e-02   1.0447414e+02   0.0000000e+00
   1.2882326e-01   1.7992887e-02   9.8411536e-03   3.0726938e-02   1.1183730e+02   0.0000000e+00
   1.2376348e-01   1.7907883e-02   9.7750680e-03   2.9539054e-02   1.1673279e+02   0.0000000e+00
   1.1834661e-01   1.7699713e-02   9.6377786e-03   2.8316186e-02   1.1958390e+02   0.0000000e+00
   1.1255377e-01   1.7371393e-02   9.4419482e-03   2.7081098e-02   1.2121674e+02   0.0000000e+00
   1.0637789e-01   1.6932141e-02   9.1968042e-03   2.5840652e-02   1.2169240e+02   0.0000000e+00
   9.9857076e-02   1.6403518e-02   8.9084152e-03   2.4586250e-02   1.2202812e+02   0.0000000e+00
   9.3053468e-02   1.5804877e-02   8.5794456e-03   2.3291726e-02   1.2168278e+02   0.0000000e+00
   8.6060376e-02   1.5151902e-02   8.2133852e-03   2.1938642e-02   1.2121045e+02   0.0000000e+00
   7.8941340e-02   1.4463362e-02   7.8198024e-03   2.0533802e-02   1.2070936e+02   0.0000000e+00
   7.1751248e-02   1.3763922e-02   7.4088180e-03   1.9094160e-02   1.2053793e+02   0.0000000e+00
   6.4601626e-02   1.3076281e-02   6.9880456e-03   1.7643382e-02   1.2079991e+02   0.0000000e+00
   5.7637026e-02   1.2414590e-02   6.5648994e-03   1.6210636e-02   1.2094543e+02   0.0000000e+00
   5.1018040e-02   1.1786203e-02   6.1452256e-03   1.4824482e-02   1.2102137e+02   0.0000000e+00
   4.4876842e-02   1.1196110e-02   5.7343660e-03   1.3515158e-02   1.2086873e+02   0.0000000e+00
   3.9294716e-02   1.0651957e-02   5.3353300e-03   1.2310210e-02   1.2074042e+02   0.0000000e+00
   3.4318400e-02   1.0160652e-02   4.9478768e-03   1.1231650e-02   1.2071299e+02   0.0000000e+00
   2.9966326e-02   9.7261662e-03   4.5722664e-03   1.0294278e-02   1.2059662e+02   0.0000000e+00
   2.6232754e-02   9.3490488e-03   4.2071932e-03   9.5015160e-03   1.2050365e+02   0.0000000e+00
   2.3079912e-02   9.0236396e-03   3.8510960e-03   8.8472440e-03   1.2042480e+02   0.0000000e+00
   2.0440696e-02   8.7374928e-03   3.5038616e-03   8.3192760e-03   1.2031926e+02   0.0000000e+00
   1.8232131e-02   8.4733844e-03   3.1648948e-03   7.9005400e-03   1.2027743e+02   0.0000000e+00
   1.6371773e-02   8.2165390e-03   2.8373702e-03   7.5706460e-03   1.2024851e+02   0.0000000e+00
   1.4793094e-02   7.9604604e-03   2.5277290e-03   7.3136940e-03   1.2009439e+02   0.0000000e+00
   1.3453448e-02   7.7086110e-03   2.2426360e-03   7.1212400e-03   1.1994008e+02   0.0000000e+00
   1.2329128e-02   7.4698600e-03   1.9887073e-03   6.9869000e-03   1.1981296e+02   0.0000000e+00
   1.1403006e-02   7.2522102e-03   1.7696687e-03   6.9057460e-03   1.1960207e+02   0.0000000e+00
   1.0658691e-02   7.0648362e-03   1.5868516e-03   6.8724180e-03   1.1937596e+02   0.0000000e+00
   1.0077630e-02   6.9204678e-03   1.4404935e-03   6.8766400e-03   1.1917902e+02   0.0000000e+00
   9.6370358e-03   6.8300270e-03   1.3296617e-03   6.9051900e-03   1.1894971e+02   0.0000000e+00
   9.3082430e-03   6.7978516e-03   1.2518332e-03   6.9432660e-03   1.1865339e+02   0.0000000e+00
   9.0649380e-03   6.8223922e-03   1.2024057e-03   6.9735700e-03   1.1830021e+02   0.0000000e+00
   8.8926860e-03   6.8972746e-03   1.1756098e-03   6.9814360e-03   1.1788399e+02   0.0000000e+00
   8.7851464e-03   7.0164022e-03   1.1639568e-03   6.9569900e-03   1.1743221e+02   0.0000000e+00
   8.7376884e-03   7.1801754e-03   1.1597938e-03   6.8972660e-03   1.1695873e+02   0.0000000e+00
   8.7447682e-03   7.3942756e-03   1.1578221e-03   6.8087140e-03   1.1639310e+02   0.0000000e+00
   8.7997540e-03   7.6642738e-03   1.1553155e-03   6.6975420e-03   1.1577263e+02   0.0000000e+00
   8.8949830e-03   7.9929284e-03   1.1521024e-03   6.5681040e-03   1.1515036e+02   0.0000000e+00
   9.0221796e-03   8.3819110e-03   1.1485646e-03   6.4275720e-03   1.1441707e+02   0.0000000e+00
   9.1726224e-03   8.8310444e-03   1.1448682e-03   6.2827180e-03   1.1354895e+02   0.0000000e+00
   9.3376460e-03   9.3363342e-03   1.1411813e-03   6.1378900e-03   1.1269521e+02   0.0000000e+00
   9.5055700e-03   9.8881622e-03   1.1376178e-03   5.9936400e-03   1.1175162e+02   0.0000000e+00
   9.6606602e-03   1.0470999e-02   1.1358908e-03   5.8519840e-03   1.1057455e+02   0.0000000e+00
   9.7958594e-03   1.1075030e-02   1.1388709e-03   5.7179500e-03   1.0932164e+02   0.0000000e+00
   9.9220536e-03   1.1710616e-02   1.1487318e-03   5.5929200e-03   1.0794164e+02   0.0000000e+00
   1.0062088e-02   1.2405902e-02   1.1667662e-03   5.4789860e-03   1.0645250e+02   0.0000000e+00
   1.0241019e-02   1.3191760e-02   1.1944342e-03   5.3819560e-03   1.0515692e+02   0.0000000e+00
   1.0478142e-02   1.4090426e-02   1.2332369e-03   5.3085600e-03   1.0381474e+02   0.0000000e+00
   1.0783556e-02   1.5113221e-02   1.2836736e-03   5.2661420e-03   1.0228836e+02   0.0000000e+00
   1.1158333e-02   1.6265850e-02   1.3455568e-03   5.2591320e-03   1.0094688e+02   0.0000000e+00
   1.1594489e-02   1.7549875e-02   1.4176670e-03   5.2879140e-03   9.9629718e+01   0.0000000e+00
   1.2080160e-02   1.8972055e-02   1.4975025e-03   5.3514600e-03   9.8111583e+01   0.0000000e+00
   1.2601066e-02   2.0562036e-02   1.5815259e-03   5.4482540e-03   9.6269039e+01   0.0000000e+00
   1.3136883e-02   2.2367662e-02   1.6645322e-03   5.5763840e-03   9.4182766e+01   0.0000000e+00
   1.3668078e-02   2.4441902e-02   1.7411856e-03   5.7344340e-03   9.2080362e+01   0.0000000e+00
   1.4187007e-02   2.6829298e-02   1.8076496e-03   5.9211960e-03   8.9619243e+01   0.0000000e+00
   1.4698748e-02   2.9556996e-02   1.8612285e-03   6.1337940e-03   8.6988989e+01   0.0000000e+00
   1.5209765e-02   3.2638612e-02   1.9002251e-03   6.3679400e-03   8.4658916e+01   0.0000000e+00
   1.5723680e-02   3.6071710e-02   1.9226876e-03   6.6177980e-03   8.2215081e+01   0.0000000e+00
   1.6242174e-02   3.9837614e-02   1.9261566e-03   6.8743940e-03   7.9257466e+01   0.0000000e+00
   1.6760260e-02   4.3899704e-02   1.9089697e-03   7.1260760e-03   7.6106951e+01   0.0000000e+00
   1.7263516e-02   4.8196256e-02   1.8715511e-03   7.3622240e-03   7.3106517e+01   0.0000000e+00
   1.7730462e-02   5.2649602e-02   1.8179234e-03   7.5794860e-03   7.0000691e+01   0.0000000e+00
   1.8143393e-02   5.7179236e-02   1.7536854e-03   7.7811100e-03   6.6846404e+01   0.0000000e+00
   1.8492675e-02   6.1693042e-02   1.6837319e-03   7.9694080e-03   6.3958822e+01   0.0000000e+00
   1.8774637e-02   6.6067250e-02   1.6127943e-03   8.1457840e-03   6.0387778e+01   0.0000000e+00
   1.8991405e-02   7.0151632e-02   1.5445260e-03   8.3129760e-03   5.6275012e+01   0.0000000e+00
   1.9145109e-02   7.3815090e-02   1.4807123e-03   8.4720000e-03   5.2744913e+01   0.0000000e+00
   1.9235254e-02   7.7005952e-02   1.4222702e-03   8.6192160e-03   4.9044018e+01   0.0000000e+00
   1.9264951e-02   7.9762760e-02   1.3696995e-03   8.7464620e-03   4.5620655e+01   0.0000000e+00
   1.9240117e-02   8.2150730e-02   1.3229440e-03   8.8419160e-03   4.3143113e+01   0.0000000e+00
   1.9163378e-02   8.4217778e-02   1.2818128e-03   8.8889200e-03   4.1315509e+01   0.0000000e+00
   1.9041840e-02   8.6000532e-02   1.2463224e-03   8.8734980e-03   4.0326743e+01   0.0000000e+00
   1.8888015e-02   8.7509810e-02   1.2171898e-03   8.7949400e-03   3.9843105e+01   0.0000000e+00
   1.8710468e-02   8.8697136e-02   1.1956036e-03   8.6608240e-03   3.9653443e+01   0.0000000e+00
   1.8514003e-02   8.9453720e-02   1.1821855e-03   8.4799540e-03   3.9223779e+01   0.0000000e+00
   1.8296013e-02   8.9701452e-02   1.1776747e-03   8.2662140e-03   3.9261216e+01   0.0000000e+00
   1.8040738e-02   8.9456122e-02   1.1834516e-03   8.0374020e-03   3.9971154e+01   0.0000000e+00
   1.7724272e-02   8.8752076e-02   1.2015013e-03   7.8063580e-03   3.9867106e+01   0.0000000e+00
   1.7335437e-02   8.7605162e-02   1.2340409e-03   7.5827720e-03   3.9747030e+01   0.0000000e+00
   1.6886368e-02   8.6057350e-02   1.2827965e-03   7.3775880e-03   4.0154799e+01   0.0000000e+00
   1.6392678e-02   8.4153762e-02   1.3496314e-03   7.2014060e-03   4.0651132e+01   0.0000000e+00
   1.5857427e-02   8.1874584e-02   1.4367192e-03   7.0646400e-03   4.1280910e+01   0.0000000e+00
   1.5268346e-02   7.9150524e-02   1.5462536e-03   6.9771220e-03   4.1552074e+01   0.0000000e+00
   1.4609387e-02   7.5941200e-02   1.6799029e-03   6.9521820e-03   4.1702806e+01   0.0000000e+00
   1.3880147e-02   7.2270392e-02   1.8385360e-03   7.0087480e-03   4.1890200e+01   0.0000000e+00
   1.3094429e-02   6.8211626e-02   2.0223076e-03   7.1643340e-03   4.2284429e+01   0.0000000e+00
   1.2274599e-02   6.3863250e-02   2.2301796e-03   7.4327820e-03   4.2633815e+01   0.0000000e+00
   1.1452087e-02   5.9323152e-02   2.4606116e-03   7.8328480e-03   4.2602897e+01   0.0000000e+00
   1.0659628e-02   5.4664296e-02   2.7115206e-03   8.3966800e-03   4.2849563e+01   0.0000000e+00
   9.9288572e-03   4.9935416e-02   2.9796208e-03   9.1664340e-03   4.3218298e+01   0.0000000e+00
   9.2957838e-03   4.5169786e-02   3.2598592e-03   1.0184838e-02   4.3627884e+01   0.0000000e+00
   8.7973196e-03   4.0403318e-02   3.5447178e-03   1.1488560e-02   4.3604277e+01   0.0000000e+00
   8.4681226e-03   3.5715962e-02   3.8260044e-03   1.3105870e-02   4.3336988e+01   0.0000000e+00
   8.3443230e-03   3.1210916e-02   4.0961838e-03   1.5058226e-02   4.3419127e+01   0.0000000e+00
   8.4639212e-03   2.6972388e-02   4.3501364e-03   1.7370810e-02   4.3530921e+01   0.0000000e+00
   8.8703856e-03   2.3068244e-02   4.5864810e-03   2.0075362e-02   4.3738969e+01   0.0000000e+00
   9.6147822e-03   1.9547913e-02   4.8044918e-03   2.3197440e-02   4.3671647e+01   1.4211074e+01
   1.0746627e-02   1.6440717e-02   5.0032586e-03   2.6765184e-02   4.3485820e+01   5.3016010e+01
   1.2310614e-02   1.3759883e-02   5.1845080e-03   3.0819360e-02   4.3192076e+01   7.7200262e+01
   1.4349701e-02   1.1502994e-02   5.3535496e-03   3.5394008e-02   4.2817777e+01   9.5469178e+01
   1.6901616e-02   9.6552216e-03   5.5172028e-03   4.0499708e-02   4.2459919e+01   9.7078976e+01
   1.9993263e-02   8.1936924e-03   5.6819328e-03   4.6121932e-02   4.1482260e+01   5.0251340e+01
   2.3633138e-02   7.0930802e-03   5.8523506e-03   5.2232948e-02   4.0337780e+01   0.0000000e+00
   2.7809456e-02   6.3243744e-03   6.0297218e-03   5.8792962e-02   3.9115925e+01   0.0000000e+00
   3.2491620e-02   5.8524518e-03   6.2123786e-03   6.5723040e-02   3.5717450e+01   0.0000000e+00
   3.7628106e-02   5.6384596e-03   6.3944902e-03   7.2891974e-02   3.0443454e+01   0.0000000e+00
   4.3141724e-02   5.6389054e-03   6.5639612e-03   8.0142648e-02   2.6114571e+01   0.0000000e+00
   4.8912910e-02   5.8082642e-03   6.7045594e-03   8.7312150e-02   2.2269280e+01   0.0000000e+00
   5.4773912e-02   6.1065164e-03   6.7984358e-03   9.4202736e-02   1.8488462e+01   0.0000000e+00
   6.0510110e-02   6.5020332e-03   6.8272918e-03   1.0055656e-01   1.4827769e+01   9.5467460e+00
   6.5882004e-02   6.9715450e-03   6.7757258e-03   1.0608012e-01   1.1757128e+01   2.7727245e+01
   7.0646480e-02   7.4946508e-03   6.6351520e-03   1.1049440e-01   1.0568296e+01   4.3583216e+01
   7.4571412e-02   8.0499658e-03   6.4073382e-03   1.1356556e-01   9.3861308e+00   6.7523715e+01
   7.7528854e-02   8.6169364e-03   6.1054120e-03   1.1516454e-01   8.1743543e+00   8.3874341e+01
   7.9516796e-02   9.1721540e-03   5.7480704e-03   1.1535302e-01   7.9450240e+00   8.7993698e+01
   8.0616904e-02   9.6903760e-03   5.3528092e-03   1.1428914e-01   7.4330131e+00   9.7134483e+01
   8.0988798e-02   1.0152248e-02   4.9353730e-03   1.1204834e-01   6.9958101e+00   1.0180060e+02
   8.0786664e-02   1.0548757e-02   4.5105130e-03   1.0866174e-01   6.4290785e+00   1.0046708e+02
   8.0150502e-02   1.0877929e-02   4.0910514e-03   1.0426346e-01   5.4658026e+00   1.0014097e+02
   7.9257218e-02   1.1133195e-02   3.6879646e-03   9.9062656e-02   5.1398672e+00   9.9182147e+01
   7.8265604e-02   1.1303587e-02   3.3094736e-03   9.3251776e-02   4.9014354e+00   9.8774025e+01
   7.7281978e-02   1.1381487e-02   2.9609698e-03   8.7038514e-02   4.8979366e+00   9.8174444e+01
   7.6373666e-02   1.1366581e-02   2.6468702e-03   8.0658154e-02   4.7285001e+00   9.7563867e+01
   7.5595158e-02   1.1270570e-02   2.3695874e-03   7.4315614e-02   4.4049935e+00   9.6865878e+01
   7.5027334e-02   1.1112505e-02   2.1287438e-03   6.8152532e-02   4.3376151e+00   9.6061952e+01
   7.4773416e-02   1.0918430e-02   1.9216084e-03   6.2271166e-02   3.8786326e+00   9.5527557e+01
   7.4921666e-02   1.0722691e-02   1.7437637e-03   5.6771444e-02   4.5697276e+00   9.4606200e+01
   7.5496578e-02   1.0556113e-02   1.5930549e-03   5.1737896e-02   5.1447658e+00   9.3935956e+01
   7.6454886e-02   1.0440559e-02   1.4698510e-03   4.7211088e-02   4.5211650e+00   9.3239226e+01
   7.7762502e-02   1.0391707e-02   1.3735080e-03   4.3183624e-02   4.4908853e+00   9.2534701e+01
   7.9425764e-02   1.0418726e-02   1.3016797e-03   3.9621660e-02   4.7481959e+00   9.1937143e+01
   8.1463060e-02   1.0522567e-02   1.2502312e-03   3.6488558e-02   4.8368078e+00   9.1033130e+01
   8.3876418e-02   1.0698404e-02   1.2144835e-03   3.3743078e-02   4.7039955e+00   8.9665995e+01
   8.6636708e-02   1.0933455e-02   1.1896360e-03   3.1327806e-02   4.7077053e+00   8.8026838e+01
   8.9692082e-02   1.1207835e-02   1.1703198e-03   2.9162690e-02   4.8083211e+00   8.6515997e+01
   9.2945208e-02   1.1504695e-02   1.1531895e-03   2.7157490e-02   4.8597770e+00   8.4563004e+01
   9.6277550e-02   1.1807196e-02   1.1376259e-03   2.5242494e-02   4.8230961e+00   8.2635294e+01
   9.9598814e-02   1.2093666e-02   1.1241210e-03   2.3384300e-02   4.6762751e+00   8.1044739e+01
   1.0284810e-01   1.2338566e-02   1.1135533e-03   2.1584022e-02   4.9899033e+00   7.9179766e+01
   1.0597097e-01   1.2512122e-02   1.1066328e-03   1.9867474e-02   4.8734860e+00   7.7423992e+01
   1.0886835e-01   1.2582822e-02   1.1036742e-03   1.8270138e-02   4.7576361e+00   7.5460215e+01
   1.1141361e-01   1.2524579e-02   1.1051334e-03   1.6828622e-02   5.1426781e+00   7.3347306e+01
   1.1347157e-01   1.2328774e-02   1.1121800e-03   1.5586312e-02   4.9978398e+00   7.1587300e+01
   1.1497616e-01   1.2005245e-02   1.1258132e-03   1.4597722e-02   5.0543613e+00   6.9695034e+01
   1.1598645e-01   1.1575228e-02   1.1458921e-03   1.3915012e-02   5.1057803e+00   6.7621456e+01
   1.1652992e-01   1.1067083e-02   1.1716957e-03   1.3579260e-02   4.9098094e+00   6.5649141e+01
   1.1655628e-01   1.0511592e-02   1.2023820e-03   1.3619914e-02   5.0261928e+00   6.3640811e+01
   1.1601762e-01   9.9374822e-03   1.2366673e-03   1.4055016e-02   4.9111767e+00   6.1406064e+01
   1.1495353e-01   9.3668176e-03   1.2727164e-03   1.4895548e-02   4.8954806e+00   5.9049398e+01
   1.1349642e-01   8.8142078e-03   1.3084846e-03   1.6143416e-02   5.0944318e+00   5.6596966e+01
   1.1173971e-01   8.2889030e-03   1.3418411e-03   1.7788450e-02   4.9739164e+00   5.4246436e+01
   1.0974980e-01   7.7955930e-03   1.3703493e-03   1.9808498e-02   4.8761804e+00   5.2200075e+01
   1.0758595e-01   7.3350364e-03   1.3918461e-03   2.2166348e-02   4.9076367e+00   4.9858928e+01
   1.0525791e-01   6.9075096e-03   1.4057725e-03   2.4810456e-02   4.8601100e+00   4.6910407e+01
   1.0276240e-01   6.5160980e-03   1.4132052e-03   2.7676210e-02   4.7603145e+00   4.3451468e+01
   1.0006496e-01   6.1642302e-03   1.4162033e-03   3.0684870e-02   4.6594153e+00   3.9744430e+01
   9.7094750e-02   5.8517312e-03   1.4176963e-03   3.3735942e-02   4.7876813e+00   3.6376798e+01
   9.3774570e-02   5.5746148e-03   1.4205595e-03   3.6715058e-02   5.0358956e+00   3.3308953e+01
   9.0060536e-02   5.3292192e-03   1.4264492e-03   3.9522784e-02   5.2585509e+00   3.0181580e+01
   8.5977746e-02   5.1144606e-03   1.4363246e-03   4.2063098e-02   5.5053048e+00   2.7184053e+01
   8.1625224e-02   4.9300686e-03   1.4519227e-03   4.4248388e-02   5.4634910e+00   2.4624131e+01
   7.7189484e-02   4.7748132e-03   1.4758139e-03   4.6024902e-02   5.4529076e+00   2.1900520e+01
   7.2867002e-02   4.6451356e-03   1.5096534e-03   4.7355536e-02   5.4618302e+00   1.8945092e+01
   6.8822290e-02   4.5369740e-03   1.5534683e-03   4.8239152e-02   5.2534701e+00   1.6197113e+01
   6.5226072e-02   4.4457642e-03   1.6080078e-03   4.8706788e-02   5.2760990e+00   1.3440375e+01
   6.2223804e-02   4.3651734e-03   1.6747754e-03   4.8775550e-02   5.2258070e+00   1.0246210e+01
   5.9919540e-02   4.2907326e-03   1.7536944e-03   4.8461366e-02   5.1139726e+00   6.6410455e+00
   5.8380594e-02   4.2217026e-03   1.8448940e-03   4.7808776e-02   4.7523444e+00   3.8963095e+00
   5.7633674e-02   4.1605602e-03   1.9499145e-03   4.6889582e-02   4.0643187e+00   1.9989934e+00
   5.7655234e-02   4.1103060e-03   2.0706208e-03   4.5779076e-02   4.1302048e+00   1.0019467e-01
   5.8362000e-02   4.0736602e-03   2.2083200e-03   4.4554306e-02   4.2653424e+00   0.0000000e+00
   5.9638528e-02   4.0565498e-03   2.3628172e-03   4.3282378e-02   3.8914629e+00   0.0000000e+00
   6.1365704e-02   4.0664970e-03   2.5338580e-03   4.1996296e-02   3.5998500e+00   0.0000000e+00
   6.3457722e-02   4.1083868e-03   2.7210578e-03   4.0717282e-02   3.3355728e+00   0.0000000e+00
   6.5882754e-02   4.1845432e-03   2.9220230e-03   3.9458152e-02   3.3214619e+00   0.0000000e+00
   6.8628540e-02   4.2979528e-03   3.1324466e-03   3.8209280e-02   3.3351845e+00   0.0000000e+00
   7.1679556e-02   4.4525126e-03   3.3464212e-03   3.6944872e-02   3.0366379e+00   0.0000000e+00
   7.5048846e-02   4.6507468e-03   3.5570682e-03   3.5646748e-02   2.8924699e+00   0.0000000e+00
   7.8781922e-02   4.8933088e-03   3.7566916e-03   3.4334914e-02   3.0568236e+00   0.0000000e+00
   8.2915236e-02   5.1796914e-03   3.9385536e-03   3.3044912e-02   3.1954767e+00   0.0000000e+00
   8.7477074e-02   5.5097594e-03   4.0997580e-03   3.1797070e-02   3.4081103e+00   0.0000000e+00
   9.2463954e-02   5.8832804e-03   4.2405622e-03   3.0617320e-02   3.2521435e+00   0.0000000e+00
   9.7803054e-02   6.2984558e-03   4.3659806e-03   2.9556674e-02   2.5420992e+00   0.0000000e+00
   1.0334402e-01   6.7518194e-03   4.4852562e-03   2.8671420e-02   2.1889560e+00   0.0000000e+00
   1.0888528e-01   7.2401900e-03   4.6049096e-03   2.8004826e-02   2.3706401e+00   0.0000000e+00
   1.1430343e-01   7.7601724e-03   4.7278310e-03   2.7590228e-02   3.1342583e+00   0.0000000e+00
   1.1954644e-01   8.3051146e-03   4.8555120e-03   2.7447110e-02   3.9912490e+00   0.0000000e+00
   1.2450828e-01   8.8658618e-03   4.9873294e-03   2.7574566e-02   4.2982183e+00   0.0000000e+00
   1.2904892e-01   9.4286044e-03   5.1216780e-03   2.7951694e-02   4.6162737e+00   0.0000000e+00
   1.3307391e-01   9.9757564e-03   5.2577114e-03   2.8550068e-02   4.9479040e+00   9.6416398e-01
   1.3662703e-01   1.0491520e-02   5.3946976e-03   2.9339540e-02   5.0954021e+00   1.6810119e+00
   1.3986840e-01   1.0962743e-02   5.5316636e-03   3.0280110e-02   5.2381086e+00   1.9885409e+00
   1.4292264e-01   1.1382413e-02   5.6709336e-03   3.1326682e-02   5.3709977e+00   2.3819216e+00
   1.4580847e-01   1.1750357e-02   5.8185448e-03   3.2429204e-02   6.0850916e+00   2.7341517e+00
   1.4847074e-01   1.2074280e-02   5.9785426e-03   3.3516902e-02   6.1527945e+00   2.7369493e+00
   1.5084411e-01   1.2376351e-02   6.1524370e-03   3.4487174e-02   6.6869615e+00   1.8176951e+00
   1.5280376e-01   1.2687879e-02   6.3428178e-03   3.5231006e-02   1.4305352e+01   8.3885598e-01
   1.5412990e-01   1.3036493e-02   6.5537294e-03   3.5671570e-02   2.8573848e+01   4.9513044e-01
   1.5464831e-01   1.3438876e-02   6.7885026e-03   3.5781680e-02   4.5223739e+01   4.9176784e-01
   1.5426823e-01   1.3899538e-02   7.0460528e-03   3.5595036e-02   6.5473644e+01   5.4347073e-01
   1.5286259e-01   1.4412511e-02   7.3178892e-03   3.5182862e-02   8.6716904e+01   6.2174194e-01
   1.5025797e-01   1.4960512e-02   7.5874982e-03   3.4620500e-02   1.0305525e+02   5.5254376e-01
   1.4634388e-01   1.5515170e-02   7.8298348e-03   3.3971766e-02   1.1265696e+02   0.0000000e+00
   1.4105915e-01   1.6043419e-02   8.0139350e-03   3.3281184e-02   1.1773840e+02   0.0000000e+00
   1.3431134e-01   1.6519723e-02   8.1132734e-03   3.2579356e-02   1.2094387e+02   0.0000000e+00
   1.2614457e-01   1.6933343e-02   8.1148392e-03   3.1873484e-02   1.2274534e+02   0.0000000e+00
   1.1690336e-01   1.7281361e-02   8.0230384e-03   3.1143678e-02   1.2332955e+02   0.0000000e+00
   1.0703811e-01   1.7561211e-02   7.8554164e-03   3.0354260e-02   1.2327379e+02   0.0000000e+00
   9.6930120e-02   1.7775229e-02   7.6300250e-03   2.9474952e-02   1.2302722e+02   0.0000000e+00
   8.6930608e-02   1.7934165e-02   7.3615514e-03   2.8491912e-02   1.2260229e+02   0.0000000e+00
   7.7354746e-02   1.8045219e-02   7.0623258e-03   2.7387674e-02   1.2176251e+02   0.0000000e+00
   6.8448488e-02   1.8104525e-02   6.7429334e-03   2.6157088e-02   1.2074772e+02   0.0000000e+00
   6.0395138e-02   1.8105873e-02   6.4154928e-03   2.4820500e-02   1.1985004e+02   0.0000000e+00
   5.3313260e-02   1.8042301e-02   6.0898864e-03   2.3399832e-02   1.1918190e+02   0.0000000e+00
   4.7262450e-02   1.7901251e-02   5.7689004e-03   2.1916134e-02   1.1876458e+02   0.0000000e+00
   4.2258572e-02   1.7674533e-02   5.4495256e-03   2.0383734e-02   1.1838484e+02   0.0000000e+00
   3.8285556e-02   1.7370143e-02   5.1265144e-03   1.8815922e-02   1.1799660e+02   0.0000000e+00
   3.5303706e-02   1.7010541e-02   4.7966530e-03   1.7238858e-02   1.1777582e+02   0.0000000e+00
   3.3254352e-02   1.6625457e-02   4.4616932e-03   1.5677162e-02   1.1762982e+02   0.0000000e+00
   3.2069582e-02   1.6239242e-02   4.1284206e-03   1.4153402e-02   1.1741577e+02   0.0000000e+00
   3.1671564e-02   1.5862502e-02   3.8056032e-03   1.2694062e-02   1.1709442e+02   0.0000000e+00
   3.1960684e-02   1.5493335e-02   3.5005264e-03   1.1323832e-02   1.1677632e+02   0.0000000e+00
   3.2819362e-02   1.5127777e-02   3.2167396e-03   1.0061582e-02   1.1650783e+02   0.0000000e+00
   3.4108896e-02   1.4772325e-02   2.9540290e-03   8.9199380e-03   1.1616955e+02   0.0000000e+00
   3.5662686e-02   1.4434769e-02   2.7118720e-03   7.9104780e-03   1.1584076e+02   0.0000000e+00
   3.7293156e-02   1.4112380e-02   2.4907770e-03   7.0432860e-03   1.1552312e+02   0.0000000e+00
   3.8799566e-02   1.3798932e-02   2.2905038e-03   6.3231200e-03   1.1526489e+02   0.0000000e+00
   3.9988728e-02   1.3487336e-02   2.1107778e-03   5.7482240e-03   1.1512508e+02   0.0000000e+00
   4.0701196e-02   1.3170089e-02   1.9512707e-03   5.3104740e-03   1.1492450e+02   0.0000000e+00
   4.0850638e-02   1.2850886e-02   1.8098066e-03   5.0011340e-03   1.1458615e+02   0.0000000e+00
   4.0440978e-02   1.2539667e-02   1.6836857e-03   4.8138940e-03   1.1421786e+02   0.0000000e+00
   3.9540214e-02   1.2237715e-02   1.5722724e-03   4.7405680e-03   1.1385904e+02   0.0000000e+00
   3.8260912e-02   1.1938635e-02   1.4768545e-03   4.7701700e-03   1.1353736e+02   0.0000000e+00
   3.6724592e-02   1.1636302e-02   1.3980910e-03   4.8896900e-03   1.1324766e+02   0.0000000e+00
   3.5024844e-02   1.1336478e-02   1.3349646e-03   5.0841800e-03   1.1275913e+02   0.0000000e+00
   3.3218870e-02   1.1054907e-02   1.2860206e-03   5.3420360e-03   1.1213229e+02   0.0000000e+00
   3.1331226e-02   1.0801136e-02   1.2502311e-03   5.6550700e-03   1.1158445e+02   0.0000000e+00
   2.9368844e-02   1.0579193e-02   1.2268185e-03   6.0159520e-03   1.1099406e+02   0.0000000e+00
   2.7341802e-02   1.0393881e-02   1.2149799e-03   6.4190040e-03   1.1022251e+02   0.0000000e+00
   2.5287804e-02   1.0245132e-02   1.2136251e-03   6.8562740e-03   1.0938430e+02   0.0000000e+00
   2.3260458e-02   1.0128023e-02   1.2212398e-03   7.3169700e-03   1.0848911e+02   0.0000000e+00
   2.1297416e-02   1.0035550e-02   1.2365417e-03   7.7883320e-03   1.0745650e+02   0.0000000e+00
   1.9427874e-02   9.9575498e-03   1.2581606e-03   8.2543120e-03   1.0612746e+02   0.0000000e+00
   1.7677130e-02   9.8823914e-03   1.2841419e-03   8.6937660e-03   1.0441452e+02   0.0000000e+00
   1.6060159e-02   9.7987376e-03   1.3131360e-03   9.0798820e-03   1.0282305e+02   0.0000000e+00
   1.4592147e-02   9.6986208e-03   1.3448485e-03   9.3862220e-03   1.0132901e+02   0.0000000e+00
   1.3290603e-02   9.5769590e-03   1.3789545e-03   9.5909760e-03   9.9600864e+01   0.0000000e+00
   1.2167044e-02   9.4350856e-03   1.4138513e-03   9.6846480e-03   9.7675948e+01   0.0000000e+00
   1.1222154e-02   9.2846196e-03   1.4473570e-03   9.6746760e-03   9.5496825e+01   0.0000000e+00
   1.0447131e-02   9.1381822e-03   1.4789446e-03   9.5759660e-03   9.3331384e+01   0.0000000e+00
   9.8282548e-03   9.0076708e-03   1.5088546e-03   9.4055080e-03   9.0977017e+01   0.0000000e+00
   9.3518836e-03   8.9084150e-03   1.5360450e-03   9.1793140e-03   8.8349576e+01   0.0000000e+00
   9.0096688e-03   8.8576044e-03   1.5591269e-03   8.9084620e-03   8.5875198e+01   0.0000000e+00
   8.7948748e-03   8.8704408e-03   1.5781161e-03   8.6053720e-03   8.3825148e+01   0.0000000e+00
   8.6952652e-03   8.9571484e-03   1.5947108e-03   8.2880620e-03   8.1690751e+01   0.0000000e+00
   8.6952184e-03   9.1310136e-03   1.6104825e-03   7.9745160e-03   7.8609797e+01   0.0000000e+00
   8.7788644e-03   9.4138808e-03   1.6250793e-03   7.6819400e-03   7.5654210e+01   0.0000000e+00
   8.9338456e-03   9.8389108e-03   1.6362318e-03   7.4267980e-03   7.2760361e+01   0.0000000e+00
   9.1539624e-03   1.0453908e-02   1.6414442e-03   7.2225200e-03   6.9283129e+01   0.0000000e+00
   9.4362024e-03   1.1311630e-02   1.6395330e-03   7.0816520e-03   6.6037117e+01   0.0000000e+00
   9.7805984e-03   1.2467490e-02   1.6300970e-03   7.0146020e-03   6.2720724e+01   0.0000000e+00
   1.0189562e-02   1.3974578e-02   1.6134626e-03   7.0268060e-03   5.9144997e+01   0.0000000e+00
   1.0667464e-02   1.5880354e-02   1.5906947e-03   7.1195540e-03   5.5382309e+01   0.0000000e+00
   1.1215419e-02   1.8241655e-02   1.5628126e-03   7.2922140e-03   5.1133246e+01   0.0000000e+00
   1.1830385e-02   2.1120006e-02   1.5309549e-03   7.5415280e-03   4.6474558e+01   0.0000000e+00
   1.2512439e-02   2.4574966e-02   1.4955164e-03   7.8616020e-03   4.2460219e+01   0.0000000e+00
   1.3259689e-02   2.8664086e-02   1.4557832e-03   8.2527220e-03   3.9243065e+01   0.0000000e+00
   1.4068274e-02   3.3433542e-02   1.4115554e-03   8.7226480e-03   3.6672072e+01   0.0000000e+00
   1.4939252e-02   3.8913998e-02   1.3636140e-03   9.2795420e-03   3.5043726e+01   0.0000000e+00
   1.5877401e-02   4.5120078e-02   1.3137413e-03   9.9296120e-03   3.3850641e+01   0.0000000e+00
   1.6885835e-02   5.2041678e-02   1.2645833e-03   1.0672034e-02   3.3585375e+01   0.0000000e+00
   1.7958785e-02   5.9623782e-02   1.2179370e-03   1.1499300e-02   3.3484669e+01   0.0000000e+00
   1.9077259e-02   6.7760058e-02   1.1741213e-03   1.2399988e-02   3.3399892e+01   0.0000000e+00
   2.0211020e-02   7.6280116e-02   1.1328041e-03   1.3353486e-02   3.3642198e+01   0.0000000e+00
   2.1330092e-02   8.4979758e-02   1.0930465e-03   1.4327264e-02   3.3308923e+01   0.0000000e+00
   2.2409408e-02   9.3659366e-02   1.0543985e-03   1.5277364e-02   3.3210844e+01   0.0000000e+00
   2.3423250e-02   1.0208034e-01   1.0181174e-03   1.6153126e-02   3.3231648e+01   0.0000000e+00
   2.4352298e-02   1.1000528e-01   9.8583620e-04   1.6898938e-02   3.3139263e+01   0.0000000e+00
   2.5186784e-02   1.1723874e-01   9.5844940e-04   1.7453178e-02   3.3666071e+01   0.0000000e+00
   2.5910266e-02   1.2355586e-01   9.3688844e-04   1.7762700e-02   3.4286372e+01   0.0000000e+00
   2.6491918e-02   1.2869686e-01   9.2310878e-04   1.7805400e-02   3.4576740e+01   0.0000000e+00
   2.6898024e-02   1.3247294e-01   9.1974856e-04   1.7592446e-02   3.4886059e+01   0.0000000e+00
   2.7108048e-02   1.3485039e-01   9.2895462e-04   1.7149566e-02   3.5030240e+01   0.0000000e+00
   2.7121888e-02   1.3586145e-01   9.5207790e-04   1.6513462e-02   3.5139877e+01   0.0000000e+00
   2.6950400e-02   1.3553300e-01   9.8938512e-04   1.5733692e-02   3.5328104e+01   0.0000000e+00
   2.6608056e-02   1.3395330e-01   1.0403631e-03   1.4862376e-02   3.4820795e+01   0.0000000e+00
   2.6116140e-02   1.3129835e-01   1.1056115e-03   1.3954184e-02   3.4689107e+01   0.0000000e+00
   2.5498880e-02   1.2777563e-01   1.1867545e-03   1.3066832e-02   3.5403174e+01   0.0000000e+00
   2.4776104e-02   1.2353871e-01   1.2847902e-03   1.2253744e-02   3.6036160e+01   0.0000000e+00
   2.3956982e-02   1.1869640e-01   1.4002634e-03   1.1560316e-02   3.6686032e+01   0.0000000e+00
   2.3044742e-02   1.1337048e-01   1.5333498e-03   1.1023370e-02   3.7091744e+01   0.0000000e+00
   2.2039658e-02   1.0768136e-01   1.6823814e-03   1.0673220e-02   3.7635033e+01   0.0000000e+00
   2.0925334e-02   1.0169509e-01   1.8451098e-03   1.0536754e-02   3.8007044e+01   0.0000000e+00
   1.9688798e-02   9.5399472e-02   2.0206458e-03   1.0636500e-02   3.7953501e+01   0.0000000e+00
   1.8348664e-02   8.8732124e-02   2.2076792e-03   1.0985618e-02   3.8242054e+01   0.0000000e+00
   1.6945182e-02   8.1620396e-02   2.4048564e-03   1.1589312e-02   3.8602253e+01   0.0000000e+00
   1.5537195e-02   7.4091896e-02   2.6122570e-03   1.2454296e-02   3.8774654e+01   0.0000000e+00
   1.4194455e-02   6.6333142e-02   2.8309162e-03   1.3589772e-02   3.8530540e+01   0.0000000e+00
   1.2980537e-02   5.8589220e-02   3.0614752e-03   1.5004402e-02   3.8325843e+01   0.0000000e+00
   1.1955070e-02   5.1088796e-02   3.3022054e-03   1.6712944e-02   3.8380329e+01   0.0000000e+00
   1.1176892e-02   4.4012652e-02   3.5509290e-03   1.8729462e-02   3.8255117e+01   0.0000000e+00
   1.0702398e-02   3.7482404e-02   3.8056054e-03   2.1052478e-02   3.7850141e+01   0.0000000e+00
   1.0581574e-02   3.1575686e-02   4.0645962e-03   2.3664976e-02   3.7423306e+01   0.0000000e+00
   1.0856170e-02   2.6333632e-02   4.3292524e-03   2.6531086e-02   3.7584568e+01   2.6936473e+01
   1.1561577e-02   2.1774224e-02   4.6019090e-03   2.9607602e-02   3.7731075e+01   6.2508457e+01
   1.2725337e-02   1.7892827e-02   4.8895656e-03   3.2859980e-02   3.7589384e+01   8.5275380e+01
   1.4365397e-02   1.4663061e-02   5.2053802e-03   3.6243852e-02   3.7462801e+01   1.0101470e+02
   1.6488701e-02   1.2049854e-02   5.5620476e-03   3.9692846e-02   3.6677311e+01   8.2087420e+01
   1.9090132e-02   1.0013126e-02   5.9753054e-03   4.3131916e-02   3.5299701e+01   2.7091295e+01
   2.2153118e-02   8.5048138e-03   6.4640486e-03   4.6490374e-02   3.4144683e+01   0.0000000e+00
   2.5652510e-02   7.4678536e-03   7.0433844e-03   4.9685832e-02   3.2555886e+01   0.0000000e+00
   2.9551728e-02   6.8393996e-03   7.7250140e-03   5.2609964e-02   2.8938167e+01   0.0000000e+00
   3.3801586e-02   6.5547730e-03   8.5164896e-03   5.5149664e-02   2.4168905e+01   0.0000000e+00
   3.8338484e-02   6.5518328e-03   9.4202554e-03   5.7199008e-02   2.0432102e+01   0.0000000e+00
   4.3072142e-02   6.7718062e-03   1.0435827e-02   5.8657196e-02   1.6849337e+01   0.0000000e+00
   4.7881508e-02   7.1543666e-03   1.1557671e-02   5.9438222e-02   1.3119941e+01   0.0000000e+00
   5.2609756e-02   7.6352512e-03   1.2771336e-02   5.9518998e-02   1.0990740e+01   1.2195815e+01
   5.7092426e-02   8.1588456e-03   1.4054837e-02   5.8951174e-02   9.3375061e+00   2.8938388e+01
   6.1203556e-02   8.6846454e-03   1.5382105e-02   5.7799682e-02   8.2463325e+00   4.1686296e+01
   6.4852014e-02   9.1764538e-03   1.6719655e-02   5.6105146e-02   7.9436619e+00   5.0736147e+01
   6.7982620e-02   9.6077496e-03   1.8019931e-02   5.3892674e-02   7.1884844e+00   6.1138132e+01
   7.0555498e-02   9.9672964e-03   1.9220893e-02   5.1224092e-02   6.5499795e+00   6.9593338e+01
   7.2521854e-02   1.0248130e-02   2.0256950e-02   4.8200872e-02   6.0044322e+00   8.5850013e+01
   7.3879090e-02   1.0447587e-02   2.1070594e-02   4.4915918e-02   5.7831342e+00   1.0091961e+02
   7.4686408e-02   1.0567452e-02   2.1612234e-02   4.1480840e-02   5.4257824e+00   1.0080393e+02
   7.5024188e-02   1.0605264e-02   2.1850594e-02   3.8040920e-02   5.1043255e+00   9.9436221e+01
   7.4968396e-02   1.0557200e-02   2.1786440e-02   3.4729856e-02   5.3782595e+00   9.9001816e+01
   7.4588520e-02   1.0418923e-02   2.1431932e-02   3.1656448e-02   4.5804645e+00   9.7630891e+01
   7.3952930e-02   1.0187949e-02   2.0800660e-02   2.8920614e-02   4.0462231e+00   9.6937025e+01
   7.3114552e-02   9.8799274e-03   1.9935082e-02   2.6622588e-02   4.5418729e+00   9.5268050e+01
   7.2142574e-02   9.5221952e-03   1.8898084e-02   2.4855566e-02   3.7733209e+00   9.4207627e+01
   7.1142446e-02   9.1363658e-03   1.7739567e-02   2.3693900e-02   3.1757699e+00   9.3016780e+01
   7.0235242e-02   8.7408508e-03   1.6500061e-02   2.3192240e-02   3.5850036e+00   9.2091426e+01
   6.9562010e-02   8.3511396e-03   1.5220928e-02   2.3385716e-02   3.7520213e+00   9.1280695e+01
   6.9248868e-02   7.9776188e-03   1.3939046e-02   2.4286596e-02   3.8889788e+00   9.0297404e+01
   6.9364788e-02   7.6295812e-03   1.2679633e-02   2.5882466e-02   3.8158897e+00   8.9673554e+01
   6.9908260e-02   7.3145048e-03   1.1455228e-02   2.8135158e-02   3.7607514e+00   8.8916058e+01
   7.0832518e-02   7.0353004e-03   1.0276107e-02   3.0981646e-02   3.9211501e+00   8.8587216e+01
   7.2115068e-02   6.7924980e-03   9.1560328e-03   3.4340126e-02   3.9208138e+00   8.8165900e+01
   7.3775562e-02   6.5875974e-03   8.1058144e-03   3.8103406e-02   3.9397657e+00   8.7480945e+01
   7.5849944e-02   6.4220060e-03   7.1285648e-03   4.2129780e-02   4.2309549e+00   8.6533122e+01
   7.8351046e-02   6.2935804e-03   6.2239946e-03   4.6251616e-02   4.5353822e+00   8.5142927e+01
   8.1261308e-02   6.1976736e-03   5.3938254e-03   5.0288744e-02   4.7200192e+00   8.3901033e+01
   8.4596656e-02   6.1307090e-03   4.6399766e-03   5.4062810e-02   4.8181511e+00   8.2725251e+01
   8.8392812e-02   6.0904940e-03   3.9633682e-03   5.7377764e-02   4.7666409e+00   8.1655247e+01
   9.2622166e-02   6.0752084e-03   3.3642644e-03   6.0038688e-02   4.8871120e+00   8.0223487e+01
   9.7188442e-02   6.0817860e-03   2.8408950e-03   6.1950604e-02   5.1142793e+00   7.8515890e+01
   1.0193153e-01   6.1082254e-03   2.3912242e-03   6.3132456e-02   5.2585006e+00   7.7270226e+01
   1.0665263e-01   6.1548054e-03   2.0130400e-03   6.3641418e-02   5.3755589e+00   7.5850736e+01
   1.1121155e-01   6.2186836e-03   1.7028233e-03   6.3528756e-02   5.2843707e+00   7.4225346e+01
   1.1547229e-01   6.2913784e-03   1.4565961e-03   6.2855134e-02   5.2411299e+00   7.2908078e+01
   1.1919693e-01   6.3603838e-03   1.2689485e-03   6.1697670e-02   5.3549552e+00   7.1850910e+01
   1.2216531e-01   6.4136144e-03   1.1322257e-03   6.0125572e-02   5.4405693e+00   7.0910123e+01
   1.2424861e-01   6.4394296e-03   1.0367954e-03   5.8219674e-02   5.5392584e+00   6.9750945e+01
   1.2537917e-01   6.4275284e-03   9.7231834e-04   5.6087974e-02   5.5695698e+00   6.8181965e+01
   1.2557778e-01   6.3764948e-03   9.2912804e-04   5.3828160e-02   5.6453963e+00   6.6928376e+01
   1.2493408e-01   6.2905778e-03   8.9878136e-04   5.1518276e-02   5.6561492e+00   6.5950284e+01
   1.2355575e-01   6.1731764e-03   8.7569896e-04   4.9244886e-02   5.5767011e+00   6.4202132e+01
   1.2151336e-01   6.0290240e-03   8.5697938e-04   4.7094538e-02   5.6920027e+00   6.2536387e+01
   1.1881118e-01   5.8666738e-03   8.3939962e-04   4.5124636e-02   5.7091619e+00   6.0838423e+01
   1.1539042e-01   5.6965560e-03   8.1963808e-04   4.3353176e-02   5.8492260e+00   5.8476557e+01
   1.1120897e-01   5.5273086e-03   7.9653118e-04   4.1754272e-02   6.1887566e+00   5.6100339e+01
   1.0635223e-01   5.3655812e-03   7.7039854e-04   4.0274588e-02   6.1828516e+00   5.3763781e+01
   1.0096746e-01   5.2182568e-03   7.4290136e-04   3.8857460e-02   6.0542601e+00   5.1587586e+01
   9.5155714e-02   5.0922634e-03   7.1651686e-04   3.7439592e-02   5.8819169e+00   4.8730427e+01
   8.8995316e-02   4.9924160e-03   6.9341794e-04   3.5933400e-02   5.8732034e+00   4.5444092e+01
   8.2626566e-02   4.9206634e-03   6.7644166e-04   3.4255214e-02   6.1535473e+00   4.1200641e+01
   7.6264706e-02   4.8761416e-03   6.6842128e-04   3.2382090e-02   6.2068238e+00   3.5405372e+01
   7.0127386e-02   4.8580764e-03   6.7155596e-04   3.0347880e-02   6.2353017e+00   3.0862507e+01
   6.4380630e-02   4.8670616e-03   6.8819286e-04   2.8212460e-02   6.3592134e+00   2.7154447e+01
   5.9139214e-02   4.9023104e-03   7.2102874e-04   2.6042176e-02   6.1906901e+00   2.3132053e+01
   5.4523178e-02   4.9625790e-03   7.7251770e-04   2.3892738e-02   6.0076285e+00   1.9402226e+01
   5.0660560e-02   5.0470276e-03   8.4432366e-04   2.1802750e-02   6.1002886e+00   1.5884643e+01
   4.7639396e-02   5.1550814e-03   9.3829212e-04   1.9797638e-02   6.2757179e+00   1.2709879e+01
   4.5512796e-02   5.2881766e-03   1.0564398e-03   1.7904562e-02   6.3243167e+00   7.7808899e+00
   4.4308854e-02   5.4505574e-03   1.2000887e-03   1.6152380e-02   6.0440906e+00   2.2818081e+00
   4.4036608e-02   5.6467462e-03   1.3689123e-03   1.4559910e-02   5.7363316e+00   0.0000000e+00
   4.4674374e-02   5.8772082e-03   1.5604392e-03   1.3134308e-02   5.6576530e+00   0.0000000e+00
   4.6174102e-02   6.1372886e-03   1.7706800e-03   1.1884934e-02   5.2771510e+00   0.0000000e+00
   4.8480636e-02   6.4185998e-03   1.9942325e-03   1.0832402e-02   4.8170770e+00   0.0000000e+00
   5.1503042e-02   6.7130292e-03   2.2261062e-03   9.9968680e-03   5.0198010e+00   0.0000000e+00
   5.5125546e-02   7.0149966e-03   2.4625854e-03   9.3971200e-03   5.2101211e+00   0.0000000e+00
   5.9213214e-02   7.3196682e-03   2.7011070e-03   9.0530820e-03   5.1138103e+00   0.0000000e+00
   6.3638900e-02   7.6234442e-03   2.9411640e-03   8.9809620e-03   4.8524842e+00   0.0000000e+00
   6.8396270e-02   7.9234260e-03   3.1825880e-03   9.1929340e-03   4.2652907e+00   0.0000000e+00
   7.3560636e-02   8.2183008e-03   3.4244532e-03   9.6946220e-03   4.1282114e+00   0.0000000e+00
   7.9164954e-02   8.5115640e-03   3.6656724e-03   1.0488912e-02   4.2903643e+00   0.0000000e+00
   8.5207034e-02   8.8111188e-03   3.9067846e-03   1.1581952e-02   4.1597988e+00   0.0000000e+00
   9.1672024e-02   9.1275786e-03   4.1490202e-03   1.2978760e-02   3.8616419e+00   0.0000000e+00
   9.8494912e-02   9.4687332e-03   4.3906798e-03   1.4678196e-02   3.7565843e+00   0.0000000e+00
   1.0554725e-01   9.8337936e-03   4.6301662e-03   1.6667838e-02   3.8813202e+00   0.0000000e+00
   1.1269879e-01   1.0214770e-02   4.8663232e-03   1.8927338e-02   3.5866986e+00   0.0000000e+00
   1.1985952e-01   1.0599524e-02   5.0975164e-03   2.1441078e-02   3.4438649e+00   0.0000000e+00
   1.2693662e-01   1.0976924e-02   5.3260906e-03   2.4192762e-02   3.4586085e+00   0.0000000e+00
   1.3379443e-01   1.1340701e-02   5.5545740e-03   2.7156622e-02   3.2514020e+00   0.0000000e+00
   1.4025883e-01   1.1689661e-02   5.7805304e-03   3.0301780e-02   3.2109851e+00   0.0000000e+00
   1.4616412e-01   1.2032802e-02   5.9956560e-03   3.3591972e-02   2.9620703e+00   0.0000000e+00
   1.5141716e-01   1.2385506e-02   6.1895948e-03   3.6972436e-02   3.1230656e+00   0.0000000e+00
   1.5594431e-01   1.2758508e-02   6.3572862e-03   4.0354716e-02   3.0289146e+00   0.0000000e+00
   1.5966207e-01   1.3156186e-02   6.4979818e-03   4.3620810e-02   3.2891992e+00   0.0000000e+00
   1.6258286e-01   1.3574923e-02   6.6158572e-03   4.6644162e-02   3.7189884e+00   0.0000000e+00
   1.6478612e-01   1.4009716e-02   6.7173200e-03   4.9310458e-02   3.4169876e+00   0.0000000e+00
   1.6633033e-01   1.4463672e-02   6.8018406e-03   5.1509908e-02   4.0233420e+00   0.0000000e+00
   1.6726905e-01   1.4942285e-02   6.8635622e-03   5.3130372e-02   3.5928643e+00   0.0000000e+00
   1.6767455e-01   1.5453230e-02   6.8933884e-03   5.4088878e-02   4.1828694e+00   0.0000000e+00
   1.6759854e-01   1.6007483e-02   6.8797824e-03   5.4334950e-02   3.2084904e+00   0.0000000e+00
   1.6706166e-01   1.6614095e-02   6.8145280e-03   5.3865814e-02   5.0780059e+00   0.0000000e+00
   1.6611393e-01   1.7275007e-02   6.6971574e-03   5.2764738e-02   2.2237178e+01   0.0000000e+00
   1.6482793e-01   1.7976753e-02   6.5387614e-03   5.1157724e-02   4.3672519e+01   2.2038637e-01
   1.6332122e-01   1.8698419e-02   6.3597618e-03   4.9166174e-02   6.5830367e+01   0.0000000e+00
   1.6175053e-01   1.9419209e-02   6.1816060e-03   4.6905552e-02   8.7784884e+01   0.0000000e+00
   1.6018043e-01   2.0109838e-02   6.0202710e-03   4.4474312e-02   1.0041978e+02   0.0000000e+00
   1.5854412e-01   2.0729822e-02   5.8858034e-03   4.1951868e-02   1.0900053e+02   0.0000000e+00
   1.5671019e-01   2.1240432e-02   5.7841020e-03   3.9409728e-02   1.1505190e+02   0.0000000e+00
   1.5451081e-01   2.1618564e-02   5.7155570e-03   3.6907344e-02   1.1882124e+02   0.0000000e+00
   1.5171009e-01   2.1843618e-02   5.6787486e-03   3.4484772e-02   1.2157820e+02   0.0000000e+00
   1.4800399e-01   2.1899848e-02   5.6723508e-03   3.2158606e-02   1.2244638e+02   0.0000000e+00
   1.4308144e-01   2.1789026e-02   5.6925638e-03   2.9920668e-02   1.2309868e+02   0.0000000e+00
   1.3682913e-01   2.1514880e-02   5.7368898e-03   2.7754718e-02   1.2296333e+02   0.0000000e+00
   1.2948277e-01   2.1089226e-02   5.8043780e-03   2.5653834e-02   1.2254731e+02   0.0000000e+00
   1.2141118e-01   2.0543502e-02   5.8908782e-03   2.3630992e-02   1.2225574e+02   0.0000000e+00
   1.1292861e-01   1.9917813e-02   5.9884854e-03   2.1713716e-02   1.2210452e+02   0.0000000e+00
   1.0429248e-01   1.9248893e-02   6.0886476e-03   1.9921520e-02   1.2239455e+02   0.0000000e+00
   9.5687182e-02   1.8566451e-02   6.1843170e-03   1.8255428e-02   1.2254087e+02   0.0000000e+00
   8.7270274e-02   1.7897957e-02   6.2675368e-03   1.6705558e-02   1.2272566e+02   0.0000000e+00
   7.9171370e-02   1.7268311e-02   6.3245354e-03   1.5269998e-02   1.2273147e+02   0.0000000e+00
   7.1490122e-02   1.6699074e-02   6.3359124e-03   1.3956362e-02   1.2275743e+02   0.0000000e+00
   6.4336738e-02   1.6202381e-02   6.2834206e-03   1.2769434e-02   1.2290923e+02   0.0000000e+00
   5.7805456e-02   1.5775122e-02   6.1569060e-03   1.1711704e-02   1.2282195e+02   0.0000000e+00
   5.1994458e-02   1.5402075e-02   5.9603506e-03   1.0782872e-02   1.2274735e+02   0.0000000e+00
   4.7001616e-02   1.5056959e-02   5.7092732e-03   9.9817160e-03   1.2263443e+02   0.0000000e+00
   4.2876514e-02   1.4715363e-02   5.4216724e-03   9.3063160e-03   1.2246616e+02   0.0000000e+00
   3.9625178e-02   1.4361020e-02   5.1142006e-03   8.7474300e-03   1.2222240e+02   0.0000000e+00
   3.7219146e-02   1.3978221e-02   4.7997328e-03   8.2933220e-03   1.2172631e+02   0.0000000e+00
   3.5593600e-02   1.3559514e-02   4.4875086e-03   7.9330960e-03   1.2117317e+02   0.0000000e+00
   3.4649040e-02   1.3108295e-02   4.1839906e-03   7.6550920e-03   1.2067261e+02   0.0000000e+00
   3.4271980e-02   1.2628511e-02   3.8927712e-03   7.4481580e-03   1.2019387e+02   0.0000000e+00
   3.4329704e-02   1.2119982e-02   3.6171592e-03   7.3004440e-03   1.1968108e+02   0.0000000e+00
   3.4692300e-02   1.1582218e-02   3.3608736e-03   7.2046600e-03   1.1910690e+02   0.0000000e+00
   3.5269808e-02   1.1019706e-02   3.1275898e-03   7.1608660e-03   1.1851573e+02   0.0000000e+00
   3.5972344e-02   1.0436588e-02   2.9201106e-03   7.1681900e-03   1.1789137e+02   0.0000000e+00
   3.6717198e-02   9.8384326e-03   2.7391036e-03   7.2207000e-03   1.1726028e+02   0.0000000e+00
   3.7460710e-02   9.2382070e-03   2.5833960e-03   7.3104440e-03   1.1664615e+02   0.0000000e+00
   3.8182720e-02   8.6485832e-03   2.4507570e-03   7.4297020e-03   1.1602546e+02   0.0000000e+00
   3.8869552e-02   8.0815630e-03   2.3386792e-03   7.5701100e-03   1.1524519e+02   0.0000000e+00
   3.9495718e-02   7.5513916e-03   2.2440850e-03   7.7205820e-03   1.1446637e+02   0.0000000e+00
   4.0017854e-02   7.0689258e-03   2.1626822e-03   7.8638440e-03   1.1383613e+02   0.0000000e+00
   4.0381466e-02   6.6381796e-03   2.0886560e-03   7.9783980e-03   1.1306024e+02   0.0000000e+00
   4.0527426e-02   6.2614122e-03   2.0158862e-03   8.0468900e-03   1.1225769e+02   0.0000000e+00
   4.0385238e-02   5.9453056e-03   1.9402274e-03   8.0617300e-03   1.1138804e+02   0.0000000e+00
   3.9872088e-02   5.6997124e-03   1.8582050e-03   8.0262820e-03   1.1029369e+02   0.0000000e+00
   3.8896574e-02   5.5351260e-03   1.7676087e-03   7.9500420e-03   1.0922874e+02   0.0000000e+00
   3.7407130e-02   5.4605940e-03   1.6709803e-03   7.8431260e-03   1.0805744e+02   0.0000000e+00
   3.5457456e-02   5.4870830e-03   1.5737047e-03   7.7158620e-03   1.0684402e+02   0.0000000e+00
   3.3168502e-02   5.6301046e-03   1.4808341e-03   7.5802540e-03   1.0576014e+02   0.0000000e+00
   3.0671646e-02   5.9054746e-03   1.3962092e-03   7.4492280e-03   1.0459580e+02   0.0000000e+00
   2.8089202e-02   6.3302738e-03   1.3227364e-03   7.3345140e-03   1.0332977e+02   0.0000000e+00
   2.5521654e-02   6.9255128e-03   1.2631794e-03   7.2457880e-03   1.0186816e+02   0.0000000e+00
   2.3055994e-02   7.7205462e-03   1.2197051e-03   7.1884800e-03   1.0040326e+02   0.0000000e+00
   2.0769606e-02   8.7518166e-03   1.1934737e-03   7.1628140e-03   9.8967288e+01   0.0000000e+00
   1.8723857e-02   1.0053787e-02   1.1845426e-03   7.1658320e-03   9.7357833e+01   0.0000000e+00
   1.6959623e-02   1.1656237e-02   1.1924534e-03   7.1951380e-03   9.5969781e+01   0.0000000e+00
   1.5503988e-02   1.3583512e-02   1.2171893e-03   7.2491340e-03   9.4616201e+01   0.0000000e+00
   1.4376281e-02   1.5857597e-02   1.2586354e-03   7.3238520e-03   9.3165337e+01   0.0000000e+00
   1.3585642e-02   1.8500107e-02   1.3151765e-03   7.4145120e-03   9.1588720e+01   0.0000000e+00
   1.3132254e-02   2.1531062e-02   1.3831751e-03   7.5131720e-03   8.9634668e+01   0.0000000e+00
   1.3008956e-02   2.4968568e-02   1.4580548e-03   7.6058220e-03   8.7860441e+01   0.0000000e+00
   1.3203246e-02   2.8824978e-02   1.5347184e-03   7.6738540e-03   8.6146058e+01   0.0000000e+00
   1.3694109e-02   3.3103038e-02   1.6077170e-03   7.6954680e-03   8.4472619e+01   0.0000000e+00
   1.4449110e-02   3.7791510e-02   1.6718046e-03   7.6557900e-03   8.2800691e+01   0.0000000e+00
   1.5426408e-02   4.2869428e-02   1.7216593e-03   7.5514340e-03   8.0938769e+01   0.0000000e+00
   1.6576039e-02   4.8289252e-02   1.7528913e-03   7.3868880e-03   7.9467048e+01   0.0000000e+00
   1.7844610e-02   5.3971418e-02   1.7624523e-03   7.1743100e-03   7.7821225e+01   0.0000000e+00
   1.9170845e-02   5.9831440e-02   1.7489222e-03   6.9306220e-03   7.6016611e+01   0.0000000e+00
   2.0481540e-02   6.5764914e-02   1.7139373e-03   6.6764060e-03   7.4463869e+01   0.0000000e+00
   2.1712540e-02   7.1703334e-02   1.6613972e-03   6.4325580e-03   7.2781409e+01   0.0000000e+00
   2.2834876e-02   7.7691650e-02   1.5958983e-03   6.2151900e-03   7.1232188e+01   0.0000000e+00
   2.3851092e-02   8.3824360e-02   1.5219634e-03   6.0350740e-03   6.9390613e+01   0.0000000e+00
   2.4759514e-02   9.0159096e-02   1.4441997e-03   5.8972200e-03   6.7155413e+01   0.0000000e+00
   2.5542704e-02   9.6687054e-02   1.3670406e-03   5.8016040e-03   6.5583122e+01   0.0000000e+00
   2.6193440e-02   1.0334995e-01   1.2939070e-03   5.7462240e-03   6.4147082e+01   0.0000000e+00
   2.6712858e-02   1.1004494e-01   1.2277704e-03   5.7311440e-03   6.1878910e+01   0.0000000e+00
   2.7098444e-02   1.1663146e-01   1.1715983e-03   5.7589600e-03   5.9336558e+01   0.0000000e+00
   2.7348778e-02   1.2294525e-01   1.1276121e-03   5.8392160e-03   5.6780555e+01   0.0000000e+00
   2.7458324e-02   1.2881035e-01   1.0968995e-03   5.9937100e-03   5.4004725e+01   0.0000000e+00
   2.7436034e-02   1.3408887e-01   1.0799971e-03   6.2463240e-03   5.0682162e+01   0.0000000e+00
   2.7322536e-02   1.3862696e-01   1.0762468e-03   6.6151820e-03   4.7437355e+01   0.0000000e+00
   2.7160740e-02   1.4224604e-01   1.0833007e-03   7.1163580e-03   4.5339978e+01   0.0000000e+00
   2.6969726e-02   1.4485713e-01   1.0984943e-03   7.7633420e-03   4.3188587e+01   0.0000000e+00
   2.6751260e-02   1.4644539e-01   1.1197027e-03   8.5645700e-03   4.1622518e+01   0.0000000e+00
   2.6509084e-02   1.4703182e-01   1.1453091e-03   9.5227400e-03   4.1597523e+01   0.0000000e+00
   2.6245500e-02   1.4667810e-01   1.1734713e-03   1.0633262e-02   4.1715606e+01   0.0000000e+00
   2.5957284e-02   1.4547293e-01   1.2029411e-03   1.1883402e-02   4.2069988e+01   0.0000000e+00
   2.5645028e-02   1.4347230e-01   1.2342828e-03   1.3249382e-02   4.2531630e+01   0.0000000e+00
   2.5302746e-02   1.4062724e-01   1.2691861e-03   1.4695842e-02   4.2785901e+01   0.0000000e+00
   2.4914666e-02   1.3687531e-01   1.3102099e-03   1.6176906e-02   4.3134545e+01   0.0000000e+00
   2.4468966e-02   1.3227410e-01   1.3605319e-03   1.7635706e-02   4.3323701e+01   0.0000000e+00
   2.3974738e-02   1.2700825e-01   1.4232017e-03   1.9010836e-02   4.3466922e+01   0.0000000e+00
   2.3465624e-02   1.2129367e-01   1.4999115e-03   2.0234114e-02   4.3783639e+01   0.0000000e+00
   2.2975310e-02   1.1527608e-01   1.5911766e-03   2.1228102e-02   4.4224498e+01   0.0000000e+00
   2.2523466e-02   1.0902523e-01   1.6971152e-03   2.1933300e-02   4.4414588e+01   0.0000000e+00
   2.2122812e-02   1.0261295e-01   1.8168403e-03   2.2347668e-02   4.4495843e+01   0.0000000e+00
   2.1783996e-02   9.6176812e-02   1.9491158e-03   2.2538754e-02   4.4890804e+01   0.0000000e+00
   2.1504460e-02   8.9848190e-02   2.0927116e-03   2.2606008e-02   4.5206177e+01   0.0000000e+00
   2.1263832e-02   8.3671384e-02   2.2459274e-03   2.2644576e-02   4.5339370e+01   0.0000000e+00
   2.1051638e-02   7.7616614e-02   2.4060824e-03   2.2741926e-02   4.5518603e+01   0.0000000e+00
   2.0875788e-02   7.1625890e-02   2.5677172e-03   2.2967618e-02   4.5437520e+01   0.0000000e+00
   2.0753116e-02   6.5633432e-02   2.7218960e-03   2.3367500e-02   4.5283901e+01   0.0000000e+00
   2.0722020e-02   5.9562034e-02   2.8597820e-03   2.3974130e-02   4.5179687e+01   0.0000000e+00
   2.0838524e-02   5.3404242e-02   2.9773924e-03   2.4811986e-02   4.4626186e+01   0.0000000e+00
   2.1160964e-02   4.7256604e-02   3.0768116e-03   2.5889788e-02   4.4338431e+01   0.0000000e+00
   2.1746360e-02   4.1257172e-02   3.1658730e-03   2.7194660e-02   4.4264539e+01   1.1350246e+01
   2.2642998e-02   3.5547310e-02   3.2554632e-03   2.8710554e-02   4.3755711e+01   4.7502304e+01
   2.3886386e-02   3.0236962e-02   3.3549668e-03   3.0426820e-02   4.3375675e+01   7.0423262e+01
   2.5503316e-02   2.5403092e-02   3.4718738e-03   3.2316676e-02   4.3161691e+01   8.5012839e+01
   2.7509208e-02   2.1096344e-02   3.6128614e-03   3.4335240e-02   4.2683290e+01   8.8827437e+01
   2.9903736e-02   1.7338339e-02   3.7837634e-03   3.6431184e-02   4.1839084e+01   9.8525708e+01
   3.2678536e-02   1.4131737e-02   3.9906948e-03   3.8545080e-02   4.0600221e+01   9.1434959e+01
   3.5813208e-02   1.1459593e-02   4.2388522e-03   4.0605360e-02   3.8936125e+01   4.9832164e+01
   3.9261574e-02   9.2915582e-03   4.5312180e-03   4.2520420e-02   3.5549280e+01   2.4145524e+01
   4.2942306e-02   7.5895560e-03   4.8691828e-03   4.4178094e-02   3.0123966e+01   1.3041523e+01
   4.6753556e-02   6.3085800e-03   5.2512676e-03   4.5441590e-02   2.5935306e+01   3.6401377e+00
   5.0619090e-02   5.3995830e-03   5.6729326e-03   4.6165618e-02   2.3081518e+01   6.5462352e+00
   5.4492756e-02   4.8095522e-03   6.1274192e-03   4.6251752e-02   1.9567747e+01   1.2884164e+01
   5.8353882e-02   4.4833006e-03   6.6073766e-03   4.5680038e-02   1.5463277e+01   2.2311104e+01
   6.2233844e-02   4.3698898e-03   7.1034578e-03   4.4505394e-02   1.1857429e+01   3.5091089e+01
   6.6184636e-02   4.4297220e-03   7.5991394e-03   4.2818572e-02   1.0089342e+01   4.9790446e+01
   7.0213062e-02   4.6307114e-03   8.0726806e-03   4.0710850e-02   9.4146100e+00   6.6471987e+01
   7.4284998e-02   4.9435610e-03   8.5061836e-03   3.8279876e-02   8.8680632e+00   8.4053879e+01
   7.8352528e-02   5.3420680e-03   8.8905564e-03   3.5620688e-02   7.6031975e+00   9.8160290e+01
   8.2334922e-02   5.8018434e-03   9.2192258e-03   3.2816536e-02   6.9188571e+00   1.0170408e+02
   8.6127332e-02   6.3011072e-03   9.4854942e-03   2.9955052e-02   7.1787883e+00   1.0076261e+02
   8.9625208e-02   6.8219812e-03   9.6845086e-03   2.7121354e-02   6.7386275e+00   1.0077513e+02
   9.2757366e-02   7.3488466e-03   9.8062104e-03   2.4379064e-02   6.1363159e+00   1.0032376e+02
   9.5524798e-02   7.8647698e-03   9.8404636e-03   2.1778290e-02   5.3669225e+00   1.0017855e+02
   9.7970250e-02   8.3502742e-03   9.7848468e-03   1.9362114e-02   5.1591387e+00   9.9887865e+01
   1.0016230e-01   8.7844732e-03   9.6398972e-03   1.7158388e-02   5.2619538e+00   9.9697984e+01
   1.0218230e-01   9.1448914e-03   9.4135112e-03   1.5181716e-02   4.8214841e+00   9.9623045e+01
   1.0406477e-01   9.4138426e-03   9.1208522e-03   1.3438128e-02   5.0146085e+00   9.9449401e+01
   1.0576262e-01   9.5897660e-03   8.7800858e-03   1.1925368e-02   4.6740950e+00   9.9449631e+01
   1.0715794e-01   9.6842036e-03   8.4140640e-03   1.0633128e-02   3.8518243e+00   9.9269635e+01
   1.0814547e-01   9.7125998e-03   8.0461752e-03   9.5429040e-03   4.1626219e+00   9.9084147e+01
   1.0872059e-01   9.6915416e-03   7.6962534e-03   8.6299940e-03   4.4832765e+00   9.8804162e+01
   1.0901718e-01   9.6353434e-03   7.3781352e-03   7.8669700e-03   4.3949176e+00   9.8474822e+01
   1.0924842e-01   9.5543258e-03   7.0990562e-03   7.2293140e-03   4.4687675e+00   9.8211410e+01
   1.0957241e-01   9.4514412e-03   6.8582074e-03   6.6955880e-03   4.4659495e+00   9.7828991e+01
   1.1008268e-01   9.3228004e-03   6.6463580e-03   6.2424900e-03   4.4155475e+00   9.7328831e+01
   1.1083890e-01   9.1657532e-03   6.4479222e-03   5.8468160e-03   4.5478033e+00   9.6737552e+01
   1.1187219e-01   8.9783240e-03   6.2422764e-03   5.4920840e-03   4.8341920e+00   9.6085934e+01
   1.1320157e-01   8.7612048e-03   6.0132068e-03   5.1686100e-03   4.9267076e+00   9.5231392e+01
   1.1479974e-01   8.5225964e-03   5.7538292e-03   4.8693620e-03   4.6535205e+00   9.4308038e+01
   1.1660449e-01   8.2707218e-03   5.4672494e-03   4.5923500e-03   4.7227934e+00   9.3373459e+01
   1.1851420e-01   8.0092400e-03   5.1659378e-03   4.3416540e-03   4.8612649e+00   9.1994155e+01
   1.2033588e-01   7.7377852e-03   4.8602732e-03   4.1234320e-03   4.7452465e+00   9.0146060e+01
   1.2184649e-01   7.4545100e-03   4.5548060e-03   3.9435440e-03   5.1189269e+00   8.8086181e+01
   1.2290299e-01   7.1637804e-03   4.2541206e-03   3.8068380e-03   5.3773975e+00   8.6125431e+01
   1.2345598e-01   6.8780932e-03   3.9644358e-03   3.7177120e-03   5.2877953e+00   8.4240778e+01
   1.2346583e-01   6.6124720e-03   3.6913258e-03   3.6782240e-03   5.2725119e+00   8.2194068e+01
   1.2287913e-01   6.3788612e-03   3.4403312e-03   3.6875720e-03   5.2297468e+00   8.0283423e+01
   1.2168926e-01   6.1854042e-03   3.2168626e-03   3.7434600e-03   5.2936634e+00   7.8305926e+01
   1.1993157e-01   6.0369422e-03   3.0231382e-03   3.8422480e-03   5.4978679e+00   7.6334375e+01
   1.1765713e-01   5.9343894e-03   2.8596920e-03   3.9800000e-03   5.6519884e+00   7.4565682e+01
   1.1495640e-01   5.8756252e-03   2.7260420e-03   4.1515920e-03   5.7261934e+00   7.2500710e+01
   1.1198668e-01   5.8564274e-03   2.6204270e-03   4.3514040e-03   5.9210275e+00   7.0255639e+01
   1.0889619e-01   5.8714720e-03   2.5407016e-03   4.5743340e-03   5.9265663e+00   6.8077607e+01
   1.0572089e-01   5.9119698e-03   2.4824706e-03   4.8165160e-03   5.9490173e+00   6.5961119e+01
   1.0242909e-01   5.9663572e-03   2.4397184e-03   5.0779980e-03   5.9901677e+00   6.3816840e+01
   9.8987856e-02   6.0249720e-03   2.4062784e-03   5.3602500e-03   5.7810655e+00   6.1477653e+01
   9.5393746e-02   6.0773624e-03   2.3746858e-03   5.6643720e-03   6.2797622e+00   5.8464265e+01
   9.1660450e-02   6.1156100e-03   2.3381902e-03   5.9926320e-03   6.9930099e+00   5.5197710e+01
   8.7737974e-02   6.1389998e-03   2.2925202e-03   6.3482120e-03   7.2254208e+00   5.2644167e+01
   8.3552524e-02   6.1477738e-03   2.2348486e-03   6.7322500e-03   7.4586198e+00   4.9876211e+01
   7.9109118e-02   6.1402598e-03   2.1645744e-03   7.1414820e-03   7.4813762e+00   4.6538878e+01
   7.4513870e-02   6.1133248e-03   2.0830634e-03   7.5694800e-03   7.4305759e+00   4.2637408e+01
   6.9939054e-02   6.0659256e-03   1.9935534e-03   8.0050420e-03   7.3099891e+00   3.7536264e+01
   6.5538250e-02   6.0023440e-03   1.9005809e-03   8.4330380e-03   7.2612683e+00   3.3188102e+01
   6.1426506e-02   5.9291386e-03   1.8085440e-03   8.8362600e-03   7.4179300e+00   3.0097851e+01
   5.7708834e-02   5.8537972e-03   1.7227346e-03   9.1979400e-03   7.3219141e+00   2.7107980e+01
   5.4482258e-02   5.7838712e-03   1.6478644e-03   9.5081700e-03   7.2420404e+00   2.4832111e+01
   5.1835784e-02   5.7254154e-03   1.5874673e-03   9.7598820e-03   7.2257159e+00   2.2437265e+01
   4.9829570e-02   5.6832942e-03   1.5443166e-03   9.9479880e-03   7.3076081e+00   1.9892540e+01
   4.8493676e-02   5.6622372e-03   1.5191467e-03   1.0074956e-02   7.4008211e+00   1.7373199e+01
   4.7827282e-02   5.6662774e-03   1.5123741e-03   1.0145056e-02   7.2406624e+00   1.4616055e+01
   4.7782370e-02   5.6960468e-03   1.5248250e-03   1.0155048e-02   6.7008408e+00   1.2995083e+01
   4.8270386e-02   5.7512996e-03   1.5573210e-03   1.0098796e-02   6.0363378e+00   1.0403105e+01
   4.9171758e-02   5.8343418e-03   1.6108013e-03   9.9819780e-03   5.7820208e+00   6.7207592e+00
   5.0360042e-02   5.9465480e-03   1.6852969e-03   9.8214560e-03   5.6479446e+00   4.3157901e+00
   5.1724020e-02   6.0855322e-03   1.7793501e-03   9.6408180e-03   5.4830330e+00   2.3736453e+00
   5.3203134e-02   6.2451578e-03   1.8915722e-03   9.4668040e-03   5.0739881e+00   1.0785116e+00
   5.4786250e-02   6.4161642e-03   2.0232014e-03   9.3217840e-03   5.0829649e+00   0.0000000e+00
   5.6451770e-02   6.5873974e-03   2.1758770e-03   9.2265220e-03   5.1569009e+00   0.0000000e+00
   5.8235040e-02   6.7486910e-03   2.3494694e-03   9.1993240e-03   4.7940813e+00   0.0000000e+00
   6.0287236e-02   6.8950510e-03   2.5425686e-03   9.2593740e-03   5.0378119e+00   0.0000000e+00
   6.2762178e-02   7.0260172e-03   2.7525380e-03   9.4338660e-03   5.2992582e+00   0.0000000e+00
   6.5754096e-02   7.1450382e-03   2.9782780e-03   9.7557440e-03   5.2643200e+00   0.0000000e+00
   6.9311430e-02   7.2610684e-03   3.2194994e-03   1.0263094e-02   4.6806166e+00   1.1752336e-01
   7.3434956e-02   7.3841004e-03   3.4744030e-03   1.0997258e-02   4.1350860e+00   6.0198992e-01
   7.8086538e-02   7.5199268e-03   3.7406666e-03   1.1999212e-02   4.0711358e+00   1.0255066e+00
   8.3189532e-02   7.6695670e-03   4.0148044e-03   1.3303980e-02   3.4313718e+00   1.7742117e+00
   8.8638922e-02   7.8347562e-03   4.2923298e-03   1.4939614e-02   3.1119143e+00   2.0652438e+00
   9.4328418e-02   8.0228194e-03   4.5685160e-03   1.6925398e-02   3.2948689e+00   2.6090807e+00
   1.0018748e-01   8.2437154e-03   4.8380400e-03   1.9270114e-02   3.3809548e+00   3.2753325e+00
   1.0618402e-01   8.5106382e-03   5.0946920e-03   2.1974034e-02   3.4118324e+00   3.4711299e+00
   1.1226484e-01   8.8378038e-03   5.3339308e-03   2.5021662e-02   3.4455888e+00   3.8070323e+00
   1.1834155e-01   9.2326336e-03   5.5557536e-03   2.8377316e-02   3.4790952e+00   3.7288442e+00
   1.2431326e-01   9.6957506e-03   5.7627054e-03   3.1983434e-02   3.4605648e+00   3.5697954e+00
   1.3006719e-01   1.0224091e-02   5.9610250e-03   3.5773670e-02   3.6249821e+00   4.2929547e+00
   1.3546191e-01   1.0813682e-02   6.1597976e-03   3.9685600e-02   3.7923452e+00   4.6144838e+00
   1.4030496e-01   1.1461538e-02   6.3639778e-03   4.3658198e-02   4.0221912e+00   4.3684765e+00
   1.4434976e-01   1.2162300e-02   6.5723572e-03   4.7624524e-02   3.9615025e+00   4.7075455e+00
   1.4736367e-01   1.2904451e-02   6.7763388e-03   5.1482340e-02   4.5860431e+00   4.7776309e+00
   1.4921655e-01   1.3669622e-02   6.9620318e-03   5.5086174e-02   5.0815203e+00   4.6238101e+00
   1.4983177e-01   1.4428874e-02   7.1170014e-03   5.8247872e-02   7.2069832e+00   5.5860845e+00
   1.4913458e-01   1.5150740e-02   7.2346984e-03   6.0769068e-02   1.9657669e+01   6.1057426e+00
   1.4708870e-01   1.5814293e-02   7.3175862e-03   6.2513512e-02   3.9593792e+01   5.5207172e+00
   1.4374338e-01   1.6401073e-02   7.3723478e-03   6.3423770e-02   6.0024785e+01   5.4834555e+00
   1.3928306e-01   1.6891015e-02   7.4058478e-03   6.3539724e-02   8.0411124e+01   5.2761723e+00
   1.3395648e-01   1.7268575e-02   7.4253978e-03   6.2978062e-02   9.5904922e+01   4.8770325e+00
   1.2792850e-01   1.7519287e-02   7.4358660e-03   6.1883478e-02   1.0522350e+02   4.5758339e+00
   1.2125187e-01   1.7620963e-02   7.4406378e-03   6.0415682e-02   1.1137728e+02   3.9786978e+00
   1.1391379e-01   1.7546473e-02   7.4435568e-03   5.8703666e-02   1.1540057e+02   3.5350046e+00
   1.0591789e-01   1.7274065e-02   7.4497654e-03   5.6833286e-02   1.1795881e+02   2.5756839e+00
   9.7394770e-02   1.6799043e-02   7.4615028e-03   5.4860990e-02   1.1876514e+02   1.2211249e+00
   8.8568484e-02   1.6153463e-02   7.4751986e-03   5.2825172e-02   1.1886128e+02   0.0000000e+00
   7.9641020e-02   1.5391156e-02   7.4869496e-03   5.0738572e-02   1.1881420e+02   0.0000000e+00
   7.0772686e-02   1.4558448e-02   7.4921488e-03   4.8583492e-02   1.1829686e+02   0.0000000e+00
   6.2116400e-02   1.3698118e-02   7.4852270e-03   4.6364400e-02   1.1804978e+02   0.0000000e+00
   5.3839986e-02   1.2848533e-02   7.4615172e-03   4.4101550e-02   1.1781666e+02   0.0000000e+00
   4.6095460e-02   1.2038495e-02   7.4181436e-03   4.1796476e-02   1.1746630e+02   0.0000000e+00
   3.8986534e-02   1.1290106e-02   7.3599272e-03   3.9464764e-02   1.1728014e+02   0.0000000e+00
   3.2581278e-02   1.0619407e-02   7.2971856e-03   3.7157064e-02   1.1692008e+02   0.0000000e+00
   2.6919898e-02   1.0038627e-02   7.2389730e-03   3.4922632e-02   1.1631925e+02   0.0000000e+00
   2.2014842e-02   9.5563714e-03   7.1903840e-03   3.2785702e-02   1.1588836e+02   0.0000000e+00
   1.7857154e-02   9.1764434e-03   7.1517392e-03   3.0769622e-02   1.1581403e+02   0.0000000e+00
   1.4424867e-02   8.8952932e-03   7.1193086e-03   2.8906324e-02   1.1585857e+02   0.0000000e+00
   1.1685777e-02   8.7052620e-03   7.0844506e-03   2.7220882e-02   1.1596063e+02   0.0000000e+00
   9.5965186e-03   8.6034660e-03   7.0355366e-03   2.5719390e-02   1.1618130e+02   0.0000000e+00
   8.1049084e-03   8.5896902e-03   6.9617618e-03   2.4389730e-02   1.1642950e+02   0.0000000e+00
   7.1527646e-03   8.6601784e-03   6.8526634e-03   2.3214526e-02   1.1660776e+02   0.0000000e+00
   6.6795438e-03   8.8083298e-03   6.6939042e-03   2.2167158e-02   1.1682553e+02   0.0000000e+00
   6.6207454e-03   9.0299244e-03   6.4745586e-03   2.1206560e-02   1.1704686e+02   0.0000000e+00
   6.9054570e-03   9.3254098e-03   6.1984552e-03   2.0292192e-02   1.1715870e+02   0.0000000e+00
   7.4617142e-03   9.6955070e-03   5.8774640e-03   1.9389780e-02   1.1725590e+02   0.0000000e+00
   8.2227366e-03   1.0136866e-02   5.5242206e-03   1.8481366e-02   1.1729440e+02   0.0000000e+00
   9.1300784e-03   1.0641162e-02   5.1511374e-03   1.7577054e-02   1.1731135e+02   0.0000000e+00
   1.0131641e-02   1.1195986e-02   4.7673134e-03   1.6694388e-02   1.1730828e+02   0.0000000e+00
   1.1176910e-02   1.1783342e-02   4.3798956e-03   1.5850056e-02   1.1716258e+02   0.0000000e+00
   1.2215555e-02   1.2379312e-02   3.9958270e-03   1.5069506e-02   1.1698057e+02   0.0000000e+00
   1.3197923e-02   1.2964109e-02   3.6211854e-03   1.4376238e-02   1.1676936e+02   0.0000000e+00
   1.4078823e-02   1.3531282e-02   3.2624292e-03   1.3782934e-02   1.1630694e+02   0.0000000e+00
   1.4823599e-02   1.4077615e-02   2.9272994e-03   1.3289920e-02   1.1567940e+02   0.0000000e+00
   1.5409988e-02   1.4596480e-02   2.6233618e-03   1.2887846e-02   1.1500576e+02   0.0000000e+00
   1.5828792e-02   1.5084377e-02   2.3558448e-03   1.2568644e-02   1.1408294e+02   0.0000000e+00
   1.6085351e-02   1.5534474e-02   2.1268802e-03   1.2325982e-02   1.1305433e+02   0.0000000e+00
   1.6193517e-02   1.5937446e-02   1.9364686e-03   1.2146724e-02   1.1200030e+02   0.0000000e+00
   1.6166222e-02   1.6295123e-02   1.7836601e-03   1.2006886e-02   1.1090844e+02   0.0000000e+00
   1.6016017e-02   1.6629784e-02   1.6668090e-03   1.1880900e-02   1.0971684e+02   0.0000000e+00
   1.5763434e-02   1.6989117e-02   1.5840719e-03   1.1753700e-02   1.0817186e+02   0.0000000e+00
   1.5437578e-02   1.7427565e-02   1.5333628e-03   1.1621060e-02   1.0661419e+02   0.0000000e+00
   1.5067617e-02   1.7985745e-02   1.5115605e-03   1.1488104e-02   1.0492024e+02   0.0000000e+00
   1.4681939e-02   1.8689827e-02   1.5149257e-03   1.1362260e-02   1.0298055e+02   0.0000000e+00
   1.4309261e-02   1.9552961e-02   1.5389538e-03   1.1246044e-02   1.0120383e+02   0.0000000e+00
   1.3972309e-02   2.0583470e-02   1.5791367e-03   1.1137698e-02   9.9460347e+01   0.0000000e+00
   1.3685792e-02   2.1789058e-02   1.6315446e-03   1.1036466e-02   9.7896353e+01   0.0000000e+00
   1.3460885e-02   2.3172598e-02   1.6918255e-03   1.0949656e-02   9.6053552e+01   0.0000000e+00
   1.3307157e-02   2.4747474e-02   1.7572483e-03   1.0890200e-02   9.3701028e+01   0.0000000e+00
   1.3237031e-02   2.6552110e-02   1.8269997e-03   1.0874902e-02   9.1486347e+01   0.0000000e+00
   1.3266522e-02   2.8634158e-02   1.8990953e-03   1.0921206e-02   8.9096553e+01   0.0000000e+00
   1.3404935e-02   3.1033248e-02   1.9695797e-03   1.1040796e-02   8.6648985e+01   0.0000000e+00
   1.3655075e-02   3.3774360e-02   2.0332196e-03   1.1242726e-02   8.4398264e+01   0.0000000e+00
   1.4015321e-02   3.6861042e-02   2.0845954e-03   1.1532754e-02   8.2382311e+01   0.0000000e+00
   1.4478761e-02   4.0279268e-02   2.1190740e-03   1.1910498e-02   8.0420547e+01   0.0000000e+00
   1.5038673e-02   4.4002808e-02   2.1334042e-03   1.2368718e-02   7.7928640e+01   0.0000000e+00
   1.5689809e-02   4.8002446e-02   2.1276328e-03   1.2894824e-02   7.5467696e+01   0.0000000e+00
   1.6436324e-02   5.2261458e-02   2.1058382e-03   1.3474976e-02   7.3422722e+01   0.0000000e+00
   1.7291611e-02   5.6762054e-02   2.0726142e-03   1.4088620e-02   7.1256395e+01   0.0000000e+00
   1.8265067e-02   6.1487486e-02   2.0316558e-03   1.4705212e-02   6.8721302e+01   0.0000000e+00
   1.9359979e-02   6.6453226e-02   1.9870340e-03   1.5287722e-02   6.6079516e+01   0.0000000e+00
   2.0571488e-02   7.1683786e-02   1.9420078e-03   1.5795182e-02   6.3428648e+01   0.0000000e+00
   2.1888928e-02   7.7169516e-02   1.8988986e-03   1.6185540e-02   6.0505150e+01   0.0000000e+00
   2.3297634e-02   8.2845028e-02   1.8593908e-03   1.6410864e-02   5.7357111e+01   0.0000000e+00
   2.4767366e-02   8.8583618e-02   1.8243678e-03   1.6422300e-02   5.4289416e+01   0.0000000e+00
   2.6245808e-02   9.4217114e-02   1.7947965e-03   1.6199454e-02   5.0757695e+01   0.0000000e+00
   2.7663262e-02   9.9547516e-02   1.7715183e-03   1.5759864e-02   4.7385114e+01   0.0000000e+00
   2.8944576e-02   1.0432952e-01   1.7547369e-03   1.5136254e-02   4.4899641e+01   0.0000000e+00
   3.0023504e-02   1.0827479e-01   1.7436287e-03   1.4365704e-02   4.1968102e+01   0.0000000e+00
   3.0854852e-02   1.1117759e-01   1.7356170e-03   1.3490564e-02   3.9736994e+01   0.0000000e+00
   3.1418938e-02   1.1302170e-01   1.7266487e-03   1.2555128e-02   3.8556154e+01   0.0000000e+00
   3.1721398e-02   1.1389117e-01   1.7139679e-03   1.1602666e-02   3.7447263e+01   0.0000000e+00
   3.1784442e-02   1.1388508e-01   1.6985811e-03   1.0669540e-02   3.7572149e+01   0.0000000e+00
   3.1622404e-02   1.1308805e-01   1.6832540e-03   9.7833400e-03   3.8067575e+01   0.0000000e+00
   3.1238786e-02   1.1154257e-01   1.6694142e-03   8.9645540e-03   3.8100214e+01   0.0000000e+00
   3.0650452e-02   1.0934624e-01   1.6567604e-03   8.2263760e-03   3.8186610e+01   0.0000000e+00
   2.9888312e-02   1.0669956e-01   1.6457510e-03   7.5746180e-03   3.8345273e+01   0.0000000e+00
   2.8980146e-02   1.0380676e-01   1.6390194e-03   7.0068900e-03   3.8444808e+01   0.0000000e+00
   2.7954622e-02   1.0081237e-01   1.6388323e-03   6.5139380e-03   3.8782425e+01   0.0000000e+00
   2.6844250e-02   9.7809638e-02   1.6454309e-03   6.0868040e-03   3.9359142e+01   0.0000000e+00
   2.5675398e-02   9.4860400e-02   1.6579326e-03   5.7271880e-03   3.9792634e+01   0.0000000e+00
   2.4461186e-02   9.1982738e-02   1.6758392e-03   5.4458040e-03   4.0327027e+01   0.0000000e+00
   2.3198328e-02   8.9143234e-02   1.6988045e-03   5.2525200e-03   4.0571997e+01   0.0000000e+00
   2.1878608e-02   8.6262846e-02   1.7257437e-03   5.1536780e-03   4.0692543e+01   0.0000000e+00
   2.0499896e-02   8.3216454e-02   1.7557490e-03   5.1563560e-03   4.1007142e+01   0.0000000e+00
   1.9071134e-02   7.9883966e-02   1.7886257e-03   5.2715340e-03   4.1328392e+01   0.0000000e+00
   1.7614005e-02   7.6246596e-02   1.8239226e-03   5.5097860e-03   4.1665817e+01   0.0000000e+00
   1.6157854e-02   7.2387190e-02   1.8598507e-03   5.8821680e-03   4.1854400e+01   0.0000000e+00
   1.4742701e-02   6.8400800e-02   1.8952714e-03   6.4019980e-03   4.1982035e+01   0.0000000e+00
   1.3419716e-02   6.4362604e-02   1.9306439e-03   7.0796160e-03   4.1810291e+01   0.0000000e+00
   1.2241672e-02   6.0318718e-02   1.9657771e-03   7.9206380e-03   4.1692267e+01   0.0000000e+00
   1.1252804e-02   5.6287580e-02   1.9992474e-03   8.9246160e-03   4.1726365e+01   0.0000000e+00
   1.0490190e-02   5.2280358e-02   2.0283024e-03   1.0090132e-02   4.1686591e+01   0.0000000e+00
   9.9887704e-03   4.8301168e-02   2.0506214e-03   1.1420540e-02   4.1676973e+01   0.0000000e+00
   9.7807064e-03   4.4356450e-02   2.0652784e-03   1.2922982e-02   4.1033946e+01   0.0000000e+00
   9.9027366e-03   4.0445636e-02   2.0720246e-03   1.4611378e-02   4.0515812e+01   0.0000000e+00
   1.0393718e-02   3.6552848e-02   2.0728434e-03   1.6501992e-02   4.0186920e+01   0.0000000e+00
   1.1300196e-02   3.2695872e-02   2.0716164e-03   1.8607334e-02   3.9286402e+01   0.0000000e+00
   1.2692437e-02   2.8947784e-02   2.0731648e-03   2.0938738e-02   3.8652412e+01   0.0000000e+00
   1.4648152e-02   2.5389178e-02   2.0830532e-03   2.3503198e-02   3.7904308e+01   2.1001056e+01
   1.7239447e-02   2.2079596e-02   2.1070714e-03   2.6296480e-02   3.7145402e+01   5.5975203e+01
   2.0530258e-02   1.9062815e-02   2.1509836e-03   2.9303718e-02   3.6343406e+01   7.8087240e+01
   2.4572546e-02   1.6367014e-02   2.2190438e-03   3.2493016e-02   3.5334508e+01   8.7107351e+01
   2.9405442e-02   1.4004952e-02   2.3130826e-03   3.5808180e-02   3.4420227e+01   9.7340142e+01
   3.5044434e-02   1.1975403e-02   2.4327254e-03   3.9179134e-02   3.3004383e+01   9.2265720e+01
   4.1478804e-02   1.0273486e-02   2.5772932e-03   4.2515350e-02   3.2025248e+01   3.7620136e+01
   4.8665536e-02   8.8957054e-03   2.7468218e-03   4.5709438e-02   2.9390024e+01   0.0000000e+00
   5.6533862e-02   7.8313238e-03   2.9403262e-03   4.8642432e-02   2.5138890e+01   0.0000000e+00
   6.4983932e-02   7.0653890e-03   3.1570830e-03   5.1172042e-02   2.2272431e+01   0.0000000e+00
   7.3862418e-02   6.5794236e-03   3.3977242e-03   5.3189706e-02   1.8960020e+01   0.0000000e+00
   8.2945904e-02   6.3481224e-03   3.6628100e-03   5.4630020e-02   1.6203092e+01   0.0000000e+00
   9.1940204e-02   6.3427538e-03   3.9517914e-03   5.5438998e-02   1.3433025e+01   0.0000000e+00
   1.0054494e-01   6.5318620e-03   4.2629550e-03   5.5612982e-02   1.0334950e+01   0.0000000e+00
   1.0845446e-01   6.8839706e-03   4.5950810e-03   5.5189744e-02   9.9848099e+00   0.0000000e+00
   1.1535420e-01   7.3694080e-03   4.9472728e-03   5.4256178e-02   9.1086100e+00   2.3622351e+00
   1.2103823e-01   7.9586836e-03   5.3183532e-03   5.2949494e-02   7.8805545e+00   1.6454890e+01
   1.2541702e-01   8.6205962e-03   5.7055248e-03   5.1389770e-02   7.9980436e+00   3.1315054e+01
   1.2849465e-01   9.3211814e-03   6.1029438e-03   4.9685552e-02   7.1693993e+00   4.7293306e+01
   1.3034825e-01   1.0025717e-02   6.5015626e-03   4.7944116e-02   6.5915074e+00   6.4216254e+01
   1.3104475e-01   1.0702743e-02   6.8862792e-03   4.6239318e-02   6.3180724e+00   7.7332357e+01
   1.3066125e-01   1.1325705e-02   7.2386190e-03   4.4617836e-02   5.5628508e+00   8.6802471e+01
   1.2933315e-01   1.1870831e-02   7.5408900e-03   4.3119908e-02   4.7486971e+00   9.7405096e+01
   1.2721665e-01   1.2321322e-02   7.7768458e-03   4.1772860e-02   3.9249675e+00   1.0198925e+02
   1.2441708e-01   1.2663426e-02   7.9371256e-03   4.0591506e-02   4.1883851e+00   1.0107720e+02
   1.2099091e-01   1.2873175e-02   8.0146972e-03   3.9586394e-02   4.9090680e+00   1.0069575e+02
   1.1703464e-01   1.2922146e-02   7.9943468e-03   3.8744210e-02   5.0298263e+00   9.9909702e+01
   1.1275393e-01   1.2791813e-02   7.8625018e-03   3.8025416e-02   4.9268408e+00   9.9425956e+01
   1.0842775e-01   1.2485944e-02   7.6197394e-03   3.7390844e-02   4.4354260e+00   9.8995846e+01
   1.0430051e-01   1.2034269e-02   7.2792280e-03   3.6811986e-02   4.5833027e+00   9.8156845e+01
   1.0055070e-01   1.1479156e-02   6.8636874e-03   3.6249128e-02   5.4392176e+00   9.7551701e+01
   9.7344852e-02   1.0862835e-02   6.3970202e-03   3.5657108e-02   5.5088211e+00   9.6997074e+01
   9.4828664e-02   1.0219858e-02   5.8980164e-03   3.5029670e-02   5.3459077e+00   9.6582665e+01
   9.3092146e-02   9.5758698e-03   5.3814810e-03   3.4394174e-02   5.6578094e+00   9.6063185e+01
   9.2183542e-02   8.9514138e-03   4.8585232e-03   3.3781082e-02   5.7449492e+00   9.5474727e+01
   9.2109028e-02   8.3636540e-03   4.3409646e-03   3.3206036e-02   5.3617997e+00   9.4925132e+01
   9.2870564e-02   7.8273754e-03   3.8407324e-03   3.2657328e-02   5.3917382e+00   9.4229551e+01
   9.4470616e-02   7.3540404e-03   3.3657186e-03   3.2108146e-02   5.5728937e+00   9.3410510e+01
   9.6854676e-02   6.9515672e-03   2.9214230e-03   3.1514008e-02   5.5117409e+00   9.2690151e+01
   9.9896428e-02   6.6241672e-03   2.5117872e-03   3.0800828e-02   5.5162049e+00   9.2004531e+01
   1.0338944e-01   6.3709044e-03   2.1401892e-03   2.9901656e-02   5.5119487e+00   9.1056488e+01
   1.0708784e-01   6.1878444e-03   1.8097263e-03   2.8793930e-02   5.6609734e+00   8.9945146e+01
   1.1072509e-01   6.0684136e-03   1.5219617e-03   2.7496332e-02   5.4628387e+00   8.8440931e+01
   1.1404064e-01   6.0014980e-03   1.2770295e-03   2.6047244e-02   5.3213937e+00   8.6567337e+01
   1.1686362e-01   5.9745162e-03   1.0738960e-03   2.4484488e-02   5.5903141e+00   8.4802688e+01
   1.1907352e-01   5.9754526e-03   9.1061034e-04   2.2848112e-02   5.5596369e+00   8.3076372e+01
   1.2056824e-01   5.9928094e-03   7.8473814e-04   2.1187372e-02   5.4698593e+00   8.1514777e+01
   1.2128165e-01   6.0193136e-03   6.9377156e-04   1.9558638e-02   5.1988211e+00   8.0170285e+01
   1.2120166e-01   6.0522804e-03   6.3479486e-04   1.8009672e-02   4.9992889e+00   7.8530928e+01
   1.2040647e-01   6.0886586e-03   6.0409902e-04   1.6566912e-02   5.0342167e+00   7.6653135e+01
   1.1898086e-01   6.1248542e-03   5.9781312e-04   1.5246224e-02   5.0245265e+00   7.4789962e+01
   1.1692786e-01   6.1577788e-03   6.1212654e-04   1.4055666e-02   5.1218053e+00   7.2779629e+01
   1.1419221e-01   6.1826050e-03   6.4246388e-04   1.2998672e-02   5.1740891e+00   7.0681741e+01
   1.1072537e-01   6.1965104e-03   6.8414396e-04   1.2081562e-02   5.3038569e+00   6.8237317e+01
   1.0658025e-01   6.1998488e-03   7.3400844e-04   1.1305330e-02   5.3699554e+00   6.5711273e+01
   1.0191059e-01   6.1908584e-03   7.9011956e-04   1.0662178e-02   5.2993657e+00   6.3228967e+01
   9.6842098e-02   6.1663436e-03   8.5098118e-04   1.0135844e-02   5.3698066e+00   5.9710085e+01
   9.1449660e-02   6.1229830e-03   9.1492012e-04   9.7041300e-03   5.4056941e+00   5.5849917e+01
   8.5839544e-02   6.0585004e-03   9.8046084e-04   9.3463700e-03   5.4347829e+00   5.2357117e+01
   8.0144490e-02   5.9744154e-03   1.0473719e-03   9.0424580e-03   5.5176662e+00   4.9048401e+01
   7.4451264e-02   5.8747458e-03   1.1156868e-03   8.7742760e-03   5.4466386e+00   4.5926992e+01
   6.8823660e-02   5.7628106e-03   1.1849737e-03   8.5266400e-03   5.3765018e+00   4.1258205e+01
   6.3395740e-02   5.6402428e-03   1.2540737e-03   8.2894160e-03   5.3690895e+00   3.5374713e+01
   5.8338376e-02   5.5072054e-03   1.3203394e-03   8.0640660e-03   5.4343622e+00   3.0258663e+01
   5.3779970e-02   5.3648482e-03   1.3797728e-03   7.8582600e-03   5.5555152e+00   2.6073271e+01
   4.9793936e-02   5.2208850e-03   1.4277166e-03   7.6796000e-03   5.4856675e+00   2.2562815e+01
   4.6413330e-02   5.0861392e-03   1.4612855e-03   7.5326880e-03   5.4401628e+00   1.8425184e+01
   4.3682118e-02   4.9679826e-03   1.4812198e-03   7.4191640e-03   5.6019405e+00   1.3963280e+01
   4.1666514e-02   4.8705168e-03   1.4910759e-03   7.3413080e-03   5.9219956e+00   9.7023782e+00
   4.0423146e-02   4.7932060e-03   1.4956633e-03   7.3010520e-03   6.0772897e+00   4.5683035e+00
   3.9993180e-02   4.7339346e-03   1.4993801e-03   7.3001480e-03   5.7696975e+00   9.3081280e-01
   4.0411330e-02   4.6935398e-03   1.5064275e-03   7.3391740e-03   5.6280093e+00   0.0000000e+00
   4.1712486e-02   4.6742762e-03   1.5206452e-03   7.4141820e-03   5.9075319e+00   0.0000000e+00
   4.3918538e-02   4.6791814e-03   1.5440000e-03   7.5168440e-03   5.9747763e+00   0.0000000e+00
   4.7024172e-02   4.7098186e-03   1.5763455e-03   7.6387920e-03   5.7270486e+00   0.0000000e+00
   5.0987604e-02   4.7655282e-03   1.6157949e-03   7.7750340e-03   5.4017360e+00   0.0000000e+00
   5.5720844e-02   4.8467376e-03   1.6598712e-03   7.9199420e-03   5.1347730e+00   0.0000000e+00
   6.1090108e-02   4.9550652e-03   1.7065213e-03   8.0674620e-03   5.1185944e+00   0.0000000e+00
   6.6929644e-02   5.0922158e-03   1.7548946e-03   8.2182600e-03   4.7938702e+00   0.0000000e+00
   7.3039582e-02   5.2586574e-03   1.8058366e-03   8.3776100e-03   4.2257293e+00   0.0000000e+00
   7.9169908e-02   5.4525062e-03   1.8614540e-03   8.5554640e-03   4.2065209e+00   0.0000000e+00
   8.5104794e-02   5.6701402e-03   1.9238237e-03   8.7756940e-03   4.0318978e+00   0.0000000e+00
   9.0719210e-02   5.9082318e-03   1.9941910e-03   9.0703980e-03   3.6642232e+00   0.0000000e+00
   9.5928962e-02   6.1652202e-03   2.0741450e-03   9.4675880e-03   3.7229254e+00   0.0000000e+00
   1.0075827e-01   6.4378636e-03   2.1650614e-03   9.9984300e-03   3.7414339e+00   0.0000000e+00
   1.0536630e-01   6.7200612e-03   2.2675004e-03   1.0706580e-02   3.8885362e+00   0.0000000e+00
   1.0992539e-01   7.0057364e-03   2.3825880e-03   1.1636090e-02   3.9897783e+00   0.0000000e+00
   1.1457142e-01   7.2906908e-03   2.5106298e-03   1.2819616e-02   3.7113287e+00   0.0000000e+00
   1.1938809e-01   7.5756404e-03   2.6491862e-03   1.4279262e-02   3.6477083e+00   0.0000000e+00
   1.2437386e-01   7.8644490e-03   2.7943000e-03   1.6032254e-02   3.4204171e+00   0.0000000e+00
   1.2945729e-01   8.1574320e-03   2.9426174e-03   1.8101656e-02   3.2591710e+00   0.0000000e+00
   1.3449243e-01   8.4475694e-03   3.0915358e-03   2.0509912e-02   3.2688653e+00   0.0000000e+00
   1.3926053e-01   8.7241726e-03   3.2390518e-03   2.3267062e-02   3.1866775e+00   0.0000000e+00
   1.4359740e-01   8.9831488e-03   3.3865320e-03   2.6377982e-02   3.4049741e+00   0.0000000e+00
   1.4739524e-01   9.2266472e-03   3.5394140e-03   2.9846338e-02   3.2046523e+00   0.0000000e+00
   1.5052157e-01   9.4541762e-03   3.7031832e-03   3.3664008e-02   3.3305212e+00   0.0000000e+00
   1.5293560e-01   9.6662508e-03   3.8802664e-03   3.7794664e-02   3.4678849e+00   0.0000000e+00
   1.5466139e-01   9.8697978e-03   4.0712184e-03   4.2175852e-02   3.4936487e+00   1.4554999e-01
   1.5567271e-01   1.0072641e-02   4.2788612e-03   4.6729348e-02   3.8440422e+00   4.4466936e-01
   1.5600825e-01   1.0282250e-02   4.5080392e-03   5.1354550e-02   3.6394376e+00   3.5931075e-01
   1.5581811e-01   1.0509940e-02   4.7625422e-03   5.5907544e-02   3.8928769e+00   2.9176441e-01
   1.5526663e-01   1.0768179e-02   5.0443966e-03   6.0197590e-02   3.2323382e+00   5.4332227e-02
   1.5452343e-01   1.1067471e-02   5.3518976e-03   6.4004714e-02   4.0353515e+00   2.5129205e-01
   1.5374313e-01   1.1414551e-02   5.6793942e-03   6.7071250e-02   3.7238007e+00   3.6764677e-01
   1.5297288e-01   1.1811934e-02   6.0188562e-03   6.9159326e-02   4.4518523e+00   0.0000000e+00
   1.5219230e-01   1.2262705e-02   6.3602892e-03   7.0145406e-02   2.0706413e+01   0.0000000e+00
   1.5143577e-01   1.2768385e-02   6.6923760e-03   7.0019380e-02   4.2470996e+01   0.0000000e+00
   1.5076107e-01   1.3324677e-02   7.0025596e-03   6.8872680e-02   6.3542207e+01   0.0000000e+00
   1.5014347e-01   1.3921394e-02   7.2765792e-03   6.6870422e-02   8.6027706e+01   0.0000000e+00
   1.4945741e-01   1.4546604e-02   7.4993366e-03   6.4202186e-02   9.9447146e+01   0.0000000e+00
   1.4844727e-01   1.5192656e-02   7.6631550e-03   6.1061636e-02   1.0772498e+02   0.0000000e+00
   1.4677495e-01   1.5849863e-02   7.7719104e-03   5.7620390e-02   1.1457084e+02   0.0000000e+00
   1.4414284e-01   1.6508483e-02   7.8352420e-03   5.4021378e-02   1.1873893e+02   0.0000000e+00
   1.4029012e-01   1.7161383e-02   7.8683334e-03   5.0390080e-02   1.2156770e+02   0.0000000e+00
   1.3508937e-01   1.7795709e-02   7.8875110e-03   4.6831650e-02   1.2250571e+02   0.0000000e+00
   1.2861393e-01   1.8408559e-02   7.9021936e-03   4.3421896e-02   1.2310056e+02   0.0000000e+00
   1.2105869e-01   1.9012913e-02   7.9137716e-03   4.0198938e-02   1.2308835e+02   0.0000000e+00
   1.1273263e-01   1.9622885e-02   7.9172910e-03   3.7161548e-02   1.2265802e+02   0.0000000e+00
   1.0394379e-01   2.0247774e-02   7.9094696e-03   3.4284188e-02   1.2211919e+02   0.0000000e+00
   9.4909442e-02   2.0881528e-02   7.8918440e-03   3.1542016e-02   1.2150872e+02   0.0000000e+00
   8.5811514e-02   2.1505476e-02   7.8645120e-03   2.8907346e-02   1.2144351e+02   0.0000000e+00
   7.6843552e-02   2.2090876e-02   7.8233438e-03   2.6335182e-02   1.2113536e+02   0.0000000e+00
   6.8217828e-02   2.2594138e-02   7.7601380e-03   2.3797068e-02   1.2097059e+02   0.0000000e+00
   6.0113520e-02   2.2961502e-02   7.6633448e-03   2.1306622e-02   1.2088381e+02   0.0000000e+00
   5.2659658e-02   2.3135772e-02   7.5218078e-03   1.8898690e-02   1.2070137e+02   0.0000000e+00
   4.5947408e-02   2.3082116e-02   7.3297490e-03   1.6616668e-02   1.2060750e+02   0.0000000e+00
   4.0038158e-02   2.2779510e-02   7.0872606e-03   1.4499762e-02   1.2018467e+02   0.0000000e+00
   3.4966502e-02   2.2202638e-02   6.7981066e-03   1.2570670e-02   1.1983066e+02   0.0000000e+00
   3.0725462e-02   2.1364460e-02   6.4700814e-03   1.0838250e-02   1.1947778e+02   0.0000000e+00
   2.7273404e-02   2.0322754e-02   6.1132906e-03   9.3011260e-03   1.1897739e+02   0.0000000e+00
   2.4548902e-02   1.9150403e-02   5.7364758e-03   7.9536100e-03   1.1849676e+02   0.0000000e+00
   2.2479834e-02   1.7921961e-02   5.3489358e-03   6.7857980e-03   1.1785705e+02   0.0000000e+00
   2.0981020e-02   1.6696984e-02   4.9643556e-03   5.7830340e-03   1.1713165e+02   0.0000000e+00
   1.9951578e-02   1.5517745e-02   4.5976674e-03   4.9312160e-03   1.1637078e+02   0.0000000e+00
   1.9285974e-02   1.4412314e-02   4.2593142e-03   4.2188400e-03   1.1570922e+02   0.0000000e+00
   1.8878906e-02   1.3394638e-02   3.9550312e-03   3.6375640e-03   1.1509502e+02   0.0000000e+00
   1.8628254e-02   1.2471857e-02   3.6877494e-03   3.1805780e-03   1.1432896e+02   0.0000000e+00
   1.8453828e-02   1.1657379e-02   3.4580106e-03   2.8395220e-03   1.1358233e+02   0.0000000e+00
   1.8301767e-02   1.0978599e-02   3.2643252e-03   2.6044260e-03   1.1280847e+02   0.0000000e+00
   1.8125987e-02   1.0468268e-02   3.1036962e-03   2.4641500e-03   1.1209052e+02   0.0000000e+00
   1.7889585e-02   1.0153934e-02   2.9716662e-03   2.4073280e-03   1.1153095e+02   0.0000000e+00
   1.7570173e-02   1.0055691e-02   2.8618830e-03   2.4248960e-03   1.1092004e+02   0.0000000e+00
   1.7164212e-02   1.0186531e-02   2.7684852e-03   2.5090800e-03   1.1029542e+02   0.0000000e+00
   1.6688955e-02   1.0551823e-02   2.6875898e-03   2.6523040e-03   1.0976517e+02   0.0000000e+00
   1.6166608e-02   1.1148232e-02   2.6136060e-03   2.8485500e-03   1.0923848e+02   0.0000000e+00
   1.5622514e-02   1.1964628e-02   2.5406306e-03   3.0918880e-03   1.0874249e+02   0.0000000e+00
   1.5084057e-02   1.2981510e-02   2.4655040e-03   3.3752460e-03   1.0836780e+02   0.0000000e+00
   1.4570351e-02   1.4169746e-02   2.3865710e-03   3.6909040e-03   1.0774503e+02   0.0000000e+00
   1.4096370e-02   1.5499817e-02   2.3050702e-03   4.0324720e-03   1.0680686e+02   0.0000000e+00
   1.3677355e-02   1.6941123e-02   2.2241970e-03   4.3962500e-03   1.0574379e+02   0.0000000e+00
   1.3321268e-02   1.8457063e-02   2.1459854e-03   4.7814340e-03   1.0469185e+02   0.0000000e+00
   1.3028714e-02   2.0017996e-02   2.0705288e-03   5.1913280e-03   1.0351819e+02   0.0000000e+00
   1.2802061e-02   2.1598614e-02   1.9968453e-03   5.6314060e-03   1.0191629e+02   0.0000000e+00
   1.2642870e-02   2.3165354e-02   1.9245396e-03   6.1058200e-03   1.0062644e+02   0.0000000e+00
   1.2543564e-02   2.4671848e-02   1.8533131e-03   6.6164240e-03   9.9315626e+01   0.0000000e+00
   1.2487017e-02   2.6070902e-02   1.7827204e-03   7.1668000e-03   9.7481823e+01   0.0000000e+00
   1.2450093e-02   2.7334782e-02   1.7112255e-03   7.7638260e-03   9.5761634e+01   0.0000000e+00
   1.2407931e-02   2.8456300e-02   1.6376360e-03   8.4126020e-03   9.3713169e+01   0.0000000e+00
   1.2343178e-02   2.9457364e-02   1.5642859e-03   9.1150440e-03   9.1890735e+01   0.0000000e+00
   1.2251177e-02   3.0372328e-02   1.4934531e-03   9.8702420e-03   9.0155285e+01   0.0000000e+00
   1.2138173e-02   3.1228768e-02   1.4258982e-03   1.0675190e-02   8.7477482e+01   0.0000000e+00
   1.2018813e-02   3.2088070e-02   1.3629487e-03   1.1523682e-02   8.5254121e+01   0.0000000e+00
   1.1906368e-02   3.3049538e-02   1.3052951e-03   1.2401938e-02   8.3284303e+01   0.0000000e+00
   1.1810236e-02   3.4211382e-02   1.2527455e-03   1.3292486e-02   8.0606329e+01   0.0000000e+00
   1.1741347e-02   3.5656150e-02   1.2050447e-03   1.4175286e-02   7.7882383e+01   0.0000000e+00
   1.1707776e-02   3.7437112e-02   1.1625402e-03   1.5022954e-02   7.4791070e+01   0.0000000e+00
   1.1709882e-02   3.9572510e-02   1.1262738e-03   1.5799818e-02   7.1874313e+01   0.0000000e+00
   1.1741423e-02   4.2070402e-02   1.0972081e-03   1.6459552e-02   6.9210398e+01   0.0000000e+00
   1.1795201e-02   4.4944880e-02   1.0759351e-03   1.6959242e-02   6.5980815e+01   0.0000000e+00
   1.1866765e-02   4.8201410e-02   1.0624668e-03   1.7283694e-02   6.3109889e+01   0.0000000e+00
   1.1954679e-02   5.1824220e-02   1.0566111e-03   1.7447214e-02   6.0029781e+01   0.0000000e+00
   1.2062567e-02   5.5774058e-02   1.0575728e-03   1.7477306e-02   5.6317855e+01   0.0000000e+00
   1.2194118e-02   5.9986242e-02   1.0628079e-03   1.7402500e-02   5.3023608e+01   0.0000000e+00
   1.2350417e-02   6.4390960e-02   1.0692445e-03   1.7249176e-02   4.9430911e+01   0.0000000e+00
   1.2534899e-02   6.8946046e-02   1.0757564e-03   1.7034634e-02   4.4944397e+01   0.0000000e+00
   1.2747337e-02   7.3616524e-02   1.0828256e-03   1.6771300e-02   4.1400539e+01   0.0000000e+00
   1.2978338e-02   7.8334370e-02   1.0909044e-03   1.6476912e-02   3.9252557e+01   0.0000000e+00
   1.3212766e-02   8.2987106e-02   1.1014874e-03   1.6164648e-02   3.7031520e+01   0.0000000e+00
   1.3433329e-02   8.7391018e-02   1.1170153e-03   1.5840172e-02   3.6324951e+01   0.0000000e+00
   1.3627364e-02   9.1281064e-02   1.1389213e-03   1.5507570e-02   3.6510454e+01   0.0000000e+00
   1.3792483e-02   9.4327256e-02   1.1674328e-03   1.5163056e-02   3.6079044e+01   0.0000000e+00
   1.3939219e-02   9.6187676e-02   1.2015337e-03   1.4790984e-02   3.6241511e+01   0.0000000e+00
   1.4082354e-02   9.6643428e-02   1.2391824e-03   1.4368718e-02   3.6265643e+01   0.0000000e+00
   1.4227306e-02   9.5712708e-02   1.2779739e-03   1.3873630e-02   3.6432452e+01   0.0000000e+00
   1.4369347e-02   9.3626172e-02   1.3157985e-03   1.3292008e-02   3.6669687e+01   0.0000000e+00
   1.4498048e-02   9.0696032e-02   1.3515790e-03   1.2632734e-02   3.6353763e+01   0.0000000e+00
   1.4607181e-02   8.7214478e-02   1.3854500e-03   1.1927610e-02   3.6073623e+01   0.0000000e+00
   1.4696958e-02   8.3408216e-02   1.4188658e-03   1.1214432e-02   3.5872478e+01   0.0000000e+00
   1.4765515e-02   7.9435826e-02   1.4535325e-03   1.0529864e-02   3.6427357e+01   0.0000000e+00
   1.4808534e-02   7.5413536e-02   1.4903748e-03   9.9076740e-03   3.7202964e+01   0.0000000e+00
   1.4819570e-02   7.1406248e-02   1.5305333e-03   9.3771980e-03   3.7567794e+01   0.0000000e+00
   1.4793361e-02   6.7458558e-02   1.5755603e-03   8.9658060e-03   3.7988144e+01   0.0000000e+00
   1.4725818e-02   6.3635926e-02   1.6260635e-03   8.6951060e-03   3.8164338e+01   0.0000000e+00
   1.4609803e-02   5.9993258e-02   1.6810934e-03   8.5795860e-03   3.8312842e+01   0.0000000e+00
   1.4438475e-02   5.6553802e-02   1.7386603e-03   8.6316520e-03   3.8631513e+01   0.0000000e+00
   1.4206411e-02   5.3304284e-02   1.7962478e-03   8.8603100e-03   3.9080730e+01   0.0000000e+00
   1.3909336e-02   5.0195680e-02   1.8509469e-03   9.2685480e-03   3.9503883e+01   0.0000000e+00
   1.3538767e-02   4.7160334e-02   1.9004156e-03   9.8593180e-03   3.9564769e+01   0.0000000e+00
   1.3083111e-02   4.4145014e-02   1.9440842e-03   1.0639032e-02   3.9655636e+01   0.0000000e+00
   1.2537333e-02   4.1130644e-02   1.9827138e-03   1.1613410e-02   3.9941318e+01   0.0000000e+00
   1.1910655e-02   3.8111974e-02   2.0175402e-03   1.2786144e-02   4.0241320e+01   0.0000000e+00
   1.1228227e-02   3.5089778e-02   2.0507884e-03   1.4158404e-02   4.0221920e+01   0.0000000e+00
   1.0520148e-02   3.2062726e-02   2.0850230e-03   1.5731846e-02   4.0193479e+01   0.0000000e+00
   9.8237580e-03   2.9037782e-02   2.1212622e-03   1.7515194e-02   4.0533251e+01   0.0000000e+00
   9.1821590e-03   2.6058782e-02   2.1587548e-03   1.9519984e-02   4.0607358e+01   0.0000000e+00
   8.6347868e-03   2.3185324e-02   2.1946510e-03   2.1752564e-02   4.0354089e+01   0.0000000e+00
   8.2217314e-03   2.0471936e-02   2.2252826e-03   2.4218764e-02   4.0374286e+01   0.0000000e+00
   7.9816790e-03   1.7963883e-02   2.2481178e-03   2.6932212e-02   4.0455460e+01   0.0000000e+00
   7.9506360e-03   1.5688244e-02   2.2611768e-03   2.9902738e-02   3.9981922e+01   9.7565130e-01
   8.1637794e-03   1.3659492e-02   2.2643408e-03   3.3121332e-02   3.9623174e+01   4.2206728e+01
   8.6579974e-03   1.1884305e-02   2.2595246e-03   3.6559184e-02   3.9403699e+01   7.4283829e+01
   9.4734204e-03   1.0362334e-02   2.2475284e-03   4.0160042e-02   3.8865594e+01   8.7410085e+01
   1.0646115e-02   9.0900494e-03   2.2271642e-03   4.3849534e-02   3.8561856e+01   1.0049182e+02
   1.2204941e-02   8.0602394e-03   2.1972976e-03   4.7543964e-02   3.7795310e+01   8.6759218e+01
   1.4172472e-02   7.2600380e-03   2.1586374e-03   5.1138338e-02   3.6031175e+01   2.3987896e+01
   1.6563838e-02   6.6727010e-03   2.1131692e-03   5.4518710e-02   3.3638918e+01   0.0000000e+00
   1.9386099e-02   6.2774748e-03   2.0627058e-03   5.7560860e-02   3.0611268e+01   0.0000000e+00
   2.2633190e-02   6.0483810e-03   2.0083060e-03   6.0118266e-02   2.6665814e+01   0.0000000e+00
   2.6277798e-02   5.9574712e-03   1.9514593e-03   6.2022878e-02   2.2105552e+01   0.0000000e+00
   3.0272302e-02   5.9787154e-03   1.8954277e-03   6.3135416e-02   1.8205746e+01   0.0000000e+00
   3.4550990e-02   6.0882584e-03   1.8435470e-03   6.3436196e-02   1.4871805e+01   0.0000000e+00
   3.9026092e-02   6.2631128e-03   1.7977371e-03   6.3011398e-02   1.2345168e+01   0.0000000e+00
   4.3573308e-02   6.4821994e-03   1.7586781e-03   6.1988644e-02   1.1045801e+01   0.0000000e+00
   4.8036360e-02   6.7267918e-03   1.7249833e-03   6.0486786e-02   1.0036478e+01   7.0829452e+00
   5.2252446e-02   6.9778676e-03   1.6937866e-03   5.8602400e-02   8.7100301e+00   2.3854085e+01
   5.6050026e-02   7.2161288e-03   1.6620945e-03   5.6443190e-02   7.9238476e+00   4.1281666e+01
   5.9274648e-02   7.4269870e-03   1.6276080e-03   5.4104096e-02   7.9450612e+00   5.1139380e+01
   6.1826970e-02   7.6030806e-03   1.5909851e-03   5.1664004e-02   6.9479577e+00   5.6833561e+01
   6.3656074e-02   7.7433174e-03   1.5560013e-03   4.9210618e-02   6.3200267e+00   6.4888967e+01
   6.4729084e-02   7.8489056e-03   1.5269733e-03   4.6812854e-02   6.1527587e+00   7.5144860e+01
   6.5031618e-02   7.9183328e-03   1.5070306e-03   4.4512246e-02   5.3243177e+00   8.6363466e+01
   6.4660468e-02   7.9509970e-03   1.4980843e-03   4.2335266e-02   5.0060540e+00   9.6265831e+01
   6.3832854e-02   7.9492890e-03   1.5010388e-03   4.0294510e-02   4.4504798e+00   1.0185417e+02
   6.2768662e-02   7.9143502e-03   1.5148885e-03   3.8378146e-02   4.2275794e+00   1.0160842e+02
   6.1642608e-02   7.8470296e-03   1.5371542e-03   3.6541556e-02   4.4068393e+00   1.0088397e+02
   6.0610624e-02   7.7452726e-03   1.5654250e-03   3.4731570e-02   4.4234431e+00   1.0055578e+02
   5.9824442e-02   7.6013606e-03   1.5976969e-03   3.2906368e-02   4.3305034e+00   9.9550395e+01
   5.9419572e-02   7.4152720e-03   1.6315704e-03   3.1040590e-02   3.5372814e+00   9.9067484e+01
   5.9509448e-02   7.1990884e-03   1.6637198e-03   2.9141722e-02   3.6644342e+00   9.8170590e+01
   6.0166452e-02   6.9654596e-03   1.6901486e-03   2.7254200e-02   4.4097163e+00   9.7520805e+01
   6.1404872e-02   6.7307462e-03   1.7056366e-03   2.5438864e-02   4.5255493e+00   9.6793569e+01
   6.3194910e-02   6.5167570e-03   1.7050384e-03   2.3745382e-02   4.6937576e+00   9.5997814e+01
   6.5464612e-02   6.3417646e-03   1.6855322e-03   2.2202414e-02   4.7488581e+00   9.5574718e+01
   6.8114030e-02   6.2185690e-03   1.6463835e-03   2.0825912e-02   4.9030640e+00   9.4876086e+01
   7.1039778e-02   6.1552672e-03   1.5893575e-03   1.9634582e-02   4.9221932e+00   9.4142712e+01
   7.4133514e-02   6.1568906e-03   1.5193883e-03   1.8654758e-02   4.5713504e+00   9.3176548e+01
   7.7261814e-02   6.2244312e-03   1.4433251e-03   1.7906430e-02   4.5201831e+00   9.2018190e+01
   8.0254508e-02   6.3545392e-03   1.3676522e-03   1.7404150e-02   4.6573266e+00   9.0723653e+01
   8.2937912e-02   6.5441234e-03   1.2971171e-03   1.7159496e-02   4.8589944e+00   8.9223333e+01
   8.5189306e-02   6.7890852e-03   1.2352395e-03   1.7167940e-02   4.8947702e+00   8.7764735e+01
   8.6982666e-02   7.0813814e-03   1.1849020e-03   1.7407022e-02   4.7968473e+00   8.6081590e+01
   8.8381268e-02   7.4103636e-03   1.1483624e-03   1.7841150e-02   4.9530039e+00   8.4366266e+01
   8.9456650e-02   7.7615254e-03   1.1271345e-03   1.8429212e-02   5.1500281e+00   8.2789375e+01
   9.0236980e-02   8.1145086e-03   1.1218024e-03   1.9131578e-02   5.3054668e+00   8.0990025e+01
   9.0717554e-02   8.4434460e-03   1.1316076e-03   1.9899466e-02   5.2674936e+00   7.9461400e+01
   9.0856962e-02   8.7174120e-03   1.1539918e-03   2.0679976e-02   5.0162675e+00   7.8251864e+01
   9.0599076e-02   8.9060766e-03   1.1857899e-03   2.1436912e-02   4.9128115e+00   7.6448859e+01
   8.9917598e-02   8.9886894e-03   1.2243189e-03   2.2132304e-02   4.9609724e+00   7.4652125e+01
   8.8801042e-02   8.9560008e-03   1.2666947e-03   2.2713674e-02   4.9834875e+00   7.3166353e+01
   8.7255736e-02   8.8063990e-03   1.3102091e-03   2.3137664e-02   4.9373154e+00   7.1470062e+01
   8.5319180e-02   8.5478452e-03   1.3530122e-03   2.3384914e-02   4.9993182e+00   7.0135733e+01
   8.3053876e-02   8.1997708e-03   1.3941778e-03   2.3465618e-02   5.0504850e+00   6.8805150e+01
   8.0563692e-02   7.7821232e-03   1.4339979e-03   2.3407706e-02   4.7472557e+00   6.7171300e+01
   7.7955760e-02   7.3141522e-03   1.4728390e-03   2.3232496e-02   4.4443317e+00   6.5836090e+01
   7.5291574e-02   6.8208052e-03   1.5105533e-03   2.2947608e-02   4.5160767e+00   6.4158901e+01
   7.2567750e-02   6.3277160e-03   1.5472150e-03   2.2557256e-02   4.4409365e+00   6.1423314e+01
   6.9734214e-02   5.8581064e-03   1.5826777e-03   2.2062758e-02   4.1967469e+00   5.8286392e+01
   6.6751366e-02   5.4302100e-03   1.6166975e-03   2.1460398e-02   4.2890480e+00   5.5797339e+01
   6.3596322e-02   5.0558422e-03   1.6489473e-03   2.0761544e-02   4.3423030e+00   5.3750884e+01
   6.0291870e-02   4.7419874e-03   1.6785788e-03   1.9990502e-02   4.5533389e+00   5.1312665e+01
   5.6924826e-02   4.4906712e-03   1.7037369e-03   1.9164824e-02   4.9039099e+00   4.8886668e+01
   5.3582212e-02   4.3016852e-03   1.7207657e-03   1.8301004e-02   4.8953210e+00   4.5856720e+01
   5.0309168e-02   4.1746708e-03   1.7262082e-03   1.7422580e-02   5.2102270e+00   4.1242126e+01
   4.7143094e-02   4.1083048e-03   1.7182483e-03   1.6550186e-02   5.4354661e+00   3.7164034e+01
   4.4150754e-02   4.0993468e-03   1.6973273e-03   1.5690678e-02   5.3854402e+00   3.4538533e+01
   4.1400008e-02   4.1417634e-03   1.6671435e-03   1.4849102e-02   5.5826468e+00   3.2292476e+01
   3.8964402e-02   4.2282816e-03   1.6316842e-03   1.4037972e-02   5.6934022e+00   3.0106365e+01
   3.6927698e-02   4.3534890e-03   1.5936062e-03   1.3266128e-02   5.6819958e+00   2.7793970e+01
   3.5349818e-02   4.5118008e-03   1.5557606e-03   1.2534910e-02   5.5658810e+00   2.5901952e+01
   3.4264864e-02   4.6941624e-03   1.5209705e-03   1.1841286e-02   5.6237817e+00   2.4158573e+01
   3.3674336e-02   4.8889022e-03   1.4911603e-03   1.1176080e-02   5.4272589e+00   2.2039656e+01
   3.3557308e-02   5.0826938e-03   1.4671111e-03   1.0526798e-02   5.1101652e+00   2.0226686e+01
   3.3878472e-02   5.2627374e-03   1.4496815e-03   9.8877420e-03   5.2557246e+00   1.7962986e+01
   3.4581206e-02   5.4204136e-03   1.4405606e-03   9.2613160e-03   4.9031666e+00   1.5422950e+01
   3.5608556e-02   5.5536322e-03   1.4411140e-03   8.6565540e-03   4.4896663e+00   1.3547192e+01
   3.6898816e-02   5.6654736e-03   1.4521602e-03   8.0907920e-03   4.6221769e+00   1.0595364e+01
   3.8365656e-02   5.7593532e-03   1.4734962e-03   7.5805720e-03   4.4109575e+00   7.9712554e+00
   3.9881510e-02   5.8367464e-03   1.5033040e-03   7.1403220e-03   3.7500815e+00   6.3705173e+00
   4.1323176e-02   5.8974120e-03   1.5383995e-03   6.7942800e-03   3.1320364e+00   3.7352981e+00
   4.2644318e-02   5.9420748e-03   1.5750847e-03   6.5714020e-03   2.9616855e+00   1.9462866e+00
   4.3836084e-02   5.9761218e-03   1.6104762e-03   6.4964620e-03   3.0634597e+00   9.1062930e-01
   4.4926370e-02   6.0068054e-03   1.6410313e-03   6.5947560e-03   3.1151260e+00   5.0927304e-01
   4.6003760e-02   6.0409680e-03   1.6638512e-03   6.8907740e-03   3.1277606e+00   1.3498284e+00
   4.7165214e-02   6.0859468e-03   1.6798671e-03   7.4051660e-03   3.0846476e+00   1.4886064e+00
   4.8494432e-02   6.1461368e-03   1.6911285e-03   8.1542100e-03   3.0869415e+00   1.7369263e+00
   5.0040618e-02   6.2217120e-03   1.6999787e-03   9.1469400e-03   3.1499915e+00   2.5507035e+00
   5.1839268e-02   6.3112486e-03   1.7099910e-03   1.0383768e-02   3.1962867e+00   2.8142176e+00
   5.3959790e-02   6.4114454e-03   1.7241300e-03   1.1856918e-02   2.8167006e+00   2.8974467e+00
   5.6476694e-02   6.5165682e-03   1.7437064e-03   1.3555650e-02   2.4395508e+00   3.6508413e+00
   5.9435742e-02   6.6217946e-03   1.7685436e-03   1.5464618e-02   2.6230682e+00   4.4303715e+00
   6.2858866e-02   6.7265056e-03   1.7987835e-03   1.7561670e-02   3.0611707e+00   4.7798508e+00
   6.6739976e-02   6.8351066e-03   1.8353590e-03   1.9816484e-02   3.5307325e+00   5.3306019e+00
   7.1014170e-02   6.9540706e-03   1.8785870e-03   2.2182382e-02   3.5240409e+00   5.3242267e+00
   7.5593406e-02   7.0894264e-03   1.9284731e-03   2.4598488e-02   3.4324091e+00   5.4531092e+00
   8.0396740e-02   7.2494720e-03   1.9859086e-03   2.6991106e-02   3.4391174e+00   6.2699812e+00
   8.5350196e-02   7.4431620e-03   2.0520722e-03   2.9274112e-02   3.3783103e+00   6.6843846e+00
   9.0465944e-02   7.6757296e-03   2.1268452e-03   3.1358906e-02   3.5119629e+00   6.9620813e+00
   9.5823796e-02   7.9467950e-03   2.2087032e-03   3.3165378e-02   3.3189872e+00   6.8830824e+00
   1.0147632e-01   8.2521994e-03   2.2950962e-03   3.4610818e-02   3.3373227e+00   6.6336375e+00
   1.0740985e-01   8.5898648e-03   2.3835612e-03   3.5606348e-02   3.2677673e+00   6.4506354e+00
   1.1353789e-01   8.9580534e-03   2.4721662e-03   3.6094996e-02   3.0517750e+00   6.3210188e+00
   1.1973795e-01   9.3515358e-03   2.5579452e-03   3.6067376e-02   2.5187325e+00   6.6007842e+00
   1.2585884e-01   9.7653352e-03   2.6364672e-03   3.5582954e-02   3.8464214e+00   6.5922642e+00
   1.3172360e-01   1.0199023e-02   2.7028028e-03   3.4766642e-02   1.6057732e+01   6.1857282e+00
   1.3710942e-01   1.0657700e-02   2.7512394e-03   3.3729782e-02   3.4704987e+01   5.2236014e+00
   1.4173025e-01   1.1148304e-02   2.7762524e-03   3.2552090e-02   5.1632368e+01   4.7170644e+00
   1.4532187e-01   1.1671161e-02   2.7765430e-03   3.1306384e-02   7.0960853e+01   4.5328227e+00
   1.4766627e-01   1.2217917e-02   2.7553682e-03   3.0052272e-02   8.7696464e+01   3.6030174e+00
   1.4858536e-01   1.2778577e-02   2.7194976e-03   2.8829372e-02   9.7691374e+01   3.2894115e+00
   1.4801394e-01   1.3344818e-02   2.6784194e-03   2.7661732e-02   1.0529660e+02   2.5459099e+00
   1.4603202e-01   1.3911654e-02   2.6399330e-03   2.6567476e-02   1.1115812e+02   1.3658166e+00
   1.4275093e-01   1.4474626e-02   2.6091104e-03   2.5551988e-02   1.1498499e+02   2.7019603e-01
   1.3822339e-01   1.5020171e-02   2.5890960e-03   2.4598740e-02   1.1696552e+02   0.0000000e+00
   1.3257706e-01   1.5522152e-02   2.5803258e-03   2.3673436e-02   1.1787884e+02   0.0000000e+00
   1.2603557e-01   1.5947443e-02   2.5816144e-03   2.2740204e-02   1.1827287e+02   0.0000000e+00
   1.1879550e-01   1.6269554e-02   2.5901190e-03   2.1771090e-02   1.1797420e+02   0.0000000e+00
   1.1106273e-01   1.6474743e-02   2.6014408e-03   2.0745272e-02   1.1729779e+02   0.0000000e+00
   1.0306810e-01   1.6553040e-02   2.6125296e-03   1.9661080e-02   1.1688395e+02   0.0000000e+00
   9.5019450e-02   1.6490433e-02   2.6219774e-03   1.8533860e-02   1.1686394e+02   0.0000000e+00
   8.7102608e-02   1.6273805e-02   2.6284432e-03   1.7376226e-02   1.1683263e+02   0.0000000e+00
   7.9475306e-02   1.5904536e-02   2.6320968e-03   1.6198414e-02   1.1695866e+02   0.0000000e+00
   7.2235928e-02   1.5396492e-02   2.6345808e-03   1.5021346e-02   1.1706767e+02   0.0000000e+00
   6.5415396e-02   1.4768571e-02   2.6371348e-03   1.3873360e-02   1.1697404e+02   0.0000000e+00
   5.9037870e-02   1.4049770e-02   2.6414380e-03   1.2775296e-02   1.1694734e+02   0.0000000e+00
   5.3164014e-02   1.3275004e-02   2.6503322e-03   1.1736446e-02   1.1696748e+02   0.0000000e+00
   4.7861020e-02   1.2473679e-02   2.6666920e-03   1.0762996e-02   1.1697032e+02   0.0000000e+00
   4.3166248e-02   1.1666028e-02   2.6913434e-03   9.8641400e-03   1.1691357e+02   0.0000000e+00
   3.9082966e-02   1.0866309e-02   2.7230906e-03   9.0462620e-03   1.1686411e+02   0.0000000e+00
   3.5596350e-02   1.0088548e-02   2.7611630e-03   8.3065800e-03   1.1677020e+02   0.0000000e+00
   3.2680162e-02   9.3497506e-03   2.8042098e-03   7.6364000e-03   1.1659178e+02   0.0000000e+00
   3.0288718e-02   8.6657576e-03   2.8484804e-03   7.0270180e-03   1.1638735e+02   0.0000000e+00
   2.8351102e-02   8.0474240e-03   2.8887664e-03   6.4753140e-03   1.1618392e+02   0.0000000e+00
   2.6776850e-02   7.5033206e-03   2.9186830e-03   5.9828640e-03   1.1608468e+02   0.0000000e+00
   2.5476754e-02   7.0370044e-03   2.9319670e-03   5.5496060e-03   1.1597714e+02   0.0000000e+00
   2.4380680e-02   6.6460272e-03   2.9243494e-03   5.1747980e-03   1.1580375e+02   0.0000000e+00
   2.3415638e-02   6.3266028e-03   2.8927220e-03   4.8586960e-03   1.1557117e+02   0.0000000e+00
   2.2499020e-02   6.0736684e-03   2.8358990e-03   4.6007720e-03   1.1530457e+02   0.0000000e+00
   2.1586672e-02   5.8822512e-03   2.7555864e-03   4.4006720e-03   1.1507979e+02   0.0000000e+00
   2.0677466e-02   5.7501864e-03   2.6552870e-03   4.2569340e-03   1.1477279e+02   0.0000000e+00
   1.9779357e-02   5.6772958e-03   2.5408786e-03   4.1654660e-03   1.1448757e+02   0.0000000e+00
   1.8902206e-02   5.6609852e-03   2.4194020e-03   4.1210780e-03   1.1423579e+02   0.0000000e+00
   1.8048166e-02   5.6981006e-03   2.2961248e-03   4.1182080e-03   1.1392375e+02   0.0000000e+00
   1.7205999e-02   5.7896478e-03   2.1742934e-03   4.1524180e-03   1.1367039e+02   0.0000000e+00
   1.6357200e-02   5.9360586e-03   2.0562874e-03   4.2207940e-03   1.1338338e+02   0.0000000e+00
   1.5482181e-02   6.1351966e-03   1.9444316e-03   4.3224540e-03   1.1304739e+02   0.0000000e+00
   1.4571217e-02   6.3831628e-03   1.8410045e-03   4.4596000e-03   1.1260520e+02   0.0000000e+00
   1.3635873e-02   6.6748464e-03   1.7475770e-03   4.6340380e-03   1.1201642e+02   0.0000000e+00
   1.2708988e-02   7.0028174e-03   1.6645656e-03   4.8442900e-03   1.1141828e+02   0.0000000e+00
   1.1823154e-02   7.3575490e-03   1.5917703e-03   5.0868780e-03   1.1073454e+02   0.0000000e+00
   1.1000453e-02   7.7367638e-03   1.5291345e-03   5.3573120e-03   1.0982985e+02   0.0000000e+00
   1.0261081e-02   8.1411214e-03   1.4770711e-03   5.6491600e-03   1.0872224e+02   0.0000000e+00
   9.6240136e-03   8.5675836e-03   1.4366725e-03   5.9534600e-03   1.0757692e+02   0.0000000e+00
   9.1019490e-03   9.0199884e-03   1.4086851e-03   6.2643060e-03   1.0625849e+02   0.0000000e+00
   8.6981318e-03   9.5142584e-03   1.3918949e-03   6.5839860e-03   1.0481890e+02   0.0000000e+00
   8.4102838e-03   1.0074821e-02   1.3832161e-03   6.9168620e-03   1.0336346e+02   0.0000000e+00
   8.2330332e-03   1.0727112e-02   1.3785280e-03   7.2651060e-03   1.0172352e+02   0.0000000e+00
   8.1564014e-03   1.1493387e-02   1.3729331e-03   7.6315380e-03   1.0022491e+02   0.0000000e+00
   8.1689172e-03   1.2388618e-02   1.3616015e-03   8.0176820e-03   9.8728814e+01   0.0000000e+00
   8.2587974e-03   1.3417122e-02   1.3407591e-03   8.4203180e-03   9.7130830e+01   0.0000000e+00
   8.4118984e-03   1.4590204e-02   1.3080952e-03   8.8327940e-03   9.5273717e+01   0.0000000e+00
   8.6147388e-03   1.5938401e-02   1.2639008e-03   9.2463020e-03   9.3112960e+01   0.0000000e+00
   8.8586548e-03   1.7509483e-02   1.2110702e-03   9.6517340e-03   9.1199084e+01   0.0000000e+00
   9.1374276e-03   1.9359583e-02   1.1525937e-03   1.0044796e-02   8.8916886e+01   0.0000000e+00
   9.4476304e-03   2.1538150e-02   1.0905621e-03   1.0424046e-02   8.6650535e+01   0.0000000e+00
   9.7868180e-03   2.4096124e-02   1.0269266e-03   1.0785666e-02   8.4508540e+01   0.0000000e+00
   1.0148466e-02   2.7088466e-02   9.6355546e-04   1.1124900e-02   8.2173428e+01   0.0000000e+00
   1.0524637e-02   3.0567144e-02   9.0299408e-04   1.1434446e-02   8.0145137e+01   0.0000000e+00
   1.0906654e-02   3.4585844e-02   8.4825168e-04   1.1702658e-02   7.7333007e+01   0.0000000e+00
   1.1289348e-02   3.9187274e-02   8.0166176e-04   1.1912702e-02   7.4350152e+01   0.0000000e+00
   1.1675958e-02   4.4383054e-02   7.6574840e-04   1.2043606e-02   7.1545316e+01   0.0000000e+00
   1.2074265e-02   5.0144054e-02   7.4353124e-04   1.2085666e-02   6.8698353e+01   0.0000000e+00
   1.2492347e-02   5.6392998e-02   7.3733520e-04   1.2043082e-02   6.5976421e+01   0.0000000e+00
   1.2933642e-02   6.3003062e-02   7.4788676e-04   1.1917868e-02   6.2860901e+01   0.0000000e+00
   1.3398276e-02   6.9836764e-02   7.7415102e-04   1.1711616e-02   6.0336997e+01   0.0000000e+00
   1.3887260e-02   7.6783034e-02   8.1340754e-04   1.1432572e-02   5.7158639e+01   0.0000000e+00
   1.4403965e-02   8.3740724e-02   8.6160522e-04   1.1091158e-02   5.3969792e+01   0.0000000e+00
   1.4951408e-02   9.0608196e-02   9.1442666e-04   1.0699910e-02   5.1162773e+01   0.0000000e+00
   1.5524253e-02   9.7266412e-02   9.6768056e-04   1.0277798e-02   4.7687955e+01   0.0000000e+00
   1.6109521e-02   1.0355692e-01   1.0179845e-03   9.8482000e-03   4.5281760e+01   0.0000000e+00
   1.6688835e-02   1.0931688e-01   1.0633901e-03   9.4306580e-03   4.2981777e+01   0.0000000e+00
   1.7239888e-02   1.1441283e-01   1.1022209e-03   9.0355040e-03   4.1410323e+01   0.0000000e+00
   1.7743726e-02   1.1873130e-01   1.1324316e-03   8.6659080e-03   4.0230404e+01   0.0000000e+00
   1.8189340e-02   1.2219636e-01   1.1518975e-03   8.3257560e-03   3.8787337e+01   0.0000000e+00
   1.8568528e-02   1.2479263e-01   1.1590979e-03   8.0227680e-03   3.8312443e+01   0.0000000e+00
   1.8869009e-02   1.2651519e-01   1.1542630e-03   7.7612660e-03   3.7410976e+01   0.0000000e+00
   1.9082054e-02   1.2733057e-01   1.1391441e-03   7.5435960e-03   3.6794792e+01   0.0000000e+00
   1.9203297e-02   1.2719643e-01   1.1151988e-03   7.3793440e-03   3.6538176e+01   0.0000000e+00
   1.9223417e-02   1.2606534e-01   1.0828506e-03   7.2816540e-03   3.6386519e+01   0.0000000e+00
   1.9129397e-02   1.2391308e-01   1.0425852e-03   7.2603240e-03   3.6742301e+01   0.0000000e+00
   1.8913534e-02   1.2083347e-01   9.9552276e-04   7.3220460e-03   3.6819129e+01   0.0000000e+00
   1.8585367e-02   1.1701072e-01   9.4412942e-04   7.4717520e-03   3.7185487e+01   0.0000000e+00
   1.8170244e-02   1.1258554e-01   8.9237140e-04   7.7148820e-03   3.7495252e+01   0.0000000e+00
   1.7698319e-02   1.0769419e-01   8.4380566e-04   8.0562440e-03   3.7708626e+01   0.0000000e+00
   1.7200539e-02   1.0249754e-01   8.0097928e-04   8.4948860e-03   3.8125079e+01   0.0000000e+00
   1.6705932e-02   9.7078368e-02   7.6547276e-04   9.0234240e-03   3.8452087e+01   0.0000000e+00
   1.6234691e-02   9.1479324e-02   7.3769954e-04   9.6269220e-03   3.8902613e+01   0.0000000e+00
   1.5795085e-02   8.5762782e-02   7.1746850e-04   1.0283206e-02   3.8962051e+01   0.0000000e+00
   1.5383495e-02   7.9973648e-02   7.0410508e-04   1.0968176e-02   3.9085026e+01   0.0000000e+00
   1.4988451e-02   7.4175458e-02   6.9650534e-04   1.1654534e-02   3.9541331e+01   0.0000000e+00
   1.4601044e-02   6.8462712e-02   6.9413014e-04   1.2307124e-02   4.0074218e+01   0.0000000e+00
   1.4211946e-02   6.2899778e-02   6.9793050e-04   1.2880310e-02   4.0666520e+01   0.0000000e+00
   1.3811979e-02   5.7526416e-02   7.0932906e-04   1.3330866e-02   4.0602308e+01   0.0000000e+00
   1.3403164e-02   5.2365798e-02   7.2949614e-04   1.3632364e-02   4.0510191e+01   0.0000000e+00
   1.2991438e-02   4.7411172e-02   7.5925434e-04   1.3766538e-02   4.0755149e+01   0.0000000e+00
   1.2587706e-02   4.2666690e-02   7.9867974e-04   1.3729830e-02   4.0786472e+01   0.0000000e+00
   1.2218711e-02   3.8163682e-02   8.4723584e-04   1.3544996e-02   4.0986378e+01   0.0000000e+00
   1.1918283e-02   3.3934118e-02   9.0400448e-04   1.3254694e-02   4.1107303e+01   0.0000000e+00
   1.1716366e-02   3.0004540e-02   9.6908900e-04   1.2913012e-02   4.0922318e+01   0.0000000e+00
   1.1638472e-02   2.6386962e-02   1.0434545e-03   1.2571212e-02   4.1030832e+01   0.0000000e+00
   1.1707302e-02   2.3070700e-02   1.1277256e-03   1.2277596e-02   4.1062696e+01   0.0000000e+00
   1.1943027e-02   2.0040130e-02   1.2223801e-03   1.2082830e-02   4.0816580e+01   0.0000000e+00
   1.2370145e-02   1.7291549e-02   1.3274337e-03   1.2033518e-02   4.0517139e+01   0.0000000e+00
   1.3018100e-02   1.4830252e-02   1.4416591e-03   1.2171402e-02   3.9838657e+01   1.3916266e+01
   1.3916797e-02   1.2669097e-02   1.5621102e-03   1.2534192e-02   3.9247150e+01   4.7780497e+01
   1.5100377e-02   1.0823272e-02   1.6854039e-03   1.3154284e-02   3.8965302e+01   7.2779795e+01
   1.6597650e-02   9.2980394e-03   1.8082415e-03   1.4055054e-02   3.8668699e+01   8.6569320e+01
   1.8423982e-02   8.0898158e-03   1.9282644e-03   1.5246364e-02   3.8223389e+01   9.1679856e+01
   2.0588372e-02   7.1878472e-03   2.0447648e-03   1.6727178e-02   3.7470173e+01   1.0089245e+02
   2.3093186e-02   6.5747942e-03   2.1577424e-03   1.8487826e-02   3.6368612e+01   7.1241093e+01
   2.5928228e-02   6.2286770e-03   2.2705548e-03   2.0507044e-02   3.4810397e+01   2.0143775e+01
   2.9063414e-02   6.1214968e-03   2.3890364e-03   2.2745838e-02   3.2804104e+01   2.2112033e+00
   3.2446884e-02   6.2201548e-03   2.5174384e-03   2.5149444e-02   2.9480735e+01   0.0000000e+00
   3.6011858e-02   6.4873398e-03   2.6584122e-03   2.7652968e-02   2.5063147e+01   0.0000000e+00
   3.9677552e-02   6.8835492e-03   2.8150684e-03   3.0176860e-02   2.1034849e+01   0.0000000e+00
   4.3351380e-02   7.3690652e-03   2.9928916e-03   3.2632848e-02   1.6686769e+01   5.9901837e+00
   4.6933356e-02   7.9025972e-03   3.1982172e-03   3.4928286e-02   1.2946973e+01   1.9154720e+01
   5.0328148e-02   8.4439274e-03   3.4388194e-03   3.6973758e-02   1.1311866e+01   3.2380133e+01
   5.3480828e-02   8.9619552e-03   3.7250070e-03   3.8699398e-02   9.9434665e+00   4.9519054e+01
   5.6388184e-02   9.4384766e-03   4.0666726e-03   4.0024644e-02   8.6015315e+00   7.3191092e+01
   5.9066088e-02   9.8663038e-03   4.4726240e-03   4.0854430e-02   7.4525957e+00   9.1455534e+01
   6.1526966e-02   1.0243384e-02   4.9524004e-03   4.1149922e-02   7.3587337e+00   9.7543025e+01
   6.3792104e-02   1.0566429e-02   5.5154304e-03   4.0933374e-02   8.0800085e+00   1.0059663e+02
   6.5912204e-02   1.0834435e-02   6.1661232e-03   4.0241874e-02   7.0549729e+00   1.0134370e+02
   6.7955624e-02   1.1054578e-02   6.9024926e-03   3.9127168e-02   5.9887696e+00   1.0008273e+02
   6.9986382e-02   1.1234566e-02   7.7177818e-03   3.7641818e-02   5.3862553e+00   9.9622371e+01
   7.2050902e-02   1.1373853e-02   8.6005140e-03   3.5839216e-02   4.9205523e+00   9.8141874e+01
   7.4154342e-02   1.1463251e-02   9.5328718e-03   3.3796886e-02   4.9572691e+00   9.7522133e+01
   7.6270458e-02   1.1487125e-02   1.0488293e-02   3.1600700e-02   4.3405158e+00   9.7037098e+01
   7.8368070e-02   1.1438751e-02   1.1434683e-02   2.9351424e-02   4.1076733e+00   9.5985455e+01
   8.0435306e-02   1.1328248e-02   1.2336697e-02   2.7164306e-02   3.7662751e+00   9.5122355e+01
   8.2515334e-02   1.1168173e-02   1.3153452e-02   2.5140320e-02   3.5274526e+00   9.3982138e+01
   8.4658458e-02   1.0968073e-02   1.3837801e-02   2.3370138e-02   3.7596759e+00   9.3102295e+01
   8.6845424e-02   1.0737749e-02   1.4342410e-02   2.1932362e-02   2.8952632e+00   9.2180821e+01
   8.9012988e-02   1.0484980e-02   1.4624626e-02   2.0883072e-02   2.7240407e+00   9.0815517e+01
   9.1099348e-02   1.0215518e-02   1.4648228e-02   2.0257626e-02   3.2973064e+00   8.9179609e+01
   9.3030170e-02   9.9407182e-03   1.4403546e-02   2.0069908e-02   3.2388600e+00   8.7930368e+01
   9.4709728e-02   9.6741216e-03   1.3916067e-02   2.0315618e-02   3.1143683e+00   8.6852430e+01
   9.6062066e-02   9.4227384e-03   1.3231468e-02   2.0971534e-02   2.8573406e+00   8.5398840e+01
   9.7084560e-02   9.1939122e-03   1.2405737e-02   2.1992500e-02   3.0230210e+00   8.4006577e+01
   9.7819828e-02   8.9956002e-03   1.1491105e-02   2.3320404e-02   3.3852465e+00   8.2239944e+01
   9.8282886e-02   8.8322980e-03   1.0528006e-02   2.4882672e-02   3.4437064e+00   8.0281062e+01
   9.8467500e-02   8.7081620e-03   9.5499236e-03   2.6593704e-02   3.4558136e+00   7.8265634e+01
   9.8346808e-02   8.6262988e-03   8.5868784e-03   2.8366552e-02   3.3366863e+00   7.5941444e+01
   9.7878244e-02   8.5879378e-03   7.6645704e-03   3.0119326e-02   3.3629157e+00   7.3842071e+01
   9.7067216e-02   8.5913820e-03   6.8002626e-03   3.1777358e-02   3.4515099e+00   7.1506763e+01
   9.5982424e-02   8.6302406e-03   6.0047776e-03   3.3265574e-02   3.3500795e+00   6.9132554e+01
   9.4734028e-02   8.6915348e-03   5.2852928e-03   3.4531342e-02   3.3260386e+00   6.6778472e+01
   9.3436086e-02   8.7573694e-03   4.6438558e-03   3.5555968e-02   3.4264355e+00   6.4654173e+01
   9.2163090e-02   8.8136894e-03   4.0795844e-03   3.6341406e-02   3.4507368e+00   6.3221874e+01
   9.0928762e-02   8.8540430e-03   3.5902916e-03   3.6918354e-02   3.5912804e+00   6.1301566e+01
   8.9701356e-02   8.8765366e-03   3.1720730e-03   3.7329252e-02   3.8744818e+00   5.9184250e+01
   8.8425438e-02   8.8812436e-03   2.8189830e-03   3.7609430e-02   4.0002387e+00   5.7622179e+01
   8.7019076e-02   8.8679688e-03   2.5227868e-03   3.7785522e-02   4.1261400e+00   5.6452287e+01
   8.5415926e-02   8.8361276e-03   2.2746824e-03   3.7884672e-02   4.2822386e+00   5.4917360e+01
   8.3609790e-02   8.7858736e-03   2.0657202e-03   3.7931802e-02   4.5901701e+00   5.2451201e+01
   8.1652206e-02   8.7156384e-03   1.8875242e-03   3.7931446e-02   4.9378093e+00   4.9980929e+01
   7.9614570e-02   8.6194022e-03   1.7337972e-03   3.7892602e-02   4.7120323e+00   4.7835736e+01
   7.7561172e-02   8.4918302e-03   1.5997913e-03   3.7829548e-02   4.7158036e+00   4.5575204e+01
   7.5546008e-02   8.3325248e-03   1.4824356e-03   3.7727880e-02   5.1057724e+00   4.2771862e+01
   7.3567260e-02   8.1397640e-03   1.3806575e-03   3.7566670e-02   5.0949633e+00   3.9762831e+01
   7.1551310e-02   7.9097564e-03   1.2951262e-03   3.7352564e-02   5.1209653e+00   3.6662660e+01
   6.9392844e-02   7.6446648e-03   1.2274271e-03   3.7110926e-02   5.1138796e+00   3.3385134e+01
   6.7042172e-02   7.3535166e-03   1.1786099e-03   3.6880272e-02   4.8458459e+00   3.1109142e+01
   6.4551016e-02   7.0445992e-03   1.1483808e-03   3.6700740e-02   4.8294984e+00   2.8800011e+01
   6.1977588e-02   6.7217974e-03   1.1346454e-03   3.6584888e-02   4.9823258e+00   2.5995441e+01
   5.9341298e-02   6.3908076e-03   1.1334639e-03   3.6513098e-02   4.9534551e+00   2.3292755e+01
   5.6664816e-02   6.0628386e-03   1.1404331e-03   3.6433526e-02   4.9295326e+00   2.0038038e+01
   5.3998426e-02   5.7524932e-03   1.1518139e-03   3.6268186e-02   4.9365373e+00   1.7314641e+01
   5.1442208e-02   5.4745144e-03   1.1639762e-03   3.5917004e-02   4.8612072e+00   1.4728100e+01
   4.9113730e-02   5.2388586e-03   1.1738880e-03   3.5269422e-02   4.9199299e+00   1.1563998e+01
   4.7111800e-02   5.0515946e-03   1.1800196e-03   3.4263060e-02   5.0789465e+00   7.5618009e+00
   4.5531950e-02   4.9181266e-03   1.1826138e-03   3.2913794e-02   5.1842345e+00   3.7362168e+00
   4.4446972e-02   4.8416446e-03   1.1831115e-03   3.1290298e-02   5.2177690e+00   2.0912842e+00
   4.3903598e-02   4.8228208e-03   1.1827255e-03   2.9474792e-02   5.4009768e+00   3.0742333e-01
   4.3944622e-02   4.8613936e-03   1.1834290e-03   2.7537784e-02   5.5977831e+00   0.0000000e+00
   4.4598422e-02   4.9548360e-03   1.1890240e-03   2.5535930e-02   5.3763916e+00   0.0000000e+00
   4.5880312e-02   5.0973742e-03   1.2040480e-03   2.3508270e-02   5.0215792e+00   0.0000000e+00
   4.7790756e-02   5.2819466e-03   1.2326548e-03   2.1487072e-02   4.7370417e+00   0.0000000e+00
   5.0299752e-02   5.5005688e-03   1.2783830e-03   1.9510182e-02   4.4332173e+00   0.0000000e+00
   5.3334468e-02   5.7451684e-03   1.3444380e-03   1.7617768e-02   4.0520753e+00   0.0000000e+00
   5.6779816e-02   6.0084088e-03   1.4330451e-03   1.5849338e-02   4.1943990e+00   0.0000000e+00
   6.0483674e-02   6.2807246e-03   1.5450916e-03   1.4235936e-02   4.5864077e+00   0.0000000e+00
   6.4244734e-02   6.5483042e-03   1.6801310e-03   1.2799142e-02   4.4562332e+00   0.0000000e+00
   6.7869320e-02   6.7954700e-03   1.8372409e-03   1.1554720e-02   4.0757207e+00   0.0000000e+00
   7.1272856e-02   7.0078812e-03   2.0161656e-03   1.0515560e-02   3.2854066e+00   0.0000000e+00
   7.4485450e-02   7.1759344e-03   2.2157636e-03   9.6939920e-03   3.0046452e+00   0.0000000e+00
   7.7597388e-02   7.2984408e-03   2.4339588e-03   9.1034600e-03   3.1397325e+00   0.0000000e+00
   8.0721974e-02   7.3818918e-03   2.6690816e-03   8.7631680e-03   2.9690892e+00   0.0000000e+00
   8.3945886e-02   7.4372724e-03   2.9198904e-03   8.6948140e-03   2.9594357e+00   0.0000000e+00
   8.7306062e-02   7.4763008e-03   3.1851222e-03   8.9175440e-03   2.9474433e+00   0.0000000e+00
   9.0826980e-02   7.5069556e-03   3.4604126e-03   9.4501100e-03   3.0741626e+00   0.0000000e+00
   9.4515422e-02   7.5321278e-03   3.7380734e-03   1.0311108e-02   3.0170189e+00   0.0000000e+00
   9.8370170e-02   7.5521602e-03   4.0113332e-03   1.1511930e-02   2.9180662e+00   6.9849402e-02
   1.0242036e-01   7.5702838e-03   4.2743696e-03   1.3055522e-02   2.7545260e+00   5.7384480e-02
   1.0669431e-01   7.5938468e-03   4.5201750e-03   1.4941098e-02   2.5033502e+00   2.1579850e-01
   1.1120225e-01   7.6301610e-03   4.7414756e-03   1.7162358e-02   2.6336857e+00   4.7303280e-01
   1.1594626e-01   7.6880484e-03   4.9322884e-03   1.9704058e-02   2.4920823e+00   6.1465823e-01
   1.2090810e-01   7.7776680e-03   5.0883870e-03   2.2540298e-02   2.5516986e+00   7.6307855e-01
   1.2601473e-01   7.9082956e-03   5.2090116e-03   2.5632392e-02   2.5824858e+00   8.5399818e-01
   1.3110493e-01   8.0909384e-03   5.2976042e-03   2.8922082e-02   2.5668904e+00   1.2704535e+00
   1.3593347e-01   8.3367220e-03   5.3593342e-03   3.2332382e-02   2.6359701e+00   1.7166940e+00
   1.4022305e-01   8.6545274e-03   5.4019142e-03   3.5764262e-02   2.4432897e+00   1.5932818e+00
   1.4377114e-01   9.0481252e-03   5.4379758e-03   3.9085748e-02   2.6425932e+00   1.4571628e+00
   1.4651599e-01   9.5197672e-03   5.4829432e-03   4.2130132e-02   2.3214599e+00   1.2396227e+00
   1.4847868e-01   1.0075665e-02   5.5503750e-03   4.4696096e-02   2.5630963e+00   9.5236452e-01
   1.4969449e-01   1.0718672e-02   5.6494438e-03   4.6623814e-02   1.5989498e+00   8.9985006e-01
   1.5021638e-01   1.1447693e-02   5.7857146e-03   4.7864872e-02   3.7456772e+00   8.8076447e-01
   1.5006272e-01   1.2255971e-02   5.9607530e-03   4.8436142e-02   1.9923959e+01   8.3066217e-01
   1.4917678e-01   1.3129280e-02   6.1727870e-03   4.8403062e-02   4.2605649e+01   5.9893212e-01
   1.4753965e-01   1.4055238e-02   6.4196084e-03   4.7873196e-02   6.4611661e+01   3.0476520e-01
   1.4518288e-01   1.5023357e-02   6.6972190e-03   4.6949272e-02   8.5578373e+01   0.0000000e+00
   1.4211218e-01   1.6019096e-02   6.9984524e-03   4.5703510e-02   9.9768259e+01   0.0000000e+00
   1.3839992e-01   1.7014449e-02   7.3120796e-03   4.4178428e-02   1.0852915e+02   0.0000000e+00
   1.3420085e-01   1.7978031e-02   7.6207526e-03   4.2417768e-02   1.1478157e+02   0.0000000e+00
   1.2962296e-01   1.8894551e-02   7.9094006e-03   4.0475746e-02   1.1893529e+02   0.0000000e+00
   1.2472159e-01   1.9757251e-02   8.1723304e-03   3.8413004e-02   1.2136181e+02   0.0000000e+00
   1.1950481e-01   2.0564078e-02   8.4098396e-03   3.6288390e-02   1.2198058e+02   0.0000000e+00
   1.1397487e-01   2.1320288e-02   8.6271806e-03   3.4135174e-02   1.2216062e+02   0.0000000e+00
   1.0821934e-01   2.2042150e-02   8.8302090e-03   3.1969122e-02   1.2200036e+02   0.0000000e+00
   1.0232315e-01   2.2755214e-02   9.0198700e-03   2.9801848e-02   1.2142289e+02   0.0000000e+00
   9.6295830e-02   2.3472902e-02   9.1942172e-03   2.7642830e-02   1.2079110e+02   0.0000000e+00
   9.0136726e-02   2.4192556e-02   9.3523834e-03   2.5503466e-02   1.2037765e+02   0.0000000e+00
   8.3900530e-02   2.4910518e-02   9.4963404e-03   2.3397288e-02   1.2025621e+02   0.0000000e+00
   7.7667352e-02   2.5621682e-02   9.6278880e-03   2.1337772e-02   1.2009572e+02   0.0000000e+00
   7.1456424e-02   2.6303214e-02   9.7418658e-03   1.9340232e-02   1.1997541e+02   0.0000000e+00
   6.5251406e-02   2.6907918e-02   9.8244286e-03   1.7431852e-02   1.1975777e+02   0.0000000e+00
   5.9095752e-02   2.7373280e-02   9.8616212e-03   1.5644556e-02   1.1958891e+02   0.0000000e+00
   5.3115586e-02   2.7637676e-02   9.8446310e-03   1.4000644e-02   1.1958295e+02   0.0000000e+00
   4.7455658e-02   2.7648046e-02   9.7628404e-03   1.2516446e-02   1.1946318e+02   0.0000000e+00
   4.2236924e-02   2.7353014e-02   9.6020452e-03   1.1205128e-02   1.1929071e+02   0.0000000e+00
   3.7550326e-02   2.6729512e-02   9.3580032e-03   1.0072614e-02   1.1909326e+02   0.0000000e+00
   3.3440388e-02   2.5806888e-02   9.0456032e-03   9.1146040e-03   1.1887565e+02   0.0000000e+00
   2.9916348e-02   2.4639856e-02   8.6885508e-03   8.3199140e-03   1.1857296e+02   0.0000000e+00
   2.6960318e-02   2.3294608e-02   8.3056510e-03   7.6741520e-03   1.1820395e+02   0.0000000e+00
   2.4522790e-02   2.1839622e-02   7.9085246e-03   7.1601840e-03   1.1788671e+02   0.0000000e+00
   2.2546770e-02   2.0327926e-02   7.5028262e-03   6.7635680e-03   1.1744123e+02   0.0000000e+00
   2.0990140e-02   1.8800799e-02   7.0901662e-03   6.4717200e-03   1.1697719e+02   0.0000000e+00
   1.9814758e-02   1.7291147e-02   6.6725248e-03   6.2687760e-03   1.1656651e+02   0.0000000e+00
   1.8974876e-02   1.5824212e-02   6.2529512e-03   6.1382000e-03   1.1613087e+02   0.0000000e+00
   1.8422180e-02   1.4420756e-02   5.8365260e-03   6.0651920e-03   1.1573519e+02   0.0000000e+00
   1.8106651e-02   1.3099193e-02   5.4304654e-03   6.0364180e-03   1.1518212e+02   0.0000000e+00
   1.7977991e-02   1.1875854e-02   5.0396378e-03   6.0385780e-03   1.1467528e+02   0.0000000e+00
   1.7982385e-02   1.0764256e-02   4.6680318e-03   6.0575120e-03   1.1440245e+02   0.0000000e+00
   1.8058105e-02   9.7791808e-03   4.3210012e-03   6.0849400e-03   1.1400720e+02   0.0000000e+00
   1.8144860e-02   8.9341620e-03   4.0025318e-03   6.1212740e-03   1.1348496e+02   0.0000000e+00
   1.8182763e-02   8.2384318e-03   3.7135230e-03   6.1701920e-03   1.1311557e+02   0.0000000e+00
   1.8103747e-02   7.6993004e-03   3.4519490e-03   6.2417240e-03   1.1293506e+02   0.0000000e+00
   1.7842816e-02   7.3202632e-03   3.2149924e-03   6.3518360e-03   1.1271387e+02   0.0000000e+00
   1.7371575e-02   7.1034124e-03   2.9999280e-03   6.5145600e-03   1.1243839e+02   0.0000000e+00
   1.6709490e-02   7.0560250e-03   2.8042546e-03   6.7435900e-03   1.1218287e+02   0.0000000e+00
   1.5897537e-02   7.1915424e-03   2.6257770e-03   7.0542320e-03   1.1181886e+02   0.0000000e+00
   1.4980554e-02   7.5251774e-03   2.4627934e-03   7.4598200e-03   1.1126277e+02   0.0000000e+00
   1.4005028e-02   8.0713236e-03   2.3150056e-03   7.9695840e-03   1.1057221e+02   0.0000000e+00
   1.3020271e-02   8.8476146e-03   2.1811720e-03   8.5892620e-03   1.0983667e+02   0.0000000e+00
   1.2073422e-02   9.8794932e-03   2.0581088e-03   9.3248060e-03   1.0894347e+02   0.0000000e+00
   1.1200347e-02   1.1197081e-02   1.9431850e-03   1.0182828e-02   1.0787506e+02   0.0000000e+00
   1.0425917e-02   1.2824237e-02   1.8345150e-03   1.1164488e-02   1.0666095e+02   0.0000000e+00
   9.7673964e-03   1.4777499e-02   1.7301074e-03   1.2260390e-02   1.0548787e+02   0.0000000e+00
   9.2363298e-03   1.7068289e-02   1.6291748e-03   1.3450646e-02   1.0444634e+02   0.0000000e+00
   8.8382402e-03   1.9695517e-02   1.5323778e-03   1.4711150e-02   1.0324987e+02   0.0000000e+00
   8.5727240e-03   2.2650416e-02   1.4400342e-03   1.6017774e-02   1.0196852e+02   0.0000000e+00
   8.4329690e-03   2.5919164e-02   1.3524849e-03   1.7340718e-02   1.0060759e+02   0.0000000e+00
   8.4107112e-03   2.9475308e-02   1.2704573e-03   1.8638230e-02   9.9150253e+01   0.0000000e+00
   8.4999662e-03   3.3279788e-02   1.1943123e-03   1.9856630e-02   9.7424903e+01   0.0000000e+00
   8.6924292e-03   3.7284382e-02   1.1245311e-03   2.0937710e-02   9.5174648e+01   0.0000000e+00
   8.9800304e-03   4.1435540e-02   1.0621345e-03   2.1820682e-02   9.3042455e+01   0.0000000e+00
   9.3555156e-03   4.5676360e-02   1.0089374e-03   2.2430814e-02   9.1021419e+01   0.0000000e+00
   9.8128762e-03   4.9952020e-02   9.6723688e-04   2.2688500e-02   8.8668274e+01   0.0000000e+00
   1.0347295e-02   5.4206844e-02   9.3889812e-04   2.2549038e-02   8.6297366e+01   0.0000000e+00
   1.0951414e-02   5.8394206e-02   9.2510686e-04   2.2037530e-02   8.3622753e+01   0.0000000e+00
   1.1618606e-02   6.2490646e-02   9.2602092e-04   2.1238792e-02   8.0490795e+01   0.0000000e+00
   1.2339379e-02   6.6492988e-02   9.4013146e-04   2.0245962e-02   7.7308446e+01   0.0000000e+00
   1.3096734e-02   7.0437118e-02   9.6456064e-04   1.9133574e-02   7.4349501e+01   0.0000000e+00
   1.3866763e-02   7.4350658e-02   9.9677626e-04   1.7962592e-02   7.1686641e+01   0.0000000e+00
   1.4617993e-02   7.8199530e-02   1.0351515e-03   1.6784006e-02   6.8643242e+01   0.0000000e+00
   1.5319271e-02   8.1954236e-02   1.0780007e-03   1.5640960e-02   6.5113806e+01   0.0000000e+00
   1.5945868e-02   8.5601086e-02   1.1234022e-03   1.4563946e-02   6.1631348e+01   0.0000000e+00
   1.6477177e-02   8.9085804e-02   1.1693635e-03   1.3569046e-02   5.7817314e+01   0.0000000e+00
   1.6899733e-02   9.2304990e-02   1.2144010e-03   1.2661702e-02   5.3550243e+01   0.0000000e+00
   1.7213491e-02   9.5184658e-02   1.2575688e-03   1.1838226e-02   4.9543724e+01   0.0000000e+00
   1.7434407e-02   9.7771126e-02   1.2978563e-03   1.1089078e-02   4.6018555e+01   0.0000000e+00
   1.7581719e-02   1.0014406e-01   1.3346396e-03   1.0398058e-02   4.2670004e+01   0.0000000e+00
   1.7663224e-02   1.0238298e-01   1.3677415e-03   9.7447300e-03   4.0354663e+01   0.0000000e+00
   1.7684010e-02   1.0462538e-01   1.3965746e-03   9.1164980e-03   3.9344335e+01   0.0000000e+00
   1.7653059e-02   1.0698423e-01   1.4199918e-03   8.5133080e-03   3.8191975e+01   0.0000000e+00
   1.7575849e-02   1.0947793e-01   1.4372247e-03   7.9399340e-03   3.7484371e+01   0.0000000e+00
   1.7454159e-02   1.1201631e-01   1.4478350e-03   7.4042860e-03   3.7551215e+01   0.0000000e+00
   1.7292481e-02   1.1439710e-01   1.4506721e-03   6.9183680e-03   3.7468182e+01   0.0000000e+00
   1.7099528e-02   1.1634973e-01   1.4439836e-03   6.4914780e-03   3.7535297e+01   0.0000000e+00
   1.6882435e-02   1.1766512e-01   1.4261318e-03   6.1295640e-03   3.7971188e+01   0.0000000e+00
   1.6638564e-02   1.1822144e-01   1.3967497e-03   5.8363340e-03   3.8857395e+01   0.0000000e+00
   1.6355632e-02   1.1792191e-01   1.3572230e-03   5.6119280e-03   3.9272874e+01   0.0000000e+00
   1.6020334e-02   1.1673822e-01   1.3100464e-03   5.4550320e-03   3.9743766e+01   0.0000000e+00
   1.5627288e-02   1.1462631e-01   1.2589636e-03   5.3618580e-03   4.0784825e+01   0.0000000e+00
   1.5187704e-02   1.1150478e-01   1.2084370e-03   5.3288060e-03   4.0993566e+01   0.0000000e+00
   1.4723294e-02   1.0736702e-01   1.1622834e-03   5.3563780e-03   4.1199717e+01   0.0000000e+00
   1.4253378e-02   1.0224599e-01   1.1231382e-03   5.4495620e-03   4.1231939e+01   0.0000000e+00
   1.3793780e-02   9.6213888e-02   1.0921140e-03   5.6193600e-03   4.0902272e+01   0.0000000e+00
   1.3358116e-02   8.9422604e-02   1.0687396e-03   5.8765320e-03   4.1137837e+01   0.0000000e+00
   1.2961983e-02   8.2092810e-02   1.0523565e-03   6.2327200e-03   4.1510998e+01   0.0000000e+00
   1.2623537e-02   7.4468848e-02   1.0436305e-03   6.7080400e-03   4.2321490e+01   0.0000000e+00
   1.2357246e-02   6.6759972e-02   1.0441930e-03   7.3248440e-03   4.2808140e+01   0.0000000e+00
   1.2175129e-02   5.9156702e-02   1.0556358e-03   8.1017740e-03   4.2627870e+01   0.0000000e+00
   1.2089505e-02   5.1841312e-02   1.0786211e-03   9.0558380e-03   4.2869013e+01   0.0000000e+00
   1.2106780e-02   4.4959948e-02   1.1126423e-03   1.0206646e-02   4.3249325e+01   0.0000000e+00
   1.2231290e-02   3.8615850e-02   1.1565416e-03   1.1573708e-02   4.3316511e+01   0.0000000e+00
   1.2479471e-02   3.2873024e-02   1.2086939e-03   1.3176236e-02   4.3369996e+01   0.0000000e+00
   1.2873902e-02   2.7760350e-02   1.2670430e-03   1.5040156e-02   4.3539053e+01   0.0000000e+00
   1.3436273e-02   2.3279928e-02   1.3292729e-03   1.7189720e-02   4.3456612e+01   0.0000000e+00
   1.4192440e-02   1.9419179e-02   1.3935995e-03   1.9636652e-02   4.3165361e+01   4.8686623e+00
   1.5169766e-02   1.6155698e-02   1.4583367e-03   2.2381366e-02   4.2931830e+01   4.4813117e+01
   1.6399377e-02   1.3456724e-02   1.5204034e-03   2.5415518e-02   4.2845767e+01   7.4951827e+01
   1.7920613e-02   1.1274887e-02   1.5771262e-03   2.8722286e-02   4.2640926e+01   8.7179423e+01
   1.9780331e-02   9.5536878e-03   1.6283201e-03   3.2270792e-02   4.2041180e+01   1.0024139e+02
   2.2032602e-02   8.2423632e-03   1.6759659e-03   3.6021554e-02   4.1254703e+01   8.6666573e+01
   2.4730700e-02   7.2938198e-03   1.7240029e-03   3.9932004e-02   4.0333364e+01   2.2866433e+01
   2.7920914e-02   6.6637080e-03   1.7759371e-03   4.3932708e-02   3.9097019e+01   0.0000000e+00
   3.1635602e-02   6.3161654e-03   1.8325953e-03   4.7913762e-02   3.6750211e+01   0.0000000e+00
   3.5885130e-02   6.2165402e-03   1.8934438e-03   5.1722348e-02   3.2876212e+01   0.0000000e+00
   4.0656662e-02   6.3272804e-03   1.9579318e-03   5.5175598e-02   2.8515739e+01   0.0000000e+00
   4.5913242e-02   6.6150378e-03   2.0263782e-03   5.8105374e-02   2.4743020e+01   0.0000000e+00
   5.1598034e-02   7.0534548e-03   2.1002514e-03   6.0377642e-02   2.1106842e+01   0.0000000e+00
   5.7617344e-02   7.6160234e-03   2.1813980e-03   6.1927832e-02   1.7001714e+01   0.0000000e+00
   6.3826492e-02   8.2753754e-03   2.2707872e-03   6.2776878e-02   1.3719618e+01   0.0000000e+00
   7.0023004e-02   9.0103172e-03   2.3679706e-03   6.2965188e-02   1.1521541e+01   3.5877580e+00
   7.5936900e-02   9.8015812e-03   2.4725920e-03   6.2535904e-02   1.0330871e+01   2.1301149e+01
   8.1277146e-02   1.0629005e-02   2.5852184e-03   6.1540004e-02   9.7609587e+00   3.8402981e+01
   8.5789418e-02   1.1473096e-02   2.7068694e-03   6.0028694e-02   8.5638119e+00   5.8222394e+01
   8.9351222e-02   1.2312199e-02   2.8384000e-03   5.8091944e-02   8.0044584e+00   7.3541505e+01
   9.1982706e-02   1.3122511e-02   2.9804226e-03   5.5839832e-02   7.4607406e+00   8.1385930e+01
   9.3711454e-02   1.3875004e-02   3.1335826e-03   5.3357948e-02   6.2571966e+00   9.1010190e+01
   9.4594298e-02   1.4538012e-02   3.2981212e-03   5.0731766e-02   5.8089147e+00   9.9805627e+01
   9.4770218e-02   1.5082172e-02   3.4728358e-03   4.8056114e-02   5.5354281e+00   1.0172042e+02
   9.4419016e-02   1.5481204e-02   3.6538950e-03   4.5401824e-02   5.3584426e+00   1.0106392e+02
   9.3755896e-02   1.5713729e-02   3.8365584e-03   4.2791054e-02   5.5667108e+00   1.0071454e+02
   9.2990670e-02   1.5758173e-02   4.0158520e-03   4.0198288e-02   5.4455019e+00   1.0036011e+02
   9.2285336e-02   1.5604671e-02   4.1850062e-03   3.7593718e-02   5.1675468e+00   1.0016426e+02
   9.1744350e-02   1.5273804e-02   4.3394396e-03   3.4999744e-02   5.4577923e+00   9.9797490e+01
   9.1455522e-02   1.4803887e-02   4.4788108e-03   3.2484880e-02   5.7371897e+00   9.9436438e+01
   9.1544124e-02   1.4234733e-02   4.6047996e-03   3.0114366e-02   5.6597298e+00   9.9196342e+01
   9.2112366e-02   1.3605569e-02   4.7199574e-03   2.7934816e-02   5.7126817e+00   9.8867094e+01
   9.3166062e-02   1.2952183e-02   4.8235988e-03   2.5987076e-02   5.9257420e+00   9.8537889e+01
   9.4638252e-02   1.2304874e-02   4.9101594e-03   2.4297648e-02   5.8900999e+00   9.8228172e+01
   9.6478662e-02   1.1688093e-02   4.9705858e-03   2.2868454e-02   5.2356434e+00   9.7883753e+01
   9.8709538e-02   1.1120902e-02   4.9917396e-03   2.1685064e-02   4.9978097e+00   9.7562225e+01
   1.0135961e-01   1.0617371e-02   4.9597882e-03   2.0731164e-02   5.1621480e+00   9.7232317e+01
   1.0438592e-01   1.0185496e-02   4.8666668e-03   2.0005600e-02   5.1862694e+00   9.6489146e+01
   1.0769147e-01   9.8286614e-03   4.7101416e-03   1.9511034e-02   5.2850728e+00   9.5455270e+01
   1.1116239e-01   9.5462928e-03   4.4927772e-03   1.9233530e-02   5.2362176e+00   9.4586945e+01
   1.1466074e-01   9.3311506e-03   4.2256750e-03   1.9148076e-02   5.2361261e+00   9.3755498e+01
   1.1798679e-01   9.1716392e-03   3.9251122e-03   1.9221070e-02   5.1059919e+00   9.2755101e+01
   1.2091065e-01   9.0556274e-03   3.6056294e-03   1.9408362e-02   4.8895448e+00   9.1412538e+01
   1.2325513e-01   8.9712170e-03   3.2803112e-03   1.9657556e-02   4.7080066e+00   8.9668212e+01
   1.2489593e-01   8.9088510e-03   2.9618330e-03   1.9904298e-02   4.6707924e+00   8.7830875e+01
   1.2578299e-01   8.8603506e-03   2.6610938e-03   2.0076014e-02   4.9462010e+00   8.6128076e+01
   1.2594929e-01   8.8148138e-03   2.3857014e-03   2.0109332e-02   5.0167294e+00   8.4426615e+01
   1.2546001e-01   8.7594144e-03   2.1397204e-03   1.9959020e-02   4.9982893e+00   8.2820483e+01
   1.2439321e-01   8.6847638e-03   1.9258558e-03   1.9598704e-02   4.9551103e+00   8.1439902e+01
   1.2281697e-01   8.5860418e-03   1.7468511e-03   1.9038468e-02   5.0552903e+00   7.9718789e+01
   1.2081213e-01   8.4605024e-03   1.6041788e-03   1.8325192e-02   5.1884271e+00   7.7599613e+01
   1.1848353e-01   8.3062242e-03   1.4976725e-03   1.7507300e-02   4.8775453e+00   7.5856560e+01
   1.1592116e-01   8.1209462e-03   1.4260535e-03   1.6616700e-02   4.7619692e+00   7.4142451e+01
   1.1316537e-01   7.9046764e-03   1.3866633e-03   1.5673526e-02   4.9172921e+00   7.1932201e+01
   1.1020002e-01   7.6639626e-03   1.3760614e-03   1.4697720e-02   4.9329252e+00   6.9859300e+01
   1.0703609e-01   7.4107758e-03   1.3909810e-03   1.3711984e-02   4.9421876e+00   6.7686627e+01
   1.0374595e-01   7.1569848e-03   1.4282596e-03   1.2734804e-02   5.0495220e+00   6.5261320e+01
   1.0038936e-01   6.9106082e-03   1.4836360e-03   1.1782854e-02   4.8177481e+00   6.3079397e+01
   9.6946808e-02   6.6758436e-03   1.5511505e-03   1.0868768e-02   4.4062955e+00   6.0490318e+01
   9.3317190e-02   6.4534046e-03   1.6241189e-03   1.0001612e-02   4.5335389e+00   5.7644387e+01
   8.9423914e-02   6.2423772e-03   1.6950679e-03   9.1913400e-03   4.7164463e+00   5.5095370e+01
   8.5269052e-02   6.0420206e-03   1.7568052e-03   8.4433520e-03   4.8133836e+00   5.2638635e+01
   8.0845566e-02   5.8501734e-03   1.8040296e-03   7.7573600e-03   4.9357383e+00   5.0165343e+01
   7.6133650e-02   5.6634724e-03   1.8321706e-03   7.1289760e-03   4.9216883e+00   4.7424620e+01
   7.1190954e-02   5.4809178e-03   1.8383723e-03   6.5548100e-03   4.9144966e+00   4.4279858e+01
   6.6149278e-02   5.3047824e-03   1.8218621e-03   6.0355660e-03   5.0289118e+00   4.0279545e+01
   6.1161764e-02   5.1385302e-03   1.7829345e-03   5.5705220e-03   5.2912834e+00   3.6056755e+01
   5.6397846e-02   4.9870818e-03   1.7238164e-03   5.1582340e-03   5.3098690e+00   3.2919964e+01
   5.2032924e-02   4.8574062e-03   1.6481790e-03   4.7975220e-03   5.2152499e+00   2.9992754e+01
   4.8213502e-02   4.7552360e-03   1.5615901e-03   4.4852260e-03   5.2664934e+00   2.7126689e+01
   4.5044430e-02   4.6836272e-03   1.4707208e-03   4.2189540e-03   5.2335912e+00   2.4817549e+01
   4.2591048e-02   4.6450460e-03   1.3808181e-03   3.9983520e-03   5.3426947e+00   2.2004364e+01
   4.0887990e-02   4.6410640e-03   1.2957130e-03   3.8222020e-03   5.4356676e+00   1.9212911e+01
   3.9952870e-02   4.6707780e-03   1.2185569e-03   3.6881000e-03   4.9543983e+00   1.6585163e+01
   3.9789954e-02   4.7331088e-03   1.1522027e-03   3.5950800e-03   4.4789173e+00   1.4172208e+01
   4.0379282e-02   4.8291502e-03   1.0986815e-03   3.5452600e-03   4.3048321e+00   1.0721253e+01
   4.1667194e-02   4.9587958e-03   1.0591765e-03   3.5431880e-03   4.1263104e+00   6.1941367e+00
   4.3584374e-02   5.1190166e-03   1.0348998e-03   3.5943820e-03   4.0144411e+00   4.0096384e+00
   4.6065856e-02   5.3076122e-03   1.0272111e-03   3.7060120e-03   3.8792630e+00   2.0786257e+00
   4.9068088e-02   5.5261822e-03   1.0368160e-03   3.8877980e-03   3.8004570e+00   2.5667240e-01
   5.2576104e-02   5.7776314e-03   1.0624001e-03   4.1507880e-03   3.7987813e+00   2.4071559e-01
   5.6585692e-02   6.0617734e-03   1.1010606e-03   4.5055020e-03   3.6254930e+00   1.3530423e-01
   6.1098450e-02   6.3784172e-03   1.1494511e-03   4.9611720e-03   3.5836389e+00   6.3646865e-01
   6.6082230e-02   6.7287848e-03   1.2039367e-03   5.5285660e-03   3.7416078e+00   1.4812237e+00
   7.1450370e-02   7.1098606e-03   1.2608598e-03   6.2212720e-03   3.4633451e+00   2.3054101e+00
   7.7104196e-02   7.5161196e-03   1.3165035e-03   7.0532580e-03   3.2855468e+00   3.2956164e+00
   8.2934550e-02   7.9439940e-03   1.3681627e-03   8.0379060e-03   3.4358770e+00   3.6191746e+00
   8.8802458e-02   8.3899610e-03   1.4145774e-03   9.1858060e-03   3.3490477e+00   3.6481544e+00
   9.4502486e-02   8.8464880e-03   1.4553127e-03   1.0503064e-02   3.2174022e+00   4.0236078e+00
   9.9865192e-02   9.3009380e-03   1.4908814e-03   1.1991168e-02   2.9598847e+00   4.5111998e+00
   1.0496062e-01   9.7438200e-03   1.5213690e-03   1.3648802e-02   3.1351421e+00   4.5176689e+00
   1.1004483e-01   1.0175763e-02   1.5464709e-03   1.5470942e-02   3.3077755e+00   4.9025928e+00
   1.1538886e-01   1.0601230e-02   1.5665563e-03   1.7442388e-02   2.9673796e+00   5.1405541e+00
   1.2119331e-01   1.1022235e-02   1.5821257e-03   1.9539830e-02   3.0029319e+00   5.2964771e+00
   1.2756413e-01   1.1439182e-02   1.5948149e-03   2.1735006e-02   2.9688422e+00   6.2926034e+00
   1.3452191e-01   1.1856154e-02   1.6075479e-03   2.3991242e-02   3.2459561e+00   6.9617463e+00
   1.4200650e-01   1.2281405e-02   1.6235394e-03   2.6256606e-02   3.3511114e+00   7.2067979e+00
   1.4987661e-01   1.2718104e-02   1.6467129e-03   2.8465796e-02   3.2711829e+00   7.2452949e+00
   1.5791610e-01   1.3171263e-02   1.6805571e-03   3.0553076e-02   3.3736391e+00   7.2343266e+00
   1.6588528e-01   1.3656337e-02   1.7264292e-03   3.2444562e-02   3.1684935e+00   6.9649283e+00
   1.7348377e-01   1.4184619e-02   1.7838451e-03   3.4049788e-02   3.5548484e+00   6.6621727e+00
   1.8036014e-01   1.4757812e-02   1.8517679e-03   3.5291786e-02   3.0649876e+00   6.7163542e+00
   1.8623410e-01   1.5371224e-02   1.9294533e-03   3.6118234e-02   3.3323207e+00   6.3731942e+00
   1.9081813e-01   1.6012088e-02   2.0164878e-03   3.6474034e-02   2.4231729e+00   6.9718242e+00
   1.9384154e-01   1.6667933e-02   2.1123480e-03   3.6348930e-02   3.4798077e+00   7.5397786e+00
   1.9522780e-01   1.7333393e-02   2.2150848e-03   3.5821708e-02   1.8998037e+01   6.7540399e+00
   1.9507204e-01   1.7998471e-02   2.3208060e-03   3.4991224e-02   4.0439726e+01   6.7068714e+00
   1.9353635e-01   1.8640523e-02   2.4254594e-03   3.3945320e-02   6.1512368e+01   6.4655533e+00
   1.9079368e-01   1.9235263e-02   2.5260414e-03   3.2770950e-02   8.3674914e+01   6.3296001e+00
   1.8701199e-01   1.9758101e-02   2.6209510e-03   3.1545752e-02   9.8573855e+01   6.2696600e+00
   1.8222823e-01   2.0179508e-02   2.7106564e-03   3.0333078e-02   1.0772889e+02   5.1680650e+00
   1.7635037e-01   2.0476656e-02   2.7958700e-03   2.9164600e-02   1.1438040e+02   4.5502135e+00
   1.6936058e-01   2.0636684e-02   2.8765110e-03   2.8053070e-02   1.1843986e+02   2.5446729e+00
   1.6126498e-01   2.0645766e-02   2.9528812e-03   2.7001862e-02   1.2130227e+02   0.0000000e+00
   1.5210878e-01   2.0505598e-02   3.0240592e-03   2.5996538e-02   1.2265790e+02   0.0000000e+00
   1.4212826e-01   2.0251052e-02   3.0861722e-03   2.5027084e-02   1.2321312e+02   0.0000000e+00
   1.3164403e-01   1.9922515e-02   3.1338688e-03   2.4087750e-02   1.2320408e+02   0.0000000e+00
   1.2098169e-01   1.9557565e-02   3.1607478e-03   2.3161654e-02   1.2296580e+02   0.0000000e+00
   1.1047165e-01   1.9198841e-02   3.1587430e-03   2.2238558e-02   1.2273389e+02   0.0000000e+00
   1.0043163e-01   1.8876473e-02   3.1219746e-03   2.1319346e-02   1.2260233e+02   0.0000000e+00
   9.1147080e-02   1.8607267e-02   3.0489396e-03   2.0393304e-02   1.2278502e+02   0.0000000e+00
   8.2809258e-02   1.8403145e-02   2.9419496e-03   1.9448458e-02   1.2288374e+02   0.0000000e+00
   7.5544996e-02   1.8268669e-02   2.8085408e-03   1.8492564e-02   1.2299227e+02   0.0000000e+00
   6.9447850e-02   1.8191611e-02   2.6582020e-03   1.7539666e-02   1.2300203e+02   0.0000000e+00
   6.4579744e-02   1.8146321e-02   2.4987534e-03   1.6599280e-02   1.2292927e+02   0.0000000e+00
   6.0996810e-02   1.8107331e-02   2.3366112e-03   1.5679538e-02   1.2291058e+02   0.0000000e+00
   5.8724816e-02   1.8052379e-02   2.1763944e-03   1.4793686e-02   1.2279757e+02   0.0000000e+00
   5.7732012e-02   1.7970455e-02   2.0209430e-03   1.3956866e-02   1.2262435e+02   0.0000000e+00
   5.7925994e-02   1.7856141e-02   1.8722966e-03   1.3176512e-02   1.2239060e+02   0.0000000e+00
   5.9160816e-02   1.7699799e-02   1.7334983e-03   1.2450544e-02   1.2210556e+02   0.0000000e+00
   6.1241014e-02   1.7494227e-02   1.6081680e-03   1.1769398e-02   1.2166251e+02   0.0000000e+00
   6.3918608e-02   1.7229065e-02   1.4980226e-03   1.1126812e-02   1.2104903e+02   0.0000000e+00
   6.6878732e-02   1.6883021e-02   1.4036090e-03   1.0519952e-02   1.2037133e+02   0.0000000e+00
   6.9813140e-02   1.6432241e-02   1.3253562e-03   9.9414560e-03   1.1964107e+02   0.0000000e+00
   7.2528662e-02   1.5861815e-02   1.2629605e-03   9.3814540e-03   1.1897052e+02   0.0000000e+00
   7.4877700e-02   1.5168096e-02   1.2156066e-03   8.8339380e-03   1.1837419e+02   0.0000000e+00
   7.6740472e-02   1.4365565e-02   1.1822298e-03   8.3022760e-03   1.1777854e+02   0.0000000e+00
   7.8096294e-02   1.3492522e-02   1.1625276e-03   7.7952300e-03   1.1715898e+02   0.0000000e+00
   7.8987530e-02   1.2593866e-02   1.1569625e-03   7.3239120e-03   1.1645711e+02   0.0000000e+00
   7.9461842e-02   1.1710148e-02   1.1654267e-03   6.9000000e-03   1.1563049e+02   0.0000000e+00
   7.9502010e-02   1.0878645e-02   1.1875162e-03   6.5298180e-03   1.1481758e+02   0.0000000e+00
   7.9045144e-02   1.0127318e-02   1.2221800e-03   6.2153460e-03   1.1411446e+02   0.0000000e+00
   7.8058044e-02   9.4759368e-03   1.2669732e-03   5.9558780e-03   1.1341201e+02   0.0000000e+00
   7.6539092e-02   8.9394530e-03   1.3182903e-03   5.7505620e-03   1.1271835e+02   0.0000000e+00
   7.4545226e-02   8.5256776e-03   1.3720990e-03   5.6034260e-03   1.1208152e+02   0.0000000e+00
   7.2174774e-02   8.2378842e-03   1.4241250e-03   5.5211760e-03   1.1148826e+02   0.0000000e+00
   6.9545432e-02   8.0761036e-03   1.4696559e-03   5.5110200e-03   1.1087103e+02   0.0000000e+00
   6.6789660e-02   8.0316152e-03   1.5053268e-03   5.5806040e-03   1.1014558e+02   0.0000000e+00
   6.3999534e-02   8.0864336e-03   1.5296247e-03   5.7360140e-03   1.0925763e+02   0.0000000e+00
   6.1243384e-02   8.2174074e-03   1.5424676e-03   5.9809040e-03   1.0806167e+02   0.0000000e+00
   5.8591048e-02   8.4005352e-03   1.5459894e-03   6.3148220e-03   1.0678366e+02   0.0000000e+00
   5.6102990e-02   8.6240882e-03   1.5427528e-03   6.7317840e-03   1.0569455e+02   0.0000000e+00
   5.3813514e-02   8.8909484e-03   1.5337370e-03   7.2207760e-03   1.0457481e+02   0.0000000e+00
   5.1710666e-02   9.2055940e-03   1.5186184e-03   7.7672840e-03   1.0340187e+02   0.0000000e+00
   4.9748466e-02   9.5714078e-03   1.4967685e-03   8.3529480e-03   1.0204060e+02   0.0000000e+00
   4.7844500e-02   9.9887404e-03   1.4680330e-03   8.9556800e-03   1.0035815e+02   0.0000000e+00
   4.5885902e-02   1.0453933e-02   1.4329298e-03   9.5539240e-03   9.8762851e+01   0.0000000e+00
   4.3780228e-02   1.0967428e-02   1.3923273e-03   1.0132196e-02   9.7304353e+01   0.0000000e+00
   4.1510176e-02   1.1539839e-02   1.3461911e-03   1.0683530e-02   9.5463044e+01   0.0000000e+00
   3.9144244e-02   1.2201007e-02   1.2943531e-03   1.1206884e-02   9.3494134e+01   0.0000000e+00
   3.6791990e-02   1.3000573e-02   1.2377168e-03   1.1701970e-02   9.1990057e+01   0.0000000e+00
   3.4553492e-02   1.3990753e-02   1.1773930e-03   1.2163840e-02   9.0180611e+01   0.0000000e+00
   3.2494178e-02   1.5218728e-02   1.1154617e-03   1.2587020e-02   8.7895134e+01   0.0000000e+00
   3.0645762e-02   1.6723363e-02   1.0549981e-03   1.2972480e-02   8.5842692e+01   0.0000000e+00
   2.9011228e-02   1.8537739e-02   9.9909880e-04   1.3321992e-02   8.3775013e+01   0.0000000e+00
   2.7571602e-02   2.0706542e-02   9.5102938e-04   1.3634514e-02   8.1595889e+01   0.0000000e+00
   2.6303036e-02   2.3274898e-02   9.1378844e-04   1.3910500e-02   7.9250240e+01   0.0000000e+00
   2.5175962e-02   2.6274176e-02   8.9015778e-04   1.4151640e-02   7.6657099e+01   0.0000000e+00
   2.4159786e-02   2.9733176e-02   8.8264510e-04   1.4358968e-02   7.4289699e+01   0.0000000e+00
   2.3234604e-02   3.3669428e-02   8.9298204e-04   1.4532746e-02   7.1902392e+01   0.0000000e+00
   2.2378034e-02   3.8075530e-02   9.2195490e-04   1.4667994e-02   6.9006191e+01   0.0000000e+00
   2.1570920e-02   4.2919470e-02   9.6937490e-04   1.4748316e-02   6.6388399e+01   0.0000000e+00
   2.0809136e-02   4.8139798e-02   1.0344350e-03   1.4744414e-02   6.4012306e+01   0.0000000e+00
   2.0083024e-02   5.3634766e-02   1.1153328e-03   1.4627234e-02   6.1446938e+01   0.0000000e+00
   1.9372384e-02   5.9265044e-02   1.2086140e-03   1.4381170e-02   5.8703682e+01   0.0000000e+00
   1.8668293e-02   6.4888996e-02   1.3093024e-03   1.3999456e-02   5.4766225e+01   0.0000000e+00
   1.7985398e-02   7.0385146e-02   1.4115860e-03   1.3487158e-02   5.1211372e+01   0.0000000e+00
   1.7353646e-02   7.5634306e-02   1.5098429e-03   1.2868428e-02   4.9053024e+01   0.0000000e+00
   1.6797958e-02   8.0522176e-02   1.5986132e-03   1.2181450e-02   4.6798430e+01   0.0000000e+00
   1.6332571e-02   8.4970490e-02   1.6723171e-03   1.1471824e-02   4.4662935e+01   0.0000000e+00
   1.5967282e-02   8.8953756e-02   1.7268684e-03   1.0783918e-02   4.2386094e+01   0.0000000e+00
   1.5708549e-02   9.2453494e-02   1.7609101e-03   1.0153418e-02   4.0706452e+01   0.0000000e+00
   1.5559835e-02   9.5402574e-02   1.7746674e-03   9.6074020e-03   3.9812391e+01   0.0000000e+00
   1.5520695e-02   9.7767132e-02   1.7692721e-03   9.1664300e-03   3.8573199e+01   0.0000000e+00
   1.5591273e-02   9.9612770e-02   1.7476154e-03   8.8438040e-03   3.7130799e+01   0.0000000e+00
   1.5772537e-02   1.0102418e-01   1.7136893e-03   8.6457200e-03   3.5369629e+01   0.0000000e+00
   1.6060450e-02   1.0205180e-01   1.6715473e-03   8.5729200e-03   3.3842383e+01   0.0000000e+00
   1.6442677e-02   1.0271845e-01   1.6255021e-03   8.6200200e-03   3.2781473e+01   0.0000000e+00
   1.6894224e-02   1.0305061e-01   1.5793099e-03   8.7748760e-03   3.1958033e+01   0.0000000e+00
   1.7383186e-02   1.0311139e-01   1.5357387e-03   9.0214820e-03   3.1583806e+01   0.0000000e+00
   1.7878342e-02   1.0299702e-01   1.4959749e-03   9.3411620e-03   3.1686031e+01   0.0000000e+00
   1.8351235e-02   1.0280792e-01   1.4586150e-03   9.7118380e-03   3.1796313e+01   0.0000000e+00
   1.8778153e-02   1.0260579e-01   1.4214023e-03   1.0108556e-02   3.1811385e+01   0.0000000e+00
   1.9135447e-02   1.0241245e-01   1.3818821e-03   1.0500556e-02   3.2390488e+01   0.0000000e+00
   1.9398342e-02   1.0219732e-01   1.3377378e-03   1.0853918e-02   3.2929389e+01   0.0000000e+00
   1.9548668e-02   1.0182697e-01   1.2892842e-03   1.1136240e-02   3.3114045e+01   0.0000000e+00
   1.9574272e-02   1.0108537e-01   1.2387718e-03   1.1316458e-02   3.3558933e+01   0.0000000e+00
   1.9459103e-02   9.9743116e-02   1.1884625e-03   1.1372676e-02   3.3730347e+01   0.0000000e+00
   1.9181609e-02   9.7642568e-02   1.1400817e-03   1.1296574e-02   3.3837263e+01   0.0000000e+00
   1.8726301e-02   9.4731472e-02   1.0948464e-03   1.1093314e-02   3.4404392e+01   0.0000000e+00
   1.8097597e-02   9.1021812e-02   1.0542447e-03   1.0790924e-02   3.4777402e+01   0.0000000e+00
   1.7316337e-02   8.6623998e-02   1.0199857e-03   1.0438076e-02   3.4882888e+01   0.0000000e+00
   1.6404264e-02   8.1717004e-02   9.9404348e-04   1.0085798e-02   3.5064911e+01   0.0000000e+00
   1.5390259e-02   7.6454280e-02   9.7861346e-04   9.7778240e-03   3.5350342e+01   0.0000000e+00
   1.4323006e-02   7.1005808e-02   9.7544864e-04   9.5493100e-03   3.5627117e+01   0.0000000e+00
   1.3258984e-02   6.5535608e-02   9.8554088e-04   9.4297660e-03   3.5847589e+01   0.0000000e+00
   1.2248106e-02   6.0156208e-02   1.0089758e-03   9.4484780e-03   3.6026054e+01   0.0000000e+00
   1.1336221e-02   5.4970180e-02   1.0450158e-03   9.6333400e-03   3.6234394e+01   0.0000000e+00
   1.0568609e-02   5.0044188e-02   1.0923569e-03   1.0007966e-02   3.6336913e+01   0.0000000e+00
   9.9880624e-03   4.5399062e-02   1.1495036e-03   1.0592078e-02   3.6442656e+01   0.0000000e+00
   9.6352014e-03   4.1046728e-02   1.2144813e-03   1.1402648e-02   3.6821020e+01   0.0000000e+00
   9.5491538e-03   3.6996500e-02   1.2836391e-03   1.2454574e-02   3.7006172e+01   0.0000000e+00
   9.7735700e-03   3.3245852e-02   1.3529797e-03   1.3759958e-02   3.6942722e+01   0.0000000e+00
   1.0354848e-02   2.9767584e-02   1.4205516e-03   1.5323528e-02   3.7007770e+01   0.0000000e+00
   1.1338626e-02   2.6530596e-02   1.4848216e-03   1.7137588e-02   3.6879188e+01   0.0000000e+00
   1.2785740e-02   2.3522920e-02   1.5436243e-03   1.9179586e-02   3.6380631e+01   1.7283973e+01
   1.4768011e-02   2.0746268e-02   1.5949219e-03   2.1415982e-02   3.6038079e+01   5.5563971e+01
   1.7354825e-02   1.8212441e-02   1.6367551e-03   2.3813498e-02   3.5704187e+01   7.5596314e+01
   2.0617430e-02   1.5937536e-02   1.6680894e-03   2.6332338e-02   3.5205646e+01   8.6558567e+01
   2.4626066e-02   1.3938045e-02   1.6899871e-03   2.8915710e-02   3.4786856e+01   9.0610769e+01
   2.9441862e-02   1.2224261e-02   1.7063407e-03   3.1501516e-02   3.4006496e+01   1.0045703e+02
   3.5103116e-02   1.0795179e-02   1.7214762e-03   3.4026770e-02   3.2932381e+01   7.9798263e+01
   4.1623424e-02   9.6418484e-03   1.7377208e-03   3.6428878e-02   3.1121685e+01   2.8325767e+01
   4.8991726e-02   8.7465104e-03   1.7569968e-03   3.8645070e-02   2.7729893e+01   0.0000000e+00
   5.7166784e-02   8.0871150e-03   1.7822809e-03   4.0611356e-02   2.2787435e+01   0.0000000e+00
   6.6076006e-02   7.6411934e-03   1.8175904e-03   4.2278330e-02   1.8156727e+01   0.0000000e+00
   7.5583914e-02   7.3853882e-03   1.8670584e-03   4.3616222e-02   1.6160411e+01   0.0000000e+00
   8.5493886e-02   7.2956100e-03   1.9335981e-03   4.4620420e-02   1.4043416e+01   0.0000000e+00
   9.5578132e-02   7.3492040e-03   2.0196164e-03   4.5304232e-02   1.0707891e+01   0.0000000e+00
   1.0558916e-01   7.5294018e-03   2.1284478e-03   4.5660382e-02   9.2969290e+00   0.0000000e+00
   1.1522246e-01   7.8195594e-03   2.2638300e-03   4.5667084e-02   8.8503313e+00   1.1842770e+01
   1.2408298e-01   8.2045136e-03   2.4299152e-03   4.5343762e-02   8.1636610e+00   2.5819582e+01
   1.3186313e-01   8.6792044e-03   2.6319972e-03   4.4761720e-02   7.9518467e+00   3.8583049e+01
   1.3843713e-01   9.2436756e-03   2.8757864e-03   4.4003688e-02   7.3430219e+00   5.5560328e+01
   1.4376632e-01   9.8979906e-03   3.1667162e-03   4.3135222e-02   6.4305156e+00   6.9958016e+01
   1.4788873e-01   1.0639017e-02   3.5102712e-03   4.2198982e-02   5.6366890e+00   7.5279540e+01
   1.5085264e-01   1.1454863e-02   3.9108144e-03   4.1234056e-02   4.8754477e+00   8.1680793e+01
   1.5264661e-01   1.2323967e-02   4.3702056e-03   4.0289352e-02   4.7267833e+00   8.8259311e+01
   1.5322665e-01   1.3215575e-02   4.8889574e-03   3.9403230e-02   4.3846836e+00   9.0818709e+01
   1.5260844e-01   1.4099187e-02   5.4677746e-03   3.8601330e-02   3.5913140e+00   9.5837486e+01
   1.5090511e-01   1.4962110e-02   6.1100084e-03   3.7912326e-02   3.3444710e+00   1.0093326e+02
   1.4830370e-01   1.5803838e-02   6.8207652e-03   3.7354680e-02   3.6827533e+00   1.0191649e+02
   1.4510019e-01   1.6615731e-02   7.6033082e-03   3.6920068e-02   4.1315855e+00   1.0176713e+02
   1.4159613e-01   1.7376129e-02   8.4573730e-03   3.6579030e-02   4.2141645e+00   1.0181487e+02
   1.3801699e-01   1.8054059e-02   9.3760378e-03   3.6280536e-02   4.0238806e+00   1.0169130e+02
   1.3454616e-01   1.8612451e-02   1.0342952e-02   3.5951092e-02   3.2826772e+00   1.0147704e+02
   1.3129968e-01   1.9011885e-02   1.1331985e-02   3.5506946e-02   2.8912159e+00   1.0114590e+02
   1.2837443e-01   1.9227321e-02   1.2314200e-02   3.4880568e-02   3.6709738e+00   1.0083655e+02
   1.2583892e-01   1.9267243e-02   1.3263249e-02   3.4064356e-02   3.9211480e+00   1.0054271e+02
   1.2367005e-01   1.9162999e-02   1.4148400e-02   3.3108008e-02   3.8342461e+00   1.0018232e+02
   1.2177965e-01   1.8951183e-02   1.4933864e-02   3.2088828e-02   4.0514860e+00   9.9827667e+01
   1.2001159e-01   1.8675809e-02   1.5588730e-02   3.1110488e-02   4.0307206e+00   9.9403710e+01
   1.1819787e-01   1.8384385e-02   1.6088040e-02   3.0274988e-02   4.1331453e+00   9.8865526e+01
   1.1618993e-01   1.8116985e-02   1.6400342e-02   2.9652574e-02   4.0437301e+00   9.8252329e+01
   1.1382132e-01   1.7909531e-02   1.6492716e-02   2.9291734e-02   3.8507735e+00   9.7683794e+01
   1.1099774e-01   1.7791135e-02   1.6355297e-02   2.9233794e-02   3.9074069e+00   9.7064351e+01
   1.0777495e-01   1.7777163e-02   1.6001117e-02   2.9514538e-02   3.8473212e+00   9.6089644e+01
   1.0429104e-01   1.7878201e-02   1.5460635e-02   3.0148612e-02   3.9920787e+00   9.4933432e+01
   1.0070161e-01   1.8101633e-02   1.4785239e-02   3.1125358e-02   4.1885886e+00   9.3718559e+01
   9.7209184e-02   1.8447077e-02   1.4031109e-02   3.2426828e-02   4.2449588e+00   9.2664896e+01
   9.4015766e-02   1.8910275e-02   1.3247770e-02   3.4032274e-02   4.2670043e+00   9.1980911e+01
   9.1237842e-02   1.9480809e-02   1.2478331e-02   3.5908854e-02   4.1788281e+00   9.1263018e+01
   8.8934358e-02   2.0139192e-02   1.1754154e-02   3.8000958e-02   4.3415481e+00   9.0522616e+01
   8.7116612e-02   2.0858820e-02   1.1092787e-02   4.0243682e-02   4.4282851e+00   8.9909751e+01
   8.5740066e-02   2.1608106e-02   1.0499281e-02   4.2577166e-02   4.4004969e+00   8.9176648e+01
   8.4694960e-02   2.2353208e-02   9.9689726e-03   4.4918460e-02   4.4384503e+00   8.8382442e+01
   8.3837160e-02   2.3045784e-02   9.4898884e-03   4.7140446e-02   4.4978833e+00   8.7793181e+01
   8.3060216e-02   2.3617084e-02   9.0446376e-03   4.9069738e-02   4.8114631e+00   8.7320217e+01
   8.2244178e-02   2.3994882e-02   8.6178016e-03   5.0513684e-02   4.7550957e+00   8.6688341e+01
   8.1257366e-02   2.4106608e-02   8.1993742e-03   5.1291560e-02   4.5602888e+00   8.5824332e+01
   8.0056640e-02   2.3896582e-02   7.7828610e-03   5.1266226e-02   4.6959475e+00   8.4749691e+01
   7.8673730e-02   2.3359338e-02   7.3674994e-03   5.0432268e-02   4.3936004e+00   8.3724589e+01
   7.7169330e-02   2.2527352e-02   6.9561708e-03   4.8897086e-02   3.8845569e+00   8.2723524e+01
   7.5609448e-02   2.1445528e-02   6.5500124e-03   4.6783266e-02   3.8715031e+00   8.1377831e+01
   7.4038338e-02   2.0168656e-02   6.1466416e-03   4.4226158e-02   4.0477937e+00   8.0024831e+01
   7.2474950e-02   1.8759121e-02   5.7430710e-03   4.1368334e-02   3.9810418e+00   7.8681075e+01
   7.0916348e-02   1.7274977e-02   5.3423362e-03   3.8333518e-02   3.9213476e+00   7.7012788e+01
   6.9358440e-02   1.5764507e-02   4.9502980e-03   3.5218786e-02   3.8536223e+00   7.5380541e+01
   6.7835764e-02   1.4274776e-02   4.5711128e-03   3.2095108e-02   3.7755134e+00   7.3681595e+01
   6.6403860e-02   1.2850097e-02   4.2110650e-03   2.9021104e-02   4.1148719e+00   7.1857108e+01
   6.5070376e-02   1.1523040e-02   3.8771670e-03   2.6047038e-02   4.0333962e+00   6.9814012e+01
   6.3784016e-02   1.0316447e-02   3.5738744e-03   2.3211894e-02   3.6560233e+00   6.7717651e+01
   6.2486610e-02   9.2459578e-03   3.3030158e-03   2.0543070e-02   3.4955188e+00   6.5844887e+01
   6.1173162e-02   8.3190654e-03   3.0656052e-03   1.8062240e-02   3.2201273e+00   6.3612291e+01
   5.9900648e-02   7.5347006e-03   2.8637504e-03   1.5789524e-02   3.1373886e+00   6.1500761e+01
   5.8764938e-02   6.8845582e-03   2.6980960e-03   1.3737848e-02   2.8779346e+00   5.9089418e+01
   5.7883714e-02   6.3574590e-03   2.5660120e-03   1.1910648e-02   2.6755115e+00   5.6288901e+01
   5.7344896e-02   5.9424524e-03   2.4631986e-03   1.0308994e-02   2.7748336e+00   5.3937377e+01
   5.7174572e-02   5.6290730e-03   2.3853396e-03   8.9371160e-03   2.8963776e+00   5.1081707e+01
   5.7344768e-02   5.4055392e-03   2.3278362e-03   7.7975920e-03   2.8181463e+00   4.7585045e+01
   5.7783416e-02   5.2593564e-03   2.2842410e-03   6.8900560e-03   2.8077636e+00   4.3994819e+01
   5.8419146e-02   5.1797068e-03   2.2471518e-03   6.2154060e-03   3.3116536e+00   4.0348778e+01
   5.9190818e-02   5.1574030e-03   2.2123454e-03   5.7720960e-03   3.0332781e+00   3.6391128e+01
   6.0010908e-02   5.1843906e-03   2.1786022e-03   5.5534120e-03   2.6849640e+00   3.3393362e+01
   6.0792794e-02   5.2528646e-03   2.1437664e-03   5.5515160e-03   3.0863016e+00   3.1173072e+01
   6.1450206e-02   5.3548086e-03   2.1057780e-03   5.7611660e-03   3.0475366e+00   2.8050055e+01
   6.1882670e-02   5.4838934e-03   2.0633428e-03   6.1818160e-03   2.9809092e+00   2.5441317e+01
   6.2038854e-02   5.6392036e-03   2.0150976e-03   6.8177900e-03   2.8436211e+00   2.2487456e+01
   6.1930518e-02   5.8233412e-03   1.9606858e-03   7.6741280e-03   2.5135573e+00   1.9292262e+01
   6.1634236e-02   6.0374994e-03   1.9009736e-03   8.7526660e-03   2.4999850e+00   1.7370494e+01
   6.1302108e-02   6.2816228e-03   1.8388898e-03   1.0051706e-02   2.6190498e+00   1.4048527e+01
   6.1096758e-02   6.5532588e-03   1.7794497e-03   1.1562076e-02   2.7577312e+00   1.0272484e+01
   6.1137706e-02   6.8460418e-03   1.7280616e-03   1.3268634e-02   2.8206827e+00   7.9267267e+00
   6.1490302e-02   7.1516610e-03   1.6890752e-03   1.5156146e-02   2.9423047e+00   6.7580187e+00
   6.2184934e-02   7.4620858e-03   1.6653881e-03   1.7205890e-02   3.0007444e+00   7.1229222e+00
   6.3259002e-02   7.7687286e-03   1.6595374e-03   1.9400114e-02   2.8654986e+00   7.7455160e+00
   6.4766508e-02   8.0622854e-03   1.6738996e-03   2.1729098e-02   2.9356117e+00   8.2551730e+00
   6.6747208e-02   8.3380122e-03   1.7098158e-03   2.4186536e-02   2.8059654e+00   8.7162475e+00
   6.9205962e-02   8.5958566e-03   1.7671096e-03   2.6759622e-02   2.7072507e+00   9.1173708e+00
   7.2129084e-02   8.8378610e-03   1.8451735e-03   2.9419918e-02   2.8588515e+00   9.7216240e+00
   7.5489408e-02   9.0707042e-03   1.9448472e-03   3.2121984e-02   2.6427932e+00   1.0317648e+01
   7.9267984e-02   9.3049776e-03   2.0671414e-03   3.4799252e-02   2.7414228e+00   1.0752189e+01
   8.3456612e-02   9.5541340e-03   2.2107632e-03   3.7356620e-02   2.7553774e+00   1.0932852e+01
   8.8035544e-02   9.8324732e-03   2.3730258e-03   3.9680234e-02   2.7470345e+00   1.1607484e+01
   9.3019138e-02   1.0152474e-02   2.5509256e-03   4.1661192e-02   2.8697425e+00   1.2729507e+01
   9.8430654e-02   1.0528385e-02   2.7406650e-03   4.3190768e-02   2.6316267e+00   1.3179358e+01
   1.0424569e-01   1.0972012e-02   2.9378472e-03   4.4156636e-02   2.9696529e+00   1.2925312e+01
   1.1040048e-01   1.1485759e-02   3.1376328e-03   4.4476442e-02   2.7458787e+00   1.3019247e+01
   1.1681464e-01   1.2067840e-02   3.3368766e-03   4.4099844e-02   2.9285771e+00   1.3568769e+01
   1.2345198e-01   1.2713725e-02   3.5366386e-03   4.3026006e-02   2.7535456e+00   1.3408423e+01
   1.3029229e-01   1.3411577e-02   3.7407674e-03   4.1334370e-02   2.6146571e+00   1.2433550e+01
   1.3731383e-01   1.4146445e-02   3.9528404e-03   3.9149386e-02   3.0121972e+00   1.1900479e+01
   1.4454657e-01   1.4902620e-02   4.1753154e-03   3.6624042e-02   1.0781808e+00   1.1779564e+01
   1.5197849e-01   1.5660605e-02   4.4107962e-03   3.3924132e-02   1.0111197e+01   1.1945389e+01
   1.5946952e-01   1.6404384e-02   4.6613946e-03   3.1190338e-02   3.0589953e+01   1.2265674e+01
   1.6678253e-01   1.7122185e-02   4.9274000e-03   2.8533610e-02   5.0183118e+01   1.1527533e+01
   1.7359982e-01   1.7795813e-02   5.2086694e-03   2.6034380e-02   6.9797927e+01   1.1026229e+01
   1.7952485e-01   1.8399119e-02   5.5041816e-03   2.3744666e-02   8.3846996e+01   1.1122879e+01
   1.8409767e-01   1.8896887e-02   5.8086818e-03   2.1690438e-02   9.2886757e+01   1.0220024e+01
   1.8682481e-01   1.9253225e-02   6.1162144e-03   1.9874786e-02   1.0088071e+02   9.0688016e+00
   1.8730678e-01   1.9444099e-02   6.4218076e-03   1.8295168e-02   1.0653794e+02   7.8471805e+00
   1.8542608e-01   1.9446501e-02   6.7150148e-03   1.6945766e-02   1.1127682e+02   5.9093835e+00
   1.8128311e-01   1.9248635e-02   6.9868792e-03   1.5812332e-02   1.1405839e+02   3.0680362e+00
   1.7504796e-01   1.8868547e-02   7.2385960e-03   1.4880588e-02   1.1598051e+02   0.0000000e+00
   1.6702117e-01   1.8328327e-02   7.4750444e-03   1.4142380e-02   1.1728026e+02   0.0000000e+00
   1.5764556e-01   1.7642135e-02   7.6988038e-03   1.3589530e-02   1.1757216e+02   0.0000000e+00
   1.4743972e-01   1.6829325e-02   7.9095870e-03   1.3206616e-02   1.1780480e+02   0.0000000e+00
   1.3689739e-01   1.5914928e-02   8.1045392e-03   1.2974468e-02   1.1767804e+02   0.0000000e+00
   1.2637443e-01   1.4927475e-02   8.2748364e-03   1.2880112e-02   1.1775148e+02   0.0000000e+00
   1.1610565e-01   1.3894589e-02   8.4068810e-03   1.2916608e-02   1.1780331e+02   0.0000000e+00
   1.0623080e-01   1.2843690e-02   8.4909378e-03   1.3072042e-02   1.1797112e+02   0.0000000e+00
   9.6799184e-02   1.1805545e-02   8.5264412e-03   1.3335146e-02   1.1830797e+02   0.0000000e+00
   8.7849034e-02   1.0807433e-02   8.5168474e-03   1.3708666e-02   1.1834265e+02   0.0000000e+00
   7.9459478e-02   9.8675240e-03   8.4614518e-03   1.4205606e-02   1.1847238e+02   0.0000000e+00
   7.1703968e-02   8.9971590e-03   8.3619390e-03   1.4840696e-02   1.1863719e+02   0.0000000e+00
   6.4641894e-02   8.2046938e-03   8.2240114e-03   1.5627302e-02   1.1877513e+02   0.0000000e+00
   5.8341038e-02   7.4953534e-03   8.0519224e-03   1.6576882e-02   1.1884324e+02   0.0000000e+00
   5.2838266e-02   6.8723652e-03   7.8517412e-03   1.7698832e-02   1.1888391e+02   0.0000000e+00
   4.8142904e-02   6.3392536e-03   7.6288024e-03   1.9005746e-02   1.1903932e+02   0.0000000e+00
   4.4271292e-02   5.8967466e-03   7.3834750e-03   2.0510306e-02   1.1912836e+02   0.0000000e+00
   4.1227878e-02   5.5418486e-03   7.1139256e-03   2.2214656e-02   1.1910929e+02   0.0000000e+00
   3.8985720e-02   5.2682082e-03   6.8235580e-03   2.4113340e-02   1.1902125e+02   0.0000000e+00
   3.7487672e-02   5.0649122e-03   6.5173906e-03   2.6202822e-02   1.1894284e+02   0.0000000e+00
   3.6655868e-02   4.9199592e-03   6.1965674e-03   2.8480886e-02   1.1888051e+02   0.0000000e+00
   3.6410932e-02   4.8224910e-03   5.8644818e-03   3.0928460e-02   1.1882484e+02   0.0000000e+00
   3.6663838e-02   4.7605958e-03   5.5226878e-03   3.3501554e-02   1.1878629e+02   0.0000000e+00
   3.7308938e-02   4.7215284e-03   5.1709382e-03   3.6140798e-02   1.1882734e+02   0.0000000e+00
   3.8245106e-02   4.6945024e-03   4.8146048e-03   3.8783390e-02   1.1898768e+02   0.0000000e+00
   3.9364448e-02   4.6719930e-03   4.4632174e-03   4.1365372e-02   1.1907269e+02   0.0000000e+00
   4.0526340e-02   4.6488740e-03   4.1276824e-03   4.3801046e-02   1.1915080e+02   0.0000000e+00
   4.1549216e-02   4.6200824e-03   3.8163698e-03   4.5982400e-02   1.1930819e+02   0.0000000e+00
   4.2229572e-02   4.5765780e-03   3.5340842e-03   4.7809582e-02   1.1943211e+02   0.0000000e+00
   4.2386868e-02   4.5070164e-03   3.2834760e-03   4.9213276e-02   1.1953570e+02   0.0000000e+00
   4.1927628e-02   4.4039208e-03   3.0648706e-03   5.0122656e-02   1.1963443e+02   0.0000000e+00
   4.0864156e-02   4.2625480e-03   2.8767220e-03   5.0453490e-02   1.1972078e+02   0.0000000e+00
   3.9243048e-02   4.0827948e-03   2.7164054e-03   5.0184610e-02   1.1973703e+02   0.0000000e+00
   3.7141348e-02   3.8728736e-03   2.5808530e-03   4.9338054e-02   1.1966047e+02   0.0000000e+00
   3.4692564e-02   3.6434206e-03   2.4655158e-03   4.7928822e-02   1.1949070e+02   0.0000000e+00
   3.2036616e-02   3.4060542e-03   2.3642004e-03   4.6027632e-02   1.1925370e+02   0.0000000e+00
   2.9296764e-02   3.1750130e-03   2.2694570e-03   4.3753108e-02   1.1897556e+02   0.0000000e+00
   2.6583772e-02   2.9644576e-03   2.1733226e-03   4.1206684e-02   1.1856449e+02   0.0000000e+00
   2.3992796e-02   2.7871402e-03   2.0709906e-03   3.8469370e-02   1.1801117e+02   0.0000000e+00
   2.1595418e-02   2.6558012e-03   1.9627108e-03   3.5625056e-02   1.1747085e+02   0.0000000e+00
   1.9435501e-02   2.5855988e-03   1.8527878e-03   3.2765782e-02   1.1688892e+02   0.0000000e+00
   1.7536588e-02   2.5954566e-03   1.7469642e-03   2.9968544e-02   1.1616925e+02   0.0000000e+00
   1.5902771e-02   2.7099512e-03   1.6492452e-03   2.7284830e-02   1.1544719e+02   0.0000000e+00
   1.4519608e-02   2.9574354e-03   1.5614963e-03   2.4751944e-02   1.1468652e+02   0.0000000e+00
   1.3363106e-02   3.3663078e-03   1.4839757e-03   2.2404570e-02   1.1386434e+02   0.0000000e+00
   1.2411096e-02   3.9698104e-03   1.4157989e-03   2.0274628e-02   1.1291650e+02   0.0000000e+00
   1.1643713e-02   4.8101542e-03   1.3559577e-03   1.8379080e-02   1.1183683e+02   0.0000000e+00
   1.1037628e-02   5.9326602e-03   1.3032401e-03   1.6722982e-02   1.1070778e+02   0.0000000e+00
   1.0573136e-02   7.3861316e-03   1.2559568e-03   1.5311198e-02   1.0930367e+02   0.0000000e+00
   1.0245749e-02   9.2274794e-03   1.2132914e-03   1.4144822e-02   1.0769297e+02   0.0000000e+00
   1.0059640e-02   1.1516909e-02   1.1749286e-03   1.3212026e-02   1.0610601e+02   0.0000000e+00
   1.0018512e-02   1.4318828e-02   1.1398397e-03   1.2488614e-02   1.0459070e+02   0.0000000e+00
   1.0129536e-02   1.7704471e-02   1.1085201e-03   1.1942304e-02   1.0292658e+02   0.0000000e+00
   1.0398142e-02   2.1746810e-02   1.0830235e-03   1.1535492e-02   1.0065460e+02   0.0000000e+00
   1.0823183e-02   2.6518398e-02   1.0648477e-03   1.1234288e-02   9.8390351e+01   0.0000000e+00
   1.1404048e-02   3.2092174e-02   1.0558279e-03   1.1013864e-02   9.6544803e+01   0.0000000e+00
   1.2138070e-02   3.8538668e-02   1.0578787e-03   1.0851130e-02   9.4317144e+01   0.0000000e+00
   1.3015579e-02   4.5905938e-02   1.0712655e-03   1.0721886e-02   9.1986388e+01   0.0000000e+00
   1.4025508e-02   5.4203016e-02   1.0946813e-03   1.0605414e-02   8.9564542e+01   0.0000000e+00
   1.5157857e-02   6.3403108e-02   1.1260410e-03   1.0483198e-02   8.6804880e+01   0.0000000e+00
   1.6402179e-02   7.3433880e-02   1.1627582e-03   1.0337992e-02   8.4354316e+01   0.0000000e+00
   1.7744068e-02   8.4176854e-02   1.2018258e-03   1.0156584e-02   8.1789314e+01   0.0000000e+00
   1.9159678e-02   9.5468018e-02   1.2403475e-03   9.9294300e-03   7.9256441e+01   0.0000000e+00
   2.0620250e-02   1.0710134e-01   1.2755200e-03   9.6468780e-03   7.6923176e+01   0.0000000e+00
   2.2094838e-02   1.1889681e-01   1.3048051e-03   9.2981340e-03   7.4592008e+01   0.0000000e+00
   2.3542958e-02   1.3072807e-01   1.3264181e-03   8.8805140e-03   7.2294725e+01   0.0000000e+00
   2.4910492e-02   1.4245633e-01   1.3388644e-03   8.4009440e-03   6.9466947e+01   0.0000000e+00
   2.6133138e-02   1.5389295e-01   1.3415078e-03   7.8714920e-03   6.7019913e+01   0.0000000e+00
   2.7151794e-02   1.6484947e-01   1.3351421e-03   7.3105580e-03   6.4559295e+01   0.0000000e+00
   2.7926428e-02   1.7514972e-01   1.3213500e-03   6.7353100e-03   6.1354875e+01   0.0000000e+00
   2.8438234e-02   1.8455986e-01   1.3017295e-03   6.1585540e-03   5.8680557e+01   0.0000000e+00
   2.8683374e-02   1.9281638e-01   1.2772919e-03   5.5945200e-03   5.5595924e+01   0.0000000e+00
   2.8664998e-02   1.9964009e-01   1.2484546e-03   5.0581340e-03   5.1698251e+01   0.0000000e+00
   2.8396954e-02   2.0474896e-01   1.2155340e-03   4.5625600e-03   4.8171945e+01   0.0000000e+00
   2.7904624e-02   2.0803752e-01   1.1794556e-03   4.1196580e-03   4.5256174e+01   0.0000000e+00
   2.7226506e-02   2.0962738e-01   1.1419231e-03   3.7404440e-03   4.3111311e+01   0.0000000e+00
   2.6420188e-02   2.0972482e-01   1.1049450e-03   3.4343580e-03   4.1832424e+01   0.0000000e+00
   2.5550492e-02   2.0846656e-01   1.0697100e-03   3.2088140e-03   4.1565111e+01   0.0000000e+00
   2.4669712e-02   2.0588850e-01   1.0363789e-03   3.0690360e-03   4.1558692e+01   0.0000000e+00
   2.3810662e-02   2.0202702e-01   1.0049037e-03   3.0190060e-03   4.1630126e+01   0.0000000e+00
   2.2996218e-02   1.9695847e-01   9.7569896e-04   3.0629360e-03   4.2044189e+01   0.0000000e+00
   2.2243714e-02   1.9078242e-01   9.5057360e-04   3.2048520e-03   4.2342073e+01   0.0000000e+00
   2.1559290e-02   1.8352937e-01   9.3145340e-04   3.4479180e-03   4.2700182e+01   0.0000000e+00
   2.0940116e-02   1.7516300e-01   9.1867984e-04   3.7931080e-03   4.2819038e+01   0.0000000e+00
   2.0381308e-02   1.6574443e-01   9.1167796e-04   4.2413500e-03   4.3051442e+01   0.0000000e+00
   1.9876326e-02   1.5544041e-01   9.0975574e-04   4.7979000e-03   4.3654891e+01   0.0000000e+00
   1.9415156e-02   1.4450919e-01   9.1287620e-04   5.4717740e-03   4.3723726e+01   0.0000000e+00
   1.8978688e-02   1.3328445e-01   9.2175828e-04   6.2759380e-03   4.3792817e+01   0.0000000e+00
   1.8532127e-02   1.2207047e-01   9.3722028e-04   7.2269360e-03   4.4202801e+01   0.0000000e+00
   1.8043616e-02   1.1110619e-01   9.5953748e-04   8.3439600e-03   4.4264770e+01   0.0000000e+00
   1.7493756e-02   1.0056270e-01   9.8817088e-04   9.6492900e-03   4.4157378e+01   0.0000000e+00
   1.6878646e-02   9.0546752e-02   1.0230060e-03   1.1163402e-02   4.4384363e+01   0.0000000e+00
   1.6228268e-02   8.1109830e-02   1.0647932e-03   1.2901616e-02   4.4634970e+01   0.0000000e+00
   1.5591775e-02   7.2277704e-02   1.1143593e-03   1.4883710e-02   4.4773805e+01   0.0000000e+00
   1.5031045e-02   6.4068936e-02   1.1726304e-03   1.7141484e-02   4.4740070e+01   0.0000000e+00
   1.4624659e-02   5.6495268e-02   1.2397259e-03   1.9703292e-02   4.4325290e+01   0.0000000e+00
   1.4449835e-02   4.9576416e-02   1.3142651e-03   2.2581506e-02   4.4257486e+01   0.0000000e+00
   1.4578935e-02   4.3303384e-02   1.3941395e-03   2.5783202e-02   4.4171417e+01   0.0000000e+00
   1.5081391e-02   3.7642828e-02   1.4766070e-03   2.9323264e-02   4.3917459e+01   0.0000000e+00
   1.6028887e-02   3.2581670e-02   1.5600582e-03   3.3220206e-02   4.3865030e+01   3.3628071e+01
   1.7491997e-02   2.8118472e-02   1.6454650e-03   3.7476354e-02   4.3413289e+01   6.4086563e+01
   1.9530670e-02   2.4250798e-02   1.7342916e-03   4.2080466e-02   4.3107174e+01   8.1883506e+01
   2.2203532e-02   2.0959080e-02   1.8283016e-03   4.7022910e-02   4.2342118e+01   8.8057304e+01
   2.5563342e-02   1.8206435e-02   1.9297714e-03   5.2281426e-02   4.1387443e+01   9.4672224e+01
   2.9640566e-02   1.5947556e-02   2.0392476e-03   5.7799094e-02   4.0540305e+01   9.8952281e+01
   3.4437914e-02   1.4127653e-02   2.1559448e-03   6.3469898e-02   3.8968547e+01   6.2174077e+01
   3.9926122e-02   1.2696725e-02   2.2799656e-03   6.9149132e-02   3.7241555e+01   1.7928052e+01
   4.6042252e-02   1.1614607e-02   2.4115790e-03   7.4671762e-02   3.2863235e+01   0.0000000e+00
   5.2684736e-02   1.0842280e-02   2.5503266e-03   7.9859842e-02   2.8336211e+01   0.0000000e+00
   5.9704916e-02   1.0337977e-02   2.6980988e-03   8.4510806e-02   2.5956189e+01   0.0000000e+00
   6.6905170e-02   1.0064132e-02   2.8612244e-03   8.8377040e-02   2.1303784e+01   0.0000000e+00
   7.4037990e-02   9.9906220e-03   3.0480026e-03   9.1268236e-02   1.7068984e+01   0.0000000e+00
   8.0825586e-02   1.0090242e-02   3.2659190e-03   9.3111916e-02   1.3945104e+01   0.0000000e+00
   8.6965388e-02   1.0337776e-02   3.5216468e-03   9.3910356e-02   1.0887131e+01   6.3172674e+00
   9.2138300e-02   1.0706467e-02   3.8214982e-03   9.3801416e-02   1.0070908e+01   2.0406475e+01
   9.6139150e-02   1.1170198e-02   4.1698984e-03   9.2989876e-02   9.2161118e+00   3.3306028e+01
   9.8946776e-02   1.1706285e-02   4.5682938e-03   9.1592676e-02   8.5320832e+00   4.5896000e+01
   1.0060398e-01   1.2288216e-02   5.0151264e-03   8.9633236e-02   8.3425915e+00   6.1842721e+01
   1.0115454e-01   1.2882435e-02   5.5046016e-03   8.7109836e-02   7.6613587e+00   8.0039016e+01
   1.0063844e-01   1.3457192e-02   6.0267208e-03   8.4079368e-02   7.5613035e+00   9.0938953e+01
   9.9080150e-02   1.3987772e-02   6.5703706e-03   8.0620082e-02   7.3004268e+00   9.4875441e+01
   9.6556186e-02   1.4447583e-02   7.1223628e-03   7.6778402e-02   6.3007214e+00   9.9190852e+01
   9.3226342e-02   1.4806618e-02   7.6679336e-03   7.2630534e-02   5.2823486e+00   1.0144572e+02
   8.9317024e-02   1.5039642e-02   8.1946876e-03   6.8302436e-02   5.0639511e+00   1.0184236e+02
   8.5103634e-02   1.5129821e-02   8.6880826e-03   6.3909282e-02   5.6908245e+00   1.0193635e+02
   8.0857312e-02   1.5074641e-02   9.1266598e-03   5.9527242e-02   6.0923801e+00   1.0171590e+02
   7.6804746e-02   1.4892548e-02   9.4809488e-03   5.5237152e-02   6.1007686e+00   1.0191964e+02
   7.3122472e-02   1.4609530e-02   9.7194016e-03   5.1128370e-02   5.5622327e+00   1.0190558e+02
   6.9952200e-02   1.4240516e-02   9.8172974e-03   4.7258886e-02   4.5723537e+00   1.0190955e+02
   6.7381430e-02   1.3798116e-02   9.7617558e-03   4.3644150e-02   4.5966872e+00   1.0183723e+02
   6.5449196e-02   1.3301295e-02   9.5625062e-03   4.0262376e-02   5.2242988e+00   1.0176848e+02
   6.4197002e-02   1.2763997e-02   9.2455808e-03   3.7086974e-02   5.2571041e+00   1.0184554e+02
   6.3663666e-02   1.2190180e-02   8.8387056e-03   3.4095132e-02   4.9981928e+00   1.0177488e+02
   6.3855566e-02   1.1582113e-02   8.3681528e-03   3.1255528e-02   4.8227928e+00   1.0174838e+02
   6.4728488e-02   1.0949963e-02   7.8532292e-03   2.8560810e-02   4.8971621e+00   1.0160076e+02
   6.6224052e-02   1.0313981e-02   7.3106086e-03   2.6030774e-02   5.0288770e+00   1.0150194e+02
   6.8305170e-02   9.6997228e-03   6.7563796e-03   2.3686144e-02   5.0118020e+00   1.0140201e+02
   7.0925978e-02   9.1279858e-03   6.2010540e-03   2.1545994e-02   4.9233678e+00   1.0096664e+02
   7.4007076e-02   8.6090572e-03   5.6540660e-03   1.9617472e-02   4.8731944e+00   1.0051298e+02
   7.7413172e-02   8.1462890e-03   5.1256274e-03   1.7901404e-02   5.0725517e+00   1.0013602e+02
   8.0979056e-02   7.7371460e-03   4.6229148e-03   1.6401496e-02   5.1452984e+00   9.9689264e+01
   8.4543118e-02   7.3755802e-03   4.1495798e-03   1.5114866e-02   4.9390108e+00   9.9178905e+01
   8.7926406e-02   7.0561258e-03   3.7104208e-03   1.4035186e-02   4.7827488e+00   9.8640593e+01
   9.0986954e-02   6.7732150e-03   3.3115450e-03   1.3152376e-02   4.7257001e+00   9.8102818e+01
   9.3700838e-02   6.5211120e-03   2.9558262e-03   1.2456260e-02   4.7257840e+00   9.7549219e+01
   9.6125208e-02   6.2970582e-03   2.6435394e-03   1.1938508e-02   4.8240191e+00   9.6886287e+01
   9.8317230e-02   6.1036618e-03   2.3745016e-03   1.1580998e-02   4.9786898e+00   9.6074772e+01
   1.0032315e-01   5.9456568e-03   2.1476446e-03   1.1362474e-02   4.5859326e+00   9.5257417e+01
   1.0219050e-01   5.8264458e-03   1.9607722e-03   1.1264552e-02   4.4304763e+00   9.4334739e+01
   1.0394465e-01   5.7467268e-03   1.8115597e-03   1.1263626e-02   4.8600594e+00   9.3307351e+01
   1.0559233e-01   5.7043190e-03   1.6970953e-03   1.1329874e-02   4.9127122e+00   9.2400292e+01
   1.0713162e-01   5.6964064e-03   1.6134548e-03   1.1435792e-02   5.1344326e+00   9.1707793e+01
   1.0850199e-01   5.7185996e-03   1.5564775e-03   1.1559324e-02   5.3481335e+00   9.0967524e+01
   1.0957694e-01   5.7648414e-03   1.5215384e-03   1.1679598e-02   5.3020973e+00   8.9760492e+01
   1.1022936e-01   5.8288882e-03   1.5039123e-03   1.1779976e-02   5.3670981e+00   8.8574107e+01
   1.1039060e-01   5.9030880e-03   1.4998922e-03   1.1845770e-02   5.4226699e+00   8.7371736e+01
   1.1006336e-01   5.9780622e-03   1.5075354e-03   1.1860740e-02   5.4736890e+00   8.5818071e+01
   1.0925433e-01   6.0415572e-03   1.5255609e-03   1.1810394e-02   5.3904781e+00   8.4256419e+01
   1.0792844e-01   6.0800146e-03   1.5519510e-03   1.1679410e-02   5.3060878e+00   8.2601698e+01
   1.0603503e-01   6.0846350e-03   1.5839135e-03   1.1457276e-02   5.2817080e+00   8.1304610e+01
   1.0356652e-01   6.0535732e-03   1.6176484e-03   1.1142730e-02   5.3286123e+00   8.0048429e+01
   1.0063987e-01   5.9906378e-03   1.6487306e-03   1.0743440e-02   5.4171631e+00   7.8096533e+01
   9.7453490e-02   5.9043254e-03   1.6736904e-03   1.0278766e-02   5.3678864e+00   7.6161702e+01
   9.4162440e-02   5.8049230e-03   1.6903691e-03   9.7683080e-03   5.1954828e+00   7.4581827e+01
   9.0848670e-02   5.7005996e-03   1.6967445e-03   9.2266860e-03   4.9549294e+00   7.2895131e+01
   8.7552364e-02   5.5954592e-03   1.6929973e-03   8.6695660e-03   4.9939330e+00   7.0508177e+01
   8.4327262e-02   5.4907766e-03   1.6821034e-03   8.1133780e-03   4.9822071e+00   6.7668542e+01
   8.1233478e-02   5.3888064e-03   1.6662830e-03   7.5734020e-03   4.8970465e+00   6.5207902e+01
   7.8313774e-02   5.2946748e-03   1.6464112e-03   7.0586780e-03   5.2195010e+00   6.3042915e+01
   7.5658754e-02   5.2134980e-03   1.6225284e-03   6.5712340e-03   5.1474746e+00   6.0662276e+01
   7.3376914e-02   5.1468260e-03   1.5954742e-03   6.1092540e-03   5.0484917e+00   5.8078677e+01
   7.1523828e-02   5.0938492e-03   1.5680436e-03   5.6687080e-03   4.9950073e+00   5.5255478e+01
   7.0140014e-02   5.0527620e-03   1.5425508e-03   5.2492240e-03   4.5517585e+00   5.2104482e+01
   6.9258336e-02   5.0219754e-03   1.5207456e-03   4.8550780e-03   4.6644160e+00   4.8654700e+01
   6.8877764e-02   5.0021060e-03   1.5042266e-03   4.4926460e-03   4.6593705e+00   4.4852937e+01
   6.8981166e-02   4.9935898e-03   1.4930389e-03   4.1709720e-03   4.3348816e+00   4.1427541e+01
   6.9530806e-02   4.9953078e-03   1.4862321e-03   3.9001860e-03   4.1695550e+00   3.8314547e+01
   7.0453784e-02   5.0053232e-03   1.4837307e-03   3.6911100e-03   3.7385715e+00   3.5270941e+01
   7.1648286e-02   5.0212698e-03   1.4872716e-03   3.5559140e-03   3.5552095e+00   3.2428733e+01
   7.2989138e-02   5.0397366e-03   1.4996529e-03   3.5069280e-03   3.7742346e+00   2.8961547e+01
   7.4374260e-02   5.0569898e-03   1.5233096e-03   3.5568400e-03   3.6890089e+00   2.5710499e+01
   7.5709910e-02   5.0725562e-03   1.5595039e-03   3.7195900e-03   3.1869673e+00   2.2424950e+01
   7.6886482e-02   5.0866964e-03   1.6089546e-03   4.0083960e-03   2.9132500e+00   1.8153543e+01
   7.7846954e-02   5.0970980e-03   1.6720388e-03   4.4341440e-03   2.8612326e+00   1.4419041e+01
   7.8580176e-02   5.1026504e-03   1.7485205e-03   5.0074920e-03   2.6811859e+00   1.1061681e+01
   7.9109938e-02   5.1072712e-03   1.8382662e-03   5.7422280e-03   2.6909536e+00   7.5471488e+00
   7.9541960e-02   5.1163606e-03   1.9414390e-03   6.6540280e-03   2.7452790e+00   5.0302364e+00
   8.0049126e-02   5.1343394e-03   2.0583984e-03   7.7560780e-03   2.6717782e+00   4.0904919e+00
   8.0823514e-02   5.1686128e-03   2.1883190e-03   9.0615400e-03   2.8061330e+00   3.4755934e+00
   8.2049042e-02   5.2269134e-03   2.3285658e-03   1.0583870e-02   2.8739113e+00   3.0011977e+00
   8.3880658e-02   5.3143388e-03   2.4760962e-03   1.2333080e-02   2.7878755e+00   3.6420106e+00
   8.6430528e-02   5.4354956e-03   2.6280618e-03   1.4313952e-02   2.7037466e+00   4.1564193e+00
   8.9775998e-02   5.5930572e-03   2.7827482e-03   1.6521350e-02   2.6143880e+00   4.6021491e+00
   9.3946470e-02   5.7905072e-03   2.9394456e-03   1.8937894e-02   2.7161703e+00   5.7790912e+00
   9.8907042e-02   6.0365434e-03   3.0991944e-03   2.1534888e-02   2.6659812e+00   6.4712242e+00
   1.0454476e-01   6.3408290e-03   3.2650496e-03   2.4272704e-02   2.6237536e+00   6.7627396e+00
   1.1065338e-01   6.7102262e-03   3.4394758e-03   2.7094908e-02   2.5282763e+00   7.4610194e+00
   1.1697875e-01   7.1498382e-03   3.6239208e-03   2.9937204e-02   2.5437829e+00   8.1117632e+00
   1.2325045e-01   7.6630728e-03   3.8171830e-03   3.2732284e-02   2.9204605e+00   8.5702335e+00
   1.2923093e-01   8.2498542e-03   4.0160534e-03   3.5389948e-02   2.8486834e+00   8.8812352e+00
   1.3482584e-01   8.9069258e-03   4.2166832e-03   3.7797220e-02   3.0050750e+00   8.9958180e+00
   1.4004245e-01   9.6280778e-03   4.4130278e-03   3.9815858e-02   2.7624296e+00   9.0192571e+00
   1.4483235e-01   1.0403763e-02   4.6028288e-03   4.1324124e-02   2.7318834e+00   8.9672920e+00
   1.4906860e-01   1.1224758e-02   4.7902238e-03   4.2278612e-02   2.9490711e+00   9.1489108e+00
   1.5259958e-01   1.2082710e-02   4.9805288e-03   4.2699410e-02   2.5263412e+00   9.1051840e+00
   1.5528356e-01   1.2969646e-02   5.1782342e-03   4.2669482e-02   3.0483845e+00   8.5438807e+00
   1.5704408e-01   1.3878834e-02   5.3861336e-03   4.2302564e-02   1.8799521e+00   8.2942004e+00
   1.5783735e-01   1.4798422e-02   5.6037582e-03   4.1689466e-02   7.4992118e+00   8.3991604e+00
   1.5758672e-01   1.5706777e-02   5.8290348e-03   4.0921834e-02   2.5736600e+01   8.4076436e+00
   1.5621281e-01   1.6579880e-02   6.0632324e-03   4.0095368e-02   4.7194054e+01   7.5444276e+00
   1.5370515e-01   1.7400847e-02   6.3073440e-03   3.9287020e-02   6.9184299e+01   5.8441771e+00
   1.5018713e-01   1.8155321e-02   6.5556868e-03   3.8547446e-02   8.5481110e+01   4.8558409e+00
   1.4588113e-01   1.8814685e-02   6.7992046e-03   3.7897738e-02   9.5273857e+01   3.8933038e+00
   1.4098049e-01   1.9342647e-02   7.0309504e-03   3.7329796e-02   1.0420675e+02   2.5635522e+00
   1.3554449e-01   1.9718897e-02   7.2474638e-03   3.6823156e-02   1.1090234e+02   1.5056066e+00
   1.2954210e-01   1.9932451e-02   7.4479324e-03   3.6367002e-02   1.1566635e+02   2.0275831e-01
   1.2293788e-01   1.9978389e-02   7.6372830e-03   3.5944706e-02   1.1837320e+02   0.0000000e+00
   1.1570045e-01   1.9863869e-02   7.8257940e-03   3.5527640e-02   1.2001320e+02   0.0000000e+00
   1.0791542e-01   1.9592581e-02   8.0200494e-03   3.5094780e-02   1.2114875e+02   0.0000000e+00
   9.9792392e-02   1.9162795e-02   8.2182752e-03   3.4624834e-02   1.2128690e+02   0.0000000e+00
   9.1530444e-02   1.8579393e-02   8.4133164e-03   3.4071516e-02   1.2128605e+02   0.0000000e+00
   8.3310708e-02   1.7866789e-02   8.5999746e-03   3.3361658e-02   1.2071611e+02   0.0000000e+00
   7.5279126e-02   1.7068773e-02   8.7788404e-03   3.2420004e-02   1.2024222e+02   0.0000000e+00
   6.7544730e-02   1.6223779e-02   8.9526854e-03   3.1212572e-02   1.2006762e+02   0.0000000e+00
   6.0196442e-02   1.5354304e-02   9.1244694e-03   2.9765974e-02   1.2007808e+02   0.0000000e+00
   5.3275086e-02   1.4479238e-02   9.2956598e-03   2.8135656e-02   1.2031596e+02   0.0000000e+00
   4.6794440e-02   1.3617976e-02   9.4610500e-03   2.6381592e-02   1.2028976e+02   0.0000000e+00
   4.0773360e-02   1.2784682e-02   9.6091680e-03   2.4557310e-02   1.2035677e+02   0.0000000e+00
   3.5242238e-02   1.1987133e-02   9.7274504e-03   2.2707504e-02   1.2021685e+02   0.0000000e+00
   3.0217556e-02   1.1229729e-02   9.7991046e-03   2.0875656e-02   1.1995477e+02   0.0000000e+00
   2.5695610e-02   1.0517681e-02   9.8036622e-03   1.9094750e-02   1.1993379e+02   0.0000000e+00
   2.1678864e-02   9.8568360e-03   9.7270016e-03   1.7389846e-02   1.1975716e+02   0.0000000e+00
   1.8169895e-02   9.2539138e-03   9.5647694e-03   1.5783370e-02   1.1963032e+02   0.0000000e+00
   1.5160427e-02   8.7163596e-03   9.3213350e-03   1.4285096e-02   1.1960178e+02   0.0000000e+00
   1.2629107e-02   8.2466908e-03   9.0072406e-03   1.2895786e-02   1.1943825e+02   0.0000000e+00
   1.0542453e-02   7.8448844e-03   8.6383340e-03   1.1617410e-02   1.1923574e+02   0.0000000e+00
   8.8657796e-03   7.5106674e-03   8.2325194e-03   1.0451080e-02   1.1912665e+02   0.0000000e+00
   7.5680688e-03   7.2406206e-03   7.8026958e-03   9.3945440e-03   1.1901970e+02   0.0000000e+00
   6.6173002e-03   7.0298016e-03   7.3576586e-03   8.4454620e-03   1.1887943e+02   0.0000000e+00
   5.9772902e-03   6.8701334e-03   6.9019238e-03   7.6008900e-03   1.1883286e+02   0.0000000e+00
   5.6126904e-03   6.7481628e-03   6.4369676e-03   6.8570480e-03   1.1879401e+02   0.0000000e+00
   5.4896464e-03   6.6511692e-03   5.9647272e-03   6.2112160e-03   1.1878137e+02   0.0000000e+00
   5.5719108e-03   6.5751890e-03   5.4851118e-03   5.6608600e-03   1.1873610e+02   0.0000000e+00
   5.8203826e-03   6.5246606e-03   5.0013254e-03   5.2029840e-03   1.1853321e+02   0.0000000e+00
   6.1936672e-03   6.5060160e-03   4.5225840e-03   4.8350320e-03   1.1834009e+02   0.0000000e+00
   6.6486580e-03   6.5236682e-03   4.0576874e-03   4.5531920e-03   1.1806288e+02   0.0000000e+00
   7.1440766e-03   6.5787560e-03   3.6147088e-03   4.3494220e-03   1.1765858e+02   0.0000000e+00
   7.6525112e-03   6.6693516e-03   3.2014402e-03   4.2126480e-03   1.1733043e+02   0.0000000e+00
   8.1615506e-03   6.7901590e-03   2.8241852e-03   4.1294200e-03   1.1684616e+02   0.0000000e+00
   8.6620040e-03   6.9317636e-03   2.4870002e-03   4.0845260e-03   1.1628434e+02   0.0000000e+00
   9.1489910e-03   7.0845864e-03   2.1911772e-03   4.0649920e-03   1.1575438e+02   0.0000000e+00
   9.6228432e-03   7.2428864e-03   1.9366740e-03   4.0594580e-03   1.1497120e+02   0.0000000e+00
   1.0080321e-02   7.4023192e-03   1.7232391e-03   4.0590560e-03   1.1415916e+02   0.0000000e+00
   1.0513794e-02   7.5598498e-03   1.5505512e-03   4.0608620e-03   1.1327870e+02   0.0000000e+00
   1.0918575e-02   7.7182762e-03   1.4173455e-03   4.0640240e-03   1.1222200e+02   0.0000000e+00
   1.1296414e-02   7.8832854e-03   1.3212054e-03   4.0678920e-03   1.1092823e+02   0.0000000e+00
   1.1650599e-02   8.0586612e-03   1.2592605e-03   4.0744320e-03   1.0950826e+02   0.0000000e+00
   1.1982930e-02   8.2481560e-03   1.2275228e-03   4.0876720e-03   1.0833412e+02   0.0000000e+00
   1.2291918e-02   8.4553640e-03   1.2199873e-03   4.1114380e-03   1.0652912e+02   0.0000000e+00
   1.2570395e-02   8.6825908e-03   1.2285927e-03   4.1496760e-03   1.0452141e+02   0.0000000e+00
   1.2816361e-02   8.9332052e-03   1.2449332e-03   4.2081780e-03   1.0317539e+02   0.0000000e+00
   1.3034656e-02   9.2141286e-03   1.2630276e-03   4.2926620e-03   1.0172011e+02   0.0000000e+00
   1.3230285e-02   9.5347206e-03   1.2787923e-03   4.4071260e-03   1.0009731e+02   0.0000000e+00
   1.3419993e-02   9.9034410e-03   1.2881887e-03   4.5536720e-03   9.8150741e+01   0.0000000e+00
   1.3629904e-02   1.0330832e-02   1.2887270e-03   4.7322420e-03   9.6158331e+01   0.0000000e+00
   1.3883673e-02   1.0834098e-02   1.2806787e-03   4.9425360e-03   9.4095143e+01   0.0000000e+00
   1.4203443e-02   1.1436866e-02   1.2643735e-03   5.1847940e-03   9.1663614e+01   0.0000000e+00
   1.4606172e-02   1.2171623e-02   1.2386075e-03   5.4581980e-03   8.9189927e+01   0.0000000e+00
   1.5103603e-02   1.3076745e-02   1.2037041e-03   5.7604880e-03   8.6457752e+01   0.0000000e+00
   1.5700938e-02   1.4189086e-02   1.1625873e-03   6.0893880e-03   8.3555928e+01   0.0000000e+00
   1.6389701e-02   1.5543630e-02   1.1183977e-03   6.4423680e-03   8.0394116e+01   0.0000000e+00
   1.7146415e-02   1.7165897e-02   1.0732654e-03   6.8140620e-03   7.7212587e+01   0.0000000e+00
   1.7939312e-02   1.9071657e-02   1.0280264e-03   7.1939580e-03   7.4246462e+01   0.0000000e+00
   1.8737736e-02   2.1277660e-02   9.8263388e-04   7.5693640e-03   7.1613513e+01   0.0000000e+00
   1.9511894e-02   2.3796576e-02   9.3733666e-04   7.9309920e-03   6.8387659e+01   0.0000000e+00
   2.0236572e-02   2.6625520e-02   8.9362662e-04   8.2704120e-03   6.4515766e+01   0.0000000e+00
   2.0892566e-02   2.9748062e-02   8.5357292e-04   8.5768540e-03   6.1339385e+01   0.0000000e+00
   2.1462742e-02   3.3155990e-02   8.1914894e-04   8.8373120e-03   5.7940111e+01   0.0000000e+00
   2.1938776e-02   3.6836192e-02   7.9212832e-04   9.0357880e-03   5.4563699e+01   0.0000000e+00
   2.2319930e-02   4.0742038e-02   7.7353590e-04   9.1549660e-03   5.1236537e+01   0.0000000e+00
   2.2609972e-02   4.4815964e-02   7.6333590e-04   9.1745120e-03   4.7469120e+01   0.0000000e+00
   2.2815334e-02   4.9002238e-02   7.6017134e-04   9.0779360e-03   4.4463556e+01   0.0000000e+00
   2.2931396e-02   5.3254530e-02   7.6305976e-04   8.8677560e-03   4.2406112e+01   0.0000000e+00
   2.2938280e-02   5.7533298e-02   7.7252950e-04   8.5607340e-03   4.0666624e+01   0.0000000e+00
   2.2817968e-02   6.1767838e-02   7.8912626e-04   8.1749800e-03   3.9487212e+01   0.0000000e+00
   2.2569926e-02   6.5863414e-02   8.1267614e-04   7.7296640e-03   3.9079814e+01   0.0000000e+00
   2.2202396e-02   6.9719392e-02   8.4247858e-04   7.2469920e-03   3.8854926e+01   0.0000000e+00
   2.1727308e-02   7.3188716e-02   8.7755734e-04   6.7479740e-03   3.8766794e+01   0.0000000e+00
   2.1161100e-02   7.6076204e-02   9.1671822e-04   6.2498360e-03   3.8256397e+01   0.0000000e+00
   2.0515650e-02   7.8220166e-02   9.5949370e-04   5.7698580e-03   3.7964701e+01   0.0000000e+00
   1.9806975e-02   7.9526614e-02   1.0069851e-03   5.3265820e-03   3.8386801e+01   0.0000000e+00
   1.9056518e-02   7.9974972e-02   1.0616114e-03   4.9348600e-03   3.8833214e+01   0.0000000e+00
   1.8282136e-02   7.9614574e-02   1.1261882e-03   4.6062520e-03   3.9717600e+01   0.0000000e+00
   1.7501623e-02   7.8499156e-02   1.2027369e-03   4.3552060e-03   4.0293506e+01   0.0000000e+00
   1.6727119e-02   7.6656812e-02   1.2929825e-03   4.1978200e-03   4.0650070e+01   0.0000000e+00
   1.5963437e-02   7.4099702e-02   1.3979351e-03   4.1507280e-03   4.1018046e+01   0.0000000e+00
   1.5213864e-02   7.0835546e-02   1.5168228e-03   4.2337200e-03   4.1128629e+01   0.0000000e+00
   1.4476939e-02   6.6911684e-02   1.6470388e-03   4.4677120e-03   4.1565065e+01   0.0000000e+00
   1.3740940e-02   6.2453656e-02   1.7844216e-03   4.8738600e-03   4.1702692e+01   0.0000000e+00
   1.2987842e-02   5.7618010e-02   1.9240097e-03   5.4728340e-03   4.1856298e+01   0.0000000e+00
   1.2208564e-02   5.2530896e-02   2.0600244e-03   6.2855540e-03   4.2053955e+01   0.0000000e+00
   1.1408343e-02   4.7312020e-02   2.1879046e-03   7.3343040e-03   4.2169275e+01   0.0000000e+00
   1.0600431e-02   4.2092948e-02   2.3038704e-03   8.6392240e-03   4.2867943e+01   0.0000000e+00
   9.8091608e-03   3.6991678e-02   2.4020220e-03   1.0216486e-02   4.3281780e+01   0.0000000e+00
   9.0697900e-03   3.2107386e-02   2.4775562e-03   1.2076872e-02   4.3386032e+01   0.0000000e+00
   8.4190012e-03   2.7523894e-02   2.5287882e-03   1.4227026e-02   4.3463619e+01   0.0000000e+00
   7.8943018e-03   2.3305500e-02   2.5563316e-03   1.6676100e-02   4.3459514e+01   0.0000000e+00
   7.5359140e-03   1.9495841e-02   2.5637848e-03   1.9442300e-02   4.3381234e+01   0.0000000e+00
   7.3843388e-03   1.6118964e-02   2.5567834e-03   2.2548724e-02   4.3276296e+01   0.0000000e+00
   7.4798444e-03   1.3184981e-02   2.5411312e-03   2.6011548e-02   4.3415865e+01   0.0000000e+00
   7.8648010e-03   1.0692833e-02   2.5215250e-03   2.9847864e-02   4.3248527e+01   1.9450891e+01
   8.5893804e-03   8.6289168e-03   2.5021066e-03   3.4090338e-02   4.2986568e+01   5.4468338e+01
   9.7086904e-03   6.9700932e-03   2.4871764e-03   3.8778238e-02   4.2776746e+01   8.0319931e+01
   1.1273822e-02   5.6874700e-03   2.4805138e-03   4.3935698e-02   4.2516218e+01   9.1771996e+01
   1.3332221e-02   4.7488646e-03   2.4847712e-03   4.9565410e-02   4.1581422e+01   1.0074687e+02
   1.5924720e-02   4.1208048e-03   2.5010648e-03   5.5662542e-02   4.0323023e+01   8.9020970e+01
   1.9080438e-02   3.7708678e-03   2.5290492e-03   6.2210182e-02   3.9714651e+01   3.5950692e+01
   2.2814928e-02   3.6695146e-03   2.5666380e-03   6.9151490e-02   3.8013760e+01   0.0000000e+00
   2.7125026e-02   3.7878910e-03   2.6108096e-03   7.6371270e-02   3.5160075e+01   0.0000000e+00
   3.1984418e-02   4.0952010e-03   2.6606798e-03   8.3712050e-02   3.0943164e+01   0.0000000e+00
   3.7341012e-02   4.5594972e-03   2.7176976e-03   9.0996576e-02   2.6639609e+01   0.0000000e+00
   4.3119366e-02   5.1491862e-03   2.7834468e-03   9.8011756e-02   2.3133454e+01   0.0000000e+00
   4.9216562e-02   5.8322228e-03   2.8597810e-03   1.0448228e-01   1.7744909e+01   0.0000000e+00
   5.5501254e-02   6.5784374e-03   2.9485686e-03   1.1005960e-01   1.3763781e+01   3.0094200e-01
   6.1815916e-02   7.3614976e-03   3.0515772e-03   1.1439160e-01   1.1410644e+01   1.2450841e+01
   6.7966004e-02   8.1551862e-03   3.1710590e-03   1.1719446e-01   9.4035516e+00   2.8862580e+01
   7.3731554e-02   8.9361666e-03   3.3078424e-03   1.1830976e-01   9.1511425e+00   4.8135680e+01
   7.8871684e-02   9.6845944e-03   3.4595892e-03   1.1783470e-01   8.1943081e+00   7.0787744e+01
   8.3129898e-02   1.0378868e-02   3.6210778e-03   1.1603032e-01   7.5614712e+00   9.0974336e+01
   8.6304486e-02   1.0993070e-02   3.7872738e-03   1.1312928e-01   7.1855703e+00   1.0036111e+02
   8.8313274e-02   1.1496832e-02   3.9547678e-03   1.0929568e-01   6.3937816e+00   1.0135666e+02
   8.9213986e-02   1.1863838e-02   4.1220250e-03   1.0462052e-01   6.1602576e+00   1.0067763e+02
   8.9182508e-02   1.2072892e-02   4.2911966e-03   9.9211896e-02   5.8335618e+00   1.0014236e+02
   8.8434482e-02   1.2113497e-02   4.4658046e-03   9.3219036e-02   5.7006606e+00   9.9520333e+01
   8.7175876e-02   1.2004115e-02   4.6488444e-03   8.6791142e-02   5.6129892e+00   9.9003173e+01
   8.5597870e-02   1.1782714e-02   4.8418898e-03   8.0116884e-02   5.5629746e+00   9.8415245e+01
   8.3857180e-02   1.1484496e-02   5.0451472e-03   7.3395954e-02   6.0008897e+00   9.7801506e+01
   8.2089388e-02   1.1134462e-02   5.2592946e-03   6.6776884e-02   6.4571841e+00   9.7335390e+01
   8.0449754e-02   1.0752217e-02   5.4818204e-03   6.0351412e-02   5.2524185e+00   9.6735937e+01
   7.9097564e-02   1.0362477e-02   5.7044892e-03   5.4181946e-02   4.4773001e+00   9.5833362e+01
   7.8145452e-02   9.9906374e-03   5.9164438e-03   4.8326394e-02   5.5462144e+00   9.5107091e+01
   7.7648722e-02   9.6515820e-03   6.1045644e-03   4.2831536e-02   5.5278644e+00   9.4499619e+01
   7.7617956e-02   9.3534828e-03   6.2496220e-03   3.7722648e-02   4.9534705e+00   9.3600317e+01
   7.7990314e-02   9.1072146e-03   6.3297150e-03   3.3020440e-02   4.7762255e+00   9.2699883e+01
   7.8628766e-02   8.9249776e-03   6.3294624e-03   2.8754798e-02   4.6478166e+00   9.1906870e+01
   7.9381240e-02   8.8123390e-03   6.2419466e-03   2.4945818e-02   4.5451280e+00   9.1079156e+01
   8.0101878e-02   8.7662378e-03   6.0688420e-03   2.1593300e-02   4.5078868e+00   9.0052614e+01
   8.0680646e-02   8.7757318e-03   5.8213156e-03   1.8690162e-02   4.4964526e+00   8.8397746e+01
   8.1070898e-02   8.8228680e-03   5.5181592e-03   1.6229720e-02   4.4624783e+00   8.6524546e+01
   8.1256406e-02   8.8864034e-03   5.1829024e-03   1.4202012e-02   4.8989403e+00   8.4873359e+01
   8.1209892e-02   8.9415192e-03   4.8386064e-03   1.2587900e-02   4.9676464e+00   8.2812088e+01
   8.0889184e-02   8.9635248e-03   4.5027936e-03   1.1362416e-02   5.0128837e+00   8.0658525e+01
   8.0305518e-02   8.9360158e-03   4.1863734e-03   1.0502452e-02   5.1188601e+00   7.8317354e+01
   7.9530274e-02   8.8487998e-03   3.8945508e-03   9.9820300e-03   4.7205124e+00   7.5455044e+01
   7.8614646e-02   8.6989298e-03   3.6277096e-03   9.7653420e-03   4.8676839e+00   7.3065216e+01
   7.7551148e-02   8.4934878e-03   3.3835172e-03   9.8097720e-03   4.6791405e+00   7.0508216e+01
   7.6315508e-02   8.2434632e-03   3.1590018e-03   1.0071376e-02   4.3356563e+00   6.7854329e+01
   7.4966592e-02   7.9613838e-03   2.9508678e-03   1.0502204e-02   4.7078495e+00   6.5521428e+01
   7.3624592e-02   7.6611374e-03   2.7574780e-03   1.1047110e-02   4.6956878e+00   6.2626342e+01
   7.2358790e-02   7.3546202e-03   2.5798464e-03   1.1644364e-02   4.7655005e+00   5.9806923e+01
   7.1206372e-02   7.0504732e-03   2.4182800e-03   1.2230264e-02   5.0657735e+00   5.6834917e+01
   7.0209688e-02   6.7579422e-03   2.2706800e-03   1.2751288e-02   4.9712983e+00   5.3691725e+01
   6.9393426e-02   6.4885810e-03   2.1340840e-03   1.3163196e-02   5.0596893e+00   5.0738226e+01
   6.8780138e-02   6.2520832e-03   2.0054356e-03   1.3434592e-02   5.3911574e+00   4.7846460e+01
   6.8363976e-02   6.0562746e-03   1.8822397e-03   1.3563464e-02   5.4123918e+00   4.5041783e+01
   6.8086804e-02   5.9089088e-03   1.7639277e-03   1.3565546e-02   5.2827780e+00   4.1697697e+01
   6.7882606e-02   5.8149264e-03   1.6513636e-03   1.3456226e-02   5.2767962e+00   3.8228112e+01
   6.7697500e-02   5.7737756e-03   1.5465627e-03   1.3252020e-02   5.0988764e+00   3.4416400e+01
   6.7504800e-02   5.7788720e-03   1.4521753e-03   1.2971388e-02   4.9621047e+00   3.0768953e+01
   6.7297404e-02   5.8182794e-03   1.3698199e-03   1.2626544e-02   5.0384630e+00   2.7510427e+01
   6.7059016e-02   5.8774890e-03   1.2999694e-03   1.2220962e-02   4.8509806e+00   2.3612203e+01
   6.6751246e-02   5.9426522e-03   1.2420964e-03   1.1758230e-02   4.7698764e+00   2.0443916e+01
   6.6320268e-02   6.0026944e-03   1.1962013e-03   1.1241278e-02   4.9249845e+00   1.7588748e+01
   6.5755928e-02   6.0523952e-03   1.1630818e-03   1.0670146e-02   4.9784782e+00   1.3918605e+01
   6.5095366e-02   6.0906662e-03   1.1424789e-03   1.0048388e-02   5.0558115e+00   9.3997697e+00
   6.4354264e-02   6.1161556e-03   1.1329910e-03   9.3852700e-03   4.9660238e+00   5.1097710e+00
   6.3544340e-02   6.1258566e-03   1.1320701e-03   8.6944940e-03   4.8097546e+00   2.9455217e+00
   6.2705778e-02   6.1139896e-03   1.1377383e-03   7.9899320e-03   4.5415526e+00   1.8499514e+00
   6.1882416e-02   6.0768596e-03   1.1500298e-03   7.2856060e-03   4.4042757e+00   0.0000000e+00
   6.1130380e-02   6.0154848e-03   1.1688388e-03   6.5958480e-03   4.9769773e+00   0.0000000e+00
   6.0509860e-02   5.9347914e-03   1.1927872e-03   5.9301160e-03   5.2679634e+00   0.0000000e+00
   6.0055848e-02   5.8433916e-03   1.2206520e-03   5.2956340e-03   5.1393941e+00   0.0000000e+00
   5.9781974e-02   5.7463850e-03   1.2517477e-03   4.7021380e-03   5.1156064e+00   0.0000000e+00
   5.9669186e-02   5.6464434e-03   1.2849572e-03   4.1606640e-03   4.9181441e+00   0.0000000e+00
   5.9661190e-02   5.5477732e-03   1.3194178e-03   3.6816440e-03   4.8143725e+00   0.0000000e+00
   5.9706312e-02   5.4548004e-03   1.3557180e-03   3.2748000e-03   4.6816116e+00   0.0000000e+00
   5.9785942e-02   5.3731620e-03   1.3959197e-03   2.9495540e-03   4.5055207e+00   0.0000000e+00
   5.9874072e-02   5.3065300e-03   1.4423286e-03   2.7152680e-03   4.1954666e+00   0.0000000e+00
   5.9933634e-02   5.2582418e-03   1.4965443e-03   2.5817980e-03   3.6727448e+00   0.0000000e+00
   5.9952776e-02   5.2330734e-03   1.5603546e-03   2.5584960e-03   3.4472832e+00   0.0000000e+00
   5.9927644e-02   5.2350334e-03   1.6356807e-03   2.6553960e-03   3.4959626e+00   0.0000000e+00
   5.9887124e-02   5.2686126e-03   1.7240188e-03   2.8880640e-03   3.5838278e+00   0.0000000e+00
   5.9919364e-02   5.3383398e-03   1.8272034e-03   3.2766660e-03   3.6408762e+00   0.0000000e+00
   6.0145756e-02   5.4500232e-03   1.9475758e-03   3.8413200e-03   3.7236893e+00   0.0000000e+00
   6.0703132e-02   5.6083956e-03   2.0881880e-03   4.6011260e-03   3.7206941e+00   0.0000000e+00
   6.1708342e-02   5.8146112e-03   2.2523810e-03   5.5738280e-03   3.6342019e+00   0.0000000e+00
   6.3246852e-02   6.0704280e-03   2.4427116e-03   6.7757060e-03   3.4727085e+00   0.0000000e+00
   6.5381704e-02   6.3777240e-03   2.6612418e-03   8.2195540e-03   3.2954107e+00   0.0000000e+00
   6.8124502e-02   6.7360460e-03   2.9089100e-03   9.9107320e-03   3.2448800e+00   0.0000000e+00
   7.1427668e-02   7.1416852e-03   3.1851442e-03   1.1846846e-02   3.1662451e+00   0.0000000e+00
   7.5206554e-02   7.5885292e-03   3.4883104e-03   1.4016518e-02   3.1043831e+00   0.0000000e+00
   7.9354864e-02   8.0711196e-03   3.8147832e-03   1.6397914e-02   3.0405127e+00   0.0000000e+00
   8.3764058e-02   8.5830384e-03   4.1577866e-03   1.8958600e-02   3.0398582e+00   0.0000000e+00
   8.8310706e-02   9.1173344e-03   4.5094130e-03   2.1659608e-02   3.0233576e+00   0.0000000e+00
   9.2839324e-02   9.6699228e-03   4.8636440e-03   2.4460074e-02   3.0634907e+00   0.0000000e+00
   9.7189330e-02   1.0236992e-02   5.2156892e-03   2.7307692e-02   3.0791645e+00   0.0000000e+00
   1.0121719e-01   1.0813961e-02   5.5606812e-03   3.0143502e-02   2.9659237e+00   0.0000000e+00
   1.0482097e-01   1.1397396e-02   5.8917704e-03   3.2902692e-02   3.0257856e+00   0.0000000e+00
   1.0796785e-01   1.1981012e-02   6.2018852e-03   3.5491640e-02   2.9515263e+00   0.0000000e+00
   1.1070618e-01   1.2555217e-02   6.4896576e-03   3.7784912e-02   3.1958298e+00   0.0000000e+00
   1.1313502e-01   1.3115591e-02   6.7590524e-03   3.9624640e-02   2.9508720e+00   0.0000000e+00
   1.1531443e-01   1.3662072e-02   7.0165640e-03   4.0879768e-02   3.1919766e+00   0.0000000e+00
   1.1722622e-01   1.4191501e-02   7.2701418e-03   4.1518578e-02   3.6441792e+00   0.0000000e+00
   1.1879054e-01   1.4701158e-02   7.5255260e-03   4.1579998e-02   3.4574577e+00   0.0000000e+00
   1.1990854e-01   1.5195098e-02   7.7842006e-03   4.1158990e-02   1.3423128e+01   0.0000000e+00
   1.2049651e-01   1.5679366e-02   8.0437156e-03   4.0392900e-02   3.3279201e+01   0.0000000e+00
   1.2048892e-01   1.6150959e-02   8.3012026e-03   3.9413846e-02   5.3888031e+01   0.0000000e+00
   1.1988691e-01   1.6603802e-02   8.5567668e-03   3.8327340e-02   7.5928307e+01   0.0000000e+00
   1.1869031e-01   1.7036847e-02   8.8073310e-03   3.7209766e-02   9.3164495e+01   0.0000000e+00
   1.1680047e-01   1.7440961e-02   9.0428642e-03   3.6126950e-02   1.0331673e+02   0.0000000e+00
   1.1412159e-01   1.7804051e-02   9.2476410e-03   3.5129376e-02   1.1086448e+02   0.0000000e+00
   1.1057685e-01   1.8127465e-02   9.4064622e-03   3.4237748e-02   1.1570383e+02   0.0000000e+00
   1.0610010e-01   1.8420247e-02   9.5121540e-03   3.3453392e-02   1.1879262e+02   0.0000000e+00
   1.0079241e-01   1.8696155e-02   9.5621300e-03   3.2770700e-02   1.2039256e+02   0.0000000e+00
   9.4882450e-02   1.8969479e-02   9.5575214e-03   3.2182156e-02   1.2113711e+02   0.0000000e+00
   8.8570836e-02   1.9246029e-02   9.5007406e-03   3.1664716e-02   1.2140591e+02   0.0000000e+00
   8.2050494e-02   1.9520431e-02   9.3981934e-03   3.1169988e-02   1.2097236e+02   0.0000000e+00
   7.5509386e-02   1.9769839e-02   9.2687382e-03   3.0634962e-02   1.2040286e+02   0.0000000e+00
   6.9096934e-02   1.9954859e-02   9.1347530e-03   3.0004280e-02   1.1964866e+02   0.0000000e+00
   6.2950372e-02   2.0028898e-02   9.0155970e-03   2.9235386e-02   1.1921268e+02   0.0000000e+00
   5.7192892e-02   1.9949819e-02   8.9253148e-03   2.8277702e-02   1.1892810e+02   0.0000000e+00
   5.1907480e-02   1.9699793e-02   8.8708488e-03   2.7091126e-02   1.1880891e+02   0.0000000e+00
   4.7146416e-02   1.9294793e-02   8.8571780e-03   2.5680046e-02   1.1893177e+02   0.0000000e+00
   4.2951524e-02   1.8762939e-02   8.8852278e-03   2.4077544e-02   1.1880936e+02   0.0000000e+00
   3.9349740e-02   1.8120183e-02   8.9494100e-03   2.2330974e-02   1.1878681e+02   0.0000000e+00
   3.6346208e-02   1.7364767e-02   9.0376492e-03   2.0500096e-02   1.1878781e+02   0.0000000e+00
   3.3939030e-02   1.6482926e-02   9.1309698e-03   1.8642420e-02   1.1871693e+02   0.0000000e+00
   3.2127494e-02   1.5472353e-02   9.2069854e-03   1.6802004e-02   1.1863927e+02   0.0000000e+00
   3.0895208e-02   1.4358037e-02   9.2425218e-03   1.5009550e-02   1.1846126e+02   0.0000000e+00
   3.0202154e-02   1.3185038e-02   9.2199866e-03   1.3295294e-02   1.1836572e+02   0.0000000e+00
   2.9997864e-02   1.2002029e-02   9.1306778e-03   1.1690264e-02   1.1822901e+02   0.0000000e+00
   3.0226574e-02   1.0846936e-02   8.9670064e-03   1.0215798e-02   1.1801863e+02   0.0000000e+00
   3.0815230e-02   9.7490856e-03   8.7216120e-03   8.8851200e-03   1.1782362e+02   0.0000000e+00
   3.1667454e-02   8.7345814e-03   8.3938726e-03   7.7040680e-03   1.1760536e+02   0.0000000e+00
   3.2668000e-02   7.8263258e-03   7.9923978e-03   6.6700980e-03   1.1746753e+02   0.0000000e+00
   3.3684564e-02   7.0416384e-03   7.5344082e-03   5.7770280e-03   1.1732782e+02   0.0000000e+00
   3.4585166e-02   6.3905280e-03   7.0435674e-03   5.0168920e-03   1.1713881e+02   0.0000000e+00
   3.5256470e-02   5.8784084e-03   6.5444446e-03   4.3793920e-03   1.1701309e+02   0.0000000e+00
   3.5594742e-02   5.5059206e-03   6.0561134e-03   3.8529360e-03   1.1691050e+02   0.0000000e+00
   3.5511788e-02   5.2683864e-03   5.5913360e-03   3.4262400e-03   1.1674727e+02   0.0000000e+00
   3.4971474e-02   5.1592508e-03   5.1586792e-03   3.0904900e-03   1.1653564e+02   0.0000000e+00
   3.4013672e-02   5.1709008e-03   4.7636604e-03   2.8389020e-03   1.1637434e+02   0.0000000e+00
   3.2735820e-02   5.2930356e-03   4.4075786e-03   2.6632800e-03   1.1621139e+02   0.0000000e+00
   3.1243168e-02   5.5139668e-03   4.0883318e-03   2.5537700e-03   1.1600826e+02   0.0000000e+00
   2.9616246e-02   5.8206060e-03   3.8031322e-03   2.4993760e-03   1.1575777e+02   0.0000000e+00
   2.7911418e-02   6.1973848e-03   3.5485148e-03   2.4883500e-03   1.1537668e+02   0.0000000e+00
   2.6172124e-02   6.6268424e-03   3.3210108e-03   2.5107440e-03   1.1498020e+02   0.0000000e+00
   2.4443646e-02   7.0944724e-03   3.1172698e-03   2.5583300e-03   1.1451515e+02   0.0000000e+00
   2.2775072e-02   7.5953874e-03   2.9350538e-03   2.6234940e-03   1.1383338e+02   0.0000000e+00
   2.1211936e-02   8.1261450e-03   2.7729432e-03   2.6989200e-03   1.1305861e+02   0.0000000e+00
   1.9795707e-02   8.6782734e-03   2.6287970e-03   2.7784420e-03   1.1227411e+02   0.0000000e+00
   1.8556880e-02   9.2492280e-03   2.5023662e-03   2.8579860e-03   1.1154538e+02   0.0000000e+00
   1.7513598e-02   9.8482192e-03   2.3940086e-03   2.9337420e-03   1.1077780e+02   0.0000000e+00
   1.6675758e-02   1.0492008e-02   2.3022390e-03   3.0031880e-03   1.0981036e+02   0.0000000e+00
   1.6045105e-02   1.1197930e-02   2.2260362e-03   3.0648740e-03   1.0879398e+02   0.0000000e+00
   1.5621263e-02   1.1987403e-02   2.1657606e-03   3.1153920e-03   1.0786078e+02   0.0000000e+00
   1.5398414e-02   1.2900111e-02   2.1211340e-03   3.1528260e-03   1.0676781e+02   0.0000000e+00
   1.5368854e-02   1.3995786e-02   2.0903472e-03   3.1803280e-03   1.0551625e+02   0.0000000e+00
   1.5529482e-02   1.5349758e-02   2.0710806e-03   3.2048380e-03   1.0447060e+02   0.0000000e+00
   1.5870556e-02   1.7048591e-02   2.0605186e-03   3.2338660e-03   1.0333930e+02   0.0000000e+00
   1.6371419e-02   1.9176347e-02   2.0547070e-03   3.2735420e-03   1.0186493e+02   0.0000000e+00
   1.7001583e-02   2.1803870e-02   2.0468378e-03   3.3287460e-03   1.0016984e+02   0.0000000e+00
   1.7730290e-02   2.4989088e-02   2.0284680e-03   3.4022880e-03   9.8424009e+01   0.0000000e+00
   1.8526728e-02   2.8773618e-02   1.9937067e-03   3.4950980e-03   9.6727298e+01   0.0000000e+00
   1.9356861e-02   3.3174008e-02   1.9412253e-03   3.6059720e-03   9.4707147e+01   0.0000000e+00
   2.0195264e-02   3.8176036e-02   1.8749065e-03   3.7322500e-03   9.2530066e+01   0.0000000e+00
   2.1016830e-02   4.3732488e-02   1.8007953e-03   3.8710020e-03   9.0326626e+01   0.0000000e+00
   2.1794594e-02   4.9766910e-02   1.7245087e-03   4.0184820e-03   8.8021681e+01   0.0000000e+00
   2.2505006e-02   5.6166346e-02   1.6513782e-03   4.1716540e-03   8.5468342e+01   0.0000000e+00
   2.3129424e-02   6.2778870e-02   1.5855767e-03   4.3280800e-03   8.2433556e+01   0.0000000e+00
   2.3663114e-02   6.9437142e-02   1.5297994e-03   4.4866880e-03   7.9555800e+01   0.0000000e+00
   2.4108132e-02   7.5965384e-02   1.4847534e-03   4.6495460e-03   7.6480545e+01   0.0000000e+00
   2.4466782e-02   8.2165754e-02   1.4489112e-03   4.8187020e-03   7.3191712e+01   0.0000000e+00
   2.4736502e-02   8.7798440e-02   1.4195469e-03   4.9958020e-03   7.0333809e+01   0.0000000e+00
   2.4904000e-02   9.2603834e-02   1.3940785e-03   5.1842000e-03   6.7151060e+01   0.0000000e+00
   2.4955422e-02   9.6404036e-02   1.3703304e-03   5.3873540e-03   6.3681718e+01   0.0000000e+00
   2.4888480e-02   9.9157972e-02   1.3461782e-03   5.6067680e-03   6.0502178e+01   0.0000000e+00
   2.4721168e-02   1.0090084e-01   1.3199812e-03   5.8418080e-03   5.7053887e+01   0.0000000e+00
   2.4479804e-02   1.0166833e-01   1.2907101e-03   6.0900040e-03   5.3236282e+01   0.0000000e+00
   2.4180970e-02   1.0150054e-01   1.2587853e-03   6.3482080e-03   5.0425765e+01   0.0000000e+00
   2.3838540e-02   1.0048714e-01   1.2267866e-03   6.6123940e-03   4.7659727e+01   0.0000000e+00
   2.3467628e-02   9.8745944e-02   1.1974532e-03   6.8774840e-03   4.4214505e+01   0.0000000e+00
   2.3076136e-02   9.6394626e-02   1.1723033e-03   7.1401240e-03   4.2130395e+01   0.0000000e+00
   2.2657216e-02   9.3558914e-02   1.1528122e-03   7.3975800e-03   4.0640396e+01   0.0000000e+00
   2.2196922e-02   9.0344012e-02   1.1413505e-03   7.6455520e-03   3.9251985e+01   0.0000000e+00
   2.1693750e-02   8.6837934e-02   1.1407236e-03   7.8775540e-03   3.8753223e+01   0.0000000e+00
   2.1160666e-02   8.3132500e-02   1.1529265e-03   8.0858840e-03   3.8479059e+01   0.0000000e+00
   2.0614574e-02   7.9311676e-02   1.1790062e-03   8.2696980e-03   3.8428064e+01   0.0000000e+00
   2.0062728e-02   7.5468128e-02   1.2195454e-03   8.4403540e-03   3.8683460e+01   0.0000000e+00
   1.9496517e-02   7.1686896e-02   1.2740439e-03   8.6174560e-03   3.8840380e+01   0.0000000e+00
   1.8898936e-02   6.8002522e-02   1.3412231e-03   8.8218680e-03   3.9112060e+01   0.0000000e+00
   1.8252493e-02   6.4420574e-02   1.4196847e-03   9.0723660e-03   3.9646877e+01   0.0000000e+00
   1.7548528e-02   6.0945534e-02   1.5083342e-03   9.3868820e-03   3.9988716e+01   0.0000000e+00
   1.6787502e-02   5.7565528e-02   1.6069108e-03   9.7807400e-03   4.0269677e+01   0.0000000e+00
   1.5970464e-02   5.4252462e-02   1.7158921e-03   1.0266682e-02   4.0777181e+01   0.0000000e+00
   1.5096918e-02   5.0981700e-02   1.8372302e-03   1.0858318e-02   4.1156784e+01   0.0000000e+00
   1.4169469e-02   4.7757758e-02   1.9732096e-03   1.1567406e-02   4.1233122e+01   0.0000000e+00
   1.3200622e-02   4.4617904e-02   2.1241982e-03   1.2402034e-02   4.1325646e+01   0.0000000e+00
   1.2208374e-02   4.1595294e-02   2.2882152e-03   1.3366698e-02   4.1623529e+01   0.0000000e+00
   1.1210106e-02   3.8709106e-02   2.4617790e-03   1.4466178e-02   4.1722572e+01   0.0000000e+00
   1.0223821e-02   3.5978860e-02   2.6423852e-03   1.5711970e-02   4.1919785e+01   0.0000000e+00
   9.2659572e-03   3.3424200e-02   2.8279354e-03   1.7117192e-02   4.2378903e+01   0.0000000e+00
   8.3523478e-03   3.1056348e-02   3.0158770e-03   1.8696150e-02   4.2486389e+01   0.0000000e+00
   7.5005124e-03   2.8870294e-02   3.2063594e-03   2.0467618e-02   4.2579136e+01   0.0000000e+00
   6.7273640e-03   2.6843598e-02   3.4010270e-03   2.2449332e-02   4.2813059e+01   0.0000000e+00
   6.0487560e-03   2.4951766e-02   3.5984984e-03   2.4653044e-02   4.2904629e+01   0.0000000e+00
   5.4810366e-03   2.3184810e-02   3.7962910e-03   2.7080582e-02   4.2965317e+01   0.0000000e+00
   5.0402234e-03   2.1532770e-02   3.9941378e-03   2.9735446e-02   4.2938186e+01   0.0000000e+00
   4.7434254e-03   1.9971479e-02   4.1910454e-03   3.2630224e-02   4.2869553e+01   0.0000000e+00
   4.6150952e-03   1.8470803e-02   4.3820358e-03   3.5769376e-02   4.2894788e+01   0.0000000e+00
   4.6870496e-03   1.7008505e-02   4.5618456e-03   3.9138652e-02   4.2877567e+01   3.7258581e+01
   4.9964534e-03   1.5580294e-02   4.7304398e-03   4.2713710e-02   4.2602557e+01   6.9025212e+01
   5.5876994e-03   1.4190292e-02   4.8914504e-03   4.6477026e-02   4.2179308e+01   8.4775559e+01
   6.5099798e-03   1.2847126e-02   5.0494206e-03   5.0410654e-02   4.1419167e+01   9.9661725e+01
   7.8111464e-03   1.1574260e-02   5.2083058e-03   5.4475232e-02   4.0423038e+01   8.8278751e+01
   9.5368148e-03   1.0405221e-02   5.3722836e-03   5.8612402e-02   3.9864245e+01   2.7677940e+01
   1.1733844e-02   9.3729676e-03   5.5504592e-03   6.2760874e-02   3.9010918e+01   0.0000000e+00
   1.4450136e-02   8.5031332e-03   5.7545042e-03   6.6857912e-02   3.7402210e+01   0.0000000e+00
   1.7730564e-02   7.8125662e-03   5.9979470e-03   7.0805752e-02   3.4374907e+01   0.0000000e+00
   2.1607268e-02   7.3113466e-03   6.2984588e-03   7.4463670e-02   2.9619168e+01   0.0000000e+00
   2.6097048e-02   7.0015082e-03   6.6718204e-03   7.7690060e-02   2.5740295e+01   0.0000000e+00
   3.1202500e-02   6.8774442e-03   7.1288408e-03   8.0362340e-02   2.2565533e+01   0.0000000e+00
   3.6902502e-02   6.9264904e-03   7.6747314e-03   8.2353516e-02   1.8439362e+01   0.0000000e+00
   4.3147768e-02   7.1317482e-03   8.3094736e-03   8.3573886e-02   1.4158139e+01   0.0000000e+00
   4.9861368e-02   7.4753182e-03   9.0327844e-03   8.4059122e-02   1.1775454e+01   0.0000000e+00
   5.6953762e-02   7.9350498e-03   9.8436908e-03   8.3894758e-02   1.1533630e+01   0.0000000e+00
   6.4331348e-02   8.4840956e-03   1.0736155e-02   8.3092134e-02   9.9740338e+00   0.0000000e+00
   7.1875164e-02   9.0949382e-03   1.1698342e-02   8.1604602e-02   8.2072527e+00   8.3436743e+00
   7.9422904e-02   9.7401658e-03   1.2713623e-02   7.9429402e-02   7.7756569e+00   2.1553714e+01
   8.6763274e-02   1.0391673e-02   1.3759944e-02   7.6640426e-02   6.8579162e+00   3.6984874e+01
   9.3636212e-02   1.1021734e-02   1.4807857e-02   7.3309416e-02   6.5415209e+00   5.5988802e+01
   9.9744578e-02   1.1601965e-02   1.5819014e-02   6.9511446e-02   6.3898896e+00   7.4270896e+01
   1.0481720e-01   1.2100338e-02   1.6746164e-02   6.5368384e-02   6.0302263e+00   8.4459169e+01
   1.0863804e-01   1.2477822e-02   1.7543746e-02   6.1006482e-02   5.9026157e+00   9.0582514e+01
   1.1101143e-01   1.2688616e-02   1.8181117e-02   5.6514090e-02   5.4586365e+00   9.8705480e+01
   1.1180313e-01   1.2704275e-02   1.8629245e-02   5.1954644e-02   5.3761047e+00   1.0232896e+02
   1.1100268e-01   1.2536530e-02   1.8860884e-02   4.7408148e-02   5.1929022e+00   1.0162588e+02
   1.0876654e-01   1.2219360e-02   1.8879785e-02   4.2960670e-02   5.4496267e+00   1.0146442e+02
   1.0540657e-01   1.1787228e-02   1.8710565e-02   3.8667476e-02   6.2452205e+00   1.0116141e+02
   1.0128439e-01   1.1273492e-02   1.8375778e-02   3.4557488e-02   6.1754371e+00   1.0106684e+02
   9.6753238e-02   1.0710925e-02   1.7897452e-02   3.0658472e-02   6.0839681e+00   1.0089159e+02
   9.2176110e-02   1.0129863e-02   1.7301696e-02   2.7005654e-02   6.5257744e+00   1.0054096e+02
   8.7909526e-02   9.5556908e-03   1.6617144e-02   2.3623438e-02   6.7355294e+00   1.0031003e+02
   8.4239746e-02   9.0108730e-03   1.5866950e-02   2.0521114e-02   6.2401314e+00   1.0003342e+02
   8.1374516e-02   8.5132520e-03   1.5076742e-02   1.7706376e-02   6.0537955e+00   9.9841374e+01
   7.9457752e-02   8.0720992e-03   1.4279544e-02   1.5189262e-02   6.3022916e+00   9.9371246e+01
   7.8550972e-02   7.6924656e-03   1.3501959e-02   1.2976904e-02   6.1876774e+00   9.8734432e+01
   7.8658450e-02   7.3747640e-03   1.2755449e-02   1.1063380e-02   6.2598041e+00   9.8072101e+01
   7.9767752e-02   7.1112694e-03   1.2040580e-02   9.4314640e-03   6.1369189e+00   9.7303182e+01
   8.1850302e-02   6.8909840e-03   1.1357478e-02   8.0600640e-03   5.9862093e+00   9.6406514e+01
   8.4860646e-02   6.7049002e-03   1.0703757e-02   6.9283420e-03   6.0713249e+00   9.5453645e+01
   8.8705294e-02   6.5434452e-03   1.0068697e-02   6.0178200e-03   5.7970773e+00   9.4517628e+01
   9.3225666e-02   6.3954882e-03   9.4361568e-03   5.3093500e-03   5.5727727e+00   9.3439008e+01
   9.8268734e-02   6.2533102e-03   8.7928926e-03   4.7871380e-03   5.2387590e+00   9.2070612e+01
   1.0369717e-01   6.1117116e-03   8.1370760e-03   4.4414120e-03   5.0931197e+00   9.0653981e+01
   1.0933532e-01   5.9673882e-03   7.4726918e-03   4.2619920e-03   5.2442305e+00   8.9354535e+01
   1.1497890e-01   5.8209034e-03   6.8066218e-03   4.2349180e-03   5.2092059e+00   8.7948096e+01
   1.2042843e-01   5.6734236e-03   6.1520368e-03   4.3446400e-03   5.2157858e+00   8.6628633e+01
   1.2551619e-01   5.5273628e-03   5.5216794e-03   4.5783160e-03   5.1762353e+00   8.5429854e+01
   1.3011575e-01   5.3872430e-03   4.9246712e-03   4.9260900e-03   5.4541385e+00   8.4246027e+01
   1.3411757e-01   5.2571548e-03   4.3669248e-03   5.3791500e-03   5.6716976e+00   8.3114957e+01
   1.3740792e-01   5.1416694e-03   3.8517118e-03   5.9277180e-03   5.5758512e+00   8.1849062e+01
   1.3984311e-01   5.0463320e-03   3.3832254e-03   6.5581180e-03   5.6942637e+00   8.0546134e+01
   1.4125363e-01   4.9761812e-03   2.9654678e-03   7.2539980e-03   5.8142504e+00   7.9489152e+01
   1.4157796e-01   4.9328880e-03   2.5999746e-03   7.9984460e-03   5.7403312e+00   7.8312628e+01
   1.4095626e-01   4.9136378e-03   2.2858550e-03   8.7722000e-03   5.3355453e+00   7.6641842e+01
   1.3961643e-01   4.9123486e-03   2.0214982e-03   9.5542120e-03   5.0288031e+00   7.4989105e+01
   1.3772835e-01   4.9210488e-03   1.8056059e-03   1.0323216e-02   4.9475272e+00   7.3216875e+01
   1.3539774e-01   4.9328414e-03   1.6356380e-03   1.1058630e-02   4.7317991e+00   7.1248928e+01
   1.3270404e-01   4.9416264e-03   1.5083850e-03   1.1742066e-02   4.6210162e+00   6.9465891e+01
   1.2968025e-01   4.9435292e-03   1.4211223e-03   1.2355620e-02   4.7269837e+00   6.7356637e+01
   1.2634080e-01   4.9398254e-03   1.3711047e-03   1.2882744e-02   4.8621905e+00   6.5292074e+01
   1.2264869e-01   4.9328860e-03   1.3554520e-03   1.3307626e-02   5.0579261e+00   6.3144571e+01
   1.1846839e-01   4.9234760e-03   1.3705624e-03   1.3615886e-02   5.0855483e+00   6.0191132e+01
   1.1374055e-01   4.9112532e-03   1.4115382e-03   1.3795350e-02   4.7927830e+00   5.7478096e+01
   1.0853256e-01   4.8959574e-03   1.4728134e-03   1.3826658e-02   5.0009994e+00   5.5459171e+01
   1.0292709e-01   4.8779514e-03   1.5483889e-03   1.3693136e-02   5.4675127e+00   5.3423460e+01
   9.7038098e-02   4.8570984e-03   1.6328138e-03   1.3399706e-02   5.5587425e+00   5.0543470e+01
   9.1015510e-02   4.8332326e-03   1.7226542e-03   1.2967672e-02   5.6077899e+00   4.7469935e+01
   8.5011458e-02   4.8079940e-03   1.8156573e-03   1.2428410e-02   5.5050530e+00   4.4623301e+01
   7.9149166e-02   4.7869646e-03   1.9106053e-03   1.1817352e-02   5.2626175e+00   4.0775332e+01
   7.3509534e-02   4.7762516e-03   2.0083188e-03   1.1162814e-02   5.0569664e+00   3.7016310e+01
   6.8179994e-02   4.7783356e-03   2.1106226e-03   1.0489122e-02   5.0004409e+00   3.4530515e+01
   6.3287968e-02   4.7953200e-03   2.2185262e-03   9.8232340e-03   4.8689233e+00   3.2449760e+01
   5.8986982e-02   4.8299790e-03   2.3316930e-03   9.1902900e-03   4.4575672e+00   3.0025512e+01
   5.5413988e-02   4.8831236e-03   2.4495724e-03   8.6091520e-03   4.2031163e+00   2.7495914e+01
   5.2655714e-02   4.9532514e-03   2.5710256e-03   8.0933800e-03   4.1584840e+00   2.4690199e+01
   5.0750842e-02   5.0386566e-03   2.6933636e-03   7.6549880e-03   4.0656831e+00   2.1223397e+01
   4.9703046e-02   5.1394424e-03   2.8143998e-03   7.3071380e-03   3.8945110e+00   1.8587897e+01
   4.9483834e-02   5.2545448e-03   2.9326972e-03   7.0625560e-03   3.7200648e+00   1.6071644e+01
   5.0046608e-02   5.3816482e-03   3.0457328e-03   6.9343800e-03   3.2974449e+00   1.2746259e+01
   5.1351134e-02   5.5231138e-03   3.1505940e-03   6.9358740e-03   3.0880549e+00   1.0072257e+01
   5.3353656e-02   5.6851236e-03   3.2460206e-03   7.0750200e-03   3.0735646e+00   6.7228776e+00
   5.5996784e-02   5.8719736e-03   3.3329232e-03   7.3530340e-03   2.6520103e+00   3.4027727e+00
   5.9208330e-02   6.0846332e-03   3.4151174e-03   7.7653860e-03   2.7606992e+00   1.5468475e+00
   6.2886902e-02   6.3226476e-03   3.5005956e-03   8.3068580e-03   2.8495617e+00   6.1233129e-01
   6.6936290e-02   6.5842624e-03   3.5975294e-03   8.9801720e-03   2.3940883e+00   9.6594047e-01
   7.1320454e-02   6.8671380e-03   3.7105274e-03   9.7922060e-03   2.3599623e+00   1.2160958e+00
   7.6040774e-02   7.1721088e-03   3.8408772e-03   1.0747664e-02   2.4213865e+00   1.2660690e+00
   8.1097632e-02   7.5006062e-03   3.9863426e-03   1.1852220e-02   2.3522563e+00   1.7029284e+00
   8.6500860e-02   7.8515522e-03   4.1429122e-03   1.3112386e-02   2.3191726e+00   2.1478398e+00
   9.2283728e-02   8.2243822e-03   4.3060330e-03   1.4533406e-02   2.3820804e+00   2.5682506e+00
   9.8500884e-02   8.6177714e-03   4.4727076e-03   1.6115446e-02   2.3992854e+00   2.9005639e+00
   1.0514424e-01   9.0269666e-03   4.6429412e-03   1.7855388e-02   2.4205372e+00   3.3438982e+00
   1.1210499e-01   9.4465642e-03   4.8153550e-03   1.9753158e-02   2.4004600e+00   3.5662455e+00
   1.1930653e-01   9.8749770e-03   4.9865058e-03   2.1803560e-02   2.3660112e+00   4.0262036e+00
   1.2676823e-01   1.0314359e-02   5.1530350e-03   2.3990258e-02   2.5038276e+00   4.6775626e+00
   1.3459580e-01   1.0765158e-02   5.3123314e-03   2.6283602e-02   2.3941707e+00   4.5912525e+00
   1.4293823e-01   1.1225920e-02   5.4634840e-03   2.8632672e-02   2.5036337e+00   4.5448848e+00
   1.5190135e-01   1.1696203e-02   5.6071238e-03   3.0960548e-02   2.4966621e+00   5.1163374e+00
   1.6151041e-01   1.2175481e-02   5.7454496e-03   3.3166170e-02   2.6906419e+00   5.5717797e+00
   1.7164007e-01   1.2665989e-02   5.8791594e-03   3.5131324e-02   3.0578693e+00   5.6683897e+00
   1.8201853e-01   1.3170342e-02   6.0053912e-03   3.6721892e-02   3.0885789e+00   6.0512849e+00
   1.9223976e-01   1.3686001e-02   6.1204446e-03   3.7814176e-02   3.1976033e+00   6.4699441e+00
   2.0177980e-01   1.4211175e-02   6.2206342e-03   3.8333860e-02   2.7742153e+00   6.0009479e+00
   2.1025876e-01   1.4745069e-02   6.3031700e-03   3.8279662e-02   3.2935984e+00   5.5958046e+00
   2.1760056e-01   1.5279803e-02   6.3693776e-03   3.7736196e-02   2.2804530e+00   5.4250948e+00
   2.2386256e-01   1.5802258e-02   6.4234520e-03   3.6827534e-02   6.5501584e+00   4.8368887e+00
   2.2901084e-01   1.6300597e-02   6.4664094e-03   3.5665706e-02   2.4796201e+01   4.4593209e+00
   2.3279824e-01   1.6764147e-02   6.4990176e-03   3.4347016e-02   4.5611796e+01   3.8636577e+00
   2.3480916e-01   1.7179441e-02   6.5279122e-03   3.2961484e-02   6.5424178e+01   3.2308160e+00
   2.3474922e-01   1.7524461e-02   6.5613118e-03   3.1600052e-02   8.2775506e+01   2.7185850e+00
   2.3254464e-01   1.7770397e-02   6.6043476e-03   3.0335126e-02   9.2904708e+01   1.9519554e+00
   2.2810326e-01   1.7887799e-02   6.6578826e-03   2.9207484e-02   1.0060509e+02   1.2472124e+00
   2.2130316e-01   1.7846495e-02   6.7208792e-03   2.8239626e-02   1.0716547e+02   6.2109610e-01
   2.1202470e-01   1.7623315e-02   6.7928548e-03   2.7440568e-02   1.1253257e+02   4.6002702e-01
   2.0027782e-01   1.7214069e-02   6.8695778e-03   2.6804260e-02   1.1580800e+02   0.0000000e+00
   1.8652133e-01   1.6639142e-02   6.9417460e-03   2.6308650e-02   1.1730918e+02   0.0000000e+00
   1.7146715e-01   1.5935072e-02   6.9971998e-03   2.5911898e-02   1.1899479e+02   0.0000000e+00
   1.5575439e-01   1.5134719e-02   7.0234090e-03   2.5558804e-02   1.1966045e+02   0.0000000e+00
   1.3993730e-01   1.4262391e-02   7.0136514e-03   2.5199244e-02   1.1956872e+02   0.0000000e+00
   1.2446231e-01   1.3342933e-02   6.9685412e-03   2.4788988e-02   1.1913432e+02   0.0000000e+00
   1.0968780e-01   1.2405018e-02   6.8920278e-03   2.4272278e-02   1.1884904e+02   0.0000000e+00
   9.5902026e-02   1.1475904e-02   6.7886180e-03   2.3586888e-02   1.1904757e+02   0.0000000e+00
   8.3294010e-02   1.0578596e-02   6.6601618e-03   2.2695404e-02   1.1910512e+02   0.0000000e+00
   7.1961654e-02   9.7325980e-03   6.5053910e-03   2.1601168e-02   1.1917291e+02   0.0000000e+00
   6.1924200e-02   8.9516952e-03   6.3261254e-03   2.0338372e-02   1.1923568e+02   0.0000000e+00
   5.3165498e-02   8.2423188e-03   6.1280918e-03   1.8959946e-02   1.1926859e+02   0.0000000e+00
   4.5650278e-02   7.6077156e-03   5.9168298e-03   1.7522006e-02   1.1921298e+02   0.0000000e+00
   3.9317210e-02   7.0540466e-03   5.6995942e-03   1.6067536e-02   1.1915751e+02   0.0000000e+00
   3.4099030e-02   6.5879390e-03   5.4842416e-03   1.4626848e-02   1.1923917e+02   0.0000000e+00
   2.9914774e-02   6.2119384e-03   5.2757912e-03   1.3226770e-02   1.1927913e+02   0.0000000e+00
   2.6657246e-02   5.9246632e-03   5.0772960e-03   1.1892356e-02   1.1932371e+02   0.0000000e+00
   2.4201994e-02   5.7203698e-03   4.8884982e-03   1.0641946e-02   1.1939604e+02   0.0000000e+00
   2.2417744e-02   5.5924676e-03   4.7044628e-03   9.4835080e-03   1.1944646e+02   0.0000000e+00
   2.1168276e-02   5.5354338e-03   4.5200428e-03   8.4176120e-03   1.1943431e+02   0.0000000e+00
   2.0303622e-02   5.5414366e-03   4.3332404e-03   7.4438820e-03   1.1938666e+02   0.0000000e+00
   1.9660520e-02   5.5999730e-03   4.1446192e-03   6.5615900e-03   1.1939041e+02   0.0000000e+00
   1.9080700e-02   5.6995772e-03   3.9563646e-03   5.7690260e-03   1.1943030e+02   0.0000000e+00
   1.8438212e-02   5.8304436e-03   3.7674926e-03   5.0665100e-03   1.1944435e+02   0.0000000e+00
   1.7670319e-02   5.9847250e-03   3.5762152e-03   4.4549360e-03   1.1944584e+02   0.0000000e+00
   1.6789395e-02   6.1538220e-03   3.3871238e-03   3.9330960e-03   1.1942398e+02   0.0000000e+00
   1.5850441e-02   6.3295100e-03   3.2050572e-03   3.4970000e-03   1.1939909e+02   0.0000000e+00
   1.4907739e-02   6.5051316e-03   3.0321012e-03   3.1404980e-03   1.1939125e+02   0.0000000e+00
   1.3999750e-02   6.6707820e-03   2.8719324e-03   2.8574120e-03   1.1925778e+02   0.0000000e+00
   1.3152444e-02   6.8108984e-03   2.7280124e-03   2.6409360e-03   1.1907088e+02   0.0000000e+00
   1.2384336e-02   6.9105344e-03   2.6005868e-03   2.4840600e-03   1.1889214e+02   0.0000000e+00
   1.1709655e-02   6.9605602e-03   2.4867866e-03   2.3800480e-03   1.1866787e+02   0.0000000e+00
   1.1139169e-02   6.9575316e-03   2.3827220e-03   2.3229980e-03   1.1844893e+02   0.0000000e+00
   1.0675402e-02   6.9062576e-03   2.2847216e-03   2.3099260e-03   1.1804550e+02   0.0000000e+00
   1.0309516e-02   6.8239392e-03   2.1920962e-03   2.3390720e-03   1.1746439e+02   0.0000000e+00
   1.0023321e-02   6.7362002e-03   2.1079820e-03   2.4088680e-03   1.1690608e+02   0.0000000e+00
   9.7907268e-03   6.6663654e-03   2.0358442e-03   2.5185540e-03   1.1620831e+02   0.0000000e+00
   9.5889222e-03   6.6307686e-03   1.9781791e-03   2.6672920e-03   1.1546640e+02   0.0000000e+00
   9.4124984e-03   6.6397498e-03   1.9358248e-03   2.8533020e-03   1.1469401e+02   0.0000000e+00
   9.2672580e-03   6.6981550e-03   1.9089159e-03   3.0750860e-03   1.1373387e+02   0.0000000e+00
   9.1579940e-03   6.8067492e-03   1.8978530e-03   3.3327500e-03   1.1284877e+02   0.0000000e+00
   9.0889298e-03   6.9641510e-03   1.9023917e-03   3.6260220e-03   1.1192980e+02   0.0000000e+00
   9.0662112e-03   7.1681676e-03   1.9213201e-03   3.9545000e-03   1.1088166e+02   0.0000000e+00
   9.0939186e-03   7.4140598e-03   1.9514519e-03   4.3185620e-03   1.0974927e+02   0.0000000e+00
   9.1735292e-03   7.7005542e-03   1.9873603e-03   4.7166640e-03   1.0866797e+02   0.0000000e+00
   9.3072462e-03   8.0412510e-03   2.0227786e-03   5.1452720e-03   1.0766664e+02   0.0000000e+00
   9.4931540e-03   8.4612544e-03   2.0532258e-03   5.6001360e-03   1.0636509e+02   0.0000000e+00
   9.7240354e-03   8.9883266e-03   2.0751420e-03   6.0741820e-03   1.0516658e+02   0.0000000e+00
   9.9967078e-03   9.6518076e-03   2.0836796e-03   6.5565220e-03   1.0402373e+02   0.0000000e+00
   1.0314006e-02   1.0487210e-02   2.0745502e-03   7.0329920e-03   1.0250071e+02   0.0000000e+00
   1.0677683e-02   1.1535728e-02   2.0454400e-03   7.4847240e-03   1.0080571e+02   0.0000000e+00
   1.1086042e-02   1.2841311e-02   1.9972687e-03   7.8929760e-03   9.9198552e+01   0.0000000e+00
   1.1537324e-02   1.4451180e-02   1.9333489e-03   8.2440540e-03   9.7639450e+01   0.0000000e+00
   1.2027757e-02   1.6409126e-02   1.8580512e-03   8.5232080e-03   9.5693994e+01   0.0000000e+00
   1.2547359e-02   1.8748611e-02   1.7770949e-03   8.7182620e-03   9.3487026e+01   0.0000000e+00
   1.3084068e-02   2.1504736e-02   1.6948506e-03   8.8295420e-03   9.1136522e+01   0.0000000e+00
   1.3628819e-02   2.4734704e-02   1.6136675e-03   8.8617220e-03   8.8715366e+01   0.0000000e+00
   1.4176058e-02   2.8505034e-02   1.5354796e-03   8.8189920e-03   8.6605178e+01   0.0000000e+00
   1.4722454e-02   3.2865710e-02   1.4632597e-03   8.7167680e-03   8.4240895e+01   0.0000000e+00
   1.5260724e-02   3.7842780e-02   1.4012576e-03   8.5803460e-03   8.1153059e+01   0.0000000e+00
   1.5783026e-02   4.3438680e-02   1.3525562e-03   8.4326320e-03   7.8577934e+01   0.0000000e+00
   1.6291625e-02   4.9630652e-02   1.3186286e-03   8.2937280e-03   7.6320712e+01   0.0000000e+00
   1.6791498e-02   5.6357576e-02   1.3002755e-03   8.1802620e-03   7.3327730e+01   0.0000000e+00
   1.7277715e-02   6.3522320e-02   1.2972250e-03   8.1000420e-03   7.0952460e+01   0.0000000e+00
   1.7732012e-02   7.0978586e-02   1.3071348e-03   8.0519180e-03   6.8909815e+01   0.0000000e+00
   1.8136915e-02   7.8525752e-02   1.3263603e-03   8.0275580e-03   6.6157683e+01   0.0000000e+00
   1.8490409e-02   8.5923448e-02   1.3523889e-03   8.0139920e-03   6.3605908e+01   0.0000000e+00
   1.8793031e-02   9.2916896e-02   1.3843864e-03   7.9952660e-03   6.0946894e+01   0.0000000e+00
   1.9048351e-02   9.9353142e-02   1.4216951e-03   7.9538400e-03   5.7724956e+01   0.0000000e+00
   1.9274686e-02   1.0518619e-01   1.4624950e-03   7.8813460e-03   5.5240815e+01   0.0000000e+00
   1.9488413e-02   1.1041277e-01   1.5042053e-03   7.7851120e-03   5.3100763e+01   0.0000000e+00
   1.9694069e-02   1.1508831e-01   1.5441924e-03   7.6770660e-03   4.9651453e+01   0.0000000e+00
   1.9893140e-02   1.1928020e-01   1.5805609e-03   7.5646560e-03   4.6743858e+01   0.0000000e+00
   2.0082766e-02   1.2303833e-01   1.6123491e-03   7.4523900e-03   4.4708882e+01   0.0000000e+00
   2.0251338e-02   1.2636626e-01   1.6384372e-03   7.3454980e-03   4.2134559e+01   0.0000000e+00
   2.0383300e-02   1.2922507e-01   1.6582237e-03   7.2494720e-03   4.0770911e+01   0.0000000e+00
   2.0459858e-02   1.3153492e-01   1.6720739e-03   7.1702100e-03   4.0662099e+01   0.0000000e+00
   2.0461662e-02   1.3315093e-01   1.6809310e-03   7.1169640e-03   4.0393119e+01   0.0000000e+00
   2.0374326e-02   1.3396297e-01   1.6862369e-03   7.0986240e-03   4.0396646e+01   0.0000000e+00
   2.0179366e-02   1.3388792e-01   1.6887458e-03   7.1215280e-03   4.1080093e+01   0.0000000e+00
   1.9859996e-02   1.3285494e-01   1.6880848e-03   7.1932360e-03   4.2040629e+01   0.0000000e+00
   1.9420755e-02   1.3090104e-01   1.6842315e-03   7.3225260e-03   4.2574099e+01   0.0000000e+00
   1.8884261e-02   1.2817260e-01   1.6792189e-03   7.5162640e-03   4.2826738e+01   0.0000000e+00
   1.8276727e-02   1.2488294e-01   1.6766170e-03   7.7796380e-03   4.3312119e+01   0.0000000e+00
   1.7621772e-02   1.2124923e-01   1.6800868e-03   8.1155000e-03   4.3458457e+01   0.0000000e+00
   1.6940633e-02   1.1746612e-01   1.6938889e-03   8.5193560e-03   4.3419615e+01   0.0000000e+00
   1.6246497e-02   1.1369391e-01   1.7234961e-03   8.9814980e-03   4.3698144e+01   0.0000000e+00
   1.5540607e-02   1.1001359e-01   1.7742904e-03   9.4926820e-03   4.4013856e+01   0.0000000e+00
   1.4818074e-02   1.0644130e-01   1.8494960e-03   1.0051340e-02   4.4380379e+01   0.0000000e+00
   1.4074822e-02   1.0297928e-01   1.9496154e-03   1.0673174e-02   4.4822730e+01   0.0000000e+00
   1.3314925e-02   9.9625780e-02   2.0732852e-03   1.1387296e-02   4.4997782e+01   0.0000000e+00
   1.2548067e-02   9.6324612e-02   2.2172596e-03   1.2231594e-02   4.4953530e+01   0.0000000e+00
   1.1781680e-02   9.2956844e-02   2.3761974e-03   1.3256654e-02   4.5097910e+01   0.0000000e+00
   1.1022674e-02   8.9335894e-02   2.5427354e-03   1.4518722e-02   4.5249636e+01   0.0000000e+00
   1.0277719e-02   8.5214958e-02   2.7086026e-03   1.6065120e-02   4.5241713e+01   0.0000000e+00
   9.5515284e-03   8.0439180e-02   2.8684464e-03   1.7936322e-02   4.5288644e+01   0.0000000e+00
   8.8542482e-03   7.5037274e-02   3.0212424e-03   2.0173518e-02   4.5379503e+01   0.0000000e+00
   8.2030378e-03   6.9156202e-02   3.1700476e-03   2.2810270e-02   4.5294038e+01   0.0000000e+00
   7.6168100e-03   6.2949734e-02   3.3233406e-03   2.5862486e-02   4.5260562e+01   0.0000000e+00
   7.1229222e-03   5.6559464e-02   3.4922170e-03   2.9324122e-02   4.5149935e+01   0.0000000e+00
   6.7602280e-03   5.0179074e-02   3.6872646e-03   3.3171694e-02   4.4511651e+01   3.3295419e+01
   6.5735658e-03   4.4002848e-02   3.9196552e-03   3.7370262e-02   4.4118561e+01   6.2880068e+01
   6.6111954e-03   3.8177274e-02   4.2015692e-03   4.1867996e-02   4.3813966e+01   8.3206267e+01
   6.9201572e-03   3.2814204e-02   4.5447184e-03   4.6579906e-02   4.3224725e+01   8.9932189e+01
   7.5441176e-03   2.7981680e-02   4.9594990e-03   5.1385380e-02   4.3010936e+01   9.8258347e+01
   8.5260530e-03   2.3712200e-02   5.4571210e-03   5.6150110e-02   4.2430641e+01   9.4077927e+01
   9.9075722e-03   2.0010004e-02   6.0492658e-03   6.0724904e-02   4.1142528e+01   4.3718819e+01
   1.1724979e-02   1.6864099e-02   6.7423166e-03   6.4939052e-02   3.9969905e+01   3.4250750e+00
   1.4009484e-02   1.4258044e-02   7.5344902e-03   6.8590874e-02   3.8015483e+01   0.0000000e+00
   1.6788926e-02   1.2165413e-02   8.4170982e-03   7.1436512e-02   3.3365434e+01   0.0000000e+00
   2.0085478e-02   1.0549599e-02   9.3751222e-03   7.3249400e-02   2.8102985e+01   0.0000000e+00
   2.3908746e-02   9.3680692e-03   1.0387872e-02   7.3905264e-02   2.5101309e+01   0.0000000e+00
   2.8249154e-02   8.5786938e-03   1.1427854e-02   7.3416926e-02   2.1765983e+01   0.0000000e+00
   3.3073476e-02   8.1354240e-03   1.2458042e-02   7.1905234e-02   1.6911577e+01   0.0000000e+00
   3.8322118e-02   7.9897046e-03   1.3432456e-02   6.9566920e-02   1.3092920e+01   0.0000000e+00
   4.3910092e-02   8.0964872e-03   1.4298385e-02   6.6633818e-02   1.1230909e+01   0.0000000e+00
   4.9721354e-02   8.4131914e-03   1.5004831e-02   6.3295668e-02   1.0259840e+01   0.0000000e+00
   5.5603574e-02   8.8956438e-03   1.5504693e-02   5.9696398e-02   9.3744085e+00   4.4056321e+00
   6.1371080e-02   9.4969060e-03   1.5752672e-02   5.5963056e-02   8.4567909e+00   1.4472754e+01
   6.6822134e-02   1.0172203e-02   1.5728298e-02   5.2191820e-02   7.4281454e+00   2.6171322e+01
   7.1739848e-02   1.0877125e-02   1.5443328e-02   4.8442736e-02   7.3319725e+00   3.9034519e+01
   7.5900846e-02   1.1568137e-02   1.4927571e-02   4.4763986e-02   7.2061670e+00   4.9556258e+01
   7.9207296e-02   1.2200978e-02   1.4229865e-02   4.1206940e-02   6.3794921e+00   6.0407315e+01
   8.1731572e-02   1.2727801e-02   1.3404001e-02   3.7802788e-02   6.1929466e+00   6.8050552e+01
   8.3555386e-02   1.3105370e-02   1.2493851e-02   3.4563160e-02   5.9717435e+00   7.1151016e+01
   8.4725508e-02   1.3298778e-02   1.1536235e-02   3.1511972e-02   5.7470601e+00   7.5850901e+01
   8.5299234e-02   1.3292827e-02   1.0560876e-02   2.8678356e-02   5.5605844e+00   7.9989536e+01
   8.5323000e-02   1.3104683e-02   9.5935996e-03   2.6085168e-02   5.2987970e+00   8.2520641e+01
   8.4842056e-02   1.2773803e-02   8.6552570e-03   2.3763260e-02   5.7865605e+00   8.5323909e+01
   8.3904996e-02   1.2343102e-02   7.7583842e-03   2.1741856e-02   5.9898906e+00   8.8237799e+01
   8.2566030e-02   1.1846223e-02   6.9138926e-03   2.0029418e-02   5.8766366e+00   9.1844471e+01
   8.0956846e-02   1.1309914e-02   6.1330540e-03   1.8616706e-02   6.3734553e+00   9.4184697e+01
   7.9303848e-02   1.0762761e-02   5.4233458e-03   1.7491262e-02   6.5503460e+00   9.5379262e+01
   7.7835704e-02   1.0233405e-02   4.7868670e-03   1.6644794e-02   6.1564935e+00   9.6550930e+01
   7.6725352e-02   9.7463082e-03   4.2226656e-03   1.6064844e-02   5.9245650e+00   9.7988606e+01
   7.6073922e-02   9.3191712e-03   3.7304494e-03   1.5729798e-02   6.0716513e+00   1.0077456e+02
   7.5904740e-02   8.9604092e-03   3.3088486e-03   1.5607234e-02   6.0060378e+00   1.0235858e+02
   7.6207864e-02   8.6695144e-03   2.9533436e-03   1.5654538e-02   5.7574857e+00   1.0193993e+02
   7.6961282e-02   8.4370082e-03   2.6575264e-03   1.5827650e-02   5.9198791e+00   1.0167469e+02
   7.8136120e-02   8.2471886e-03   2.4129772e-03   1.6079350e-02   5.9568477e+00   1.0139532e+02
   7.9689368e-02   8.0860424e-03   2.2102428e-03   1.6357822e-02   5.8422283e+00   1.0107564e+02
   8.1565218e-02   7.9452846e-03   2.0405722e-03   1.6623036e-02   5.8454879e+00   1.0075812e+02
   8.3740268e-02   7.8196602e-03   1.8956229e-03   1.6846816e-02   5.7983833e+00   1.0026184e+02
   8.6208214e-02   7.7057462e-03   1.7687031e-03   1.7002658e-02   5.8655023e+00   9.9839489e+01
   8.8979596e-02   7.6042596e-03   1.6549887e-03   1.7082540e-02   5.8776646e+00   9.9400539e+01
   9.2075912e-02   7.5186804e-03   1.5494343e-03   1.7096728e-02   5.6610772e+00   9.8835433e+01
   9.5480548e-02   7.4520526e-03   1.4487312e-03   1.7052690e-02   5.6358006e+00   9.8026864e+01
   9.9105786e-02   7.4060914e-03   1.3536858e-03   1.6960212e-02   5.8501259e+00   9.7093900e+01
   1.0277915e-01   7.3784812e-03   1.2673716e-03   1.6841110e-02   5.9334088e+00   9.6166991e+01
   1.0636836e-01   7.3631192e-03   1.1922668e-03   1.6725314e-02   6.0229102e+00   9.4977362e+01
   1.0983036e-01   7.3526812e-03   1.1292029e-03   1.6638310e-02   6.0802042e+00   9.3703552e+01
   1.1309226e-01   7.3401168e-03   1.0779847e-03   1.6593074e-02   6.0062338e+00   9.2702547e+01
   1.1603332e-01   7.3228980e-03   1.0382270e-03   1.6594796e-02   6.2004112e+00   9.1474786e+01
   1.1855676e-01   7.3012068e-03   1.0092483e-03   1.6641724e-02   6.2928415e+00   9.0109280e+01
   1.2062437e-01   7.2750590e-03   9.8946536e-04   1.6726216e-02   6.3022829e+00   8.8886692e+01
   1.2222044e-01   7.2446528e-03   9.7683750e-04   1.6836084e-02   6.4008165e+00   8.7303937e+01
   1.2329315e-01   7.2088730e-03   9.6949048e-04   1.6957508e-02   6.0916677e+00   8.5608271e+01
   1.2371375e-01   7.1661020e-03   9.6689864e-04   1.7086822e-02   5.9163128e+00   8.3970414e+01
   1.2335798e-01   7.1116364e-03   9.6975218e-04   1.7221996e-02   5.8031112e+00   8.2219819e+01
   1.2222113e-01   7.0370292e-03   9.7776066e-04   1.7345244e-02   5.6360500e+00   8.0315578e+01
   1.2038332e-01   6.9367242e-03   9.8998644e-04   1.7430900e-02   5.8638590e+00   7.8642897e+01
   1.1794481e-01   6.8133774e-03   1.0050716e-03   1.7452564e-02   6.0798606e+00   7.7054953e+01
   1.1500047e-01   6.6746668e-03   1.0213339e-03   1.7380864e-02   6.2406043e+00   7.4715107e+01
   1.1163053e-01   6.5259548e-03   1.0383433e-03   1.7182540e-02   6.2427065e+00   7.2088145e+01
   1.0789685e-01   6.3729132e-03   1.0558141e-03   1.6820480e-02   5.9197346e+00   6.9308588e+01
   1.0386455e-01   6.2236704e-03   1.0732150e-03   1.6270800e-02   5.8638129e+00   6.6793275e+01
   9.9602046e-02   6.0845382e-03   1.0901036e-03   1.5535590e-02   6.0192104e+00   6.4401763e+01
   9.5161270e-02   5.9614022e-03   1.1057965e-03   1.4634836e-02   5.7923864e+00   6.1239285e+01
   9.0651294e-02   5.8603864e-03   1.1213609e-03   1.3600916e-02   5.4773025e+00   5.8139519e+01
   8.6263940e-02   5.7850810e-03   1.1396964e-03   1.2472644e-02   5.2167747e+00   5.5019201e+01
   8.2189886e-02   5.7362598e-03   1.1635726e-03   1.1284268e-02   5.2592719e+00   5.1768535e+01
   7.8564730e-02   5.7133320e-03   1.1949704e-03   1.0064596e-02   5.6694217e+00   4.8406934e+01
   7.5449730e-02   5.7148970e-03   1.2355693e-03   8.8419380e-03   5.6613103e+00   4.5096030e+01
   7.2825322e-02   5.7385190e-03   1.2871283e-03   7.6424060e-03   5.6810941e+00   4.1341868e+01
   7.0627512e-02   5.7816186e-03   1.3509355e-03   6.4893440e-03   5.9122436e+00   3.6055024e+01
   6.8773276e-02   5.8398172e-03   1.4279163e-03   5.4049900e-03   5.8961693e+00   3.2115660e+01
   6.7157256e-02   5.9051964e-03   1.5179658e-03   4.4087240e-03   5.9803137e+00   2.9758537e+01
   6.5699380e-02   5.9674752e-03   1.6192131e-03   3.5161800e-03   6.0226575e+00   2.6099160e+01
   6.4350614e-02   6.0137630e-03   1.7280122e-03   2.7409040e-03   5.6544007e+00   2.1498394e+01
   6.3070338e-02   6.0312934e-03   1.8399981e-03   2.0956740e-03   5.2305364e+00   1.7708228e+01
   6.1839254e-02   6.0121604e-03   1.9539304e-03   1.5921980e-03   5.1018929e+00   1.4306001e+01
   6.0630854e-02   5.9555526e-03   2.0718032e-03   1.2414660e-03   4.8700160e+00   1.0538652e+01
   5.9450778e-02   5.8702598e-03   2.1961022e-03   1.0548780e-03   4.4521961e+00   7.5294078e+00
   5.8388106e-02   5.7700478e-03   2.3292124e-03   1.0448020e-03   4.2346342e+00   4.4364513e+00
   5.7553092e-02   5.6654846e-03   2.4738722e-03   1.2239240e-03   4.1675714e+00   2.3099394e+00
   5.7029026e-02   5.5650560e-03   2.6344120e-03   1.6055300e-03   4.2790049e+00   1.7615259e+00
   5.6847928e-02   5.4779502e-03   2.8156002e-03   2.2051640e-03   4.0379003e+00   1.3692962e+00
   5.6979998e-02   5.4119330e-03   3.0207530e-03   3.0406000e-03   3.5182587e+00   1.6848794e+00
   5.7373344e-02   5.3721444e-03   3.2514576e-03   4.1315820e-03   3.5537201e+00   1.8326290e+00
   5.7969676e-02   5.3616698e-03   3.5079556e-03   5.4984220e-03   3.6185807e+00   2.1358219e+00
   5.8720948e-02   5.3810676e-03   3.7894614e-03   7.1586580e-03   3.6697787e+00   2.8197765e+00
   5.9623164e-02   5.4282476e-03   4.0940084e-03   9.1261440e-03   3.6386030e+00   3.1304258e+00
   6.0696142e-02   5.4989384e-03   4.4179328e-03   1.1413874e-02   3.5576737e+00   3.7437706e+00
   6.1980252e-02   5.5899578e-03   4.7554260e-03   1.4031578e-02   3.5186849e+00   4.0550184e+00
   6.3532034e-02   5.7052792e-03   5.0996452e-03   1.6979432e-02   3.0456140e+00   4.2708967e+00
   6.5367850e-02   5.8558194e-03   5.4429522e-03   2.0246462e-02   3.1005555e+00   5.2096308e+00
   6.7476570e-02   6.0541518e-03   5.7805022e-03   2.3804110e-02   3.2314780e+00   6.0106767e+00
   6.9895422e-02   6.3106734e-03   6.1115372e-03   2.7601730e-02   3.1801190e+00   6.8737349e+00
   7.2728498e-02   6.6324164e-03   6.4331836e-03   3.1566730e-02   3.2762705e+00   7.3396473e+00
   7.6084202e-02   7.0247864e-03   6.7426936e-03   3.5602166e-02   3.2463838e+00   6.8438747e+00
   8.0012022e-02   7.4907134e-03   7.0428908e-03   3.9581138e-02   3.5621041e+00   6.8893078e+00
   8.4503720e-02   8.0288848e-03   7.3397990e-03   4.3342948e-02   3.6525876e+00   6.6533588e+00
   8.9515182e-02   8.6335804e-03   7.6375700e-03   4.6716168e-02   4.0478734e+00   6.3886549e+00
   9.4981220e-02   9.2930178e-03   7.9361580e-03   4.9537182e-02   3.5514732e+00   6.8800494e+00
   1.0079231e-01   9.9896648e-03   8.2355862e-03   5.1677226e-02   3.9068327e+00   6.4797079e+00
   1.0676014e-01   1.0703355e-02   8.5389476e-03   5.3080144e-02   4.7782312e+00   6.4987025e+00
   1.1262919e-01   1.1415437e-02   8.8491600e-03   5.3758628e-02   4.7610740e+00   6.4789692e+00
   1.1807342e-01   1.2104219e-02   9.1683124e-03   5.3803724e-02   1.6260870e+01   5.6361144e+00
   1.2282004e-01   1.2743680e-02   9.4993572e-03   5.3351332e-02   3.5656687e+01   5.0430624e+00
   1.2671370e-01   1.3320221e-02   9.8435042e-03   5.2517976e-02   5.3677135e+01   4.1814044e+00
   1.2956415e-01   1.3829871e-02   1.0194329e-02   5.1402226e-02   7.4084807e+01   3.8029063e+00
   1.3125530e-01   1.4263979e-02   1.0536355e-02   5.0080798e-02   8.9655338e+01   3.6222308e+00
   1.3186726e-01   1.4614438e-02   1.0851486e-02   4.8615094e-02   9.9045743e+01   3.3135847e+00
   1.3152767e-01   1.4879273e-02   1.1127174e-02   4.7063138e-02   1.0672477e+02   2.9118098e+00
   1.3029668e-01   1.5061437e-02   1.1354126e-02   4.5462930e-02   1.1219550e+02   2.0249559e+00
   1.2810711e-01   1.5160235e-02   1.1516725e-02   4.3832160e-02   1.1604227e+02   9.7699012e-01
   1.2481896e-01   1.5172915e-02   1.1595354e-02   4.2164776e-02   1.1773710e+02   2.0284919e-01
   1.2030671e-01   1.5103552e-02   1.1569978e-02   4.0424334e-02   1.1883215e+02   0.0000000e+00
   1.1452998e-01   1.4956666e-02   1.1425772e-02   3.8568136e-02   1.1960457e+02   0.0000000e+00
   1.0761206e-01   1.4732014e-02   1.1165909e-02   3.6576320e-02   1.1945401e+02   0.0000000e+00
   9.9798638e-02   1.4423341e-02   1.0807497e-02   3.4454090e-02   1.1902518e+02   0.0000000e+00
   9.1409910e-02   1.4026969e-02   1.0371682e-02   3.2233060e-02   1.1835156e+02   0.0000000e+00
   8.2765982e-02   1.3550304e-02   9.8803242e-03   2.9964728e-02   1.1829298e+02   0.0000000e+00
   7.4118282e-02   1.3005227e-02   9.3525230e-03   2.7691882e-02   1.1855693e+02   0.0000000e+00
   6.5680374e-02   1.2408571e-02   8.8024668e-03   2.5446668e-02   1.1874528e+02   0.0000000e+00
   5.7626684e-02   1.1779292e-02   8.2378012e-03   2.3268120e-02   1.1898738e+02   0.0000000e+00
   5.0081522e-02   1.1133998e-02   7.6620850e-03   2.1199158e-02   1.1909047e+02   0.0000000e+00
   4.3127706e-02   1.0490040e-02   7.0792414e-03   1.9272864e-02   1.1916478e+02   0.0000000e+00
   3.6809014e-02   9.8624770e-03   6.4947630e-03   1.7504512e-02   1.1919376e+02   0.0000000e+00
   3.1134864e-02   9.2667946e-03   5.9166134e-03   1.5898804e-02   1.1933232e+02   0.0000000e+00
   2.6094236e-02   8.7177686e-03   5.3543320e-03   1.4460304e-02   1.1949291e+02   0.0000000e+00
   2.1672758e-02   8.2225344e-03   4.8158042e-03   1.3189070e-02   1.1964258e+02   0.0000000e+00
   1.7843861e-02   7.7849670e-03   4.3068608e-03   1.2077094e-02   1.1976281e+02   0.0000000e+00
   1.4563075e-02   7.4077804e-03   3.8323790e-03   1.1110748e-02   1.1978978e+02   0.0000000e+00
   1.1780848e-02   7.0891818e-03   3.3964318e-03   1.0268672e-02   1.1984972e+02   0.0000000e+00
   9.4532074e-03   6.8244690e-03   3.0013910e-03   9.5230220e-03   1.1974144e+02   0.0000000e+00
   7.5377454e-03   6.6100688e-03   2.6482308e-03   8.8505340e-03   1.1961424e+02   0.0000000e+00
   5.9884954e-03   6.4416390e-03   2.3383184e-03   8.2355240e-03   1.1956339e+02   0.0000000e+00
   4.7634676e-03   6.3105518e-03   2.0720740e-03   7.6639860e-03   1.1943823e+02   0.0000000e+00
   3.8258582e-03   6.2054026e-03   1.8480209e-03   7.1298060e-03   1.1927515e+02   0.0000000e+00
   3.1417876e-03   6.1134170e-03   1.6646621e-03   6.6363380e-03   1.1904396e+02   0.0000000e+00
   2.6786344e-03   6.0227530e-03   1.5208424e-03   6.1874000e-03   1.1881732e+02   0.0000000e+00
   2.4041914e-03   5.9244806e-03   1.4142122e-03   5.7841680e-03   1.1853997e+02   0.0000000e+00
   2.2886530e-03   5.8096926e-03   1.3401429e-03   5.4247880e-03   1.1818174e+02   0.0000000e+00
   2.3026666e-03   5.6687396e-03   1.2934339e-03   5.1090020e-03   1.1779908e+02   0.0000000e+00
   2.4205444e-03   5.5008298e-03   1.2701782e-03   4.8415980e-03   1.1733604e+02   0.0000000e+00
   2.6229990e-03   5.3199726e-03   1.2668612e-03   4.6274140e-03   1.1680846e+02   0.0000000e+00
   2.8944478e-03   5.1450602e-03   1.2790503e-03   4.4682060e-03   1.1623175e+02   0.0000000e+00
   3.2218834e-03   4.9936102e-03   1.3022131e-03   4.3626600e-03   1.1560836e+02   0.0000000e+00
   3.5920780e-03   4.8830254e-03   1.3335900e-03   4.3084620e-03   1.1484301e+02   0.0000000e+00
   3.9911636e-03   4.8296274e-03   1.3713118e-03   4.3058200e-03   1.1398116e+02   0.0000000e+00
   4.4068818e-03   4.8493280e-03   1.4121961e-03   4.3556160e-03   1.1302238e+02   0.0000000e+00
   4.8299904e-03   4.9568488e-03   1.4521443e-03   4.4565180e-03   1.1192153e+02   0.0000000e+00
   5.2541734e-03   5.1635860e-03   1.4884575e-03   4.6073640e-03   1.1089085e+02   0.0000000e+00
   5.6749720e-03   5.4770732e-03   1.5199060e-03   4.8099200e-03   1.0976797e+02   0.0000000e+00
   6.0885830e-03   5.9006994e-03   1.5450371e-03   5.0678080e-03   1.0854895e+02   0.0000000e+00
   6.4902026e-03   6.4342210e-03   1.5624390e-03   5.3834500e-03   1.0722684e+02   0.0000000e+00
   6.8788256e-03   7.0732820e-03   1.5713171e-03   5.7578400e-03   1.0577980e+02   0.0000000e+00
   7.2620240e-03   7.8101102e-03   1.5720495e-03   6.1930220e-03   1.0460014e+02   0.0000000e+00
   7.6504240e-03   8.6361184e-03   1.5652952e-03   6.6916000e-03   1.0336577e+02   0.0000000e+00
   8.0532164e-03   9.5493622e-03   1.5505186e-03   7.2524980e-03   1.0188306e+02   0.0000000e+00
   8.4782990e-03   1.0566252e-02   1.5287526e-03   7.8681800e-03   1.0042289e+02   0.0000000e+00
   8.9346788e-03   1.1717119e-02   1.5038876e-03   8.5257880e-03   9.8945244e+01   0.0000000e+00
   9.4346020e-03   1.3032309e-02   1.4800143e-03   9.2124940e-03   9.7472060e+01   0.0000000e+00
   9.9910784e-03   1.4536478e-02   1.4609555e-03   9.9174360e-03   9.5819510e+01   0.0000000e+00
   1.0615326e-02   1.6244756e-02   1.4504202e-03   1.0624834e-02   9.3979116e+01   0.0000000e+00
   1.1312135e-02   1.8170553e-02   1.4501680e-03   1.1313170e-02   9.2191023e+01   0.0000000e+00
   1.2077423e-02   2.0336970e-02   1.4596892e-03   1.1960570e-02   9.0113593e+01   0.0000000e+00
   1.2897094e-02   2.2771476e-02   1.4767127e-03   1.2548302e-02   8.7858751e+01   0.0000000e+00
   1.3747846e-02   2.5498344e-02   1.4978374e-03   1.3057656e-02   8.5799558e+01   0.0000000e+00
   1.4607150e-02   2.8539824e-02   1.5213249e-03   1.3468778e-02   8.3362177e+01   0.0000000e+00
   1.5458393e-02   3.1916650e-02   1.5465615e-03   1.3778506e-02   8.0796652e+01   0.0000000e+00
   1.6293824e-02   3.5641458e-02   1.5711642e-03   1.4000614e-02   7.8235118e+01   0.0000000e+00
   1.7117268e-02   3.9713846e-02   1.5920668e-03   1.4149646e-02   7.5245873e+01   0.0000000e+00
   1.7936234e-02   4.4112630e-02   1.6072165e-03   1.4245396e-02   7.2751046e+01   0.0000000e+00
   1.8750853e-02   4.8789892e-02   1.6147524e-03   1.4312132e-02   7.0419038e+01   0.0000000e+00
   1.9548543e-02   5.3676046e-02   1.6125048e-03   1.4367298e-02   6.7551870e+01   0.0000000e+00
   2.0306434e-02   5.8668820e-02   1.5998091e-03   1.4415852e-02   6.4900112e+01   0.0000000e+00
   2.0997414e-02   6.3617466e-02   1.5769240e-03   1.4451244e-02   6.2523115e+01   0.0000000e+00
   2.1599354e-02   6.8347698e-02   1.5438922e-03   1.4458312e-02   6.0082810e+01   0.0000000e+00
   2.2097680e-02   7.2719196e-02   1.5014986e-03   1.4411036e-02   5.7072682e+01   0.0000000e+00
   2.2475746e-02   7.6654370e-02   1.4501560e-03   1.4276834e-02   5.3964004e+01   0.0000000e+00
   2.2718656e-02   8.0122414e-02   1.3915477e-03   1.4027348e-02   5.1331515e+01   0.0000000e+00
   2.2826544e-02   8.3113190e-02   1.3300284e-03   1.3655974e-02   4.8579384e+01   0.0000000e+00
   2.2821030e-02   8.5625184e-02   1.2695236e-03   1.3188134e-02   4.5898103e+01   0.0000000e+00
   2.2743292e-02   8.7672480e-02   1.2119669e-03   1.2663902e-02   4.3238886e+01   0.0000000e+00
   2.2633432e-02   8.9266598e-02   1.1574305e-03   1.2119850e-02   4.1028758e+01   0.0000000e+00
   2.2517968e-02   9.0383436e-02   1.1064720e-03   1.1583600e-02   4.0055812e+01   0.0000000e+00
   2.2411132e-02   9.0952826e-02   1.0607738e-03   1.1074658e-02   3.9509182e+01   0.0000000e+00
   2.2318368e-02   9.0866276e-02   1.0211349e-03   1.0606390e-02   3.9263349e+01   0.0000000e+00
   2.2244924e-02   9.0032968e-02   9.8862636e-04   1.0182732e-02   3.9185247e+01   0.0000000e+00
   2.2187644e-02   8.8440592e-02   9.6462780e-04   9.8004780e-03   3.9064540e+01   0.0000000e+00
   2.2136738e-02   8.6152748e-02   9.4904936e-04   9.4570700e-03   3.9753903e+01   0.0000000e+00
   2.2090952e-02   8.3287142e-02   9.4063542e-04   9.1499120e-03   4.0461883e+01   0.0000000e+00
   2.2051128e-02   7.9973822e-02   9.3753930e-04   8.8726560e-03   4.1126100e+01   0.0000000e+00
   2.2014504e-02   7.6313652e-02   9.3770832e-04   8.6246840e-03   4.1820811e+01   0.0000000e+00
   2.1974158e-02   7.2393764e-02   9.3923378e-04   8.4154180e-03   4.1596405e+01   0.0000000e+00
   2.1904302e-02   6.8298956e-02   9.4064404e-04   8.2530940e-03   4.1889891e+01   0.0000000e+00
   2.1766502e-02   6.4114564e-02   9.4177474e-04   8.1446060e-03   4.2639523e+01   0.0000000e+00
   2.1532404e-02   5.9919096e-02   9.4337792e-04   8.1016760e-03   4.2748819e+01   0.0000000e+00
   2.1169072e-02   5.5758284e-02   9.4640588e-04   8.1431700e-03   4.3029863e+01   0.0000000e+00
   2.0647012e-02   5.1653220e-02   9.5253504e-04   8.2944740e-03   4.3565151e+01   0.0000000e+00
   1.9960804e-02   4.7605026e-02   9.6388486e-04   8.5810160e-03   4.3832288e+01   0.0000000e+00
   1.9118112e-02   4.3611468e-02   9.8275664e-04   9.0265340e-03   4.4050267e+01   0.0000000e+00
   1.8157693e-02   3.9711870e-02   1.0116825e-03   9.6509880e-03   4.4210970e+01   0.0000000e+00
   1.7146724e-02   3.5956570e-02   1.0525297e-03   1.0471222e-02   4.4205321e+01   0.0000000e+00
   1.6151109e-02   3.2363604e-02   1.1057832e-03   1.1507828e-02   4.4530121e+01   0.0000000e+00
   1.5226386e-02   2.8946898e-02   1.1706491e-03   1.2782374e-02   4.4700152e+01   0.0000000e+00
   1.4411933e-02   2.5730356e-02   1.2451278e-03   1.4316644e-02   4.4752825e+01   0.0000000e+00
   1.3735533e-02   2.2733638e-02   1.3258808e-03   1.6129070e-02   4.4976036e+01   0.0000000e+00
   1.3216080e-02   1.9975123e-02   1.4086956e-03   1.8228438e-02   4.4712260e+01   0.0000000e+00
   1.2872712e-02   1.7477249e-02   1.4893126e-03   2.0620854e-02   4.4492964e+01   0.0000000e+00
   1.2731648e-02   1.5261717e-02   1.5644441e-03   2.3302600e-02   4.4181933e+01   9.4937634e-02
   1.2814262e-02   1.3345260e-02   1.6315033e-03   2.6255224e-02   4.3979890e+01   3.9665570e+01
   1.3141863e-02   1.1736750e-02   1.6880780e-03   2.9449084e-02   4.4235390e+01   6.6880334e+01
   1.3741355e-02   1.0435390e-02   1.7341830e-03   3.2831276e-02   4.3868587e+01   8.4409275e+01
   1.4635353e-02   9.4306674e-03   1.7734248e-03   3.6328610e-02   4.3055251e+01   8.9876523e+01
   1.5835348e-02   8.7030384e-03   1.8109333e-03   3.9843976e-02   4.1770685e+01   9.9661672e+01
   1.7345224e-02   8.2275786e-03   1.8525174e-03   4.3252686e-02   4.0570097e+01   8.6436730e+01
   1.9172625e-02   7.9748798e-03   1.9049435e-03   4.6431646e-02   3.9666227e+01   3.2910754e+01
   2.1325952e-02   7.9089570e-03   1.9746828e-03   4.9268336e-02   3.7715602e+01   0.0000000e+00
   2.3799922e-02   7.9883600e-03   2.0667520e-03   5.1647542e-02   3.3968888e+01   0.0000000e+00
   2.6571900e-02   8.1700570e-03   2.1835438e-03   5.3445394e-02   2.8969157e+01   0.0000000e+00
   2.9610848e-02   8.4168268e-03   2.3240936e-03   5.4538652e-02   2.5288877e+01   0.0000000e+00
   3.2884284e-02   8.6977278e-03   2.4854600e-03   5.4831956e-02   2.1783533e+01   0.0000000e+00
   3.6348926e-02   8.9835152e-03   2.6640256e-03   5.4288788e-02   1.7455557e+01   0.0000000e+00
   3.9932452e-02   9.2533026e-03   2.8553116e-03   5.2941010e-02   1.4478301e+01   0.0000000e+00
   4.3539534e-02   9.4948306e-03   3.0528952e-03   5.0875978e-02   1.1683668e+01   0.0000000e+00
   4.7099122e-02   9.6920680e-03   3.2476800e-03   4.8217154e-02   9.7989103e+00   1.4326481e+01
   5.0554410e-02   9.8317786e-03   3.4303670e-03   4.5099082e-02   9.1374566e+00   3.0902324e+01
   5.3805028e-02   9.9144598e-03   3.5944548e-03   4.1663508e-02   7.5407873e+00   4.8775304e+01
   5.6755688e-02   9.9440894e-03   3.7339694e-03   3.8044362e-02   6.8477293e+00   6.9570830e+01
   5.9369608e-02   9.9247166e-03   3.8430084e-03   3.4349236e-02   7.3144525e+00   9.3342335e+01
   6.1620202e-02   9.8627610e-03   3.9195412e-03   3.0679928e-02   6.9541693e+00   1.0204164e+02
   6.3456242e-02   9.7608410e-03   3.9626452e-03   2.7127996e-02   6.3192617e+00   1.0050986e+02
   6.4828094e-02   9.6176606e-03   3.9685850e-03   2.3758384e-02   5.9131335e+00   1.0079866e+02
   6.5704844e-02   9.4273250e-03   3.9352660e-03   2.0618004e-02   5.4600105e+00   9.9972520e+01
   6.6087492e-02   9.1790122e-03   3.8651684e-03   1.7742516e-02   5.3460664e+00   9.9706511e+01
   6.6064532e-02   8.8719644e-03   3.7621718e-03   1.5155410e-02   5.6326915e+00   9.9267139e+01
   6.5789544e-02   8.5255296e-03   3.6313630e-03   1.2868646e-02   5.3361838e+00   9.8844104e+01
   6.5412258e-02   8.1660658e-03   3.4796308e-03   1.0888888e-02   5.0697646e+00   9.8889901e+01
   6.5072018e-02   7.8150024e-03   3.3135688e-03   9.2148040e-03   5.4744360e+00   9.8616333e+01
   6.4890728e-02   7.4893168e-03   3.1394882e-03   7.8339060e-03   5.0001120e+00   9.8724332e+01
   6.4980228e-02   7.2049052e-03   2.9638658e-03   6.7258480e-03   4.7585342e+00   9.8551651e+01
   6.5430762e-02   6.9786328e-03   2.7927590e-03   5.8624480e-03   5.2744406e+00   9.8490604e+01
   6.6273942e-02   6.8237478e-03   2.6324884e-03   5.2098580e-03   5.1409516e+00   9.8458846e+01
   6.7515246e-02   6.7469534e-03   2.4896772e-03   4.7294280e-03   4.9861211e+00   9.8431996e+01
   6.9145384e-02   6.7481868e-03   2.3692012e-03   4.3814140e-03   4.8784741e+00   9.8457552e+01
   7.1124588e-02   6.8210674e-03   2.2729656e-03   4.1354420e-03   4.9654973e+00   9.8215316e+01
   7.3434828e-02   6.9551864e-03   2.2002976e-03   3.9737880e-03   5.1070460e+00   9.8058695e+01
   7.6080620e-02   7.1341776e-03   2.1495828e-03   3.8852140e-03   4.9301304e+00   9.7714892e+01
   7.9045772e-02   7.3394104e-03   2.1192062e-03   3.8598300e-03   5.0669239e+00   9.7384722e+01
   8.2304768e-02   7.5508784e-03   2.1061832e-03   3.8903800e-03   5.1768261e+00   9.7114918e+01
   8.5820860e-02   7.7486716e-03   2.1066182e-03   3.9737000e-03   4.9983292e+00   9.6623468e+01
   8.9537146e-02   7.9242838e-03   2.1170150e-03   4.1091020e-03   5.0022370e+00   9.6185567e+01
   9.3380828e-02   8.0736194e-03   2.1338534e-03   4.2969460e-03   5.3578811e+00   9.5656285e+01
   9.7221368e-02   8.1922784e-03   2.1544066e-03   4.5373740e-03   5.5261625e+00   9.4989251e+01
   1.0086901e-01   8.2825048e-03   2.1764426e-03   4.8292920e-03   5.3639011e+00   9.4376572e+01
   1.0413392e-01   8.3477462e-03   2.1962066e-03   5.1701380e-03   5.3406100e+00   9.3866645e+01
   1.0680734e-01   8.3889226e-03   2.2091386e-03   5.5562440e-03   5.4050425e+00   9.3316904e+01
   1.0867723e-01   8.4034830e-03   2.2115182e-03   5.9839640e-03   5.5120413e+00   9.2580834e+01
   1.0962613e-01   8.3863434e-03   2.2007508e-03   6.4510700e-03   5.6090481e+00   9.1698348e+01
   1.0967639e-01   8.3346856e-03   2.1754684e-03   6.9556920e-03   5.6500012e+00   9.0849563e+01
   1.0899157e-01   8.2498458e-03   2.1364422e-03   7.4924580e-03   5.6691204e+00   9.0177075e+01
   1.0780830e-01   8.1359132e-03   2.0870920e-03   8.0507620e-03   5.6156831e+00   8.9309263e+01
   1.0633802e-01   7.9955764e-03   2.0319952e-03   8.6176980e-03   5.5263191e+00   8.8177858e+01
   1.0474590e-01   7.8290122e-03   1.9753752e-03   9.1785020e-03   5.5263608e+00   8.7101257e+01
   1.0316394e-01   7.6352262e-03   1.9205235e-03   9.7166000e-03   5.6438805e+00   8.5983761e+01
   1.0167556e-01   7.4155100e-03   1.8697266e-03   1.0217162e-02   5.5699179e+00   8.4565579e+01
   1.0031171e-01   7.1750258e-03   1.8243205e-03   1.0665866e-02   5.6782554e+00   8.2868470e+01
   9.9065836e-02   6.9200050e-03   1.7849342e-03   1.1050004e-02   5.9083880e+00   8.1428464e+01
   9.7919364e-02   6.6609860e-03   1.7519389e-03   1.1359316e-02   5.6922966e+00   8.0260141e+01
   9.6872368e-02   6.4130916e-03   1.7249899e-03   1.1580982e-02   5.6743310e+00   7.8636092e+01
   9.5928178e-02   6.1891442e-03   1.7026503e-03   1.1701268e-02   5.8245855e+00   7.6733152e+01
   9.5066722e-02   5.9982684e-03   1.6830432e-03   1.1708388e-02   5.9967533e+00   7.4867394e+01
   9.4226626e-02   5.8457248e-03   1.6640362e-03   1.1597070e-02   5.9777208e+00   7.2719221e+01
   9.3296302e-02   5.7330062e-03   1.6432296e-03   1.1369990e-02   5.6679152e+00   7.0542430e+01
   9.2122090e-02   5.6599900e-03   1.6189724e-03   1.1028252e-02   5.6930368e+00   6.8185319e+01
   9.0571324e-02   5.6244794e-03   1.5915305e-03   1.0572178e-02   5.5206224e+00   6.5716195e+01
   8.8607990e-02   5.6233368e-03   1.5635082e-03   1.0007380e-02   5.3674393e+00   6.3324397e+01
   8.6253234e-02   5.6546334e-03   1.5379297e-03   9.3451540e-03   5.5532087e+00   6.0215318e+01
   8.3569226e-02   5.7160378e-03   1.5165106e-03   8.6067920e-03   5.5636409e+00   5.6709041e+01
   8.0683846e-02   5.8030658e-03   1.5004993e-03   7.8215180e-03   5.5828574e+00   5.3339300e+01
   7.7721126e-02   5.9113892e-03   1.4910026e-03   7.0166500e-03   5.6628647e+00   4.9999315e+01
   7.4766070e-02   6.0391204e-03   1.4892448e-03   6.2165260e-03   5.7359421e+00   4.6780175e+01
   7.1864760e-02   6.1838686e-03   1.4966502e-03   5.4443120e-03   5.8302020e+00   4.3146185e+01
   6.9005650e-02   6.3405052e-03   1.5140066e-03   4.7195840e-03   5.8036364e+00   3.8832875e+01
   6.6192064e-02   6.5018722e-03   1.5421809e-03   4.0592260e-03   5.3292366e+00   3.4416340e+01
   6.3506884e-02   6.6604496e-03   1.5823239e-03   3.4783940e-03   4.9079362e+00   2.9547372e+01
   6.1066904e-02   6.8108194e-03   1.6341718e-03   2.9901820e-03   4.9102278e+00   2.5580037e+01
   5.8980456e-02   6.9463338e-03   1.6967566e-03   2.6068800e-03   4.7688905e+00   2.2951334e+01
   5.7344692e-02   7.0591472e-03   1.7698840e-03   2.3390960e-03   4.6858786e+00   1.8832932e+01
   5.6232064e-02   7.1449980e-03   1.8540417e-03   2.1951360e-03   4.5908590e+00   1.4817773e+01
   5.5665260e-02   7.1992236e-03   1.9508775e-03   2.1829380e-03   4.3776606e+00   1.1338559e+01
   5.5621474e-02   7.2189684e-03   2.0628784e-03   2.3116740e-03   4.2073713e+00   6.0503192e+00
   5.6051342e-02   7.2091432e-03   2.1922974e-03   2.5917580e-03   3.8399309e+00   1.8448295e+00
   5.6875176e-02   7.1761648e-03   2.3404744e-03   3.0334400e-03   3.3829146e+00   0.0000000e+00
   5.7983416e-02   7.1235150e-03   2.5083044e-03   3.6462100e-03   2.9872468e+00   0.0000000e+00
   5.9273698e-02   7.0513910e-03   2.6949368e-03   4.4384620e-03   3.0126547e+00   0.0000000e+00
   6.0694584e-02   6.9588814e-03   2.8970196e-03   5.4195660e-03   3.2097376e+00   0.0000000e+00
   6.2262344e-02   6.8508546e-03   3.1133802e-03   6.6024340e-03   3.0754216e+00   0.0000000e+00
   6.4057346e-02   6.7375104e-03   3.3452836e-03   8.0010420e-03   2.9822564e+00   0.0000000e+00
   6.6169004e-02   6.6316174e-03   3.5952156e-03   9.6302160e-03   3.0369391e+00   0.0000000e+00
   6.8644262e-02   6.5478656e-03   3.8669190e-03   1.1506126e-02   3.0533801e+00   0.0000000e+00
   7.1485222e-02   6.4985996e-03   4.1619238e-03   1.3641522e-02   2.9733733e+00   0.0000000e+00
   7.4653160e-02   6.4917384e-03   4.4787358e-03   1.6038828e-02   3.0397619e+00   0.0000000e+00
   7.8076056e-02   6.5299240e-03   4.8127016e-03   1.8688758e-02   3.0454134e+00   0.0000000e+00
   8.1640240e-02   6.6110674e-03   5.1578646e-03   2.1573740e-02   2.8567196e+00   0.0000000e+00
   8.5204360e-02   6.7324414e-03   5.5088038e-03   2.4667846e-02   3.0447577e+00   2.2726240e-01
   8.8579550e-02   6.8926542e-03   5.8590348e-03   2.7929962e-02   3.0041839e+00   2.7994784e-01
   9.1539144e-02   7.0881782e-03   6.1983974e-03   3.1292240e-02   3.0296530e+00   5.7077515e-01
   9.3950772e-02   7.3113196e-03   6.5106094e-03   3.4658844e-02   3.1641361e+00   4.0829005e-01
   9.5780446e-02   7.5556382e-03   6.7803780e-03   3.7903500e-02   3.1250931e+00   6.8230571e-03
   9.7056240e-02   7.8167224e-03   7.0032420e-03   4.0877918e-02   3.7109406e+00   0.0000000e+00
   9.7902492e-02   8.0883854e-03   7.1834176e-03   4.3432398e-02   3.6764412e+00   3.1229166e-01
   9.8485508e-02   8.3662360e-03   7.3249964e-03   4.5429128e-02   3.8968259e+00   8.2089324e-01
   9.8985570e-02   8.6497348e-03   7.4312240e-03   4.6784126e-02   3.7327266e+00   5.4871262e-01
   9.9575962e-02   8.9403366e-03   7.5077256e-03   4.7474876e-02   3.5336231e+00   7.6394581e-01
   1.0039554e-01   9.2437876e-03   7.5629424e-03   4.7531822e-02   4.1980736e+00   8.4921559e-02
   1.0156661e-01   9.5663444e-03   7.6095886e-03   4.7064822e-02   4.2231313e+00   0.0000000e+00
   1.0315046e-01   9.9070406e-03   7.6591432e-03   4.6217962e-02   1.4167057e+01   0.0000000e+00
   1.0511573e-01   1.0258306e-02   7.7169112e-03   4.5113888e-02   3.2685823e+01   0.0000000e+00
   1.0734862e-01   1.0608613e-02   7.7837378e-03   4.3854574e-02   5.1054880e+01   0.0000000e+00
   1.0969829e-01   1.0945634e-02   7.8585804e-03   4.2531978e-02   7.2205084e+01   5.3597757e-01
   1.1196267e-01   1.1256950e-02   7.9406244e-03   4.1230348e-02   8.8953891e+01   4.4388534e-01
   1.1387126e-01   1.1525562e-02   8.0301014e-03   4.0012470e-02   9.9109992e+01   0.0000000e+00
   1.1515647e-01   1.1736312e-02   8.1308806e-03   3.8921732e-02   1.0660047e+02   7.1709354e-01
   1.1550512e-01   1.1887378e-02   8.2468116e-03   3.7978630e-02   1.1128850e+02   1.6710680e-01
   1.1463966e-01   1.1983640e-02   8.3767850e-03   3.7171680e-02   1.1444019e+02   0.0000000e+00
   1.1241229e-01   1.2024947e-02   8.5134162e-03   3.6474118e-02   1.1563459e+02   0.0000000e+00
   1.0875707e-01   1.2013460e-02   8.6422500e-03   3.5847762e-02   1.1623682e+02   0.0000000e+00
   1.0376780e-01   1.1961489e-02   8.7509992e-03   3.5234374e-02   1.1653195e+02   0.0000000e+00
   9.7653714e-02   1.1883481e-02   8.8369474e-03   3.4570666e-02   1.1616539e+02   0.0000000e+00
   9.0718988e-02   1.1794721e-02   8.9040216e-03   3.3800914e-02   1.1570764e+02   0.0000000e+00
   8.3383576e-02   1.1708523e-02   8.9564036e-03   3.2860106e-02   1.1497250e+02   0.0000000e+00
   7.6045786e-02   1.1625784e-02   8.9942612e-03   3.1680994e-02   1.1466899e+02   0.0000000e+00
   6.9042030e-02   1.1539463e-02   9.0154596e-03   3.0229554e-02   1.1452816e+02   0.0000000e+00
   6.2648412e-02   1.1438734e-02   9.0134686e-03   2.8501842e-02   1.1448276e+02   0.0000000e+00
   5.7074738e-02   1.1310548e-02   8.9776494e-03   2.6523020e-02   1.1458538e+02   0.0000000e+00
   5.2481012e-02   1.1152101e-02   8.9002000e-03   2.4367780e-02   1.1449841e+02   0.0000000e+00
   4.8980502e-02   1.0968242e-02   8.7784662e-03   2.2131254e-02   1.1453439e+02   0.0000000e+00
   4.6665722e-02   1.0760554e-02   8.6111512e-03   1.9890496e-02   1.1461807e+02   0.0000000e+00
   4.5607398e-02   1.0534587e-02   8.3915060e-03   1.7703992e-02   1.1475023e+02   0.0000000e+00
   4.5835668e-02   1.0302022e-02   8.1102470e-03   1.5617830e-02   1.1486526e+02   0.0000000e+00
   4.7329686e-02   1.0071909e-02   7.7666948e-03   1.3668772e-02   1.1492561e+02   0.0000000e+00
   5.0014664e-02   9.8495448e-03   7.3718956e-03   1.1883536e-02   1.1499994e+02   0.0000000e+00
   5.3772820e-02   9.6399086e-03   6.9421364e-03   1.0279664e-02   1.1485977e+02   0.0000000e+00
   5.8443060e-02   9.4494344e-03   6.4915766e-03   8.8675220e-03   1.1464641e+02   0.0000000e+00
   6.3817010e-02   9.2868476e-03   6.0323406e-03   7.6490920e-03   1.1443326e+02   0.0000000e+00
   6.9629070e-02   9.1614866e-03   5.5759120e-03   6.6196340e-03   1.1429120e+02   0.0000000e+00
   7.5558746e-02   9.0775162e-03   5.1331940e-03   5.7672560e-03   1.1427955e+02   0.0000000e+00
   8.1236808e-02   9.0341992e-03   4.7163340e-03   5.0741640e-03   1.1418791e+02   0.0000000e+00
   8.6246942e-02   9.0285286e-03   4.3365904e-03   4.5215260e-03   1.1407060e+02   0.0000000e+00
   9.0221312e-02   9.0555372e-03   4.0014276e-03   4.0920000e-03   1.1404940e+02   0.0000000e+00
   9.2919994e-02   9.1116736e-03   3.7146292e-03   3.7716780e-03   1.1404722e+02   0.0000000e+00
   9.4195560e-02   9.1924184e-03   3.4763262e-03   3.5496000e-03   1.1393065e+02   0.0000000e+00
   9.3992158e-02   9.2890800e-03   3.2827108e-03   3.4179620e-03   1.1381664e+02   0.0000000e+00
   9.2375620e-02   9.3899600e-03   3.1274038e-03   3.3722300e-03   1.1375770e+02   0.0000000e+00
   8.9511808e-02   9.4889152e-03   3.0021646e-03   3.4074700e-03   1.1366844e+02   0.0000000e+00
   8.5587972e-02   9.5920398e-03   2.8958882e-03   3.5164320e-03   1.1355721e+02   0.0000000e+00
   8.0763446e-02   9.7071586e-03   2.7961220e-03   3.6903760e-03   1.1338081e+02   0.0000000e+00
   7.5217526e-02   9.8371314e-03   2.6907928e-03   3.9202700e-03   1.1313140e+02   0.0000000e+00
   6.9192930e-02   9.9795082e-03   2.5703162e-03   4.1969640e-03   1.1279651e+02   0.0000000e+00
   6.2947096e-02   1.0129417e-02   2.4317498e-03   4.5126700e-03   1.1229835e+02   0.0000000e+00
   5.6681236e-02   1.0282500e-02   2.2789082e-03   4.8598780e-03   1.1167092e+02   0.0000000e+00
   5.0550076e-02   1.0430978e-02   2.1184098e-03   5.2302060e-03   1.1101613e+02   0.0000000e+00
   4.4685790e-02   1.0566268e-02   1.9567939e-03   5.6180180e-03   1.1021607e+02   0.0000000e+00
   3.9190120e-02   1.0678917e-02   1.8003337e-03   6.0194980e-03   1.0924293e+02   0.0000000e+00
   3.4144498e-02   1.0759004e-02   1.6547769e-03   6.4299940e-03   1.0815999e+02   0.0000000e+00
   2.9609448e-02   1.0801258e-02   1.5243593e-03   6.8420900e-03   1.0696207e+02   0.0000000e+00
   2.5612482e-02   1.0801164e-02   1.4119582e-03   7.2479280e-03   1.0575756e+02   0.0000000e+00
   2.2154154e-02   1.0752996e-02   1.3184937e-03   7.6470860e-03   1.0433953e+02   0.0000000e+00
   1.9215776e-02   1.0657771e-02   1.2426542e-03   8.0440700e-03   1.0266295e+02   0.0000000e+00
   1.6763492e-02   1.0529729e-02   1.1827048e-03   8.4442940e-03   1.0096112e+02   0.0000000e+00
   1.4759112e-02   1.0388601e-02   1.1372396e-03   8.8579640e-03   9.9193740e+01   0.0000000e+00
   1.3168201e-02   1.0250327e-02   1.1042407e-03   9.2978600e-03   9.7408545e+01   0.0000000e+00
   1.1957731e-02   1.0133187e-02   1.0810650e-03   9.7725960e-03   9.5312030e+01   0.0000000e+00
   1.1096590e-02   1.0063544e-02   1.0649977e-03   1.0282784e-02   9.2871951e+01   0.0000000e+00
   1.0554443e-02   1.0073967e-02   1.0535643e-03   1.0821638e-02   9.0580284e+01   0.0000000e+00
   1.0295127e-02   1.0201461e-02   1.0450345e-03   1.1382098e-02   8.8103484e+01   0.0000000e+00
   1.0282194e-02   1.0490220e-02   1.0384374e-03   1.1960812e-02   8.5784986e+01   0.0000000e+00
   1.0487601e-02   1.0995289e-02   1.0328688e-03   1.2550908e-02   8.3639452e+01   0.0000000e+00
   1.0885389e-02   1.1776859e-02   1.0274869e-03   1.3135292e-02   8.0905302e+01   0.0000000e+00
   1.1443119e-02   1.2896561e-02   1.0225668e-03   1.3690366e-02   7.8303490e+01   0.0000000e+00
   1.2129339e-02   1.4411637e-02   1.0191488e-03   1.4194430e-02   7.5685962e+01   0.0000000e+00
   1.2926204e-02   1.6368386e-02   1.0184564e-03   1.4629364e-02   7.3221264e+01   0.0000000e+00
   1.3820669e-02   1.8804569e-02   1.0217562e-03   1.4973366e-02   7.0842430e+01   0.0000000e+00
   1.4794943e-02   2.1750322e-02   1.0294036e-03   1.5208128e-02   6.7725412e+01   0.0000000e+00
   1.5837849e-02   2.5233282e-02   1.0416657e-03   1.5337594e-02   6.4999984e+01   0.0000000e+00
   1.6940376e-02   2.9270576e-02   1.0591923e-03   1.5382032e-02   6.2575330e+01   0.0000000e+00
   1.8080383e-02   3.3856418e-02   1.0820436e-03   1.5360246e-02   5.9880170e+01   0.0000000e+00
   1.9229658e-02   3.8958250e-02   1.1103458e-03   1.5291652e-02   5.7017762e+01   0.0000000e+00
   2.0357890e-02   4.4510806e-02   1.1448115e-03   1.5200942e-02   5.4366686e+01   0.0000000e+00
   2.1432504e-02   5.0429404e-02   1.1854371e-03   1.5106358e-02   5.1801341e+01   0.0000000e+00
   2.2431096e-02   5.6605792e-02   1.2304548e-03   1.5013474e-02   4.8980322e+01   0.0000000e+00
   2.3336988e-02   6.2906482e-02   1.2773737e-03   1.4918772e-02   4.7029149e+01   0.0000000e+00
   2.4123496e-02   6.9180248e-02   1.3239937e-03   1.4805766e-02   4.4946504e+01   0.0000000e+00
   2.4763414e-02   7.5251574e-02   1.3688737e-03   1.4643682e-02   4.2569005e+01   0.0000000e+00
   2.5247592e-02   8.0966230e-02   1.4115743e-03   1.4394268e-02   4.1239434e+01   0.0000000e+00
   2.5579222e-02   8.6171650e-02   1.4519585e-03   1.4030676e-02   4.0090952e+01   0.0000000e+00
   2.5761928e-02   9.0656370e-02   1.4905001e-03   1.3562776e-02   3.9112910e+01   0.0000000e+00
   2.5793328e-02   9.4206480e-02   1.5281679e-03   1.3028598e-02   3.8620984e+01   0.0000000e+00
   2.5657740e-02   9.6690314e-02   1.5658548e-03   1.2464448e-02   3.8491993e+01   0.0000000e+00
   2.5336870e-02   9.8085642e-02   1.6040912e-03   1.1897224e-02   3.8265964e+01   0.0000000e+00
   2.4825954e-02   9.8410040e-02   1.6428332e-03   1.1351010e-02   3.7910071e+01   0.0000000e+00
   2.4141286e-02   9.7701448e-02   1.6819135e-03   1.0849052e-02   3.8194808e+01   0.0000000e+00
   2.3324910e-02   9.6062688e-02   1.7201317e-03   1.0408934e-02   3.8371144e+01   0.0000000e+00
   2.2429300e-02   9.3599052e-02   1.7551162e-03   1.0042478e-02   3.8647828e+01   0.0000000e+00
   2.1492162e-02   9.0389742e-02   1.7849415e-03   9.7590460e-03   3.9332555e+01   0.0000000e+00
   2.0530012e-02   8.6526534e-02   1.8092147e-03   9.5624500e-03   4.0053234e+01   0.0000000e+00
   1.9547805e-02   8.2113212e-02   1.8281071e-03   9.4530640e-03   4.0871274e+01   0.0000000e+00
   1.8549344e-02   7.7266116e-02   1.8412846e-03   9.4310400e-03   4.1168080e+01   0.0000000e+00
   1.7540202e-02   7.2138368e-02   1.8494037e-03   9.4956120e-03   4.1552272e+01   0.0000000e+00
   1.6522202e-02   6.6894912e-02   1.8548653e-03   9.6491540e-03   4.2293363e+01   0.0000000e+00
   1.5490041e-02   6.1665514e-02   1.8606036e-03   9.8962120e-03   4.2700542e+01   0.0000000e+00
   1.4444056e-02   5.6557082e-02   1.8682380e-03   1.0245208e-02   4.2937584e+01   0.0000000e+00
   1.3398220e-02   5.1647552e-02   1.8783878e-03   1.0711576e-02   4.3169980e+01   0.0000000e+00
   1.2369897e-02   4.6968988e-02   1.8924579e-03   1.1307146e-02   4.3474283e+01   0.0000000e+00
   1.1373874e-02   4.2537592e-02   1.9127595e-03   1.2035534e-02   4.3816479e+01   0.0000000e+00
   1.0423241e-02   3.8377402e-02   1.9420832e-03   1.2899332e-02   4.4103565e+01   0.0000000e+00
   9.5270026e-03   3.4508578e-02   1.9820661e-03   1.3902282e-02   4.4256321e+01   0.0000000e+00
   8.6930662e-03   3.0938860e-02   2.0319170e-03   1.5040560e-02   4.4045716e+01   0.0000000e+00
   7.9341246e-03   2.7680422e-02   2.0898854e-03   1.6301430e-02   4.3713331e+01   0.0000000e+00
   7.2605494e-03   2.4748440e-02   2.1554012e-03   1.7677524e-02   4.3930126e+01   0.0000000e+00
   6.6850718e-03   2.2148028e-02   2.2296998e-03   1.9175676e-02   4.4304190e+01   0.0000000e+00
   6.2336430e-03   1.9878275e-02   2.3147372e-03   2.0820392e-02   4.4210392e+01   0.0000000e+00
   5.9371092e-03   1.7933391e-02   2.4108036e-03   2.2646506e-02   4.4123396e+01   0.0000000e+00
   5.8286362e-03   1.6297966e-02   2.5149376e-03   2.4683286e-02   4.4040086e+01   0.0000000e+00
   5.9448334e-03   1.4944661e-02   2.6226532e-03   2.6950034e-02   4.3525769e+01   3.4942898e+01
   6.3264598e-03   1.3837891e-02   2.7303956e-03   2.9449784e-02   4.3178101e+01   6.6123045e+01
   7.0212286e-03   1.2935426e-02   2.8360666e-03   3.2168030e-02   4.3091907e+01   8.5973087e+01
   8.0762916e-03   1.2182268e-02   2.9393610e-03   3.5082008e-02   4.2667467e+01   9.5327766e+01
   9.5325892e-03   1.1518806e-02   3.0425824e-03   3.8162096e-02   4.2277693e+01   1.0111722e+02
   1.1428212e-02   1.0910487e-02   3.1491042e-03   4.1363804e-02   4.1576011e+01   7.1426494e+01
   1.3799815e-02   1.0358737e-02   3.2596822e-03   4.4613894e-02   4.0699534e+01   1.9027474e+01
   1.6680067e-02   9.8790680e-03   3.3719094e-03   4.7824840e-02   3.9702507e+01   0.0000000e+00
   2.0091516e-02   9.4847756e-03   3.4816084e-03   5.0917360e-02   3.7790891e+01   0.0000000e+00
   2.4040410e-02   9.1823968e-03   3.5827524e-03   5.3802148e-02   3.5434674e+01   0.0000000e+00
   2.8515074e-02   8.9702280e-03   3.6688410e-03   5.6363876e-02   3.0957258e+01   0.0000000e+00
   3.3480424e-02   8.8423000e-03   3.7334866e-03   5.8462044e-02   2.6028892e+01   0.0000000e+00
   3.8881840e-02   8.7903188e-03   3.7697542e-03   5.9942058e-02   2.2439442e+01   1.1010485e+01
   4.4642982e-02   8.8058858e-03   3.7724090e-03   6.0666818e-02   1.7562814e+01   2.2435391e+01
   5.0655720e-02   8.8774370e-03   3.7392130e-03   6.0581164e-02   1.3586230e+01   3.5770722e+01
   5.6779582e-02   8.9884916e-03   3.6712378e-03   5.9746010e-02   1.0816824e+01   5.3848315e+01
   6.2844552e-02   9.1294694e-03   3.5735160e-03   5.8272576e-02   9.1289700e+00   7.7608803e+01
   6.8685510e-02   9.2979320e-03   3.4523152e-03   5.6264146e-02   9.1774467e+00   9.8450065e+01
   7.4122118e-02   9.4867806e-03   3.3126036e-03   5.3804344e-02   7.9371156e+00   1.0143926e+02
   7.8953292e-02   9.6841776e-03   3.1586276e-03   5.0991964e-02   6.7411876e+00   1.0012541e+02
   8.3068118e-02   9.8775562e-03   2.9950160e-03   4.7967402e-02   6.5982313e+00   1.0045193e+02
   8.6460320e-02   1.0055097e-02   2.8271788e-03   4.4858178e-02   6.0183205e+00   9.9311652e+01
   8.9176982e-02   1.0207574e-02   2.6592758e-03   4.1758970e-02   5.8207639e+00   9.9322307e+01
   9.1283868e-02   1.0322796e-02   2.4924616e-03   3.8747144e-02   5.8443155e+00   9.8486827e+01
   9.2816490e-02   1.0381435e-02   2.3276036e-03   3.5888160e-02   5.5055992e+00   9.8312841e+01
   9.3794100e-02   1.0364650e-02   2.1675220e-03   3.3236766e-02   5.4362049e+00   9.8291655e+01
   9.4236454e-02   1.0264269e-02   2.0163498e-03   3.0821326e-02   5.0904339e+00   9.7861186e+01
   9.4203716e-02   1.0091636e-02   1.8784296e-03   2.8647514e-02   5.0092895e+00   9.7794876e+01
   9.3835088e-02   9.8769560e-03   1.7571770e-03   2.6714948e-02   5.4917790e+00   9.7344256e+01
   9.3270384e-02   9.6546282e-03   1.6545412e-03   2.5027906e-02   4.8029012e+00   9.7220271e+01
   9.2612404e-02   9.4519044e-03   1.5700489e-03   2.3587582e-02   4.9934277e+00   9.7002991e+01
   9.1980616e-02   9.2899466e-03   1.5016348e-03   2.2380628e-02   5.6938904e+00   9.6732167e+01
   9.1498848e-02   9.1860114e-03   1.4482964e-03   2.1394062e-02   5.2366217e+00   9.6575644e+01
   9.1249216e-02   9.1501160e-03   1.4095431e-03   2.0621834e-02   5.4974730e+00   9.6269409e+01
   9.1278278e-02   9.1832456e-03   1.3840802e-03   2.0054268e-02   5.4112996e+00   9.6217315e+01
   9.1601456e-02   9.2782508e-03   1.3703214e-03   1.9673610e-02   4.8641460e+00   9.6092139e+01
   9.2203582e-02   9.4224514e-03   1.3667146e-03   1.9461320e-02   4.9127559e+00   9.5691761e+01
   9.3059682e-02   9.5989144e-03   1.3717468e-03   1.9401508e-02   4.9822135e+00   9.5261586e+01
   9.4169590e-02   9.7849282e-03   1.3833335e-03   1.9468564e-02   4.9670154e+00   9.4784228e+01
   9.5586446e-02   9.9586538e-03   1.3982682e-03   1.9631780e-02   5.0081072e+00   9.4299983e+01
   9.7377572e-02   1.0104755e-02   1.4123023e-03   1.9862084e-02   5.2018952e+00   9.3842451e+01
   9.9591762e-02   1.0212403e-02   1.4210133e-03   2.0129378e-02   5.1957269e+00   9.3156763e+01
   1.0226120e-01   1.0272475e-02   1.4221993e-03   2.0411312e-02   5.1434946e+00   9.2240035e+01
   1.0537823e-01   1.0273712e-02   1.4165092e-03   2.0679168e-02   5.2061095e+00   9.1234923e+01
   1.0886194e-01   1.0208445e-02   1.4055411e-03   2.0900738e-02   5.0739883e+00   9.0223374e+01
   1.1254951e-01   1.0075544e-02   1.3904567e-03   2.1062328e-02   4.9372602e+00   8.9190359e+01
   1.1622037e-01   9.8734628e-03   1.3719332e-03   2.1158406e-02   4.6238419e+00   8.8003506e+01
   1.1962471e-01   9.6056418e-03   1.3518724e-03   2.1200636e-02   4.3118098e+00   8.7007014e+01
   1.2255336e-01   9.2869416e-03   1.3334818e-03   2.1219020e-02   4.6654916e+00   8.6037039e+01
   1.2488040e-01   8.9385602e-03   1.3193552e-03   2.1233940e-02   4.9996092e+00   8.4716804e+01
   1.2658394e-01   8.5825508e-03   1.3107007e-03   2.1250672e-02   4.9358756e+00   8.3503666e+01
   1.2774811e-01   8.2378878e-03   1.3067726e-03   2.1256308e-02   5.1217240e+00   8.2341806e+01
   1.2846918e-01   7.9181940e-03   1.3050785e-03   2.1218034e-02   5.3032116e+00   8.1136172e+01
   1.2884278e-01   7.6318592e-03   1.3023677e-03   2.1103052e-02   5.1897841e+00   7.9963219e+01
   1.2895630e-01   7.3824300e-03   1.2964683e-03   2.0890316e-02   5.2215909e+00   7.8617060e+01
   1.2882828e-01   7.1674892e-03   1.2876323e-03   2.0569072e-02   5.4835261e+00   7.7005640e+01
   1.2841914e-01   6.9809756e-03   1.2767132e-03   2.0144576e-02   5.5823715e+00   7.4818402e+01
   1.2759526e-01   6.8168310e-03   1.2636373e-03   1.9629614e-02   5.5230939e+00   7.2591219e+01
   1.2616927e-01   6.6670862e-03   1.2475873e-03   1.9032356e-02   5.5789825e+00   7.0578710e+01
   1.2402788e-01   6.5243260e-03   1.2283179e-03   1.8363908e-02   5.5959573e+00   6.8598771e+01
   1.2111458e-01   6.3841604e-03   1.2072888e-03   1.7638754e-02   5.6856628e+00   6.6326132e+01
   1.1737891e-01   6.2423774e-03   1.1857336e-03   1.6863734e-02   6.0032704e+00   6.3164991e+01
   1.1283133e-01   6.0965478e-03   1.1641284e-03   1.6031390e-02   6.1694980e+00   6.0089795e+01
   1.0760835e-01   5.9489780e-03   1.1432185e-03   1.5129308e-02   6.1553809e+00   5.6548846e+01
   1.0189234e-01   5.8049068e-03   1.1229091e-03   1.4157720e-02   6.2369476e+00   5.2782834e+01
   9.5832006e-02   5.6686568e-03   1.1026893e-03   1.3131512e-02   6.3880114e+00   5.0223908e+01
   8.9561326e-02   5.5419438e-03   1.0830702e-03   1.2072236e-02   6.2476410e+00   4.6729481e+01
   8.3168246e-02   5.4233834e-03   1.0662603e-03   1.1002898e-02   5.7652308e+00   4.2305763e+01
   7.6746046e-02   5.3136652e-03   1.0557890e-03   9.9440080e-03   5.6025945e+00   3.7676170e+01
   7.0471614e-02   5.2193126e-03   1.0547430e-03   8.9115780e-03   5.6553052e+00   3.2895256e+01
   6.4553690e-02   5.1479790e-03   1.0654956e-03   7.9203340e-03   5.5000081e+00   2.9671243e+01
   5.9198796e-02   5.1065696e-03   1.0905030e-03   6.9847680e-03   5.6061771e+00   2.6646143e+01
   5.4586798e-02   5.0998948e-03   1.1325374e-03   6.1156440e-03   5.9716404e+00   2.3485582e+01
   5.0847408e-02   5.1297190e-03   1.1939890e-03   5.3186680e-03   5.8756928e+00   1.9649495e+01
   4.8071056e-02   5.1960736e-03   1.2763530e-03   4.5957320e-03   5.6180870e+00   1.5015641e+01
   4.6308434e-02   5.2967338e-03   1.3800639e-03   3.9499520e-03   5.7532769e+00   1.1587211e+01
   4.5569076e-02   5.4265814e-03   1.5044674e-03   3.3875540e-03   5.5448597e+00   7.0343011e+00
   4.5819042e-02   5.5774928e-03   1.6487244e-03   2.9158680e-03   5.1231553e+00   2.5322778e+00
   4.6991042e-02   5.7397500e-03   1.8117598e-03   2.5425400e-03   4.9745178e+00   0.0000000e+00
   4.8993532e-02   5.9022222e-03   1.9932926e-03   2.2742860e-03   4.8245852e+00   0.0000000e+00
   5.1731512e-02   6.0542540e-03   2.1945542e-03   2.1171900e-03   4.6761841e+00   0.0000000e+00
   5.5138606e-02   6.1895298e-03   2.4166052e-03   2.0781240e-03   4.3671337e+00   0.0000000e+00
   5.9170000e-02   6.3065986e-03   2.6605080e-03   2.1681720e-03   4.0516333e+00   0.0000000e+00
   6.3773524e-02   6.4077748e-03   2.9276696e-03   2.4008100e-03   3.9375559e+00   0.0000000e+00
   6.8893094e-02   6.4946816e-03   3.2187362e-03   2.7893500e-03   3.7245030e+00   0.0000000e+00
   7.4504974e-02   6.5669946e-03   3.5317454e-03   3.3512280e-03   3.2071348e+00   0.0000000e+00
   8.0569912e-02   6.6256528e-03   3.8612972e-03   4.1062740e-03   2.8132912e+00   0.0000000e+00
   8.7016888e-02   6.6741844e-03   4.2019568e-03   5.0759100e-03   2.8669739e+00   0.0000000e+00
   9.3818420e-02   6.7184790e-03   4.5529862e-03   6.2851280e-03   2.8516434e+00   0.0000000e+00
   1.0094083e-01   6.7636738e-03   4.9184634e-03   7.7619640e-03   2.9278944e+00   0.0000000e+00
   1.0830122e-01   6.8134080e-03   5.3016270e-03   9.5369960e-03   2.9975901e+00   0.0000000e+00
   1.1580979e-01   6.8691648e-03   5.7006670e-03   1.1636128e-02   2.8900329e+00   0.0000000e+00
   1.2335403e-01   6.9308640e-03   6.1102462e-03   1.4076638e-02   2.9440204e+00   0.0000000e+00
   1.3078936e-01   7.0019354e-03   6.5253600e-03   1.6865100e-02   2.7079608e+00   0.0000000e+00
   1.3800887e-01   7.0888604e-03   6.9450900e-03   1.9999212e-02   2.7635724e+00   1.5297088e-02
   1.4501815e-01   7.1998204e-03   7.3706054e-03   2.3472820e-02   2.8594358e+00   2.5762067e-01
   1.5189644e-01   7.3432212e-03   7.8005282e-03   2.7264862e-02   2.7826681e+00   0.0000000e+00
   1.5872276e-01   7.5236334e-03   8.2296220e-03   3.1334702e-02   2.8642857e+00   0.0000000e+00
   1.6552556e-01   7.7409222e-03   8.6458720e-03   3.5613314e-02   2.7635771e+00   0.0000000e+00
   1.7221875e-01   7.9890060e-03   9.0302436e-03   3.9997032e-02   2.9881773e+00   0.0000000e+00
   1.7863866e-01   8.2551146e-03   9.3612402e-03   4.4355070e-02   2.8044595e+00   0.0000000e+00
   1.8464831e-01   8.5245318e-03   9.6247770e-03   4.8517490e-02   3.2084036e+00   1.1012765e-01
   1.9014312e-01   8.7911028e-03   9.8199392e-03   5.2277580e-02   3.2103476e+00   0.0000000e+00
   1.9502581e-01   9.0625752e-03   9.9523248e-03   5.5391414e-02   3.2471245e+00   0.0000000e+00
   1.9918635e-01   9.3516048e-03   1.0030713e-02   5.7630408e-02   3.8891809e+00   4.9552178e-01
   2.0236440e-01   9.6649538e-03   1.0060812e-02   5.8876252e-02   2.7166691e+00   4.3049487e-01
   2.0420840e-01   1.0002223e-02   1.0040509e-02   5.9126062e-02   1.1671092e+01   6.1516223e-01
   2.0460720e-01   1.0362022e-02   9.9663974e-03   5.8487136e-02   3.2856220e+01   7.8183920e-01
   2.0369820e-01   1.0744332e-02   9.8388562e-03   5.7136632e-02   5.5508663e+01   1.0265450e+00
   2.0166560e-01   1.1143638e-02   9.6667366e-03   5.5268174e-02   7.6799232e+01   1.6868014e+00
   1.9863192e-01   1.1546301e-02   9.4638070e-03   5.3083552e-02   9.0588842e+01   7.6725064e-01
   1.9457432e-01   1.1934088e-02   9.2464390e-03   5.0750322e-02   9.8432290e+01   0.0000000e+00
   1.8941396e-01   1.2284554e-02   9.0357050e-03   4.8393892e-02   1.0525328e+02   0.0000000e+00
   1.8317757e-01   1.2573309e-02   8.8463722e-03   4.6098892e-02   1.1101728e+02   0.0000000e+00
   1.7601310e-01   1.2778654e-02   8.6858324e-03   4.3904074e-02   1.1571451e+02   0.0000000e+00
   1.6808562e-01   1.2888349e-02   8.5605364e-03   4.1820294e-02   1.1797341e+02   0.0000000e+00
   1.5955791e-01   1.2906521e-02   8.4729586e-03   3.9826902e-02   1.1949883e+02   0.0000000e+00
   1.5064448e-01   1.2846720e-02   8.4199602e-03   3.7895246e-02   1.2046341e+02   0.0000000e+00
   1.4155186e-01   1.2720129e-02   8.3912640e-03   3.6005776e-02   1.2025251e+02   0.0000000e+00
   1.3241975e-01   1.2529108e-02   8.3756010e-03   3.4126920e-02   1.1969609e+02   0.0000000e+00
   1.2331053e-01   1.2270142e-02   8.3614202e-03   3.2229452e-02   1.1909297e+02   0.0000000e+00
   1.1417595e-01   1.1942443e-02   8.3301716e-03   3.0305276e-02   1.1915099e+02   0.0000000e+00
   1.0489596e-01   1.1542319e-02   8.2688512e-03   2.8343940e-02   1.1927220e+02   0.0000000e+00
   9.5451010e-02   1.1066648e-02   8.1741724e-03   2.6319244e-02   1.1936670e+02   0.0000000e+00
   8.5982526e-02   1.0523662e-02   8.0435544e-03   2.4221870e-02   1.1956534e+02   0.0000000e+00
   7.6677434e-02   9.9275142e-03   7.8766864e-03   2.2074872e-02   1.1961870e+02   0.0000000e+00
   6.7704568e-02   9.2997466e-03   7.6767412e-03   1.9914974e-02   1.1977468e+02   0.0000000e+00
   5.9190762e-02   8.6664720e-03   7.4486076e-03   1.7791346e-02   1.1981913e+02   0.0000000e+00
   5.1245660e-02   8.0471170e-03   7.1957132e-03   1.5758494e-02   1.1989445e+02   0.0000000e+00
   4.3986684e-02   7.4552352e-03   6.9230398e-03   1.3857914e-02   1.2007676e+02   0.0000000e+00
   3.7490584e-02   6.9017554e-03   6.6421686e-03   1.2115944e-02   1.2024714e+02   0.0000000e+00
   3.1785414e-02   6.3952590e-03   6.3649884e-03   1.0547890e-02   1.2045472e+02   0.0000000e+00
   2.6865316e-02   5.9401502e-03   6.1000212e-03   9.1611240e-03   1.2062134e+02   0.0000000e+00
   2.2701422e-02   5.5395058e-03   5.8521530e-03   7.9549000e-03   1.2080905e+02   0.0000000e+00
   1.9254849e-02   5.1989718e-03   5.6195292e-03   6.9223560e-03   1.2093376e+02   0.0000000e+00
   1.6473305e-02   4.9220464e-03   5.3951278e-03   6.0530140e-03   1.2106858e+02   0.0000000e+00
   1.4295352e-02   4.7089990e-03   5.1712242e-03   5.3299800e-03   1.2125608e+02   0.0000000e+00
   1.2654854e-02   4.5586532e-03   4.9418054e-03   4.7337500e-03   1.2133746e+02   0.0000000e+00
   1.1485285e-02   4.4689188e-03   4.7027536e-03   4.2498540e-03   1.2142571e+02   0.0000000e+00
   1.0717394e-02   4.4399224e-03   4.4514156e-03   3.8669540e-03   1.2149698e+02   0.0000000e+00
   1.0275139e-02   4.4720274e-03   4.1885232e-03   3.5722160e-03   1.2147011e+02   0.0000000e+00
   1.0078229e-02   4.5642276e-03   3.9196760e-03   3.3509600e-03   1.2144567e+02   0.0000000e+00
   1.0037517e-02   4.7162844e-03   3.6533698e-03   3.1895240e-03   1.2142231e+02   0.0000000e+00
   1.0067535e-02   4.9276340e-03   3.3979682e-03   3.0773820e-03   1.2135458e+02   0.0000000e+00
   1.0104875e-02   5.1956938e-03   3.1589630e-03   3.0060340e-03   1.2125278e+02   0.0000000e+00
   1.0115588e-02   5.5162084e-03   2.9390864e-03   2.9713320e-03   1.2110101e+02   0.0000000e+00
   1.0097197e-02   5.8855240e-03   2.7381362e-03   2.9737600e-03   1.2087506e+02   0.0000000e+00
   1.0062220e-02   6.3003422e-03   2.5536216e-03   3.0141060e-03   1.2061096e+02   0.0000000e+00
   1.0024926e-02   6.7552788e-03   2.3853748e-03   3.0934360e-03   1.2028351e+02   0.0000000e+00
   9.9965824e-03   7.2427982e-03   2.2344266e-03   3.2124700e-03   1.1989460e+02   0.0000000e+00
   9.9808894e-03   7.7545564e-03   2.0995302e-03   3.3706440e-03   1.1941148e+02   0.0000000e+00
   9.9765314e-03   8.2788372e-03   1.9781573e-03   3.5673440e-03   1.1876300e+02   0.0000000e+00
   9.9836060e-03   8.8010172e-03   1.8677263e-03   3.8024340e-03   1.1806846e+02   0.0000000e+00
   1.0011268e-02   9.3112360e-03   1.7672556e-03   4.0774140e-03   1.1713809e+02   0.0000000e+00
   1.0072883e-02   9.7996022e-03   1.6764561e-03   4.3933920e-03   1.1603817e+02   0.0000000e+00
   1.0175553e-02   1.0249212e-02   1.5941310e-03   4.7486760e-03   1.1510046e+02   0.0000000e+00
[truncated: 14,949,641 more chars]
