# Supplementary material for: Reflex Control of Robotic Gait Using Human Walking Data
Source: PLoS One. 2014 Oct 27;9(10):e109959. doi: 10.1371/journal.pone.0109959 (PMC4210155; doi:10.1371/journal.pone.0109959)
Supplement: Data S13 — Subject B. (GZ) [file pone.0109959.s030.gz › Data_S13.dat]

   2.1165022e-02   0.0000000e+00   4.1399632e-03   1.7730174e-03   1.9949438e+00   1.1277963e+02
   2.5647348e-02   9.6829080e-04   5.4776274e-03   4.7085288e-03   2.0061943e+00   1.1278042e+02
   2.9238606e-02   1.9081472e-03   6.7390664e-03   7.3712232e-03   1.9916171e+00   1.1272472e+02
   3.1946572e-02   2.8241062e-03   7.9107162e-03   9.7954728e-03   1.9706991e+00   1.1261115e+02
   3.3747014e-02   3.6867600e-03   8.9531640e-03   1.1936825e-02   1.9756212e+00   1.1244473e+02
   3.4698330e-02   4.4904884e-03   9.8677662e-03   1.3807460e-02   1.9837569e+00   1.1219443e+02
   3.4894040e-02   5.2335178e-03   1.0668227e-02   1.5428340e-02   1.9961161e+00   1.1190965e+02
   3.4481550e-02   5.8985562e-03   1.1349341e-02   1.6798544e-02   1.9981930e+00   1.1163232e+02
   3.3651598e-02   6.4969184e-03   1.1932533e-02   1.7977334e-02   1.9890936e+00   1.1135315e+02
   3.2544726e-02   7.0144170e-03   1.2409144e-02   1.8955434e-02   1.9853418e+00   1.1099587e+02
   3.1339584e-02   7.4570704e-03   1.2784369e-02   1.9759526e-02   1.9929360e+00   1.1062965e+02
   3.0186094e-02   7.8232626e-03   1.3049369e-02   2.0403660e-02   1.9970548e+00   1.1025276e+02
   2.9217480e-02   8.1158522e-03   1.3197730e-02   2.0920700e-02   1.9820521e+00   1.0976863e+02
   2.8549368e-02   8.3536202e-03   1.3225177e-02   2.1352126e-02   1.9742850e+00   1.0919104e+02
   2.8277214e-02   8.5457720e-03   1.3118484e-02   2.1724072e-02   1.9893767e+00   1.0851774e+02
   2.8495256e-02   8.7056892e-03   1.2882629e-02   2.2090724e-02   2.0088378e+00   1.0776606e+02
   2.9261520e-02   8.8383578e-03   1.2519943e-02   2.2474434e-02   1.9996621e+00   1.0672344e+02
   3.0613432e-02   8.9504972e-03   1.2050427e-02   2.2880970e-02   1.9764457e+00   1.0556063e+02
   3.2557350e-02   9.0464888e-03   1.1506065e-02   2.3290878e-02   1.9773585e+00   1.0459386e+02
   3.5073464e-02   9.1261884e-03   1.0916234e-02   2.3666542e-02   1.9906200e+00   1.0348051e+02
   3.8117726e-02   9.1983610e-03   1.0308420e-02   2.3973988e-02   2.0031076e+00   1.0223229e+02
   4.1608624e-02   9.2711514e-03   9.6976768e-03   2.4172904e-02   2.0056997e+00   1.0068623e+02
   4.5428630e-02   9.3475930e-03   9.0979230e-03   2.4215166e-02   2.0013986e+00   9.8961827e+01
   4.9428060e-02   9.4226180e-03   8.5205852e-03   2.4046102e-02   1.9930992e+00   9.7639644e+01
   5.3436444e-02   9.4821150e-03   7.9743182e-03   2.3643804e-02   1.9793015e+00   9.6104701e+01
   5.7254246e-02   9.5117670e-03   7.4686870e-03   2.3002622e-02   1.9958074e+00   9.4359530e+01
   6.0648396e-02   9.5000494e-03   7.0105834e-03   2.2121740e-02   1.9911570e+00   9.2545679e+01
   6.3360726e-02   9.4319784e-03   6.6036782e-03   2.1036074e-02   1.9838985e+00   9.0688856e+01
   6.5127806e-02   9.2971184e-03   6.2461536e-03   1.9801727e-02   2.0197297e+00   8.8926762e+01
   6.5747452e-02   9.0972878e-03   5.9332766e-03   1.8478573e-02   1.9925069e+00   8.6714745e+01
   6.5196762e-02   8.8393324e-03   5.6570522e-03   1.7122466e-02   1.9886578e+00   8.4696037e+01
   6.3624284e-02   8.5331726e-03   5.4076494e-03   1.5786869e-02   2.0195668e+00   8.2741113e+01
   6.1221282e-02   8.1913382e-03   5.1758076e-03   1.4522086e-02   1.9980387e+00   8.0523543e+01
   5.8171696e-02   7.8274146e-03   4.9513224e-03   1.3367398e-02   1.9924932e+00   7.8372540e+01
   5.4657282e-02   7.4528538e-03   4.7265352e-03   1.2354039e-02   1.9890807e+00   7.5656525e+01
   5.0876122e-02   7.0781846e-03   4.4963054e-03   1.1505473e-02   1.9908370e+00   7.2967179e+01
   4.7023964e-02   6.7161854e-03   4.2573884e-03   1.0838937e-02   1.9898746e+00   7.0872693e+01
   4.3264442e-02   6.3770352e-03   4.0080002e-03   1.0365223e-02   1.9873456e+00   6.8753625e+01
   3.9736840e-02   6.0677150e-03   3.7481994e-03   1.0087816e-02   1.9891131e+00   6.6105823e+01
   3.6548146e-02   5.7931276e-03   3.4852472e-03   1.0006075e-02   1.9820373e+00   6.3301903e+01
   3.3769788e-02   5.5544140e-03   3.2304200e-03   1.0117449e-02   1.9853886e+00   6.1065692e+01
   3.1438482e-02   5.3485776e-03   2.9934974e-03   1.0417974e-02   1.9735899e+00   5.8624030e+01
   2.9566150e-02   5.1682654e-03   2.7830440e-03   1.0898816e-02   1.9926003e+00   5.5914452e+01
   2.8155542e-02   5.0030784e-03   2.6066992e-03   1.1544106e-02   2.0070879e+00   5.3472791e+01
   2.7195216e-02   4.8423778e-03   2.4709228e-03   1.2330271e-02   1.9885970e+00   5.1011958e+01
   2.6655634e-02   4.6769782e-03   2.3795152e-03   1.3228393e-02   1.9964076e+00   4.8968134e+01
   2.6490234e-02   4.4986616e-03   2.3347278e-03   1.4202223e-02   1.9901334e+00   4.7222971e+01
   2.6640262e-02   4.3034272e-03   2.3404970e-03   1.5207427e-02   1.9803553e+00   4.5187668e+01
   2.7038366e-02   4.0953152e-03   2.4010830e-03   1.6203216e-02   1.9750059e+00   4.2769849e+01
   2.7615904e-02   3.8806894e-03   2.5180234e-03   1.7150116e-02   1.9591493e+00   4.0509912e+01
   2.8300780e-02   3.6625762e-03   2.6892836e-03   1.8008824e-02   1.9774281e+00   3.8815983e+01
   2.9005776e-02   3.4430038e-03   2.9089782e-03   1.8745565e-02   1.9922254e+00   3.6718605e+01
   2.9645950e-02   3.2240310e-03   3.1710584e-03   1.9320737e-02   1.9796428e+00   3.3770212e+01
   3.0147336e-02   3.0063442e-03   3.4730046e-03   1.9696812e-02   1.9830218e+00   3.1243027e+01
   3.0432160e-02   2.7907954e-03   3.8132812e-03   1.9857184e-02   1.9837353e+00   2.9889159e+01
   3.0433036e-02   2.5800964e-03   4.1898376e-03   1.9814765e-02   1.9838033e+00   2.7975615e+01
   3.0120330e-02   2.3788358e-03   4.6012348e-03   1.9613824e-02   1.9867211e+00   2.5104405e+01
   2.9507790e-02   2.1925436e-03   5.0470890e-03   1.9300109e-02   1.9851662e+00   2.2974339e+01
   2.8645058e-02   2.0257024e-03   5.5253546e-03   1.8905529e-02   1.9771223e+00   2.0691863e+01
   2.7602680e-02   1.8811294e-03   6.0294508e-03   1.8470267e-02   1.9690078e+00   1.8308729e+01
   2.6445044e-02   1.7605607e-03   6.5471324e-03   1.8040279e-02   1.9919853e+00   1.6839485e+01
   2.5213962e-02   1.6649995e-03   7.0612748e-03   1.7655891e-02   1.9867413e+00   1.4873313e+01
   2.3942816e-02   1.5947101e-03   7.5585794e-03   1.7360949e-02   1.9519794e+00   1.2909009e+01
   2.2674576e-02   1.5490397e-03   8.0351216e-03   1.7197141e-02   1.9680476e+00   1.1733040e+01
   2.1456538e-02   1.5262923e-03   8.5056308e-03   1.7192181e-02   1.9895432e+00   1.0623669e+01
   2.0328170e-02   1.5236718e-03   9.0086898e-03   1.7361683e-02   1.9892124e+00   9.5760350e+00
   1.9329116e-02   1.5383882e-03   9.5854104e-03   1.7709902e-02   1.9841905e+00   7.9173003e+00
   1.8500294e-02   1.5676937e-03   1.0271043e-02   1.8227105e-02   1.9877053e+00   6.3702667e+00
   1.7872335e-02   1.6088613e-03   1.1101249e-02   1.8888520e-02   1.9832334e+00   5.6711638e+00
   1.7465709e-02   1.6598660e-03   1.2107165e-02   1.9667922e-02   1.9675569e+00   4.7235881e+00
   1.7300983e-02   1.7185130e-03   1.3312607e-02   2.0557090e-02   1.9876074e+00   3.9939252e+00
   1.7430257e-02   1.7820613e-03   1.4732240e-02   2.1559594e-02   1.9804437e+00   3.5671655e+00
   1.7940116e-02   1.8473493e-03   1.6371075e-02   2.2670938e-02   1.9906454e+00   2.9696155e+00
   1.8916170e-02   1.9116556e-03   1.8226023e-02   2.3875496e-02   2.0056033e+00   2.4870676e+00
   2.0431928e-02   1.9722311e-03   2.0282646e-02   2.5154662e-02   1.9686987e+00   2.1480455e+00
   2.2549016e-02   2.0273452e-03   2.2512962e-02   2.6488102e-02   2.0056563e+00   2.0509377e+00
   2.5315806e-02   2.0784328e-03   2.4877708e-02   2.7859374e-02   1.9999249e+00   1.8091011e+00
   2.8765450e-02   2.1284964e-03   2.7327086e-02   2.9256050e-02   1.9869270e+00   1.5450437e+00
   3.2916132e-02   2.1827046e-03   2.9793930e-02   3.0642988e-02   1.9999543e+00   1.5881275e+00
   3.7772460e-02   2.2472026e-03   3.2186116e-02   3.1962630e-02   1.9875501e+00   1.4065864e+00
   4.3324000e-02   2.3278012e-03   3.4394846e-02   3.3156614e-02   1.9970645e+00   1.1769882e+00
   4.9553380e-02   2.4316524e-03   3.6295584e-02   3.4167160e-02   1.9318040e+00   1.1841735e+00
   5.6434730e-02   2.5653872e-03   3.7738014e-02   3.4926772e-02   2.0005985e+00   1.1812698e+00
   6.3919462e-02   2.7352644e-03   3.8565112e-02   3.5355316e-02   1.9642011e+00   1.1464866e+00
   7.1931610e-02   2.9485214e-03   3.8659342e-02   3.5440060e-02   1.9536197e+00   1.0507872e+00
   8.0400440e-02   3.2120288e-03   3.8019808e-02   3.5277630e-02   2.0164010e+00   1.0045616e+00
   8.9257500e-02   3.5307444e-03   3.6774098e-02   3.4985924e-02   1.9403193e+00   1.0425748e+00
   9.8376928e-02   3.9060890e-03   3.5085534e-02   3.4667014e-02   2.0313314e+00   1.0338929e+00
   1.0761732e-01   4.3349968e-03   3.3104888e-02   3.4413392e-02   1.8167953e+00   1.0574505e+00
   1.1688735e-01   4.8092962e-03   3.0964312e-02   3.4283960e-02   1.9596652e+00   1.1014351e+00
   1.2613482e-01   5.3164926e-03   2.8768884e-02   3.4300830e-02   1.7920930e+00   1.0956750e+00
   1.3533938e-01   5.8413208e-03   2.6599240e-02   3.4468586e-02   1.7333688e+00   1.1222086e+00
   1.4445330e-01   6.3666264e-03   2.4521022e-02   3.4791808e-02   1.9706857e+00   1.1732077e+00
   1.5333182e-01   6.8745964e-03   2.2600342e-02   3.5268224e-02   3.3323027e+00   1.1647137e+00
   1.6172219e-01   7.3475186e-03   2.0896358e-02   3.5873776e-02   1.5831572e+01   1.2223869e+00
   1.6925893e-01   7.7705776e-03   1.9447905e-02   3.6574026e-02   3.5696596e+01   1.2391959e+00
   1.7553878e-01   8.1320564e-03   1.8280619e-02   3.7324872e-02   5.1645379e+01   1.1059822e+00
   1.8030361e-01   8.4229712e-03   1.7414961e-02   3.8079098e-02   6.6965589e+01   1.0882779e+00
   1.8354981e-01   8.6450272e-03   1.6859582e-02   3.8812902e-02   8.1065650e+01   1.0978545e+00
   1.8541434e-01   8.8067022e-03   1.6606024e-02   3.9519996e-02   9.1024277e+01   1.0778486e+00
   1.8600092e-01   8.9104218e-03   1.6638412e-02   4.0239224e-02   9.8181869e+01   1.0541734e+00
   1.8532706e-01   8.9524870e-03   1.6942422e-02   4.1057978e-02   1.0327290e+02   9.8203463e-01
   1.8329852e-01   8.9258462e-03   1.7504949e-02   4.2053148e-02   1.0685632e+02   9.1524934e-01
   1.7971932e-01   8.8264172e-03   1.8304426e-02   4.3306494e-02   1.0878461e+02   6.9293617e-01
   1.7445418e-01   8.6613980e-03   1.9306240e-02   4.4921678e-02   1.0987205e+02   5.2436820e-01
   1.6756862e-01   8.4484228e-03   2.0467536e-02   4.6980204e-02   1.1046515e+02   4.7382488e-01
   1.5931014e-01   8.2110376e-03   2.1735140e-02   4.9537558e-02   1.1059469e+02   4.4799280e-01
   1.5008066e-01   7.9770104e-03   2.3045864e-02   5.2644940e-02   1.1054246e+02   5.6072722e-01
   1.4037000e-01   7.7766966e-03   2.4328842e-02   5.6330832e-02   1.1028911e+02   5.1282362e-01
   1.3061271e-01   7.6389168e-03   2.5508818e-02   6.0595174e-02   1.1008155e+02   3.8734801e-01
   1.2112425e-01   7.5905584e-03   2.6511628e-02   6.5414910e-02   1.0971225e+02   3.8298735e-01
   1.1209939e-01   7.6555494e-03   2.7275390e-02   7.0742914e-02   1.0938369e+02   3.9727420e-01
   1.0360660e-01   7.8500892e-03   2.7769744e-02   7.6525112e-02   1.0929192e+02   4.0118896e-01
   9.5587778e-02   8.1824098e-03   2.7989504e-02   8.2703344e-02   1.0922701e+02   3.7327629e-01
   8.7898212e-02   8.6540842e-03   2.7950756e-02   8.9199560e-02   1.0932414e+02   3.6330498e-01
   8.0381204e-02   9.2615030e-03   2.7694992e-02   9.5889978e-02   1.0948081e+02   3.4491866e-01
   7.2900686e-02   9.9971262e-03   2.7265350e-02   1.0265746e-01   1.0952037e+02   3.2579804e-01
   6.5410542e-02   1.0848988e-02   2.6706104e-02   1.0945622e-01   1.0952242e+02   3.0438281e-01
   5.8012722e-02   1.1805687e-02   2.6067574e-02   1.1625664e-01   1.0957459e+02   3.2976869e-01
   5.0869276e-02   1.2855239e-02   2.5388054e-02   1.2300725e-01   1.0969725e+02   3.2234523e-01
   4.4122992e-02   1.3977497e-02   2.4689004e-02   1.2962239e-01   1.0984479e+02   2.3341985e-01
   3.7882150e-02   1.5144620e-02   2.3972650e-02   1.3597143e-01   1.0994476e+02   1.8565516e-01
   3.2208698e-02   1.6323250e-02   2.3241890e-02   1.4193327e-01   1.1002530e+02   1.7741449e-01
   2.7130052e-02   1.7478965e-02   2.2522314e-02   1.4739593e-01   1.1008999e+02   4.0207607e-01
   2.2649890e-02   1.8574910e-02   2.1847246e-02   1.5218197e-01   1.1006132e+02   5.7850501e-01
   1.8754344e-02   1.9567559e-02   2.1249146e-02   1.5606244e-01   1.1004388e+02   6.9563340e-01
   1.5419223e-02   2.0406268e-02   2.0754932e-02   1.5881965e-01   1.1008553e+02   6.6478394e-01
   1.2613224e-02   2.1043214e-02   2.0378578e-02   1.6027027e-01   1.1009358e+02   3.2012149e-01
   1.0301925e-02   2.1458852e-02   2.0123130e-02   1.6019237e-01   1.0999933e+02   7.5468937e-01
   8.4435374e-03   2.1662096e-02   1.9978607e-02   1.5826098e-01   1.0977972e+02   1.3822097e+00
   6.9877808e-03   2.1675634e-02   1.9933575e-02   1.5430320e-01   1.0933915e+02   1.3468867e+00
   5.8798632e-03   2.1522344e-02   1.9991911e-02   1.4846284e-01   1.0873989e+02   1.2484084e+00
   5.0624322e-03   2.1217748e-02   2.0164096e-02   1.4105748e-01   1.0818206e+02   1.2292870e+00
   4.4802580e-03   2.0787822e-02   2.0452626e-02   1.3253314e-01   1.0749324e+02   1.4272657e+00
   4.0858134e-03   2.0265808e-02   2.0859636e-02   1.2335828e-01   1.0665576e+02   1.7551385e+00
   3.8470346e-03   1.9679604e-02   2.1398912e-02   1.1390421e-01   1.0558561e+02   1.9894834e+00
   3.7482160e-03   1.9056333e-02   2.2082174e-02   1.0446032e-01   1.0417851e+02   2.0828989e+00
   3.7795254e-03   1.8419304e-02   2.2914420e-02   9.5236020e-02   1.0271455e+02   2.1158816e+00
   3.9325160e-03   1.7786448e-02   2.3905606e-02   8.6395314e-02   1.0100935e+02   1.8447510e+00
   4.2030104e-03   1.7172274e-02   2.5059520e-02   7.8075660e-02   9.9021710e+01   1.5204365e+00
   4.5899766e-03   1.6590000e-02   2.6356838e-02   7.0358146e-02   9.6837233e+01   1.5159216e+00
   5.0926968e-03   1.6050307e-02   2.7752132e-02   6.3266304e-02   9.4522529e+01   1.4076814e+00
   5.7110590e-03   1.5554534e-02   2.9188444e-02   5.6807010e-02   9.2597057e+01   1.5202272e+00
   6.4465252e-03   1.5095469e-02   3.0613346e-02   5.0996720e-02   9.0613816e+01   1.7407334e+00
   7.3010522e-03   1.4661638e-02   3.1969802e-02   4.5827164e-02   8.8439957e+01   1.8734774e+00
   8.2758682e-03   1.4240232e-02   3.3180662e-02   4.1246716e-02   8.6570067e+01   2.2399248e+00
   9.3735152e-03   1.3825228e-02   3.4161964e-02   3.7192502e-02   8.4413600e+01   2.3885505e+00
   1.0599006e-02   1.3421934e-02   3.4839620e-02   3.3620566e-02   8.1808986e+01   2.3712265e+00
   1.1958397e-02   1.3041327e-02   3.5135150e-02   3.0505382e-02   7.9147863e+01   2.4277847e+00
   1.3454716e-02   1.2694730e-02   3.4976466e-02   2.7820336e-02   7.6506211e+01   2.4555131e+00
   1.5081826e-02   1.2389648e-02   3.4346018e-02   2.5531368e-02   7.3771235e+01   2.5139610e+00
   1.6825289e-02   1.2129092e-02   3.3284846e-02   2.3597788e-02   7.0968197e+01   2.5393207e+00
   1.8661423e-02   1.1916632e-02   3.1848500e-02   2.1965600e-02   6.7914380e+01   2.6011784e+00
   2.0556298e-02   1.1758275e-02   3.0105148e-02   2.0578450e-02   6.4596975e+01   2.6532848e+00
   2.2466052e-02   1.1662538e-02   2.8152114e-02   1.9383276e-02   6.1474093e+01   2.6576713e+00
   2.4327406e-02   1.1636555e-02   2.6083754e-02   1.8332284e-02   5.8412733e+01   2.7468859e+00
   2.6058416e-02   1.1681421e-02   2.3975860e-02   1.7403713e-02   5.5327764e+01   2.7135147e+00
   2.7563456e-02   1.1795298e-02   2.1888392e-02   1.6587255e-02   5.2093219e+01   2.6305182e+00
   2.8741122e-02   1.1978761e-02   1.9863523e-02   1.5860478e-02   4.8886748e+01   2.6354767e+00
   2.9485164e-02   1.2236977e-02   1.7939157e-02   1.5188850e-02   4.5775080e+01   2.5294819e+00
   2.9693412e-02   1.2581978e-02   1.6149170e-02   1.4531098e-02   4.2901419e+01   2.4784817e+00
   2.9340518e-02   1.3036653e-02   1.4518023e-02   1.3864576e-02   4.0261921e+01   2.5297007e+00
   2.8495486e-02   1.3630049e-02   1.3059561e-02   1.3190565e-02   3.6967968e+01   2.5370302e+00
   2.7254318e-02   1.4388476e-02   1.1776451e-02   1.2515409e-02   3.3875306e+01   2.5900062e+00
   2.5717128e-02   1.5332066e-02   1.0665053e-02   1.1845472e-02   3.1248674e+01   2.6554207e+00
   2.3983054e-02   1.6476302e-02   9.7159798e-03   1.1186073e-02   2.9288030e+01   2.6681402e+00
   2.2142640e-02   1.7833544e-02   8.9167984e-03   1.0542401e-02   2.8223954e+01   2.7154984e+00
   2.0277330e-02   1.9403932e-02   8.2578938e-03   9.9235408e-03   2.6851020e+01   2.8116045e+00
   1.8452572e-02   2.1173408e-02   7.7313552e-03   9.3471210e-03   2.5036115e+01   2.8951718e+00
   1.6719220e-02   2.3122918e-02   7.3256736e-03   8.8356374e-03   2.2330120e+01   3.0218621e+00
   1.5113623e-02   2.5228332e-02   7.0272922e-03   8.4063110e-03   1.9544969e+01   3.1983067e+00
   1.3658450e-02   2.7458092e-02   6.8239240e-03   8.0685054e-03   1.7621743e+01   3.2585375e+00
   1.2365403e-02   2.9771396e-02   6.7040660e-03   7.8236420e-03   1.6046580e+01   3.2619217e+00
   1.1236763e-02   3.2118022e-02   6.6574642e-03   7.6647690e-03   1.4551353e+01   3.3418196e+00
   1.0269873e-02   3.4440016e-02   6.6724224e-03   7.5793836e-03   1.2317560e+01   3.3089652e+00
   9.4572742e-03   3.6673716e-02   6.7361218e-03   7.5534810e-03   1.0030939e+01   3.2351084e+00
   8.7885544e-03   3.8778626e-02   6.8353556e-03   7.5706376e-03   8.9290430e+00   3.3037349e+00
   8.2553714e-03   4.0762228e-02   6.9569298e-03   7.6148912e-03   8.0021726e+00   3.3179838e+00
   7.8502694e-03   4.2657866e-02   7.0950400e-03   7.6736886e-03   6.6258773e+00   3.3911822e+00
   7.5630642e-03   4.4501638e-02   7.2487966e-03   7.7308858e-03   5.5988675e+00   3.3265522e+00
   7.3811552e-03   4.6316712e-02   7.4150330e-03   7.7727354e-03   4.7331882e+00   2.9208324e+00
   7.2921466e-03   4.8104960e-02   7.5895280e-03   7.7941902e-03   4.2867516e+00   2.8194088e+00
   7.2839502e-03   4.9848468e-02   7.7668160e-03   7.7890018e-03   4.5205210e+00   2.8695270e+00
   7.3437434e-03   5.1508162e-02   7.9382860e-03   7.7482792e-03   4.2260744e+00   2.7695991e+00
   7.4588490e-03   5.3064724e-02   8.0910718e-03   7.6667166e-03   3.7999689e+00   2.7576208e+00
   7.6166258e-03   5.4542790e-02   8.2070602e-03   7.5455826e-03   3.1302868e+00   2.7506487e+00
   7.8080718e-03   5.5976202e-02   8.2684814e-03   7.3901128e-03   2.0925456e+00   2.7286000e+00
   8.0307884e-03   5.7388450e-02   8.2650960e-03   7.2070620e-03   1.9321441e+00   2.6667784e+00
   8.2833578e-03   5.8795590e-02   8.1942278e-03   7.0065326e-03   1.9933431e+00   2.6301258e+00
   8.5632900e-03   6.0214130e-02   8.0580342e-03   6.7989544e-03   1.9556050e+00   2.6486472e+00
   8.8668146e-03   6.1652424e-02   7.8581574e-03   6.5899166e-03   2.0231192e+00   2.6947824e+00
   9.1866406e-03   6.3091880e-02   7.5932692e-03   6.3778368e-03   1.9637653e+00   2.8252127e+00
   9.5109614e-03   6.4488230e-02   7.2611042e-03   6.1567358e-03   1.9889184e+00   2.8154947e+00
   9.8254794e-03   6.5776886e-02   6.8647554e-03   5.9222356e-03   1.9802149e+00   2.7530854e+00
   1.0120263e-02   6.6883336e-02   6.4194492e-03   5.6735738e-03   1.9795796e+00   2.7598596e+00
   1.0389993e-02   6.7752770e-02   5.9444716e-03   5.4116170e-03   2.0075460e+00   2.6922072e+00
   1.0631283e-02   6.8345092e-02   5.4562122e-03   5.1351838e-03   1.9861525e+00   2.6347771e+00
   1.0842559e-02   6.8628244e-02   4.9698724e-03   4.8427760e-03   1.9860896e+00   2.5814100e+00
   1.1021360e-02   6.8596488e-02   4.4984386e-03   4.5352332e-03   1.9716081e+00   2.4624311e+00
   1.1162967e-02   6.8236694e-02   4.0529026e-03   4.2122132e-03   1.9758719e+00   2.3468340e+00
   1.1263329e-02   6.7527572e-02   3.6418776e-03   3.8773900e-03   1.9851232e+00   2.2917761e+00
   1.1320124e-02   6.6478622e-02   3.2709796e-03   3.5430052e-03   1.9824105e+00   2.2161385e+00
   1.1328882e-02   6.5128686e-02   2.9440432e-03   3.2207206e-03   1.9700633e+00   2.1343639e+00
   1.1283449e-02   6.3534504e-02   2.6629482e-03   2.9177948e-03   1.9694744e+00   2.0289215e+00
   1.1179777e-02   6.1745460e-02   2.4277868e-03   2.6393416e-03   1.9824211e+00   2.0459863e+00
   1.1017371e-02   5.9810730e-02   2.2396388e-03   2.3893390e-03   1.9970303e+00   2.1495327e+00
   1.0798299e-02   5.7799768e-02   2.1012106e-03   2.1711184e-03   1.9988794e+00   2.0690768e+00
   1.0522883e-02   5.5765290e-02   2.0150430e-03   1.9871109e-03   1.9645332e+00   2.0989322e+00
   1.0189789e-02   5.3749646e-02   1.9823040e-03   1.8422156e-03   1.9706766e+00   2.0989880e+00
   9.8005494e-03   5.1819482e-02   2.0010580e-03   1.7472764e-03   1.9730170e+00   2.1170509e+00
   9.3598194e-03   5.0032078e-02   2.0684748e-03   1.7170797e-03   1.9694217e+00   2.1165877e+00
   8.8757692e-03   4.8410242e-02   2.1839000e-03   1.7661853e-03   1.9927604e+00   2.1724591e+00
   8.3586338e-03   4.6959592e-02   2.3478780e-03   1.9091069e-03   1.9772782e+00   2.3240218e+00
   7.8172538e-03   4.5679424e-02   2.5610310e-03   2.1623350e-03   1.9801567e+00   2.2097308e+00
   7.2626784e-03   4.4559856e-02   2.8252100e-03   2.5439222e-03   1.9915340e+00   2.3333139e+00
   6.7081782e-03   4.3580678e-02   3.1462590e-03   3.0741050e-03   1.9538060e+00   2.4572312e+00
   6.1664754e-03   4.2712496e-02   3.5323510e-03   3.7769414e-03   1.9679225e+00   9.7436308e+00
   5.6530536e-03   4.1927826e-02   3.9905222e-03   4.6791784e-03   1.9949461e+00   2.9310446e+01
   5.1851808e-03   4.1211182e-02   4.5248700e-03   5.8085646e-03   1.9669876e+00   4.8988147e+01
   4.7802680e-03   4.0536322e-02   5.1363582e-03   7.1938774e-03   1.9675625e+00   6.2242244e+01
   4.4569652e-03   3.9869490e-02   5.8261450e-03   8.8632588e-03   1.9572107e+00   7.3705697e+01
   4.2346360e-03   3.9199388e-02   6.5942818e-03   1.0840011e-02   1.9597547e+00   8.3656881e+01
   4.1344276e-03   3.8528600e-02   7.4383510e-03   1.3139066e-02   1.9840550e+00   9.0919535e+01
   4.1784892e-03   3.7866564e-02   8.3559070e-03   1.5769912e-02   1.9726603e+00   9.6012539e+01
   4.3895496e-03   3.7225814e-02   9.3420928e-03   1.8738366e-02   1.9895304e+00   9.9228611e+01
   4.7949752e-03   3.6610604e-02   1.0386802e-02   2.2040228e-02   1.9830459e+00   1.0124331e+02
   5.4261992e-03   3.6012798e-02   1.1472882e-02   2.5653692e-02   1.9671168e+00   1.0281717e+02
   6.3169204e-03   3.5409468e-02   1.2574443e-02   2.9536286e-02   1.9719012e+00   1.0402931e+02
   7.5031576e-03   3.4777224e-02   1.3658036e-02   3.3626996e-02   1.9686608e+00   1.0507330e+02
   9.0181322e-03   3.4091400e-02   1.4683364e-02   3.7843820e-02   1.9866245e+00   1.0577055e+02
   1.0892726e-02   3.3327878e-02   1.5600846e-02   4.2079426e-02   1.9688382e+00   1.0594667e+02
   1.3155461e-02   3.2472528e-02   1.6362607e-02   4.6189018e-02   1.9739878e+00   1.0594519e+02
   1.5825945e-02   3.1512322e-02   1.6938998e-02   5.0003354e-02   1.9863214e+00   1.0590298e+02
   1.8914105e-02   3.0437058e-02   1.7308704e-02   5.3365242e-02   1.9804943e+00   1.0598906e+02
   2.2416310e-02   2.9224612e-02   1.7457593e-02   5.6115740e-02   1.9838587e+00   1.0620905e+02
   2.6313554e-02   2.7848144e-02   1.7390247e-02   5.8121320e-02   1.9620533e+00   1.0649299e+02
   3.0576692e-02   2.6303654e-02   1.7115775e-02   5.9338144e-02   1.9903012e+00   1.0682096e+02
   3.5165556e-02   2.4607298e-02   1.6647635e-02   5.9793252e-02   1.9939245e+00   1.0710596e+02
   4.0015352e-02   2.2799442e-02   1.6016385e-02   5.9553894e-02   1.9891500e+00   1.0746561e+02
   4.5033928e-02   2.0933372e-02   1.5265404e-02   5.8709728e-02   1.9998316e+00   1.0787912e+02
   5.0112910e-02   1.9060088e-02   1.4444804e-02   5.7331060e-02   1.9698204e+00   1.0822893e+02
   5.5112574e-02   1.7225451e-02   1.3600323e-02   5.5465456e-02   1.9858322e+00   1.0849349e+02
   5.9858122e-02   1.5463932e-02   1.2765991e-02   5.3187678e-02   1.9901724e+00   1.0865080e+02
   6.4133886e-02   1.3801550e-02   1.1967971e-02   5.0585394e-02   1.9948290e+00   1.0875587e+02
   6.7696362e-02   1.2256775e-02   1.1228299e-02   4.7723958e-02   1.9979146e+00   1.0883757e+02
   7.0364506e-02   1.0845699e-02   1.0563930e-02   4.4667872e-02   1.9678807e+00   1.0887480e+02
   7.2069316e-02   9.5822352e-03   9.9844362e-03   4.1476002e-02   1.9911064e+00   1.0888511e+02
   7.2849126e-02   8.4728674e-03   9.4961512e-03   3.8215224e-02   1.9946563e+00   1.0891353e+02
   7.2779738e-02   7.5218234e-03   9.1062842e-03   3.4971494e-02   1.9866256e+00   1.0892457e+02
   7.1918358e-02   6.7295882e-03   8.8209534e-03   3.1817420e-02   1.9890855e+00   1.0892382e+02
   7.0363030e-02   6.0906588e-03   8.6411014e-03   2.8811172e-02   1.9751203e+00   1.0889259e+02
   6.8244318e-02   5.5951500e-03   8.5594066e-03   2.5990522e-02   1.9970069e+00   1.0873628e+02
   6.5700392e-02   5.2293210e-03   8.5632896e-03   2.3379358e-02   1.9924721e+00   1.0849061e+02
   6.2873282e-02   4.9797502e-03   8.6407172e-03   2.1009786e-02   1.9790429e+00   1.0815792e+02
   5.9867410e-02   4.8363926e-03   8.7824406e-03   1.8908677e-02   1.9995707e+00   1.0778276e+02
   5.6778732e-02   4.7916116e-03   8.9851356e-03   1.7092936e-02   1.9959211e+00   1.0740905e+02
   5.3695920e-02   4.8369838e-03   9.2486470e-03   1.5575821e-02   1.9981207e+00   1.0695576e+02
   5.0679260e-02   4.9628496e-03   9.5678336e-03   1.4365425e-02   2.0063867e+00   1.0641687e+02
   4.7792434e-02   5.1586852e-03   9.9311132e-03   1.3464627e-02   1.9810393e+00   1.0580852e+02
   4.5120476e-02   5.4122788e-03   1.0319592e-02   1.2872520e-02   1.9867617e+00   1.0514017e+02
   4.2763862e-02   5.7108950e-03   1.0705583e-02   1.2586341e-02   2.0135767e+00   1.0443504e+02
   4.0794364e-02   6.0396992e-03   1.1054707e-02   1.2602941e-02   2.0002532e+00   1.0356479e+02
   3.9239452e-02   6.3805734e-03   1.1330969e-02   1.2917855e-02   1.9914210e+00   1.0244765e+02
   3.8101570e-02   6.7175330e-03   1.1501139e-02   1.3518501e-02   1.9912365e+00   1.0125315e+02
   3.7361584e-02   7.0412710e-03   1.1539021e-02   1.4381653e-02   1.9972942e+00   9.9908649e+01
   3.6986766e-02   7.3467814e-03   1.1438584e-02   1.5475296e-02   2.0125244e+00   9.8523772e+01
   3.6929076e-02   7.6294768e-03   1.1218660e-02   1.6754362e-02   1.9918290e+00   9.7362117e+01
   3.7130854e-02   7.8856354e-03   1.0906373e-02   1.8165232e-02   1.9806122e+00   9.6007951e+01
   3.7528094e-02   8.1115742e-03   1.0526951e-02   1.9655751e-02   1.9947233e+00   9.4377579e+01
   3.8028710e-02   8.2984142e-03   1.0105528e-02   2.1168182e-02   1.9713955e+00   9.2687788e+01
   3.8507042e-02   8.4338554e-03   9.6639050e-03   2.2640922e-02   1.9592395e+00   9.0823698e+01
   3.8824418e-02   8.5083038e-03   9.2163166e-03   2.4023916e-02   1.9888906e+00   8.9001312e+01
   3.8873792e-02   8.5111506e-03   8.7714690e-03   2.5272334e-02   1.9963228e+00   8.7113191e+01
   3.8617322e-02   8.4295376e-03   8.3370886e-03   2.6340244e-02   1.9974901e+00   8.4849333e+01
   3.8063254e-02   8.2539080e-03   7.9192432e-03   2.7194026e-02   1.9999081e+00   8.2242206e+01
   3.7231850e-02   7.9831558e-03   7.5210880e-03   2.7820358e-02   1.9837867e+00   7.9467600e+01
   3.6149878e-02   7.6324482e-03   7.1467872e-03   2.8222314e-02   1.9846649e+00   7.6922771e+01
   3.4847928e-02   7.2239190e-03   6.7979012e-03   2.8417474e-02   1.9934081e+00   7.4216870e+01
   3.3371804e-02   6.7709204e-03   6.4691532e-03   2.8438818e-02   2.0049294e+00   7.1492682e+01
   3.1791270e-02   6.2849402e-03   6.1499550e-03   2.8320372e-02   1.9949278e+00   6.8774569e+01
   3.0201042e-02   5.7823620e-03   5.8231366e-03   2.8094634e-02   1.9718508e+00   6.5378355e+01
   2.8710084e-02   5.2795192e-03   5.4749362e-03   2.7802478e-02   1.9846516e+00   6.2234086e+01
   2.7411318e-02   4.7914796e-03   5.1033134e-03   2.7477372e-02   1.9933891e+00   5.9048269e+01
   2.6376488e-02   4.3314740e-03   4.7145280e-03   2.7133100e-02   1.9874878e+00   5.5499103e+01
   2.5660880e-02   3.9086696e-03   4.3222058e-03   2.6775630e-02   1.9952987e+00   5.2494487e+01
   2.5302986e-02   3.5283926e-03   3.9400542e-03   2.6423994e-02   2.0040035e+00   4.9872793e+01
   2.5329914e-02   3.1938828e-03   3.5786540e-03   2.6100850e-02   1.9969022e+00   4.7613652e+01
   2.5752354e-02   2.9068266e-03   3.2483058e-03   2.5819954e-02   1.9735100e+00   4.4952397e+01
   2.6565744e-02   2.6660922e-03   2.9584066e-03   2.5605018e-02   1.9827952e+00   4.2123424e+01
   2.7752244e-02   2.4677496e-03   2.7196434e-03   2.5484860e-02   1.9942913e+00   4.0050150e+01
   2.9273120e-02   2.3051780e-03   2.5425454e-03   2.5475974e-02   1.9719103e+00   3.7702761e+01
   3.1070934e-02   2.1714678e-03   2.4353266e-03   2.5576278e-02   1.9905844e+00   3.4961248e+01
   3.3075408e-02   2.0615200e-03   2.4054308e-03   2.5777556e-02   2.0026417e+00   3.2381640e+01
   3.5199572e-02   1.9698629e-03   2.4603182e-03   2.6081910e-02   1.9946839e+00   3.0527944e+01
   3.7326736e-02   1.8911404e-03   2.6078772e-03   2.6481634e-02   1.9944086e+00   2.8659675e+01
   3.9318296e-02   1.8209870e-03   2.8557752e-03   2.6944864e-02   1.9737890e+00   2.6062843e+01
   4.1028260e-02   1.7556278e-03   3.2110220e-03   2.7431044e-02   1.9823353e+00   2.3980974e+01
   4.2302356e-02   1.6925382e-03   3.6786512e-03   2.7909498e-02   1.9971140e+00   2.1763947e+01
   4.3006628e-02   1.6305911e-03   4.2596970e-03   2.8348162e-02   2.0096186e+00   1.9454585e+01
   4.3071156e-02   1.5702285e-03   4.9534702e-03   2.8687566e-02   2.0029407e+00   1.8091553e+01
   4.2498834e-02   1.5124707e-03   5.7596970e-03   2.8876560e-02   1.9772505e+00   1.6210254e+01
   4.1320800e-02   1.4577192e-03   6.6767376e-03   2.8915796e-02   1.9838399e+00   1.3597150e+01
   3.9585106e-02   1.4061872e-03   7.7006936e-03   2.8825842e-02   1.9824135e+00   1.2046568e+01
   3.7412636e-02   1.3583413e-03   8.8244176e-03   2.8633860e-02   1.9828484e+00   1.1077780e+01
   3.4982722e-02   1.3140736e-03   1.0037980e-02   2.8396486e-02   1.9881588e+00   1.0060797e+01
   3.2473338e-02   1.2732765e-03   1.1330310e-02   2.8173856e-02   1.9958731e+00   8.9001766e+00
   3.0038300e-02   1.2369564e-03   1.2685706e-02   2.8010140e-02   1.9831373e+00   7.1075157e+00
   2.7802364e-02   1.2060151e-03   1.4083912e-02   2.7947708e-02   1.9702589e+00   5.8689704e+00
   2.5865686e-02   1.1808683e-03   1.5509309e-02   2.8026750e-02   1.9893570e+00   4.9795957e+00
   2.4304026e-02   1.1608211e-03   1.6954704e-02   2.8282254e-02   1.9734552e+00   4.0972308e+00
   2.3173772e-02   1.1439532e-03   1.8418451e-02   2.8741700e-02   1.9799768e+00   3.7830928e+00
   2.2514454e-02   1.1287132e-03   1.9908903e-02   2.9432456e-02   1.9932257e+00   3.1806096e+00
   2.2353134e-02   1.1135852e-03   2.1447028e-02   3.0385684e-02   1.9841357e+00   2.5018218e+00
   2.2717446e-02   1.0967589e-03   2.3056792e-02   3.1615084e-02   1.9774808e+00   2.3102132e+00
   2.3633362e-02   1.0771503e-03   2.4748764e-02   3.3111540e-02   1.9666210e+00   2.3114579e+00
   2.5119834e-02   1.0562542e-03   2.6524214e-02   3.4845760e-02   1.9901010e+00   2.0025018e+00
   2.7188394e-02   1.0379124e-03   2.8398594e-02   3.6756098e-02   1.9739821e+00   1.6839052e+00
   2.9841560e-02   1.0257544e-03   3.0390256e-02   3.8754676e-02   1.9902261e+00   1.7983823e+00
   3.3058562e-02   1.0232308e-03   3.2508880e-02   4.0757904e-02   1.9862426e+00   1.6818047e+00
   3.6790026e-02   1.0338563e-03   3.4754034e-02   4.2702858e-02   1.9477235e+00   1.4029700e+00
   4.0961092e-02   1.0608981e-03   3.7094298e-02   4.4535276e-02   1.9842609e+00   1.2077527e+00
   4.5467682e-02   1.1083178e-03   3.9464844e-02   4.6209058e-02   1.9660678e+00   1.1269455e+00
   5.0204420e-02   1.1805627e-03   4.1767128e-02   4.7695490e-02   1.9952704e+00   1.1683487e+00
   5.5082016e-02   1.2820963e-03   4.3874402e-02   4.8980070e-02   1.9845343e+00   1.0762259e+00
   6.0044352e-02   1.4176931e-03   4.5623154e-02   5.0041696e-02   1.9798542e+00   1.0552671e+00
   6.5112780e-02   1.5921680e-03   4.6826002e-02   5.0830662e-02   1.9969069e+00   1.0832310e+00
   7.0374252e-02   1.8099689e-03   4.7352326e-02   5.1322016e-02   1.9605260e+00   1.0551772e+00
   7.5917750e-02   2.0755510e-03   4.7187482e-02   5.1560934e-02   1.9949221e+00   1.0833580e+00
   8.1780846e-02   2.3925380e-03   4.6458974e-02   5.1612650e-02   1.9371473e+00   1.1239341e+00
   8.7963818e-02   2.7630020e-03   4.5366830e-02   5.1518288e-02   2.0151816e+00   1.1428364e+00
   9.4464164e-02   3.1882952e-03   4.4085862e-02   5.1301576e-02   1.9566923e+00   1.1392530e+00
   1.0123586e-01   3.6674106e-03   4.2758036e-02   5.0998286e-02   1.9605086e+00   1.0775667e+00
   1.0816596e-01   4.1960892e-03   4.1491040e-02   5.0634936e-02   2.0153492e+00   1.0181047e+00
   1.1510145e-01   4.7695856e-03   4.0354958e-02   5.0206706e-02   1.9074223e+00   9.8552115e-01
   1.2185176e-01   5.3842876e-03   3.9381232e-02   4.9722194e-02   2.0644116e+00   9.3179396e-01
   1.2821885e-01   6.0365030e-03   3.8592672e-02   4.9197262e-02   1.7502542e+00   9.3894523e-01
   1.3399693e-01   6.7195306e-03   3.8020738e-02   4.8619792e-02   1.9577974e+00   9.4296750e-01
   1.3895620e-01   7.4238986e-03   3.7678548e-02   4.7973490e-02   1.7283483e+00   9.5889718e-01
   1.4291154e-01   8.1389122e-03   3.7581146e-02   4.7251194e-02   1.6857333e+00   1.0220182e+00
   1.4568409e-01   8.8482788e-03   3.7745294e-02   4.6438812e-02   2.0339150e+00   1.0065163e+00
   1.4710709e-01   9.5306236e-03   3.8160518e-02   4.5525074e-02   3.5324843e+00   9.7569179e-01
   1.4717021e-01   1.0166851e-02   3.8796458e-02   4.4530262e-02   1.9180545e+01   9.7800734e-01
   1.4596291e-01   1.0741346e-02   3.9620054e-02   4.3523772e-02   4.4177692e+01   1.0003007e+00
   1.4362559e-01   1.1243000e-02   4.0597548e-02   4.2598508e-02   6.3997231e+01   9.6419954e-01
   1.4036644e-01   1.1669289e-02   4.1691416e-02   4.1850080e-02   8.0272100e+01   9.0919462e-01
   1.3636575e-01   1.2021163e-02   4.2882448e-02   4.1394384e-02   9.2213448e+01   8.9061312e-01
   1.3178699e-01   1.2293277e-02   4.4169926e-02   4.1347974e-02   1.0023247e+02   7.3099427e-01
   1.2680069e-01   1.2474077e-02   4.5556322e-02   4.1800820e-02   1.0582861e+02   5.6141162e-01
   1.2154783e-01   1.2548624e-02   4.7037330e-02   4.2816852e-02   1.0898692e+02   5.0113900e-01
   1.1612449e-01   1.2509373e-02   4.8576280e-02   4.4430946e-02   1.1131543e+02   4.7045148e-01
   1.1054387e-01   1.2373922e-02   5.0102268e-02   4.6648620e-02   1.1260600e+02   4.8737451e-01
   1.0477665e-01   1.2174756e-02   5.1534314e-02   4.9444118e-02   1.1377364e+02   4.6189465e-01
   9.8778378e-02   1.1941468e-02   5.2791426e-02   5.2751252e-02   1.1466261e+02   3.8859416e-01
   9.2513866e-02   1.1702784e-02   5.3772148e-02   5.6475006e-02   1.1501632e+02   3.4815667e-01
   8.6039562e-02   1.1489792e-02   5.4400178e-02   6.0523336e-02   1.1541490e+02   3.1468092e-01
   7.9455896e-02   1.1334236e-02   5.4671996e-02   6.4815474e-02   1.1551365e+02   2.7265411e-01
   7.2864894e-02   1.1261713e-02   5.4591730e-02   6.9289920e-02   1.1546643e+02   2.4241547e-01
   6.6366360e-02   1.1287377e-02   5.4173206e-02   7.3902400e-02   1.1534017e+02   1.9925300e-01
   6.0037748e-02   1.1418384e-02   5.3475846e-02   7.8581454e-02   1.1534382e+02   2.0454300e-01
   5.3959824e-02   1.1660654e-02   5.2542524e-02   8.3242464e-02   1.1541817e+02   2.5866428e-01
   4.8202992e-02   1.2021253e-02   5.1386184e-02   8.7814472e-02   1.1537672e+02   2.1438771e-01
   4.2827544e-02   1.2502229e-02   5.0042592e-02   9.2218332e-02   1.1540151e+02   1.7806732e-01
   3.7881612e-02   1.3098086e-02   4.8565674e-02   9.6401426e-02   1.1535164e+02   1.9552103e-01
   3.3382800e-02   1.3791951e-02   4.6990824e-02   1.0032815e-01   1.1520681e+02   1.7018095e-01
   2.9333684e-02   1.4554251e-02   4.5333750e-02   1.0394836e-01   1.1499418e+02   1.7866031e-01
   2.5716682e-02   1.5349470e-02   4.3605054e-02   1.0724544e-01   1.1469564e+02   1.7813934e-01
   2.2502994e-02   1.6145253e-02   4.1804332e-02   1.1024218e-01   1.1443804e+02   1.9434268e-01
   1.9676729e-02   1.6922224e-02   3.9931226e-02   1.1294272e-01   1.1427070e+02   4.0456513e-01
   1.7225818e-02   1.7672087e-02   3.8009736e-02   1.1527259e-01   1.1414790e+02   6.2595992e-01
   1.5125355e-02   1.8389905e-02   3.6075544e-02   1.1712539e-01   1.1398126e+02   7.0053044e-01
   1.3345896e-02   1.9065177e-02   3.4166254e-02   1.1838743e-01   1.1366164e+02   5.4902462e-01
   1.1863731e-02   1.9671574e-02   3.2311474e-02   1.1889987e-01   1.1325130e+02   4.1743620e-01
   1.0652782e-02   2.0173928e-02   3.0514592e-02   1.1852866e-01   1.1287284e+02   7.9470091e-01
   9.6805980e-03   2.0549290e-02   2.8776084e-02   1.1721675e-01   1.1252059e+02   1.1708124e+00
   8.9102628e-03   2.0800722e-02   2.7115826e-02   1.1497474e-01   1.1214574e+02   1.3445080e+00
   8.3064086e-03   2.0949468e-02   2.5564480e-02   1.1178577e-01   1.1170774e+02   1.6337384e+00
   7.8389716e-03   2.1017104e-02   2.4162630e-02   1.0758093e-01   1.1120323e+02   1.6163828e+00
   7.4801538e-03   2.1016724e-02   2.2951508e-02   1.0240902e-01   1.1060751e+02   1.3772284e+00
   7.2064812e-03   2.0955912e-02   2.1952464e-02   9.6439358e-02   1.0991520e+02   1.3952953e+00
   6.9974272e-03   2.0832830e-02   2.1172486e-02   8.9888584e-02   1.0899148e+02   1.4864611e+00
   6.8308942e-03   2.0630530e-02   2.0617750e-02   8.3029930e-02   1.0785058e+02   1.5051424e+00
   6.6856290e-03   2.0339824e-02   2.0299688e-02   7.6123284e-02   1.0667302e+02   1.5198430e+00
   6.5478912e-03   1.9974365e-02   2.0231688e-02   6.9363660e-02   1.0532485e+02   1.5333073e+00
   6.4142686e-03   1.9569330e-02   2.0413286e-02   6.2890734e-02   1.0366934e+02   1.6122937e+00
   6.2892712e-03   1.9181690e-02   2.0827002e-02   5.6825336e-02   1.0190866e+02   1.7140451e+00
   6.1815288e-03   1.8870512e-02   2.1435400e-02   5.1271502e-02   1.0022307e+02   1.6769866e+00
   6.0976296e-03   1.8679036e-02   2.2187816e-02   4.6280200e-02   9.8165390e+01   1.7927777e+00
   6.0394498e-03   1.8629507e-02   2.3034838e-02   4.1854354e-02   9.5863448e+01   2.0513920e+00
   6.0042914e-03   1.8722827e-02   2.3917376e-02   3.7956106e-02   9.3794723e+01   2.0552861e+00
   5.9861190e-03   1.8948832e-02   2.4769110e-02   3.4537478e-02   9.1481080e+01   2.1169005e+00
   5.9794442e-03   1.9293475e-02   2.5520578e-02   3.1567196e-02   8.9120071e+01   2.2390442e+00
   5.9804630e-03   1.9732375e-02   2.6095436e-02   2.9017074e-02   8.7151417e+01   2.3031710e+00
   5.9871648e-03   2.0224096e-02   2.6412780e-02   2.6862332e-02   8.5239449e+01   2.4342680e+00
   5.9981200e-03   2.0719674e-02   2.6404376e-02   2.5083158e-02   8.2806886e+01   2.4583618e+00
   6.0125338e-03   2.1180048e-02   2.6053292e-02   2.3664814e-02   7.9804929e+01   2.4624592e+00
   6.0309862e-03   2.1576500e-02   2.5368170e-02   2.2596064e-02   7.6992821e+01   2.5585826e+00
   6.0541318e-03   2.1886962e-02   2.4362006e-02   2.1859908e-02   7.4092931e+01   2.5794676e+00
   6.0860342e-03   2.2111120e-02   2.3083214e-02   2.1423370e-02   7.1011000e+01   2.5617907e+00
   6.1333082e-03   2.2262768e-02   2.1597594e-02   2.1234862e-02   6.8046012e+01   2.6094514e+00
   6.2010130e-03   2.2348164e-02   1.9969142e-02   2.1234988e-02   6.4743831e+01   2.5792258e+00
   6.2936834e-03   2.2371582e-02   1.8254807e-02   2.1360582e-02   6.1500461e+01   2.5361310e+00
   6.4142090e-03   2.2329786e-02   1.6503687e-02   2.1553324e-02   5.8276733e+01   2.4447323e+00
   6.5643444e-03   2.2225600e-02   1.4770276e-02   2.1759082e-02   5.4923977e+01   2.4302235e+00
   6.7449402e-03   2.2108044e-02   1.3103696e-02   2.1918268e-02   5.1785636e+01   2.5753393e+00
   6.9522596e-03   2.2053420e-02   1.1542395e-02   2.1985668e-02   4.9192078e+01   2.5236549e+00
   7.1781728e-03   2.2124408e-02   1.0116746e-02   2.1939796e-02   4.6607509e+01   2.6950894e+00
   7.4108420e-03   2.2367240e-02   8.8460344e-03   2.1760386e-02   4.3354029e+01   3.0365215e+00
   7.6380068e-03   2.2818084e-02   7.7413104e-03   2.1421946e-02   4.0397307e+01   3.0934161e+00
   7.8555228e-03   2.3504978e-02   6.8079172e-03   2.0919648e-02   3.7598170e+01   3.1029674e+00
   8.0673414e-03   2.4451114e-02   6.0473732e-03   2.0275456e-02   3.4652181e+01   3.1242711e+00
   8.2778496e-03   2.5674684e-02   5.4551908e-03   1.9517894e-02   3.2368362e+01   3.2265910e+00
   8.4893532e-03   2.7182936e-02   5.0208956e-03   1.8677883e-02   3.0409617e+01   3.2971032e+00
   8.7031168e-03   2.8965762e-02   4.7308898e-03   1.7782598e-02   2.8570972e+01   3.3048967e+00
   8.9219796e-03   3.0997310e-02   4.5692778e-03   1.6856884e-02   2.7372942e+01   3.3466776e+00
   9.1534438e-03   3.3233244e-02   4.5186542e-03   1.5935278e-02   2.5697125e+01   3.3220582e+00
   9.4065650e-03   3.5610706e-02   4.5601478e-03   1.5049279e-02   2.2932760e+01   3.3403753e+00
   9.6867524e-03   3.8057426e-02   4.6731952e-03   1.4213803e-02   2.0602421e+01   3.3446201e+00
   9.9941768e-03   4.0478404e-02   4.8364262e-03   1.3426677e-02   1.8650826e+01   3.3394231e+00
   1.0326377e-02   4.2758508e-02   5.0343082e-03   1.2677591e-02   1.6437419e+01   3.2958073e+00
   1.0680563e-02   4.4788892e-02   5.2588498e-03   1.1960398e-02   1.5082907e+01   3.0162733e+00
   1.1047180e-02   4.6489432e-02   5.5031486e-03   1.1266700e-02   1.3716270e+01   2.8598846e+00
   1.1408205e-02   4.7803784e-02   5.7604390e-03   1.0585214e-02   1.1493646e+01   2.8620405e+00
   1.1745098e-02   4.8663516e-02   6.0238980e-03   9.9122086e-03   9.9142442e+00   2.7829745e+00
   1.2040255e-02   4.9035186e-02   6.2832644e-03   9.2511938e-03   8.7671962e+00   2.7203260e+00
   1.2280180e-02   4.8971020e-02   6.5284940e-03   8.6115482e-03   7.7671730e+00   2.6632401e+00
   1.2462162e-02   4.8576200e-02   6.7551994e-03   8.0049446e-03   6.7001068e+00   2.6625343e+00
   1.2593850e-02   4.7986260e-02   6.9610314e-03   7.4415140e-03   5.4246381e+00   2.6396548e+00
   1.2686692e-02   4.7332452e-02   7.1419344e-03   6.9285558e-03   4.5833437e+00   2.5849942e+00
   1.2744281e-02   4.6712658e-02   7.2926412e-03   6.4690042e-03   4.1000716e+00   2.5498797e+00
   1.2761292e-02   4.6189116e-02   7.4047638e-03   6.0638028e-03   4.0303911e+00   2.5184748e+00
   1.2730019e-02   4.5790746e-02   7.4647030e-03   5.7117446e-03   4.0367380e+00   2.5291882e+00
   1.2641438e-02   4.5521788e-02   7.4621188e-03   5.4077590e-03   3.8010822e+00   2.4901887e+00
   1.2491217e-02   4.5363988e-02   7.3960536e-03   5.1475946e-03   3.0391125e+00   2.4416478e+00
   1.2282400e-02   4.5289810e-02   7.2708126e-03   4.9337226e-03   2.0896450e+00   2.4166412e+00
   1.2025193e-02   4.5282044e-02   7.0987802e-03   4.7710166e-03   1.9239520e+00   2.4672201e+00
   1.1737506e-02   4.5348184e-02   6.8978140e-03   4.6596778e-03   1.9958954e+00   2.5553085e+00
   1.1436140e-02   4.5506324e-02   6.6827050e-03   4.5969900e-03   1.9566600e+00   2.5245474e+00
   1.1134862e-02   4.5767466e-02   6.4650948e-03   4.5790440e-03   1.9927265e+00   2.5690786e+00
   1.0846840e-02   4.6133692e-02   6.2536548e-03   4.5985842e-03   1.9750370e+00   2.7431112e+00
   1.0580617e-02   4.6591064e-02   6.0537300e-03   4.6467546e-03   2.0017406e+00   2.8045931e+00
   1.0339358e-02   4.7132618e-02   5.8681222e-03   4.7136326e-03   1.9962314e+00   2.7686883e+00
   1.0122372e-02   4.7754432e-02   5.6970270e-03   4.7863374e-03   1.9617379e+00   2.8235510e+00
   9.9286514e-03   4.8425462e-02   5.5347662e-03   4.8543536e-03   1.9753259e+00   2.8359889e+00
   9.7570750e-03   4.9114216e-02   5.3699856e-03   4.9110224e-03   1.9730074e+00   2.7210763e+00
   9.6044176e-03   4.9811950e-02   5.1931624e-03   4.9489550e-03   1.9669576e+00   2.6335010e+00
   9.4691710e-03   5.0512738e-02   4.9971916e-03   4.9597468e-03   1.9933840e+00   2.5376851e+00
   9.3507606e-03   5.1196702e-02   4.7761674e-03   4.9351790e-03   1.9975529e+00   2.4554297e+00
   9.2466448e-03   5.1837770e-02   4.5327638e-03   4.8694132e-03   1.9796620e+00   2.2835304e+00
   9.1517128e-03   5.2399050e-02   4.2782160e-03   4.7642710e-03   1.9783460e+00   2.1849343e+00
   9.0585214e-03   5.2817052e-02   4.0235352e-03   4.6358272e-03   1.9687642e+00   2.2408010e+00
   8.9607110e-03   5.3024428e-02   3.7783370e-03   4.5084100e-03   1.9789078e+00   2.1719222e+00
   8.8517112e-03   5.2980600e-02   3.5538024e-03   4.4035384e-03   1.9897804e+00   2.2341873e+00
   8.7253346e-03   5.2668254e-02   3.3616248e-03   4.3397318e-03   1.9819114e+00   2.2057777e+00
   8.5782184e-03   5.2077858e-02   3.2111678e-03   4.3312812e-03   1.9882585e+00   2.1868614e+00
   8.4078288e-03   5.1218266e-02   3.1087862e-03   4.3888892e-03   1.9886224e+00   2.2828668e+00
   8.2126168e-03   5.0128216e-02   3.0596806e-03   4.5214160e-03   1.9716873e+00   2.3589960e+00
   7.9918460e-03   4.8859368e-02   3.0680960e-03   4.7350248e-03   1.9763690e+00   2.5425027e+00
   7.7490462e-03   4.7471078e-02   3.1378952e-03   5.0342888e-03   1.9955130e+00   2.3206049e+00
   7.4926120e-03   4.6023464e-02   3.2722798e-03   5.4202004e-03   1.9852112e+00   2.4484883e+00
   7.2310512e-03   4.4573368e-02   3.4726436e-03   5.8929414e-03   1.9775601e+00   2.3296977e+00
   6.9735156e-03   4.3178972e-02   3.7403708e-03   6.4527164e-03   1.9872156e+00   2.4373290e+00
   6.7280622e-03   4.1889446e-02   4.0757382e-03   7.1034596e-03   1.9831557e+00   2.4086361e+00
   6.5012774e-03   4.0753150e-02   4.4769446e-03   7.8630066e-03   1.9688066e+00   3.6132143e+00
   6.3008124e-03   3.9808468e-02   4.9418900e-03   8.7552242e-03   1.9673546e+00   1.8217914e+01
   6.1345482e-03   3.9068088e-02   5.4706574e-03   9.8026502e-03   1.9878806e+00   4.2003486e+01
   6.0098938e-03   3.8533816e-02   6.0664030e-03   1.1027629e-02   1.9799427e+00   5.9895609e+01
   5.9360108e-03   3.8188012e-02   6.7297894e-03   1.2450230e-02   1.9621170e+00   7.2855323e+01
   5.9285722e-03   3.7981806e-02   7.4577208e-03   1.4083694e-02   1.9718188e+00   8.2651500e+01
   6.0100344e-03   3.7839688e-02   8.2480144e-03   1.5928142e-02   1.9800749e+00   8.9965860e+01
   6.2073168e-03   3.7666680e-02   9.0969952e-03   1.7973653e-02   1.9849091e+00   9.5484135e+01
   6.5480554e-03   3.7358076e-02   9.9935150e-03   2.0200548e-02   1.9791927e+00   9.8642145e+01
   7.0602706e-03   3.6813196e-02   1.0920038e-02   2.2576464e-02   1.9774950e+00   1.0078578e+02
   7.7779638e-03   3.5953318e-02   1.1853572e-02   2.5052792e-02   1.9705755e+00   1.0228156e+02
   8.7408898e-03   3.4719916e-02   1.2762331e-02   2.7556814e-02   1.9642205e+00   1.0413040e+02
   9.9918486e-03   3.3105714e-02   1.3608583e-02   2.9991276e-02   1.9750967e+00   1.0584273e+02
   1.1571265e-02   3.1179716e-02   1.4354753e-02   3.2237844e-02   1.9717815e+00   1.0685353e+02
   1.3512055e-02   2.9034834e-02   1.4969194e-02   3.4181322e-02   1.9724831e+00   1.0762571e+02
   1.5839587e-02   2.6755566e-02   1.5420139e-02   3.5727554e-02   1.9704961e+00   1.0792439e+02
   1.8568237e-02   2.4417782e-02   1.5669616e-02   3.6804310e-02   1.9812729e+00   1.0816293e+02
   2.1698872e-02   2.2083454e-02   1.5694499e-02   3.7391592e-02   1.9842744e+00   1.0854805e+02
   2.5219152e-02   1.9802030e-02   1.5505749e-02   3.7537140e-02   1.9674659e+00   1.0898132e+02
   2.9104494e-02   1.7618357e-02   1.5149705e-02   3.7338102e-02   1.9888625e+00   1.0931587e+02
   3.3313134e-02   1.5576685e-02   1.4694881e-02   3.6907756e-02   1.9794565e+00   1.0957105e+02
   3.7779042e-02   1.3713178e-02   1.4209951e-02   3.6337056e-02   1.9707127e+00   1.0986117e+02
   4.2415196e-02   1.2054571e-02   1.3751659e-02   3.5686258e-02   1.9950473e+00   1.1016474e+02
   4.7110014e-02   1.0616774e-02   1.3361191e-02   3.4988160e-02   1.9813979e+00   1.1049284e+02
   5.1716028e-02   9.4032494e-03   1.3066787e-02   3.4248638e-02   1.9898967e+00   1.1074210e+02
   5.6042394e-02   8.4075494e-03   1.2884697e-02   3.3460104e-02   2.0104378e+00   1.1094414e+02
   5.9869308e-02   7.6123394e-03   1.2819300e-02   3.2618914e-02   1.9936105e+00   1.1109050e+02
   6.2973556e-02   6.9937434e-03   1.2866983e-02   3.1729262e-02   1.9879519e+00   1.1121388e+02
   6.5160058e-02   6.5274620e-03   1.3018279e-02   3.0793366e-02   1.9804772e+00   1.1133572e+02
   6.6345876e-02   6.1902640e-03   1.3260666e-02   2.9797518e-02   1.9730104e+00   1.1138037e+02
   6.6564476e-02   5.9606010e-03   1.3577137e-02   2.8718560e-02   1.9913295e+00   1.1135598e+02
   6.5877764e-02   5.8203270e-03   1.3949220e-02   2.7559100e-02   1.9984818e+00   1.1128567e+02
   6.4364280e-02   5.7535564e-03   1.4356864e-02   2.6350908e-02   2.0016241e+00   1.1114036e+02
   6.2093674e-02   5.7436092e-03   1.4771217e-02   2.5130110e-02   1.9983035e+00   1.1087622e+02
   5.9140638e-02   5.7748352e-03   1.5161536e-02   2.3929900e-02   1.9993691e+00   1.1070103e+02
   5.5665920e-02   5.8340370e-03   1.5505214e-02   2.2775118e-02   2.0054897e+00   1.1059837e+02
   5.1871252e-02   5.9115986e-03   1.5796228e-02   2.1687176e-02   1.9941480e+00   1.1043165e+02
   4.7949234e-02   6.0018856e-03   1.6035417e-02   2.0681200e-02   2.0152669e+00   1.1026529e+02
   4.4076126e-02   6.1007296e-03   1.6220641e-02   1.9754457e-02   2.0003707e+00   1.0998075e+02
   4.0385384e-02   6.2056036e-03   1.6358061e-02   1.8893781e-02   1.9718686e+00   1.0965650e+02
   3.6975716e-02   6.3146358e-03   1.6453200e-02   1.8084772e-02   2.0002587e+00   1.0932465e+02
   3.3909110e-02   6.4278670e-03   1.6507752e-02   1.7321498e-02   1.9818745e+00   1.0890604e+02
   3.1235458e-02   6.5488096e-03   1.6520027e-02   1.6595821e-02   1.9898812e+00   1.0841101e+02
   2.9028286e-02   6.6800206e-03   1.6477591e-02   1.5892492e-02   2.0134370e+00   1.0764346e+02
   2.7358112e-02   6.8210270e-03   1.6360808e-02   1.5207022e-02   1.9875954e+00   1.0669921e+02
   2.6271412e-02   6.9706374e-03   1.6141925e-02   1.4535279e-02   1.9855909e+00   1.0567213e+02
   2.5787880e-02   7.1293858e-03   1.5807187e-02   1.3865368e-02   1.9764509e+00   1.0474772e+02
   2.5899418e-02   7.2995150e-03   1.5364409e-02   1.3184769e-02   1.9933961e+00   1.0388103e+02
   2.6574570e-02   7.4839460e-03   1.4828464e-02   1.2487393e-02   2.0002103e+00   1.0266365e+02
   2.7758836e-02   7.6835108e-03   1.4229170e-02   1.1782947e-02   1.9959104e+00   1.0129759e+02
   2.9379402e-02   7.8937966e-03   1.3600035e-02   1.1087830e-02   2.0139866e+00   9.9775703e+01
   3.1344584e-02   8.1044866e-03   1.2964243e-02   1.0419341e-02   1.9893744e+00   9.8452975e+01
   3.3548324e-02   8.3041872e-03   1.2337872e-02   9.7985862e-03   1.9983964e+00   9.7302606e+01
   3.5887498e-02   8.4860370e-03   1.1730178e-02   9.2426756e-03   2.0114967e+00   9.5745288e+01
   3.8264360e-02   8.6428960e-03   1.1145282e-02   8.7642190e-03   2.0012511e+00   9.4460510e+01
   4.0574974e-02   8.7649334e-03   1.0585292e-02   8.3762840e-03   2.0055363e+00   9.3147695e+01
   4.2708054e-02   8.8430494e-03   1.0056054e-02   8.0880070e-03   2.0097828e+00   9.1361964e+01
   4.4551224e-02   8.8673224e-03   9.5656970e-03   7.9027088e-03   2.0091372e+00   8.9636253e+01
   4.5988454e-02   8.8273176e-03   9.1166212e-03   7.8195204e-03   1.9907759e+00   8.7773743e+01
   4.6923074e-02   8.7166326e-03   8.7036856e-03   7.8315812e-03   1.9808319e+00   8.5700555e+01
   4.7296536e-02   8.5349802e-03   8.3190744e-03   7.9299478e-03   1.9763349e+00   8.3510090e+01
   4.7081916e-02   8.2886624e-03   7.9521544e-03   8.1052496e-03   2.0004634e+00   8.1436198e+01
   4.6296586e-02   7.9884536e-03   7.5852506e-03   8.3445668e-03   2.0081114e+00   7.9170905e+01
   4.4962204e-02   7.6424832e-03   7.1991534e-03   8.6359458e-03   2.0003883e+00   7.6581681e+01
   4.3102312e-02   7.2567374e-03   6.7799050e-03   8.9689196e-03   2.0121902e+00   7.4093360e+01
   4.0832598e-02   6.8417978e-03   6.3264466e-03   9.3308994e-03   1.9917964e+00   7.1678331e+01
   3.8341912e-02   6.4113788e-03   5.8517082e-03   9.7068692e-03   1.9878234e+00   6.9416626e+01
   3.5809434e-02   5.9769790e-03   5.3691834e-03   1.0080536e-02   1.9891541e+00   6.6714877e+01
   3.3382514e-02   5.5461990e-03   4.8883418e-03   1.0440923e-02   2.0035900e+00   6.3986300e+01
   3.1179322e-02   5.1230678e-03   4.4169828e-03   1.0787331e-02   2.0075556e+00   6.1539855e+01
   2.9290322e-02   4.7099602e-03   3.9619888e-03   1.1127887e-02   1.9803721e+00   5.8779640e+01
   2.7771770e-02   4.3113910e-03   3.5301286e-03   1.1477982e-02   2.0012430e+00   5.6465783e+01
   2.6649252e-02   3.9325120e-03   3.1295692e-03   1.1861571e-02   1.9954214e+00   5.4276537e+01
   2.5925026e-02   3.5772920e-03   2.7717920e-03   1.2308858e-02   1.9878653e+00   5.2171943e+01
   2.5576162e-02   3.2502022e-03   2.4672400e-03   1.2846500e-02   2.0011142e+00   5.0750971e+01
   2.5556468e-02   2.9543906e-03   2.2241612e-03   1.3491440e-02   1.9854665e+00   4.8947991e+01
   2.5802558e-02   2.6913054e-03   2.0491336e-03   1.4249870e-02   1.9794344e+00   4.6818400e+01
   2.6245184e-02   2.4613788e-03   1.9453400e-03   1.5114294e-02   1.9750358e+00   4.5014873e+01
   2.6808394e-02   2.2638348e-03   1.9156847e-03   1.6073365e-02   1.9925209e+00   4.3171848e+01
   2.7414730e-02   2.0979636e-03   1.9627402e-03   1.7124426e-02   1.9939189e+00   4.1277595e+01
   2.8006478e-02   1.9633556e-03   2.0889294e-03   1.8262579e-02   1.9824601e+00   3.9786717e+01
   2.8535394e-02   1.8592754e-03   2.3001590e-03   1.9478254e-02   2.0093860e+00   3.8375250e+01
   2.8961402e-02   1.7844052e-03   2.6036452e-03   2.0762962e-02   1.9952102e+00   3.6407251e+01
   2.9274842e-02   1.7369268e-03   3.0052536e-03   2.2094396e-02   1.9723406e+00   3.4463774e+01
   2.9492060e-02   1.7143980e-03   3.5087574e-03   2.3435658e-02   1.9912468e+00   3.2544210e+01
   2.9635126e-02   1.7141024e-03   4.1141366e-03   2.4758802e-02   1.9881868e+00   3.0794491e+01
   2.9708526e-02   1.7330275e-03   4.8185110e-03   2.6051836e-02   1.9792343e+00   2.9463335e+01
   2.9690020e-02   1.7675570e-03   5.6169854e-03   2.7304576e-02   1.9836615e+00   2.7517880e+01
   2.9534302e-02   1.8143046e-03   6.5024294e-03   2.8510982e-02   1.9848357e+00   2.5276037e+01
   2.9198108e-02   1.8706665e-03   7.4643936e-03   2.9678292e-02   1.9923959e+00   2.3135612e+01
   2.8679514e-02   1.9342632e-03   8.4881974e-03   3.0804792e-02   1.9971101e+00   2.0902163e+01
   2.8005096e-02   2.0015660e-03   9.5663736e-03   3.1877694e-02   1.9982372e+00   1.9247990e+01
   2.7201050e-02   2.0681382e-03   1.0707143e-02   3.2905296e-02   1.9933772e+00   1.7742501e+01
   2.6294998e-02   2.1302384e-03   1.1928007e-02   3.3909072e-02   1.9748337e+00   1.5844506e+01
   2.5345414e-02   2.1852302e-03   1.3257670e-02   3.4908176e-02   1.9566124e+00   1.4348954e+01
   2.4466752e-02   2.2315198e-03   1.4736945e-02   3.5918220e-02   1.9718979e+00   1.2848951e+01
   2.3788452e-02   2.2692364e-03   1.6407404e-02   3.6942558e-02   2.0006875e+00   1.1697684e+01
   2.3423392e-02   2.2996334e-03   1.8303754e-02   3.7986694e-02   1.9871036e+00   1.1294181e+01
   2.3480280e-02   2.3230148e-03   2.0451486e-02   3.9064232e-02   1.9741871e+00   1.0057708e+01
   2.4053758e-02   2.3394366e-03   2.2860796e-02   4.0192744e-02   1.9835787e+00   8.6222829e+00
   2.5222780e-02   2.3505932e-03   2.5521480e-02   4.1389816e-02   1.9813846e+00   7.4931479e+00
   2.7062288e-02   2.3608788e-03   2.8402994e-02   4.2652012e-02   1.9967655e+00   6.1506420e+00
   2.9634242e-02   2.3783774e-03   3.1449844e-02   4.3951406e-02   1.9826001e+00   5.2398951e+00
   3.2977144e-02   2.4131924e-03   3.4579538e-02   4.5252872e-02   1.9713129e+00   4.6220640e+00
   3.7106522e-02   2.4745066e-03   3.7680744e-02   4.6532430e-02   1.9826909e+00   3.9602666e+00
   4.2019990e-02   2.5706796e-03   4.0632332e-02   4.7770924e-02   1.9618529e+00   3.2035574e+00
   4.7695948e-02   2.7103592e-03   4.3317568e-02   4.8928072e-02   1.9904480e+00   2.5697587e+00
   5.4085086e-02   2.9003260e-03   4.5587910e-02   4.9927620e-02   1.9562360e+00   2.3213284e+00
   6.1112054e-02   3.1442370e-03   4.7273998e-02   5.0665748e-02   1.9738528e+00   2.2126639e+00
   6.8684634e-02   3.4440824e-03   4.8226398e-02   5.1062086e-02   1.9852784e+00   2.0615507e+00
   7.6707544e-02   3.7996284e-03   4.8384052e-02   5.1099444e-02   1.9479449e+00   1.8641033e+00
   8.5114184e-02   4.2080534e-03   4.7853088e-02   5.0781114e-02   2.0220841e+00   1.8784350e+00
   9.3876024e-02   4.6644476e-03   4.6805736e-02   5.0092308e-02   1.9062175e+00   1.9666660e+00
   1.0294198e-01   5.1608602e-03   4.5376974e-02   4.9033888e-02   1.9988617e+00   1.8139811e+00
   1.1219836e-01   5.6862000e-03   4.3674908e-02   4.7650858e-02   1.9870703e+00   1.5606478e+00
   1.2147899e-01   6.2266856e-03   4.1785780e-02   4.6029436e-02   1.9704826e+00   1.2871586e+00
   1.3053748e-01   6.7664266e-03   3.9804542e-02   4.4277390e-02   2.0348860e+00   1.2197197e+00
   1.3906321e-01   7.2881356e-03   3.7829864e-02   4.2489216e-02   1.7491690e+00   1.2633802e+00
   1.4674665e-01   7.7734234e-03   3.5948452e-02   4.0741864e-02   1.9950143e+00   1.2344031e+00
   1.5330612e-01   8.2065674e-03   3.4240914e-02   3.9110744e-02   1.6241776e+00   1.4739734e+00
   1.5848965e-01   8.5764112e-03   3.2770816e-02   3.7661000e-02   1.8690663e+00   1.6436474e+00
   1.6209920e-01   8.8731960e-03   3.1590768e-02   3.6441384e-02   1.9288644e+00   1.5810628e+00
   1.6411060e-01   9.0917700e-03   3.0736756e-02   3.5486248e-02   5.6086714e+00   1.6796322e+00
   1.6465858e-01   9.2399124e-03   3.0225570e-02   3.4809954e-02   2.3919042e+01   1.6835324e+00
   1.6395312e-01   9.3385778e-03   3.0059644e-02   3.4411006e-02   4.8314866e+01   1.6171181e+00
   1.6233844e-01   9.4101552e-03   3.0216012e-02   3.4279696e-02   6.8281127e+01   1.6027324e+00
   1.6017934e-01   9.4699710e-03   3.0658594e-02   3.4402910e-02   8.3498676e+01   1.5289771e+00
   1.5773231e-01   9.5270924e-03   3.1350072e-02   3.4764104e-02   9.2924715e+01   1.5501637e+00
   1.5515525e-01   9.5834864e-03   3.2244194e-02   3.5351854e-02   9.9906028e+01   1.5595075e+00
   1.5247316e-01   9.6322622e-03   3.3278886e-02   3.6179366e-02   1.0497983e+02   1.3462922e+00
   1.4957627e-01   9.6570380e-03   3.4380462e-02   3.7268798e-02   1.0815351e+02   1.1999606e+00
   1.4628099e-01   9.6450698e-03   3.5473272e-02   3.8626326e-02   1.1026441e+02   1.1850940e+00
   1.4242603e-01   9.5983772e-03   3.6477162e-02   4.0251382e-02   1.1114230e+02   1.0230961e+00
   1.3794063e-01   9.5205862e-03   3.7331790e-02   4.2151004e-02   1.1204772e+02   9.0180487e-01
   1.3283246e-01   9.4152968e-03   3.7992730e-02   4.4344326e-02   1.1262690e+02   7.7292693e-01
   1.2715877e-01   9.2929796e-03   3.8402840e-02   4.6850600e-02   1.1308365e+02   5.5209882e-01
   1.2104142e-01   9.1723034e-03   3.8545624e-02   4.9680810e-02   1.1340151e+02   4.7839415e-01
   1.1465533e-01   9.0851710e-03   3.8448886e-02   5.2841780e-02   1.1336954e+02   4.7541858e-01
   1.0818602e-01   9.0670644e-03   3.8130320e-02   5.6340510e-02   1.1330972e+02   4.4292137e-01
   1.0179388e-01   9.1455486e-03   3.7593670e-02   6.0200062e-02   1.1298961e+02   3.8637415e-01
   9.5538866e-02   9.3404870e-03   3.6831518e-02   6.4419850e-02   1.1291682e+02   3.5557574e-01
   8.9367256e-02   9.6643290e-03   3.5845562e-02   6.8940488e-02   1.1298996e+02   3.2216854e-01
   8.3172872e-02   1.0122732e-02   3.4658966e-02   7.3659476e-02   1.1300907e+02   2.8510188e-01
   7.6867982e-02   1.0714628e-02   3.3311888e-02   7.8445748e-02   1.1308262e+02   2.8537979e-01
   7.0430408e-02   1.1434578e-02   3.1859934e-02   8.3238274e-02   1.1302811e+02   2.7349486e-01
   6.3862640e-02   1.2277127e-02   3.0360768e-02   8.8038544e-02   1.1298052e+02   2.9535238e-01
   5.7204916e-02   1.3234700e-02   2.8861614e-02   9.2808256e-02   1.1297174e+02   2.9156025e-01
   5.0588606e-02   1.4295515e-02   2.7385884e-02   9.7521458e-02   1.1286453e+02   2.9040956e-01
   4.4179718e-02   1.5439424e-02   2.5931180e-02   1.0217662e-01   1.1267060e+02   2.9254562e-01
   3.8117558e-02   1.6630316e-02   2.4473030e-02   1.0674314e-01   1.1265978e+02   4.5490167e-01
   3.2502666e-02   1.7819483e-02   2.2985534e-02   1.1113663e-01   1.1273984e+02   7.1168664e-01
   2.7396180e-02   1.8951133e-02   2.1464834e-02   1.1520546e-01   1.1273390e+02   7.9652668e-01
   2.2827270e-02   1.9975098e-02   1.9922180e-02   1.1875848e-01   1.1270545e+02   1.2846620e+00
   1.8801894e-02   2.0861640e-02   1.8382139e-02   1.2162079e-01   1.1257719e+02   1.7578671e+00
   1.5310972e-02   2.1593202e-02   1.6873927e-02   1.2369548e-01   1.1240756e+02   1.8442728e+00
   1.2332458e-02   2.2155624e-02   1.5425743e-02   1.2492922e-01   1.1213677e+02   2.0641951e+00
   9.8370224e-03   2.2543800e-02   1.4079891e-02   1.2522757e-01   1.1192197e+02   2.1320281e+00
   7.7926666e-03   2.2769996e-02   1.2884506e-02   1.2442404e-01   1.1170177e+02   2.2441835e+00
   6.1639628e-03   2.2860642e-02   1.1880072e-02   1.2239090e-01   1.1125623e+02   2.2151500e+00
   4.9130500e-03   2.2842742e-02   1.1098214e-02   1.1916099e-01   1.1078331e+02   1.7653089e+00
   3.9985086e-03   2.2738552e-02   1.0558693e-02   1.1485687e-01   1.1002294e+02   1.6194401e+00
   3.3759102e-03   2.2563720e-02   1.0270371e-02   1.0968464e-01   1.0916829e+02   1.6462567e+00
   2.9996446e-03   2.2327534e-02   1.0235020e-02   1.0393081e-01   1.0833943e+02   1.6225280e+00
   2.8251216e-03   2.2039712e-02   1.0447207e-02   9.7846886e-02   1.0721289e+02   1.6873701e+00
   2.8120068e-03   2.1711610e-02   1.0895923e-02   9.1606644e-02   1.0599607e+02   1.6462597e+00
   2.9243016e-03   2.1353082e-02   1.1568284e-02   8.5323834e-02   1.0453662e+02   1.7408801e+00
   3.1300616e-03   2.0973268e-02   1.2447305e-02   7.9128550e-02   1.0286149e+02   1.7940188e+00
   3.3999964e-03   2.0576458e-02   1.3510552e-02   7.3175290e-02   1.0109280e+02   1.7864196e+00
   3.7057220e-03   2.0157398e-02   1.4730363e-02   6.7581376e-02   9.8807863e+01   2.1224658e+00
   4.0205870e-03   1.9703908e-02   1.6077790e-02   6.2422006e-02   9.6345790e+01   2.2907011e+00
   4.3217146e-03   1.9198628e-02   1.7521332e-02   5.7730646e-02   9.4174321e+01   2.3401045e+00
   4.5928986e-03   1.8632031e-02   1.9017432e-02   5.3505148e-02   9.2021077e+01   2.4843057e+00
   4.8238444e-03   1.8011604e-02   2.0508464e-02   4.9714158e-02   8.9951623e+01   2.5528765e+00
   5.0102954e-03   1.7350987e-02   2.1926128e-02   4.6298532e-02   8.7990189e+01   2.5881171e+00
   5.1537058e-03   1.6673005e-02   2.3198394e-02   4.3181812e-02   8.5807532e+01   2.5392518e+00
   5.2577052e-03   1.6010659e-02   2.4240206e-02   4.0291918e-02   8.3399417e+01   2.6738376e+00
   5.3287994e-03   1.5390587e-02   2.4960732e-02   3.7569634e-02   8.0812247e+01   2.8578616e+00
   5.3738214e-03   1.4829853e-02   2.5299844e-02   3.4957280e-02   7.7804038e+01   2.8412354e+00
   5.3992228e-03   1.4341042e-02   2.5230424e-02   3.2424014e-02   7.4635544e+01   2.8967865e+00
   5.4127158e-03   1.3930121e-02   2.4757238e-02   2.9976826e-02   7.1822183e+01   3.0393925e+00
   5.4200780e-03   1.3596365e-02   2.3921442e-02   2.7630924e-02   6.8992050e+01   3.0031415e+00
   5.4267438e-03   1.3347657e-02   2.2785628e-02   2.5394694e-02   6.5831265e+01   2.8713086e+00
   5.4369832e-03   1.3207861e-02   2.1416356e-02   2.3277960e-02   6.2736505e+01   3.0082964e+00
   5.4531014e-03   1.3200783e-02   1.9872696e-02   2.1295180e-02   5.9791579e+01   3.2143499e+00
   5.4782086e-03   1.3338596e-02   1.8212752e-02   1.9452772e-02   5.6402729e+01   3.3619728e+00
   5.5141422e-03   1.3623458e-02   1.6495143e-02   1.7755918e-02   5.3074792e+01   3.5533313e+00
   5.5632074e-03   1.4050950e-02   1.4776150e-02   1.6211650e-02   5.0086819e+01   3.6300029e+00
   5.6287338e-03   1.4613082e-02   1.3111241e-02   1.4821822e-02   4.6491891e+01   3.7511129e+00
   5.7122840e-03   1.5302478e-02   1.1547012e-02   1.3587443e-02   4.3603488e+01   3.8922775e+00
   5.8148368e-03   1.6113482e-02   1.0118327e-02   1.2501882e-02   4.0976915e+01   3.8669318e+00
   5.9372414e-03   1.7047782e-02   8.8479482e-03   1.1552681e-02   3.7527628e+01   3.8339474e+00
   6.0794840e-03   1.8114546e-02   7.7471212e-03   1.0729425e-02   3.4764487e+01   3.8631194e+00
   6.2402100e-03   1.9316570e-02   6.8185734e-03   1.0019419e-02   3.2426167e+01   3.8768207e+00
   6.4206296e-03   2.0648816e-02   6.0559778e-03   9.4132768e-03   3.0150082e+01   3.9070895e+00
   6.6266214e-03   2.2100930e-02   5.4489206e-03   8.9084352e-03   2.8205127e+01   4.0270611e+00
   6.8643176e-03   2.3651456e-02   4.9867264e-03   8.5029134e-03   2.6680727e+01   4.1001985e+00
   7.1386986e-03   2.5269028e-02   4.6562066e-03   8.1922736e-03   2.4094393e+01   4.1147150e+00
   7.4520238e-03   2.6931202e-02   4.4423930e-03   7.9667058e-03   2.0647412e+01   4.1939027e+00
   7.8016502e-03   2.8634998e-02   4.3301096e-03   7.8112090e-03   1.8533079e+01   4.2440425e+00
   8.1821332e-03   3.0385762e-02   4.3034222e-03   7.7095264e-03   1.6879687e+01   4.2675566e+00
   8.5859880e-03   3.2201302e-02   4.3455986e-03   7.6469212e-03   1.5422661e+01   4.3247613e+00
   9.0031768e-03   3.4106118e-02   4.4391210e-03   7.6099726e-03   1.3508079e+01   4.3756911e+00
   9.4220224e-03   3.6111242e-02   4.5665680e-03   7.5834794e-03   1.0969271e+01   4.3912158e+00
   9.8297234e-03   3.8216530e-02   4.7114352e-03   7.5540692e-03   9.3652120e+00   4.3584956e+00
   1.0218576e-02   4.0418642e-02   4.8612734e-03   7.5161648e-03   8.4593769e+00   4.3572881e+00
   1.0590565e-02   4.2710984e-02   5.0128464e-03   7.4652786e-03   7.5222520e+00   4.3627446e+00
   1.0949502e-02   4.5057902e-02   5.1691304e-03   7.3939668e-03   6.1798501e+00   4.3476652e+00
   1.1295161e-02   4.7383340e-02   5.3334876e-03   7.2977582e-03   5.4152296e+00   4.3792900e+00
   1.1624022e-02   4.9605442e-02   5.5081764e-03   7.1744752e-03   4.7422782e+00   4.2716985e+00
   1.1928540e-02   5.1647516e-02   5.6935350e-03   7.0205276e-03   3.9182799e+00   3.9960829e+00
   1.2195531e-02   5.3432952e-02   5.8876204e-03   6.8295784e-03   4.1435359e+00   3.8214446e+00
   1.2411786e-02   5.4899468e-02   6.0843938e-03   6.5986294e-03   4.1631291e+00   3.8043890e+00
   1.2569635e-02   5.5993602e-02   6.2747728e-03   6.3354644e-03   3.7876250e+00   3.8109840e+00
   1.2663475e-02   5.6669184e-02   6.4530194e-03   6.0514750e-03   3.1458293e+00   3.8195214e+00
   1.2689482e-02   5.6909684e-02   6.6135100e-03   5.7553858e-03   2.1796059e+00   3.8948704e+00
   1.2644674e-02   5.6738180e-02   6.7466058e-03   5.4532594e-03   1.9560600e+00   3.7121213e+00
   1.2532825e-02   5.6217160e-02   6.8417344e-03   5.1503830e-03   2.0115056e+00   3.3091315e+00
   1.2374546e-02   5.5438034e-02   6.8853412e-03   4.8535914e-03   1.9744729e+00   3.2409980e+00
   1.2196781e-02   5.4495084e-02   6.8707804e-03   4.5682762e-03   1.9874396e+00   3.2824219e+00
   1.2022452e-02   5.3478704e-02   6.8042286e-03   4.2970116e-03   1.9531302e+00   3.1623998e+00
   1.1869370e-02   5.2484386e-02   6.6932828e-03   4.0397468e-03   1.9918735e+00   3.1101254e+00
   1.1747324e-02   5.1588102e-02   6.5451966e-03   3.7966684e-03   1.9953911e+00   3.1105516e+00
   1.1659666e-02   5.0827294e-02   6.3669364e-03   3.5688850e-03   1.9928229e+00   2.9900896e+00
   1.1605177e-02   5.0212704e-02   6.1683186e-03   3.3546256e-03   1.9791144e+00   2.8547048e+00
   1.1578161e-02   4.9727312e-02   5.9625278e-03   3.1499648e-03   1.9683504e+00   2.8514532e+00
   1.1570294e-02   4.9342434e-02   5.7599574e-03   2.9495682e-03   1.9923542e+00   2.8261699e+00
   1.1573341e-02   4.9043514e-02   5.5678498e-03   2.7489838e-03   1.9842792e+00   2.8253964e+00
   1.1582175e-02   4.8822026e-02   5.3865984e-03   2.5471764e-03   1.9939995e+00   2.8768554e+00
   1.1595020e-02   4.8685534e-02   5.2150556e-03   2.3448580e-03   1.9802058e+00   2.8261741e+00
   1.1611422e-02   4.8667650e-02   5.0570828e-03   2.1435866e-03   1.9782592e+00   2.7933187e+00
   1.1630814e-02   4.8791368e-02   4.9172728e-03   1.9440661e-03   1.9833433e+00   2.7230602e+00
   1.1649320e-02   4.9052690e-02   4.8024988e-03   1.7459601e-03   1.9799047e+00   2.6749046e+00
   1.1658518e-02   4.9431010e-02   4.7220830e-03   1.5504250e-03   1.9881604e+00   2.6166477e+00
   1.1648276e-02   4.9883416e-02   4.6844244e-03   1.3618316e-03   1.9720008e+00   2.5378419e+00
   1.1608360e-02   5.0355192e-02   4.6938578e-03   1.1900885e-03   1.9962499e+00   2.6080061e+00
   1.1530983e-02   5.0797088e-02   4.7491476e-03   1.0503558e-03   2.0004952e+00   2.5449357e+00
   1.1411460e-02   5.1160190e-02   4.8460130e-03   9.5899178e-04   1.9873246e+00   2.6617021e+00
   1.1247653e-02   5.1408694e-02   4.9830978e-03   9.3253926e-04   1.9858510e+00   2.5288537e+00
   1.1040339e-02   5.1520096e-02   5.1683206e-03   9.8927470e-04   1.9784722e+00   2.5315161e+00
   1.0788519e-02   5.1474820e-02   5.4169584e-03   1.1494009e-03   2.0044355e+00   2.8366313e+00
   1.0488860e-02   5.1276042e-02   5.7476612e-03   1.4353223e-03   1.9961042e+00   2.7167633e+00
   1.0140715e-02   5.0948382e-02   6.1792822e-03   1.8701772e-03   1.9768776e+00   3.3051671e+00
   9.7456208e-03   5.0523596e-02   6.7286456e-03   2.4775764e-03   1.9684252e+00   3.7473600e+00
   9.3107786e-03   5.0032132e-02   7.4108002e-03   3.2843902e-03   1.9685776e+00   1.2013192e+01
   8.8541246e-03   4.9503098e-02   8.2367962e-03   4.3180396e-03   1.9826614e+00   3.3096069e+01
   8.3970324e-03   4.8971160e-02   9.2110774e-03   5.6034184e-03   1.9637914e+00   5.2740707e+01
   7.9599792e-03   4.8471386e-02   1.0328651e-02   7.1623898e-03   1.9761508e+00   6.6187106e+01
   7.5644866e-03   4.8044616e-02   1.1575052e-02   9.0129650e-03   1.9944750e+00   7.7368174e+01
   7.2327174e-03   4.7727902e-02   1.2926375e-02   1.1172603e-02   1.9713596e+00   8.6009144e+01
   6.9879114e-03   4.7521030e-02   1.4352328e-02   1.3657297e-02   1.9687195e+00   9.2949098e+01
   6.8534140e-03   4.7381764e-02   1.5818996e-02   1.6478376e-02   1.9826195e+00   9.7502823e+01
   6.8533802e-03   4.7238254e-02   1.7283076e-02   1.9639471e-02   1.9839976e+00   1.0018517e+02
   7.0133918e-03   4.6993098e-02   1.8698434e-02   2.3126302e-02   1.9773557e+00   1.0192163e+02
   7.3562914e-03   4.6550106e-02   2.0012388e-02   2.6903074e-02   1.9834953e+00   1.0335384e+02
   7.9016674e-03   4.5828326e-02   2.1158446e-02   3.0914762e-02   1.9688513e+00   1.0492751e+02
   8.6681418e-03   4.4741516e-02   2.2060764e-02   3.5081012e-02   1.9550224e+00   1.0605812e+02
   9.6726828e-03   4.3246508e-02   2.2629232e-02   3.9294192e-02   1.9682446e+00   1.0686960e+02
   1.0928611e-02   4.1381350e-02   2.2795228e-02   4.3435322e-02   1.9680104e+00   1.0727430e+02
   1.2442395e-02   3.9215452e-02   2.2550444e-02   4.7376252e-02   1.9784711e+00   1.0765057e+02
   1.4214512e-02   3.6826744e-02   2.1948148e-02   5.0964630e-02   1.9718480e+00   1.0815174e+02
   1.6238347e-02   3.4284104e-02   2.1087338e-02   5.4053444e-02   1.9689039e+00   1.0855800e+02
   1.8500294e-02   3.1645850e-02   2.0072842e-02   5.6548464e-02   1.9840163e+00   1.0906002e+02
   2.0988180e-02   2.8988688e-02   1.8999559e-02   5.8412940e-02   1.9738598e+00   1.0949478e+02
   2.3685032e-02   2.6390282e-02   1.7948283e-02   5.9646986e-02   1.9810471e+00   1.0983306e+02
   2.6564250e-02   2.3910142e-02   1.6976267e-02   6.0268204e-02   1.9830196e+00   1.1012434e+02
   2.9595950e-02   2.1592900e-02   1.6124345e-02   6.0293518e-02   1.9847358e+00   1.1048064e+02
   3.2737948e-02   1.9469474e-02   1.5420824e-02   5.9728026e-02   1.9740356e+00   1.1088468e+02
   3.5922952e-02   1.7560311e-02   1.4880909e-02   5.8588916e-02   1.9794195e+00   1.1112601e+02
   3.9063072e-02   1.5878124e-02   1.4505457e-02   5.6920340e-02   2.0152128e+00   1.1132820e+02
   4.2055806e-02   1.4427069e-02   1.4284524e-02   5.4763582e-02   1.9744228e+00   1.1150230e+02
   4.4776122e-02   1.3197104e-02   1.4198550e-02   5.2156648e-02   1.9743928e+00   1.1163306e+02
   4.7081766e-02   1.2168052e-02   1.4215286e-02   4.9175242e-02   2.0037840e+00   1.1178580e+02
   4.8837976e-02   1.1317819e-02   1.4294395e-02   4.5920526e-02   1.9850608e+00   1.1187528e+02
   4.9968112e-02   1.0619972e-02   1.4392485e-02   4.2484524e-02   1.9879030e+00   1.1185746e+02
   5.0475632e-02   1.0045417e-02   1.4479020e-02   3.8966326e-02   1.9836379e+00   1.1176836e+02
   5.0378978e-02   9.5712566e-03   1.4540805e-02   3.5469682e-02   1.9897645e+00   1.1170035e+02
   4.9689476e-02   9.1820580e-03   1.4568971e-02   3.2073654e-02   1.9910843e+00   1.1162058e+02
   4.8461988e-02   8.8659952e-03   1.4566875e-02   2.8830848e-02   1.9882718e+00   1.1139206e+02
   4.6802144e-02   8.6144508e-03   1.4548933e-02   2.5781650e-02   1.9848718e+00   1.1112086e+02
   4.4834832e-02   8.4194106e-03   1.4523781e-02   2.2955372e-02   1.9801089e+00   1.1087489e+02
   4.2694286e-02   8.2723670e-03   1.4491041e-02   2.0370656e-02   1.9978093e+00   1.1050122e+02
   4.0514066e-02   8.1667444e-03   1.4446532e-02   1.8044029e-02   1.9851288e+00   1.1015909e+02
   3.8398486e-02   8.0960938e-03   1.4388656e-02   1.5985378e-02   1.9802710e+00   1.0988107e+02
   3.6428970e-02   8.0543694e-03   1.4316043e-02   1.4199157e-02   1.9927685e+00   1.0952144e+02
   3.4691274e-02   8.0355696e-03   1.4219172e-02   1.2687634e-02   1.9985800e+00   1.0917238e+02
   3.3280854e-02   8.0326910e-03   1.4078531e-02   1.1446778e-02   1.9944723e+00   1.0859680e+02
   3.2287320e-02   8.0461536e-03   1.3869139e-02   1.0466970e-02   1.9742955e+00   1.0788697e+02
   3.1776196e-02   8.0810334e-03   1.3558678e-02   9.7348516e-03   1.9858634e+00   1.0720394e+02
   3.1790546e-02   8.1404186e-03   1.3115638e-02   9.2411364e-03   2.0022617e+00   1.0637282e+02
   3.2346458e-02   8.2329344e-03   1.2533118e-02   8.9799472e-03   2.0061009e+00   1.0561632e+02
   3.3424702e-02   8.3709992e-03   1.1830178e-02   8.9398816e-03   1.9907552e+00   1.0475846e+02
   3.4975866e-02   8.5636820e-03   1.1040737e-02   9.1036860e-03   1.9887762e+00   1.0382469e+02
   3.6922934e-02   8.8136626e-03   1.0205946e-02   9.4514822e-03   2.0093551e+00   1.0284044e+02
   3.9170786e-02   9.1162256e-03   9.3642134e-03   9.9636818e-03   1.9841705e+00   1.0145944e+02
   4.1596784e-02   9.4599304e-03   8.5485204e-03   1.0617338e-02   1.9975525e+00   1.0004781e+02
   4.4057122e-02   9.8280038e-03   7.7847020e-03   1.1383742e-02   2.0119129e+00   9.8850812e+01
   4.6417256e-02   1.0200954e-02   7.0913844e-03   1.2234325e-02   1.9794869e+00   9.7649550e+01
   4.8545586e-02   1.0556755e-02   6.4829402e-03   1.3142229e-02   1.9903947e+00   9.6281823e+01
   5.0326396e-02   1.0880958e-02   5.9684806e-03   1.4082464e-02   2.0066050e+00   9.4754863e+01
   5.1653080e-02   1.1166466e-02   5.5513298e-03   1.5031104e-02   1.9988485e+00   9.3151266e+01
   5.2447924e-02   1.1398943e-02   5.2288516e-03   1.5962251e-02   1.9829127e+00   9.1576486e+01
   5.2712090e-02   1.1563373e-02   4.9928916e-03   1.6851945e-02   1.9950805e+00   8.9883487e+01
   5.2471564e-02   1.1645026e-02   4.8306484e-03   1.7682740e-02   2.0005718e+00   8.8122550e+01
   5.1776942e-02   1.1630750e-02   4.7257102e-03   1.8439559e-02   1.9827073e+00   8.6389861e+01
   5.0722962e-02   1.1526674e-02   4.6617772e-03   1.9106231e-02   1.9901124e+00   8.4501025e+01
   4.9402264e-02   1.1348018e-02   4.6219780e-03   1.9678949e-02   2.0002961e+00   8.2789896e+01
   4.7918890e-02   1.1104147e-02   4.5864568e-03   2.0173368e-02   2.0354152e+00   8.1266001e+01
   4.6400670e-02   1.0801729e-02   4.5340216e-03   2.0611606e-02   2.0632896e+00   7.9856227e+01
   4.4973050e-02   1.0443890e-02   4.4445970e-03   2.1014600e-02   2.0634705e+00   7.8367661e+01
   4.3731088e-02   1.0030255e-02   4.3089444e-03   2.1391724e-02   2.0627131e+00   7.6203917e+01
   4.2731798e-02   9.5632566e-03   4.1338676e-03   2.1747936e-02   2.0709382e+00   7.4119707e+01
   4.2006336e-02   9.0515830e-03   3.9320702e-03   2.2103416e-02   2.0862318e+00   7.2600955e+01
   4.1569824e-02   8.5081390e-03   3.7157318e-03   2.2477518e-02   2.0638155e+00   7.1058947e+01
   4.1430366e-02   7.9498856e-03   3.4957344e-03   2.2873756e-02   2.0682566e+00   6.9244678e+01
   4.1580796e-02   7.3936756e-03   3.2809260e-03   2.3280616e-02   2.0817015e+00   6.7119267e+01
   4.1986102e-02   6.8526756e-03   3.0792818e-03   2.3686240e-02   2.0303408e+00   6.5372210e+01
   4.2593964e-02   6.3385896e-03   2.8980796e-03   2.4094470e-02   1.9881458e+00   6.3836671e+01
   4.3358570e-02   5.8594198e-03   2.7450722e-03   2.4509078e-02   1.9823915e+00   6.1708579e+01
   4.4247610e-02   5.4182934e-03   2.6288562e-03   2.4932218e-02   1.9913929e+00   5.9648443e+01
   4.5222922e-02   5.0136584e-03   2.5567804e-03   2.5378346e-02   1.9951989e+00   5.7968146e+01
   4.6218998e-02   4.6398484e-03   2.5358836e-03   2.5867644e-02   1.9844288e+00   5.6139241e+01
   4.7135340e-02   4.2918216e-03   2.5734742e-03   2.6409798e-02   1.9827643e+00   5.4260889e+01
   4.7839820e-02   3.9662554e-03   2.6748750e-03   2.6994720e-02   1.9943461e+00   5.2312264e+01
   4.8181954e-02   3.6626896e-03   2.8439840e-03   2.7603910e-02   1.9915879e+00   5.0259222e+01
   4.8024022e-02   3.3852948e-03   3.0833654e-03   2.8224618e-02   1.9713916e+00   4.8162738e+01
   4.7301838e-02   3.1373978e-03   3.3949372e-03   2.8844392e-02   1.9604542e+00   4.6111684e+01
   4.6036600e-02   2.9176428e-03   3.7815854e-03   2.9430608e-02   1.9872592e+00   4.4401839e+01
   4.4291806e-02   2.7226064e-03   4.2450994e-03   2.9938618e-02   2.0115109e+00   4.2305244e+01
   4.2169626e-02   2.5498244e-03   4.7843022e-03   3.0345498e-02   1.9873018e+00   4.0103680e+01
   3.9796098e-02   2.3988482e-03   5.3935146e-03   3.0648140e-02   1.9821120e+00   3.8404027e+01
   3.7308940e-02   2.2699246e-03   6.0660232e-03   3.0859938e-02   1.9916473e+00   3.6174374e+01
   3.4858300e-02   2.1627786e-03   6.8002470e-03   3.1018292e-02   1.9850114e+00   3.3275838e+01
   3.2577310e-02   2.0779292e-03   7.5979902e-03   3.1165872e-02   1.9841818e+00   3.0758420e+01
   3.0574518e-02   2.0174966e-03   8.4632568e-03   3.1329816e-02   1.9875723e+00   2.8853183e+01
   2.8935548e-02   1.9849492e-03   9.4089662e-03   3.1522896e-02   1.9894604e+00   2.6631076e+01
   2.7722286e-02   1.9833739e-03   1.0456339e-02   3.1757082e-02   1.9687635e+00   2.3843793e+01
   2.6977066e-02   2.0131402e-03   1.1625662e-02   3.2035564e-02   1.9725192e+00   2.1382546e+01
   2.6732068e-02   2.0725694e-03   1.2937858e-02   3.2347920e-02   1.9864442e+00   1.9226742e+01
   2.7022632e-02   2.1593274e-03   1.4417152e-02   3.2678566e-02   1.9633466e+00   1.6979310e+01
   2.7882476e-02   2.2717054e-03   1.6083430e-02   3.3009160e-02   1.9807341e+00   1.5045182e+01
   2.9340200e-02   2.4086754e-03   1.7943609e-02   3.3336194e-02   1.9887812e+00   1.3217641e+01
   3.1417792e-02   2.5700802e-03   1.9990610e-02   3.3674784e-02   1.9761374e+00   1.1739384e+01
   3.4133532e-02   2.7574346e-03   2.2210030e-02   3.4044048e-02   1.9711198e+00   1.0498654e+01
   3.7499926e-02   2.9705568e-03   2.4575470e-02   3.4466168e-02   1.9722764e+00   8.9521932e+00
   4.1506768e-02   3.2071152e-03   2.7038796e-02   3.4965780e-02   1.9777701e+00   7.6093818e+00
   4.6142670e-02   3.4645440e-03   2.9531274e-02   3.5557196e-02   1.9721107e+00   6.2731445e+00
   5.1406712e-02   3.7399660e-03   3.1968660e-02   3.6243918e-02   2.0139107e+00   4.9852798e+00
   5.7264814e-02   4.0316622e-03   3.4263278e-02   3.7030374e-02   1.9595942e+00   4.0337018e+00
   6.3639738e-02   4.3366264e-03   3.6336960e-02   3.7910502e-02   1.9881558e+00   3.2266930e+00
   7.0449818e-02   4.6492098e-03   3.8110700e-02   3.8863156e-02   1.9966424e+00   2.6246164e+00
   7.7661290e-02   4.9661496e-03   3.9479654e-02   3.9853790e-02   1.9327544e+00   2.3048663e+00
   8.5313552e-02   5.2906078e-03   4.0310708e-02   4.0830970e-02   2.0304583e+00   2.2396875e+00
   9.3467990e-02   5.6298282e-03   4.0479054e-02   4.1774076e-02   1.9203964e+00   2.1562804e+00
   1.0214905e-01   5.9888642e-03   3.9960060e-02   4.2704226e-02   2.0090513e+00   1.9926890e+00
   1.1132865e-01   6.3681818e-03   3.8873696e-02   4.3620484e-02   1.9693384e+00   1.9499179e+00
   1.2091895e-01   6.7622124e-03   3.7390758e-02   4.4497574e-02   1.9550517e+00   2.0470201e+00
   1.3076665e-01   7.1601512e-03   3.5658008e-02   4.5323896e-02   2.0225202e+00   2.0561367e+00
   1.4068300e-01   7.5495074e-03   3.3795756e-02   4.6091390e-02   1.7568128e+00   2.0937615e+00
   1.5043643e-01   7.9156902e-03   3.1898792e-02   4.6766604e-02   2.0220036e+00   2.2942846e+00
   1.5972856e-01   8.2434514e-03   3.0040332e-02   4.7308920e-02   1.5839752e+00   2.1700812e+00
   1.6826595e-01   8.5172984e-03   2.8282888e-02   4.7712546e-02   1.9167945e+00   2.0213490e+00
   1.7575013e-01   8.7223130e-03   2.6688620e-02   4.7982832e-02   2.0131965e+00   2.0737364e+00
   1.8189254e-01   8.8527790e-03   2.5302386e-02   4.8100766e-02   6.2322049e+00   2.0519478e+00
   1.8645133e-01   8.9122668e-03   2.4149072e-02   4.8050982e-02   2.4173100e+01   2.2987488e+00
   1.8922579e-01   8.9043774e-03   2.3241692e-02   4.7836930e-02   4.4193849e+01   2.4564739e+00
   1.9029641e-01   8.8354808e-03   2.2568644e-02   4.7481908e-02   5.9795491e+01   2.2962575e+00
   1.9002593e-01   8.7238326e-03   2.2093566e-02   4.7035088e-02   7.5647235e+01   2.2586853e+00
   1.8878461e-01   8.5926684e-03   2.1762778e-02   4.6545044e-02   8.7846916e+01   2.3053012e+00
   1.8687488e-01   8.4586680e-03   2.1518396e-02   4.6055156e-02   9.6477614e+01   2.2991482e+00
   1.8444927e-01   8.3342284e-03   2.1311810e-02   4.5620410e-02   1.0249496e+02   2.0519178e+00
   1.8150966e-01   8.2294860e-03   2.1116004e-02   4.5302646e-02   1.0661104e+02   1.7196499e+00
   1.7795340e-01   8.1494532e-03   2.0926924e-02   4.5170412e-02   1.0960374e+02   1.5301041e+00
   1.7361175e-01   8.0941894e-03   2.0750958e-02   4.5306554e-02   1.1098202e+02   1.3267145e+00
   1.6847565e-01   8.0601538e-03   2.0601150e-02   4.5786420e-02   1.1198288e+02   1.1528830e+00
   1.6272249e-01   8.0418054e-03   2.0488474e-02   4.6653844e-02   1.1241912e+02   1.0089984e+00
   1.5652019e-01   8.0373648e-03   2.0433158e-02   4.7953440e-02   1.1257808e+02   9.6453277e-01
   1.4994213e-01   8.0561934e-03   2.0471028e-02   4.9753184e-02   1.1275654e+02   8.2848447e-01
   1.4298004e-01   8.1128984e-03   2.0624688e-02   5.2111760e-02   1.1259193e+02   5.1463928e-01
   1.3566279e-01   8.2179492e-03   2.0899776e-02   5.5051454e-02   1.1246429e+02   4.5812984e-01
   1.2804979e-01   8.3797558e-03   2.1291354e-02   5.8560194e-02   1.1229820e+02   4.9305992e-01
   1.2013425e-01   8.6038008e-03   2.1775732e-02   6.2599956e-02   1.1216680e+02   4.9574247e-01
   1.1192037e-01   8.8916168e-03   2.2311544e-02   6.7096884e-02   1.1213303e+02   4.8316655e-01
   1.0342987e-01   9.2473276e-03   2.2845490e-02   7.1940632e-02   1.1218661e+02   3.8295301e-01
   9.4667306e-02   9.6797276e-03   2.3317290e-02   7.6998594e-02   1.1244394e+02   3.9849006e-01
   8.5712646e-02   1.0198985e-02   2.3675486e-02   8.2136324e-02   1.1261331e+02   4.1070792e-01
   7.6755810e-02   1.0810975e-02   2.3888080e-02   8.7255052e-02   1.1263466e+02   3.7426959e-01
   6.8023230e-02   1.1511955e-02   2.3941236e-02   9.2279650e-02   1.1263325e+02   4.0106840e-01
   5.9700454e-02   1.2286188e-02   2.3839292e-02   9.7116724e-02   1.1264086e+02   4.1645980e-01
   5.1910232e-02   1.3106950e-02   2.3592854e-02   1.0168432e-01   1.1266854e+02   4.4214408e-01
   4.4719350e-02   1.3945408e-02   2.3206672e-02   1.0595444e-01   1.1261878e+02   4.0544120e-01
   3.8161864e-02   1.4771607e-02   2.2682282e-02   1.0991963e-01   1.1261902e+02   5.0728463e-01
   3.2260752e-02   1.5551134e-02   2.2025816e-02   1.1356860e-01   1.1265678e+02   7.4565524e-01
   2.7015436e-02   1.6253743e-02   2.1253942e-02   1.1687870e-01   1.1255528e+02   8.5428672e-01
   2.2404322e-02   1.6851737e-02   2.0401888e-02   1.1975994e-01   1.1235735e+02   1.2950486e+00
   1.8398073e-02   1.7315869e-02   1.9524873e-02   1.2207191e-01   1.1208758e+02   1.7528995e+00
   1.4960797e-02   1.7620904e-02   1.8679934e-02   1.2367852e-01   1.1178620e+02   1.8465018e+00
   1.2054483e-02   1.7753096e-02   1.7912368e-02   1.2443213e-01   1.1154685e+02   2.0344879e+00
   9.6369338e-03   1.7724139e-02   1.7253709e-02   1.2412664e-01   1.1132429e+02   2.2295835e+00
   7.6624792e-03   1.7566538e-02   1.6726720e-02   1.2253286e-01   1.1092312e+02   2.3011204e+00
   6.0862958e-03   1.7314318e-02   1.6349957e-02   1.1959308e-01   1.1016122e+02   2.1705306e+00
   4.8635122e-03   1.6995972e-02   1.6130438e-02   1.1546517e-01   1.0931708e+02   2.1148404e+00
   3.9492160e-03   1.6639461e-02   1.6063464e-02   1.1040431e-01   1.0857405e+02   2.1265958e+00
   3.3011936e-03   1.6275857e-02   1.6140425e-02   1.0471642e-01   1.0755061e+02   1.9778726e+00
   2.8813632e-03   1.5929252e-02   1.6352961e-02   9.8689422e-02   1.0643131e+02   2.0172095e+00
   2.6522412e-03   1.5616040e-02   1.6693537e-02   9.2560560e-02   1.0504181e+02   2.0887680e+00
   2.5771364e-03   1.5350056e-02   1.7155684e-02   8.6519848e-02   1.0318355e+02   2.1221090e+00
   2.6216328e-03   1.5139712e-02   1.7735791e-02   8.0699046e-02   1.0162483e+02   2.1612873e+00
   2.7537396e-03   1.4988682e-02   1.8427179e-02   7.5189530e-02   9.9894473e+01   2.1280845e+00
   2.9482900e-03   1.4895342e-02   1.9212124e-02   7.0047258e-02   9.7698361e+01   2.1521490e+00
   3.1856356e-03   1.4850506e-02   2.0056984e-02   6.5300614e-02   9.5663631e+01   2.1260734e+00
   3.4487784e-03   1.4835545e-02   2.0917620e-02   6.0946760e-02   9.3473775e+01   2.1458151e+00
   3.7249544e-03   1.4832260e-02   2.1755022e-02   5.6964704e-02   9.1140088e+01   2.3426779e+00
   4.0050304e-03   1.4836188e-02   2.2530552e-02   5.3337734e-02   8.9248914e+01   2.4423371e+00
   4.2828840e-03   1.4849893e-02   2.3200436e-02   5.0021762e-02   8.7557749e+01   2.4708109e+00
   4.5535120e-03   1.4877503e-02   2.3731764e-02   4.6961974e-02   8.5585467e+01   2.5802979e+00
   4.8143040e-03   1.4926862e-02   2.4099854e-02   4.4130644e-02   8.3300646e+01   2.5474091e+00
   5.0674406e-03   1.5003432e-02   2.4277216e-02   4.1498376e-02   8.0689524e+01   2.4928794e+00
   5.3155844e-03   1.5103608e-02   2.4251548e-02   3.9027964e-02   7.7938263e+01   2.5356207e+00
   5.5586990e-03   1.5216686e-02   2.4034174e-02   3.6708596e-02   7.4849396e+01   2.5310328e+00
   5.7937876e-03   1.5334192e-02   2.3632704e-02   3.4549694e-02   7.2049533e+01   2.5840643e+00
   6.0197316e-03   1.5458367e-02   2.3046446e-02   3.2553042e-02   6.9844996e+01   2.5907154e+00
   6.2402090e-03   1.5604721e-02   2.2294500e-02   3.0696354e-02   6.6791249e+01   2.6035510e+00
   6.4575202e-03   1.5795427e-02   2.1405530e-02   2.8929780e-02   6.3243903e+01   2.6333894e+00
   6.6714732e-03   1.6052471e-02   2.0396946e-02   2.7212422e-02   5.9911965e+01   2.5195839e+00
   6.8814952e-03   1.6397169e-02   1.9289229e-02   2.5524114e-02   5.6157877e+01   2.5582921e+00
   7.0882416e-03   1.6846501e-02   1.8103083e-02   2.3858374e-02   5.2574132e+01   2.6409059e+00
   7.2954346e-03   1.7415040e-02   1.6855063e-02   2.2236144e-02   4.9918502e+01   2.8164253e+00
   7.5057928e-03   1.8115679e-02   1.5569802e-02   2.0682548e-02   4.7007700e+01   3.2482630e+00
   7.7205026e-03   1.8957651e-02   1.4277059e-02   1.9213676e-02   4.3293327e+01   3.3505007e+00
   7.9443696e-03   1.9950419e-02   1.3012122e-02   1.7844930e-02   3.9476482e+01   3.3469171e+00
   8.1837510e-03   2.1094892e-02   1.1812800e-02   1.6582355e-02   3.6234175e+01   3.4946799e+00
   8.4408270e-03   2.2379442e-02   1.0710250e-02   1.5424133e-02   3.4128555e+01   3.5250314e+00
   8.7153556e-03   2.3786602e-02   9.7301718e-03   1.4373044e-02   3.2209557e+01   3.6493114e+00
   9.0067396e-03   2.5289182e-02   8.8890322e-03   1.3436866e-02   2.9859468e+01   3.7823358e+00
   9.3135408e-03   2.6860170e-02   8.1921394e-03   1.2617780e-02   2.7962786e+01   3.8414959e+00
   9.6335870e-03   2.8507192e-02   7.6380884e-03   1.1918414e-02   2.6229206e+01   3.8792071e+00
   9.9619204e-03   3.0270832e-02   7.2203366e-03   1.1345951e-02   2.3072036e+01   3.8526817e+00
   1.0291214e-02   3.2186734e-02   6.9297040e-03   1.0903713e-02   2.0129312e+01   3.8587903e+00
   1.0610976e-02   3.4278924e-02   6.7534188e-03   1.0588112e-02   1.8075201e+01   3.8688916e+00
   1.0909546e-02   3.6553734e-02   6.6736718e-03   1.0388635e-02   1.5433147e+01   3.9209909e+00
   1.1178196e-02   3.8991076e-02   6.6706610e-03   1.0292936e-02   1.3882980e+01   4.0362335e+00
   1.1407765e-02   4.1564100e-02   6.7219208e-03   1.0285560e-02   1.2068950e+01   4.1103791e+00
   1.1591833e-02   4.4251782e-02   6.8045950e-03   1.0344455e-02   9.7436573e+00   4.1287715e+00
   1.1728251e-02   4.7044130e-02   6.8988888e-03   1.0444432e-02   8.8601243e+00   4.1404311e+00
   1.1813524e-02   4.9923634e-02   6.9891810e-03   1.0559164e-02   7.4593445e+00   4.1501710e+00
   1.1847834e-02   5.2851606e-02   7.0670084e-03   1.0662828e-02   5.8393430e+00   4.1345996e+00
   1.1837900e-02   5.5791184e-02   7.1248156e-03   1.0738139e-02   4.8192081e+00   4.1527256e+00
   1.1792366e-02   5.8703670e-02   7.1561058e-03   1.0780718e-02   4.1109797e+00   4.1624400e+00
   1.1720745e-02   6.1546184e-02   7.1631082e-03   1.0787588e-02   4.1422673e+00   4.1365069e+00
   1.1630814e-02   6.4279620e-02   7.1520066e-03   1.0750122e-02   4.0878165e+00   4.1227230e+00
   1.1527335e-02   6.6848184e-02   7.1271976e-03   1.0657938e-02   3.9726196e+00   4.0896302e+00
   1.1412726e-02   6.9186374e-02   7.0888648e-03   1.0506537e-02   3.5717465e+00   4.0581930e+00
   1.1286855e-02   7.1245336e-02   7.0338972e-03   1.0300035e-02   2.4212774e+00   4.0692687e+00
   1.1152024e-02   7.2988542e-02   6.9568208e-03   1.0043345e-02   1.9004651e+00   4.1068962e+00
   1.1014779e-02   7.4385018e-02   6.8523872e-03   9.7425948e-03   2.0276336e+00   4.1381772e+00
   1.0882165e-02   7.5398764e-02   6.7210744e-03   9.4103704e-03   1.9937588e+00   4.1966587e+00
   1.0758616e-02   7.5962792e-02   6.5630028e-03   9.0638094e-03   1.9968215e+00   4.1742330e+00
   1.0643949e-02   7.6000578e-02   6.3737062e-03   8.7186726e-03   1.9959672e+00   3.9669502e+00
   1.0535262e-02   7.5486348e-02   6.1473206e-03   8.3858940e-03   1.9770947e+00   3.7974746e+00
   1.0428026e-02   7.4445374e-02   5.8799710e-03   8.0760778e-03   1.9834159e+00   3.5807945e+00
   1.0315638e-02   7.2936528e-02   5.5752404e-03   7.7998776e-03   1.9798921e+00   3.2454047e+00
   1.0190473e-02   7.1055268e-02   5.2416422e-03   7.5630028e-03   1.9872513e+00   3.1261846e+00
   1.0045545e-02   6.8908932e-02   4.8880610e-03   7.3645374e-03   1.9756728e+00   3.1067727e+00
   9.8782284e-03   6.6580884e-02   4.5237330e-03   7.1971232e-03   1.9802238e+00   3.0231891e+00
   9.6944150e-03   6.4119058e-02   4.1572734e-03   7.0505926e-03   1.9937584e+00   2.9810681e+00
   9.5079804e-03   6.1577854e-02   3.7969512e-03   6.9131444e-03   1.9662667e+00   2.9221546e+00
   9.3333374e-03   5.9037406e-02   3.4503670e-03   6.7723194e-03   1.9685236e+00   2.9718865e+00
   9.1802884e-03   5.6574380e-02   3.1224910e-03   6.6157630e-03   1.9863225e+00   3.0022727e+00
   9.0552792e-03   5.4252788e-02   2.8180730e-03   6.4300134e-03   1.9691835e+00   2.7968198e+00
   8.9609038e-03   5.2104478e-02   2.5450488e-03   6.2102092e-03   1.9797673e+00   2.7662066e+00
   8.8946854e-03   5.0127618e-02   2.3117942e-03   5.9600700e-03   1.9666562e+00   2.5491750e+00
   8.8507186e-03   4.8309928e-02   2.1246526e-03   5.6810430e-03   1.9562507e+00   2.3389618e+00
   8.8200178e-03   4.6619658e-02   1.9890344e-03   5.3778870e-03   1.9879124e+00   2.5232377e+00
   8.7908320e-03   4.5005198e-02   1.9099935e-03   5.0632070e-03   1.9770047e+00   2.5489358e+00
   8.7499528e-03   4.3413372e-02   1.8917916e-03   4.7522924e-03   1.9665242e+00   2.7717597e+00
   8.6840136e-03   4.1818870e-02   1.9369721e-03   4.4651710e-03   1.9857222e+00   2.6806817e+00
   8.5838418e-03   4.0235052e-02   2.0472968e-03   4.2292732e-03   1.9769541e+00   2.7685902e+00
   8.4473572e-03   3.8685554e-02   2.2252580e-03   4.0729246e-03   1.9574885e+00   2.7030531e+00
   8.2779154e-03   3.7204258e-02   2.4731556e-03   4.0233940e-03   1.9744546e+00   2.3819268e+00
   8.0784762e-03   3.5821402e-02   2.7924138e-03   4.1112988e-03   1.9855026e+00   2.6965075e+00
   7.8506108e-03   3.4547722e-02   3.1837708e-03   4.3678626e-03   1.9824858e+00   3.6201379e+00
   7.6023146e-03   3.3408364e-02   3.6474682e-03   4.8203588e-03   1.9856009e+00   1.6229168e+01
   7.3471352e-03   3.2436760e-02   4.1822048e-03   5.4927522e-03   1.9676622e+00   4.0412878e+01
   7.0996262e-03   3.1658850e-02   4.7840146e-03   6.4060480e-03   1.9758547e+00   5.9321094e+01
   6.8795804e-03   3.1099224e-02   5.4476246e-03   7.5758164e-03   1.9943248e+00   7.2156131e+01
   6.7151446e-03   3.0773690e-02   6.1655946e-03   9.0132156e-03   1.9770019e+00   8.2643013e+01
   6.6383034e-03   3.0687040e-02   6.9277084e-03   1.0729090e-02   1.9684242e+00   9.1069164e+01
   6.6788604e-03   3.0826248e-02   7.7201116e-03   1.2732080e-02   1.9908887e+00   9.8073788e+01
   6.8663284e-03   3.1155164e-02   8.5237294e-03   1.5026612e-02   2.0018318e+00   1.0233758e+02
   7.2369358e-03   3.1617376e-02   9.3154608e-03   1.7614007e-02   1.9767731e+00   1.0504745e+02
   7.8329776e-03   3.2132608e-02   1.0066703e-02   2.0484536e-02   1.9688664e+00   1.0675123e+02
   8.6954084e-03   3.2592322e-02   1.0746646e-02   2.3609412e-02   1.9625647e+00   1.0800540e+02
   9.8609628e-03   3.2860134e-02   1.1326663e-02   2.6941736e-02   1.9532458e+00   1.0899411e+02
   1.1361308e-02   3.2786600e-02   1.1784095e-02   3.0418788e-02   1.9701459e+00   1.0947357e+02
   1.3222812e-02   3.2278752e-02   1.2100590e-02   3.3966444e-02   1.9597759e+00   1.0983584e+02
   1.5466677e-02   3.1346052e-02   1.2252741e-02   3.7489598e-02   1.9472598e+00   1.0975412e+02
   1.8103141e-02   3.0051530e-02   1.2228112e-02   4.0868126e-02   1.9761742e+00   1.0960228e+02
   2.1129124e-02   2.8475814e-02   1.2037842e-02   4.3985736e-02   1.9744597e+00   1.0956539e+02
   2.4527026e-02   2.6700034e-02   1.1708973e-02   4.6735234e-02   1.9537944e+00   1.0965915e+02
   2.8258574e-02   2.4790932e-02   1.1281874e-02   4.9024528e-02   1.9782987e+00   1.0983002e+02
   3.2263548e-02   2.2811356e-02   1.0798940e-02   5.0823974e-02   1.9838469e+00   1.0986980e+02
   3.6459354e-02   2.0820334e-02   1.0299291e-02   5.2152394e-02   1.9682984e+00   1.1005972e+02
   4.0741208e-02   1.8872278e-02   9.8184960e-03   5.3028964e-02   1.9852042e+00   1.1028396e+02
   4.4987144e-02   1.7015948e-02   9.3833466e-03   5.3486766e-02   1.9760230e+00   1.1050222e+02
   4.9071046e-02   1.5286684e-02   9.0150572e-03   5.3553374e-02   1.9746835e+00   1.1071059e+02
   5.2872348e-02   1.3706513e-02   8.7302256e-03   5.3220154e-02   2.0047264e+00   1.1079850e+02
   5.6269290e-02   1.2287456e-02   8.5390728e-03   5.2477596e-02   1.9984932e+00   1.1081364e+02
   5.9130848e-02   1.1031771e-02   8.4448574e-03   5.1325888e-02   1.9969282e+00   1.1075327e+02
   6.1335224e-02   9.9343968e-03   8.4439484e-03   4.9789624e-02   1.9974209e+00   1.1076785e+02
   6.2819356e-02   8.9890774e-03   8.5308076e-03   4.7925630e-02   1.9903398e+00   1.1074447e+02
   6.3575410e-02   8.1891568e-03   8.6992884e-03   4.5786080e-02   1.9927483e+00   1.1067100e+02
   6.3636842e-02   7.5236682e-03   8.9381888e-03   4.3439762e-02   1.9881058e+00   1.1064261e+02
   6.3081422e-02   6.9748670e-03   9.2278860e-03   4.0983612e-02   2.0245187e+00   1.1048787e+02
   6.1960276e-02   6.5217680e-03   9.5416470e-03   3.8513866e-02   2.0633579e+00   1.1036468e+02
   6.0303074e-02   6.1449886e-03   9.8546600e-03   3.6123444e-02   2.0232418e+00   1.1024586e+02
   5.8167270e-02   5.8263050e-03   1.0148168e-02   3.3887176e-02   2.0074974e+00   1.1001736e+02
   5.5614982e-02   5.5481324e-03   1.0407934e-02   3.1852754e-02   2.0230651e+00   1.0973273e+02
   5.2720376e-02   5.2960722e-03   1.0622030e-02   3.0050164e-02   1.9874744e+00   1.0930081e+02
   4.9564090e-02   5.0604166e-03   1.0779739e-02   2.8496432e-02   1.9762570e+00   1.0889306e+02
   4.6229476e-02   4.8346138e-03   1.0880031e-02   2.7193090e-02   1.9860743e+00   1.0841060e+02
   4.2814778e-02   4.6170520e-03   1.0925907e-02   2.6128380e-02   1.9830191e+00   1.0770671e+02
   3.9406434e-02   4.4110010e-03   1.0916346e-02   2.5284474e-02   1.9867250e+00   1.0692037e+02
   3.6095286e-02   4.2203870e-03   1.0855264e-02   2.4633666e-02   1.9801364e+00   1.0610774e+02
   3.2995538e-02   4.0491402e-03   1.0749595e-02   2.4148190e-02   1.9753238e+00   1.0526512e+02
   3.0207934e-02   3.9006234e-03   1.0604488e-02   2.3803200e-02   1.9864246e+00   1.0408642e+02
   2.7806490e-02   3.7784184e-03   1.0423015e-02   2.3561208e-02   2.0034523e+00   1.0267728e+02
   2.5844260e-02   3.6863062e-03   1.0208735e-02   2.3378962e-02   2.0117344e+00   1.0133670e+02
   2.4349816e-02   3.6250780e-03   9.9688174e-03   2.3220022e-02   1.9971023e+00   1.0010156e+02
   2.3327706e-02   3.5934424e-03   9.7070900e-03   2.3057308e-02   1.9804586e+00   9.8881790e+01
   2.2758380e-02   3.5912376e-03   9.4259722e-03   2.2878140e-02   2.0024136e+00   9.7492662e+01
   2.2602194e-02   3.6196556e-03   9.1306074e-03   2.2677872e-02   2.0237841e+00   9.5901504e+01
   2.2806076e-02   3.6789514e-03   8.8226810e-03   2.2448256e-02   2.0038075e+00   9.4025486e+01
   2.3307958e-02   3.7668186e-03   8.5048002e-03   2.2176020e-02   2.0000491e+00   9.2165644e+01
   2.4038836e-02   3.8776754e-03   8.1869004e-03   2.1834672e-02   1.9955114e+00   9.0460042e+01
   2.4928562e-02   4.0032140e-03   7.8794938e-03   2.1395822e-02   1.9783858e+00   8.8703122e+01
   2.5916088e-02   4.1350916e-03   7.5886360e-03   2.0851152e-02   2.0023597e+00   8.6908073e+01
   2.6946614e-02   4.2650950e-03   7.3173030e-03   2.0210740e-02   2.0146143e+00   8.4744598e+01
   2.7970616e-02   4.3833290e-03   7.0652760e-03   1.9508919e-02   1.9988242e+00   8.2128988e+01
   2.8946296e-02   4.4819446e-03   6.8270826e-03   1.8794822e-02   1.9982855e+00   7.9699298e+01
   2.9830168e-02   4.5575032e-03   6.5946548e-03   1.8106576e-02   2.0054682e+00   7.7164787e+01
   3.0567994e-02   4.6062414e-03   6.3632710e-03   1.7464561e-02   2.0050498e+00   7.4024719e+01
   3.1104746e-02   4.6245672e-03   6.1285304e-03   1.6875479e-02   2.0029279e+00   7.1128934e+01
   3.1407312e-02   4.6110474e-03   5.8818282e-03   1.6349366e-02   2.0145805e+00   6.8227138e+01
   3.1454992e-02   4.5634260e-03   5.6131788e-03   1.5898636e-02   2.0111374e+00   6.4918217e+01
   3.1251988e-02   4.4813930e-03   5.3164866e-03   1.5524637e-02   2.0137509e+00   6.2031543e+01
   3.0860108e-02   4.3698420e-03   4.9956184e-03   1.5226720e-02   2.0278572e+00   5.9295465e+01
   3.0364136e-02   4.2356272e-03   4.6617976e-03   1.5014465e-02   2.0199770e+00   5.6565741e+01
   2.9846078e-02   4.0829046e-03   4.3247182e-03   1.4914479e-02   2.0235473e+00   5.4106995e+01
   2.9390050e-02   3.9127162e-03   3.9909536e-03   1.4959147e-02   2.0095900e+00   5.1703709e+01
   2.9068870e-02   3.7294348e-03   3.6662378e-03   1.5168283e-02   2.0066360e+00   4.9405959e+01
   2.8929998e-02   3.5413228e-03   3.3535400e-03   1.5547091e-02   2.0243160e+00   4.7496864e+01
   2.8994994e-02   3.3557012e-03   3.0532300e-03   1.6088850e-02   2.0070740e+00   4.5646201e+01
   2.9270044e-02   3.1787190e-03   2.7697924e-03   1.6779653e-02   2.0129893e+00   4.3592478e+01
   2.9737796e-02   3.0148090e-03   2.5106778e-03   1.7601837e-02   2.0116847e+00   4.1731069e+01
   3.0355746e-02   2.8656816e-03   2.2818638e-03   1.8538167e-02   1.9984887e+00   3.9799619e+01
   3.1070188e-02   2.7311560e-03   2.0898628e-03   1.9575870e-02   2.0144720e+00   3.8027570e+01
   3.1815234e-02   2.6109008e-03   1.9410414e-03   2.0701210e-02   2.0005376e+00   3.6182366e+01
   3.2516350e-02   2.5038626e-03   1.8406415e-03   2.1888434e-02   1.9721721e+00   3.3986534e+01
   3.3093224e-02   2.4069052e-03   1.7936606e-03   2.3103182e-02   1.9730932e+00   3.2489326e+01
   3.3485732e-02   2.3161498e-03   1.8077067e-03   2.4313202e-02   1.9945573e+00   3.1098192e+01
   3.3677842e-02   2.2288998e-03   1.8934038e-03   2.5476990e-02   2.0010528e+00   2.9235084e+01
   3.3653890e-02   2.1446348e-03   2.0600242e-03   2.6534712e-02   1.9968651e+00   2.7241198e+01
   3.3378496e-02   2.0635774e-03   2.3175424e-03   2.7409876e-02   1.9914619e+00   2.4908171e+01
   3.2828332e-02   1.9852469e-03   2.6792130e-03   2.8032004e-02   1.9833473e+00   2.2334923e+01
   3.1997884e-02   1.9088082e-03   3.1601056e-03   2.8373146e-02   1.9980046e+00   2.0491224e+01
   3.0911006e-02   1.8346460e-03   3.7765562e-03   2.8422550e-02   2.0045589e+00   1.9280869e+01
   2.9628700e-02   1.7652698e-03   4.5426678e-03   2.8167148e-02   2.0026725e+00   1.7307428e+01
   2.8214170e-02   1.7036750e-03   5.4672798e-03   2.7635760e-02   1.9774269e+00   1.5101463e+01
   2.6710448e-02   1.6525072e-03   6.5550642e-03   2.6898214e-02   1.9612456e+00   1.3324572e+01
   2.5134612e-02   1.6136429e-03   7.8088878e-03   2.6040734e-02   1.9985071e+00   1.1938061e+01
   2.3492204e-02   1.5877415e-03   9.2302214e-03   2.5169026e-02   1.9876517e+00   1.1120462e+01
   2.1829974e-02   1.5755526e-03   1.0815972e-02   2.4385238e-02   1.9578574e+00   1.0153322e+01
   2.0250286e-02   1.5783658e-03   1.2556907e-02   2.3765368e-02   1.9731889e+00   8.6985223e+00
   1.8865691e-02   1.5977155e-03   1.4436402e-02   2.3360668e-02   1.9769975e+00   7.2109428e+00
   1.7771659e-02   1.6356389e-03   1.6429623e-02   2.3199146e-02   1.9760503e+00   6.0159781e+00
   1.7046001e-02   1.6933936e-03   1.8508434e-02   2.3293500e-02   1.9896908e+00   5.0420694e+00
   1.6750151e-02   1.7708873e-03   2.0649528e-02   2.3644870e-02   1.9869505e+00   4.4931480e+00
   1.6934498e-02   1.8687570e-03   2.2849494e-02   2.4241872e-02   1.9854156e+00   4.0798933e+00
   1.7645759e-02   1.9890360e-03   2.5124474e-02   2.5078224e-02   1.9700755e+00   3.3812548e+00
   1.8943111e-02   2.1355386e-03   2.7483420e-02   2.6158462e-02   1.9631930e+00   2.9191825e+00
   2.0894410e-02   2.3136604e-03   2.9915230e-02   2.7476044e-02   1.9876682e+00   2.4987216e+00
   2.3555316e-02   2.5282160e-03   3.2396652e-02   2.9006470e-02   1.9645124e+00   2.2912926e+00
   2.6965012e-02   2.7834498e-03   3.4905232e-02   3.0720028e-02   1.9848630e+00   2.2824692e+00
   3.1143276e-02   3.0838220e-03   3.7410720e-02   3.2589026e-02   1.9925305e+00   2.0440395e+00
   3.6088592e-02   3.4349564e-03   3.9863902e-02   3.4583810e-02   1.9866665e+00   2.0303662e+00
   4.1770612e-02   3.8414676e-03   4.2213602e-02   3.6677730e-02   1.9901946e+00   1.8837955e+00
   4.8130690e-02   4.3053708e-03   4.4405726e-02   3.8849582e-02   1.9324888e+00   1.6760757e+00
   5.5084400e-02   4.8274414e-03   4.6363668e-02   4.1078364e-02   1.9936912e+00   1.5899699e+00
   6.2524382e-02   5.4039026e-03   4.7963322e-02   4.3346918e-02   1.9420030e+00   1.2988648e+00
   7.0392936e-02   6.0287422e-03   4.9054208e-02   4.5619152e-02   1.9949002e+00   1.1627465e+00
   7.8730954e-02   6.6972342e-03   4.9515850e-02   4.7832518e-02   1.9983247e+00   1.0442916e+00
   8.7612984e-02   7.4043324e-03   4.9303868e-02   4.9944790e-02   1.8984211e+00   9.5841702e-01
   9.7056418e-02   8.1443420e-03   4.8503996e-02   5.1937650e-02   2.0453475e+00   1.0395718e+00
   1.0699748e-01   8.9073194e-03   4.7273638e-02   5.3782374e-02   1.8894293e+00   1.0252894e+00
   1.1732821e-01   9.6783998e-03   4.5762188e-02   5.5444142e-02   2.0574536e+00   9.9622598e-01
   1.2789590e-01   1.0437813e-02   4.4117988e-02   5.6879034e-02   1.8789376e+00   1.0212524e+00
   1.3848710e-01   1.1161847e-02   4.2463016e-02   5.8040246e-02   1.8389402e+00   1.0439578e+00
   1.4881210e-01   1.1829817e-02   4.0876788e-02   5.8894594e-02   1.9030288e+00   1.0371550e+00
   1.5851199e-01   1.2426936e-02   3.9414292e-02   5.9400674e-02   1.5225650e+00   1.0246087e+00
   1.6722705e-01   1.2938403e-02   3.8129698e-02   5.9548614e-02   2.0906713e+00   1.0298423e+00
   1.7466679e-01   1.3342813e-02   3.7088412e-02   5.9390744e-02   1.8852661e+00   1.1257068e+00
   1.8068344e-01   1.3621300e-02   3.6355878e-02   5.8990392e-02   1.2361423e+01   1.1893662e+00
   1.8524868e-01   1.3767608e-02   3.5984558e-02   5.8427872e-02   3.6245343e+01   1.2325154e+00
   1.8841337e-01   1.3780803e-02   3.5997390e-02   5.7809000e-02   5.6458004e+01   1.3839050e+00
   1.9029974e-01   1.3659348e-02   3.6394910e-02   5.7233352e-02   7.3615215e+01   1.4118270e+00
   1.9102832e-01   1.3407121e-02   3.7163322e-02   5.6813596e-02   8.9323508e+01   1.3509689e+00
   1.9076321e-01   1.3039991e-02   3.8262022e-02   5.6692300e-02   9.9995464e+01   1.2509417e+00
   1.8974777e-01   1.2579806e-02   3.9622362e-02   5.7005550e-02   1.0714416e+02   1.1419453e+00
   1.8822871e-01   1.2046029e-02   4.1149668e-02   5.7853138e-02   1.1055191e+02   1.0896798e+00
   1.8641893e-01   1.1458334e-02   4.2736874e-02   5.9289534e-02   1.1244669e+02   1.0365365e+00
   1.8440482e-01   1.0840962e-02   4.4267554e-02   6.1318822e-02   1.1372909e+02   1.0066365e+00
   1.8209278e-01   1.0222702e-02   4.5596312e-02   6.3916154e-02   1.1452403e+02   7.6035995e-01
   1.7929185e-01   9.6317120e-03   4.6591520e-02   6.7031970e-02   1.1504513e+02   4.6259792e-01
   1.7574513e-01   9.0912482e-03   4.7206550e-02   7.0589914e-02   1.1503658e+02   4.6206181e-01
   1.7119784e-01   8.6212566e-03   4.7483508e-02   7.4528110e-02   1.1502101e+02   4.5759467e-01
   1.6553507e-01   8.2376054e-03   4.7505496e-02   7.8806566e-02   1.1461860e+02   4.1900027e-01
   1.5876108e-01   7.9515456e-03   4.7339862e-02   8.3400714e-02   1.1414698e+02   4.6150829e-01
   1.5094623e-01   7.7709992e-03   4.7024608e-02   8.8276360e-02   1.1363586e+02   4.2974744e-01
   1.4222372e-01   7.7003550e-03   4.6567914e-02   9.3348446e-02   1.1310753e+02   4.0084791e-01
   1.3273819e-01   7.7424406e-03   4.5947282e-02   9.8501232e-02   1.1280197e+02   3.9300463e-01
   1.2261806e-01   7.8982172e-03   4.5157530e-02   1.0359634e-01   1.1236129e+02   3.7531029e-01
   1.1198822e-01   8.1662054e-03   4.4229342e-02   1.0844003e-01   1.1195319e+02   3.5455867e-01
   1.0101536e-01   8.5419090e-03   4.3208720e-02   1.1280640e-01   1.1167779e+02   3.1554582e-01
   8.9926400e-02   9.0195190e-03   4.2132910e-02   1.1655463e-01   1.1154194e+02   3.2474304e-01
   7.8984984e-02   9.6002784e-03   4.1000406e-02   1.1961558e-01   1.1152283e+02   2.5798357e-01
   6.8471336e-02   1.0288035e-02   3.9790602e-02   1.2194538e-01   1.1159795e+02   2.1778076e-01
   5.8638818e-02   1.1078393e-02   3.8468356e-02   1.2363037e-01   1.1174554e+02   2.4170920e-01
   4.9683812e-02   1.1958961e-02   3.6980280e-02   1.2479688e-01   1.1178305e+02   2.5661401e-01
   4.1744372e-02   1.2908566e-02   3.5311904e-02   1.2549536e-01   1.1191954e+02   4.6655786e-01
   3.4911460e-02   1.3894787e-02   3.3499640e-02   1.2575200e-01   1.1205625e+02   6.6357467e-01
   2.9243388e-02   1.4884136e-02   3.1607440e-02   1.2553442e-01   1.1208921e+02   7.8301400e-01
   2.4764172e-02   1.5845939e-02   2.9709584e-02   1.2473439e-01   1.1219842e+02   9.8532067e-01
   2.1469494e-02   1.6743463e-02   2.7871976e-02   1.2323438e-01   1.1224472e+02   1.3034354e+00
   1.9339531e-02   1.7541196e-02   2.6154248e-02   1.2094787e-01   1.1229654e+02   1.7604332e+00
   1.8342662e-02   1.8210144e-02   2.4596366e-02   1.1781727e-01   1.1236029e+02   1.9223249e+00
   1.8435740e-02   1.8740268e-02   2.3211098e-02   1.1383604e-01   1.1237989e+02   1.8796807e+00
   1.9563629e-02   1.9156314e-02   2.1990902e-02   1.0904971e-01   1.1219375e+02   2.0586400e+00
   2.1656856e-02   1.9491612e-02   2.0918582e-02   1.0355117e-01   1.1167469e+02   2.0350050e+00
   2.4628162e-02   1.9772566e-02   1.9981797e-02   9.7525356e-02   1.1116344e+02   1.7921029e+00
   2.8372518e-02   2.0025284e-02   1.9174559e-02   9.1196990e-02   1.1054232e+02   1.7432592e+00
   3.2769502e-02   2.0272064e-02   1.8505269e-02   8.4766822e-02   1.0965476e+02   1.7307645e+00
   3.7695048e-02   2.0533328e-02   1.7990871e-02   7.8410808e-02   1.0871181e+02   1.7243299e+00
   4.3023870e-02   2.0825902e-02   1.7638728e-02   7.2274074e-02   1.0765338e+02   1.7569083e+00
   4.8619444e-02   2.1167072e-02   1.7445129e-02   6.6462498e-02   1.0643101e+02   1.8225943e+00
   5.4323342e-02   2.1576642e-02   1.7394636e-02   6.1040528e-02   1.0511712e+02   2.1082423e+00
   5.9947960e-02   2.2061212e-02   1.7463468e-02   5.6060356e-02   1.0357710e+02   2.4060521e+00
   6.5314744e-02   2.2610930e-02   1.7631622e-02   5.1563256e-02   1.0159786e+02   2.4460616e+00
   7.0270044e-02   2.3203638e-02   1.7884617e-02   4.7565472e-02   9.9296314e+01   2.5087618e+00
   7.4686994e-02   2.3809542e-02   1.8213553e-02   4.4067272e-02   9.6728663e+01   2.7355339e+00
   7.8522146e-02   2.4401408e-02   1.8614019e-02   4.1038444e-02   9.4092530e+01   2.8476616e+00
   8.1797072e-02   2.4949950e-02   1.9073325e-02   3.8421300e-02   9.1806395e+01   2.9763318e+00
   8.4535240e-02   2.5420742e-02   1.9571363e-02   3.6161494e-02   8.9552332e+01   3.2359679e+00
   8.6745790e-02   2.5789874e-02   2.0082792e-02   3.4208316e-02   8.7435452e+01   3.3793767e+00
   8.8442790e-02   2.6051588e-02   2.0575896e-02   3.2502464e-02   8.5319575e+01   3.4233222e+00
   8.9676190e-02   2.6207608e-02   2.1020224e-02   3.0983602e-02   8.2816628e+01   3.3252072e+00
   9.0482408e-02   2.6256786e-02   2.1377226e-02   2.9599414e-02   8.0446966e+01   3.3304627e+00
   9.0846112e-02   2.6191014e-02   2.1593164e-02   2.8306406e-02   7.7696077e+01   3.5607418e+00
   9.0732658e-02   2.5999504e-02   2.1609158e-02   2.7071002e-02   7.4808245e+01   3.6021647e+00
   9.0117326e-02   2.5679044e-02   2.1383314e-02   2.5876590e-02   7.2190696e+01   3.7576379e+00
   8.9033162e-02   2.5225120e-02   2.0912240e-02   2.4723096e-02   6.9285815e+01   4.0578032e+00
   8.7589190e-02   2.4624180e-02   2.0219630e-02   2.3614094e-02   6.6575732e+01   4.1550010e+00
   8.5914272e-02   2.3880352e-02   1.9349943e-02   2.2552184e-02   6.3724822e+01   4.2255633e+00
   8.4082542e-02   2.3027344e-02   1.8366425e-02   2.1538042e-02   6.0692016e+01   4.3139793e+00
   8.2126182e-02   2.2103556e-02   1.7327800e-02   2.0578662e-02   5.7630697e+01   4.4193872e+00
   8.0084084e-02   2.1139384e-02   1.6286047e-02   1.9697049e-02   5.4558794e+01   4.4643843e+00
   7.7991260e-02   2.0162534e-02   1.5290211e-02   1.8915475e-02   5.2007315e+01   4.4543706e+00
   7.5920618e-02   1.9198741e-02   1.4379899e-02   1.8238646e-02   4.8612002e+01   4.4484480e+00
   7.3991312e-02   1.8264537e-02   1.3582252e-02   1.7657040e-02   4.4756015e+01   4.4386843e+00
   7.2296998e-02   1.7365757e-02   1.2908699e-02   1.7155487e-02   4.1996385e+01   4.5212849e+00
   7.0900636e-02   1.6505480e-02   1.2357226e-02   1.6715814e-02   3.9589525e+01   4.6329661e+00
   6.9833790e-02   1.5697418e-02   1.1913394e-02   1.6321651e-02   3.6844589e+01   4.6632472e+00
   6.9089152e-02   1.4973361e-02   1.1553384e-02   1.5965401e-02   3.3964733e+01   4.6878845e+00
   6.8611182e-02   1.4366921e-02   1.1246343e-02   1.5638760e-02   3.1285075e+01   4.7653902e+00
   6.8281098e-02   1.3901744e-02   1.0957946e-02   1.5329793e-02   2.8931405e+01   4.7611983e+00
   6.7979940e-02   1.3595498e-02   1.0665995e-02   1.5031618e-02   2.7163408e+01   4.7280537e+00
   6.7603684e-02   1.3462256e-02   1.0361481e-02   1.4742789e-02   2.5071850e+01   4.7146835e+00
   6.7026554e-02   1.3513737e-02   1.0042968e-02   1.4471546e-02   2.2772129e+01   4.6558699e+00
   6.6126550e-02   1.3755831e-02   9.7137572e-03   1.4229700e-02   2.1031990e+01   4.6334123e+00
   6.4792968e-02   1.4185944e-02   9.3759090e-03   1.4020165e-02   1.9381340e+01   4.6585731e+00
   6.2954064e-02   1.4790246e-02   9.0351494e-03   1.3836520e-02   1.8142385e+01   4.7345901e+00
   6.0599396e-02   1.5541814e-02   8.6992382e-03   1.3659959e-02   1.6528843e+01   4.7507010e+00
   5.7740732e-02   1.6403205e-02   8.3696352e-03   1.3461521e-02   1.4588140e+01   4.7231461e+00
   5.4423380e-02   1.7332538e-02   8.0415398e-03   1.3218611e-02   1.2422279e+01   4.7646003e+00
   5.0751468e-02   1.8295454e-02   7.7090388e-03   1.2919440e-02   1.0182208e+01   4.7869066e+00
   4.6857066e-02   1.9274526e-02   7.3725516e-03   1.2556761e-02   9.1634161e+00   4.7977384e+00
   4.2859724e-02   2.0283784e-02   7.0396140e-03   1.2134876e-02   8.6224774e+00   4.7966377e+00
   3.8866632e-02   2.1359022e-02   6.7205198e-03   1.1667098e-02   8.0341592e+00   4.8031073e+00
   3.4983488e-02   2.2528680e-02   6.4262596e-03   1.1163357e-02   6.9885302e+00   4.8196370e+00
   3.1300428e-02   2.3813346e-02   6.1679876e-03   1.0627962e-02   6.0140866e+00   4.7849098e+00
   2.7880866e-02   2.5227084e-02   5.9531306e-03   1.0064198e-02   5.3028509e+00   4.7493539e+00
   2.4760326e-02   2.6779286e-02   5.7845154e-03   9.4839374e-03   4.4624979e+00   4.7107450e+00
   2.1953774e-02   2.8473370e-02   5.6664044e-03   8.9039768e-03   4.3598518e+00   4.6222282e+00
   1.9458279e-02   3.0312192e-02   5.6056912e-03   8.3372550e-03   4.4100247e+00   4.6078892e+00
   1.7262640e-02   3.2305238e-02   5.6075628e-03   7.7961072e-03   4.2543751e+00   4.6135820e+00
   1.5367473e-02   3.4445906e-02   5.6728188e-03   7.2957470e-03   4.0552359e+00   4.4708569e+00
   1.3778254e-02   3.6726540e-02   5.7997788e-03   6.8516372e-03   3.4853063e+00   4.4005866e+00
   1.2494415e-02   3.9151146e-02   5.9819800e-03   6.4723056e-03   2.5691866e+00   4.4498334e+00
   1.1508241e-02   4.1715242e-02   6.2071782e-03   6.1591788e-03   1.9709964e+00   4.4896635e+00
   1.0802279e-02   4.4414584e-02   6.4610098e-03   5.9124308e-03   2.0000508e+00   4.5503326e+00
   1.0352458e-02   4.7242712e-02   6.7271828e-03   5.7328944e-03   2.0057694e+00   4.5334439e+00
   1.0130030e-02   5.0176728e-02   6.9936078e-03   5.6196834e-03   1.9778998e+00   4.4920183e+00
   1.0099965e-02   5.3165062e-02   7.2510176e-03   5.5676508e-03   2.0031850e+00   4.5032819e+00
   1.0222341e-02   5.6136046e-02   7.4862386e-03   5.5709848e-03   1.9920778e+00   4.4744171e+00
   1.0455113e-02   5.9015126e-02   7.6826014e-03   5.6225978e-03   1.9993563e+00   4.5013042e+00
   1.0753934e-02   6.1706852e-02   7.8220242e-03   5.7115764e-03   1.9800852e+00   4.5121599e+00
   1.1077785e-02   6.4108078e-02   7.8884002e-03   5.8267562e-03   2.0026283e+00   4.5215357e+00
   1.1395713e-02   6.6125018e-02   7.8640308e-03   5.9549418e-03   1.9816901e+00   4.6414986e+00
   1.1684587e-02   6.7659520e-02   7.7421980e-03   6.0796314e-03   1.9635911e+00   4.5381285e+00
   1.1924237e-02   6.8630360e-02   7.5384138e-03   6.1820842e-03   1.9842008e+00   4.4497499e+00
   1.2096162e-02   6.9002668e-02   7.2735282e-03   6.2403810e-03   1.9781770e+00   4.2743150e+00
   1.2189321e-02   6.8786820e-02   6.9693618e-03   6.2302772e-03   1.9851424e+00   3.7981483e+00
   1.2202106e-02   6.8027532e-02   6.6521866e-03   6.1368186e-03   1.9646186e+00   3.6974636e+00
   1.2135284e-02   6.6812878e-02   6.3504162e-03   5.9749322e-03   1.9715164e+00   3.6483564e+00
   1.1986763e-02   6.5279498e-02   6.0923548e-03   5.7811760e-03   2.0029029e+00   3.6389785e+00
   1.1752959e-02   6.3565692e-02   5.9003512e-03   5.5904946e-03   1.9885713e+00   3.7562583e+00
   1.1435012e-02   6.1770644e-02   5.7926932e-03   5.4333916e-03   1.9856099e+00   3.8966396e+00
   1.1042176e-02   5.9967074e-02   5.7892608e-03   5.3362760e-03   1.9894826e+00   4.1405336e+00
   1.0587320e-02   5.8211006e-02   5.9078662e-03   5.3225902e-03   1.9820132e+00   4.1679028e+00
   1.0082456e-02   5.6526820e-02   6.1598026e-03   5.4145230e-03   1.9901833e+00   4.5269443e+00
   9.5361010e-03   5.4904154e-02   6.5526062e-03   5.6326510e-03   1.9936760e+00   4.3606472e+00
   8.9525480e-03   5.3320412e-02   7.0908086e-03   5.9962728e-03   1.9899370e+00   4.5230029e+00
   8.3374792e-03   5.1771854e-02   7.7760758e-03   6.5229646e-03   1.9825244e+00   4.2440838e+00
   7.7004642e-03   5.0274006e-02   8.6097370e-03   7.2333082e-03   1.9822480e+00   6.1798305e+00
   7.0549546e-03   4.8830564e-02   9.5918438e-03   8.1507042e-03   1.9816538e+00   2.2090579e+01
   6.4211632e-03   4.7450112e-02   1.0719066e-02   9.3023962e-03   1.9781601e+00   4.4880034e+01
   5.8253490e-03   4.6185028e-02   1.1982174e-02   1.0721470e-02   1.9762594e+00   6.1472113e+01
   5.2979728e-03   4.5101696e-02   1.3366076e-02   1.2436421e-02   1.9574164e+00   7.4166643e+01
   4.8722760e-03   4.4241144e-02   1.4852176e-02   1.4465969e-02   1.9725663e+00   8.3368065e+01
   4.5823574e-03   4.3622542e-02   1.6415481e-02   1.6817074e-02   1.9623935e+00   9.0306642e+01
   4.4626036e-03   4.3243488e-02   1.8023056e-02   1.9485445e-02   1.9645768e+00   9.5472402e+01
   4.5463662e-03   4.3064070e-02   1.9638049e-02   2.2459812e-02   1.9974166e+00   9.7872669e+01
   4.8663274e-03   4.3018218e-02   2.1219554e-02   2.5717586e-02   1.9626895e+00   9.9705122e+01
   5.4573998e-03   4.3043170e-02   2.2720164e-02   2.9217998e-02   1.9743404e+00   1.0109845e+02
   6.3565914e-03   4.3065756e-02   2.4081060e-02   3.2897582e-02   1.9825879e+00   1.0244380e+02
   7.6012598e-03   4.2972996e-02   2.5229970e-02   3.6675806e-02   1.9608879e+00   1.0393135e+02
   9.2273284e-03   4.2611268e-02   2.6095340e-02   4.0464826e-02   1.9735223e+00   1.0499438e+02
   1.1268775e-02   4.1862196e-02   2.6623018e-02   4.4159692e-02   1.9722793e+00   1.0549409e+02
   1.3756983e-02   4.0716430e-02   2.6788234e-02   4.7624832e-02   1.9791377e+00   1.0559831e+02
   1.6716574e-02   3.9216326e-02   2.6599236e-02   5.0722384e-02   1.9733261e+00   1.0595515e+02
   2.0162480e-02   3.7412864e-02   2.6095220e-02   5.3345102e-02   1.9717459e+00   1.0651355e+02
   2.4094000e-02   3.5368712e-02   2.5350416e-02   5.5403340e-02   1.9719374e+00   1.0723438e+02
   2.8496282e-02   3.3141056e-02   2.4457394e-02   5.6829340e-02   1.9614961e+00   1.0794384e+02
   3.3348438e-02   3.0797330e-02   2.3503238e-02   5.7602720e-02   1.9790396e+00   1.0846894e+02
   3.8614656e-02   2.8412236e-02   2.2564080e-02   5.7735124e-02   1.9949773e+00   1.0893555e+02
   4.4235542e-02   2.6049236e-02   2.1696854e-02   5.7244234e-02   1.9950529e+00   1.0939328e+02
   5.0126294e-02   2.3763320e-02   2.0934628e-02   5.6162012e-02   1.9858781e+00   1.0986425e+02
   5.6166562e-02   2.1598206e-02   2.0287178e-02   5.4544138e-02   1.9821032e+00   1.1020910e+02
   6.2191834e-02   1.9585592e-02   1.9741747e-02   5.2460992e-02   1.9955327e+00   1.1048709e+02
   6.7999620e-02   1.7745158e-02   1.9267247e-02   5.0012410e-02   1.9934705e+00   1.1068044e+02
   7.3349858e-02   1.6087361e-02   1.8826100e-02   4.7323718e-02   1.9627999e+00   1.1085489e+02
   7.7987740e-02   1.4618227e-02   1.8380954e-02   4.4503806e-02   1.9766916e+00   1.1115269e+02
   8.1717318e-02   1.3347749e-02   1.7882285e-02   4.1644992e-02   1.9938940e+00   1.1135949e+02
   8.4421418e-02   1.2291542e-02   1.7286032e-02   3.8848684e-02   1.9666389e+00   1.1143668e+02
   8.6071664e-02   1.1455372e-02   1.6583885e-02   3.6218192e-02   1.9840567e+00   1.1143982e+02
   8.6758524e-02   1.0833336e-02   1.5797850e-02   3.3834026e-02   1.9976399e+00   1.1139246e+02
   8.6612704e-02   1.0413672e-02   1.4968275e-02   3.1741516e-02   1.9796808e+00   1.1129416e+02
   8.5772160e-02   1.0180728e-02   1.4137710e-02   2.9955550e-02   1.9931254e+00   1.1108429e+02
   8.4422804e-02   1.0117905e-02   1.3342193e-02   2.8478890e-02   2.0189557e+00   1.1088004e+02
   8.2749972e-02   1.0207224e-02   1.2616120e-02   2.7304446e-02   2.0237917e+00   1.1064915e+02
   8.0903900e-02   1.0428220e-02   1.1990047e-02   2.6413196e-02   2.0291986e+00   1.1027199e+02
   7.8985346e-02   1.0756779e-02   1.1486485e-02   2.5781386e-02   2.0224410e+00   1.0982437e+02
   7.7056966e-02   1.1169114e-02   1.1117248e-02   2.5369796e-02   1.9998160e+00   1.0938469e+02
   7.5186168e-02   1.1640509e-02   1.0884556e-02   2.5134932e-02   2.0150581e+00   1.0899471e+02
   7.3406394e-02   1.2140807e-02   1.0780349e-02   2.5046028e-02   2.0025372e+00   1.0853882e+02
   7.1736888e-02   1.2635754e-02   1.0785302e-02   2.5074260e-02   1.9786606e+00   1.0790556e+02
   7.0245498e-02   1.3090621e-02   1.0871173e-02   2.5195764e-02   1.9884909e+00   1.0709265e+02
   6.9014592e-02   1.3481377e-02   1.1003142e-02   2.5385066e-02   1.9760694e+00   1.0608900e+02
   6.8106182e-02   1.3793632e-02   1.1144541e-02   2.5603824e-02   1.9781726e+00   1.0507250e+02
   6.7529878e-02   1.4018201e-02   1.1254268e-02   2.5818990e-02   1.9865897e+00   1.0415441e+02
   6.7223062e-02   1.4154581e-02   1.1290180e-02   2.6006150e-02   1.9933545e+00   1.0306800e+02
   6.7079114e-02   1.4204283e-02   1.1224980e-02   2.6131150e-02   2.0053824e+00   1.0159114e+02
   6.6987450e-02   1.4175258e-02   1.1052077e-02   2.6156862e-02   1.9946672e+00   9.9997729e+01
   6.6889296e-02   1.4084699e-02   1.0782162e-02   2.6058146e-02   1.9803212e+00   9.8493534e+01
   6.6779474e-02   1.3945583e-02   1.0437716e-02   2.5829904e-02   1.9678681e+00   9.6813382e+01
   6.6648822e-02   1.3761107e-02   1.0046649e-02   2.5499932e-02   1.9719082e+00   9.5122374e+01
   6.6451224e-02   1.3523314e-02   9.6335504e-03   2.5107362e-02   1.9855660e+00   9.3505777e+01
   6.6121474e-02   1.3223274e-02   9.2149348e-03   2.4673418e-02   1.9885657e+00   9.1673225e+01
   6.5618058e-02   1.2861444e-02   8.8003230e-03   2.4206936e-02   1.9851785e+00   8.9827657e+01
   6.4908038e-02   1.2440541e-02   8.3952798e-03   2.3713848e-02   1.9761312e+00   8.8026906e+01
   6.3960958e-02   1.1963355e-02   8.0055124e-03   2.3199902e-02   1.9978283e+00   8.5937033e+01
   6.2767278e-02   1.1435703e-02   7.6360694e-03   2.2662750e-02   2.0229270e+00   8.3615039e+01
   6.1315972e-02   1.0867229e-02   7.2908032e-03   2.2092082e-02   2.0110394e+00   8.1471218e+01
   5.9597806e-02   1.0266794e-02   6.9718006e-03   2.1494308e-02   2.0451313e+00   7.9017543e+01
   5.7600834e-02   9.6404956e-03   6.6756334e-03   2.0900006e-02   2.0593552e+00   7.6276302e+01
   5.5322194e-02   8.9965198e-03   6.3930670e-03   2.0343974e-02   2.0231300e+00   7.3819201e+01
   5.2786792e-02   8.3403714e-03   6.1149320e-03   1.9847935e-02   2.0320080e+00   7.1490360e+01
   5.0008716e-02   7.6776184e-03   5.8321328e-03   1.9415906e-02   2.0237720e+00   6.9132586e+01
   4.7031524e-02   7.0204640e-03   5.5312784e-03   1.9033002e-02   2.0127376e+00   6.6430831e+01
   4.3969170e-02   6.3824584e-03   5.2029790e-03   1.8672908e-02   2.0096371e+00   6.3739712e+01
   4.0939782e-02   5.7754242e-03   4.8493564e-03   1.8319992e-02   1.9866267e+00   6.1072870e+01
   3.8029494e-02   5.2074686e-03   4.4813618e-03   1.7981815e-02   2.0015732e+00   5.8609297e+01
   3.5303920e-02   4.6845348e-03   4.1121706e-03   1.7690007e-02   2.0141871e+00   5.6668895e+01
   3.2829834e-02   4.2117190e-03   3.7521958e-03   1.7485871e-02   1.9888996e+00   5.4389608e+01
   3.0679728e-02   3.7912046e-03   3.4119738e-03   1.7399274e-02   1.9792710e+00   5.2226393e+01
   2.8911028e-02   3.4235960e-03   3.1022756e-03   1.7451512e-02   2.0009159e+00   5.0355471e+01
   2.7557470e-02   3.1072240e-03   2.8307310e-03   1.7656225e-02   2.0072106e+00   4.8067202e+01
   2.6628456e-02   2.8373876e-03   2.6044666e-03   1.8013116e-02   1.9906929e+00   4.5850234e+01
   2.6121510e-02   2.6060292e-03   2.4325538e-03   1.8524060e-02   1.9795941e+00   4.3755261e+01
   2.6030964e-02   2.4042508e-03   2.3243224e-03   1.9202321e-02   1.9899225e+00   4.1599502e+01
   2.6338834e-02   2.2289400e-03   2.2875274e-03   2.0058374e-02   1.9960939e+00   3.9646425e+01
   2.7010836e-02   2.0807600e-03   2.3288776e-03   2.1093860e-02   1.9910960e+00   3.7809241e+01
   2.7992334e-02   1.9581912e-03   2.4566630e-03   2.2295082e-02   1.9896314e+00   3.5605410e+01
   2.9211518e-02   1.8582632e-03   2.6793610e-03   2.3638970e-02   1.9855830e+00   3.2875671e+01
   3.0591344e-02   1.7789894e-03   3.0016320e-03   2.5110722e-02   1.9880651e+00   3.0800502e+01
   3.2043038e-02   1.7190874e-03   3.4238762e-03   2.6691082e-02   1.9686412e+00   2.9383283e+01
   3.3458670e-02   1.6758198e-03   3.9420468e-03   2.8343782e-02   1.9660669e+00   2.7259087e+01
   3.4722162e-02   1.6449981e-03   4.5518676e-03   3.0010430e-02   1.9954184e+00   2.4208315e+01
   3.5726016e-02   1.6241868e-03   5.2513656e-03   3.1627006e-02   1.9850781e+00   2.1388498e+01
   3.6362396e-02   1.6140618e-03   6.0352004e-03   3.3152082e-02   1.9820705e+00   1.9361393e+01
   3.6532906e-02   1.6168875e-03   6.8941370e-03   3.4548364e-02   1.9876551e+00   1.7094013e+01
   3.6235830e-02   1.6347731e-03   7.8171874e-03   3.5774206e-02   1.9657797e+00   1.5029755e+01
   3.5579272e-02   1.6683269e-03   8.7997224e-03   3.6802532e-02   1.9810852e+00   1.3378190e+01
   3.4686194e-02   1.7165481e-03   9.8511692e-03   3.7620918e-02   1.9956495e+00   1.1889121e+01
   3.3652410e-02   1.7772120e-03   1.0984230e-02   3.8203000e-02   1.9751002e+00   1.0583398e+01
   3.2549238e-02   1.8471672e-03   1.2208409e-02   3.8516392e-02   1.9782691e+00   8.9503063e+00
   3.1430850e-02   1.9233315e-03   1.3536225e-02   3.8586698e-02   1.9763790e+00   8.1111937e+00
   3.0353194e-02   2.0025450e-03   1.4982558e-02   3.8492890e-02   1.9707831e+00   7.0135846e+00
   2.9381698e-02   2.0808334e-03   1.6557048e-02   3.8330202e-02   1.9879455e+00   5.4059489e+00
   2.8601292e-02   2.1549478e-03   1.8260559e-02   3.8202720e-02   1.9961083e+00   4.7625832e+00
   2.8129968e-02   2.2249234e-03   2.0088556e-02   3.8199386e-02   1.9834997e+00   3.8370216e+00
   2.8110062e-02   2.2940968e-03   2.2031724e-02   3.8379182e-02   1.9645518e+00   3.0463213e+00
   2.8682702e-02   2.3669522e-03   2.4073402e-02   3.8772896e-02   1.9874527e+00   2.7332768e+00
   2.9969424e-02   2.4490962e-03   2.6194968e-02   3.9387166e-02   1.9821547e+00   2.4742599e+00
   3.2067948e-02   2.5472570e-03   2.8376426e-02   4.0206370e-02   1.9869366e+00   2.4464880e+00
   3.5051854e-02   2.6675092e-03   3.0586560e-02   4.1195032e-02   1.9988696e+00   2.2101568e+00
   3.8967750e-02   2.8149502e-03   3.2778278e-02   4.2302372e-02   1.9496887e+00   2.1772010e+00
   4.3833308e-02   2.9923794e-03   3.4885412e-02   4.3469930e-02   1.9971953e+00   2.1879294e+00
   4.9640340e-02   3.1996208e-03   3.6818272e-02   4.4654614e-02   1.9501051e+00   2.1169375e+00
   5.6355878e-02   3.4339466e-03   3.8462966e-02   4.5829934e-02   1.9685052e+00   2.0885369e+00
   6.3910180e-02   3.6891586e-03   3.9683972e-02   4.6951336e-02   1.9987180e+00   1.7711142e+00
   7.2194366e-02   3.9564502e-03   4.0348934e-02   4.7952572e-02   1.9480638e+00   1.5747328e+00
   8.1081946e-02   4.2247320e-03   4.0414618e-02   4.8779294e-02   2.0441819e+00   1.4648315e+00
   9.0462760e-02   4.4843580e-03   3.9965460e-02   4.9405032e-02   1.9057581e+00   1.2473887e+00
   1.0026720e-01   4.7339832e-03   3.9117424e-02   4.9827942e-02   2.0157455e+00   1.0878752e+00
   1.1043828e-01   4.9790658e-03   3.7962364e-02   5.0041030e-02   1.9629861e+00   9.6742898e-01
   1.2088589e-01   5.2265572e-03   3.6593026e-02   5.0026206e-02   1.9377555e+00   9.3756398e-01
   1.3145823e-01   5.4826700e-03   3.5103704e-02   4.9797912e-02   2.0287355e+00   9.7686921e-01
   1.4190828e-01   5.7528356e-03   3.3580596e-02   4.9384734e-02   1.7480506e+00   9.6581907e-01
   1.5190901e-01   6.0409626e-03   3.2098256e-02   4.8798078e-02   2.0280466e+00   9.0786691e-01
   1.6109686e-01   6.3469870e-03   3.0722042e-02   4.8056026e-02   1.5436824e+00   9.1959728e-01
   1.6905885e-01   6.6670186e-03   2.9514314e-02   4.7200364e-02   1.9476922e+00   9.7277073e-01
   1.7541317e-01   6.9932170e-03   2.8538106e-02   4.6296066e-02   1.7314560e+00   1.1473868e+00
   1.7990500e-01   7.3122876e-03   2.7851636e-02   4.5415270e-02   6.1678820e+00   1.2747768e+00
   1.8233672e-01   7.6094074e-03   2.7491272e-02   4.4629800e-02   2.6834788e+01   1.2308661e+00
   1.8264711e-01   7.8743686e-03   2.7467126e-02   4.4010854e-02   5.0431328e+01   1.2497254e+00
   1.8101256e-01   8.1008458e-03   2.7767048e-02   4.3622616e-02   6.8241250e+01   1.2118563e+00
   1.7772702e-01   8.2819916e-03   2.8357782e-02   4.3516446e-02   8.4264808e+01   1.1441763e+00
   1.7314588e-01   8.4141038e-03   2.9191392e-02   4.3730368e-02   9.5369207e+01   1.0434401e+00
   1.6765085e-01   8.4999168e-03   3.0211286e-02   4.4297888e-02   1.0316867e+02   9.5479798e-01
   1.6156106e-01   8.5419444e-03   3.1355104e-02   4.5238950e-02   1.0831516e+02   1.0052958e+00
   1.5508806e-01   8.5373618e-03   3.2555752e-02   4.6556336e-02   1.1112950e+02   9.3497604e-01
   1.4829893e-01   8.4812840e-03   3.3734010e-02   4.8248352e-02   1.1307803e+02   8.4800370e-01
   1.4108899e-01   8.3774784e-03   3.4796886e-02   5.0298154e-02   1.1401533e+02   8.2553314e-01
   1.3330721e-01   8.2353184e-03   3.5651776e-02   5.2666036e-02   1.1463182e+02   7.5859865e-01
   1.2497877e-01   8.0642310e-03   3.6207168e-02   5.5322954e-02   1.1474702e+02   7.4750714e-01
   1.1626060e-01   7.8825132e-03   3.6399398e-02   5.8268652e-02   1.1488373e+02   7.6524309e-01
   1.0727905e-01   7.7107184e-03   3.6225560e-02   6.1526344e-02   1.1493196e+02   7.3701552e-01
   9.8119336e-02   7.5695162e-03   3.5707622e-02   6.5161520e-02   1.1470396e+02   6.8655941e-01
   8.8827110e-02   7.4874956e-03   3.4880030e-02   6.9238722e-02   1.1451201e+02   6.4811075e-01
   7.9463168e-02   7.4944540e-03   3.3796136e-02   7.3765648e-02   1.1420572e+02   5.9247149e-01
   7.0180112e-02   7.6159006e-03   3.2505634e-02   7.8712740e-02   1.1404879e+02   5.6975189e-01
   6.1182178e-02   7.8703934e-03   3.1062156e-02   8.4001116e-02   1.1393344e+02   5.4396298e-01
   5.2657388e-02   8.2697106e-03   2.9521268e-02   8.9479662e-02   1.1391208e+02   4.9243415e-01
   4.4754562e-02   8.8191932e-03   2.7927136e-02   9.4917332e-02   1.1377259e+02   5.0673217e-01
   3.7575486e-02   9.5149026e-03   2.6329240e-02   1.0004016e-01   1.1339596e+02   4.7906175e-01
   3.1174174e-02   1.0344423e-02   2.4777552e-02   1.0458580e-01   1.1314843e+02   5.0669453e-01
   2.5570280e-02   1.1286592e-02   2.3304418e-02   1.0830821e-01   1.1291625e+02   5.4020130e-01
   2.0755058e-02   1.2312516e-02   2.1933102e-02   1.1107315e-01   1.1286166e+02   5.8370535e-01
   1.6692355e-02   1.3385272e-02   2.0678222e-02   1.1286034e-01   1.1278615e+02   7.0971493e-01
   1.3326089e-02   1.4460174e-02   1.9540763e-02   1.1364441e-01   1.1251988e+02   6.5069692e-01
   1.0586105e-02   1.5488588e-02   1.8516913e-02   1.1341487e-01   1.1240345e+02   9.0221849e-01
   8.3955074e-03   1.6426040e-02   1.7593478e-02   1.1219058e-01   1.1217285e+02   1.2210288e+00
   6.6743498e-03   1.7242417e-02   1.6745407e-02   1.1002728e-01   1.1185215e+02   1.2127309e+00
   5.3413872e-03   1.7911525e-02   1.5955756e-02   1.0706637e-01   1.1155384e+02   1.3827028e+00
   4.3255110e-03   1.8417701e-02   1.5219676e-02   1.0348192e-01   1.1120639e+02   1.6157934e+00
   3.5739472e-03   1.8782608e-02   1.4535494e-02   9.9403026e-02   1.1081084e+02   1.8827086e+00
   3.0462074e-03   1.9046514e-02   1.3909869e-02   9.4924614e-02   1.1021639e+02   1.8462180e+00
   2.7070764e-03   1.9240336e-02   1.3353070e-02   9.0111488e-02   1.0954649e+02   1.7149593e+00
   2.5248774e-03   1.9380495e-02   1.2875233e-02   8.5005784e-02   1.0865212e+02   1.8252226e+00
   2.4706058e-03   1.9471816e-02   1.2500849e-02   7.9675740e-02   1.0760702e+02   1.7596153e+00
   2.5169876e-03   1.9515154e-02   1.2264509e-02   7.4217048e-02   1.0647246e+02   1.7615418e+00
   2.6380550e-03   1.9506449e-02   1.2197963e-02   6.8750994e-02   1.0501638e+02   1.8036285e+00
   2.8097486e-03   1.9444409e-02   1.2329790e-02   6.3404432e-02   1.0336146e+02   1.8047166e+00
   3.0106320e-03   1.9333243e-02   1.2681058e-02   5.8288998e-02   1.0143797e+02   1.8534552e+00
   3.2229978e-03   1.9175749e-02   1.3261653e-02   5.3517822e-02   9.9088475e+01   1.8287425e+00
   3.4335792e-03   1.8973816e-02   1.4072536e-02   4.9181026e-02   9.6260029e+01   1.8832335e+00
   3.6333790e-03   1.8718753e-02   1.5107562e-02   4.5330080e-02   9.3562700e+01   2.0403849e+00
   3.8185956e-03   1.8399295e-02   1.6351251e-02   4.1984228e-02   9.1085740e+01   2.1772529e+00
   3.9912936e-03   1.8020931e-02   1.7782426e-02   3.9131808e-02   8.8579652e+01   2.2647081e+00
   4.1573880e-03   1.7601533e-02   1.9380058e-02   3.6734870e-02   8.6165015e+01   2.3405401e+00
   4.3236288e-03   1.7167133e-02   2.1115548e-02   3.4738944e-02   8.3426546e+01   2.4061949e+00
   4.4958850e-03   1.6745746e-02   2.2945334e-02   3.3096280e-02   8.0395399e+01   2.4761305e+00
   4.6790890e-03   1.6357527e-02   2.4811736e-02   3.1762536e-02   7.6970887e+01   2.5581782e+00
   4.8773634e-03   1.6013375e-02   2.6652032e-02   3.0679566e-02   7.3716365e+01   2.6190491e+00
   5.0932732e-03   1.5717142e-02   2.8401814e-02   2.9794640e-02   7.0945991e+01   2.7038411e+00
   5.3279922e-03   1.5473435e-02   2.9979252e-02   2.9071636e-02   6.7810409e+01   2.8538244e+00
   5.5808296e-03   1.5290992e-02   3.1295454e-02   2.8459654e-02   6.4424819e+01   2.9395042e+00
   5.8491610e-03   1.5182893e-02   3.2282822e-02   2.7899588e-02   6.1010539e+01   2.9195352e+00
   6.1303850e-03   1.5164772e-02   3.2877854e-02   2.7362990e-02   5.7795710e+01   3.0350429e+00
   6.4203406e-03   1.5248252e-02   3.3015648e-02   2.6840772e-02   5.4512197e+01   3.0907144e+00
   6.7123240e-03   1.5439966e-02   3.2679510e-02   2.6309802e-02   5.1129491e+01   3.1019987e+00
   6.9997592e-03   1.5748003e-02   3.1909910e-02   2.5735418e-02   4.7768518e+01   3.1556459e+00
   7.2775230e-03   1.6192454e-02   3.0762156e-02   2.5107164e-02   4.4674891e+01   3.0052413e+00
   7.5424224e-03   1.6805413e-02   2.9301400e-02   2.4436298e-02   4.1881460e+01   3.2258826e+00
   7.7927432e-03   1.7618423e-02   2.7614960e-02   2.3734340e-02   3.8276468e+01   3.5031208e+00
   8.0258190e-03   1.8654603e-02   2.5794046e-02   2.3021134e-02   3.5240241e+01   3.5329975e+00
   8.2348762e-03   1.9922780e-02   2.3921832e-02   2.2314692e-02   3.3115704e+01   3.8495162e+00
   8.4123046e-03   2.1413634e-02   2.2073974e-02   2.1618352e-02   3.0767887e+01   3.9370657e+00
   8.5562042e-03   2.3109724e-02   2.0313562e-02   2.0926396e-02   2.8882821e+01   3.9408979e+00
   8.6697452e-03   2.4988338e-02   1.8689349e-02   2.0232250e-02   2.7522626e+01   4.0932426e+00
   8.7563956e-03   2.7010768e-02   1.7231449e-02   1.9532285e-02   2.5406250e+01   4.2099598e+00
   8.8160664e-03   2.9115940e-02   1.5951400e-02   1.8829808e-02   2.2140859e+01   4.3450463e+00
   8.8473330e-03   3.1223266e-02   1.4846775e-02   1.8137069e-02   1.9713172e+01   4.3525327e+00
   8.8496626e-03   3.3254170e-02   1.3903948e-02   1.7463510e-02   1.8443786e+01   4.3905606e+00
   8.8213344e-03   3.5158338e-02   1.3106850e-02   1.6817248e-02   1.7085635e+01   4.3719977e+00
   8.7629352e-03   3.6925996e-02   1.2437829e-02   1.6208249e-02   1.5865388e+01   4.3519369e+00
   8.6800858e-03   3.8573198e-02   1.1876898e-02   1.5643468e-02   1.4676110e+01   4.4229000e+00
   8.5811484e-03   4.0126504e-02   1.1403663e-02   1.5124603e-02   1.2951186e+01   4.4567069e+00
   8.4753656e-03   4.1631814e-02   1.0992534e-02   1.4645156e-02   1.1198149e+01   4.5035505e+00
   8.3705054e-03   4.3129346e-02   1.0621356e-02   1.4203912e-02   9.9474472e+00   4.4646952e+00
   8.2715446e-03   4.4624626e-02   1.0279130e-02   1.3805636e-02   8.7291850e+00   4.4560007e+00
   8.1830018e-03   4.6093778e-02   9.9597524e-03   1.3444033e-02   7.6204247e+00   4.4574962e+00
   8.1111214e-03   4.7499408e-02   9.6592512e-03   1.3099408e-02   6.6560705e+00   4.4021835e+00
   8.0618806e-03   4.8809488e-02   9.3726696e-03   1.2744309e-02   5.5122341e+00   4.3659903e+00
   8.0396524e-03   4.9981678e-02   9.0953748e-03   1.2357693e-02   4.4382117e+00   4.3296709e+00
   8.0477698e-03   5.0982274e-02   8.8288718e-03   1.1926670e-02   3.9449742e+00   4.3093293e+00
   8.0879720e-03   5.1809436e-02   8.5788450e-03   1.1433797e-02   3.9472932e+00   4.1260736e+00
   8.1617812e-03   5.2470546e-02   8.3500118e-03   1.0868484e-02   3.9996584e+00   3.9625104e+00
   8.2722624e-03   5.3008606e-02   8.1423202e-03   1.0238357e-02   3.7228266e+00   3.9499681e+00
   8.4204370e-03   5.3488882e-02   7.9496894e-03   9.5574398e-03   2.6401823e+00   3.9185628e+00
   8.6032488e-03   5.3956704e-02   7.7620682e-03   8.8404652e-03   1.9159118e+00   3.9242487e+00
   8.8163234e-03   5.4440320e-02   7.5680152e-03   8.1062728e-03   2.0119350e+00   3.9095611e+00
   9.0530368e-03   5.4940592e-02   7.3582652e-03   7.3777458e-03   1.9864975e+00   3.9356070e+00
   9.3061982e-03   5.5433616e-02   7.1292586e-03   6.6766674e-03   1.9862017e+00   3.9481252e+00
   9.5728544e-03   5.5887704e-02   6.8808636e-03   6.0181690e-03   1.9829450e+00   3.8799510e+00
   9.8481840e-03   5.6278908e-02   6.6111818e-03   5.4149020e-03   1.9606804e+00   3.6624347e+00
   1.0119146e-02   5.6597838e-02   6.3178638e-03   4.8797154e-03   1.9866475e+00   3.2928939e+00
   1.0373212e-02   5.6861494e-02   6.0024062e-03   4.4211742e-03   1.9621925e+00   3.1398095e+00
   1.0606748e-02   5.7112300e-02   5.6699176e-03   4.0426408e-03   1.9906396e+00   3.0933899e+00
   1.0819738e-02   5.7368786e-02   5.3278222e-03   3.7434638e-03   1.9829087e+00   3.0570879e+00
   1.1009013e-02   5.7616036e-02   4.9845130e-03   3.5212776e-03   1.9755585e+00   3.0336098e+00
   1.1167772e-02   5.7821144e-02   4.6490282e-03   3.3734158e-03   1.9950111e+00   2.9613711e+00
   1.1287496e-02   5.7947682e-02   4.3312672e-03   3.2958270e-03   1.9811251e+00   2.9597324e+00
   1.1359032e-02   5.7989670e-02   4.0386792e-03   3.2826632e-03   1.9771131e+00   2.9398180e+00
   1.1374283e-02   5.7946580e-02   3.7764950e-03   3.3288518e-03   1.9907933e+00   2.9874549e+00
   1.1332697e-02   5.7805612e-02   3.5501676e-03   3.4326894e-03   1.9939001e+00   2.9753599e+00
   1.1242324e-02   5.7567178e-02   3.3644892e-03   3.5933166e-03   1.9917739e+00   2.8205620e+00
   1.1112935e-02   5.7230014e-02   3.2213924e-03   3.8070900e-03   1.9978815e+00   2.7060736e+00
   1.0953290e-02   5.6780448e-02   3.1193756e-03   4.0663146e-03   1.9739283e+00   2.5377267e+00
   1.0770892e-02   5.6206992e-02   3.0579812e-03   4.3596434e-03   1.9799113e+00   2.4687627e+00
   1.0569881e-02   5.5493470e-02   3.0382658e-03   4.6743642e-03   1.9990449e+00   2.4406344e+00
   1.0348872e-02   5.4613662e-02   3.0600292e-03   4.9982430e-03   1.9777552e+00   2.4757240e+00
   1.0102565e-02   5.3556656e-02   3.1243106e-03   5.3175304e-03   1.9828318e+00   2.5719329e+00
   9.8235308e-03   5.2318988e-02   3.2353278e-03   5.6228554e-03   1.9760810e+00   2.6142539e+00
   9.5031380e-03   5.0902104e-02   3.4019608e-03   5.9122448e-03   1.9770762e+00   2.7343457e+00
   9.1340122e-03   4.9367322e-02   3.6383110e-03   6.1828768e-03   1.9881033e+00   2.6401192e+00
   8.7142574e-03   4.7820234e-02   3.9588348e-03   6.4448522e-03   1.9773983e+00   2.6797622e+00
   8.2549574e-03   4.6350520e-02   4.3751918e-03   6.7266426e-03   1.9746845e+00   2.5333898e+00
   7.7776742e-03   4.5021806e-02   4.8972260e-03   7.0577276e-03   1.9646029e+00   2.5083855e+00
   7.3071688e-03   4.3864584e-02   5.5342526e-03   7.4704402e-03   1.9834926e+00   2.7653760e+00
   6.8713846e-03   4.2878472e-02   6.2957378e-03   8.0001472e-03   1.9976034e+00   5.3892972e+00
   6.4972092e-03   4.2064644e-02   7.1892600e-03   8.6791920e-03   1.9892250e+00   1.8875242e+01
   6.2078206e-03   4.1432030e-02   8.2198582e-03   9.5397964e-03   1.9876381e+00   3.9365692e+01
   6.0241486e-03   4.0970026e-02   9.3887110e-03   1.0613524e-02   1.9812375e+00   5.5259842e+01
   5.9650074e-03   4.0656388e-02   1.0690682e-02   1.1929262e-02   1.9978419e+00   6.8272801e+01
   6.0500342e-03   4.0487194e-02   1.2116106e-02   1.3510999e-02   1.9869585e+00   7.9969379e+01
   6.3019342e-03   4.0465838e-02   1.3650574e-02   1.5373869e-02   1.9625835e+00   8.8714581e+01
   6.7457532e-03   4.0585584e-02   1.5270567e-02   1.7518061e-02   1.9661299e+00   9.5149364e+01
   7.4079256e-03   4.0829540e-02   1.6939144e-02   1.9930000e-02   1.9617896e+00   9.8987947e+01
   8.3147652e-03   4.1151068e-02   1.8604365e-02   2.2591604e-02   1.9682657e+00   1.0139842e+02
   9.4924416e-03   4.1470152e-02   2.0196210e-02   2.5477368e-02   1.9784790e+00   1.0306752e+02
   1.0973353e-02   4.1676346e-02   2.1634964e-02   2.8548316e-02   1.9726800e+00   1.0431195e+02
   1.2791867e-02   4.1627218e-02   2.2846492e-02   3.1748468e-02   1.9625002e+00   1.0556973e+02
   1.4976951e-02   4.1226686e-02   2.3755552e-02   3.4999212e-02   1.9721298e+00   1.0646817e+02
   1.7553323e-02   4.0458710e-02   2.4293676e-02   3.8196634e-02   1.9908092e+00   1.0706396e+02
   2.0535428e-02   3.9330400e-02   2.4435378e-02   4.1210516e-02   1.9915310e+00   1.0717356e+02
   2.3924332e-02   3.7867404e-02   2.4223470e-02   4.3906444e-02   1.9701654e+00   1.0720353e+02
   2.7702108e-02   3.6099038e-02   2.3758100e-02   4.6180966e-02   1.9548583e+00   1.0740909e+02
   3.1841962e-02   3.4048910e-02   2.3147210e-02   4.7975026e-02   1.9676448e+00   1.0757367e+02
   3.6318318e-02   3.1762380e-02   2.2478558e-02   4.9284782e-02   1.9780508e+00   1.0786942e+02
   4.1088614e-02   2.9304524e-02   2.1824008e-02   5.0155440e-02   1.9817693e+00   1.0803905e+02
   4.6089340e-02   2.6752546e-02   2.1233898e-02   5.0638282e-02   1.9761904e+00   1.0821955e+02
   5.1232224e-02   2.4182534e-02   2.0734884e-02   5.0769792e-02   1.9797083e+00   1.0854192e+02
   5.6400180e-02   2.1668838e-02   2.0339334e-02   5.0572180e-02   1.9891205e+00   1.0879719e+02
   6.1440734e-02   1.9281581e-02   2.0048320e-02   5.0049318e-02   1.9794576e+00   1.0901195e+02
   6.6174226e-02   1.7071048e-02   1.9848503e-02   4.9197128e-02   1.9850211e+00   1.0914998e+02
   7.0398984e-02   1.5068533e-02   1.9714370e-02   4.8033162e-02   1.9895568e+00   1.0927595e+02
   7.3892636e-02   1.3288391e-02   1.9610136e-02   4.6630294e-02   1.9911439e+00   1.0938808e+02
   7.6482444e-02   1.1736975e-02   1.9489877e-02   4.5090304e-02   2.0034206e+00   1.0952973e+02
   7.8039356e-02   1.0414427e-02   1.9298985e-02   4.3485740e-02   2.0048469e+00   1.0966101e+02
   7.8486166e-02   9.3130508e-03   1.8996216e-02   4.1860674e-02   1.9854096e+00   1.0966948e+02
   7.7853056e-02   8.4210620e-03   1.8582468e-02   4.0255386e-02   1.9706147e+00   1.0968487e+02
   7.6181238e-02   7.7183656e-03   1.8082954e-02   3.8708834e-02   1.9974929e+00   1.0971623e+02
   7.3517338e-02   7.1833092e-03   1.7531388e-02   3.7252214e-02   2.0038911e+00   1.0969427e+02
   7.0014000e-02   6.8007164e-03   1.6972832e-02   3.5901332e-02   1.9910436e+00   1.0961502e+02
   6.5931616e-02   6.5597312e-03   1.6441955e-02   3.4650086e-02   2.0136498e+00   1.0948441e+02
   6.1568870e-02   6.4497588e-03   1.5955588e-02   3.3466194e-02   2.0056627e+00   1.0928164e+02
   5.7176954e-02   6.4565028e-03   1.5521426e-02   3.2303964e-02   1.9791859e+00   1.0904246e+02
   5.2939632e-02   6.5635328e-03   1.5140504e-02   3.1135058e-02   1.9811595e+00   1.0872113e+02
   4.8983036e-02   6.7547888e-03   1.4810691e-02   2.9952262e-02   1.9872677e+00   1.0819446e+02
   4.5379754e-02   7.0158580e-03   1.4525649e-02   2.8760256e-02   1.9958449e+00   1.0752960e+02
   4.2176294e-02   7.3390710e-03   1.4274938e-02   2.7588306e-02   1.9797849e+00   1.0682117e+02
   3.9416244e-02   7.7224866e-03   1.4041373e-02   2.6492462e-02   1.9693612e+00   1.0609139e+02
   3.7150948e-02   8.1622532e-03   1.3797405e-02   2.5529782e-02   1.9875043e+00   1.0519616e+02
   3.5433810e-02   8.6524560e-03   1.3513777e-02   2.4734234e-02   1.9885299e+00   1.0424709e+02
   3.4298846e-02   9.1848396e-03   1.3166524e-02   2.4113926e-02   1.9900381e+00   1.0321990e+02
   3.3746060e-02   9.7494520e-03   1.2745622e-02   2.3658604e-02   2.0008484e+00   1.0193671e+02
   3.3749438e-02   1.0335549e-02   1.2262368e-02   2.3351700e-02   2.0072598e+00   1.0068899e+02
   3.4273492e-02   1.0923982e-02   1.1736523e-02   2.3185862e-02   2.0040842e+00   9.9285417e+01
   3.5275288e-02   1.1490286e-02   1.1190205e-02   2.3160028e-02   1.9927392e+00   9.7804772e+01
   3.6709292e-02   1.2010948e-02   1.0649501e-02   2.3258754e-02   1.9877691e+00   9.6354890e+01
   3.8524428e-02   1.2464599e-02   1.0135652e-02   2.3443898e-02   1.9855066e+00   9.4743122e+01
   4.0638622e-02   1.2826313e-02   9.6628738e-03   2.3660096e-02   1.9865622e+00   9.3311643e+01
   4.2939092e-02   1.3063026e-02   9.2368642e-03   2.3841576e-02   1.9825349e+00   9.1628920e+01
   4.5288006e-02   1.3158350e-02   8.8534582e-03   2.3917398e-02   1.9817206e+00   8.9714884e+01
   4.7534174e-02   1.3115707e-02   8.5074104e-03   2.3840698e-02   1.9951462e+00   8.7897130e+01
   4.9544550e-02   1.2942764e-02   8.1945874e-03   2.3613060e-02   2.0005141e+00   8.6116256e+01
   5.1190880e-02   1.2660446e-02   7.9122756e-03   2.3248676e-02   2.0030764e+00   8.4344109e+01
   5.2379140e-02   1.2297185e-02   7.6603546e-03   2.2757168e-02   1.9908533e+00   8.1891825e+01
   5.3091868e-02   1.1876464e-02   7.4348520e-03   2.2168408e-02   1.9758749e+00   7.9552355e+01
   5.3320062e-02   1.1413824e-02   7.2269566e-03   2.1530654e-02   1.9902078e+00   7.7542533e+01
   5.3045108e-02   1.0917294e-02   7.0264914e-03   2.0891010e-02   1.9862124e+00   7.5271096e+01
   5.2295376e-02   1.0390401e-02   6.8217424e-03   2.0281086e-02   1.9852836e+00   7.3174407e+01
   5.1148910e-02   9.8310238e-03   6.5975756e-03   1.9718358e-02   1.9974737e+00   7.0618430e+01
   4.9716738e-02   9.2353932e-03   6.3363424e-03   1.9213331e-02   1.9850880e+00   6.7724152e+01
   4.8133558e-02   8.6019062e-03   6.0209612e-03   1.8771030e-02   1.9838610e+00   6.4767800e+01
   4.6537560e-02   7.9348990e-03   5.6430716e-03   1.8392976e-02   1.9968343e+00   6.1837286e+01
   4.5044518e-02   7.2473978e-03   5.2121952e-03   1.8082241e-02   2.0066649e+00   5.9204550e+01
   4.3724546e-02   6.5551384e-03   4.7477924e-03   1.7853075e-02   1.9938030e+00   5.6409794e+01
   4.2599742e-02   5.8739110e-03   4.2682118e-03   1.7723413e-02   1.9996983e+00   5.3732822e+01
   4.1681686e-02   5.2199978e-03   3.7910804e-03   1.7706698e-02   2.0120252e+00   5.1282517e+01
   4.0990800e-02   4.6078660e-03   3.3331950e-03   1.7815053e-02   1.9746051e+00   4.9408238e+01
   4.0537952e-02   4.0486422e-03   2.9078132e-03   1.8054213e-02   1.9842976e+00   4.7793562e+01
   4.0325984e-02   3.5499794e-03   2.5240352e-03   1.8425091e-02   2.0140346e+00   4.5718557e+01
   4.0344522e-02   3.1161460e-03   2.1885150e-03   1.8922701e-02   1.9936622e+00   4.3879788e+01
   4.0573396e-02   2.7484336e-03   1.9077716e-03   1.9531632e-02   1.9824573e+00   4.2204123e+01
   4.0998104e-02   2.4452906e-03   1.6903191e-03   2.0226724e-02   1.9820198e+00   4.0509693e+01
   4.1600046e-02   2.2019748e-03   1.5471945e-03   2.0971448e-02   1.9869612e+00   3.9011366e+01
   4.2344144e-02   2.0105922e-03   1.4903533e-03   2.1732368e-02   2.0078012e+00   3.7522314e+01
   4.3175142e-02   1.8610963e-03   1.5310346e-03   2.2488350e-02   2.0125469e+00   3.5376830e+01
   4.4027242e-02   1.7435466e-03   1.6811453e-03   2.3219490e-02   1.9897807e+00   3.2807120e+01
   4.4812602e-02   1.6498864e-03   1.9549663e-03   2.3907278e-02   1.9855802e+00   3.1073068e+01
   4.5424064e-02   1.5740402e-03   2.3675866e-03   2.4548070e-02   1.9837485e+00   2.9669997e+01
   4.5779968e-02   1.5117012e-03   2.9333204e-03   2.5159054e-02   1.9981391e+00   2.8195106e+01
   4.5841008e-02   1.4614174e-03   3.6638060e-03   2.5769254e-02   2.0204456e+00   2.6603776e+01
   4.5592546e-02   1.4235603e-03   4.5673152e-03   2.6422356e-02   1.9819686e+00   2.4484982e+01
   4.5022102e-02   1.3975001e-03   5.6496624e-03   2.7178504e-02   1.9829167e+00   2.2459117e+01
   4.4135660e-02   1.3820539e-03   6.9138504e-03   2.8090642e-02   1.9862836e+00   2.0654519e+01
   4.2961402e-02   1.3762490e-03   8.3597146e-03   2.9185960e-02   1.9664156e+00   1.8850246e+01
   4.1521524e-02   1.3791906e-03   9.9806352e-03   3.0469690e-02   2.0023545e+00   1.7081421e+01
   3.9842012e-02   1.3899604e-03   1.1761806e-02   3.1931890e-02   2.0198237e+00   1.5741590e+01
   3.7957874e-02   1.4070873e-03   1.3681127e-02   3.3545672e-02   2.0034964e+00   1.4549773e+01
   3.5927792e-02   1.4300681e-03   1.5712032e-02   3.5284066e-02   1.9856441e+00   1.3034161e+01
   3.3857750e-02   1.4609022e-03   1.7831599e-02   3.7126258e-02   1.9871527e+00   1.1999517e+01
   3.1880652e-02   1.5034716e-03   2.0014290e-02   3.9036362e-02   1.9884659e+00   1.1527822e+01
   3.0136398e-02   1.5628577e-03   2.2231536e-02   4.0969642e-02   1.9907222e+00   1.0462345e+01
   2.8757542e-02   1.6438061e-03   2.4473180e-02   4.2897928e-02   1.9886066e+00   8.9806534e+00
   2.7855092e-02   1.7498310e-03   2.6740306e-02   4.4810058e-02   1.9688776e+00   8.1131315e+00
   2.7520028e-02   1.8845874e-03   2.9029452e-02   4.6695962e-02   1.9679048e+00   7.0006552e+00
   2.7825446e-02   2.0512312e-03   3.1340034e-02   4.8548148e-02   1.9871359e+00   5.8713142e+00
   2.8824724e-02   2.2514280e-03   3.3669680e-02   5.0353166e-02   1.9881717e+00   5.4045915e+00
   3.0553948e-02   2.4853890e-03   3.6001552e-02   5.2073830e-02   1.9944470e+00   4.5425483e+00
   3.3034862e-02   2.7516082e-03   3.8299948e-02   5.3681630e-02   1.9867158e+00   3.9649966e+00
   3.6272274e-02   3.0484086e-03   4.0507240e-02   5.5164708e-02   1.9708047e+00   3.6504922e+00
   4.0244754e-02   3.3740182e-03   4.2549210e-02   5.6497136e-02   1.9931260e+00   2.7435542e+00
   4.4904520e-02   3.7267080e-03   4.4345620e-02   5.7684056e-02   1.9596139e+00   2.3692476e+00
   5.0223652e-02   4.1078564e-03   4.5799310e-02   5.8780258e-02   1.9971626e+00   2.2551492e+00
   5.6231164e-02   4.5223666e-03   4.6780146e-02   5.9831272e-02   1.9780607e+00   1.8332246e+00
   6.2975132e-02   4.9751906e-03   4.7140714e-02   6.0842222e-02   1.9725187e+00   1.7716093e+00
   7.0477308e-02   5.4680418e-03   4.6793580e-02   6.1790608e-02   2.0127278e+00   1.5849535e+00
   7.8746588e-02   5.9977052e-03   4.5808604e-02   6.2676944e-02   1.9324780e+00   1.2938488e+00
   8.7775638e-02   6.5556340e-03   4.4367602e-02   6.3518516e-02   2.0458984e+00   1.3410176e+00
   9.7497468e-02   7.1322878e-03   4.2646622e-02   6.4299738e-02   1.9351964e+00   1.2560554e+00
   1.0781773e-01   7.7194196e-03   4.0796058e-02   6.4969330e-02   2.0283533e+00   1.1523341e+00
   1.1863614e-01   8.3064514e-03   3.8941542e-02   6.5445438e-02   1.9789849e+00   1.0794654e+00
   1.2981881e-01   8.8827822e-03   3.7174222e-02   6.5653298e-02   1.8099978e+00   1.0399014e+00
   1.4121037e-01   9.4401848e-03   3.5551176e-02   6.5545316e-02   1.9808754e+00   9.9513675e-01
   1.5259527e-01   9.9682932e-03   3.4107742e-02   6.5048330e-02   1.5475853e+00   8.3538146e-01
   1.6364356e-01   1.0450663e-02   3.2881576e-02   6.4097640e-02   2.0098283e+00   9.5335305e-01
   1.7393816e-01   1.0863219e-02   3.1910418e-02   6.2718814e-02   1.7803036e+00   1.1189368e+00
   1.8313597e-01   1.1177299e-02   3.1225258e-02   6.1004200e-02   8.1424154e+00   1.1422424e+00
   1.9107509e-01   1.1372509e-02   3.0844798e-02   5.9095678e-02   2.8626933e+01   1.1641222e+00
   1.9765948e-01   1.1448846e-02   3.0773400e-02   5.7178134e-02   5.0343908e+01   1.2225935e+00
   2.0280248e-01   1.1421962e-02   3.1007660e-02   5.5420012e-02   6.8594286e+01   1.3493143e+00
   2.0644414e-01   1.1311233e-02   3.1536988e-02   5.3952028e-02   8.5193947e+01   1.2973129e+00
   2.0857426e-01   1.1129358e-02   3.2348966e-02   5.2871924e-02   9.6670088e+01   1.2019691e+00
   2.0918854e-01   1.0880476e-02   3.3411278e-02   5.2237638e-02   1.0406732e+02   1.0367010e+00
   2.0826980e-01   1.0569900e-02   3.4668242e-02   5.2087914e-02   1.0838591e+02   8.2870915e-01
   2.0595840e-01   1.0205037e-02   3.6065962e-02   5.2469738e-02   1.1099804e+02   8.4907568e-01
   2.0245252e-01   9.7966486e-03   3.7541880e-02   5.3426460e-02   1.1283969e+02   7.3890875e-01
   1.9784365e-01   9.3637578e-03   3.9025970e-02   5.4981778e-02   1.1400873e+02   5.6880154e-01
   1.9221376e-01   8.9243670e-03   4.0464342e-02   5.7156202e-02   1.1491340e+02   5.5428018e-01
   1.8561446e-01   8.4923982e-03   4.1830946e-02   5.9988458e-02   1.1530063e+02   4.8446141e-01
   1.7798627e-01   8.0840724e-03   4.3115088e-02   6.3530414e-02   1.1554617e+02   4.7705469e-01
   1.6925809e-01   7.7175744e-03   4.4303308e-02   6.7814806e-02   1.1554618e+02   5.0364693e-01
   1.5955115e-01   7.4100094e-03   4.5376504e-02   7.2828618e-02   1.1538735e+02   4.6637980e-01
   1.4912553e-01   7.1743360e-03   4.6286746e-02   7.8511296e-02   1.1536254e+02   4.4592923e-01
   1.3817726e-01   7.0188604e-03   4.6953666e-02   8.4798108e-02   1.1528893e+02   4.4428441e-01
   1.2687012e-01   6.9470266e-03   4.7271516e-02   9.1621812e-02   1.1526629e+02   4.5951198e-01
   1.1538809e-01   6.9566830e-03   4.7138380e-02   9.8853642e-02   1.1528134e+02   4.2485007e-01
   1.0390788e-01   7.0437898e-03   4.6500270e-02   1.0632584e-01   1.1533785e+02   3.8752561e-01
   9.2605300e-02   7.2070632e-03   4.5340776e-02   1.1385742e-01   1.1541499e+02   3.6712128e-01
   8.1649528e-02   7.4495966e-03   4.3701040e-02   1.2126879e-01   1.1550706e+02   3.2725202e-01
   7.1188688e-02   7.7771560e-03   4.1674226e-02   1.2838150e-01   1.1564263e+02   3.4894541e-01
   6.1357898e-02   8.1930350e-03   3.9353346e-02   1.3497077e-01   1.1569443e+02   3.1468550e-01
   5.2276586e-02   8.6951500e-03   3.6830404e-02   1.4085711e-01   1.1571496e+02   2.9070633e-01
   4.4025748e-02   9.2820540e-03   3.4198640e-02   1.4594074e-01   1.1571495e+02   3.5030711e-01
   3.6644624e-02   9.9563342e-03   3.1550254e-02   1.5010215e-01   1.1570314e+02   3.1690596e-01
   3.0134930e-02   1.0718698e-02   2.8969992e-02   1.5323158e-01   1.1572341e+02   4.8166237e-01
   2.4468950e-02   1.1564348e-02   2.6527276e-02   1.5523282e-01   1.1568801e+02   6.7361109e-01
   1.9607940e-02   1.2481684e-02   2.4279016e-02   1.5598632e-01   1.1560263e+02   6.5594059e-01
   1.5508351e-02   1.3453730e-02   2.2263432e-02   1.5542618e-01   1.1556850e+02   7.5427952e-01
   1.2115104e-02   1.4459323e-02   2.0505892e-02   1.5357323e-01   1.1553676e+02   7.7593258e-01
   9.3594742e-03   1.5472557e-02   1.9026594e-02   1.5049591e-01   1.1548159e+02   8.8477068e-01
   7.1694682e-03   1.6469165e-02   1.7832864e-02   1.4628001e-01   1.1538033e+02   1.2514023e+00
   5.4745818e-03   1.7430980e-02   1.6916757e-02   1.4106535e-01   1.1520358e+02   1.4462319e+00
   4.2058234e-03   1.8348414e-02   1.6257494e-02   1.3510445e-01   1.1505006e+02   1.4385527e+00
   3.2990650e-03   1.9218042e-02   1.5833457e-02   1.2866169e-01   1.1469509e+02   1.4151112e+00
   2.6946870e-03   2.0032034e-02   1.5634202e-02   1.2192626e-01   1.1416267e+02   1.3562502e+00
   2.3386374e-03   2.0774554e-02   1.5650470e-02   1.1505861e-01   1.1351928e+02   1.2449262e+00
   2.1821206e-03   2.1425752e-02   1.5876351e-02   1.0821796e-01   1.1266601e+02   1.1765122e+00
   2.1805996e-03   2.1961748e-02   1.6316810e-02   1.0154287e-01   1.1164020e+02   1.1808585e+00
   2.2945812e-03   2.2346332e-02   1.6972955e-02   9.5143008e-02   1.1039364e+02   1.2013514e+00
   2.4906590e-03   2.2548980e-02   1.7834979e-02   8.9098800e-02   1.0928830e+02   1.2214039e+00
   2.7437220e-03   2.2570258e-02   1.8887488e-02   8.3437602e-02   1.0810857e+02   1.2336807e+00
   3.0361862e-03   2.2432052e-02   2.0110408e-02   7.8159414e-02   1.0667382e+02   1.2990051e+00
   3.3568408e-03   2.2161350e-02   2.1470580e-02   7.3262764e-02   1.0532987e+02   1.3551530e+00
   3.6981828e-03   2.1785044e-02   2.2928776e-02   6.8730312e-02   1.0388197e+02   1.3018467e+00
   4.0524422e-03   2.1343006e-02   2.4452568e-02   6.4561054e-02   1.0238088e+02   1.3415354e+00
   4.4112552e-03   2.0882546e-02   2.6003906e-02   6.0777506e-02   1.0079129e+02   1.3727155e+00
   4.7658486e-03   2.0435638e-02   2.7525664e-02   5.7382086e-02   9.8803299e+01   1.5638324e+00
   5.1061524e-03   2.0025756e-02   2.8949176e-02   5.4342176e-02   9.6261954e+01   1.9479911e+00
   5.4216368e-03   1.9669202e-02   3.0212936e-02   5.1608732e-02   9.3654345e+01   1.9824279e+00
   5.7046062e-03   1.9374272e-02   3.1252872e-02   4.9139908e-02   9.1396381e+01   1.9151768e+00
   5.9518988e-03   1.9147626e-02   3.2010844e-02   4.6896252e-02   8.9100682e+01   1.9829487e+00
   6.1636896e-03   1.8995903e-02   3.2476408e-02   4.4819610e-02   8.6984788e+01   2.1305726e+00
   6.3406022e-03   1.8931694e-02   3.2664860e-02   4.2854920e-02   8.5067863e+01   2.2318186e+00
   6.4803008e-03   1.8963760e-02   3.2580524e-02   4.0991158e-02   8.2692160e+01   2.1829728e+00
   6.5823198e-03   1.9092189e-02   3.2229078e-02   3.9249108e-02   8.0059049e+01   2.2707089e+00
   6.6540858e-03   1.9315812e-02   3.1623838e-02   3.7634684e-02   7.7407283e+01   2.3698962e+00
   6.7045664e-03   1.9628849e-02   3.0776144e-02   3.6128890e-02   7.4448985e+01   2.3700861e+00
   6.7411554e-03   2.0016022e-02   2.9699044e-02   3.4727338e-02   7.1558833e+01   2.4488601e+00
   6.7707354e-03   2.0453096e-02   2.8399244e-02   3.3440946e-02   6.8610334e+01   2.5096984e+00
   6.7973674e-03   2.0919464e-02   2.6889598e-02   3.2262268e-02   6.5151374e+01   2.5483631e+00
   6.8241600e-03   2.1394452e-02   2.5220164e-02   3.1181626e-02   6.1637114e+01   2.5309270e+00
   6.8533964e-03   2.1857208e-02   2.3453490e-02   3.0194292e-02   5.8639376e+01   2.4542601e+00
   6.8889690e-03   2.2326994e-02   2.1655704e-02   2.9283170e-02   5.6019320e+01   2.4527004e+00
   6.9386356e-03   2.2860238e-02   1.9900088e-02   2.8429258e-02   5.2994269e+01   2.4173162e+00
   7.0085568e-03   2.3510388e-02   1.8240180e-02   2.7613036e-02   4.9818209e+01   2.4049232e+00
   7.1017294e-03   2.4320112e-02   1.6707826e-02   2.6800362e-02   4.7188470e+01   2.4782072e+00
   7.2194876e-03   2.5315934e-02   1.5319361e-02   2.5954868e-02   4.4786146e+01   2.4792477e+00
   7.3607434e-03   2.6504100e-02   1.4077909e-02   2.5059038e-02   4.2351023e+01   2.4725872e+00
   7.5220848e-03   2.7879556e-02   1.2982066e-02   2.4119348e-02   3.9970970e+01   2.4960076e+00
   7.7023160e-03   2.9434504e-02   1.2027706e-02   2.3169610e-02   3.7326623e+01   2.4871417e+00
   7.9028038e-03   3.1160864e-02   1.1206026e-02   2.2250408e-02   3.4878816e+01   2.4948008e+00
   8.1230046e-03   3.3035052e-02   1.0508916e-02   2.1383060e-02   3.3199891e+01   2.4887141e+00
   8.3623270e-03   3.5010216e-02   9.9316030e-03   2.0580532e-02   3.1218106e+01   2.4513486e+00
   8.6208470e-03   3.7037432e-02   9.4645400e-03   1.9851050e-02   2.9026680e+01   2.4605402e+00
   8.8968570e-03   3.9080498e-02   9.0912924e-03   1.9192047e-02   2.7143850e+01   2.4726746e+00
   9.1877438e-03   4.1120902e-02   8.7955820e-03   1.8595780e-02   2.4918577e+01   2.4574172e+00
   9.4941398e-03   4.3151614e-02   8.5659836e-03   1.8048109e-02   2.1924290e+01   2.4270486e+00
   9.8197782e-03   4.5159738e-02   8.3928922e-03   1.7535285e-02   1.8852452e+01   2.3746750e+00
   1.0166299e-02   4.7122280e-02   8.2635012e-03   1.7050858e-02   1.6696124e+01   2.3664203e+00
   1.0531687e-02   4.8994820e-02   8.1624030e-03   1.6585569e-02   1.5027300e+01   2.3743216e+00
   1.0913225e-02   5.0729916e-02   8.0789396e-03   1.6121647e-02   1.3270163e+01   2.3515919e+00
   1.1313103e-02   5.2296506e-02   8.0087180e-03   1.5640043e-02   1.0819666e+01   2.3414171e+00
   1.1733777e-02   5.3645294e-02   7.9452816e-03   1.5132800e-02   8.8450229e+00   2.3200705e+00
   1.2168691e-02   5.4725260e-02   7.8765860e-03   1.4601703e-02   7.8544384e+00   2.3027749e+00
   1.2602644e-02   5.5510238e-02   7.7880230e-03   1.4040803e-02   6.3382765e+00   2.3373954e+00
   1.3015255e-02   5.5982694e-02   7.6678502e-03   1.3442775e-02   5.0934048e+00   2.3457103e+00
   1.3385958e-02   5.6131630e-02   7.5110746e-03   1.2818090e-02   4.4107651e+00   2.3264026e+00
   1.3698662e-02   5.5957238e-02   7.3208828e-03   1.2184115e-02   4.0552517e+00   2.3630254e+00
   1.3941237e-02   5.5494644e-02   7.1072500e-03   1.1557821e-02   4.0874469e+00   2.3700634e+00
   1.4098920e-02   5.4801900e-02   6.8810150e-03   1.0959075e-02   3.9289463e+00   2.4191690e+00
   1.4157731e-02   5.3923960e-02   6.6518186e-03   1.0401750e-02   3.2186328e+00   2.5625861e+00
   1.4110626e-02   5.2898078e-02   6.4285514e-03   9.8953476e-03   2.1626829e+00   2.5669477e+00
   1.3954028e-02   5.1767140e-02   6.2167024e-03   9.4459398e-03   1.9146066e+00   2.5267259e+00
   1.3694011e-02   5.0579126e-02   6.0172138e-03   9.0494328e-03   2.0441639e+00   2.5476970e+00
   1.3344293e-02   4.9381182e-02   5.8273716e-03   8.6951840e-03   1.9669299e+00   2.5081979e+00
   1.2919611e-02   4.8213996e-02   5.6431432e-03   8.3710474e-03   2.0056061e+00   2.4450789e+00
   1.2441623e-02   4.7102690e-02   5.4612386e-03   8.0653178e-03   1.9563198e+00   2.4163543e+00
   1.1934866e-02   4.6068824e-02   5.2780760e-03   7.7730532e-03   1.9896986e+00   2.4163308e+00
   1.1419538e-02   4.5136696e-02   5.0924664e-03   7.4991678e-03   2.0123628e+00   2.3806971e+00
   1.0910544e-02   4.4331674e-02   4.9081670e-03   7.2484942e-03   1.9677337e+00   2.2737144e+00
   1.0416823e-02   4.3692066e-02   4.7297376e-03   7.0229942e-03   2.0057447e+00   2.2184357e+00
   9.9412754e-03   4.3240702e-02   4.5621624e-03   6.8238288e-03   2.0086513e+00   2.1462921e+00
   9.4814204e-03   4.2970092e-02   4.4099516e-03   6.6448656e-03   1.9953647e+00   2.0033985e+00
   9.0327932e-03   4.2866242e-02   4.2734888e-03   6.4794804e-03   1.9812298e+00   1.8926696e+00
   8.5931978e-03   4.2899904e-02   4.1526722e-03   6.3271206e-03   1.9799824e+00   1.8072923e+00
   8.1631442e-03   4.3029790e-02   4.0501140e-03   6.1864030e-03   1.9677527e+00   1.7553193e+00
   7.7459510e-03   4.3211824e-02   3.9700480e-03   6.0522216e-03   1.9619429e+00   1.6119003e+00
   7.3476284e-03   4.3390568e-02   3.9176704e-03   5.9201410e-03   1.9755233e+00   1.4517429e+00
   6.9738368e-03   4.3528842e-02   3.8988534e-03   5.7911962e-03   1.9775665e+00   1.3047889e+00
   6.6326272e-03   4.3627126e-02   3.9220018e-03   5.6663410e-03   1.9824373e+00   1.2690995e+00
   6.3358934e-03   4.3697960e-02   3.9995068e-03   5.5528494e-03   1.9721523e+00   1.1138682e+00
   6.0956792e-03   4.3735894e-02   4.1467630e-03   5.4739146e-03   1.9631379e+00   1.0860506e+00
   5.9253502e-03   4.3714446e-02   4.3809356e-03   5.4568872e-03   1.9640709e+00   1.3236053e+00
   5.8394056e-03   4.3584396e-02   4.7190356e-03   5.5293030e-03   1.9892130e+00   1.0806613e+00
   5.8551838e-03   4.3283834e-02   5.1789982e-03   5.7162542e-03   2.0048471e+00   1.3654608e+00
   5.9977224e-03   4.2823188e-02   5.7817634e-03   6.0356322e-03   1.9924657e+00   1.6397242e+00
   6.2978464e-03   4.2289966e-02   6.5472840e-03   6.5034418e-03   1.9851949e+00   8.1023084e+00
   6.7896696e-03   4.1757072e-02   7.4920878e-03   7.1361782e-03   1.9856286e+00   2.6862543e+01
   7.5110418e-03   4.1281504e-02   8.6308394e-03   7.9519250e-03   1.9980130e+00   4.6978333e+01
   8.5020496e-03   4.0918940e-02   9.9752244e-03   8.9717714e-03   1.9798529e+00   6.2848920e+01
   9.8048326e-03   4.0694546e-02   1.1528860e-02   1.0218011e-02   1.9743868e+00   7.6823208e+01
   1.1463454e-02   4.0614986e-02   1.3285952e-02   1.1706862e-02   1.9821089e+00   8.7432740e+01
   1.3517407e-02   4.0685104e-02   1.5232832e-02   1.3444184e-02   1.9758740e+00   9.5772243e+01
   1.5997178e-02   4.0888286e-02   1.7341323e-02   1.5428356e-02   1.9942546e+00   1.0182784e+02
   1.8920230e-02   4.1176728e-02   1.9565013e-02   1.7649790e-02   1.9979382e+00   1.0557222e+02
   2.2287114e-02   4.1464940e-02   2.1836008e-02   2.0086740e-02   1.9984295e+00   1.0807688e+02
   2.6083780e-02   4.1624404e-02   2.4065676e-02   2.2696802e-02   2.0028273e+00   1.0937778e+02
   3.0276698e-02   4.1492976e-02   2.6153048e-02   2.5413846e-02   1.9973648e+00   1.1029751e+02
   3.4807978e-02   4.0938574e-02   2.7987716e-02   2.8148518e-02   1.9804366e+00   1.1096499e+02
   3.9589456e-02   3.9935820e-02   2.9463740e-02   3.0797574e-02   1.9690948e+00   1.1129448e+02
   4.4505480e-02   3.8513208e-02   3.0499288e-02   3.3266936e-02   1.9767852e+00   1.1138156e+02
   4.9429090e-02   3.6702070e-02   3.1066908e-02   3.5463892e-02   1.9676859e+00   1.1126183e+02
   5.4224718e-02   3.4567490e-02   3.1189912e-02   3.7294820e-02   1.9804020e+00   1.1112379e+02
   5.8768298e-02   3.2184922e-02   3.0886662e-02   3.8674672e-02   1.9958801e+00   1.1101015e+02
   6.2971204e-02   2.9617674e-02   3.0177542e-02   3.9528814e-02   1.9876414e+00   1.1099864e+02
   6.6766582e-02   2.6935998e-02   2.9117098e-02   3.9841520e-02   1.9913228e+00   1.1084953e+02
   7.0060428e-02   2.4211862e-02   2.7781424e-02   3.9651032e-02   1.9850492e+00   1.1062217e+02
   7.2710068e-02   2.1508716e-02   2.6251928e-02   3.9010890e-02   1.9960328e+00   1.1057481e+02
   7.4592534e-02   1.8889983e-02   2.4596076e-02   3.7992884e-02   2.0067754e+00   1.1060378e+02
   7.5627266e-02   1.6414277e-02   2.2861904e-02   3.6657506e-02   1.9961979e+00   1.1061594e+02
   7.5754014e-02   1.4123460e-02   2.1095658e-02   3.5060364e-02   1.9922929e+00   1.1050507e+02
   7.4992196e-02   1.2046421e-02   1.9356229e-02   3.3272966e-02   1.9722152e+00   1.1033194e+02
   7.3416100e-02   1.0200880e-02   1.7703372e-02   3.1368202e-02   1.9753560e+00   1.1017887e+02
   7.1068950e-02   8.5942052e-03   1.6176479e-02   2.9424102e-02   2.0055544e+00   1.1005367e+02
   6.8008724e-02   7.2265582e-03   1.4796304e-02   2.7515028e-02   1.9988632e+00   1.0999123e+02
   6.4327512e-02   6.0897190e-03   1.3574412e-02   2.5697210e-02   1.9756879e+00   1.0989675e+02
   6.0142004e-02   5.1698026e-03   1.2514184e-02   2.4010884e-02   1.9819917e+00   1.0968877e+02
   5.5635320e-02   4.4498094e-03   1.1615226e-02   2.2484068e-02   1.9945062e+00   1.0941912e+02
   5.1000032e-02   3.9102094e-03   1.0882390e-02   2.1139206e-02   1.9917293e+00   1.0921191e+02
   4.6382592e-02   3.5338914e-03   1.0321749e-02   1.9995668e-02   1.9920596e+00   1.0901594e+02
   4.1900462e-02   3.3074682e-03   9.9346838e-03   1.9058842e-02   1.9974644e+00   1.0881885e+02
   3.7649210e-02   3.2183998e-03   9.7202026e-03   1.8318471e-02   1.9976362e+00   1.0859783e+02
   3.3718292e-02   3.2539078e-03   9.6730568e-03   1.7761035e-02   2.0073828e+00   1.0805457e+02
   3.0184802e-02   3.3989044e-03   9.7840978e-03   1.7371158e-02   2.0036724e+00   1.0728824e+02
   2.7106450e-02   3.6362330e-03   1.0038960e-02   1.7132989e-02   1.9772259e+00   1.0661108e+02
   2.4532448e-02   3.9478754e-03   1.0414750e-02   1.7030966e-02   1.9775181e+00   1.0589603e+02
   2.2496142e-02   4.3160900e-03   1.0884246e-02   1.7043024e-02   1.9834393e+00   1.0503314e+02
   2.1010146e-02   4.7252010e-03   1.1416078e-02   1.7143744e-02   1.9985872e+00   1.0407135e+02
   2.0068644e-02   5.1603912e-03   1.1972537e-02   1.7309215e-02   1.9959564e+00   1.0278059e+02
   1.9653172e-02   5.6103328e-03   1.2506929e-02   1.7514967e-02   1.9756319e+00   1.0127558e+02
   1.9735793e-02   6.0676520e-03   1.2971174e-02   1.7736442e-02   1.9844982e+00   9.9895207e+01
   2.0275178e-02   6.5252178e-03   1.3330440e-02   1.7955514e-02   1.9757226e+00   9.8459111e+01
   2.1214608e-02   6.9768510e-03   1.3561422e-02   1.8159048e-02   1.9737790e+00   9.6919289e+01
   2.2481276e-02   7.4159114e-03   1.3662091e-02   1.8341267e-02   1.9895149e+00   9.5252557e+01
   2.3984298e-02   7.8331010e-03   1.3654050e-02   1.8516910e-02   1.9874496e+00   9.3493093e+01
   2.5616194e-02   8.2177104e-03   1.3563269e-02   1.8710663e-02   1.9935711e+00   9.1721466e+01
   2.7271204e-02   8.5592958e-03   1.3419153e-02   1.8938872e-02   2.0003783e+00   8.9796352e+01
   2.8848286e-02   8.8451124e-03   1.3251781e-02   1.9205223e-02   1.9874231e+00   8.7954483e+01
   3.0241906e-02   9.0611168e-03   1.3084298e-02   1.9495349e-02   1.9886779e+00   8.6091881e+01
   3.1364130e-02   9.1979042e-03   1.2932023e-02   1.9776654e-02   1.9992716e+00   8.3980397e+01
   3.2152364e-02   9.2481758e-03   1.2803297e-02   2.0015206e-02   1.9918697e+00   8.1708985e+01
   3.2545608e-02   9.2062670e-03   1.2707163e-02   2.0182144e-02   1.9889753e+00   7.9395150e+01
   3.2485486e-02   9.0654096e-03   1.2650932e-02   2.0240488e-02   1.9859365e+00   7.7182799e+01
   3.1963438e-02   8.8174788e-03   1.2632833e-02   2.0152040e-02   1.9895490e+00   7.4641162e+01
   3.1049866e-02   8.4693020e-03   1.2649870e-02   1.9898451e-02   2.0035659e+00   7.1891620e+01
   2.9851978e-02   8.0390166e-03   1.2698920e-02   1.9493438e-02   2.0150832e+00   6.9241395e+01
   2.8468604e-02   7.5415710e-03   1.2767772e-02   1.8981733e-02   2.0247311e+00   6.6335664e+01
   2.6984902e-02   6.9922224e-03   1.2835880e-02   1.8422263e-02   2.0036599e+00   6.3092918e+01
   2.5479424e-02   6.4083596e-03   1.2876567e-02   1.7871840e-02   1.9975102e+00   5.9654937e+01
   2.4026234e-02   5.8073194e-03   1.2856578e-02   1.7373505e-02   2.0062082e+00   5.6533793e+01
   2.2685124e-02   5.2061708e-03   1.2744101e-02   1.6954631e-02   2.0003879e+00   5.3568818e+01
   2.1492566e-02   4.6203988e-03   1.2525762e-02   1.6635358e-02   1.9994507e+00   5.0757296e+01
   2.0465646e-02   4.0626250e-03   1.2205972e-02   1.6426104e-02   1.9829149e+00   4.8385550e+01
   1.9607016e-02   3.5423328e-03   1.1791010e-02   1.6329994e-02   2.0018200e+00   4.5788755e+01
   1.8900742e-02   3.0660078e-03   1.1286262e-02   1.6353643e-02   2.0035659e+00   4.3354279e+01
   1.8316698e-02   2.6381530e-03   1.0700287e-02   1.6503013e-02   1.9716388e+00   4.1104756e+01
   1.7819353e-02   2.2619878e-03   1.0055342e-02   1.6778575e-02   1.9827662e+00   3.9197971e+01
   1.7387487e-02   1.9387490e-03   9.3945612e-03   1.7169821e-02   1.9886606e+00   3.7697430e+01
   1.7036761e-02   1.6674976e-03   8.7685836e-03   1.7661411e-02   1.9918186e+00   3.5090348e+01
   1.6796012e-02   1.4459776e-03   8.2212810e-03   1.8247484e-02   1.9892621e+00   3.2789357e+01
   1.6683427e-02   1.2714122e-03   7.7859856e-03   1.8918598e-02   1.9964613e+00   3.1567902e+01
   1.6705496e-02   1.1398686e-03   7.4872544e-03   1.9663418e-02   2.0060571e+00   3.0129281e+01
   1.6853307e-02   1.0461928e-03   7.3418276e-03   2.0476528e-02   1.9858118e+00   2.8682066e+01
   1.7115945e-02   9.8500770e-04   7.3598222e-03   2.1345608e-02   1.9864572e+00   2.6904758e+01
   1.7482649e-02   9.5105576e-04   7.5468826e-03   2.2252874e-02   1.9997213e+00   2.4783811e+01
   1.7933670e-02   9.3979534e-04   7.9011444e-03   2.3168278e-02   2.0032466e+00   2.2587814e+01
   1.8446811e-02   9.4794552e-04   8.4142730e-03   2.4047804e-02   1.9928909e+00   2.0730120e+01
   1.9001188e-02   9.7311888e-04   9.0715966e-03   2.4847756e-02   1.9938524e+00   1.9404860e+01
   1.9569079e-02   1.0125624e-03   9.8541710e-03   2.5538482e-02   1.9864910e+00   1.7728759e+01
   2.0114204e-02   1.0630260e-03   1.0743806e-02   2.6118384e-02   1.9740366e+00   1.5607222e+01
   2.0614498e-02   1.1223940e-03   1.1716469e-02   2.6595504e-02   1.9957334e+00   1.4119943e+01
   2.1070600e-02   1.1899802e-03   1.2746138e-02   2.6974250e-02   1.9843152e+00   1.3158043e+01
   2.1489388e-02   1.2656266e-03   1.3810849e-02   2.7266738e-02   1.9785773e+00   1.1944556e+01
   2.1874254e-02   1.3489389e-03   1.4890878e-02   2.7485306e-02   1.9873648e+00   1.1231816e+01
   2.2227288e-02   1.4394971e-03   1.5964742e-02   2.7624968e-02   1.9734058e+00   1.0161240e+01
   2.2557906e-02   1.5373539e-03   1.7007377e-02   2.7671590e-02   1.9863481e+00   8.6008255e+00
   2.2883160e-02   1.6428450e-03   1.8015765e-02   2.7630250e-02   1.9813348e+00   7.5149905e+00
   2.3228102e-02   1.7577863e-03   1.9014044e-02   2.7529610e-02   1.9936160e+00   5.9498842e+00
   2.3627336e-02   1.8854223e-03   2.0029748e-02   2.7412836e-02   1.9991987e+00   4.9643263e+00
   2.4137748e-02   2.0284282e-03   2.1088334e-02   2.7323838e-02   1.9670539e+00   4.4898422e+00
   2.4844946e-02   2.1885808e-03   2.2213042e-02   2.7294900e-02   1.9872805e+00   3.7977935e+00
   2.5832642e-02   2.3681086e-03   2.3421662e-02   2.7353066e-02   1.9767053e+00   3.4841893e+00
   2.7173950e-02   2.5700310e-03   2.4721318e-02   2.7514396e-02   1.9773139e+00   2.7849479e+00
   2.8935632e-02   2.7956110e-03   2.6109806e-02   2.7772880e-02   1.9955435e+00   2.2574686e+00
   3.1169958e-02   3.0450362e-03   2.7577628e-02   2.8113022e-02   1.9843375e+00   2.1895480e+00
   3.3928510e-02   3.3193928e-03   2.9102830e-02   2.8524270e-02   2.0043576e+00   1.9751666e+00
   3.7270874e-02   3.6182794e-03   3.0641694e-02   2.8999838e-02   1.9778169e+00   1.8005067e+00
   4.1266594e-02   3.9386054e-03   3.2124094e-02   2.9539418e-02   1.9904962e+00   1.4058657e+00
   4.5996438e-02   4.2757076e-03   3.3457602e-02   3.0143620e-02   1.9717208e+00   1.0408700e+00
   5.1540046e-02   4.6260318e-03   3.4532174e-02   3.0793260e-02   1.9656698e+00   9.6981784e-01
   5.7953494e-02   4.9867784e-03   3.5245666e-02   3.1444378e-02   2.0397309e+00   8.8970355e-01
   6.5249608e-02   5.3520302e-03   3.5528192e-02   3.2045072e-02   1.9639953e+00   7.9334496e-01
   7.3403266e-02   5.7131414e-03   3.5373308e-02   3.2575500e-02   2.0042341e+00   6.5511628e-01
   8.2344264e-02   6.0589832e-03   3.4850762e-02   3.3061134e-02   1.9727590e+00   6.8899322e-01
   9.1959224e-02   6.3756032e-03   3.4048868e-02   3.3533962e-02   1.9648340e+00   8.1754064e-01
   1.0212060e-01   6.6556210e-03   3.3049052e-02   3.4011824e-02   2.0546344e+00   7.7373525e-01
   1.1268503e-01   6.9069292e-03   3.1930522e-02   3.4499848e-02   1.9397708e+00   9.8933605e-01
   1.2344913e-01   7.1434598e-03   3.0756136e-02   3.4988288e-02   2.0582115e+00   1.3512936e+00
   1.3411378e-01   7.3740366e-03   2.9569940e-02   3.5454640e-02   1.9501361e+00   1.4116707e+00
   1.4432473e-01   7.6008758e-03   2.8404568e-02   3.5874534e-02   2.0126736e+00   1.2429705e+00
   1.5371659e-01   7.8209536e-03   2.7306834e-02   3.6228020e-02   1.9251123e+00   1.1335466e+00
   1.6196092e-01   8.0311008e-03   2.6342270e-02   3.6492844e-02   1.8064680e+00   1.1002200e+00
   1.6877303e-01   8.2304968e-03   2.5578246e-02   3.6649782e-02   1.9955583e+00   9.1346343e-01
   1.7390437e-01   8.4200558e-03   2.5072784e-02   3.6684062e-02   1.5065708e+00   8.8568223e-01
   1.7722305e-01   8.6023074e-03   2.4858390e-02   3.6587138e-02   2.0827598e+00   8.9800828e-01
   1.7864023e-01   8.7805810e-03   2.4940468e-02   3.6366060e-02   1.6688357e+00   8.6175853e-01
   1.7810836e-01   8.9561726e-03   2.5296508e-02   3.6040116e-02   9.2040186e+00   1.0302916e+00
   1.7573661e-01   9.1253534e-03   2.5878696e-02   3.5656944e-02   3.2990763e+01   1.0504128e+00
   1.7172121e-01   9.2839094e-03   2.6637994e-02   3.5291168e-02   5.6800145e+01   9.8032563e-01
   1.6634938e-01   9.4286200e-03   2.7534960e-02   3.5012108e-02   7.4807793e+01   9.8313328e-01
   1.6001442e-01   9.5545176e-03   2.8537282e-02   3.4881050e-02   8.9890647e+01   9.6633954e-01
   1.5311354e-01   9.6569814e-03   2.9619096e-02   3.4960118e-02   9.9925495e+01   9.4550724e-01
   1.4597280e-01   9.7280842e-03   3.0743202e-02   3.5312852e-02   1.0690111e+02   9.2436714e-01
   1.3884172e-01   9.7541726e-03   3.1855652e-02   3.5992682e-02   1.1085199e+02   8.5927183e-01
   1.3190062e-01   9.7198930e-03   3.2903218e-02   3.7037598e-02   1.1292419e+02   8.0307432e-01
   1.2522015e-01   9.6143990e-03   3.3828570e-02   3.8478012e-02   1.1429504e+02   8.0943544e-01
   1.1877894e-01   9.4352904e-03   3.4575488e-02   4.0336632e-02   1.1501411e+02   5.7748000e-01
   1.1255813e-01   9.1835252e-03   3.5097810e-02   4.2635976e-02   1.1554695e+02   3.9396880e-01
   1.0658810e-01   8.8713690e-03   3.5366028e-02   4.5393792e-02   1.1568665e+02   4.4106144e-01
   1.0089959e-01   8.5312042e-03   3.5409256e-02   4.8632144e-02   1.1581450e+02   4.1067551e-01
   9.5485576e-02   8.1999256e-03   3.5293774e-02   5.2402092e-02   1.1551182e+02   3.9525980e-01
   9.0335080e-02   7.9092314e-03   3.5070986e-02   5.6747918e-02   1.1504423e+02   3.6790447e-01
   8.5434962e-02   7.6858310e-03   3.4788842e-02   6.1672364e-02   1.1457963e+02   3.9781299e-01
   8.0709512e-02   7.5480010e-03   3.4487480e-02   6.7135302e-02   1.1402731e+02   3.8537282e-01
   7.6049004e-02   7.5085966e-03   3.4186368e-02   7.3042970e-02   1.1372452e+02   3.1741354e-01
   7.1403750e-02   7.5780788e-03   3.3885460e-02   7.9263934e-02   1.1338043e+02   3.7601500e-01
   6.6753518e-02   7.7640004e-03   3.3569130e-02   8.5652322e-02   1.1316771e+02   3.7421095e-01
   6.2074240e-02   8.0750768e-03   3.3229782e-02   9.2041356e-02   1.1301771e+02   3.3721047e-01
   5.7374144e-02   8.5236288e-03   3.2858672e-02   9.8286136e-02   1.1292501e+02   2.8089096e-01
   5.2671174e-02   9.1216268e-03   3.2439952e-02   1.0432322e-01   1.1293855e+02   2.5600833e-01
   4.7992944e-02   9.8747268e-03   3.1975560e-02   1.1009552e-01   1.1283973e+02   2.8542713e-01
   4.3395054e-02   1.0779381e-02   3.1470020e-02   1.1549204e-01   1.1277652e+02   2.5195346e-01
   3.8930512e-02   1.1822066e-02   3.0918462e-02   1.2041449e-01   1.1277830e+02   2.2738041e-01
   3.4653970e-02   1.2977375e-02   3.0304732e-02   1.2478420e-01   1.1290043e+02   2.8246982e-01
   3.0628426e-02   1.4208921e-02   2.9608670e-02   1.2851725e-01   1.1298957e+02   4.7030408e-01
   2.6897850e-02   1.5470033e-02   2.8823838e-02   1.3149028e-01   1.1299120e+02   6.5331970e-01
   2.3482124e-02   1.6705119e-02   2.7943440e-02   1.3352780e-01   1.1299953e+02   7.4439758e-01
   2.0390074e-02   1.7851808e-02   2.6974202e-02   1.3450679e-01   1.1295937e+02   8.0363678e-01
   1.7625293e-02   1.8842208e-02   2.5940728e-02   1.3433982e-01   1.1293335e+02   8.3530801e-01
   1.5180959e-02   1.9603673e-02   2.4871792e-02   1.3294259e-01   1.1286841e+02   8.3459410e-01
   1.3037156e-02   2.0060360e-02   2.3815896e-02   1.3028741e-01   1.1286690e+02   9.0767549e-01
   1.1171894e-02   2.0180046e-02   2.2830238e-02   1.2636778e-01   1.1280524e+02   9.8640831e-01
   9.5694906e-03   2.0013828e-02   2.1959726e-02   1.2130221e-01   1.1247713e+02   1.0159462e+00
   8.2169680e-03   1.9646917e-02   2.1229562e-02   1.1535997e-01   1.1196190e+02   1.1542617e+00
   7.1001536e-03   1.9154252e-02   2.0650876e-02   1.0879855e-01   1.1121128e+02   1.1646006e+00
   6.2004956e-03   1.8598838e-02   2.0237010e-02   1.0184949e-01   1.1032953e+02   1.1690245e+00
   5.4942406e-03   1.8028045e-02   2.0014274e-02   9.4727436e-02   1.0932916e+02   1.3006204e+00
   4.9565818e-03   1.7477418e-02   2.0019308e-02   8.7627056e-02   1.0820150e+02   1.3293417e+00
   4.5652526e-03   1.6973376e-02   2.0277230e-02   8.0717316e-02   1.0690706e+02   1.3338420e+00
   4.3011202e-03   1.6530714e-02   2.0791896e-02   7.4102404e-02   1.0550454e+02   1.3225397e+00
   4.1466250e-03   1.6154862e-02   2.1554762e-02   6.7820218e-02   1.0410808e+02   1.2485586e+00
   4.0857542e-03   1.5848031e-02   2.2549960e-02   6.1867900e-02   1.0241336e+02   1.0345791e+00
   4.1035132e-03   1.5617209e-02   2.3750342e-02   5.6247794e-02   1.0061017e+02   8.6215287e-01
   4.1850372e-03   1.5469151e-02   2.5108446e-02   5.0972798e-02   9.8733471e+01   1.0721803e+00
   4.3170626e-03   1.5398850e-02   2.6554474e-02   4.6044344e-02   9.6686773e+01   1.4463900e+00
   4.4887926e-03   1.5395232e-02   2.8014912e-02   4.1456780e-02   9.4760729e+01   1.6318847e+00
   4.6918380e-03   1.5447008e-02   2.9422582e-02   3.7215504e-02   9.2810481e+01   1.6955476e+00
   4.9191882e-03   1.5541235e-02   3.0698902e-02   3.3335830e-02   9.0937438e+01   1.7474793e+00
   5.1639250e-03   1.5673382e-02   3.1760564e-02   2.9811398e-02   8.9173313e+01   1.7747760e+00
   5.4195486e-03   1.5847404e-02   3.2533516e-02   2.6630686e-02   8.7503621e+01   1.8356873e+00
   5.6808042e-03   1.6062729e-02   3.2935600e-02   2.3805076e-02   8.5969705e+01   1.8922445e+00
   5.9433342e-03   1.6320251e-02   3.2885610e-02   2.1344944e-02   8.3903252e+01   1.9356444e+00
   6.2025216e-03   1.6628034e-02   3.2350250e-02   1.9251184e-02   8.1353788e+01   1.9923403e+00
   6.4536410e-03   1.6993287e-02   3.1357672e-02   1.7519554e-02   7.8795192e+01   2.0559092e+00
   6.6910212e-03   1.7419493e-02   2.9964696e-02   1.6134842e-02   7.6050749e+01   2.1141618e+00
   6.9078318e-03   1.7912228e-02   2.8248372e-02   1.5070698e-02   7.3347190e+01   2.1561228e+00
   7.0989426e-03   1.8499022e-02   2.6313238e-02   1.4285381e-02   7.0742558e+01   2.1901978e+00
   7.2622674e-03   1.9229575e-02   2.4266176e-02   1.3731882e-02   6.7857874e+01   2.1521707e+00
   7.4006244e-03   2.0149426e-02   2.2203010e-02   1.3378378e-02   6.4947853e+01   2.1575001e+00
   7.5217684e-03   2.1287056e-02   2.0205852e-02   1.3197390e-02   6.2007981e+01   2.2068348e+00
   7.6347366e-03   2.2656908e-02   1.8333412e-02   1.3155893e-02   5.8577023e+01   2.2640703e+00
   7.7478006e-03   2.4272648e-02   1.6627213e-02   1.3226670e-02   5.5282611e+01   2.3272742e+00
   7.8674912e-03   2.6148750e-02   1.5118244e-02   1.3382609e-02   5.2158238e+01   2.2592249e+00
   7.9975750e-03   2.8291838e-02   1.3824503e-02   1.3592105e-02   4.8848149e+01   2.2184507e+00
   8.1380056e-03   3.0693400e-02   1.2748392e-02   1.3830473e-02   4.6196923e+01   2.2328293e+00
   8.2897142e-03   3.3329278e-02   1.1877454e-02   1.4076493e-02   4.3692499e+01   2.2642153e+00
   8.4592856e-03   3.6176930e-02   1.1190099e-02   1.4302765e-02   4.0954539e+01   2.3218810e+00
   8.6528010e-03   3.9205852e-02   1.0661559e-02   1.4482189e-02   3.8563796e+01   2.3065422e+00
   8.8713714e-03   4.2353528e-02   1.0264879e-02   1.4594152e-02   3.6313386e+01   2.3211741e+00
   9.1120210e-03   4.5531108e-02   9.9772852e-03   1.4626803e-02   3.4107127e+01   2.2832891e+00
   9.3673674e-03   4.8634272e-02   9.7870436e-03   1.4580806e-02   3.1996679e+01   2.2318886e+00
   9.6264234e-03   5.1563776e-02   9.6858760e-03   1.4460306e-02   3.0099488e+01   2.3541232e+00
   9.8795986e-03   5.4235586e-02   9.6646970e-03   1.4265367e-02   2.8485721e+01   2.4232516e+00
   1.0126241e-02   5.6570480e-02   9.7134916e-03   1.3993965e-02   2.6686865e+01   2.4414188e+00
   1.0372359e-02   5.8526592e-02   9.8179170e-03   1.3646878e-02   2.4191771e+01   2.4801283e+00
   1.0622577e-02   6.0125090e-02   9.9608400e-03   1.3233805e-02   2.1125888e+01   2.4576524e+00
   1.0878527e-02   6.1422026e-02   1.0122866e-02   1.2763552e-02   1.8282358e+01   2.4705585e+00
   1.1139069e-02   6.2461050e-02   1.0280334e-02   1.2240064e-02   1.6322983e+01   2.4866010e+00
   1.1400047e-02   6.3232206e-02   1.0410066e-02   1.1674462e-02   1.4948621e+01   2.5231689e+00
   1.1652740e-02   6.3704664e-02   1.0497626e-02   1.1084428e-02   1.3513567e+01   2.4169494e+00
   1.1882439e-02   6.3877580e-02   1.0529905e-02   1.0485731e-02   1.1373291e+01   2.2364326e+00
   1.2071450e-02   6.3786574e-02   1.0489041e-02   9.8849702e-03   9.1636747e+00   2.2437577e+00
   1.2205274e-02   6.3493948e-02   1.0368449e-02   9.2856258e-03   8.1541569e+00   2.2378319e+00
   1.2274449e-02   6.3056790e-02   1.0175151e-02   8.6948072e-03   7.2511531e+00   2.2762877e+00
   1.2272818e-02   6.2532868e-02   9.9199724e-03   8.1167384e-03   5.8653773e+00   2.4361868e+00
   1.2202406e-02   6.1987160e-02   9.6222616e-03   7.5591816e-03   4.8165192e+00   2.5975238e+00
   1.2072742e-02   6.1446338e-02   9.3080692e-03   7.0340806e-03   4.2020554e+00   2.6389593e+00
   1.1891609e-02   6.0896714e-02   9.0011686e-03   6.5500090e-03   4.2003283e+00   2.6057149e+00
   1.1666707e-02   6.0320614e-02   8.7209126e-03   6.1176754e-03   4.0962815e+00   2.4413855e+00
   1.1409536e-02   5.9692704e-02   8.4802678e-03   5.7481168e-03   3.4341226e+00   2.1762908e+00
   1.1132881e-02   5.8976030e-02   8.2842654e-03   5.4479710e-03   2.4895066e+00   2.1440130e+00
   1.0848653e-02   5.8168622e-02   8.1316762e-03   5.2204910e-03   1.9161130e+00   2.0778085e+00
   1.0565627e-02   5.7319300e-02   8.0179184e-03   5.0645964e-03   2.0110691e+00   1.9946972e+00
   1.0291412e-02   5.6474256e-02   7.9342404e-03   4.9746132e-03   1.9884209e+00   2.0124779e+00
   1.0034091e-02   5.5647016e-02   7.8684884e-03   4.9398612e-03   1.9610778e+00   1.9900538e+00
   9.7996092e-03   5.4829594e-02   7.8105222e-03   4.9470614e-03   1.9995485e+00   1.9673161e+00
   9.5932946e-03   5.3987184e-02   7.7489994e-03   4.9834542e-03   1.9635246e+00   1.8773548e+00
   9.4210900e-03   5.3070610e-02   7.6710114e-03   5.0348024e-03   1.9972079e+00   1.8792718e+00
   9.2880394e-03   5.2054012e-02   7.5713112e-03   5.0842286e-03   1.9784631e+00   1.7261263e+00
   9.1967780e-03   5.0934800e-02   7.4501510e-03   5.1136112e-03   1.9940350e+00   1.4088619e+00
   9.1465714e-03   4.9748394e-02   7.3071900e-03   5.1080146e-03   2.0063522e+00   1.2564191e+00
   9.1343058e-03   4.8572280e-02   7.1428110e-03   5.0600812e-03   1.9920269e+00   1.2745814e+00
   9.1527216e-03   4.7467216e-02   6.9614828e-03   4.9680182e-03   1.9816903e+00   1.3480969e+00
   9.1902462e-03   4.6470162e-02   6.7750420e-03   4.8339716e-03   1.9651883e+00   1.2815806e+00
   9.2367696e-03   4.5606730e-02   6.5997428e-03   4.6665494e-03   1.9874808e+00   1.3188021e+00
   9.2831956e-03   4.4877020e-02   6.4509852e-03   4.4784794e-03   1.9763011e+00   1.2512425e+00
   9.3167078e-03   4.4277928e-02   6.3437622e-03   4.2823874e-03   1.9710681e+00   1.2409351e+00
   9.3236004e-03   4.3802222e-02   6.2917860e-03   4.0930564e-03   1.9599711e+00   1.3644453e+00
   9.2921444e-03   4.3408316e-02   6.3062554e-03   3.9263700e-03   1.9589754e+00   1.3407561e+00
   9.2122676e-03   4.3022200e-02   6.3986148e-03   3.7980708e-03   1.9963728e+00   1.4371141e+00
   9.0749602e-03   4.2567346e-02   6.5800262e-03   3.7285572e-03   1.9869336e+00   1.3441904e+00
   8.8730926e-03   4.2003870e-02   6.8581002e-03   3.7405680e-03   1.9941796e+00   1.6718518e+00
   8.6089360e-03   4.1324514e-02   7.2339276e-03   3.8546242e-03   2.0071015e+00   1.9602366e+00
   8.2954288e-03   4.0540122e-02   7.7020200e-03   4.0885652e-03   1.9893352e+00   1.9131677e+00
   7.9471310e-03   3.9694020e-02   8.2532674e-03   4.4575390e-03   1.9788281e+00   2.0734034e+00
   7.5770472e-03   3.8846932e-02   8.8777762e-03   4.9738870e-03   1.9741492e+00   2.0559062e+00
   7.1978244e-03   3.8059870e-02   9.5663328e-03   5.6441332e-03   1.9969691e+00   2.2434179e+00
   6.8230926e-03   3.7387990e-02   1.0307824e-02   6.4697098e-03   1.9991532e+00   2.6319343e+00
   6.4721728e-03   3.6876534e-02   1.1088878e-02   7.4508812e-03   1.9771688e+00   1.1889995e+01
   6.1696810e-03   3.6568570e-02   1.1895164e-02   8.5877812e-03   1.9960714e+00   3.3312836e+01
   5.9400460e-03   3.6491222e-02   1.2715051e-02   9.8767594e-03   1.9919180e+00   5.3177848e+01
   5.8064432e-03   3.6649104e-02   1.3547407e-02   1.1307527e-02   1.9762120e+00   6.7865289e+01
   5.7934202e-03   3.7031678e-02   1.4395786e-02   1.2865874e-02   1.9890543e+00   7.9984567e+01
   5.9274452e-03   3.7607176e-02   1.5256343e-02   1.4531830e-02   1.9541127e+00   8.8953222e+01
   6.2342998e-03   3.8326284e-02   1.6112971e-02   1.6284348e-02   1.9596840e+00   9.6197434e+01
   6.7389436e-03   3.9135662e-02   1.6932768e-02   1.8103115e-02   1.9906407e+00   1.0067282e+02
   7.4668808e-03   3.9973510e-02   1.7670400e-02   1.9959302e-02   1.9967127e+00   1.0307768e+02
   8.4438714e-03   4.0753082e-02   1.8275812e-02   2.1823200e-02   2.0370016e+00   1.0468740e+02
   9.6929702e-03   4.1352102e-02   1.8704086e-02   2.3667416e-02   1.9982287e+00   1.0574672e+02
   1.1232017e-02   4.1611106e-02   1.8930867e-02   2.5457910e-02   1.9395095e+00   1.0694167e+02
   1.3074596e-02   4.1363362e-02   1.8944742e-02   2.7145100e-02   1.9478104e+00   1.0777817e+02
   1.5226510e-02   4.0514036e-02   1.8735580e-02   2.8660346e-02   1.9680031e+00   1.0828117e+02
   1.7680590e-02   3.9106604e-02   1.8303435e-02   2.9929464e-02   1.9659760e+00   1.0852914e+02
   2.0415662e-02   3.7263128e-02   1.7665366e-02   3.0886794e-02   1.9731841e+00   1.0869942e+02
   2.3397934e-02   3.5089238e-02   1.6857141e-02   3.1495634e-02   2.0029919e+00   1.0895994e+02
   2.6590454e-02   3.2678320e-02   1.5927747e-02   3.1735272e-02   1.9711491e+00   1.0916319e+02
   2.9960342e-02   3.0122752e-02   1.4930871e-02   3.1580822e-02   1.9709821e+00   1.0952850e+02
   3.3463372e-02   2.7503536e-02   1.3922799e-02   3.1048410e-02   1.9946698e+00   1.0982677e+02
   3.7039426e-02   2.4892918e-02   1.2956005e-02   3.0200090e-02   1.9678350e+00   1.1000135e+02
   4.0628196e-02   2.2352610e-02   1.2073206e-02   2.9108588e-02   1.9856977e+00   1.1023348e+02
   4.4151544e-02   1.9937404e-02   1.1306117e-02   2.7853946e-02   2.0006612e+00   1.1045016e+02
   4.7509392e-02   1.7699636e-02   1.0673407e-02   2.6509962e-02   1.9912982e+00   1.1061795e+02
   5.0599718e-02   1.5683159e-02   1.0182260e-02   2.5136294e-02   1.9900260e+00   1.1074644e+02
   5.3305260e-02   1.3915786e-02   9.8313720e-03   2.3784142e-02   1.9933636e+00   1.1083957e+02
   5.5488908e-02   1.2412444e-02   9.6116186e-03   2.2496840e-02   2.0022188e+00   1.1084594e+02
   5.7025086e-02   1.1178938e-02   9.5071286e-03   2.1308252e-02   1.9961636e+00   1.1084101e+02
   5.7878698e-02   1.0210670e-02   9.4973356e-03   2.0237984e-02   1.9977712e+00   1.1079604e+02
   5.8110948e-02   9.4935530e-03   9.5593796e-03   1.9294740e-02   1.9939570e+00   1.1070920e+02
   5.7797062e-02   9.0049378e-03   9.6687290e-03   1.8485372e-02   1.9887102e+00   1.1064197e+02
   5.7031708e-02   8.7158182e-03   9.7970248e-03   1.7820206e-02   1.9700692e+00   1.1046432e+02
   5.5922796e-02   8.5935106e-03   9.9121950e-03   1.7312421e-02   2.0178827e+00   1.1020066e+02
   5.4558258e-02   8.6038102e-03   9.9852174e-03   1.6974026e-02   2.1302267e+00   1.0994942e+02
   5.3012830e-02   8.7103484e-03   9.9970546e-03   1.6814838e-02   2.1401788e+00   1.0969877e+02
   5.1332002e-02   8.8810582e-03   9.9416138e-03   1.6840681e-02   2.1359905e+00   1.0935669e+02
   4.9538936e-02   9.0971496e-03   9.8198262e-03   1.7046057e-02   2.0755473e+00   1.0895291e+02
   4.7638682e-02   9.3466820e-03   9.6307338e-03   1.7411132e-02   1.9849088e+00   1.0853612e+02
   4.5620712e-02   9.6192812e-03   9.3799502e-03   1.7911948e-02   1.9944590e+00   1.0800134e+02
   4.3504404e-02   9.9026480e-03   9.0830816e-03   1.8530520e-02   1.9995424e+00   1.0742079e+02
   4.1353804e-02   1.0176498e-02   8.7525530e-03   1.9247397e-02   1.9982620e+00   1.0682986e+02
   3.9268802e-02   1.0418260e-02   8.3955862e-03   2.0045716e-02   1.9981225e+00   1.0605709e+02
   3.7370722e-02   1.0612029e-02   8.0165336e-03   2.0927144e-02   2.0012604e+00   1.0513612e+02
   3.5762556e-02   1.0747648e-02   7.6153336e-03   2.1901032e-02   2.0088183e+00   1.0416167e+02
   3.4515466e-02   1.0819673e-02   7.1914188e-03   2.2968256e-02   2.0004286e+00   1.0297416e+02
   3.3679330e-02   1.0832581e-02   6.7457558e-03   2.4113974e-02   1.9779106e+00   1.0174087e+02
   3.3279014e-02   1.0794906e-02   6.2818556e-03   2.5311704e-02   1.9690307e+00   1.0063450e+02
   3.3306946e-02   1.0711943e-02   5.8113674e-03   2.6532004e-02   1.9777819e+00   9.9372048e+01
   3.3721820e-02   1.0589786e-02   5.3521086e-03   2.7735978e-02   1.9834625e+00   9.8059247e+01
   3.4452408e-02   1.0430724e-02   4.9221158e-03   2.8865360e-02   1.9990360e+00   9.6896285e+01
   3.5413730e-02   1.0234019e-02   4.5375542e-03   2.9845580e-02   1.9940545e+00   9.5640541e+01
   3.6509432e-02   1.0007038e-02   4.2111100e-03   3.0618304e-02   1.9971704e+00   9.4265637e+01
   3.7614850e-02   9.7602236e-03   3.9525212e-03   3.1156084e-02   2.0062968e+00   9.2832054e+01
   3.8599518e-02   9.5009098e-03   3.7668408e-03   3.1434460e-02   1.9955586e+00   9.1258987e+01
   3.9373072e-02   9.2371896e-03   3.6528682e-03   3.1419302e-02   1.9987070e+00   8.9749951e+01
   3.9899550e-02   8.9789856e-03   3.6054778e-03   3.1088836e-02   2.0070457e+00   8.8315799e+01
   4.0157320e-02   8.7354534e-03   3.6176516e-03   3.0450980e-02   2.0451630e+00   8.6782100e+01
   4.0104654e-02   8.5113064e-03   3.6807958e-03   2.9544548e-02   2.0673572e+00   8.5067231e+01
   3.9704128e-02   8.3091016e-03   3.7845422e-03   2.8449840e-02   2.0238924e+00   8.3255377e+01
   3.8924248e-02   8.1313722e-03   3.9194810e-03   2.7264612e-02   2.0045816e+00   8.1445143e+01
   3.7751836e-02   7.9815504e-03   4.0782216e-03   2.6065206e-02   2.0059215e+00   7.9558343e+01
   3.6232590e-02   7.8701626e-03   4.2553364e-03   2.4902216e-02   1.9919402e+00   7.7352203e+01
   3.4465932e-02   7.8106166e-03   4.4469938e-03   2.3803214e-02   1.9969669e+00   7.5038779e+01
   3.2580860e-02   7.8094838e-03   4.6468570e-03   2.2776068e-02   1.9958720e+00   7.3063043e+01
   3.0700716e-02   7.8647196e-03   4.8466970e-03   2.1804636e-02   2.0133529e+00   7.0665287e+01
   2.8924234e-02   7.9664972e-03   5.0385780e-03   2.0867272e-02   2.0245768e+00   6.8331669e+01
   2.7324646e-02   8.0999892e-03   5.2114480e-03   1.9958721e-02   2.0000482e+00   6.6546199e+01
   2.5943678e-02   8.2467272e-03   5.3498074e-03   1.9083963e-02   2.0127578e+00   6.4096270e+01
   2.4799676e-02   8.3861204e-03   5.4387390e-03   1.8258966e-02   2.0133208e+00   6.1707647e+01
   2.3889518e-02   8.4987942e-03   5.4668954e-03   1.7502194e-02   1.9930103e+00   5.9815305e+01
   2.3197496e-02   8.5669376e-03   5.4298720e-03   1.6825377e-02   1.9928596e+00   5.7708006e+01
   2.2719896e-02   8.5780060e-03   5.3391408e-03   1.6233959e-02   1.9893720e+00   5.5810533e+01
   2.2462434e-02   8.5277728e-03   5.2170994e-03   1.5735554e-02   1.9913722e+00   5.4190795e+01
   2.2421008e-02   8.4128266e-03   5.0843304e-03   1.5347228e-02   1.9961654e+00   5.2421923e+01
   2.2576178e-02   8.2261320e-03   4.9576230e-03   1.5081618e-02   1.9970816e+00   5.0758544e+01
   2.2897216e-02   7.9634960e-03   4.8517266e-03   1.4947588e-02   1.9982798e+00   4.9229378e+01
   2.3353592e-02   7.6279380e-03   4.7805756e-03   1.4957568e-02   1.9949727e+00   4.7328032e+01
   2.3912260e-02   7.2265416e-03   4.7553652e-03   1.5120180e-02   1.9903395e+00   4.5782856e+01
   2.4531326e-02   6.7681982e-03   4.7832888e-03   1.5442446e-02   1.9912997e+00   4.4413645e+01
   2.5181372e-02   6.2684400e-03   4.8675090e-03   1.5933816e-02   1.9998164e+00   4.2494221e+01
   2.5844600e-02   5.7486308e-03   5.0065336e-03   1.6592898e-02   1.9995137e+00   4.0988095e+01
   2.6508374e-02   5.2274848e-03   5.1978036e-03   1.7410285e-02   1.9999933e+00   3.9484910e+01
   2.7182864e-02   4.7185610e-03   5.4406582e-03   1.8386710e-02   1.9998834e+00   3.7941692e+01
   2.7888542e-02   4.2316626e-03   5.7345258e-03   1.9525459e-02   1.9814697e+00   3.6493947e+01
   2.8636412e-02   3.7750916e-03   6.0762584e-03   2.0826052e-02   1.9822987e+00   3.4411906e+01
   2.9420010e-02   3.3564522e-03   6.4638324e-03   2.2282788e-02   1.9881301e+00   3.2645302e+01
   3.0207870e-02   2.9807874e-03   6.9015896e-03   2.3880526e-02   1.9871017e+00   3.1494656e+01
   3.0941504e-02   2.6501804e-03   7.3974092e-03   2.5600878e-02   1.9946178e+00   3.0531608e+01
   3.1528492e-02   2.3653784e-03   7.9630632e-03   2.7429930e-02   1.9890973e+00   2.9407216e+01
   3.1856928e-02   2.1268814e-03   8.6172342e-03   2.9356002e-02   1.9823322e+00   2.7858168e+01
   3.1813058e-02   1.9335536e-03   9.3785750e-03   3.1351534e-02   1.9860340e+00   2.6144675e+01
   3.1313892e-02   1.7825417e-03   1.0261438e-02   3.3360752e-02   1.9855262e+00   2.4231781e+01
   3.0380988e-02   1.6704323e-03   1.1277890e-02   3.5301240e-02   1.9820493e+00   2.2450792e+01
   2.9147666e-02   1.5945348e-03   1.2438574e-02   3.7083410e-02   1.9919230e+00   2.0842537e+01
   2.7796010e-02   1.5546391e-03   1.3753852e-02   3.8608288e-02   1.9861976e+00   1.9262514e+01
   2.6508478e-02   1.5513597e-03   1.5227711e-02   3.9776056e-02   1.9871039e+00   1.7680898e+01
   2.5447208e-02   1.5851938e-03   1.6857910e-02   4.0556546e-02   1.9924603e+00   1.6153268e+01
   2.4754910e-02   1.6579345e-03   1.8644242e-02   4.0989694e-02   1.9671102e+00   1.5127273e+01
   2.4554078e-02   1.7709096e-03   2.0582676e-02   4.1124480e-02   1.9933488e+00   1.3929403e+01
   2.4943098e-02   1.9238234e-03   2.2659586e-02   4.1000680e-02   1.9979315e+00   1.2493288e+01
   2.5996646e-02   2.1167272e-03   2.4846506e-02   4.0651656e-02   1.9872619e+00   1.1731619e+01
   2.7765790e-02   2.3500588e-03   2.7100886e-02   4.0107318e-02   1.9929107e+00   1.0641163e+01
   3.0282042e-02   2.6233398e-03   2.9373182e-02   3.9390772e-02   1.9696949e+00   9.0870669e+00
   3.3559958e-02   2.9354976e-03   3.1604554e-02   3.8526538e-02   2.0086331e+00   7.9259585e+00
   3.7603026e-02   3.2857844e-03   3.3736800e-02   3.7560886e-02   1.9846582e+00   6.5285698e+00
   4.2407524e-02   3.6744574e-03   3.5711668e-02   3.6540954e-02   1.9773849e+00   5.3430778e+00
   4.7946632e-02   4.1036574e-03   3.7452128e-02   3.5491280e-02   1.9837189e+00   4.6142880e+00
   5.4186794e-02   4.5770964e-03   3.8845954e-02   3.4430882e-02   1.9711122e+00   3.5597350e+00
   6.1111730e-02   5.0961322e-03   3.9756842e-02   3.3363004e-02   2.0146244e+00   2.6697666e+00
   6.8699014e-02   5.6572720e-03   4.0071768e-02   3.2282674e-02   1.9492558e+00   2.2119841e+00
   7.6928902e-02   6.2523100e-03   3.9752984e-02   3.1209464e-02   2.0176959e+00   1.8889916e+00
   8.5779050e-02   6.8690784e-03   3.8881596e-02   3.0165654e-02   1.9849739e+00   1.7833496e+00
   9.5186152e-02   7.4944004e-03   3.7609254e-02   2.9163918e-02   1.9840616e+00   1.4088661e+00
   1.0503391e-01   8.1134936e-03   3.6076952e-02   2.8211418e-02   2.0329948e+00   1.1400902e+00
   1.1514134e-01   8.7111736e-03   3.4411876e-02   2.7305008e-02   1.9195805e+00   1.4045976e+00
   1.2529229e-01   9.2764138e-03   3.2732298e-02   2.6439562e-02   2.0597168e+00   1.4294054e+00
   1.3524340e-01   9.8020836e-03   3.1145156e-02   2.5616716e-02   1.8098367e+00   1.3317103e+00
   1.4470363e-01   1.0286113e-02   2.9736330e-02   2.4856150e-02   1.9252701e+00   1.3363222e+00
   1.5332929e-01   1.0730393e-02   2.8568900e-02   2.4186714e-02   1.8081492e+00   1.3042097e+00
   1.6072485e-01   1.1138267e-02   2.7704350e-02   2.3623092e-02   1.6979820e+00   1.3124343e+00
   1.6652818e-01   1.1515076e-02   2.7194984e-02   2.3182758e-02   2.0426398e+00   1.3315753e+00
   1.7052621e-01   1.1864787e-02   2.7068526e-02   2.2910370e-02   3.9321714e+00   1.3250299e+00
   1.7273423e-01   1.2189771e-02   2.7330624e-02   2.2855072e-02   1.8222496e+01   1.3223781e+00
   1.7335001e-01   1.2493909e-02   2.7967420e-02   2.3060172e-02   4.0308615e+01   1.3260731e+00
   1.7264418e-01   1.2784484e-02   2.8949256e-02   2.3574760e-02   5.7073364e+01   1.3101784e+00
   1.7089436e-01   1.3073910e-02   3.0234130e-02   2.4442102e-02   7.2836898e+01   1.3440295e+00
   1.6833524e-01   1.3372850e-02   3.1768850e-02   2.5697266e-02   8.7834849e+01   1.3371661e+00
   1.6516614e-01   1.3679910e-02   3.3487762e-02   2.7374950e-02   9.8743447e+01   1.3203462e+00
   1.6152899e-01   1.3978943e-02   3.5316050e-02   2.9509132e-02   1.0606485e+02   1.3116947e+00
   1.5752266e-01   1.4241392e-02   3.7191880e-02   3.2122334e-02   1.1009181e+02   1.2348067e+00
   1.5318367e-01   1.4433289e-02   3.9076158e-02   3.5218954e-02   1.1248573e+02   1.1900551e+00
   1.4843632e-01   1.4525680e-02   4.0932018e-02   3.8804560e-02   1.1376949e+02   9.9339275e-01
   1.4320294e-01   1.4497200e-02   4.2718112e-02   4.2899832e-02   1.1456623e+02   8.0969845e-01
   1.3747113e-01   1.4335644e-02   4.4389972e-02   4.7529776e-02   1.1498323e+02   8.0425683e-01
   1.3127432e-01   1.4055930e-02   4.5893996e-02   5.2702158e-02   1.1509175e+02   7.8038628e-01
   1.2466952e-01   1.3698189e-02   4.7177006e-02   5.8406932e-02   1.1520298e+02   8.1196092e-01
   1.1776116e-01   1.3298402e-02   4.8190856e-02   6.4632626e-02   1.1504478e+02   7.9335065e-01
   1.1067725e-01   1.2884636e-02   4.8895196e-02   7.1355914e-02   1.1500938e+02   7.3630604e-01
   1.0348543e-01   1.2482719e-02   4.9260408e-02   7.8512402e-02   1.1495566e+02   6.1354904e-01
   9.6239134e-02   1.2107414e-02   4.9249268e-02   8.5991952e-02   1.1483184e+02   4.6519714e-01
   8.8986328e-02   1.1767367e-02   4.8830170e-02   9.3658452e-02   1.1484456e+02   5.4438191e-01
   8.1747352e-02   1.1477842e-02   4.8008450e-02   1.0134206e-01   1.1478456e+02   5.5531074e-01
   7.4555076e-02   1.1253899e-02   4.6798956e-02   1.0881995e-01   1.1476367e+02   5.1978360e-01
   6.7467924e-02   1.1100834e-02   4.5221524e-02   1.1583006e-01   1.1483262e+02   5.5769030e-01
   6.0551116e-02   1.1018230e-02   4.3345790e-02   1.2209106e-01   1.1485901e+02   4.5451091e-01
   5.3843752e-02   1.1001784e-02   4.1251624e-02   1.2729108e-01   1.1485822e+02   4.2589973e-01
   4.7401432e-02   1.1050691e-02   3.8986022e-02   1.3118342e-01   1.1484509e+02   4.0915796e-01
   4.1304856e-02   1.1172042e-02   3.6592416e-02   1.3373496e-01   1.1479159e+02   4.2716295e-01
   3.5617284e-02   1.1368667e-02   3.4108814e-02   1.3503953e-01   1.1475069e+02   5.3178547e-01
   3.0404926e-02   1.1634267e-02   3.1561120e-02   1.3520136e-01   1.1476086e+02   5.8156255e-01
   2.5721912e-02   1.1954771e-02   2.8981968e-02   1.3432386e-01   1.1478536e+02   7.7694609e-01
   2.1594534e-02   1.2315022e-02   2.6418052e-02   1.3248224e-01   1.1470055e+02   8.0994389e-01
   1.8035957e-02   1.2700269e-02   2.3927794e-02   1.2973198e-01   1.1449757e+02   1.0910169e+00
   1.5047299e-02   1.3087007e-02   2.1567370e-02   1.2614790e-01   1.1430483e+02   1.1080231e+00
   1.2628342e-02   1.3453272e-02   1.9379435e-02   1.2184590e-01   1.1399642e+02   3.5772453e-01
   1.0776458e-02   1.3787437e-02   1.7401624e-02   1.1693228e-01   1.1363407e+02   6.4531761e-01
   9.4863574e-03   1.4088942e-02   1.5668248e-02   1.1147367e-01   1.1338603e+02   1.2246058e+00
   8.7558712e-03   1.4373350e-02   1.4204545e-02   1.0554065e-01   1.1308541e+02   1.1578824e+00
   8.5810460e-03   1.4661129e-02   1.3032671e-02   9.9250560e-02   1.1258851e+02   1.3215518e+00
   8.9582516e-03   1.4967863e-02   1.2172609e-02   9.2765144e-02   1.1174317e+02   1.4265830e+00
   9.8854882e-03   1.5300305e-02   1.1638437e-02   8.6232294e-02   1.1069636e+02   1.4240145e+00
   1.1359908e-02   1.5655163e-02   1.1436228e-02   7.9777576e-02   1.0968738e+02   1.3808740e+00
   1.3376776e-02   1.6025478e-02   1.1559739e-02   7.3503146e-02   1.0844763e+02   1.3566016e+00
   1.5924858e-02   1.6400340e-02   1.1993652e-02   6.7470030e-02   1.0698043e+02   1.4274684e+00
   1.8983395e-02   1.6764275e-02   1.2717358e-02   6.1719252e-02   1.0555072e+02   1.3944161e+00
   2.2517084e-02   1.7097946e-02   1.3704246e-02   5.6299522e-02   1.0392690e+02   1.4076711e+00
   2.6473050e-02   1.7379057e-02   1.4928557e-02   5.1270218e-02   1.0208043e+02   1.3810968e+00
   3.0778566e-02   1.7585571e-02   1.6369223e-02   4.6663942e-02   1.0001882e+02   1.2641324e+00
   3.5335084e-02   1.7695981e-02   1.7996281e-02   4.2499814e-02   9.7560961e+01   1.1027856e+00
   4.0020990e-02   1.7688741e-02   1.9765569e-02   3.8799932e-02   9.5021059e+01   9.1329999e-01
   4.4684430e-02   1.7552328e-02   2.1629726e-02   3.5562340e-02   9.2489937e+01   9.7186289e-01
   4.9154516e-02   1.7299044e-02   2.3533760e-02   3.2766608e-02   9.0184711e+01   1.3094000e+00
   5.3274212e-02   1.6960262e-02   2.5410284e-02   3.0378998e-02   8.8318011e+01   1.6725578e+00
   5.6904710e-02   1.6573276e-02   2.7179940e-02   2.8351260e-02   8.6277499e+01   1.7922464e+00
   5.9928832e-02   1.6170863e-02   2.8749982e-02   2.6624908e-02   8.3806103e+01   1.7544588e+00
   6.2250288e-02   1.5775861e-02   3.0038370e-02   2.5148000e-02   8.1139468e+01   1.7681609e+00
   6.3824022e-02   1.5404280e-02   3.0968762e-02   2.3887516e-02   7.8474198e+01   1.8117696e+00
   6.4680388e-02   1.5066505e-02   3.1463110e-02   2.2824904e-02   7.5747721e+01   1.9487869e+00
   6.4888700e-02   1.4765542e-02   3.1487288e-02   2.1953878e-02   7.3198359e+01   2.0703389e+00
   6.4561502e-02   1.4498638e-02   3.1045608e-02   2.1267464e-02   7.0839671e+01   2.1238458e+00
   6.3837424e-02   1.4265240e-02   3.0161466e-02   2.0746790e-02   6.7921905e+01   2.1872298e+00
   6.2842816e-02   1.4070172e-02   2.8889248e-02   2.0356952e-02   6.4809106e+01   2.2181968e+00
   6.1695950e-02   1.3919907e-02   2.7308326e-02   2.0051678e-02   6.1312610e+01   2.2316911e+00
   6.0483480e-02   1.3824719e-02   2.5518806e-02   1.9779983e-02   5.7731116e+01   2.2363035e+00
   5.9247782e-02   1.3798785e-02   2.3614664e-02   1.9497048e-02   5.4973671e+01   2.2420740e+00
   5.7995342e-02   1.3850923e-02   2.1671240e-02   1.9180828e-02   5.1386210e+01   2.2325405e+00
   5.6702218e-02   1.3980094e-02   1.9765436e-02   1.8817773e-02   4.7619485e+01   2.2665415e+00
   5.5326952e-02   1.4194202e-02   1.7966139e-02   1.8386229e-02   4.4945104e+01   2.3293197e+00
   5.3811198e-02   1.4523369e-02   1.6321025e-02   1.7871070e-02   4.1973307e+01   2.3432478e+00
   5.2099486e-02   1.5002268e-02   1.4860334e-02   1.7280382e-02   3.8791794e+01   2.3382639e+00
   5.0174388e-02   1.5653726e-02   1.3600942e-02   1.6639456e-02   3.5900509e+01   2.3300609e+00
   4.8064294e-02   1.6486383e-02   1.2545183e-02   1.5977174e-02   3.2724925e+01   2.3200059e+00
   4.5814916e-02   1.7508142e-02   1.1683005e-02   1.5319223e-02   2.9720045e+01   2.3346056e+00
   4.3465944e-02   1.8730565e-02   1.0998571e-02   1.4678489e-02   2.8056337e+01   2.3471685e+00
   4.1058610e-02   2.0154348e-02   1.0467430e-02   1.4054449e-02   2.6563885e+01   2.3205985e+00
   3.8624280e-02   2.1774312e-02   1.0061003e-02   1.3442777e-02   2.4262588e+01   2.3728552e+00
   3.6188342e-02   2.3584414e-02   9.7527364e-03   1.2839566e-02   2.2112748e+01   2.3446076e+00
   3.3785020e-02   2.5569868e-02   9.5173522e-03   1.2240868e-02   1.9872427e+01   2.2171360e+00
   3.1435526e-02   2.7709170e-02   9.3350462e-03   1.1646221e-02   1.7463373e+01   2.1884794e+00
   2.9146562e-02   2.9984748e-02   9.1913224e-03   1.1063663e-02   1.5537477e+01   2.1557563e+00
   2.6915654e-02   3.2383756e-02   9.0758422e-03   1.0505449e-02   1.3539850e+01   2.1277976e+00
   2.4739860e-02   3.4887340e-02   8.9778934e-03   9.9821654e-03   1.1247177e+01   2.0931505e+00
   2.2643040e-02   3.7467984e-02   8.8854810e-03   9.5013022e-03   9.6417772e+00   2.0804350e+00
   2.0668698e-02   4.0090950e-02   8.7916670e-03   9.0660608e-03   8.9196887e+00   2.0899576e+00
   1.8858584e-02   4.2716396e-02   8.6899186e-03   8.6758880e-03   8.1982779e+00   2.0914325e+00
   1.7244684e-02   4.5293230e-02   8.5737436e-03   8.3279512e-03   6.7732508e+00   2.1059522e+00
   1.5844462e-02   4.7757728e-02   8.4435656e-03   8.0187780e-03   5.6360607e+00   2.0751950e+00
   1.4662962e-02   5.0051648e-02   8.3048746e-03   7.7481826e-03   5.0157294e+00   2.0783072e+00
   1.3695434e-02   5.2130146e-02   8.1624932e-03   7.5200240e-03   4.2346470e+00   2.0736512e+00
   1.2930414e-02   5.3960080e-02   8.0185908e-03   7.3365146e-03   4.1574722e+00   2.1335482e+00
   1.2350195e-02   5.5499948e-02   7.8728202e-03   7.1966388e-03   4.3700216e+00   2.2466632e+00
   1.1927642e-02   5.6704612e-02   7.7267558e-03   7.0977704e-03   4.2413497e+00   2.2813488e+00
   1.1630849e-02   5.7585140e-02   7.5911280e-03   7.0306830e-03   3.9706038e+00   2.3573013e+00
   1.1429388e-02   5.8204786e-02   7.4825204e-03   6.9802726e-03   3.6292893e+00   2.4321516e+00
   1.1297039e-02   5.8633520e-02   7.4153634e-03   6.9274568e-03   3.0794347e+00   2.5941786e+00
   1.1212926e-02   5.8952862e-02   7.4038786e-03   6.8522952e-03   2.2055275e+00   2.7208256e+00
   1.1160346e-02   5.9239528e-02   7.4667850e-03   6.7502366e-03   1.9233737e+00   2.6741433e+00
   1.1126973e-02   5.9533250e-02   7.6214626e-03   6.6294210e-03   2.0153594e+00   2.6507480e+00
   1.1101783e-02   5.9844380e-02   7.8779380e-03   6.5014328e-03   1.9694062e+00   2.5964771e+00
   1.1077134e-02   6.0170566e-02   8.2404198e-03   6.3844200e-03   2.0229338e+00   2.6007619e+00
   1.1054199e-02   6.0487696e-02   8.7066492e-03   6.2955448e-03   1.9889809e+00   2.6221300e+00
   1.1035583e-02   6.0741926e-02   9.2667908e-03   6.2463900e-03   1.9825029e+00   2.5454380e+00
   1.1021314e-02   6.0881440e-02   9.9018438e-03   6.2436430e-03   1.9984087e+00   2.5225909e+00
   1.1012420e-02   6.0888164e-02   1.0584129e-02   6.2890078e-03   1.9773046e+00   2.4554966e+00
   1.1011307e-02   6.0795344e-02   1.1277911e-02   6.3818416e-03   1.9889034e+00   2.4262324e+00
   1.1020424e-02   6.0683234e-02   1.1939329e-02   6.5195752e-03   1.9835695e+00   2.4199854e+00
   1.1039434e-02   6.0636988e-02   1.2524660e-02   6.6965498e-03   2.0019449e+00   2.3000359e+00
   1.1063784e-02   6.0716608e-02   1.2986234e-02   6.9037302e-03   1.9999774e+00   2.3048069e+00
   1.1087034e-02   6.0934500e-02   1.3279002e-02   7.1321978e-03   1.9900751e+00   2.2578204e+00
   1.1102816e-02   6.1240892e-02   1.3379578e-02   7.3711048e-03   2.0027979e+00   2.2139596e+00
   1.1104497e-02   6.1558656e-02   1.3276746e-02   7.6025954e-03   1.9937919e+00   2.1311139e+00
   1.1084547e-02   6.1809336e-02   1.2981213e-02   7.8029602e-03   1.9797753e+00   1.8816220e+00
   1.1035187e-02   6.1921346e-02   1.2534240e-02   7.9474874e-03   1.9914547e+00   1.9819251e+00
   1.0950637e-02   6.1840184e-02   1.1980628e-02   8.0147564e-03   1.9813885e+00   1.8924310e+00
   1.0829636e-02   6.1521642e-02   1.1361026e-02   7.9838466e-03   1.9854151e+00   1.5234510e+00
   1.0677932e-02   6.0952890e-02   1.0714701e-02   7.8503916e-03   2.0045012e+00   1.5031884e+00
   1.0502899e-02   6.0154458e-02   1.0077594e-02   7.6404944e-03   1.9645148e+00   1.5473627e+00
   1.0308284e-02   5.9147916e-02   9.4811156e-03   7.3863276e-03   1.9811500e+00   1.6311905e+00
   1.0097980e-02   5.7957582e-02   8.9487944e-03   7.1173220e-03   1.9907572e+00   1.6311153e+00
   9.8724304e-03   5.6627798e-02   8.4971384e-03   6.8666408e-03   1.9728170e+00   1.6230934e+00
   9.6262324e-03   5.5214092e-02   8.1394646e-03   6.6630428e-03   2.0047859e+00   1.5361575e+00
   9.3526334e-03   5.3774256e-02   7.8877780e-03   6.5283814e-03   1.9987744e+00   1.5332567e+00
   9.0465398e-03   5.2377020e-02   7.7502840e-03   6.4788868e-03   1.9907554e+00   1.9053537e+00
   8.7101548e-03   5.1070640e-02   7.7366478e-03   6.5243518e-03   1.9681806e+00   1.8984460e+00
   8.3495050e-03   4.9861428e-02   7.8607238e-03   6.6700724e-03   1.9811177e+00   2.0020085e+00
   7.9686704e-03   4.8738660e-02   8.1332940e-03   6.9197636e-03   2.0219833e+00   2.3288928e+00
   7.5730538e-03   4.7683998e-02   8.5606252e-03   7.2784046e-03   1.9894180e+00   8.6891428e+00
   7.1717770e-03   4.6691032e-02   9.1406452e-03   7.7611812e-03   1.9824068e+00   2.6745749e+01
   6.7805870e-03   4.5782612e-02   9.8611058e-03   8.3946426e-03   1.9960215e+00   4.6698928e+01
   6.4206514e-03   4.4986030e-02   1.0703843e-02   9.2038452e-03   1.9678138e+00   6.2304739e+01
   6.1157384e-03   4.4322030e-02   1.1648037e-02   1.0206906e-02   1.9549428e+00   7.5438933e+01
   5.8930552e-03   4.3817726e-02   1.2673840e-02   1.1413576e-02   1.9727114e+00   8.5055726e+01
   5.7810398e-03   4.3491964e-02   1.3753237e-02   1.2824007e-02   1.9590660e+00   9.2688377e+01
   5.8076196e-03   4.3330132e-02   1.4850857e-02   1.4430539e-02   1.9813094e+00   9.8361075e+01
   5.9986880e-03   4.3282594e-02   1.5937332e-02   1.6219176e-02   2.0072485e+00   1.0138610e+02
   6.3775810e-03   4.3277764e-02   1.6982080e-02   1.8168142e-02   1.9795799e+00   1.0338422e+02
   6.9673840e-03   4.3226678e-02   1.7946879e-02   2.0241322e-02   1.9938465e+00   1.0509956e+02
   7.7897516e-03   4.3005862e-02   1.8780287e-02   2.2388574e-02   1.9706047e+00   1.0691331e+02
   8.8632090e-03   4.2486292e-02   1.9424754e-02   2.4546336e-02   1.9468633e+00   1.0832601e+02
   1.0203894e-02   4.1615864e-02   1.9831472e-02   2.6636240e-02   1.9806172e+00   1.0900958e+02
   1.1823491e-02   4.0412868e-02   1.9956203e-02   2.8564400e-02   1.9830273e+00   1.0931265e+02
   1.3726056e-02   3.8908176e-02   1.9776571e-02   3.0227864e-02   1.9797887e+00   1.0946985e+02
   1.5907872e-02   3.7152150e-02   1.9299406e-02   3.1549476e-02   1.9892445e+00   1.0964472e+02
   1.8353348e-02   3.5200732e-02   1.8561122e-02   3.2496364e-02   1.9962775e+00   1.0981043e+02
   2.1037982e-02   3.3082752e-02   1.7639359e-02   3.3071056e-02   1.9821014e+00   1.1001340e+02
   2.3941814e-02   3.0824392e-02   1.6621680e-02   3.3307460e-02   1.9856246e+00   1.1016216e+02
   2.7045324e-02   2.8466104e-02   1.5580538e-02   3.3258042e-02   2.0031512e+00   1.1025849e+02
   3.0327868e-02   2.6048996e-02   1.4575001e-02   3.2979674e-02   1.9777056e+00   1.1048626e+02
   3.3772892e-02   2.3619786e-02   1.3649244e-02   3.2527862e-02   1.9799240e+00   1.1072887e+02
   3.7349710e-02   2.1227716e-02   1.2834970e-02   3.1956252e-02   1.9960819e+00   1.1092804e+02
   4.1008046e-02   1.8913025e-02   1.2153698e-02   3.1304616e-02   1.9847999e+00   1.1114757e+02
   4.4679714e-02   1.6716520e-02   1.1619300e-02   3.0590414e-02   2.0015197e+00   1.1127668e+02
   4.8259810e-02   1.4675800e-02   1.1236801e-02   2.9817994e-02   2.0062565e+00   1.1133544e+02
   5.1610798e-02   1.2814823e-02   1.1004864e-02   2.8986338e-02   1.9977554e+00   1.1140444e+02
   5.4587244e-02   1.1145924e-02   1.0917576e-02   2.8099786e-02   2.0054139e+00   1.1143668e+02
   5.7072914e-02   9.6743260e-03   1.0959376e-02   2.7158992e-02   1.9936637e+00   1.1134890e+02
   5.9003876e-02   8.4044544e-03   1.1110201e-02   2.6164470e-02   1.9885479e+00   1.1119678e+02
   6.0343804e-02   7.3370894e-03   1.1350998e-02   2.5135004e-02   1.9978550e+00   1.1105615e+02
   6.1097176e-02   6.4662766e-03   1.1660757e-02   2.4091298e-02   1.9960052e+00   1.1084088e+02
   6.1318936e-02   5.7807096e-03   1.2012689e-02   2.3058944e-02   1.9901144e+00   1.1064802e+02
   6.1046130e-02   5.2650886e-03   1.2378200e-02   2.2076954e-02   1.9842648e+00   1.1047152e+02
   6.0293964e-02   4.9029798e-03   1.2739168e-02   2.1183748e-02   1.9907934e+00   1.1015470e+02
   5.9124058e-02   4.6778022e-03   1.3089498e-02   2.0410990e-02   1.9945491e+00   1.0974951e+02
   5.7634368e-02   4.5774278e-03   1.3425129e-02   1.9782391e-02   1.9814418e+00   1.0938808e+02
   5.5904934e-02   4.5931894e-03   1.3738794e-02   1.9322951e-02   1.9892152e+00   1.0907567e+02
   5.4009400e-02   4.7132274e-03   1.4023056e-02   1.9053189e-02   2.0067405e+00   1.0860930e+02
   5.2039516e-02   4.9236002e-03   1.4271714e-02   1.8977418e-02   2.0170663e+00   1.0808428e+02
   5.0088204e-02   5.2100386e-03   1.4478711e-02   1.9089977e-02   1.9973045e+00   1.0750518e+02
   4.8248724e-02   5.5583232e-03   1.4643765e-02   1.9379118e-02   1.9771699e+00   1.0668234e+02
   4.6623816e-02   5.9574426e-03   1.4768012e-02   1.9827881e-02   1.9945771e+00   1.0584930e+02
   4.5310468e-02   6.3995520e-03   1.4843117e-02   2.0413182e-02   1.9841277e+00   1.0494417e+02
   4.4377216e-02   6.8756692e-03   1.4857095e-02   2.1105098e-02   1.9854718e+00   1.0376416e+02
   4.3848716e-02   7.3767284e-03   1.4797836e-02   2.1855466e-02   1.9896708e+00   1.0248965e+02
   4.3705724e-02   7.8963622e-03   1.4663237e-02   2.2607460e-02   1.9872917e+00   1.0107230e+02
   4.3890128e-02   8.4269026e-03   1.4471048e-02   2.3326862e-02   2.0015004e+00   9.9562226e+01
   4.4309310e-02   8.9587476e-03   1.4239456e-02   2.3999116e-02   1.9898197e+00   9.8227150e+01
   4.4844906e-02   9.4799962e-03   1.3972335e-02   2.4621992e-02   2.0043023e+00   9.6825541e+01
   4.5376020e-02   9.9742348e-03   1.3660329e-02   2.5198660e-02   2.0041037e+00   9.5431301e+01
   4.5829702e-02   1.0426170e-02   1.3294650e-02   2.5727760e-02   1.9867186e+00   9.4077586e+01
   4.6201136e-02   1.0819423e-02   1.2877317e-02   2.6199022e-02   1.9993029e+00   9.2381008e+01
   4.6509358e-02   1.1134165e-02   1.2417974e-02   2.6590060e-02   1.9971958e+00   9.0708062e+01
   4.6762852e-02   1.1356550e-02   1.1937480e-02   2.6879822e-02   1.9913454e+00   8.9030032e+01
   4.6948344e-02   1.1480916e-02   1.1457563e-02   2.7045868e-02   1.9922609e+00   8.7075408e+01
   4.7017846e-02   1.1512451e-02   1.0988202e-02   2.7066748e-02   1.9963294e+00   8.4883481e+01
   4.6892028e-02   1.1465384e-02   1.0534270e-02   2.6921508e-02   1.9854236e+00   8.2727466e+01
   4.6487396e-02   1.1352621e-02   1.0102418e-02   2.6576324e-02   1.9911764e+00   8.0743609e+01
   4.5749154e-02   1.1186183e-02   9.7023662e-03   2.6012796e-02   1.9998303e+00   7.8225237e+01
   4.4648870e-02   1.0975678e-02   9.3421514e-03   2.5232966e-02   1.9720010e+00   7.5719182e+01
   4.3162692e-02   1.0722454e-02   9.0234186e-03   2.4253816e-02   1.9993320e+00   7.3579299e+01
   4.1297258e-02   1.0421029e-02   8.7417666e-03   2.3122670e-02   2.0106003e+00   7.1176321e+01
   3.9125690e-02   1.0067071e-02   8.4852988e-03   2.1899682e-02   1.9883749e+00   6.8480374e+01
   3.6749248e-02   9.6615686e-03   8.2334296e-03   2.0647146e-02   2.0066823e+00   6.5502311e+01
   3.4263730e-02   9.2034796e-03   7.9595386e-03   1.9426866e-02   1.9909264e+00   6.2606451e+01
   3.1770188e-02   8.6875220e-03   7.6344484e-03   1.8288983e-02   2.0040229e+00   5.9864907e+01
   2.9355086e-02   8.1139872e-03   7.2382024e-03   1.7271438e-02   2.0020222e+00   5.7445736e+01
   2.7085002e-02   7.4959350e-03   6.7705246e-03   1.6400142e-02   1.9719718e+00   5.5035710e+01
   2.5024258e-02   6.8553926e-03   6.2462846e-03   1.5690484e-02   1.9942782e+00   5.2446120e+01
   2.3225844e-02   6.2158490e-03   5.6905690e-03   1.5146580e-02   2.0081132e+00   5.0208109e+01
   2.1722400e-02   5.5971536e-03   5.1306678e-03   1.4761898e-02   2.0174986e+00   4.8118241e+01
   2.0527392e-02   5.0126044e-03   4.5877446e-03   1.4521917e-02   1.9902354e+00   4.6325793e+01
   1.9634446e-02   4.4701012e-03   4.0781442e-03   1.4408896e-02   1.9725981e+00   4.4262078e+01
   1.9019101e-02   3.9734712e-03   3.6136612e-03   1.4410863e-02   1.9936225e+00   4.1973499e+01
   1.8649571e-02   3.5227816e-03   3.2028364e-03   1.4516286e-02   1.9998658e+00   4.0034128e+01
   1.8494466e-02   3.1172268e-03   2.8560390e-03   1.4704510e-02   2.0021827e+00   3.7976369e+01
   1.8522938e-02   2.7563294e-03   2.5872186e-03   1.4952513e-02   1.9996918e+00   3.5980862e+01
   1.8701913e-02   2.4388694e-03   2.4098750e-03   1.5244661e-02   2.0059240e+00   3.3659426e+01
   1.8984228e-02   2.1629960e-03   2.3338918e-03   1.5569254e-02   1.9977894e+00   3.1735090e+01
   1.9309016e-02   1.9267706e-03   2.3681106e-03   1.5912039e-02   1.9868993e+00   3.0307917e+01
   1.9618301e-02   1.7285555e-03   2.5211284e-03   1.6259160e-02   1.9849348e+00   2.8205405e+01
   1.9862300e-02   1.5665008e-03   2.8012276e-03   1.6602814e-02   1.9740855e+00   2.6124235e+01
   2.0011500e-02   1.4379394e-03   3.2168126e-03   1.6942024e-02   1.9834188e+00   2.3712778e+01
   2.0069792e-02   1.3405849e-03   3.7725540e-03   1.7284428e-02   2.0008252e+00   2.0972211e+01
   2.0052490e-02   1.2734163e-03   4.4677876e-03   1.7651826e-02   1.9952551e+00   1.9086153e+01
   1.9963326e-02   1.2346690e-03   5.2969300e-03   1.8077785e-02   1.9932341e+00   1.7242314e+01
   1.9797666e-02   1.2205614e-03   6.2509698e-03   1.8599672e-02   1.9946457e+00   1.5041758e+01
   1.9548538e-02   1.2264597e-03   7.3203250e-03   1.9254128e-02   1.9805991e+00   1.3153378e+01
   1.9209215e-02   1.2472914e-03   8.4928792e-03   2.0069670e-02   1.9943267e+00   1.1770816e+01
   1.8786990e-02   1.2774160e-03   9.7523222e-03   2.1065920e-02   1.9853615e+00   1.0998110e+01
   1.8316809e-02   1.3118347e-03   1.1079067e-02   2.2252602e-02   1.9549006e+00   1.0204052e+01
   1.7848115e-02   1.3472962e-03   1.2455880e-02   2.3627634e-02   1.9592770e+00   9.0347333e+00
   1.7420827e-02   1.3820117e-03   1.3868665e-02   2.5184990e-02   1.9835586e+00   7.5496056e+00
   1.7067510e-02   1.4166919e-03   1.5300132e-02   2.6909502e-02   2.0286549e+00   6.1309406e+00
   1.6853941e-02   1.4556170e-03   1.6744035e-02   2.8791646e-02   2.0050906e+00   5.3283424e+00
   1.6895995e-02   1.5057641e-03   1.8215199e-02   3.0840994e-02   1.9713622e+00   4.8312593e+00
   1.7319757e-02   1.5747077e-03   1.9724923e-02   3.3064796e-02   1.9835527e+00   4.1227519e+00
   1.8237872e-02   1.6683064e-03   2.1265906e-02   3.5471874e-02   1.9792407e+00   3.3922113e+00
   1.9752021e-02   1.7913660e-03   2.2832860e-02   3.8065414e-02   1.9960075e+00   3.0928672e+00
   2.1947794e-02   1.9483834e-03   2.4432816e-02   4.0823634e-02   2.0002694e+00   2.6942011e+00
   2.4890078e-02   2.1424394e-03   2.6066616e-02   4.3695878e-02   1.9994067e+00   2.2802837e+00
   2.8627158e-02   2.3750842e-03   2.7716832e-02   4.6592290e-02   1.9835739e+00   2.2056246e+00
   3.3195948e-02   2.6458212e-03   2.9343748e-02   4.9394832e-02   1.9969340e+00   1.9752610e+00
   3.8614018e-02   2.9515602e-03   3.0895598e-02   5.1975504e-02   2.0062034e+00   1.8784382e+00
   4.4871806e-02   3.2893106e-03   3.2326802e-02   5.4239674e-02   1.9604867e+00   1.8884711e+00
   5.1947574e-02   3.6593252e-03   3.3579444e-02   5.6163448e-02   1.9800844e+00   1.7267655e+00
   5.9829152e-02   4.0645278e-03   3.4563068e-02   5.7775780e-02   1.9626134e+00   1.7191609e+00
   6.8500036e-02   4.5076118e-03   3.5163592e-02   5.9116572e-02   2.0162594e+00   1.6391632e+00
   7.7907786e-02   4.9880378e-03   3.5270590e-02   6.0207784e-02   1.9908555e+00   1.3176832e+00
   8.7958754e-02   5.5017904e-03   3.4853796e-02   6.1094466e-02   1.9495511e+00   1.1331266e+00
   9.8513166e-02   6.0409932e-03   3.3998392e-02   6.1834042e-02   2.0165660e+00   1.1349942e+00
   1.0937075e-01   6.5917976e-03   3.2835232e-02   6.2436202e-02   1.9066093e+00   1.1673919e+00
   1.2028712e-01   7.1358666e-03   3.1484340e-02   6.2876914e-02   2.0214661e+00   1.0912741e+00
   1.3101024e-01   7.6540338e-03   3.0045576e-02   6.3096078e-02   1.8964608e+00   9.0062953e-01
   1.4125498e-01   8.1279084e-03   2.8599364e-02   6.3013520e-02   1.8856712e+00   8.3715559e-01
   1.5066639e-01   8.5383524e-03   2.7208138e-02   6.2567706e-02   1.8563664e+00   9.0319868e-01
   1.5886425e-01   8.8677864e-03   2.5931094e-02   6.1702532e-02   1.6822400e+00   9.2093372e-01
   1.6548848e-01   9.1043522e-03   2.4833532e-02   6.0390044e-02   1.9839550e+00   8.7267898e-01
   1.7022601e-01   9.2412936e-03   2.3967676e-02   5.8660182e-02   2.8954936e+00   8.7612857e-01
   1.7283524e-01   9.2774444e-03   2.3369562e-02   5.6589742e-02   1.2945626e+01   9.3528504e-01
   1.7320088e-01   9.2131070e-03   2.3068178e-02   5.4305452e-02   3.1592563e+01   9.8545229e-01
   1.7141285e-01   9.0470240e-03   2.3085894e-02   5.1967860e-02   4.7925904e+01   9.2285209e-01
   1.6774263e-01   8.7876168e-03   2.3434002e-02   4.9740308e-02   6.5033693e+01   9.3870320e-01
   1.6254225e-01   8.4594632e-03   2.4115402e-02   4.7776058e-02   8.2756960e+01   1.1796994e+00
   1.5616827e-01   8.0926770e-03   2.5130950e-02   4.6202986e-02   9.4836667e+01   1.3179387e+00
   1.4900784e-01   7.7118394e-03   2.6469176e-02   4.5123484e-02   1.0231619e+02   1.1618961e+00
   1.4147530e-01   7.3353628e-03   2.8102318e-02   4.4621906e-02   1.0697377e+02   1.0172019e+00
   1.3389859e-01   6.9769766e-03   2.9992572e-02   4.4760646e-02   1.0975830e+02   1.0716881e+00
   1.2647167e-01   6.6457398e-03   3.2098850e-02   4.5577832e-02   1.1146679e+02   9.7254141e-01
   1.1925395e-01   6.3480534e-03   3.4371692e-02   4.7094730e-02   1.1242599e+02   9.3402625e-01
   1.1219167e-01   6.0871264e-03   3.6740366e-02   4.9325648e-02   1.1285925e+02   7.5657698e-01
   1.0519963e-01   5.8650966e-03   3.9123536e-02   5.2271434e-02   1.1296912e+02   5.2103177e-01
   9.8237206e-02   5.6892684e-03   4.1437272e-02   5.5917860e-02   1.1293703e+02   6.9384504e-01
   9.1331978e-02   5.5702826e-03   4.3585502e-02   6.0250648e-02   1.1271850e+02   5.3477362e-01
   8.4560264e-02   5.5193776e-03   4.5452036e-02   6.5277564e-02   1.1237387e+02   3.7384774e-01
   7.8008632e-02   5.5476100e-03   4.6916402e-02   7.1023888e-02   1.1200734e+02   4.4766702e-01
   7.1720752e-02   5.6628904e-03   4.7892816e-02   7.7488470e-02   1.1172082e+02   3.6200745e-01
   6.5686068e-02   5.8705784e-03   4.8340594e-02   8.4637708e-02   1.1149826e+02   3.8052321e-01
   5.9893702e-02   6.1733104e-03   4.8267588e-02   9.2405314e-02   1.1142290e+02   4.0372459e-01
   5.4362900e-02   6.5677094e-03   4.7733506e-02   1.0064815e-01   1.1132355e+02   3.3813865e-01
   4.9107086e-02   7.0436448e-03   4.6806396e-02   1.0914933e-01   1.1117523e+02   2.7662315e-01
   4.4115158e-02   7.5885906e-03   4.5547998e-02   1.1767430e-01   1.1127975e+02   2.5998357e-01
   3.9378300e-02   8.1898244e-03   4.4044092e-02   1.2602629e-01   1.1135430e+02   2.7703731e-01
   3.4896552e-02   8.8341428e-03   4.2380730e-02   1.3405023e-01   1.1132758e+02   2.7909007e-01
   3.0682742e-02   9.5094980e-03   4.0608826e-02   1.4159879e-01   1.1144180e+02   2.4854176e-01
   2.6773598e-02   1.0203647e-02   3.8758124e-02   1.4855586e-01   1.1159373e+02   2.8036812e-01
   2.3209002e-02   1.0901014e-02   3.6859014e-02   1.5482486e-01   1.1169110e+02   2.5524697e-01
   2.0012050e-02   1.1582962e-02   3.4948186e-02   1.6025622e-01   1.1172443e+02   3.3890226e-01
   1.7193371e-02   1.2235112e-02   3.3069668e-02   1.6463516e-01   1.1171049e+02   6.6452883e-01
   1.4752799e-02   1.2849085e-02   3.1297668e-02   1.6776802e-01   1.1167378e+02   6.4043874e-01
   1.2678687e-02   1.3416661e-02   2.9733318e-02   1.6952183e-01   1.1158771e+02   6.9503951e-01
   1.0952644e-02   1.3931579e-02   2.8459644e-02   1.6974939e-01   1.1153402e+02   8.8867384e-01
   9.5510014e-03   1.4389430e-02   2.7530540e-02   1.6837623e-01   1.1157371e+02   8.0701265e-01
   8.4450440e-03   1.4788843e-02   2.6981366e-02   1.6538387e-01   1.1158635e+02   9.8820072e-01
   7.6012754e-03   1.5137468e-02   2.6832886e-02   1.6072267e-01   1.1145360e+02   1.1581273e+00
   6.9810636e-03   1.5446545e-02   2.7087298e-02   1.5456977e-01   1.1113093e+02   1.0428801e+00
   6.5425342e-03   1.5722006e-02   2.7721454e-02   1.4727386e-01   1.1065507e+02   9.6310030e-01
   6.2437822e-03   1.5965195e-02   2.8696324e-02   1.3909983e-01   1.1015358e+02   1.0117711e+00
   6.0461978e-03   1.6180718e-02   2.9970096e-02   1.3030739e-01   1.0954534e+02   1.0979473e+00
   5.9193792e-03   1.6376918e-02   3.1502384e-02   1.2117119e-01   1.0870553e+02   1.1357796e+00
   5.8449018e-03   1.6559960e-02   3.3248746e-02   1.1193182e-01   1.0779307e+02   1.1934877e+00
   5.8115528e-03   1.6733637e-02   3.5169734e-02   1.0281075e-01   1.0676977e+02   1.1785307e+00
   5.8094722e-03   1.6899720e-02   3.7250214e-02   9.4030200e-02   1.0552566e+02   1.1381183e+00
   5.8298812e-03   1.7058134e-02   3.9475884e-02   8.5777416e-02   1.0427930e+02   1.1286489e+00
   5.8653636e-03   1.7200316e-02   4.1806240e-02   7.8158804e-02   1.0305948e+02   9.8111881e-01
   5.9113288e-03   1.7306855e-02   4.4183014e-02   7.1222528e-02   1.0164907e+02   1.0491620e+00
   5.9653092e-03   1.7363060e-02   4.6535932e-02   6.4955738e-02   1.0014790e+02   1.3602417e+00
   6.0248456e-03   1.7367683e-02   4.8777162e-02   5.9302028e-02   9.8547074e+01   1.4928151e+00
   6.0897896e-03   1.7335005e-02   5.0773212e-02   5.4213946e-02   9.6760538e+01   1.6244165e+00
   6.1627232e-03   1.7290967e-02   5.2354150e-02   4.9650534e-02   9.4988778e+01   1.7358842e+00
   6.2455096e-03   1.7259379e-02   5.3364706e-02   4.5548164e-02   9.3121703e+01   1.8040159e+00
   6.3375972e-03   1.7256689e-02   5.3689578e-02   4.1852296e-02   9.1042822e+01   1.8274515e+00
   6.4369372e-03   1.7298881e-02   5.3298822e-02   3.8543878e-02   8.8897259e+01   1.6685233e+00
   6.5407282e-03   1.7409240e-02   5.2239808e-02   3.5601610e-02   8.6934734e+01   1.6467975e+00
   6.6455556e-03   1.7611861e-02   5.0579688e-02   3.3007620e-02   8.4975611e+01   1.7080862e+00
   6.7486770e-03   1.7920529e-02   4.8404408e-02   3.0754822e-02   8.2566650e+01   1.7899783e+00
   6.8485442e-03   1.8334375e-02   4.5832404e-02   2.8820798e-02   8.0109243e+01   1.9086156e+00
   6.9436974e-03   1.8843346e-02   4.3009994e-02   2.7173418e-02   7.7522997e+01   1.9137041e+00
   7.0324784e-03   1.9443610e-02   4.0067650e-02   2.5781924e-02   7.4524459e+01   2.0433157e+00
   7.1158320e-03   2.0137238e-02   3.7097854e-02   2.4623198e-02   7.1808502e+01   2.1510490e+00
   7.2003244e-03   2.0920176e-02   3.4168916e-02   2.3679562e-02   6.8809938e+01   2.1052499e+00
   7.2957160e-03   2.1793658e-02   3.1326282e-02   2.2929810e-02   6.5395745e+01   2.1521600e+00
   7.4100306e-03   2.2777324e-02   2.8607262e-02   2.2354810e-02   6.2344980e+01   2.1991277e+00
   7.5478862e-03   2.3891086e-02   2.6045218e-02   2.1934246e-02   5.9325602e+01   2.2415739e+00
   7.7102514e-03   2.5137534e-02   2.3659458e-02   2.1645374e-02   5.6337327e+01   2.3029320e+00
   7.8948464e-03   2.6502822e-02   2.1464764e-02   2.1467300e-02   5.3244535e+01   2.2898664e+00
   8.0981164e-03   2.7956904e-02   1.9483070e-02   2.1374934e-02   5.0373406e+01   2.2949359e+00
   8.3131074e-03   2.9453552e-02   1.7731675e-02   2.1340972e-02   4.7688457e+01   2.3269113e+00
   8.5288894e-03   3.0936866e-02   1.6211591e-02   2.1336774e-02   4.4712834e+01   2.3221282e+00
   8.7382280e-03   3.2357608e-02   1.4913091e-02   2.1345472e-02   4.2138619e+01   2.2857762e+00
   8.9405822e-03   3.3702690e-02   1.3818400e-02   2.1372548e-02   3.9416031e+01   2.2648524e+00
   9.1373204e-03   3.5004926e-02   1.2902386e-02   2.1422900e-02   3.6458635e+01   2.2861153e+00
   9.3294584e-03   3.6310218e-02   1.2136021e-02   2.1488442e-02   3.3986983e+01   2.3050825e+00
   9.5175354e-03   3.7642192e-02   1.1489912e-02   2.1555554e-02   3.1535459e+01   2.3353875e+00
   9.6983054e-03   3.9006016e-02   1.0933601e-02   2.1612450e-02   2.9424247e+01   2.3160517e+00
   9.8647928e-03   4.0406410e-02   1.0442774e-02   2.1643038e-02   2.7762473e+01   2.2082632e+00
   1.0011430e-02   4.1841282e-02   1.0004207e-02   2.1615796e-02   2.5119412e+01   2.1661394e+00
   1.0136341e-02   4.3302304e-02   9.6031474e-03   2.1507640e-02   2.1381338e+01   2.1693805e+00
   1.0240118e-02   4.4778310e-02   9.2296200e-03   2.1319356e-02   1.8196806e+01   2.1581085e+00
   1.0322198e-02   4.6242888e-02   8.8856956e-03   2.1048840e-02   1.6037399e+01   2.1663684e+00
   1.0379167e-02   4.7645558e-02   8.5748730e-03   2.0688494e-02   1.4081356e+01   2.1630200e+00
   1.0408885e-02   4.8904544e-02   8.3013324e-03   2.0247158e-02   1.1461942e+01   2.1747807e+00
   1.0411540e-02   4.9923332e-02   8.0697798e-03   1.9746843e-02   9.1943794e+00   2.1831853e+00
   1.0385077e-02   5.0611246e-02   7.8824142e-03   1.9211389e-02   8.1675000e+00   2.2040634e+00
   1.0327517e-02   5.0911442e-02   7.7367384e-03   1.8661682e-02   6.8248317e+00   2.2524493e+00
   1.0239349e-02   5.0845504e-02   7.6261924e-03   1.8106679e-02   5.1193760e+00   2.2503660e+00
   1.0120988e-02   5.0486012e-02   7.5425486e-03   1.7544330e-02   4.0820373e+00   2.2736686e+00
   9.9775980e-03   4.9905484e-02   7.4750328e-03   1.6966315e-02   4.0455000e+00   2.2917663e+00
   9.8195500e-03   4.9184984e-02   7.4129792e-03   1.6357601e-02   4.2138772e+00   2.2809719e+00
   9.6547938e-03   4.8416532e-02   7.3475862e-03   1.5713456e-02   3.8804050e+00   2.3211002e+00
   9.4895504e-03   4.7685130e-02   7.2763770e-03   1.5047920e-02   3.1747784e+00   2.3227181e+00
   9.3328580e-03   4.7055352e-02   7.2027378e-03   1.4370820e-02   2.1447039e+00   2.3228621e+00
   9.1965950e-03   4.6559758e-02   7.1275300e-03   1.3684056e-02   1.8847656e+00   2.3665961e+00
   9.0914386e-03   4.6205344e-02   7.0552042e-03   1.3003105e-02   2.0689822e+00   2.3812298e+00
   9.0231520e-03   4.5994102e-02   6.9963044e-03   1.2354870e-02   1.9617846e+00   2.4095973e+00
   8.9939226e-03   4.5932818e-02   6.9593892e-03   1.1760247e-02   2.0001290e+00   2.4197732e+00
   9.0026594e-03   4.6017380e-02   6.9542196e-03   1.1231396e-02   1.9933707e+00   2.4065538e+00
   9.0441554e-03   4.6224022e-02   6.9934296e-03   1.0776138e-02   1.9852976e+00   2.4141693e+00
   9.1103152e-03   4.6509996e-02   7.0869798e-03   1.0402445e-02   1.9989785e+00   2.3114253e+00
   9.1900814e-03   4.6809414e-02   7.2390784e-03   1.0116457e-02   1.9787065e+00   2.1986129e+00
   9.2727524e-03   4.7035106e-02   7.4491690e-03   9.9172090e-03   1.9939005e+00   2.1895112e+00
   9.3500910e-03   4.7092230e-02   7.7138336e-03   9.8038644e-03   1.9677430e+00   2.2095296e+00
   9.4145580e-03   4.6939304e-02   8.0243836e-03   9.7805596e-03   1.9742979e+00   2.2788708e+00
   9.4607478e-03   4.6607582e-02   8.3651762e-03   9.8464398e-03   1.9690452e+00   2.2342064e+00
   9.4846860e-03   4.6140650e-02   8.7117048e-03   9.9889688e-03   1.9622057e+00   2.1361542e+00
   9.4833372e-03   4.5583442e-02   9.0316652e-03   1.0187413e-02   1.9972784e+00   2.0726531e+00
   9.4540954e-03   4.4979684e-02   9.2891638e-03   1.0417021e-02   1.9813501e+00   2.0418978e+00
   9.3953828e-03   4.4350842e-02   9.4484546e-03   1.0651616e-02   1.9586044e+00   2.0409509e+00
   9.3117860e-03   4.3718416e-02   9.4869260e-03   1.0863685e-02   1.9745174e+00   1.9456821e+00
   9.2091396e-03   4.3117954e-02   9.4020536e-03   1.1021795e-02   1.9761378e+00   2.0043202e+00
   9.0882748e-03   4.2581486e-02   9.2035004e-03   1.1096784e-02   1.9779008e+00   1.9697224e+00
   8.9475564e-03   4.2120862e-02   8.9029670e-03   1.1065570e-02   1.9748062e+00   1.9011769e+00
   8.7814208e-03   4.1729604e-02   8.5104604e-03   1.0909632e-02   1.9572343e+00   1.8955005e+00
   8.5825516e-03   4.1384914e-02   8.0451880e-03   1.0639048e-02   1.9810002e+00   1.8639390e+00
   8.3481470e-03   4.1048662e-02   7.5397604e-03   1.0299267e-02   1.9908098e+00   1.9487401e+00
   8.0797580e-03   4.0683248e-02   7.0272476e-03   9.9436574e-03   1.9782728e+00   1.7910421e+00
   7.7822678e-03   4.0250788e-02   6.5342518e-03   9.6303024e-03   1.9854604e+00   1.9408574e+00
   7.4631902e-03   3.9718594e-02   6.0850158e-03   9.4224528e-03   1.9748305e+00   1.7700048e+00
   7.1344346e-03   3.9080180e-02   5.7038310e-03   9.3762492e-03   1.9837017e+00   2.0360896e+00
   6.8110486e-03   3.8360516e-02   5.4116794e-03   9.5385616e-03   1.9915194e+00   1.9567886e+00
   6.5057562e-03   3.7618634e-02   5.2244688e-03   9.9499214e-03   1.9614741e+00   4.0444496e+00
   6.2338994e-03   3.6919452e-02   5.1533636e-03   1.0644815e-02   1.9718603e+00   2.0294187e+01
   6.0163040e-03   3.6303844e-02   5.2072516e-03   1.1651391e-02   1.9944753e+00   4.4054854e+01
   5.8738928e-03   3.5814504e-02   5.3973236e-03   1.2989758e-02   1.9849620e+00   6.1560129e+01
   5.8271866e-03   3.5509488e-02   5.7334916e-03   1.4672251e-02   1.9793572e+00   7.4976924e+01
   5.8960894e-03   3.5436708e-02   6.2205064e-03   1.6714841e-02   1.9518239e+00   8.5116704e+01
   6.0996552e-03   3.5611342e-02   6.8582986e-03   1.9136628e-02   1.9600014e+00   9.3071142e+01
   6.4579840e-03   3.6014080e-02   7.6391260e-03   2.1949338e-02   1.9956966e+00   9.9460643e+01
   6.9916680e-03   3.6608686e-02   8.5490012e-03   2.5158914e-02   1.9842150e+00   1.0283789e+02
   7.7206776e-03   3.7342134e-02   9.5679582e-03   2.8764420e-02   1.9944510e+00   1.0503668e+02
   8.6662942e-03   3.8131996e-02   1.0669683e-02   3.2747440e-02   1.9867063e+00   1.0672144e+02
   9.8504150e-03   3.8860758e-02   1.1822765e-02   3.7060576e-02   1.9668683e+00   1.0818183e+02
   1.1294494e-02   3.9372462e-02   1.2988805e-02   4.1623726e-02   1.9591783e+00   1.0924845e+02
   1.3023780e-02   3.9474310e-02   1.4121824e-02   4.6321020e-02   1.9363614e+00   1.0967061e+02
   1.5063858e-02   3.9008518e-02   1.5161958e-02   5.1002804e-02   1.9795155e+00   1.0985970e+02
   1.7435193e-02   3.7962638e-02   1.6044782e-02   5.5477240e-02   1.9767624e+00   1.0976024e+02
   2.0151068e-02   3.6426450e-02   1.6715977e-02   5.9506854e-02   1.9309174e+00   1.0960620e+02
   2.3212060e-02   3.4497606e-02   1.7132453e-02   6.2880292e-02   1.9713571e+00   1.0947632e+02
   2.6602340e-02   3.2277338e-02   1.7278715e-02   6.5450276e-02   1.9687899e+00   1.0952390e+02
   3.0284412e-02   2.9861038e-02   1.7164010e-02   6.7119308e-02   1.9575366e+00   1.0972614e+02
   3.4211166e-02   2.7337014e-02   1.6808011e-02   6.7876698e-02   1.9877702e+00   1.0985541e+02
   3.8334916e-02   2.4789844e-02   1.6246278e-02   6.7791484e-02   1.9820340e+00   1.1006127e+02
   4.2584512e-02   2.2290326e-02   1.5529108e-02   6.6979322e-02   1.9878258e+00   1.1027797e+02
   4.6874780e-02   1.9898790e-02   1.4714984e-02   6.5578584e-02   1.9889923e+00   1.1048514e+02
   5.1129584e-02   1.7660357e-02   1.3855660e-02   6.3707838e-02   1.9796118e+00   1.1073075e+02
   5.5264118e-02   1.5605389e-02   1.2991219e-02   6.1481380e-02   1.9945497e+00   1.1084710e+02
   5.9158152e-02   1.3752669e-02   1.2156017e-02   5.9019532e-02   1.9954311e+00   1.1087195e+02
   6.2661622e-02   1.2105280e-02   1.1377934e-02   5.6413484e-02   1.9893102e+00   1.1089167e+02
   6.5630522e-02   1.0653194e-02   1.0682087e-02   5.3723928e-02   2.0131525e+00   1.1089502e+02
   6.7913376e-02   9.3808926e-03   1.0087590e-02   5.0999340e-02   2.0162945e+00   1.1085435e+02
   6.9379924e-02   8.2732332e-03   9.6054620e-03   4.8275792e-02   1.9942484e+00   1.1075709e+02
   7.0020680e-02   7.3149350e-03   9.2406650e-03   4.5575412e-02   2.0058278e+00   1.1066756e+02
   6.9919394e-02   6.4902678e-03   8.9917696e-03   4.2925582e-02   1.9927831e+00   1.1047682e+02
   6.9156988e-02   5.7856146e-03   8.8557968e-03   4.0363112e-02   2.0015249e+00   1.1027329e+02
   6.7789222e-02   5.1906512e-03   8.8247218e-03   3.7920382e-02   2.0952054e+00   1.1013025e+02
   6.5921188e-02   4.6983192e-03   8.8853188e-03   3.5622430e-02   2.1371816e+00   1.0977351e+02
   6.3741932e-02   4.3054944e-03   9.0239358e-03   3.3489800e-02   2.1190905e+00   1.0942634e+02
   6.1431696e-02   4.0128274e-03   9.2261842e-03   3.1545112e-02   2.1086775e+00   1.0907477e+02
   5.9124324e-02   3.8211126e-03   9.4837420e-03   2.9808544e-02   2.0637023e+00   1.0847207e+02
   5.6911974e-02   3.7297734e-03   9.7901868e-03   2.8296502e-02   2.0041930e+00   1.0786067e+02
   5.4831460e-02   3.7384928e-03   1.0135446e-02   2.7028302e-02   1.9862689e+00   1.0712599e+02
   5.2900580e-02   3.8459298e-03   1.0514478e-02   2.6016060e-02   1.9809129e+00   1.0632764e+02
   5.1147898e-02   4.0484174e-03   1.0925436e-02   2.5271902e-02   1.9775072e+00   1.0550027e+02
   4.9611320e-02   4.3415058e-03   1.1363400e-02   2.4817746e-02   1.9963780e+00   1.0444314e+02
   4.8350110e-02   4.7194012e-03   1.1819875e-02   2.4670604e-02   1.9970583e+00   1.0329315e+02
   4.7441644e-02   5.1740178e-03   1.2280518e-02   2.4833922e-02   1.9791808e+00   1.0187771e+02
   4.6944478e-02   5.6944890e-03   1.2720117e-02   2.5292200e-02   1.9970263e+00   1.0046354e+02
   4.6880144e-02   6.2674378e-03   1.3102134e-02   2.6015922e-02   2.0062195e+00   9.9179992e+01
   4.7233088e-02   6.8816322e-03   1.3384169e-02   2.6964128e-02   1.9917815e+00   9.7650672e+01
   4.7945970e-02   7.5282940e-03   1.3530059e-02   2.8083696e-02   1.9918959e+00   9.6145289e+01
   4.8913652e-02   8.1971236e-03   1.3527672e-02   2.9315062e-02   2.0102055e+00   9.4615215e+01
   4.9985718e-02   8.8744322e-03   1.3386289e-02   3.0596730e-02   2.0043665e+00   9.2903032e+01
   5.0986908e-02   9.5387436e-03   1.3125124e-02   3.1883432e-02   1.9726051e+00   9.1093733e+01
   5.1740400e-02   1.0161341e-02   1.2769309e-02   3.3132246e-02   1.9943885e+00   8.9244555e+01
   5.2109382e-02   1.0715257e-02   1.2339733e-02   3.4278812e-02   1.9883280e+00   8.7384912e+01
   5.2015598e-02   1.1178846e-02   1.1849279e-02   3.5254484e-02   1.9735871e+00   8.5201142e+01
   5.1388946e-02   1.1536153e-02   1.1304917e-02   3.5992476e-02   2.0066061e+00   8.2931883e+01
   5.0138620e-02   1.1777831e-02   1.0713724e-02   3.6421416e-02   1.9944217e+00   8.0494040e+01
   4.8204950e-02   1.1896467e-02   1.0087858e-02   3.6463340e-02   1.9968582e+00   7.7662249e+01
   4.5625942e-02   1.1890659e-02   9.4412696e-03   3.6059484e-02   2.0061359e+00   7.5145038e+01
   4.2536734e-02   1.1769768e-02   8.7905762e-03   3.5238856e-02   2.0005831e+00   7.2775263e+01
   3.9115328e-02   1.1545939e-02   8.1504068e-03   3.4114884e-02   2.0085371e+00   7.0044207e+01
   3.5535402e-02   1.1234037e-02   7.5273108e-03   3.2809060e-02   1.9969422e+00   6.6970958e+01
   3.1943280e-02   1.0847183e-02   6.9206768e-03   3.1428126e-02   1.9960946e+00   6.3694354e+01
   2.8452894e-02   1.0392878e-02   6.3281916e-03   3.0062332e-02   2.0049185e+00   6.0626933e+01
   2.5153960e-02   9.8746082e-03   5.7555260e-03   2.8778536e-02   1.9908059e+00   5.7880195e+01
   2.2120376e-02   9.2882408e-03   5.2127036e-03   2.7630320e-02   1.9853647e+00   5.5185700e+01
   1.9414911e-02   8.6416602e-03   4.7067256e-03   2.6658694e-02   2.0026128e+00   5.2465258e+01
   1.7093591e-02   7.9607440e-03   4.2424264e-03   2.5897940e-02   2.0008718e+00   4.9898281e+01
   1.5200976e-02   7.2678358e-03   3.8234994e-03   2.5377076e-02   1.9983479e+00   4.7584131e+01
   1.3763876e-02   6.5781200e-03   3.4539324e-03   2.5113552e-02   1.9984909e+00   4.5233150e+01
   1.2794434e-02   5.9021134e-03   3.1376464e-03   2.5125798e-02   2.0002819e+00   4.2882629e+01
   1.2291703e-02   5.2494462e-03   2.8781218e-03   2.5435014e-02   2.0092002e+00   4.0801297e+01
   1.2242982e-02   4.6319466e-03   2.6779692e-03   2.6050594e-02   2.0012194e+00   3.8957001e+01
   1.2626318e-02   4.0591946e-03   2.5380528e-03   2.6964634e-02   2.0026655e+00   3.7360888e+01
   1.3409311e-02   3.5371440e-03   2.4594738e-03   2.8150428e-02   1.9936204e+00   3.5235438e+01
   1.4548291e-02   3.0701992e-03   2.4443484e-03   2.9559318e-02   1.9821997e+00   3.3227056e+01
   1.5987868e-02   2.6622896e-03   2.4950676e-03   3.1122266e-02   1.9874948e+00   3.1831618e+01
   1.7669848e-02   2.3142050e-03   2.6155034e-03   3.2754184e-02   1.9748285e+00   2.9924611e+01
   1.9534963e-02   2.0236324e-03   2.8111236e-03   3.4348646e-02   1.9627446e+00   2.8174378e+01
   2.1516176e-02   1.7867828e-03   3.0877236e-03   3.5782864e-02   1.9815014e+00   2.6401222e+01
   2.3543154e-02   1.5986366e-03   3.4502556e-03   3.6960176e-02   2.0004814e+00   2.3922486e+01
   2.5536514e-02   1.4549136e-03   3.9021332e-03   3.7817222e-02   1.9692173e+00   2.1610370e+01
   2.7414394e-02   1.3512105e-03   4.4472064e-03   3.8287700e-02   1.9694774e+00   1.9746662e+01
   2.9109466e-02   1.2809951e-03   5.0904204e-03   3.8342212e-02   2.0034449e+00   1.8442949e+01
   3.0585346e-02   1.2368616e-03   5.8367582e-03   3.8018408e-02   1.9837878e+00   1.7024488e+01
   3.1843160e-02   1.2122942e-03   6.6901124e-03   3.7371456e-02   1.9810486e+00   1.5100675e+01
   3.2881880e-02   1.2013041e-03   7.6530038e-03   3.6470580e-02   1.9851470e+00   1.3475803e+01
   3.3689150e-02   1.1987731e-03   8.7276612e-03   3.5401614e-02   1.9838608e+00   1.2281548e+01
   3.4254428e-02   1.2008498e-03   9.9112502e-03   3.4239324e-02   2.0005828e+00   1.1888870e+01
   3.4553982e-02   1.2040889e-03   1.1193182e-02   3.3040936e-02   1.9889012e+00   1.1186100e+01
   3.4542650e-02   1.2075307e-03   1.2554139e-02   3.1859092e-02   1.9729205e+00   9.7229218e+00
   3.4163152e-02   1.2128132e-03   1.3968326e-02   3.0760276e-02   1.9815263e+00   8.6957263e+00
   3.3394904e-02   1.2209694e-03   1.5419535e-02   2.9807286e-02   1.9902347e+00   7.3250984e+00
   3.2275170e-02   1.2321657e-03   1.6904018e-02   2.9044324e-02   1.9874934e+00   6.0409169e+00
   3.0892136e-02   1.2462841e-03   1.8429745e-02   2.8497202e-02   1.9963185e+00   5.2086263e+00
   2.9380972e-02   1.2637210e-03   2.0022490e-02   2.8169154e-02   1.9937523e+00   4.3772917e+00
   2.7885152e-02   1.2862662e-03   2.1712442e-02   2.8067788e-02   1.9738904e+00   3.9470218e+00
   2.6556510e-02   1.3160761e-03   2.3518886e-02   2.8218322e-02   1.9874046e+00   3.5075078e+00
   2.5564500e-02   1.3550708e-03   2.5450702e-02   2.8644996e-02   1.9879398e+00   3.0272948e+00
   2.5071520e-02   1.4059251e-03   2.7517412e-02   2.9356136e-02   1.9614693e+00   2.6062150e+00
   2.5221848e-02   1.4727349e-03   2.9723952e-02   3.0338556e-02   1.9764517e+00   2.3285350e+00
   2.6134356e-02   1.5596123e-03   3.2057956e-02   3.1563590e-02   1.9878624e+00   2.2683223e+00
   2.7900710e-02   1.6696718e-03   3.4489456e-02   3.2999888e-02   1.9883569e+00   2.1444386e+00
   3.0588472e-02   1.8065536e-03   3.6964312e-02   3.4618794e-02   1.9774368e+00   2.0516080e+00
   3.4241324e-02   1.9758775e-03   3.9409524e-02   3.6379660e-02   1.9885540e+00   2.0307531e+00
   3.8875308e-02   2.1837956e-03   4.1739114e-02   3.8218942e-02   2.0028649e+00   1.7955016e+00
   4.4479708e-02   2.4344500e-03   4.3843434e-02   4.0060430e-02   1.9449681e+00   1.3065253e+00
   5.1021170e-02   2.7297546e-03   4.5571776e-02   4.1828104e-02   2.0128260e+00   1.0760358e+00
   5.8452592e-02   3.0696664e-03   4.6744724e-02   4.3432848e-02   1.9763941e+00   1.0862725e+00
   6.6720252e-02   3.4521680e-03   4.7214146e-02   4.4793202e-02   1.9465958e+00   1.0612327e+00
   7.5756466e-02   3.8755154e-03   4.6929436e-02   4.5907258e-02   2.0152180e+00   1.1013573e+00
   8.5476938e-02   4.3379206e-03   4.5980970e-02   4.6821030e-02   1.9246970e+00   1.1189651e+00
   9.5766108e-02   4.8337466e-03   4.4536454e-02   4.7547040e-02   2.0404515e+00   1.1087203e+00
   1.0646058e-01   5.3564182e-03   4.2741148e-02   4.8073578e-02   1.9263974e+00   1.1109764e+00
   1.1735649e-01   5.9022046e-03   4.0704332e-02   4.8393262e-02   1.9902509e+00   1.0971862e+00
   1.2821925e-01   6.4675128e-03   3.8512080e-02   4.8503282e-02   1.9806573e+00   1.0684654e+00
   1.3874870e-01   7.0460400e-03   3.6241500e-02   4.8402032e-02   1.7978173e+00   1.0260773e+00
   1.4858532e-01   7.6261726e-03   3.3953534e-02   4.8088072e-02   1.9677691e+00   1.0219935e+00
   1.5738269e-01   8.1922408e-03   3.1685232e-02   4.7559840e-02   1.5735989e+00   9.8862919e-01
   1.6485900e-01   8.7268458e-03   2.9478338e-02   4.6818852e-02   2.0118561e+00   9.5561531e-01
   1.7089798e-01   9.2108064e-03   2.7392492e-02   4.5862274e-02   2.0360094e+00   9.8323264e-01
   1.7547270e-01   9.6213332e-03   2.5488740e-02   4.4690534e-02   8.5809144e+00   1.0088654e+00
   1.7848956e-01   9.9284254e-03   2.3811480e-02   4.3342956e-02   2.7884453e+01   1.0622486e+00
   1.7983301e-01   1.0107463e-02   2.2389992e-02   4.1895180e-02   4.6805241e+01   1.0974651e+00
   1.7945489e-01   1.0157778e-02   2.1247858e-02   4.0449376e-02   6.2786728e+01   1.0989834e+00
   1.7756214e-01   1.0100902e-02   2.0398846e-02   3.9132330e-02   7.9057838e+01   1.0997472e+00
   1.7456067e-01   9.9660818e-03   1.9840717e-02   3.8064984e-02   9.1271186e+01   1.0915377e+00
   1.7084597e-01   9.7793788e-03   1.9562281e-02   3.7344934e-02   1.0010109e+02   1.1038737e+00
   1.6680020e-01   9.5622828e-03   1.9546306e-02   3.7052746e-02   1.0601150e+02   1.0961759e+00
   1.6269782e-01   9.3295196e-03   1.9766116e-02   3.7270100e-02   1.0976216e+02   1.0649764e+00
   1.5865302e-01   9.0880658e-03   2.0185802e-02   3.8078978e-02   1.1207863e+02   1.0220795e+00
   1.5462927e-01   8.8439008e-03   2.0753966e-02   3.9540702e-02   1.1312645e+02   9.6632344e-01
   1.5051328e-01   8.6023392e-03   2.1410784e-02   4.1688062e-02   1.1386970e+02   8.7563590e-01
   1.4624511e-01   8.3682458e-03   2.2098578e-02   4.4536790e-02   1.1417074e+02   7.4558629e-01
   1.4180635e-01   8.1565816e-03   2.2775294e-02   4.8102286e-02   1.1442079e+02   7.2970572e-01
   1.3718107e-01   7.9931148e-03   2.3434456e-02   5.2392388e-02   1.1437499e+02   7.4601932e-01
   1.3227194e-01   7.9038368e-03   2.4081182e-02   5.7401430e-02   1.1385862e+02   5.5762120e-01
   1.2697370e-01   7.9109468e-03   2.4703570e-02   6.3111462e-02   1.1334822e+02   3.5057150e-01
   1.2130676e-01   8.0308070e-03   2.5271626e-02   6.9463796e-02   1.1298128e+02   3.0525984e-01
   1.1529658e-01   8.2736084e-03   2.5747978e-02   7.6337310e-02   1.1264122e+02   2.7588477e-01
   1.0894350e-01   8.6466260e-03   2.6098508e-02   8.3572538e-02   1.1218179e+02   2.6433573e-01
   1.0230167e-01   9.1542938e-03   2.6300610e-02   9.0971324e-02   1.1187304e+02   2.4665294e-01
   9.5439176e-02   9.7980156e-03   2.6357816e-02   9.8289466e-02   1.1160625e+02   2.3760807e-01
   8.8397036e-02   1.0575904e-02   2.6275598e-02   1.0527187e-01   1.1136157e+02   3.2534109e-01
   8.1204408e-02   1.1480919e-02   2.6061814e-02   1.1171817e-01   1.1125844e+02   3.6756451e-01
   7.3895832e-02   1.2500676e-02   2.5754926e-02   1.1753788e-01   1.1115228e+02   3.6970158e-01
   6.6541820e-02   1.3613274e-02   2.5395384e-02   1.2268250e-01   1.1104622e+02   3.5360098e-01
   5.9274500e-02   1.4782473e-02   2.5010726e-02   1.2712091e-01   1.1104632e+02   3.0495709e-01
   5.2253240e-02   1.5962579e-02   2.4614596e-02   1.3083509e-01   1.1119842e+02   2.1970917e-01
   4.5624156e-02   1.7108616e-02   2.4199940e-02   1.3374501e-01   1.1134334e+02   2.8397305e-01
   3.9504892e-02   1.8191863e-02   2.3763598e-02   1.3576920e-01   1.1140679e+02   5.9805182e-01
   3.3978178e-02   1.9198458e-02   2.3306894e-02   1.3685165e-01   1.1138297e+02   7.0088478e-01
   2.9100692e-02   2.0114224e-02   2.2827016e-02   1.3694357e-01   1.1130389e+02   7.4659621e-01
   2.4905608e-02   2.0925664e-02   2.2337070e-02   1.3600174e-01   1.1124217e+02   7.4452179e-01
   2.1402572e-02   2.1614612e-02   2.1868534e-02   1.3399866e-01   1.1116461e+02   5.7258199e-01
   1.8587957e-02   2.2168510e-02   2.1456570e-02   1.3096698e-01   1.1104625e+02   8.7452930e-01
   1.6447854e-02   2.2607094e-02   2.1125986e-02   1.2689862e-01   1.1082369e+02   1.2098841e+00
   1.4957809e-02   2.2969574e-02   2.0898058e-02   1.2181510e-01   1.1048528e+02   9.9044181e-01
   1.4081779e-02   2.3288030e-02   2.0798280e-02   1.1591078e-01   1.0991800e+02   6.7447509e-01
   1.3770339e-02   2.3577768e-02   2.0846928e-02   1.0942439e-01   1.0919108e+02   6.5215766e-01
   1.3972008e-02   2.3834830e-02   2.1064116e-02   1.0257890e-01   1.0855210e+02   9.6221248e-01
   1.4642581e-02   2.4044184e-02   2.1460968e-02   9.5587656e-02   1.0772971e+02   1.1762334e+00
   1.5742724e-02   2.4194626e-02   2.2033184e-02   8.8633368e-02   1.0658988e+02   1.1969041e+00
   1.7232527e-02   2.4279180e-02   2.2775916e-02   8.1865936e-02   1.0528504e+02   1.2374219e+00
   1.9067692e-02   2.4292178e-02   2.3689356e-02   7.5383370e-02   1.0375108e+02   1.2180833e+00
   2.1199862e-02   2.4228680e-02   2.4785794e-02   6.9243824e-02   1.0195745e+02   1.2284525e+00
   2.3570390e-02   2.4080952e-02   2.6081298e-02   6.3483044e-02   9.9750558e+01   1.1815001e+00
   2.6104884e-02   2.3845308e-02   2.7571954e-02   5.8119008e-02   9.7205564e+01   1.0312868e+00
   2.8714884e-02   2.3520376e-02   2.9226478e-02   5.3137950e-02   9.4879737e+01   1.0087096e+00
   3.1313380e-02   2.3110954e-02   3.1002276e-02   4.8497528e-02   9.2501106e+01   1.1855238e+00
   3.3823948e-02   2.2636470e-02   3.2856058e-02   4.4161336e-02   9.0097378e+01   1.4476885e+00
   3.6175404e-02   2.2112282e-02   3.4727612e-02   4.0112906e-02   8.8240683e+01   1.5620147e+00
   3.8333504e-02   2.1546946e-02   3.6522170e-02   3.6345972e-02   8.6188554e+01   1.5998805e+00
   4.0299134e-02   2.0956322e-02   3.8121738e-02   3.2862304e-02   8.4092502e+01   1.6267595e+00
   4.2049278e-02   2.0355888e-02   3.9414860e-02   2.9688856e-02   8.2092727e+01   1.7070694e+00
   4.3545140e-02   1.9755323e-02   4.0282594e-02   2.6858598e-02   7.9761038e+01   1.8141689e+00
   4.4773882e-02   1.9163309e-02   4.0604752e-02   2.4388230e-02   7.7388489e+01   1.7597955e+00
   4.5745662e-02   1.8582323e-02   4.0327526e-02   2.2289336e-02   7.4624541e+01   1.8192397e+00
   4.6476346e-02   1.8009546e-02   3.9470042e-02   2.0559566e-02   7.2205114e+01   1.9090514e+00
   4.6964146e-02   1.7443476e-02   3.8082746e-02   1.9182041e-02   6.9880712e+01   1.9341343e+00
   4.7193064e-02   1.6882264e-02   3.6243254e-02   1.8136616e-02   6.6889085e+01   2.0510657e+00
   4.7172116e-02   1.6326501e-02   3.4060820e-02   1.7400131e-02   6.4005019e+01   2.1015591e+00
   4.6924842e-02   1.5777864e-02   3.1645534e-02   1.6952769e-02   6.0555740e+01   2.1567452e+00
   4.6456238e-02   1.5243738e-02   2.9101726e-02   1.6774658e-02   5.7128213e+01   2.1722093e+00
   4.5767884e-02   1.4746067e-02   2.6541314e-02   1.6836389e-02   5.4365047e+01   2.1899626e+00
   4.4863016e-02   1.4309650e-02   2.4063326e-02   1.7097268e-02   5.1009756e+01   2.2662684e+00
   4.3734614e-02   1.3952569e-02   2.1742624e-02   1.7510812e-02   4.7996537e+01   2.2670393e+00
   4.2378276e-02   1.3686392e-02   1.9629902e-02   1.8025344e-02   4.5756978e+01   2.3404977e+00
   4.0792146e-02   1.3521170e-02   1.7752179e-02   1.8579522e-02   4.2888095e+01   2.4021893e+00
   3.8998500e-02   1.3468163e-02   1.6117697e-02   1.9109464e-02   3.9717295e+01   2.4040975e+00
   3.7074994e-02   1.3536432e-02   1.4718170e-02   1.9560258e-02   3.6660133e+01   2.4425509e+00
   3.5105164e-02   1.3732544e-02   1.3532681e-02   1.9903804e-02   3.3911658e+01   2.4388762e+00
   3.3135358e-02   1.4056424e-02   1.2535047e-02   2.0134856e-02   3.1492221e+01   2.4450353e+00
   3.1180448e-02   1.4502774e-02   1.1697089e-02   2.0248814e-02   2.9062488e+01   2.4973767e+00
   2.9221546e-02   1.5067558e-02   1.0988502e-02   2.0241196e-02   2.7259579e+01   2.5027438e+00
   2.7241942e-02   1.5748302e-02   1.0388200e-02   2.0109198e-02   2.5436503e+01   2.5272007e+00
   2.5271956e-02   1.6545883e-02   9.8818536e-03   1.9851421e-02   2.3252375e+01   2.5622916e+00
   2.3356492e-02   1.7461671e-02   9.4553586e-03   1.9470434e-02   2.1145325e+01   2.5247935e+00
   2.1521234e-02   1.8494617e-02   9.0999218e-03   1.8978084e-02   1.8921354e+01   2.6570732e+00
   1.9783290e-02   1.9650209e-02   8.8080738e-03   1.8393906e-02   1.7077124e+01   2.7467211e+00
   1.8153757e-02   2.0941580e-02   8.5738762e-03   1.7732918e-02   1.5815900e+01   2.6142767e+00
   1.6645523e-02   2.2377542e-02   8.3914760e-03   1.7006141e-02   1.4052808e+01   2.5817204e+00
   1.5279928e-02   2.3954774e-02   8.2574088e-03   1.6224138e-02   1.1408900e+01   2.6056100e+00
   1.4073426e-02   2.5654724e-02   8.1756946e-03   1.5400635e-02   9.8059345e+00   2.6246094e+00
   1.3029889e-02   2.7448934e-02   8.1480242e-03   1.4556402e-02   9.1540151e+00   2.6367797e+00
   1.2143345e-02   2.9308462e-02   8.1674886e-03   1.3715778e-02   8.3611355e+00   2.6642613e+00
   1.1402695e-02   3.1192560e-02   8.2205666e-03   1.2904994e-02   7.6708883e+00   2.6705603e+00
   1.0794595e-02   3.3042548e-02   8.2925344e-03   1.2147155e-02   6.5870015e+00   2.6290649e+00
   1.0300830e-02   3.4806490e-02   8.3722278e-03   1.1458553e-02   5.8222991e+00   2.6165386e+00
   9.8970754e-03   3.6451126e-02   8.4567082e-03   1.0850026e-02   5.2396686e+00   2.5709117e+00
   9.5631362e-03   3.7955804e-02   8.5499682e-03   1.0325898e-02   4.5102634e+00   2.5040057e+00
   9.2897182e-03   3.9303666e-02   8.6525380e-03   9.8812850e-03   4.4487838e+00   2.4748478e+00
   9.0743330e-03   4.0471368e-02   8.7596856e-03   9.4993960e-03   4.4522337e+00   2.5050737e+00
   8.9175962e-03   4.1428242e-02   8.8634686e-03   9.1569232e-03   4.3888348e+00   2.5302271e+00
   8.8201430e-03   4.2147576e-02   8.9605780e-03   8.8268954e-03   4.0992924e+00   2.4883665e+00
   8.7809610e-03   4.2619256e-02   9.0648566e-03   8.4820260e-03   3.7900379e+00   2.4524386e+00
   8.7956140e-03   4.2843682e-02   9.1993828e-03   8.1067018e-03   3.4418239e+00   2.4821110e+00
   8.8557644e-03   4.2845896e-02   9.3832488e-03   7.6974972e-03   2.3824284e+00   2.4926889e+00
   8.9504606e-03   4.2692494e-02   9.6280908e-03   7.2633704e-03   1.8987774e+00   2.4459035e+00
   9.0663410e-03   4.2459070e-02   9.9370106e-03   6.8218830e-03   2.0390526e+00   2.4147619e+00
   9.1891988e-03   4.2210234e-02   1.0309606e-02   6.3868824e-03   1.9732567e+00   2.3646976e+00
   9.3083770e-03   4.1999084e-02   1.0743215e-02   5.9701710e-03   1.9932831e+00   2.2805400e+00
   9.4204806e-03   4.1861694e-02   1.1228775e-02   5.5834498e-03   1.9783154e+00   2.1638437e+00
   9.5238092e-03   4.1826264e-02   1.1753723e-02   5.2341118e-03   1.9838705e+00   2.0046413e+00
   9.6146796e-03   4.1912336e-02   1.2305781e-02   4.9265622e-03   2.0136436e+00   1.9748857e+00
   9.6940860e-03   4.2122620e-02   1.2866729e-02   4.6667458e-03   1.9889063e+00   2.0642814e+00
   9.7674810e-03   4.2444334e-02   1.3407564e-02   4.4604300e-03   1.9872445e+00   2.0644918e+00
   9.8379676e-03   4.2850408e-02   1.3893424e-02   4.3086592e-03   1.9761992e+00   2.1023927e+00
   9.9033074e-03   4.3299540e-02   1.4294285e-02   4.2100700e-03   1.9891350e+00   2.0787539e+00
   9.9577474e-03   4.3744392e-02   1.4590227e-02   4.1611420e-03   1.9755326e+00   1.9676378e+00
   9.9951470e-03   4.4140550e-02   1.4763143e-02   4.1539348e-03   1.9668869e+00   2.0756713e+00
   1.0010231e-02   4.4445364e-02   1.4807193e-02   4.1799558e-03   1.9885995e+00   2.1156196e+00
   1.0000223e-02   4.4629236e-02   1.4735504e-02   4.2308812e-03   1.9849579e+00   2.0523711e+00
   9.9624632e-03   4.4670614e-02   1.4559203e-02   4.2940440e-03   1.9895071e+00   1.8283931e+00
   9.8892136e-03   4.4540326e-02   1.4289430e-02   4.3558948e-03   1.9929637e+00   1.4234090e+00
   9.7735378e-03   4.4225688e-02   1.3945841e-02   4.4086672e-03   1.9777758e+00   1.2189444e+00
   9.6191470e-03   4.3738498e-02   1.3554560e-02   4.4509060e-03   1.9838334e+00   1.1920494e+00
   9.4339942e-03   4.3118190e-02   1.3142201e-02   4.4881738e-03   1.9967178e+00   1.2588801e+00
   9.2232218e-03   4.2440664e-02   1.2725158e-02   4.5337416e-03   1.9932718e+00   1.2222548e+00
   8.9929076e-03   4.1777426e-02   1.2321797e-02   4.6046998e-03   1.9799296e+00   1.3182570e+00
   8.7490434e-03   4.1175058e-02   1.1961249e-02   4.7186422e-03   1.9631706e+00   1.2706137e+00
   8.4980068e-03   4.0668310e-02   1.1672333e-02   4.8929266e-03   1.9789958e+00   1.3416586e+00
   8.2481334e-03   4.0284412e-02   1.1477598e-02   5.1450488e-03   1.9876294e+00   1.6697877e+00
   8.0052088e-03   4.0044128e-02   1.1394205e-02   5.4924820e-03   1.9623554e+00   1.6018890e+00
   7.7730134e-03   3.9952988e-02   1.1439117e-02   5.9508124e-03   1.9740648e+00   1.8977561e+00
   7.5589752e-03   3.9990736e-02   1.1629672e-02   6.5345034e-03   1.9906733e+00   2.5092454e+00
   7.3755726e-03   4.0121564e-02   1.1980868e-02   7.2555748e-03   1.9848643e+00   1.0766712e+01
   7.2374358e-03   4.0308246e-02   1.2505147e-02   8.1217972e-03   1.9885732e+00   3.0594154e+01
   7.1601682e-03   4.0509080e-02   1.3210267e-02   9.1404578e-03   1.9712653e+00   4.9605113e+01
   7.1587804e-03   4.0708688e-02   1.4093418e-02   1.0316882e-02   1.9706809e+00   6.3270470e+01
   7.2480168e-03   4.0926094e-02   1.5139221e-02   1.1654226e-02   1.9785219e+00   7.4964987e+01
   7.4447382e-03   4.1169818e-02   1.6323929e-02   1.3159693e-02   1.9622210e+00   8.4751314e+01
   7.7659454e-03   4.1431360e-02   1.7615411e-02   1.4840223e-02   1.9690058e+00   9.2647030e+01
   8.2305976e-03   4.1702866e-02   1.8972340e-02   1.6698051e-02   1.9850344e+00   9.7445241e+01
   8.8628570e-03   4.1988162e-02   2.0343526e-02   1.8731176e-02   1.9834018e+00   1.0004085e+02
   9.6913706e-03   4.2277798e-02   2.1662184e-02   2.0925492e-02   1.9779874e+00   1.0199918e+02
   1.0745832e-02   4.2519746e-02   2.2839378e-02   2.3248584e-02   1.9768824e+00   1.0370537e+02
   1.2051588e-02   4.2620004e-02   2.3774838e-02   2.5652732e-02   1.9676689e+00   1.0538095e+02
   1.3630668e-02   4.2437858e-02   2.4379628e-02   2.8078740e-02   1.9644518e+00   1.0647981e+02
   1.5502754e-02   4.1857822e-02   2.4592242e-02   3.0445950e-02   1.9720026e+00   1.0714286e+02
   1.7680745e-02   4.0875962e-02   2.4391156e-02   3.2656128e-02   1.9851357e+00   1.0754300e+02
   2.0164730e-02   3.9541776e-02   2.3789728e-02   3.4614014e-02   1.9835630e+00   1.0770779e+02
   2.2940392e-02   3.7897344e-02   2.2837514e-02   3.6228676e-02   1.9587554e+00   1.0796845e+02
   2.5980870e-02   3.5989946e-02   2.1618558e-02   3.7413492e-02   1.9627756e+00   1.0839866e+02
   2.9255098e-02   3.3867912e-02   2.0218616e-02   3.8083410e-02   1.9942811e+00   1.0883076e+02
   3.2741606e-02   3.1585684e-02   1.8717652e-02   3.8183806e-02   1.9764882e+00   1.0910618e+02
   3.6410242e-02   2.9204402e-02   1.7196276e-02   3.7729592e-02   1.9580492e+00   1.0939697e+02
   4.0209266e-02   2.6782262e-02   1.5723834e-02   3.6788940e-02   1.9912784e+00   1.0970190e+02
   4.4078564e-02   2.4385436e-02   1.4352382e-02   3.5469522e-02   1.9725102e+00   1.0997222e+02
   4.7937160e-02   2.2078672e-02   1.3116211e-02   3.3894152e-02   1.9639137e+00   1.1027909e+02
   5.1668510e-02   1.9912239e-02   1.2033633e-02   3.2169786e-02   1.9950756e+00   1.1050500e+02
   5.5109088e-02   1.7925583e-02   1.1111424e-02   3.0387982e-02   1.9917059e+00   1.1068250e+02
   5.8065490e-02   1.6144428e-02   1.0348719e-02   2.8623802e-02   1.9903645e+00   1.1083740e+02
   6.0366210e-02   1.4578305e-02   9.7395664e-03   2.6938564e-02   1.9846844e+00   1.1097100e+02
   6.1885958e-02   1.3219866e-02   9.2746520e-03   2.5376832e-02   1.9916064e+00   1.1107160e+02
   6.2580458e-02   1.2053228e-02   8.9434344e-03   2.3962952e-02   1.9973663e+00   1.1107498e+02
   6.2520144e-02   1.1065494e-02   8.7309162e-03   2.2713768e-02   1.9832309e+00   1.1102733e+02
   6.1855602e-02   1.0242325e-02   8.6216442e-03   2.1643904e-02   1.9955305e+00   1.1088450e+02
   6.0750636e-02   9.5693690e-03   8.6102820e-03   2.0759090e-02   1.9913029e+00   1.1067908e+02
   5.9345078e-02   9.0351472e-03   8.6972556e-03   2.0054668e-02   1.9859075e+00   1.1048599e+02
   5.7752088e-02   8.6202714e-03   8.8806098e-03   1.9519280e-02   1.9929360e+00   1.1027868e+02
   5.6059894e-02   8.3000524e-03   9.1531950e-03   1.9139127e-02   1.9802433e+00   1.1000362e+02
   5.4333896e-02   8.0541348e-03   9.5015794e-03   1.8907175e-02   1.9927819e+00   1.0952244e+02
   5.2614346e-02   7.8633170e-03   9.9056458e-03   1.8821558e-02   1.9793705e+00   1.0906448e+02
   5.0908286e-02   7.7115104e-03   1.0338567e-02   1.8877868e-02   1.9604463e+00   1.0872305e+02
   4.9197820e-02   7.5887306e-03   1.0768511e-02   1.9066243e-02   2.0018349e+00   1.0822784e+02
   4.7457936e-02   7.4876236e-03   1.1157375e-02   1.9369001e-02   2.0066284e+00   1.0766999e+02
   4.5663014e-02   7.4070732e-03   1.1463664e-02   1.9767956e-02   1.9836793e+00   1.0701348e+02
   4.3827716e-02   7.3499214e-03   1.1652190e-02   2.0249622e-02   1.9784109e+00   1.0629396e+02
   4.2044182e-02   7.3192094e-03   1.1704874e-02   2.0802282e-02   1.9749250e+00   1.0552578e+02
   4.0430130e-02   7.3211098e-03   1.1620016e-02   2.1417758e-02   1.9848038e+00   1.0471045e+02
   3.9086400e-02   7.3598830e-03   1.1403517e-02   2.2088452e-02   1.9962429e+00   1.0380847e+02
   3.8099498e-02   7.4366202e-03   1.1070896e-02   2.2795958e-02   2.0045297e+00   1.0253012e+02
   3.7528492e-02   7.5541528e-03   1.0641892e-02   2.3507522e-02   1.9863058e+00   1.0136671e+02
   3.7394812e-02   7.7165078e-03   1.0138327e-02   2.4186692e-02   1.9894878e+00   1.0006630e+02
   3.7682026e-02   7.9262340e-03   9.5899232e-03   2.4800450e-02   2.0029285e+00   9.8494729e+01
   3.8336758e-02   8.1830532e-03   9.0255666e-03   2.5321162e-02   1.9906545e+00   9.7337435e+01
   3.9277606e-02   8.4826428e-03   8.4691646e-03   2.5730862e-02   1.9964742e+00   9.6138141e+01
   4.0420870e-02   8.8150752e-03   7.9390394e-03   2.6019516e-02   1.9804001e+00   9.4789550e+01
   4.1702078e-02   9.1671028e-03   7.4454838e-03   2.6189260e-02   1.9854030e+00   9.3290807e+01
   4.3054120e-02   9.5233584e-03   6.9936958e-03   2.6251204e-02   1.9963792e+00   9.1757190e+01
   4.4385200e-02   9.8665888e-03   6.5862024e-03   2.6211444e-02   1.9907681e+00   9.0309332e+01
   4.5604230e-02   1.0181295e-02   6.2242528e-03   2.6061932e-02   1.9998183e+00   8.8450174e+01
   4.6622864e-02   1.0452942e-02   5.9082662e-03   2.5782896e-02   1.9838546e+00   8.6561411e+01
   4.7344816e-02   1.0670344e-02   5.6377004e-03   2.5368618e-02   1.9909163e+00   8.4501686e+01
   4.7680578e-02   1.0830882e-02   5.4126968e-03   2.4833582e-02   2.0030909e+00   8.2410569e+01
   4.7559722e-02   1.0938230e-02   5.2346616e-03   2.4206024e-02   1.9874540e+00   8.0871162e+01
   4.6967254e-02   1.0996988e-02   5.1035872e-03   2.3526660e-02   1.9881421e+00   7.8795629e+01
   4.5935526e-02   1.1005499e-02   5.0173146e-03   2.2830474e-02   1.9952257e+00   7.6397768e+01
   4.4514324e-02   1.0961335e-02   4.9703776e-03   2.2134118e-02   1.9857225e+00   7.4267798e+01
   4.2784884e-02   1.0867672e-02   4.9538538e-03   2.1438864e-02   1.9878505e+00   7.2113844e+01
   4.0843392e-02   1.0723560e-02   4.9561028e-03   2.0757676e-02   1.9964527e+00   7.0074452e+01
   3.8788012e-02   1.0524845e-02   4.9620626e-03   2.0122652e-02   1.9825412e+00   6.7499778e+01
   3.6714602e-02   1.0269700e-02   4.9543310e-03   1.9555953e-02   1.9762790e+00   6.4916747e+01
   3.4701598e-02   9.9589756e-03   4.9132426e-03   1.9067538e-02   1.9766022e+00   6.2586143e+01
   3.2818988e-02   9.5941586e-03   4.8245090e-03   1.8664212e-02   1.9905529e+00   6.0102209e+01
   3.1137652e-02   9.1739548e-03   4.6867376e-03   1.8353091e-02   1.9969632e+00   5.7691598e+01
   2.9721972e-02   8.6960256e-03   4.5077052e-03   1.8141454e-02   1.9875458e+00   5.5183057e+01
   2.8613628e-02   8.1578914e-03   4.2983928e-03   1.8028157e-02   1.9899651e+00   5.3355484e+01
   2.7833870e-02   7.5714774e-03   4.0674736e-03   1.8015870e-02   1.9810234e+00   5.1567831e+01
   2.7399126e-02   6.9639598e-03   3.8210356e-03   1.8119986e-02   1.9890398e+00   4.9465324e+01
   2.7318682e-02   6.3574076e-03   3.5629496e-03   1.8353561e-02   1.9967874e+00   4.7692051e+01
   2.7590562e-02   5.7679224e-03   3.2961372e-03   1.8718219e-02   1.9851698e+00   4.5554660e+01
   2.8199994e-02   5.2063796e-03   3.0268354e-03   1.9211609e-02   1.9984794e+00   4.3337298e+01
   2.9111668e-02   4.6794760e-03   2.7627008e-03   1.9833489e-02   2.0112372e+00   4.0829010e+01
   3.0267020e-02   4.1938458e-03   2.5110406e-03   2.0577214e-02   1.9892833e+00   3.8516297e+01
   3.1593604e-02   3.7533352e-03   2.2795698e-03   2.1426490e-02   1.9855484e+00   3.6705142e+01
   3.3008688e-02   3.3598156e-03   2.0755226e-03   2.2352268e-02   1.9965776e+00   3.4128272e+01
   3.4412124e-02   3.0131872e-03   1.9053929e-03   2.3309418e-02   1.9918400e+00   3.1923214e+01
   3.5688278e-02   2.7122630e-03   1.7759907e-03   2.4236600e-02   1.9903658e+00   3.0516214e+01
   3.6710374e-02   2.4548674e-03   1.6948011e-03   2.5064458e-02   1.9790135e+00   2.8802772e+01
   3.7360726e-02   2.2367604e-03   1.6689859e-03   2.5746180e-02   1.9982159e+00   2.6559788e+01
   3.7535558e-02   2.0538928e-03   1.7050741e-03   2.6261850e-02   2.0064528e+00   2.3798329e+01
   3.7138890e-02   1.9007990e-03   1.8084774e-03   2.6610488e-02   1.9814850e+00   2.1310161e+01
   3.6140506e-02   1.7711928e-03   1.9851634e-03   2.6813646e-02   1.9935548e+00   1.9248034e+01
   3.4613966e-02   1.6612966e-03   2.2429286e-03   2.6900008e-02   1.9905912e+00   1.7109391e+01
   3.2703052e-02   1.5685855e-03   2.5892858e-03   2.6905272e-02   1.9933109e+00   1.5284550e+01
   3.0572872e-02   1.4909804e-03   3.0313764e-03   2.6890646e-02   1.9939186e+00   1.3674955e+01
   2.8372376e-02   1.4265955e-03   3.5762274e-03   2.6930090e-02   1.9796892e+00   1.2086497e+01
   2.6223976e-02   1.3734198e-03   4.2356612e-03   2.7086562e-02   1.9907817e+00   1.1389695e+01
   2.4228976e-02   1.3310474e-03   5.0305456e-03   2.7410534e-02   1.9707330e+00   1.0921740e+01
   2.2480858e-02   1.3001099e-03   5.9838562e-03   2.7937480e-02   1.9885863e+00   9.8414262e+00
   2.1065590e-02   1.2811169e-03   7.1146896e-03   2.8681572e-02   2.0017950e+00   8.8865045e+00
   2.0053326e-02   1.2758004e-03   8.4371728e-03   2.9631540e-02   1.9813497e+00   7.6282228e+00
   1.9497693e-02   1.2871597e-03   9.9607716e-03   3.0752384e-02   1.9838479e+00   6.1906109e+00
   1.9440213e-02   1.3177477e-03   1.1690064e-02   3.1994082e-02   1.9758059e+00   5.1924125e+00
   1.9925609e-02   1.3687214e-03   1.3623691e-02   3.3311168e-02   2.0066992e+00   4.4032682e+00
   2.1000532e-02   1.4410554e-03   1.5750615e-02   3.4684868e-02   1.9797675e+00   4.0699266e+00
   2.2705840e-02   1.5358257e-03   1.8048449e-02   3.6108604e-02   1.9739880e+00   3.7339992e+00
   2.5077112e-02   1.6535004e-03   2.0489680e-02   3.7579776e-02   1.9938409e+00   3.1078232e+00
   2.8136958e-02   1.7949233e-03   2.3038378e-02   3.9098986e-02   1.9519789e+00   2.6281937e+00
   3.1890262e-02   1.9624014e-03   2.5646484e-02   4.0652022e-02   1.9976510e+00   2.4014814e+00
   3.6324748e-02   2.1600284e-03   2.8255208e-02   4.2234306e-02   1.9682138e+00   2.3256308e+00
   4.1414970e-02   2.3922594e-03   3.0787132e-02   4.3855326e-02   1.9814688e+00   2.1413423e+00
   4.7109050e-02   2.6627338e-03   3.3149972e-02   4.5500708e-02   1.9788725e+00   1.9951216e+00
   5.3311658e-02   2.9738608e-03   3.5244598e-02   4.7120450e-02   1.9470488e+00   1.9715789e+00
   5.9906694e-02   3.3261018e-03   3.6947762e-02   4.8637856e-02   2.0143639e+00   1.8750886e+00
   6.6795248e-02   3.7180016e-03   3.8108948e-02   4.9971730e-02   1.9241903e+00   1.6932284e+00
   7.3937666e-02   4.1459196e-03   3.8592118e-02   5.1046870e-02   2.0178067e+00   1.3371306e+00
   8.1380754e-02   4.6038894e-03   3.8343836e-02   5.1821758e-02   1.9811590e+00   1.1372719e+00
   8.9225490e-02   5.0833282e-03   3.7449446e-02   5.2305362e-02   1.9763554e+00   1.2055685e+00
   9.7565130e-02   5.5745830e-03   3.6085956e-02   5.2511062e-02   1.9806438e+00   1.0899372e+00
   1.0643647e-01   6.0667258e-03   3.4426372e-02   5.2425204e-02   1.8290837e+00   1.0572788e+00
   1.1580059e-01   6.5449896e-03   3.2614488e-02   5.2028070e-02   1.9826951e+00   1.2109914e+00
   1.2554135e-01   6.9948516e-03   3.0765374e-02   5.1336680e-02   1.6582386e+00   1.1386049e+00
   1.3543858e-01   7.4051988e-03   2.8963144e-02   5.0402922e-02   1.9348756e+00   1.0797435e+00
   1.4516073e-01   7.7668868e-03   2.7271318e-02   4.9286882e-02   1.7994960e+00   1.1352981e+00
   1.5429311e-01   8.0708750e-03   2.5741818e-02   4.8052018e-02   6.5148441e+00   1.1263331e+00
   1.6232015e-01   8.3089302e-03   2.4411678e-02   4.6755474e-02   2.2796003e+01   1.0979194e+00
   1.6863208e-01   8.4758938e-03   2.3302744e-02   4.5443514e-02   3.9587273e+01   1.0737335e+00
   1.7266467e-01   8.5655688e-03   2.2427566e-02   4.4169676e-02   5.3382927e+01   1.1357658e+00
   1.7413737e-01   8.5713298e-03   2.1793980e-02   4.3013062e-02   6.9476034e+01   1.2652422e+00
   1.7321234e-01   8.4938996e-03   2.1409668e-02   4.2059508e-02   8.3935259e+01   1.2942592e+00
   1.7036823e-01   8.3456116e-03   2.1274642e-02   4.1388844e-02   9.4511505e+01   1.2608475e+00
   1.6610724e-01   8.1467828e-03   2.1370832e-02   4.1095810e-02   1.0178642e+02   1.3451781e+00
   1.6080362e-01   7.9164280e-03   2.1669006e-02   4.1278676e-02   1.0693112e+02   1.3300761e+00
   1.5470341e-01   7.6703464e-03   2.2151324e-02   4.2008384e-02   1.1015432e+02   1.2393322e+00
   1.4792014e-01   7.4223970e-03   2.2808976e-02   4.3341332e-02   1.1160339e+02   1.2332083e+00
   1.4047219e-01   7.1843224e-03   2.3630008e-02   4.5327044e-02   1.1255487e+02   1.0883184e+00
   1.3233537e-01   6.9662840e-03   2.4603662e-02   4.7989564e-02   1.1283879e+02   9.7137878e-01
   1.2349303e-01   6.7735614e-03   2.5706562e-02   5.1338354e-02   1.1287274e+02   8.9775530e-01
   1.1408121e-01   6.6111506e-03   2.6906766e-02   5.5386862e-02   1.1275333e+02   8.5520269e-01
   1.0436634e-01   6.4928580e-03   2.8180692e-02   6.0146630e-02   1.1214780e+02   8.6522180e-01
   9.4579492e-02   6.4383780e-03   2.9504724e-02   6.5613554e-02   1.1148177e+02   6.3017449e-01
   8.4911940e-02   6.4678768e-03   3.0854272e-02   7.1776010e-02   1.1081242e+02   4.1265650e-01
   7.5512594e-02   6.6003418e-03   3.2202806e-02   7.8616806e-02   1.1003647e+02   3.9642028e-01
   6.6477236e-02   6.8511402e-03   3.3507064e-02   8.6089856e-02   1.0944142e+02   4.1632114e-01
   5.7888274e-02   7.2315894e-03   3.4724562e-02   9.4116604e-02   1.0912526e+02   4.3094292e-01
   4.9807914e-02   7.7497046e-03   3.5840670e-02   1.0257663e-01   1.0872107e+02   4.1447035e-01
   4.2304046e-02   8.4088936e-03   3.6841032e-02   1.1128345e-01   1.0836506e+02   4.2253393e-01
   3.5459362e-02   9.2068074e-03   3.7696716e-02   1.1999471e-01   1.0799664e+02   3.6161570e-01
   2.9327856e-02   1.0133622e-02   3.8379700e-02   1.2846486e-01   1.0756580e+02   2.9005310e-01
   2.3932878e-02   1.1171526e-02   3.8863522e-02   1.3648341e-01   1.0751897e+02   3.1141247e-01
   1.9273858e-02   1.2293205e-02   3.9125802e-02   1.4388451e-01   1.0756812e+02   3.0325454e-01
   1.5324557e-02   1.3464287e-02   3.9140358e-02   1.5056984e-01   1.0762879e+02   3.1600630e-01
   1.2040403e-02   1.4650412e-02   3.8884160e-02   1.5646698e-01   1.0783519e+02   3.1155625e-01
   9.3672656e-03   1.5817073e-02   3.8353966e-02   1.6148343e-01   1.0797563e+02   2.8409142e-01
   7.2453980e-03   1.6934006e-02   3.7555930e-02   1.6550239e-01   1.0805419e+02   4.0589267e-01
   5.6100902e-03   1.7970677e-02   3.6498416e-02   1.6835475e-01   1.0806890e+02   6.5162850e-01
   4.3976534e-03   1.8888205e-02   3.5207148e-02   1.6988159e-01   1.0814702e+02   9.3089299e-01
   3.5466934e-03   1.9642661e-02   3.3747986e-02   1.6997040e-01   1.0826614e+02   1.0092542e+00
   2.9963996e-03   2.0184982e-02   3.2203828e-02   1.6853456e-01   1.0826165e+02   8.9366704e-01
   2.6897248e-03   2.0489722e-02   3.0634920e-02   1.6550170e-01   1.0813280e+02   9.5318454e-01
   2.5771818e-03   2.0571906e-02   2.9089368e-02   1.6075617e-01   1.0777946e+02   1.3812420e+00
   2.6171234e-03   2.0468102e-02   2.7619054e-02   1.5432711e-01   1.0721543e+02   1.6714711e+00
   2.7715186e-03   2.0229982e-02   2.6274514e-02   1.4653985e-01   1.0644841e+02   1.5198116e+00
   3.0052280e-03   1.9907570e-02   2.5095992e-02   1.3777745e-01   1.0561666e+02   1.6354863e+00
   3.2902514e-03   1.9535308e-02   2.4116814e-02   1.2834818e-01   1.0470334e+02   1.5960249e+00
   3.6074164e-03   1.9135527e-02   2.3376018e-02   1.1855067e-01   1.0347537e+02   1.2631360e+00
   3.9429136e-03   1.8730907e-02   2.2910002e-02   1.0867877e-01   1.0210670e+02   1.2832273e+00
   4.2846510e-03   1.8351304e-02   2.2738760e-02   9.8951926e-02   1.0029771e+02   1.2911881e+00
   4.6233676e-03   1.8017968e-02   2.2868982e-02   8.9519064e-02   9.8029527e+01   1.3028891e+00
   4.9521504e-03   1.7738532e-02   2.3299104e-02   8.0543688e-02   9.5875116e+01   1.3175929e+00
   5.2633396e-03   1.7506738e-02   2.4017964e-02   7.2175580e-02   9.3509808e+01   1.3311985e+00
   5.5479332e-03   1.7310587e-02   2.4997706e-02   6.4498096e-02   9.1131498e+01   1.5049599e+00
   5.7964414e-03   1.7149819e-02   2.6186728e-02   5.7526426e-02   8.9057802e+01   1.5158105e+00
   6.0013814e-03   1.7030385e-02   2.7514660e-02   5.1230334e-02   8.6965605e+01   1.4544585e+00
   6.1604560e-03   1.6956963e-02   2.8907048e-02   4.5594222e-02   8.5030940e+01   1.5081035e+00
   6.2766392e-03   1.6930867e-02   3.0291638e-02   4.0608300e-02   8.2805154e+01   1.6415229e+00
   6.3555054e-03   1.6948599e-02   3.1587174e-02   3.6235488e-02   8.0368620e+01   1.8404755e+00
   6.4026684e-03   1.7003722e-02   3.2699158e-02   3.2430262e-02   7.8002697e+01   1.8755049e+00
   6.4231174e-03   1.7094764e-02   3.3532914e-02   2.9150542e-02   7.5412383e+01   1.7195799e+00
   6.4235364e-03   1.7232743e-02   3.3995184e-02   2.6359360e-02   7.2793133e+01   1.5551643e+00
   6.4116686e-03   1.7432927e-02   3.3998292e-02   2.4031334e-02   6.9998491e+01   1.5875370e+00
   6.3947894e-03   1.7705644e-02   3.3496230e-02   2.2146558e-02   6.7164553e+01   2.0260557e+00
   6.3825344e-03   1.8049243e-02   3.2516844e-02   2.0672280e-02   6.3986045e+01   2.4662377e+00
   6.3849484e-03   1.8459826e-02   3.1139804e-02   1.9565316e-02   6.0402100e+01   2.5741575e+00
   6.4077424e-03   1.8946261e-02   2.9461782e-02   1.8782567e-02   5.6866564e+01   2.5790887e+00
   6.4528632e-03   1.9518139e-02   2.7591868e-02   1.8280393e-02   5.3477203e+01   2.6772259e+00
   6.5205128e-03   2.0179180e-02   2.5637196e-02   1.8020417e-02   5.0352113e+01   2.9362918e+00
   6.6112608e-03   2.0934694e-02   2.3690090e-02   1.7968054e-02   4.6670402e+01   2.9974686e+00
   6.7259656e-03   2.1784860e-02   2.1825760e-02   1.8086580e-02   4.3022944e+01   2.8706784e+00
   6.8630344e-03   2.2710896e-02   2.0096458e-02   1.8332436e-02   3.9563557e+01   2.9721411e+00
   7.0203216e-03   2.3687070e-02   1.8538788e-02   1.8657610e-02   3.5666770e+01   2.9907937e+00
   7.1946032e-03   2.4705852e-02   1.7176874e-02   1.9024165e-02   3.2641614e+01   2.9534453e+00
   7.3798980e-03   2.5773502e-02   1.6018549e-02   1.9401931e-02   2.9974968e+01   3.0626291e+00
   7.5714752e-03   2.6889120e-02   1.5056209e-02   1.9757723e-02   2.7541169e+01   3.0235898e+00
   7.7638978e-03   2.8046604e-02   1.4268360e-02   2.0054712e-02   2.5193438e+01   3.0186579e+00
   7.9481354e-03   2.9246014e-02   1.3629642e-02   2.0252334e-02   2.1856187e+01   3.0233032e+00
   8.1122026e-03   3.0480962e-02   1.3118537e-02   2.0303636e-02   1.8578143e+01   3.0555923e+00
   8.2466224e-03   3.1747416e-02   1.2709768e-02   2.0173300e-02   1.5804701e+01   3.1711495e+00
   8.3552712e-03   3.3065286e-02   1.2373204e-02   1.9865111e-02   1.3612424e+01   3.1799196e+00
   8.4515644e-03   3.4452266e-02   1.2087834e-02   1.9412658e-02   1.1432328e+01   3.3494419e+00
   8.5464348e-03   3.5901114e-02   1.1838909e-02   1.8854054e-02   9.3878826e+00   3.4600706e+00
   8.6451906e-03   3.7381044e-02   1.1606837e-02   1.8218514e-02   8.5217605e+00   3.4607514e+00
   8.7479074e-03   3.8832088e-02   1.1374461e-02   1.7523939e-02   7.3346815e+00   3.5734898e+00
   8.8487594e-03   4.0169142e-02   1.1129719e-02   1.6784454e-02   5.7491146e+00   3.6108211e+00
   8.9393454e-03   4.1318180e-02   1.0871786e-02   1.6008735e-02   4.7259771e+00   3.6262285e+00
   9.0113644e-03   4.2251860e-02   1.0617336e-02   1.5196688e-02   4.0000970e+00   3.6299669e+00
   9.0546126e-03   4.2979700e-02   1.0384073e-02   1.4347593e-02   4.1790669e+00   3.6759768e+00
   9.0673868e-03   4.3528190e-02   1.0181592e-02   1.3465968e-02   4.3758577e+00   3.6760360e+00
   9.0612354e-03   4.3943300e-02   1.0012275e-02   1.2564576e-02   3.8551571e+00   3.6186671e+00
   9.0482940e-03   4.4290112e-02   9.8710402e-03   1.1662825e-02   3.4294970e+00   3.6531252e+00
   9.0385748e-03   4.4633604e-02   9.7511380e-03   1.0779121e-02   2.6806739e+00   3.6388948e+00
   9.0415066e-03   4.5018952e-02   9.6495280e-03   9.9268690e-03   1.9907462e+00   3.6641202e+00
   9.0643632e-03   4.5458742e-02   9.5665002e-03   9.1183008e-03   1.9734505e+00   3.6031691e+00
   9.1120468e-03   4.5932064e-02   9.5012516e-03   8.3694568e-03   2.0566662e+00   3.4624228e+00
   9.1852900e-03   4.6411698e-02   9.4495362e-03   7.6947620e-03   2.0851787e+00   3.4508559e+00
   9.2811390e-03   4.6870068e-02   9.4064246e-03   7.1010142e-03   2.0065469e+00   3.3794481e+00
   9.3955328e-03   4.7261828e-02   9.3679992e-03   6.5882286e-03   1.9817461e+00   3.3388398e+00
   9.5243830e-03   4.7543172e-02   9.3283416e-03   6.1501812e-03   2.0036579e+00   3.3192419e+00
   9.6626412e-03   4.7701206e-02   9.2807988e-03   5.7762896e-03   1.9742053e+00   3.2051549e+00
   9.8051882e-03   4.7753488e-02   9.2178060e-03   5.4521258e-03   2.0018961e+00   3.1513626e+00
   9.9478494e-03   4.7715318e-02   9.1288444e-03   5.1630362e-03   1.9742087e+00   3.1002876e+00
   1.0085333e-02   4.7570144e-02   9.0125718e-03   4.9013966e-03   1.9654888e+00   3.0290394e+00
   1.0213709e-02   4.7280044e-02   8.8807186e-03   4.6635478e-03   1.9843127e+00   3.0199889e+00
   1.0334054e-02   4.6818180e-02   8.7448992e-03   4.4470396e-03   1.9903663e+00   2.9813027e+00
   1.0447559e-02   4.6183074e-02   8.6108934e-03   4.2528098e-03   2.0109023e+00   2.7741621e+00
   1.0550840e-02   4.5377638e-02   8.4822822e-03   4.0792166e-03   1.9979927e+00   2.4943746e+00
   1.0638143e-02   4.4397824e-02   8.3627974e-03   3.9200818e-03   2.0009101e+00   2.3397021e+00
   1.0703124e-02   4.3245584e-02   8.2540964e-03   3.7728440e-03   1.9854273e+00   2.3002842e+00
   1.0742234e-02   4.1951438e-02   8.1579714e-03   3.6377360e-03   1.9785414e+00   2.3512743e+00
   1.0758093e-02   4.0590086e-02   8.0741742e-03   3.5137580e-03   1.9899690e+00   2.4485253e+00
   1.0754975e-02   3.9245176e-02   7.9962104e-03   3.3987046e-03   1.9754392e+00   2.5317147e+00
   1.0735134e-02   3.7976602e-02   7.9196150e-03   3.2863278e-03   1.9928446e+00   2.5452474e+00
   1.0699351e-02   3.6824226e-02   7.8424520e-03   3.1731104e-03   1.9879936e+00   2.4755054e+00
   1.0648751e-02   3.5810062e-02   7.7631238e-03   3.0615810e-03   1.9822408e+00   2.5027706e+00
   1.0584086e-02   3.4956052e-02   7.6852782e-03   2.9529882e-03   1.9852653e+00   2.5140897e+00
   1.0504962e-02   3.4290394e-02   7.6144472e-03   2.8498060e-03   1.9793655e+00   2.3677642e+00
   1.0413409e-02   3.3830746e-02   7.5538354e-03   2.7563164e-03   1.9871562e+00   2.2795572e+00
   1.0309904e-02   3.3590668e-02   7.5103584e-03   2.6739262e-03   1.9779161e+00   2.2588024e+00
   1.0191756e-02   3.3577152e-02   7.4985558e-03   2.6062036e-03   1.9973573e+00   2.2538547e+00
   1.0057902e-02   3.3775558e-02   7.5330874e-03   2.5645684e-03   1.9910043e+00   2.3689071e+00
   9.9074394e-03   3.4150816e-02   7.6238574e-03   2.5648122e-03   1.9701875e+00   2.4322817e+00
   9.7381756e-03   3.4648260e-02   7.7764096e-03   2.6239354e-03   1.9906617e+00   2.2123585e+00
   9.5449954e-03   3.5212554e-02   7.9911580e-03   2.7620666e-03   1.9821700e+00   2.3677110e+00
   9.3216788e-03   3.5804730e-02   8.2639548e-03   3.0053818e-03   1.9767083e+00   2.5553303e+00
   9.0622446e-03   3.6398700e-02   8.5880846e-03   3.3846646e-03   1.9911570e+00   2.4910343e+00
   8.7601726e-03   3.6970894e-02   8.9563612e-03   3.9289574e-03   2.0004677e+00   2.6287970e+00
   8.4168278e-03   3.7485936e-02   9.3594806e-03   4.6646416e-03   2.0035169e+00   2.4273610e+00
   8.0425332e-03   3.7902170e-02   9.7839092e-03   5.6179882e-03   1.9791026e+00   2.6982361e+00
   7.6479750e-03   3.8178366e-02   1.0212190e-02   6.8125538e-03   1.9706200e+00   2.3763503e+00
   7.2419570e-03   3.8274266e-02   1.0627299e-02   8.2685144e-03   2.0021599e+00   7.6388112e+00
   6.8356784e-03   3.8148222e-02   1.1025458e-02   1.0005071e-02   1.9887681e+00   2.6915925e+01
   6.4480808e-03   3.7797212e-02   1.1417955e-02   1.2037963e-02   1.9806680e+00   4.9111544e+01
   6.1051886e-03   3.7292998e-02   1.1816173e-02   1.4376097e-02   1.9885378e+00   6.4891760e+01
   5.8366122e-03   3.6720940e-02   1.2227151e-02   1.7026351e-02   1.9696140e+00   7.7109768e+01
   5.6757550e-03   3.6155706e-02   1.2660152e-02   1.9994946e-02   1.9760572e+00   8.7065648e+01
   5.6587756e-03   3.5669198e-02   1.3127056e-02   2.3275140e-02   1.9567114e+00   9.5264084e+01
   5.8212308e-03   3.5308376e-02   1.3637325e-02   2.6845276e-02   1.9701596e+00   1.0044947e+02
   6.1986500e-03   3.5099504e-02   1.4189316e-02   3.0678622e-02   1.9918248e+00   1.0291946e+02
   6.8284840e-03   3.5041176e-02   1.4766832e-02   3.4742942e-02   1.9673040e+00   1.0458836e+02
   7.7492840e-03   3.5096664e-02   1.5347671e-02   3.8984184e-02   1.9875099e+00   1.0576276e+02
   8.9976076e-03   3.5196562e-02   1.5903736e-02   4.3314630e-02   1.9862493e+00   1.0703449e+02
   1.0604800e-02   3.5233872e-02   1.6397992e-02   4.7631250e-02   1.9684233e+00   1.0827130e+02
   1.2595658e-02   3.5067644e-02   1.6787741e-02   5.1821012e-02   1.9703199e+00   1.0893366e+02
   1.4986678e-02   3.4583892e-02   1.7026932e-02   5.5743484e-02   1.9703418e+00   1.0905149e+02
   1.7784524e-02   3.3769640e-02   1.7078988e-02   5.9229172e-02   1.9738378e+00   1.0901225e+02
   2.0982120e-02   3.2672522e-02   1.6921078e-02   6.2105424e-02   1.9711151e+00   1.0904796e+02
   2.4557594e-02   3.1341814e-02   1.6551292e-02   6.4251372e-02   1.9881507e+00   1.0911205e+02
   2.8478426e-02   2.9828160e-02   1.6001722e-02   6.5618258e-02   1.9930560e+00   1.0932372e+02
   3.2705496e-02   2.8177440e-02   1.5319451e-02   6.6220790e-02   1.9741928e+00   1.0951388e+02
   3.7200816e-02   2.6431656e-02   1.4557531e-02   6.6132648e-02   1.9789418e+00   1.0963390e+02
   4.1914688e-02   2.4630494e-02   1.3773880e-02   6.5458462e-02   1.9890156e+00   1.0981798e+02
   4.6774194e-02   2.2810288e-02   1.3015171e-02   6.4313498e-02   1.9825058e+00   1.1006556e+02
   5.1691332e-02   2.1008400e-02   1.2318119e-02   6.2813190e-02   1.9814353e+00   1.1036061e+02
   5.6550790e-02   1.9261641e-02   1.1713260e-02   6.1059852e-02   1.9945415e+00   1.1051035e+02
   6.1204002e-02   1.7611021e-02   1.1223197e-02   5.9128818e-02   1.9900227e+00   1.1056678e+02
   6.5459780e-02   1.6094654e-02   1.0860447e-02   5.7062408e-02   1.9863576e+00   1.1065588e+02
   6.9076250e-02   1.4737924e-02   1.0628098e-02   5.4876790e-02   2.0018428e+00   1.1071595e+02
   7.1775886e-02   1.3560003e-02   1.0528771e-02   5.2570242e-02   1.9851618e+00   1.1077934e+02
   7.3297388e-02   1.2573950e-02   1.0564617e-02   5.0157548e-02   1.9882438e+00   1.1080531e+02
   7.3539794e-02   1.1784225e-02   1.0731755e-02   4.7675384e-02   2.0113897e+00   1.1077615e+02
   7.2583526e-02   1.1186848e-02   1.1021310e-02   4.5160318e-02   1.9934389e+00   1.1073394e+02
   7.0542450e-02   1.0768664e-02   1.1421816e-02   4.2654850e-02   1.9992330e+00   1.1065456e+02
   6.7537840e-02   1.0507489e-02   1.1915063e-02   4.0201570e-02   1.9873138e+00   1.1050212e+02
   6.3758274e-02   1.0375770e-02   1.2475334e-02   3.7831512e-02   1.9592592e+00   1.1025374e+02
   5.9449602e-02   1.0349884e-02   1.3082094e-02   3.5567848e-02   1.9960610e+00   1.0995786e+02
   5.4851458e-02   1.0408810e-02   1.3726140e-02   3.3442594e-02   1.9908092e+00   1.0963979e+02
   5.0169804e-02   1.0526435e-02   1.4403473e-02   3.1489634e-02   1.9619553e+00   1.0925584e+02
   4.5583250e-02   1.0676037e-02   1.5106341e-02   2.9728278e-02   1.9998181e+00   1.0879409e+02
   4.1229528e-02   1.0839422e-02   1.5813219e-02   2.8178536e-02   1.9988450e+00   1.0825054e+02
   3.7203452e-02   1.1003277e-02   1.6485979e-02   2.6861858e-02   1.9755354e+00   1.0770387e+02
   3.3569382e-02   1.1152996e-02   1.7081056e-02   2.5783524e-02   1.9985231e+00   1.0716484e+02
   3.0398902e-02   1.1279406e-02   1.7556352e-02   2.4932730e-02   1.9871095e+00   1.0638629e+02
   2.7779590e-02   1.1379348e-02   1.7874904e-02   2.4299212e-02   1.9774199e+00   1.0550371e+02
   2.5776534e-02   1.1455583e-02   1.8020877e-02   2.3868930e-02   2.0027049e+00   1.0452261e+02
   2.4429012e-02   1.1516813e-02   1.7990334e-02   2.3615096e-02   2.0024023e+00   1.0321828e+02
   2.3754306e-02   1.1570009e-02   1.7779910e-02   2.3515712e-02   2.0028834e+00   1.0203394e+02
   2.3746232e-02   1.1617896e-02   1.7406003e-02   2.3551184e-02   2.0035606e+00   1.0081991e+02
   2.4384492e-02   1.1655153e-02   1.6895829e-02   2.3691142e-02   1.9890443e+00   9.9373442e+01
   2.5628394e-02   1.1668080e-02   1.6273254e-02   2.3892670e-02   2.0013923e+00   9.7984186e+01
   2.7414654e-02   1.1635226e-02   1.5570682e-02   2.4099790e-02   2.0020358e+00   9.6539336e+01
   2.9661852e-02   1.1541409e-02   1.4822395e-02   2.4262104e-02   1.9788297e+00   9.5183284e+01
   3.2270452e-02   1.1392565e-02   1.4056568e-02   2.4362150e-02   1.9913672e+00   9.3783379e+01
   3.5127956e-02   1.1199353e-02   1.3301068e-02   2.4422232e-02   2.0020989e+00   9.2091340e+01
   3.8097574e-02   1.0970279e-02   1.2579676e-02   2.4481506e-02   2.0051590e+00   9.0483736e+01
   4.1020830e-02   1.0719330e-02   1.1907862e-02   2.4567210e-02   2.0135875e+00   8.8903302e+01
   4.3733880e-02   1.0465197e-02   1.1291496e-02   2.4686526e-02   1.9979619e+00   8.7162802e+01
   4.6071302e-02   1.0224504e-02   1.0726554e-02   2.4841678e-02   1.9999811e+00   8.5553281e+01
   4.7875364e-02   1.0007930e-02   1.0203856e-02   2.5039558e-02   1.9842736e+00   8.3765880e+01
   4.8996936e-02   9.8242432e-03   9.7075994e-03   2.5284098e-02   1.9719120e+00   8.1859801e+01
   4.9352076e-02   9.6770000e-03   9.2200424e-03   2.5579354e-02   2.0118370e+00   8.0122102e+01
   4.8952650e-02   9.5594110e-03   8.7382842e-03   2.5930854e-02   2.0091337e+00   7.7862850e+01
   4.7872836e-02   9.4604968e-03   8.2726156e-03   2.6340362e-02   2.0002451e+00   7.5582086e+01
   4.6263546e-02   9.3765992e-03   7.8319280e-03   2.6803500e-02   1.9882893e+00   7.3808126e+01
   4.4294796e-02   9.3113136e-03   7.4194272e-03   2.7304690e-02   1.9826407e+00   7.1833336e+01
   4.2088538e-02   9.2703342e-03   7.0337128e-03   2.7821822e-02   2.0515600e+00   6.9762819e+01
   3.9743824e-02   9.2597490e-03   6.6684058e-03   2.8338464e-02   2.0517165e+00   6.7646867e+01
   3.7346890e-02   9.2817484e-03   6.3130230e-03   2.8832714e-02   2.0238379e+00   6.5497103e+01
   3.4981564e-02   9.3356170e-03   5.9533628e-03   2.9263888e-02   2.0678704e+00   6.3503261e+01
   3.2745276e-02   9.4178378e-03   5.5728262e-03   2.9609694e-02   2.0638284e+00   6.1168349e+01
   3.0746034e-02   9.5215402e-03   5.1627696e-03   2.9884190e-02   2.0414040e+00   5.9001545e+01
   2.9086926e-02   9.6360316e-03   4.7273928e-03   3.0114710e-02   2.0354835e+00   5.7444181e+01
   2.7845514e-02   9.7446576e-03   4.2770638e-03   3.0339622e-02   2.0151500e+00   5.5680079e+01
   2.7070570e-02   9.8272890e-03   3.8244164e-03   3.0589734e-02   1.9917499e+00   5.3957872e+01
   2.6782246e-02   9.8608232e-03   3.3815234e-03   3.0873268e-02   1.9782797e+00   5.2476471e+01
   2.6973748e-02   9.8233904e-03   2.9584798e-03   3.1191688e-02   1.9839060e+00   5.0976500e+01
   2.7616310e-02   9.7035290e-03   2.5634062e-03   3.1543324e-02   1.9758789e+00   4.9803627e+01
   2.8657790e-02   9.5016890e-03   2.2016754e-03   3.1932176e-02   1.9933699e+00   4.8346359e+01
   3.0031462e-02   9.2199976e-03   1.8777021e-03   3.2378400e-02   1.9871261e+00   4.6415745e+01
   3.1665572e-02   8.8592642e-03   1.5967531e-03   3.2891094e-02   1.9738857e+00   4.4449377e+01
   3.3483508e-02   8.4254402e-03   1.3649805e-03   3.3451904e-02   2.0075204e+00   4.2518570e+01
   3.5401364e-02   7.9276654e-03   1.1876645e-03   3.4044164e-02   1.9864504e+00   4.1009241e+01
   3.7313266e-02   7.3807968e-03   1.0684813e-03   3.4661174e-02   1.9745463e+00   3.9492865e+01
   3.9089602e-02   6.8025920e-03   1.0102483e-03   3.5289362e-02   1.9886109e+00   3.7894123e+01
   4.0585014e-02   6.2056900e-03   1.0152505e-03   3.5889200e-02   1.9959660e+00   3.6646182e+01
   4.1640730e-02   5.6036610e-03   1.0859929e-03   3.6397670e-02   1.9842260e+00   3.5098186e+01
   4.2100886e-02   5.0113994e-03   1.2261048e-03   3.6780304e-02   1.9616987e+00   3.3307920e+01
   4.1831182e-02   4.4415640e-03   1.4407950e-03   3.7038306e-02   1.9981267e+00   3.2269164e+01
   4.0791398e-02   3.9065896e-03   1.7363068e-03   3.7169644e-02   1.9879263e+00   3.1343522e+01
   3.9090428e-02   3.4176370e-03   2.1208264e-03   3.7174348e-02   1.9733518e+00   2.9741630e+01
   3.6899214e-02   2.9828804e-03   2.6048954e-03   3.7074298e-02   2.0011378e+00   2.8105796e+01
   3.4370096e-02   2.6070424e-03   3.2016610e-03   3.6897360e-02   1.9803056e+00   2.6396562e+01
   3.1626804e-02   2.2909594e-03   3.9262626e-03   3.6661570e-02   1.9938957e+00   2.4256786e+01
   2.8771558e-02   2.0326344e-03   4.7925250e-03   3.6402700e-02   1.9911019e+00   2.2286202e+01
   2.5911654e-02   1.8294828e-03   5.8143510e-03   3.6174532e-02   1.9656717e+00   2.0881102e+01
   2.3160208e-02   1.6786501e-03   7.0063846e-03   3.6010856e-02   1.9950064e+00   1.9490999e+01
   2.0622422e-02   1.5754251e-03   8.3807322e-03   3.5917386e-02   2.0016581e+00   1.8035319e+01
   1.8391096e-02   1.5140289e-03   9.9428766e-03   3.5889438e-02   1.9850195e+00   1.6417915e+01
   1.6545941e-02   1.4891300e-03   1.1692896e-02   3.5929546e-02   1.9881625e+00   1.4195336e+01
   1.5154727e-02   1.4944975e-03   1.3632941e-02   3.6053304e-02   1.9932919e+00   1.2609334e+01
   1.4269634e-02   1.5236043e-03   1.5762872e-02   3.6275520e-02   1.9706621e+00   1.1958179e+01
   1.3933390e-02   1.5708641e-03   1.8074162e-02   3.6591132e-02   1.9858722e+00   1.0724178e+01
   1.4187156e-02   1.6312780e-03   2.0553396e-02   3.6983210e-02   1.9917052e+00   9.0748721e+00
   1.5072742e-02   1.7028011e-03   2.3182154e-02   3.7423780e-02   1.9686736e+00   7.6421168e+00
   1.6629774e-02   1.7865466e-03   2.5929008e-02   3.7886592e-02   1.9852073e+00   6.2818467e+00
   1.8889621e-02   1.8844901e-03   2.8744244e-02   3.8379142e-02   1.9747104e+00   5.0746563e+00
   2.1882220e-02   1.9992980e-03   3.1564262e-02   3.8911104e-02   2.0049372e+00   4.1382919e+00
   2.5639872e-02   2.1350144e-03   3.4313812e-02   3.9492920e-02   1.9903671e+00   3.7160657e+00
   3.0189398e-02   2.2967810e-03   3.6906274e-02   4.0164190e-02   1.9788860e+00   3.1422694e+00
   3.5542672e-02   2.4880672e-03   3.9228868e-02   4.0948054e-02   1.9962522e+00   2.4282131e+00
   4.1694106e-02   2.7102120e-03   4.1133814e-02   4.1827302e-02   1.9639918e+00   2.1887159e+00
   4.8631380e-02   2.9646894e-03   4.2461894e-02   4.2748864e-02   2.0231071e+00   1.8846607e+00
   5.6346820e-02   3.2526292e-03   4.3081550e-02   4.3660756e-02   1.9634745e+00   1.7388460e+00
   6.4835448e-02   3.5740120e-03   4.2983314e-02   4.4565656e-02   2.0017097e+00   1.4680615e+00
   7.4068864e-02   3.9287078e-03   4.2302252e-02   4.5470750e-02   1.9931540e+00   1.0897405e+00
   8.3991916e-02   4.3161600e-03   4.1196150e-02   4.6347160e-02   1.9519144e+00   1.1521649e+00
   9.4522258e-02   4.7332394e-03   3.9796262e-02   4.7155160e-02   2.0478975e+00   1.1623695e+00
   1.0551423e-01   5.1752608e-03   3.8215938e-02   4.7851326e-02   1.9072164e+00   1.1412449e+00
   1.1673868e-01   5.6397172e-03   3.6540528e-02   4.8390412e-02   2.0485088e+00   1.1152573e+00
   1.2787496e-01   6.1274918e-03   3.4850400e-02   4.8732562e-02   1.8617654e+00   1.1102707e+00
   1.3853008e-01   6.6409082e-03   3.3219754e-02   4.8871860e-02   1.9025828e+00   1.0970375e+00
   1.4823149e-01   7.1785864e-03   3.1697620e-02   4.8828584e-02   1.8521836e+00   1.0028161e+00
   1.5648935e-01   7.7326824e-03   3.0322382e-02   4.8604536e-02   1.6048998e+00   1.0412540e+00
   1.6293638e-01   8.2920178e-03   2.9133034e-02   4.8198078e-02   2.0258070e+00   1.0926676e+00
   1.6736063e-01   8.8423102e-03   2.8161534e-02   4.7629382e-02   2.7127358e+00   1.1323176e+00
   1.6982651e-01   9.3702364e-03   2.7424276e-02   4.6925984e-02   1.4118699e+01   1.1542111e+00
   1.7063969e-01   9.8716670e-03   2.6924348e-02   4.6118894e-02   3.6118616e+01   1.1465708e+00
   1.7014791e-01   1.0344658e-02   2.6671746e-02   4.5243852e-02   5.5178139e+01   1.1255936e+00
   1.6877312e-01   1.0779669e-02   2.6687692e-02   4.4326038e-02   7.1812197e+01   1.0923733e+00
   1.6692305e-01   1.1160217e-02   2.6978958e-02   4.3402306e-02   8.5913994e+01   1.0955650e+00
   1.6488540e-01   1.1467463e-02   2.7531754e-02   4.2539808e-02   9.5153597e+01   1.0574158e+00
   1.6285406e-01   1.1684324e-02   2.8332786e-02   4.1811164e-02   1.0120719e+02   1.0188513e+00
   1.6090153e-01   1.1791317e-02   2.9367890e-02   4.1302208e-02   1.0533928e+02   9.9690857e-01
   1.5899668e-01   1.1769438e-02   3.0610848e-02   4.1110772e-02   1.0857348e+02   9.0942232e-01
   1.5699384e-01   1.1612314e-02   3.2019438e-02   4.1311144e-02   1.1031725e+02   7.4204913e-01
   1.5464289e-01   1.1324223e-02   3.3527224e-02   4.1959232e-02   1.1148178e+02   5.5425423e-01
   1.5167526e-01   1.0917035e-02   3.5058508e-02   4.3126500e-02   1.1237648e+02   5.0316997e-01
   1.4790498e-01   1.0410498e-02   3.6539860e-02   4.4892536e-02   1.1272574e+02   5.3279830e-01
   1.4330307e-01   9.8271240e-03   3.7917936e-02   4.7310536e-02   1.1310936e+02   4.9047229e-01
   1.3793716e-01   9.1964290e-03   3.9181840e-02   5.0410842e-02   1.1329819e+02   5.3134938e-01
   1.3186399e-01   8.5556982e-03   4.0332566e-02   5.4212882e-02   1.1328429e+02   6.3157227e-01
   1.2512216e-01   7.9389844e-03   4.1352166e-02   5.8712712e-02   1.1316427e+02   5.7322946e-01
   1.1775460e-01   7.3723368e-03   4.2205092e-02   6.3875668e-02   1.1311062e+02   4.9044702e-01
   1.0978251e-01   6.8747620e-03   4.2868960e-02   6.9632088e-02   1.1317843e+02   4.6817617e-01
   1.0127379e-01   6.4604158e-03   4.3347234e-02   7.5873150e-02   1.1325829e+02   4.5750435e-01
   9.2387846e-02   6.1417494e-03   4.3640674e-02   8.2447082e-02   1.1336873e+02   4.4657019e-01
   8.3269296e-02   5.9301506e-03   4.3750934e-02   8.9142016e-02   1.1348103e+02   4.0493612e-01
   7.4072014e-02   5.8345320e-03   4.3690972e-02   9.5712982e-02   1.1364662e+02   3.9877811e-01
   6.5015616e-02   5.8612916e-03   4.3469220e-02   1.0196032e-01   1.1372036e+02   3.9709857e-01
   5.6314912e-02   6.0138884e-03   4.3091562e-02   1.0772089e-01   1.1369364e+02   3.7132656e-01
   4.8146736e-02   6.2908934e-03   4.2577240e-02   1.1282773e-01   1.1371094e+02   3.2631029e-01
   4.0641018e-02   6.6852046e-03   4.1944938e-02   1.1713847e-01   1.1374415e+02   2.9963524e-01
   3.3873744e-02   7.1852380e-03   4.1194742e-02   1.2054089e-01   1.1382519e+02   3.6697769e-01
   2.7879366e-02   7.7759222e-03   4.0313832e-02   1.2298283e-01   1.1386575e+02   3.4310247e-01
   2.2660608e-02   8.4378264e-03   3.9289026e-02   1.2448208e-01   1.1384428e+02   3.4680467e-01
   1.8200420e-02   9.1492002e-03   3.8125346e-02   1.2508691e-01   1.1381826e+02   5.9689945e-01
   1.4463704e-02   9.8836910e-03   3.6845924e-02   1.2487097e-01   1.1374567e+02   7.0390057e-01
   1.1398838e-02   1.0607171e-02   3.5472968e-02   1.2386375e-01   1.1370707e+02   7.0257687e-01
   8.9423018e-03   1.1283408e-02   3.4035922e-02   1.2202416e-01   1.1369119e+02   7.4707558e-01
   7.0258382e-03   1.1877170e-02   3.2585152e-02   1.1924971e-01   1.1368104e+02   5.6764791e-01
   5.5832528e-03   1.2360170e-02   3.1185754e-02   1.1541402e-01   1.1360774e+02   6.4023089e-01
   4.5493822e-03   1.2719928e-02   2.9919362e-02   1.1054365e-01   1.1346732e+02   1.0119502e+00
   3.8623160e-03   1.2961528e-02   2.8866884e-02   1.0482710e-01   1.1330621e+02   1.0498535e+00
   3.4614412e-03   1.3094372e-02   2.8086236e-02   9.8493932e-02   1.1301731e+02   1.0138006e+00
   3.2875350e-03   1.3124609e-02   2.7626694e-02   9.1783504e-02   1.1266449e+02   1.0389101e+00
   3.2889440e-03   1.3078206e-02   2.7535292e-02   8.4924420e-02   1.1205053e+02   8.6948669e-01
   3.4240774e-03   1.2999452e-02   2.7851134e-02   7.8113102e-02   1.1126463e+02   8.0540898e-01
   3.6640816e-03   1.2925980e-02   2.8600188e-02   7.1497626e-02   1.1056940e+02   8.6293159e-01
   3.9875130e-03   1.2888056e-02   2.9782144e-02   6.5201928e-02   1.0974094e+02   8.2357157e-01
   4.3762698e-03   1.2910405e-02   3.1366784e-02   5.9339764e-02   1.0887157e+02   9.4916880e-01
   4.8173284e-03   1.3011845e-02   3.3297046e-02   5.3993636e-02   1.0799821e+02   1.0558471e+00
   5.3000118e-03   1.3203042e-02   3.5493020e-02   4.9210378e-02   1.0703104e+02   1.0111173e+00
   5.8142128e-03   1.3483277e-02   3.7854170e-02   4.5007998e-02   1.0602357e+02   9.8390554e-01
   6.3478914e-03   1.3845800e-02   4.0267200e-02   4.1388056e-02   1.0509112e+02   9.1365135e-01
   6.8888020e-03   1.4280168e-02   4.2603442e-02   3.8321084e-02   1.0423099e+02   8.8073967e-01
   7.4280790e-03   1.4775148e-02   4.4700814e-02   3.5736446e-02   1.0315677e+02   8.4072863e-01
   7.9588194e-03   1.5321267e-02   4.6386374e-02   3.3547132e-02   1.0220874e+02   1.0166726e+00
   8.4740436e-03   1.5904599e-02   4.7512976e-02   3.1668890e-02   1.0114443e+02   1.3547011e+00
   8.9643258e-03   1.6502033e-02   4.7996766e-02   3.0030948e-02   9.9485755e+01   1.5581938e+00
   9.4187668e-03   1.7084452e-02   4.7836262e-02   2.8592530e-02   9.7911282e+01   1.6554039e+00
   9.8266130e-03   1.7621638e-02   4.7062982e-02   2.7348486e-02   9.6344519e+01   1.5989248e+00
   1.0178079e-02   1.8081151e-02   4.5717420e-02   2.6306844e-02   9.4670301e+01   1.6348298e+00
   1.0469787e-02   1.8447881e-02   4.3864400e-02   2.5463062e-02   9.2973555e+01   1.7859555e+00
   1.0708997e-02   1.8750528e-02   4.1595224e-02   2.4795080e-02   9.1153671e+01   1.8952668e+00
   1.0906178e-02   1.9036683e-02   3.9015120e-02   2.4269100e-02   8.9635135e+01   1.9507963e+00
   1.1067811e-02   1.9345395e-02   3.6207066e-02   2.3853068e-02   8.8149499e+01   1.9186509e+00
   1.1199818e-02   1.9716264e-02   3.3229694e-02   2.3522804e-02   8.6633536e+01   1.9397828e+00
   1.1309714e-02   2.0194808e-02   3.0155560e-02   2.3249598e-02   8.5299606e+01   2.0445215e+00
   1.1402574e-02   2.0821434e-02   2.7073524e-02   2.2992912e-02   8.3999126e+01   2.1411792e+00
   1.1476084e-02   2.1620832e-02   2.4067224e-02   2.2708200e-02   8.2502845e+01   2.1492372e+00
   1.1529421e-02   2.2606564e-02   2.1209580e-02   2.2362900e-02   8.0637935e+01   2.1670117e+00
   1.1572184e-02   2.3781820e-02   1.8558780e-02   2.1932162e-02   7.9052739e+01   2.2621065e+00
   1.1614500e-02   2.5144670e-02   1.6157147e-02   2.1395792e-02   7.7494179e+01   2.3050809e+00
   1.1660343e-02   2.6696584e-02   1.4029676e-02   2.0763570e-02   7.5375714e+01   2.3441780e+00
   1.1708278e-02   2.8434814e-02   1.2181725e-02   2.0066186e-02   7.3431823e+01   2.3649603e+00
   1.1755334e-02   3.0351446e-02   1.0607572e-02   1.9331057e-02   7.2060663e+01   2.3596125e+00
   1.1800824e-02   3.2430644e-02   9.2989560e-03   1.8587206e-02   7.0582516e+01   2.3784732e+00
   1.1842187e-02   3.4653378e-02   8.2458354e-03   1.7866326e-02   6.8800679e+01   2.4029807e+00
   1.1875739e-02   3.6999060e-02   7.4319930e-03   1.7195539e-02   6.7132551e+01   2.4182075e+00
   1.1901778e-02   3.9439236e-02   6.8361736e-03   1.6589487e-02   6.5480303e+01   2.4073932e+00
   1.1923833e-02   4.1960764e-02   6.4348092e-03   1.6050224e-02   6.3858581e+01   2.4298317e+00
   1.1945837e-02   4.4565550e-02   6.2020990e-03   1.5575154e-02   6.2208570e+01   2.4356532e+00
   1.1972423e-02   4.7252654e-02   6.1127896e-03   1.5159822e-02   6.0399239e+01   2.4523512e+00
   1.2013099e-02   5.0025258e-02   6.1405970e-03   1.4792402e-02   5.8292018e+01   2.4608334e+00
   1.2079447e-02   5.2888592e-02   6.2590274e-03   1.4455087e-02   5.5824056e+01   2.3559881e+00
   1.2176161e-02   5.5834632e-02   6.4460228e-03   1.4135306e-02   5.3675834e+01   2.2843317e+00
   1.2299258e-02   5.8837022e-02   6.6824506e-03   1.3823569e-02   5.1884817e+01   2.2175366e+00
   1.2440056e-02   6.1866200e-02   6.9455240e-03   1.3508064e-02   4.9863228e+01   2.1954587e+00
   1.2593040e-02   6.4902116e-02   7.2066712e-03   1.3176194e-02   4.7977687e+01   2.2355528e+00
   1.2758307e-02   6.7919456e-02   7.4367542e-03   1.2825057e-02   4.6112177e+01   2.2091783e+00
   1.2933391e-02   7.0850212e-02   7.6104696e-03   1.2466753e-02   4.3481836e+01   2.2187142e+00
   1.3113246e-02   7.3578492e-02   7.7159498e-03   1.2109891e-02   4.0478640e+01   2.2041444e+00
   1.3295163e-02   7.5976184e-02   7.7588802e-03   1.1754309e-02   3.7454045e+01   2.2693296e+00
   1.3476005e-02   7.7937802e-02   7.7512788e-03   1.1405843e-02   3.5010652e+01   2.3709557e+00
   1.3654698e-02   7.9408080e-02   7.7047956e-03   1.1076565e-02   3.3085367e+01   2.2978817e+00
   1.3831612e-02   8.0369842e-02   7.6299874e-03   1.0772278e-02   3.0835241e+01   2.2688860e+00
   1.4001003e-02   8.0800730e-02   7.5352006e-03   1.0488069e-02   2.8328573e+01   2.2485293e+00
   1.4158731e-02   8.0692436e-02   7.4231400e-03   1.0210644e-02   2.5674934e+01   2.2344160e+00
   1.4308834e-02   8.0100368e-02   7.2896484e-03   9.9236718e-03   2.3405413e+01   2.2777773e+00
   1.4455963e-02   7.9106440e-02   7.1316522e-03   9.6189178e-03   2.0732957e+01   2.2851351e+00
   1.4602838e-02   7.7785568e-02   6.9500948e-03   9.2961362e-03   1.7786167e+01   2.3179492e+00
   1.4751765e-02   7.6219212e-02   6.7435622e-03   8.9569660e-03   1.4867476e+01   2.3182787e+00
   1.4903558e-02   7.4473602e-02   6.5094170e-03   8.6080044e-03   1.1198036e+01   2.2785338e+00
   1.5055824e-02   7.2579496e-02   6.2461786e-03   8.2602580e-03   8.4496930e+00   2.2690815e+00
   1.5197772e-02   7.0529340e-02   5.9522204e-03   7.9226458e-03   6.4200159e+00   2.2661968e+00
   1.5313406e-02   6.8335676e-02   5.6311754e-03   7.6014698e-03   4.7385904e+00   2.1643102e+00
   1.5396263e-02   6.6080996e-02   5.2913410e-03   7.3049296e-03   4.2253480e+00   2.0731266e+00
   1.5447147e-02   6.3844724e-02   4.9397822e-03   7.0392920e-03   4.1087039e+00   2.0618959e+00
   1.5459058e-02   6.1664668e-02   4.5849672e-03   6.8033354e-03   3.7568236e+00   1.9730179e+00
   1.5417570e-02   5.9562944e-02   4.2370802e-03   6.5892556e-03   2.8375790e+00   1.9888552e+00
   1.5311649e-02   5.7547512e-02   3.9032448e-03   6.3852802e-03   2.3749393e+00   2.0135665e+00
   1.5132523e-02   5.5633730e-02   3.5878802e-03   6.1771928e-03   2.3788560e+00   1.9792290e+00
   1.4864589e-02   5.3849342e-02   3.2966398e-03   5.9489280e-03   2.1233626e+00   2.0213582e+00
   1.4497873e-02   5.2197054e-02   3.0368768e-03   5.6926584e-03   2.1154133e+00   1.8653709e+00
   1.4043439e-02   5.0650508e-02   2.8154626e-03   5.4102990e-03   2.0766239e+00   1.8390922e+00
   1.3518738e-02   4.9179306e-02   2.6376554e-03   5.1035566e-03   2.0189027e+00   1.8803547e+00
   1.2933970e-02   4.7768360e-02   2.5068834e-03   4.7785418e-03   2.0101636e+00   1.7929429e+00
   1.2301125e-02   4.6426234e-02   2.4258062e-03   4.4457450e-03   1.9913593e+00   1.8492265e+00
   1.1637319e-02   4.5169258e-02   2.3967178e-03   4.1134410e-03   2.0711951e+00   1.7533320e+00
   1.0956795e-02   4.3996346e-02   2.4207380e-03   3.7890448e-03   2.0427720e+00   1.8677196e+00
   1.0271946e-02   4.2888996e-02   2.4983832e-03   3.4792096e-03   2.0055085e+00   1.7681960e+00
   9.5968888e-03   4.1827954e-02   2.6294938e-03   3.1912386e-03   1.9669129e+00   1.7014659e+00
   8.9443260e-03   4.0782990e-02   2.8122166e-03   2.9360204e-03   1.9577440e+00   1.8012836e+00
   8.3228784e-03   3.9721754e-02   3.0436374e-03   2.7280110e-03   1.9989320e+00   1.5057760e+00
   7.7368192e-03   3.8646400e-02   3.3198384e-03   2.5813796e-03   1.9799942e+00   1.9749131e+00
   7.1892950e-03   3.7582520e-02   3.6359954e-03   2.5095158e-03   1.9723622e+00   2.0986098e+00
   6.6850774e-03   3.6565158e-02   3.9859026e-03   2.5284760e-03   1.9791145e+00   9.5478458e+00
   6.2304078e-03   3.5642656e-02   4.3639522e-03   2.6548300e-03   1.9817705e+00   2.9881497e+01
   5.8332888e-03   3.4861090e-02   4.7715662e-03   2.9037740e-03   1.9904322e+00   4.9929554e+01
   5.5035888e-03   3.4241322e-02   5.2159098e-03   3.2897682e-03   1.9836387e+00   6.4451444e+01
   5.2549370e-03   3.3779196e-02   5.7063602e-03   3.8266062e-03   1.9662119e+00   7.6418665e+01
   5.1046222e-03   3.3466924e-02   6.2516314e-03   4.5271250e-03   1.9719939e+00   8.5332029e+01
   5.0727830e-03   3.3297796e-02   6.8562094e-03   5.4031598e-03   1.9729137e+00   9.2374722e+01
   5.1850816e-03   3.3274412e-02   7.5241628e-03   6.4654148e-03   2.0043891e+00   9.7317705e+01
   5.4714204e-03   3.3399812e-02   8.2575994e-03   7.7214288e-03   2.0785310e+00   1.0029877e+02
   5.9652884e-03   3.3658052e-02   9.0524744e-03   9.1747984e-03   2.0498932e+00   1.0227986e+02
   6.7066850e-03   3.4018276e-02   9.8992524e-03   1.0824804e-02   1.9754321e+00   1.0365552e+02
   7.7383546e-03   3.4426274e-02   1.0780082e-02   1.2662963e-02   1.9802897e+00   1.0460051e+02
   9.1000724e-03   3.4800802e-02   1.1666907e-02   1.4669431e-02   1.9841700e+00   1.0518306e+02
   1.0828549e-02   3.5021498e-02   1.2523846e-02   1.6815415e-02   1.9739417e+00   1.0571540e+02
   1.2956422e-02   3.4956290e-02   1.3309353e-02   1.9065948e-02   1.9908617e+00   1.0584796e+02
   1.5511689e-02   3.4529938e-02   1.3976414e-02   2.1378092e-02   1.9822969e+00   1.0572582e+02
   1.8514126e-02   3.3718838e-02   1.4477096e-02   2.3700398e-02   1.9829964e+00   1.0558549e+02
   2.1967416e-02   3.2537352e-02   1.4770623e-02   2.5967104e-02   1.9841570e+00   1.0534076e+02
   2.5867060e-02   3.1031658e-02   1.4838522e-02   2.8099656e-02   1.9671601e+00   1.0537839e+02
   3.0204036e-02   2.9260646e-02   1.4698996e-02   3.0021674e-02   2.0022833e+00   1.0558848e+02
   3.4958914e-02   2.7302968e-02   1.4396463e-02   3.1670630e-02   1.9881019e+00   1.0567179e+02
   4.0104298e-02   2.5246654e-02   1.3982695e-02   3.3021360e-02   1.9585962e+00   1.0573978e+02
   4.5592396e-02   2.3170458e-02   1.3507059e-02   3.4091490e-02   1.9765931e+00   1.0597681e+02
   5.1351160e-02   2.1137388e-02   1.3014183e-02   3.4911746e-02   1.9621191e+00   1.0632055e+02
   5.7293338e-02   1.9197729e-02   1.2544167e-02   3.5504240e-02   1.9835502e+00   1.0657912e+02
   6.3301824e-02   1.7396528e-02   1.2128443e-02   3.5873816e-02   1.9962033e+00   1.0682010e+02
   6.9199366e-02   1.5765512e-02   1.1788688e-02   3.6019280e-02   2.0009622e+00   1.0705258e+02
   7.4761210e-02   1.4318332e-02   1.1537817e-02   3.5944288e-02   2.0099735e+00   1.0732394e+02
   7.9769444e-02   1.3058307e-02   1.1380360e-02   3.5648872e-02   1.9745133e+00   1.0760336e+02
   8.4021362e-02   1.1981909e-02   1.1312794e-02   3.5134486e-02   1.9852157e+00   1.0775877e+02
   8.7330368e-02   1.1080424e-02   1.1322725e-02   3.4418272e-02   1.9902168e+00   1.0787432e+02
   8.9544594e-02   1.0341923e-02   1.1391160e-02   3.3520004e-02   2.0005732e+00   1.0778068e+02
   9.0583992e-02   9.7462910e-03   1.1492268e-02   3.2455440e-02   1.9884919e+00   1.0753505e+02
   9.0466178e-02   9.2663226e-03   1.1601120e-02   3.1261718e-02   2.0158632e+00   1.0735950e+02
   8.9213078e-02   8.8751040e-03   1.1709696e-02   2.9990102e-02   2.2048037e+00   1.0709895e+02
   8.6823208e-02   8.5465772e-03   1.1825130e-02   2.8691034e-02   2.2901355e+00   1.0679389e+02
   8.3357736e-02   8.2537716e-03   1.1961446e-02   2.7416938e-02   2.2721171e+00   1.0633650e+02
   7.8950280e-02   7.9744936e-03   1.2133540e-02   2.6204430e-02   2.2980416e+00   1.0572977e+02
   7.3814482e-02   7.6976834e-03   1.2347296e-02   2.5072392e-02   2.3196961e+00   1.0510478e+02
   6.8231550e-02   7.4189040e-03   1.2600016e-02   2.4033906e-02   2.1809386e+00   1.0429489e+02
   6.2475490e-02   7.1411394e-03   1.2883140e-02   2.3097830e-02   1.9777779e+00   1.0342364e+02
   5.6772856e-02   6.8768648e-03   1.3179441e-02   2.2260740e-02   1.9796868e+00   1.0235963e+02
   5.1305790e-02   6.6394886e-03   1.3465028e-02   2.1498284e-02   1.9984458e+00   1.0117981e+02
   4.6235566e-02   6.4393368e-03   1.3714729e-02   2.0783118e-02   1.9796809e+00   1.0010642e+02
   4.1694978e-02   6.2840350e-03   1.3909578e-02   2.0091184e-02   1.9815723e+00   9.8900004e+01
   3.7771514e-02   6.1810744e-03   1.4033830e-02   1.9400092e-02   1.9660299e+00   9.7673743e+01
   3.4519958e-02   6.1380606e-03   1.4072181e-02   1.8706065e-02   1.9915323e+00   9.6306597e+01
   3.1964852e-02   6.1581950e-03   1.4016673e-02   1.8012994e-02   1.9842780e+00   9.4775422e+01
   3.0101140e-02   6.2411040e-03   1.3864411e-02   1.7322377e-02   1.9826385e+00   9.3345706e+01
   2.8907394e-02   6.3856860e-03   1.3618210e-02   1.6645595e-02   1.9976342e+00   9.1890866e+01
   2.8357938e-02   6.5898254e-03   1.3288653e-02   1.6002789e-02   1.9941722e+00   9.0192676e+01
   2.8419244e-02   6.8480578e-03   1.2894945e-02   1.5418139e-02   2.0055320e+00   8.8219903e+01
   2.9037378e-02   7.1505986e-03   1.2463244e-02   1.4917317e-02   1.9903341e+00   8.6373122e+01
   3.0141960e-02   7.4820010e-03   1.2012325e-02   1.4518674e-02   2.0046901e+00   8.4211750e+01
   3.1648546e-02   7.8214432e-03   1.1549460e-02   1.4227586e-02   2.0183674e+00   8.1748026e+01
   3.3455520e-02   8.1491220e-03   1.1076313e-02   1.4036380e-02   1.9853022e+00   7.9670806e+01
   3.5464150e-02   8.4428916e-03   1.0590870e-02   1.3923626e-02   1.9797893e+00   7.7203694e+01
   3.7579066e-02   8.6775608e-03   1.0090606e-02   1.3866492e-02   2.0012838e+00   7.4468058e+01
   3.9687424e-02   8.8363884e-03   9.5812758e-03   1.3847225e-02   2.0055418e+00   7.1777668e+01
   4.1670086e-02   8.9051604e-03   9.0763894e-03   1.3852314e-02   1.9813938e+00   6.8656445e+01
   4.3405930e-02   8.8688144e-03   8.5840772e-03   1.3882849e-02   1.9876149e+00   6.5354063e+01
   4.4784912e-02   8.7256140e-03   8.1054270e-03   1.3945243e-02   1.9959096e+00   6.2301536e+01
   4.5728884e-02   8.4868914e-03   7.6342170e-03   1.4044740e-02   1.9917568e+00   5.9487430e+01
   4.6174612e-02   8.1701918e-03   7.1585776e-03   1.4192544e-02   2.0004778e+00   5.6200366e+01
   4.6104120e-02   7.7979326e-03   6.6747872e-03   1.4401294e-02   1.9727527e+00   5.2899762e+01
   4.5563670e-02   7.3905710e-03   6.1879088e-03   1.4681648e-02   1.9778902e+00   4.9866396e+01
   4.4616628e-02   6.9648978e-03   5.7032352e-03   1.5043988e-02   2.0224462e+00   4.7297544e+01
   4.3357338e-02   6.5364042e-03   5.2251606e-03   1.5500663e-02   2.0236677e+00   4.5295460e+01
   4.1913674e-02   6.1154600e-03   4.7569392e-03   1.6058203e-02   2.0110462e+00   4.2519929e+01
   4.0386188e-02   5.7074420e-03   4.2989462e-03   1.6710487e-02   2.0152636e+00   4.0364543e+01
   3.8841730e-02   5.3137230e-03   3.8522766e-03   1.7448186e-02   2.0108835e+00   3.8730971e+01
   3.7332538e-02   4.9310316e-03   3.4217100e-03   1.8260419e-02   1.9919332e+00   3.6312997e+01
   3.5899136e-02   4.5555784e-03   3.0122518e-03   1.9127573e-02   2.0026489e+00   3.4198687e+01
   3.4584566e-02   4.1874770e-03   2.6297554e-03   2.0022534e-02   2.0054538e+00   3.2471514e+01
   3.3439024e-02   3.8311426e-03   2.2811116e-03   2.0911088e-02   1.9967089e+00   3.0903303e+01
   3.2508732e-02   3.4910582e-03   1.9718820e-03   2.1763774e-02   2.0020524e+00   2.8322850e+01
   3.1818058e-02   3.1703538e-03   1.7064518e-03   2.2565358e-02   1.9793412e+00   2.5466957e+01
   3.1357858e-02   2.8725896e-03   1.4881101e-03   2.3301112e-02   1.9952323e+00   2.3150069e+01
   3.1094868e-02   2.6003578e-03   1.3228497e-03   2.3960820e-02   2.0062548e+00   2.0785030e+01
   3.0973742e-02   2.3545966e-03   1.2210976e-03   2.4541986e-02   1.9873562e+00   1.9187994e+01
   3.0915172e-02   2.1362278e-03   1.1949821e-03   2.5036358e-02   1.9937075e+00   1.7799889e+01
   3.0833594e-02   1.9469856e-03   1.2583093e-03   2.5418710e-02   1.9813794e+00   1.6365437e+01
   3.0643276e-02   1.7881777e-03   1.4258611e-03   2.5644950e-02   2.0023251e+00   1.4990298e+01
   3.0264818e-02   1.6607684e-03   1.7142179e-03   2.5694470e-02   1.9920593e+00   1.3656897e+01
   2.9641956e-02   1.5661565e-03   2.1438032e-03   2.5577956e-02   1.9763537e+00   1.2639705e+01
   2.8760216e-02   1.5041096e-03   2.7363324e-03   2.5308238e-02   2.0069432e+00   1.1879500e+01
   2.7651112e-02   1.4720726e-03   3.5121818e-03   2.4927140e-02   1.9818684e+00   1.0848420e+01
   2.6348526e-02   1.4662609e-03   4.4897146e-03   2.4501082e-02   1.9993130e+00   9.5997867e+00
   2.4874828e-02   1.4827050e-03   5.6862434e-03   2.4085034e-02   2.0103681e+00   8.5625111e+00
   2.3270264e-02   1.5180193e-03   7.1182138e-03   2.3722532e-02   1.9885713e+00   7.0221238e+00
   2.1600468e-02   1.5698092e-03   8.7984260e-03   2.3448770e-02   1.9883045e+00   5.8152348e+00
   1.9953964e-02   1.6375892e-03   1.0735047e-02   2.3295274e-02   1.9561948e+00   5.0909090e+00
   1.8428553e-02   1.7209140e-03   1.2930611e-02   2.3291518e-02   1.9737634e+00   4.3013654e+00
   1.7119926e-02   1.8173402e-03   1.5377235e-02   2.3458848e-02   1.9825345e+00   4.0701063e+00
   1.6115594e-02   1.9250031e-03   1.8057039e-02   2.3810978e-02   1.9748495e+00   3.7003133e+00
   1.5487428e-02   2.0440520e-03   2.0941842e-02   2.4358300e-02   1.9957984e+00   3.1337020e+00
   1.5295064e-02   2.1749010e-03   2.3986798e-02   2.5109738e-02   1.9848164e+00   2.6832774e+00
   1.5587148e-02   2.3176484e-03   2.7146020e-02   2.6075552e-02   1.9827854e+00   2.2904388e+00
   1.6408949e-02   2.4721230e-03   3.0388444e-02   2.7265340e-02   1.9905897e+00   2.2656513e+00
   1.7805854e-02   2.6390220e-03   3.3686596e-02   2.8677172e-02   1.9961006e+00   2.1567413e+00
   1.9814065e-02   2.8203296e-03   3.7011816e-02   3.0293878e-02   1.9748734e+00   1.9554763e+00
   2.2466924e-02   3.0177974e-03   4.0335932e-02   3.2086380e-02   1.9973527e+00   1.9591895e+00
   2.5803612e-02   3.2326712e-03   4.3623698e-02   3.4022374e-02   2.0031206e+00   1.8539474e+00
   2.9875304e-02   3.4649388e-03   4.6829650e-02   3.6065278e-02   1.9721394e+00   1.7796716e+00
   3.4764824e-02   3.7164396e-03   4.9894246e-02   3.8155378e-02   2.0127071e+00   1.5630861e+00
   4.0577444e-02   3.9939960e-03   5.2734066e-02   4.0217846e-02   1.9430661e+00   1.0544889e+00
   4.7406660e-02   4.3051328e-03   5.5239142e-02   4.2188862e-02   2.0049393e+00   9.8378980e-01
   5.5324682e-02   4.6547056e-03   5.7254208e-02   4.4010910e-02   2.0142793e+00   1.1592257e+00
   6.4375074e-02   5.0445776e-03   5.8586684e-02   4.5616920e-02   1.9572246e+00   1.0854621e+00
   7.4563678e-02   5.4745932e-03   5.9063436e-02   4.6946428e-02   2.0455369e+00   1.0005465e+00
   8.5853886e-02   5.9419494e-03   5.8597920e-02   4.7980890e-02   1.9013514e+00   1.0547199e+00
   9.8156792e-02   6.4393176e-03   5.7280424e-02   4.8734172e-02   2.0363575e+00   1.1318733e+00
   1.1131356e-01   6.9564434e-03   5.5332834e-02   4.9210012e-02   1.9403321e+00   1.1356898e+00
   1.2507334e-01   7.4836084e-03   5.2961718e-02   4.9403684e-02   1.9675501e+00   1.1519884e+00
   1.3908851e-01   8.0129472e-03   5.0343474e-02   4.9347480e-02   2.0098916e+00   1.1581477e+00
   1.5291530e-01   8.5362844e-03   4.7639192e-02   4.9112002e-02   1.7496390e+00   1.1367180e+00
   1.6606547e-01   9.0451810e-03   4.4967876e-02   4.8753230e-02   2.0531978e+00   1.1555845e+00
   1.7807109e-01   9.5292634e-03   4.2412768e-02   4.8319538e-02   1.4825037e+00   1.1815345e+00
   1.8847040e-01   9.9699760e-03   4.0042308e-02   4.7894084e-02   2.0419453e+00   1.2169998e+00
   1.9681217e-01   1.0341629e-02   3.7909386e-02   4.7580870e-02   1.7452897e+00   1.1806392e+00
   2.0272534e-01   1.0620680e-02   3.6043748e-02   4.7480704e-02   6.6632523e+00   1.1150523e+00
   2.0602712e-01   1.0791718e-02   3.4459232e-02   4.7680248e-02   2.7857298e+01   1.1358831e+00
   2.0676230e-01   1.0849555e-02   3.3161584e-02   4.8239994e-02   5.1392058e+01   1.1013696e+00
   2.0507964e-01   1.0805060e-02   3.2148988e-02   4.9192500e-02   6.9632997e+01   1.0743164e+00
   2.0120612e-01   1.0681557e-02   3.1407248e-02   5.0549602e-02   8.5505102e+01   1.0933688e+00
   1.9552909e-01   1.0499751e-02   3.0905312e-02   5.2303016e-02   9.6263228e+01   1.0671819e+00
   1.8850476e-01   1.0277147e-02   3.0591820e-02   5.4429956e-02   1.0392984e+02   1.0433160e+00
   1.8058971e-01   1.0032315e-02   3.0406552e-02   5.6905256e-02   1.0841289e+02   1.0639062e+00
   1.7223946e-01   9.7827666e-03   3.0286742e-02   5.9695758e-02   1.1067321e+02   1.0494158e+00
   1.6378967e-01   9.5460420e-03   3.0152146e-02   6.2795138e-02   1.1213308e+02   8.9937549e-01
   1.5538936e-01   9.3354476e-03   2.9927076e-02   6.6230072e-02   1.1259102e+02   8.0050850e-01
   1.4701761e-01   9.1571970e-03   2.9571226e-02   7.0008926e-02   1.1288184e+02   7.9672247e-01
   1.3857618e-01   9.0126474e-03   2.9081788e-02   7.4133064e-02   1.1276617e+02   8.3138731e-01
   1.3007779e-01   8.9035592e-03   2.8499764e-02   7.8574294e-02   1.1278162e+02   8.2605701e-01
   1.2166264e-01   8.8403910e-03   2.7892044e-02   8.3261912e-02   1.1265380e+02   6.3092350e-01
   1.1347798e-01   8.8387318e-03   2.7316624e-02   8.8120692e-02   1.1235866e+02   4.9446782e-01
   1.0566709e-01   8.9105118e-03   2.6804700e-02   9.3075896e-02   1.1206300e+02   4.8322248e-01
   9.8372710e-02   9.0625404e-03   2.6355306e-02   9.8092166e-02   1.1143189e+02   4.0257633e-01
   9.1677106e-02   9.3000044e-03   2.5951742e-02   1.0313490e-01   1.1096550e+02   3.4979257e-01
   8.5566744e-02   9.6250648e-03   2.5580924e-02   1.0811432e-01   1.1050893e+02   3.8742310e-01
   7.9931758e-02   1.0033136e-02   2.5237912e-02   1.1288759e-01   1.1016038e+02   3.8231392e-01
   7.4604846e-02   1.0513057e-02   2.4923318e-02   1.1725273e-01   1.0997649e+02   3.6076752e-01
   6.9414328e-02   1.1042718e-02   2.4638206e-02   1.2110732e-01   1.0960727e+02   3.5565028e-01
   6.4196076e-02   1.1592783e-02   2.4380892e-02   1.2449234e-01   1.0928273e+02   3.2719558e-01
   5.8869906e-02   1.2139412e-02   2.4140734e-02   1.2742417e-01   1.0917450e+02   3.1653986e-01
   5.3497230e-02   1.2668042e-02   2.3895762e-02   1.2993503e-01   1.0923088e+02   2.8848246e-01
   4.8191058e-02   1.3169766e-02   2.3615134e-02   1.3209483e-01   1.0937035e+02   3.3251379e-01
   4.3056178e-02   1.3633199e-02   2.3259712e-02   1.3391001e-01   1.0955304e+02   3.6178940e-01
   3.8189348e-02   1.4043180e-02   2.2780668e-02   1.3535276e-01   1.0967499e+02   4.0315345e-01
   3.3671336e-02   1.4382605e-02   2.2126344e-02   1.3637660e-01   1.0971510e+02   6.4207360e-01
   2.9556716e-02   1.4631333e-02   2.1271670e-02   1.3691658e-01   1.0980785e+02   7.3147314e-01
   2.5864604e-02   1.4772661e-02   2.0232140e-02   1.3689671e-01   1.0993784e+02   8.5103596e-01
   2.2591638e-02   1.4795434e-02   1.9051431e-02   1.3620175e-01   1.0993911e+02   1.0529379e+00
   1.9724614e-02   1.4700404e-02   1.7792192e-02   1.3470116e-01   1.0978867e+02   1.1543210e+00
   1.7246383e-02   1.4500558e-02   1.6528973e-02   1.3220160e-01   1.0952509e+02   1.7095691e+00
   1.5133716e-02   1.4207292e-02   1.5338070e-02   1.2852379e-01   1.0911332e+02   2.2864233e+00
   1.3351338e-02   1.3833209e-02   1.4282237e-02   1.2373305e-01   1.0854975e+02   2.4291243e+00
   1.1858743e-02   1.3392537e-02   1.3405994e-02   1.1808311e-01   1.0784811e+02   2.4449542e+00
   1.0618653e-02   1.2905070e-02   1.2740953e-02   1.1186289e-01   1.0709404e+02   2.3597555e+00
   9.5997982e-03   1.2400654e-02   1.2308099e-02   1.0535845e-01   1.0613627e+02   2.2855915e+00
   8.7696488e-03   1.1906191e-02   1.2118369e-02   9.8821364e-02   1.0493852e+02   2.1673059e+00
   8.0927048e-03   1.1448364e-02   1.2169986e-02   9.2430546e-02   1.0345557e+02   2.1114475e+00
   7.5391202e-03   1.1052925e-02   1.2456054e-02   8.6273038e-02   1.0159373e+02   2.1556940e+00
   7.0858142e-03   1.0734258e-02   1.2973582e-02   8.0392850e-02   9.9617969e+01   2.2327704e+00
   6.7126236e-03   1.0496177e-02   1.3715343e-02   7.4845878e-02   9.7304676e+01   2.3900777e+00
   6.4036304e-03   1.0335116e-02   1.4664897e-02   6.9682604e-02   9.5015157e+01   2.5148631e+00
   6.1499750e-03   1.0246496e-02   1.5802709e-02   6.4899108e-02   9.2952311e+01   2.6870017e+00
   5.9459618e-03   1.0227760e-02   1.7104760e-02   6.0477710e-02   9.0578302e+01   2.8633613e+00
   5.7848818e-03   1.0276019e-02   1.8535025e-02   5.6428812e-02   8.8402015e+01   2.9409868e+00
   5.6581944e-03   1.0382728e-02   2.0042502e-02   5.2748050e-02   8.6244039e+01   2.8657678e+00
   5.5567726e-03   1.0535469e-02   2.1565346e-02   4.9399000e-02   8.4015647e+01   2.7231877e+00
   5.4733826e-03   1.0726205e-02   2.3039028e-02   4.6318038e-02   8.2041419e+01   2.6437532e+00
   5.4016530e-03   1.0951132e-02   2.4395878e-02   4.3457120e-02   7.9688277e+01   2.6136892e+00
   5.3371554e-03   1.1210764e-02   2.5566336e-02   4.0813870e-02   7.7110869e+01   2.7066992e+00
   5.2792584e-03   1.1509246e-02   2.6489926e-02   3.8376308e-02   7.4660809e+01   2.7469206e+00
   5.2302302e-03   1.1857914e-02   2.7106668e-02   3.6102562e-02   7.2290757e+01   2.7432013e+00
   5.1943470e-03   1.2275920e-02   2.7340492e-02   3.3971034e-02   6.9685138e+01   2.8390861e+00
   5.1755304e-03   1.2778781e-02   2.7132936e-02   3.1999030e-02   6.6529208e+01   2.8616363e+00
   5.1763912e-03   1.3375541e-02   2.6488964e-02   3.0197306e-02   6.3357589e+01   2.8566048e+00
   5.1986232e-03   1.4075340e-02   2.5470258e-02   2.8547502e-02   6.0106170e+01   2.9174197e+00
   5.2439110e-03   1.4895068e-02   2.4162682e-02   2.7027738e-02   5.6740447e+01   2.8942298e+00
   5.3140324e-03   1.5852491e-02   2.2650762e-02   2.5623184e-02   5.3896608e+01   2.8148493e+00
   5.4102568e-03   1.6954063e-02   2.1016254e-02   2.4320244e-02   5.0920449e+01   2.9336314e+00
   5.5337670e-03   1.8193210e-02   1.9339083e-02   2.3104560e-02   4.7710756e+01   3.1117844e+00
   5.6848386e-03   1.9551311e-02   1.7687623e-02   2.1968154e-02   4.4761347e+01   2.9939879e+00
   5.8634610e-03   2.1008816e-02   1.6116162e-02   2.0914360e-02   4.2174282e+01   2.8596519e+00
   6.0685200e-03   2.2549634e-02   1.4665012e-02   1.9948108e-02   3.9986937e+01   2.9322335e+00
   6.2956044e-03   2.4155796e-02   1.3362325e-02   1.9066419e-02   3.7328787e+01   2.9650262e+00
   6.5393568e-03   2.5808286e-02   1.2223244e-02   1.8253131e-02   3.4876368e+01   3.0106603e+00
   6.7943828e-03   2.7484116e-02   1.1250695e-02   1.7489801e-02   3.3448404e+01   3.0656848e+00
   7.0550422e-03   2.9149250e-02   1.0444008e-02   1.6766285e-02   3.2253509e+01   3.0817961e+00
   7.3168006e-03   3.0754090e-02   9.8045822e-03   1.6069502e-02   3.1170996e+01   3.0921704e+00
   7.5755102e-03   3.2251392e-02   9.3318024e-03   1.5377223e-02   3.0146903e+01   3.0805527e+00
   7.8277990e-03   3.3627488e-02   9.0185002e-03   1.4668378e-02   2.9555419e+01   3.0962401e+00
   8.0733212e-03   3.4902970e-02   8.8533180e-03   1.3937164e-02   2.9005262e+01   3.0736232e+00
   8.3157258e-03   3.6112560e-02   8.8204408e-03   1.3189219e-02   2.7758341e+01   3.1967607e+00
   8.5609914e-03   3.7291766e-02   8.8950964e-03   1.2434444e-02   2.7085423e+01   3.3628855e+00
   8.8134980e-03   3.8459294e-02   9.0446922e-03   1.1690249e-02   2.5947834e+01   3.2475650e+00
   9.0751634e-03   3.9603826e-02   9.2317430e-03   1.0976429e-02   2.3973836e+01   3.1859047e+00
   9.3491574e-03   4.0695424e-02   9.4161666e-03   1.0310301e-02   2.3301560e+01   3.2124463e+00
   9.6400294e-03   4.1705326e-02   9.5667896e-03   9.7068524e-03   2.1935685e+01   3.2363198e+00
   9.9475626e-03   4.2608350e-02   9.6658094e-03   9.1813298e-03   1.9799216e+01   3.3796278e+00
   1.0266407e-02   4.3374876e-02   9.7055286e-03   8.7482488e-03   1.9213389e+01   3.4266387e+00
   1.0591774e-02   4.3996564e-02   9.6881968e-03   8.4146702e-03   1.8160472e+01   3.3816695e+00
   1.0920018e-02   4.4514974e-02   9.6204526e-03   8.1795682e-03   1.6075652e+01   3.3504136e+00
   1.1247084e-02   4.4985582e-02   9.5110276e-03   8.0334404e-03   1.4432832e+01   3.3181150e+00
   1.1566130e-02   4.5444666e-02   9.3683382e-03   7.9618224e-03   1.2461630e+01   3.3190037e+00
   1.1865281e-02   4.5920790e-02   9.1985048e-03   7.9484536e-03   1.0504490e+01   3.2458203e+00
   1.2131248e-02   4.6441176e-02   9.0110366e-03   7.9743516e-03   9.5158286e+00   3.1200442e+00
   1.2353226e-02   4.7047616e-02   8.8199512e-03   8.0178624e-03   8.6284114e+00   3.0455433e+00
   1.2522205e-02   4.7795808e-02   8.6386994e-03   8.0510610e-03   7.2878680e+00   2.9717950e+00
   1.2633261e-02   4.8720540e-02   8.4757876e-03   8.0564906e-03   5.9683356e+00   2.9343777e+00
   1.2689567e-02   4.9822160e-02   8.3374484e-03   8.0369914e-03   4.9980815e+00   2.9773669e+00
   1.2695793e-02   5.1065250e-02   8.2316412e-03   7.9974116e-03   4.2328066e+00   2.9961069e+00
   1.2649053e-02   5.2379558e-02   8.1620336e-03   7.9418536e-03   4.0484479e+00   3.0021582e+00
   1.2545709e-02   5.3674214e-02   8.1278374e-03   7.8741288e-03   4.1785330e+00   3.0226722e+00
   1.2391708e-02   5.4875098e-02   8.1346646e-03   7.7965076e-03   3.6874237e+00   2.9861487e+00
   1.2200611e-02   5.5944144e-02   8.1918028e-03   7.7103032e-03   2.8438245e+00   2.9706713e+00
   1.1990138e-02   5.6844354e-02   8.3037898e-03   7.6120786e-03   2.4137390e+00   2.9662548e+00
   1.1777480e-02   5.7533640e-02   8.4737684e-03   7.5007638e-03   2.1589945e+00   2.9356775e+00
   1.1573540e-02   5.7999456e-02   8.7045868e-03   7.3784292e-03   1.9730532e+00   2.7414311e+00
   1.1384841e-02   5.8242210e-02   8.9942212e-03   7.2439886e-03   2.0052136e+00   2.4942263e+00
   1.1215181e-02   5.8243868e-02   9.3350120e-03   7.0924010e-03   1.9668076e+00   2.6429616e+00
   1.1062773e-02   5.8007466e-02   9.7151326e-03   6.9159132e-03   1.9773596e+00   2.5772375e+00
   1.0919893e-02   5.7575890e-02   1.0115627e-02   6.7067126e-03   2.0140311e+00   2.1519953e+00
   1.0782830e-02   5.6994454e-02   1.0513377e-02   6.4581848e-03   1.9710011e+00   2.1774283e+00
   1.0657668e-02   5.6291998e-02   1.0885446e-02   6.1693322e-03   1.9772894e+00   2.3563469e+00
   1.0549509e-02   5.5464162e-02   1.1201801e-02   5.8453806e-03   2.0031863e+00   2.3642628e+00
   1.0458298e-02   5.4496402e-02   1.1432538e-02   5.4934814e-03   2.0057630e+00   2.2620727e+00
   1.0381383e-02   5.3405386e-02   1.1557784e-02   5.1215246e-03   1.9848111e+00   2.0363572e+00
   1.0311375e-02   5.2214170e-02   1.1569931e-02   4.7367738e-03   1.9775367e+00   1.9243768e+00
   1.0236045e-02   5.0934940e-02   1.1483133e-02   4.3467658e-03   1.9811101e+00   1.8243329e+00
   1.0138792e-02   4.9577534e-02   1.1320781e-02   3.9587650e-03   1.9910532e+00   1.7645177e+00
   1.0004659e-02   4.8144562e-02   1.1098186e-02   3.5769204e-03   1.9978133e+00   1.7147464e+00
   9.8233424e-03   4.6636698e-02   1.0829763e-02   3.2071608e-03   1.9761288e+00   1.4345047e+00
   9.5845674e-03   4.5055772e-02   1.0535527e-02   2.8618078e-03   1.9807419e+00   1.4214405e+00
   9.2838366e-03   4.3416848e-02   1.0235016e-02   2.5551102e-03   1.9987218e+00   1.4237014e+00
   8.9248640e-03   4.1764282e-02   9.9457834e-03   2.3014884e-03   1.9727848e+00   1.3746101e+00
   8.5133222e-03   4.0149566e-02   9.6874410e-03   2.1166124e-03   1.9655001e+00   1.5126960e+00
   8.0572792e-03   3.8607672e-02   9.4767942e-03   2.0162100e-03   1.9895190e+00   1.3823134e+00
   7.5686644e-03   3.7162052e-02   9.3257212e-03   2.0192378e-03   1.9744756e+00   1.5612895e+00
   7.0617154e-03   3.5826874e-02   9.2443732e-03   2.1491068e-03   1.9669299e+00   1.4470286e+00
   6.5513130e-03   3.4604882e-02   9.2370522e-03   2.4295154e-03   1.9822877e+00   1.4946141e+00
   6.0536008e-03   3.3496880e-02   9.2997156e-03   2.8848926e-03   1.9720078e+00   1.9492131e+00
   5.5851262e-03   3.2508686e-02   9.4314062e-03   3.5414652e-03   1.9773670e+00   4.4515082e+00
   5.1627182e-03   3.1660954e-02   9.6404418e-03   4.4230526e-03   1.9810177e+00   1.6514804e+01
   4.8072616e-03   3.0987192e-02   9.9345002e-03   5.5493170e-03   1.9667311e+00   3.4229273e+01
   4.5423924e-03   3.0512330e-02   1.0314612e-02   6.9355870e-03   1.9775146e+00   4.8761493e+01
   4.3922184e-03   3.0250616e-02   1.0774725e-02   8.5925226e-03   1.9796940e+00   6.1657281e+01
   4.3832222e-03   3.0190752e-02   1.1302303e-02   1.0526080e-02   1.9679866e+00   7.3882612e+01
   4.5458168e-03   3.0293508e-02   1.1877496e-02   1.2733387e-02   1.9722116e+00   8.4298824e+01
   4.9144710e-03   3.0534436e-02   1.2471524e-02   1.5199898e-02   1.9814852e+00   9.1651161e+01
   5.5268050e-03   3.0902294e-02   1.3050960e-02   1.7898279e-02   1.9854832e+00   9.6152756e+01
   6.4232586e-03   3.1371604e-02   1.3586979e-02   2.0792232e-02   1.9809620e+00   9.9287408e+01
   7.6443426e-03   3.1890588e-02   1.4058103e-02   2.3833648e-02   1.9832810e+00   1.0124899e+02
   9.2271496e-03   3.2372260e-02   1.4437979e-02   2.6952764e-02   1.9808698e+00   1.0276928e+02
   1.1206022e-02   3.2700622e-02   1.4703099e-02   3.0058704e-02   1.9750119e+00   1.0424164e+02
   1.3611265e-02   3.2763226e-02   1.4849076e-02   3.3040460e-02   1.9767739e+00   1.0536361e+02
   1.6465653e-02   3.2501984e-02   1.4873406e-02   3.5789370e-02   1.9766810e+00   1.0600312e+02
   1.9780766e-02   3.1902444e-02   1.4768199e-02   3.8206702e-02   1.9710833e+00   1.0632488e+02
   2.3552626e-02   3.0970518e-02   1.4526856e-02   4.0213882e-02   1.9620480e+00   1.0665125e+02
   2.7760010e-02   2.9731642e-02   1.4145431e-02   4.1800374e-02   1.9726670e+00   1.0697948e+02
   3.2366556e-02   2.8210578e-02   1.3636458e-02   4.2991620e-02   1.9783401e+00   1.0727364e+02
   3.7325240e-02   2.6453284e-02   1.3029749e-02   4.3829132e-02   1.9942384e+00   1.0752414e+02
   4.2574638e-02   2.4526944e-02   1.2361548e-02   4.4398740e-02   2.0071539e+00   1.0766436e+02
   4.8027768e-02   2.2500982e-02   1.1669702e-02   4.4787314e-02   1.9925834e+00   1.0777609e+02
   5.3570904e-02   2.0453574e-02   1.0988804e-02   4.5047066e-02   1.9903964e+00   1.0796141e+02
   5.9058942e-02   1.8452219e-02   1.0349888e-02   4.5190948e-02   1.9897771e+00   1.0819226e+02
   6.4301996e-02   1.6550788e-02   9.7775788e-03   4.5209836e-02   2.0088742e+00   1.0839653e+02
   6.9075942e-02   1.4790464e-02   9.2883936e-03   4.5092980e-02   2.0047686e+00   1.0844687e+02
   7.3118530e-02   1.3193652e-02   8.8952810e-03   4.4821890e-02   1.9735911e+00   1.0841619e+02
   7.6138044e-02   1.1772059e-02   8.6080610e-03   4.4379486e-02   1.9838980e+00   1.0848707e+02
   7.7895394e-02   1.0530781e-02   8.4328578e-03   4.3765734e-02   1.9995796e+00   1.0850337e+02
   7.8242614e-02   9.4692734e-03   8.3751526e-03   4.2990990e-02   2.0025768e+00   1.0844825e+02
   7.7158158e-02   8.5784736e-03   8.4393680e-03   4.2047824e-02   2.0039495e+00   1.0836957e+02
   7.4794686e-02   7.8434064e-03   8.6261618e-03   4.0928130e-02   2.0012423e+00   1.0814925e+02
   7.1397664e-02   7.2476314e-03   8.9303924e-03   3.9651884e-02   1.9853930e+00   1.0791962e+02
   6.7205642e-02   6.7767158e-03   9.3418542e-03   3.8247148e-02   1.9856040e+00   1.0776374e+02
   6.2440288e-02   6.4204174e-03   9.8524260e-03   3.6755402e-02   1.9907135e+00   1.0758603e+02
   5.7328842e-02   6.1680952e-03   1.0454256e-02   3.5226306e-02   1.9833029e+00   1.0728032e+02
   5.2085990e-02   6.0079824e-03   1.1134948e-02   3.3689674e-02   2.0065388e+00   1.0690997e+02
   4.6894270e-02   5.9297088e-03   1.1878164e-02   3.2160148e-02   2.0005512e+00   1.0654299e+02
   4.1913752e-02   5.9271258e-03   1.2657334e-02   3.0653574e-02   1.9871009e+00   1.0610567e+02
   3.7271962e-02   5.9986268e-03   1.3433152e-02   2.9192448e-02   1.9921333e+00   1.0567157e+02
   3.3078752e-02   6.1459622e-03   1.4158904e-02   2.7791108e-02   1.9734578e+00   1.0514249e+02
   2.9438858e-02   6.3734376e-03   1.4783119e-02   2.6456344e-02   1.9877712e+00   1.0444935e+02
   2.6436362e-02   6.6829100e-03   1.5257512e-02   2.5201256e-02   1.9936759e+00   1.0373147e+02
   2.4135118e-02   7.0713968e-03   1.5550752e-02   2.4041898e-02   1.9907891e+00   1.0270615e+02
   2.2573804e-02   7.5322112e-03   1.5645400e-02   2.2985144e-02   2.0095428e+00   1.0148457e+02
   2.1764382e-02   8.0541650e-03   1.5532733e-02   2.2025448e-02   1.9941470e+00   1.0048498e+02
   2.1696294e-02   8.6213744e-03   1.5217566e-02   2.1160326e-02   1.9983066e+00   9.9164047e+01
   2.2335648e-02   9.2176770e-03   1.4716251e-02   2.0390218e-02   1.9994615e+00   9.7725178e+01
   2.3628244e-02   9.8264854e-03   1.4059936e-02   1.9711520e-02   1.9778532e+00   9.6617791e+01
   2.5498788e-02   1.0424850e-02   1.3290625e-02   1.9119657e-02   1.9827304e+00   9.5251048e+01
   2.7851402e-02   1.0988130e-02   1.2450397e-02   1.8605176e-02   1.9873103e+00   9.3784963e+01
   3.0565528e-02   1.1493145e-02   1.1582559e-02   1.8155208e-02   1.9839212e+00   9.2299969e+01
   3.3497854e-02   1.1920222e-02   1.0723950e-02   1.7747734e-02   1.9715685e+00   9.0621594e+01
   3.6499738e-02   1.2264941e-02   9.8989730e-03   1.7348772e-02   1.9903178e+00   8.8920500e+01
   3.9411120e-02   1.2531502e-02   9.1251544e-03   1.6920862e-02   2.0093547e+00   8.7133239e+01
   4.2062802e-02   1.2718756e-02   8.4132408e-03   1.6433298e-02   1.9860756e+00   8.5225596e+01
   4.4318616e-02   1.2823996e-02   7.7671816e-03   1.5885409e-02   1.9871568e+00   8.3146542e+01
   4.6087766e-02   1.2845003e-02   7.1853610e-03   1.5301592e-02   1.9862205e+00   8.0770152e+01
   4.7288528e-02   1.2781728e-02   6.6618802e-03   1.4704752e-02   1.9827598e+00   7.8084265e+01
   4.7837698e-02   1.2642676e-02   6.1910894e-03   1.4114657e-02   2.0099991e+00   7.5653627e+01
   4.7698558e-02   1.2441749e-02   5.7673832e-03   1.3551593e-02   2.0127420e+00   7.3472302e+01
   4.6915778e-02   1.2194225e-02   5.3834226e-03   1.3031322e-02   1.9955940e+00   7.1265645e+01
   4.5586740e-02   1.1915403e-02   5.0307384e-03   1.2565470e-02   2.0137991e+00   6.9182499e+01
   4.3804024e-02   1.1618222e-02   4.6991518e-03   1.2171542e-02   2.0254420e+00   6.7053118e+01
   4.1654408e-02   1.1315038e-02   4.3772126e-03   1.1869373e-02   1.9922487e+00   6.4804157e+01
   3.9263710e-02   1.1017194e-02   4.0553486e-03   1.1676534e-02   1.9969451e+00   6.2364924e+01
   3.6776782e-02   1.0730531e-02   3.7315636e-03   1.1614347e-02   1.9978092e+00   6.0460059e+01
   3.4321710e-02   1.0453787e-02   3.4122900e-03   1.1698056e-02   1.9790038e+00   5.8625302e+01
   3.2013856e-02   1.0179217e-02   3.1069188e-03   1.1931080e-02   2.0030233e+00   5.6171792e+01
   2.9945470e-02   9.8906014e-03   2.8232600e-03   1.2310418e-02   1.9974513e+00   5.4146283e+01
   2.8178846e-02   9.5722170e-03   2.5658732e-03   1.2826212e-02   1.9954583e+00   5.2342452e+01
   2.6757966e-02   9.2231868e-03   2.3361402e-03   1.3460102e-02   2.0068233e+00   5.0611505e+01
   2.5711208e-02   8.8527072e-03   2.1334650e-03   1.4189360e-02   1.9940871e+00   4.9143023e+01
   2.5043546e-02   8.4709774e-03   1.9580918e-03   1.4989478e-02   1.9925772e+00   4.7936310e+01
   2.4733194e-02   8.0858328e-03   1.8132151e-03   1.5831605e-02   1.9857068e+00   4.6707825e+01
   2.4737892e-02   7.7002884e-03   1.7047934e-03   1.6685905e-02   1.9790024e+00   4.5444353e+01
   2.5003710e-02   7.3100008e-03   1.6394515e-03   1.7516522e-02   1.9830692e+00   4.4512010e+01
   2.5461562e-02   6.9060338e-03   1.6236524e-03   1.8280510e-02   1.9876496e+00   4.2929953e+01
   2.6020414e-02   6.4833856e-03   1.6648886e-03   1.8943088e-02   1.9889441e+00   4.1415691e+01
   2.6588034e-02   6.0425822e-03   1.7708020e-03   1.9482615e-02   1.9858712e+00   4.0273070e+01
   2.7089026e-02   5.5906958e-03   1.9475423e-03   1.9875765e-02   1.9986604e+00   3.8792752e+01
   2.7461524e-02   5.1375868e-03   2.1988994e-03   2.0090768e-02   2.0160232e+00   3.7795207e+01
   2.7645298e-02   4.6910052e-03   2.5270728e-03   2.0118068e-02   1.9876891e+00   3.6524492e+01
   2.7567240e-02   4.2598546e-03   2.9356108e-03   1.9974730e-02   1.9728116e+00   3.4717075e+01
   2.7177312e-02   3.8523164e-03   3.4290432e-03   1.9692079e-02   1.9949365e+00   3.3320215e+01
   2.6491194e-02   3.4740012e-03   4.0096778e-03   1.9333394e-02   1.9904526e+00   3.2328930e+01
   2.5567372e-02   3.1297668e-03   4.6767948e-03   1.8972708e-02   1.9912172e+00   3.1323375e+01
   2.4472186e-02   2.8242660e-03   5.4289588e-03   1.8670018e-02   1.9768060e+00   2.9726038e+01
   2.3271740e-02   2.5609590e-03   6.2666962e-03   1.8472487e-02   1.9826276e+00   2.7658778e+01
   2.2035234e-02   2.3410572e-03   7.1892268e-03   1.8414255e-02   2.0124452e+00   2.5442290e+01
   2.0824968e-02   2.1634684e-03   8.1917956e-03   1.8525324e-02   1.9901913e+00   2.3391655e+01
   1.9683307e-02   2.0241296e-03   9.2702462e-03   1.8825888e-02   1.9810666e+00   2.1677085e+01
   1.8634908e-02   1.9180088e-03   1.0422601e-02   1.9316615e-02   1.9732140e+00   2.0296351e+01
   1.7690026e-02   1.8406890e-03   1.1647080e-02   1.9980045e-02   1.9817758e+00   1.9075420e+01
   1.6850027e-02   1.7883298e-03   1.2943662e-02   2.0793494e-02   1.9965068e+00   1.7404353e+01
   1.6118603e-02   1.7572962e-03   1.4321780e-02   2.1737124e-02   1.9866567e+00   1.5934198e+01
   1.5518816e-02   1.7440538e-03   1.5804613e-02   2.2798242e-02   2.0005141e+00   1.4831265e+01
   1.5105495e-02   1.7463740e-03   1.7417900e-02   2.3983074e-02   1.9744922e+00   1.3480112e+01
   1.4951021e-02   1.7620472e-03   1.9182326e-02   2.5303334e-02   1.9802413e+00   1.2544136e+01
   1.5125095e-02   1.7897553e-03   2.1115348e-02   2.6763502e-02   1.9858170e+00   1.1881878e+01
   1.5693601e-02   1.8305348e-03   2.3223008e-02   2.8363252e-02   1.9742760e+00   1.0973486e+01
   1.6717360e-02   1.8870264e-03   2.5494878e-02   3.0096854e-02   2.0129818e+00   1.0046844e+01
   1.8243456e-02   1.9632878e-03   2.7905850e-02   3.1949394e-02   1.9843973e+00   8.9716852e+00
   2.0304440e-02   2.0621998e-03   3.0412346e-02   3.3897908e-02   2.0010485e+00   7.7140237e+00
   2.2923894e-02   2.1848176e-03   3.2957896e-02   3.5914354e-02   1.9939706e+00   6.5541366e+00
   2.6126044e-02   2.3319332e-03   3.5475158e-02   3.7953416e-02   1.9913806e+00   5.5285549e+00
   2.9928648e-02   2.5026648e-03   3.7880512e-02   3.9946584e-02   2.0053642e+00   4.4561877e+00
   3.4329382e-02   2.6940306e-03   4.0077196e-02   4.1810762e-02   1.9523611e+00   3.7752391e+00
   3.9314592e-02   2.9028250e-03   4.1939218e-02   4.3479688e-02   2.0247948e+00   3.4227646e+00
   4.4863870e-02   3.1251286e-03   4.3317206e-02   4.4896262e-02   1.9586129e+00   2.6787186e+00
   5.0970858e-02   3.3554272e-03   4.4066520e-02   4.5964844e-02   1.9871264e+00   2.1828246e+00
   5.7632456e-02   3.5861994e-03   4.4068462e-02   4.6611620e-02   1.9875689e+00   2.0480677e+00
   6.4825718e-02   3.8092872e-03   4.3321484e-02   4.6857264e-02   1.9283310e+00   1.7648192e+00
   7.2554942e-02   4.0208430e-03   4.1966390e-02   4.6763706e-02   2.0319658e+00   1.6274708e+00
   8.0822468e-02   4.2216850e-03   4.0191910e-02   4.6371064e-02   1.8894612e+00   1.5712414e+00
   8.9577654e-02   4.4158190e-03   3.8186072e-02   4.5706934e-02   2.0665557e+00   1.4738442e+00
   9.8731310e-02   4.6099178e-03   3.6107278e-02   4.4811564e-02   1.8645605e+00   1.2410786e+00
   1.0813838e-01   4.8100240e-03   3.4072648e-02   4.3720478e-02   1.8842700e+00   1.0945418e+00
   1.1758683e-01   5.0191904e-03   3.2167214e-02   4.2450530e-02   1.9126271e+00   1.0733384e+00
   1.2681106e-01   5.2359006e-03   3.0448462e-02   4.1019132e-02   1.5992987e+00   9.4400072e-01
   1.3556208e-01   5.4569286e-03   2.8955248e-02   3.9457140e-02   2.1956181e+00   9.0748751e-01
   1.4363129e-01   5.6806262e-03   2.7704168e-02   3.7809238e-02   3.3668976e+00   8.5068076e-01
   1.5078132e-01   5.9024952e-03   2.6710040e-02   3.6138912e-02   1.5217288e+01   7.7707424e-01
   1.5678939e-01   6.1162508e-03   2.5988736e-02   3.4521176e-02   3.5712365e+01   7.7283725e-01
   1.6158212e-01   6.3196788e-03   2.5535714e-02   3.3026690e-02   5.0948992e+01   8.9436049e-01
   1.6529881e-01   6.5112976e-03   2.5335300e-02   3.1736780e-02   6.6050565e+01   1.0447592e+00
   1.6814850e-01   6.6875736e-03   2.5359152e-02   3.0741946e-02   8.0228171e+01   1.0748514e+00
   1.7027445e-01   6.8462626e-03   2.5563742e-02   3.0122816e-02   8.9272595e+01   1.1178733e+00
   1.7182690e-01   6.9884698e-03   2.5905534e-02   2.9958268e-02   9.6751792e+01   1.0936754e+00
   1.7292918e-01   7.1169620e-03   2.6341992e-02   3.0326444e-02   1.0187641e+02   1.0870954e+00
   1.7359721e-01   7.2312344e-03   2.6829012e-02   3.1308602e-02   1.0558819e+02   1.0826211e+00
   1.7371535e-01   7.3242128e-03   2.7335054e-02   3.2988440e-02   1.0811174e+02   9.8753512e-01
   1.7300082e-01   7.3832402e-03   2.7848784e-02   3.5432752e-02   1.0936181e+02   8.5474092e-01
   1.7119604e-01   7.3964662e-03   2.8366400e-02   3.8690038e-02   1.1012714e+02   7.6362981e-01
   1.6820457e-01   7.3621066e-03   2.8878898e-02   4.2791906e-02   1.1020434e+02   7.7747829e-01
   1.6401555e-01   7.2904702e-03   2.9363302e-02   4.7744482e-02   1.1031836e+02   6.6870883e-01
   1.5869585e-01   7.1986984e-03   2.9786324e-02   5.3525892e-02   1.1018675e+02   5.8947122e-01
   1.5233069e-01   7.1083164e-03   3.0106306e-02   6.0094318e-02   1.0978328e+02   5.8048141e-01
   1.4497506e-01   7.0430568e-03   3.0274896e-02   6.7385446e-02   1.0941123e+02   4.9241901e-01
   1.3664655e-01   7.0242090e-03   3.0263558e-02   7.5291870e-02   1.0915711e+02   5.1211457e-01
   1.2734845e-01   7.0694268e-03   3.0060480e-02   8.3656260e-02   1.0913193e+02   5.5613979e-01
   1.1723516e-01   7.1919616e-03   2.9651984e-02   9.2290020e-02   1.0911319e+02   5.8129688e-01
   1.0661079e-01   7.4018108e-03   2.9046314e-02   1.0099740e-01   1.0919717e+02   5.5109625e-01
   9.5767398e-02   7.7068140e-03   2.8269932e-02   1.0955192e-01   1.0928195e+02   4.5984574e-01
   8.4953250e-02   8.1096954e-03   2.7344484e-02   1.1769534e-01   1.0931822e+02   4.6149709e-01
   7.4392504e-02   8.6127876e-03   2.6303736e-02   1.2521629e-01   1.0936168e+02   4.4192087e-01
   6.4280396e-02   9.2224874e-03   2.5192260e-02   1.3195640e-01   1.0936067e+02   4.1166028e-01
   5.4780132e-02   9.9433364e-03   2.4045880e-02   1.3783713e-01   1.0948380e+02   4.2783897e-01
   4.6022238e-02   1.0772782e-02   2.2885238e-02   1.4291424e-01   1.0975451e+02   4.3172441e-01
   3.8101070e-02   1.1701728e-02   2.1713218e-02   1.4724229e-01   1.1004946e+02   4.0760464e-01
   3.1069578e-02   1.2713679e-02   2.0533336e-02   1.5079757e-01   1.1025536e+02   3.9218441e-01
   2.4939916e-02   1.3780056e-02   1.9356011e-02   1.5353186e-01   1.1039840e+02   3.8359340e-01
   1.9688471e-02   1.4866000e-02   1.8192568e-02   1.5538290e-01   1.1054949e+02   3.7697550e-01
   1.5267869e-02   1.5934107e-02   1.7070240e-02   1.5627100e-01   1.1065883e+02   7.5758425e-01
   1.1619029e-02   1.6938566e-02   1.6019464e-02   1.5604923e-01   1.1072676e+02   1.1351891e+00
   8.6767184e-03   1.7833923e-02   1.5062595e-02   1.5455157e-01   1.1081927e+02   9.5221123e-01
   6.3697656e-03   1.8588398e-02   1.4238111e-02   1.5161973e-01   1.1088771e+02   8.4888203e-01
   4.6225892e-03   1.9190001e-02   1.3596025e-02   1.4705355e-01   1.1083425e+02   1.0202150e+00
   3.3612830e-03   1.9643150e-02   1.3177367e-02   1.4084144e-01   1.1065007e+02   1.0808398e+00
   2.5135340e-03   1.9956700e-02   1.3014100e-02   1.3325637e-01   1.1029396e+02   1.0877168e+00
   2.0105628e-03   2.0146238e-02   1.3128167e-02   1.2465230e-01   1.0981839e+02   1.3245073e+00
   1.7918045e-03   2.0232128e-02   1.3530475e-02   1.1540605e-01   1.0913929e+02   1.4828708e+00
   1.8020205e-03   2.0224492e-02   1.4227430e-02   1.0589363e-01   1.0838054e+02   1.4636576e+00
   1.9915195e-03   2.0127802e-02   1.5220296e-02   9.6432044e-02   1.0766853e+02   1.5086899e+00
   2.3190380e-03   1.9945445e-02   1.6498027e-02   8.7273640e-02   1.0657316e+02   1.4783030e+00
   2.7517360e-03   1.9681173e-02   1.8039258e-02   7.8617200e-02   1.0526009e+02   1.5068856e+00
   3.2621392e-03   1.9344794e-02   1.9818765e-02   7.0605018e-02   1.0397719e+02   1.5803738e+00
   3.8261798e-03   1.8942580e-02   2.1798266e-02   6.3317370e-02   1.0250917e+02   1.6075490e+00
   4.4253838e-03   1.8489445e-02   2.3918396e-02   5.6790116e-02   1.0069554e+02   1.6720869e+00
   5.0478650e-03   1.8014255e-02   2.6099876e-02   5.1017752e-02   9.8745001e+01   1.7260286e+00
   5.6877998e-03   1.7531415e-02   2.8247400e-02   4.5973224e-02   9.6845455e+01   1.7728742e+00
   6.3418470e-03   1.7043629e-02   3.0261598e-02   4.1629592e-02   9.4870311e+01   1.8076255e+00
   7.0070998e-03   1.6550740e-02   3.2030990e-02   3.7946340e-02   9.2939705e+01   1.7903431e+00
   7.6805810e-03   1.6044294e-02   3.3445818e-02   3.4861026e-02   9.0939839e+01   1.6631198e+00
   8.3602018e-03   1.5511438e-02   3.4427300e-02   3.2277776e-02   8.9239025e+01   1.6365114e+00
   9.0467320e-03   1.4941039e-02   3.4924490e-02   3.0086002e-02   8.7608717e+01   1.8832682e+00
   9.7394920e-03   1.4332832e-02   3.4932374e-02   2.8203042e-02   8.5637009e+01   2.1279655e+00
   1.0432930e-02   1.3694910e-02   3.4485754e-02   2.6578836e-02   8.3728249e+01   2.2943523e+00
   1.1115740e-02   1.3035116e-02   3.3618864e-02   2.5189656e-02   8.1509190e+01   2.3953630e+00
   1.1777140e-02   1.2360026e-02   3.2361800e-02   2.4022486e-02   7.9107404e+01   2.4032456e+00
   1.2409721e-02   1.1680644e-02   3.0765190e-02   2.3049246e-02   7.6192818e+01   2.4692927e+00
   1.3001286e-02   1.1021068e-02   2.8904912e-02   2.2223304e-02   7.3297769e+01   2.5366086e+00
   1.3533635e-02   1.0410270e-02   2.6861362e-02   2.1499176e-02   7.0997143e+01   2.5980855e+00
   1.3985245e-02   9.8736816e-03   2.4724044e-02   2.0846746e-02   6.7836580e+01   2.7637382e+00
   1.4340454e-02   9.4384882e-03   2.2587076e-02   2.0244340e-02   6.4570769e+01   2.9025111e+00
   1.4592942e-02   9.1318888e-03   2.0528454e-02   1.9671137e-02   6.1414240e+01   2.9740882e+00
   1.4738337e-02   8.9766386e-03   1.8611801e-02   1.9105898e-02   5.8102000e+01   2.9786986e+00
   1.4774912e-02   8.9921568e-03   1.6885031e-02   1.8535654e-02   5.5347103e+01   3.0145587e+00
   1.4705786e-02   9.1941588e-03   1.5378683e-02   1.7959301e-02   5.2456644e+01   3.0677711e+00
   1.4538269e-02   9.5950296e-03   1.4106844e-02   1.7374827e-02   4.9459494e+01   2.9387168e+00
   1.4276495e-02   1.0205696e-02   1.3066930e-02   1.6776932e-02   4.6557345e+01   2.8676224e+00
   1.3921916e-02   1.1035763e-02   1.2247128e-02   1.6158523e-02   4.3749738e+01   2.9347590e+00
   1.3484046e-02   1.2090548e-02   1.1633173e-02   1.5511865e-02   4.0991972e+01   3.0346801e+00
   1.2981237e-02   1.3370252e-02   1.1205933e-02   1.4834590e-02   3.7954877e+01   3.1169359e+00
   1.2440800e-02   1.4872765e-02   1.0939150e-02   1.4124700e-02   3.4939162e+01   3.1213932e+00
   1.1892048e-02   1.6587372e-02   1.0803253e-02   1.3381064e-02   3.2563594e+01   3.1437018e+00
   1.1356841e-02   1.8495611e-02   1.0769345e-02   1.2611504e-02   3.0630356e+01   3.0896723e+00
   1.0851883e-02   2.0580240e-02   1.0814378e-02   1.1830766e-02   2.8635118e+01   3.0120033e+00
   1.0388946e-02   2.2820518e-02   1.0916870e-02   1.1053258e-02   2.6722738e+01   3.0332843e+00
   9.9764938e-03   2.5190322e-02   1.1052389e-02   1.0289282e-02   2.4822151e+01   3.0499144e+00
   9.6242924e-03   2.7665102e-02   1.1197230e-02   9.5455860e-03   2.3083710e+01   3.0699925e+00
   9.3405900e-03   3.0222880e-02   1.1328726e-02   8.8267758e-03   2.1176916e+01   3.1140466e+00
   9.1283660e-03   3.2845588e-02   1.1427681e-02   8.1370652e-03   1.8949690e+01   3.0298124e+00
   8.9857990e-03   3.5524130e-02   1.1476925e-02   7.4791954e-03   1.7245276e+01   2.9101243e+00
   8.9063406e-03   3.8239108e-02   1.1463090e-02   6.8588016e-03   1.5965854e+01   3.0027294e+00
   8.8812072e-03   4.0945108e-02   1.1389217e-02   6.2864484e-03   1.4218010e+01   3.0270782e+00
   8.9018952e-03   4.3591610e-02   1.1275481e-02   5.7686728e-03   1.1992816e+01   2.8659556e+00
   8.9592394e-03   4.6125838e-02   1.1143594e-02   5.3080276e-03   1.0381821e+01   2.7847012e+00
   9.0443794e-03   4.8477586e-02   1.1006883e-02   4.9084676e-03   9.2806115e+00   2.6797741e+00
   9.1504234e-03   5.0570022e-02   1.0873460e-02   4.5736228e-03   8.6274160e+00   2.5900005e+00
   9.2711744e-03   5.2336474e-02   1.0750575e-02   4.3054964e-03   7.9147704e+00   2.6565590e+00
   9.3983314e-03   5.3733336e-02   1.0645777e-02   4.1066128e-03   6.5191065e+00   2.6477969e+00
   9.5259872e-03   5.4760138e-02   1.0565305e-02   3.9785456e-03   5.6403709e+00   2.7316735e+00
   9.6530472e-03   5.5449488e-02   1.0514089e-02   3.9188012e-03   4.8298857e+00   2.9374654e+00
   9.7752932e-03   5.5854282e-02   1.0494789e-02   3.9214348e-03   4.2761481e+00   2.8939597e+00
   9.8872354e-03   5.6041890e-02   1.0502755e-02   3.9770036e-03   4.4699189e+00   2.8827717e+00
   9.9889524e-03   5.6052868e-02   1.0529097e-02   4.0709492e-03   4.2096538e+00   2.8729684e+00
   1.0084640e-02   5.5923270e-02   1.0565955e-02   4.1855724e-03   3.8106663e+00   2.6814486e+00
   1.0176959e-02   5.5711682e-02   1.0607659e-02   4.3047610e-03   3.2045006e+00   2.7196079e+00
   1.0263536e-02   5.5465358e-02   1.0652280e-02   4.4175246e-03   2.2278900e+00   2.8075700e+00
   1.0340099e-02   5.5229250e-02   1.0694192e-02   4.5183454e-03   1.9430264e+00   2.7755263e+00
   1.0398683e-02   5.5032354e-02   1.0723673e-02   4.6051158e-03   2.0087596e+00   2.7864900e+00
   1.0429716e-02   5.4874506e-02   1.0736160e-02   4.6775470e-03   1.9685662e+00   2.7340407e+00
   1.0433644e-02   5.4748668e-02   1.0728514e-02   4.7340990e-03   1.9859040e+00   2.6714246e+00
   1.0419161e-02   5.4639692e-02   1.0692981e-02   4.7731456e-03   1.9617372e+00   2.6205808e+00
   1.0394697e-02   5.4538404e-02   1.0613891e-02   4.7954660e-03   2.0010029e+00   2.5944274e+00
   1.0364665e-02   5.4439864e-02   1.0476312e-02   4.8007214e-03   1.9980682e+00   2.6238430e+00
   1.0329419e-02   5.4332698e-02   1.0277799e-02   4.7894266e-03   1.9670438e+00   2.6277653e+00
   1.0287448e-02   5.4204252e-02   1.0017603e-02   4.7637390e-03   1.9925836e+00   2.6011145e+00
   1.0237102e-02   5.4035888e-02   9.6964016e-03   4.7223324e-03   1.9733246e+00   2.6246407e+00
   1.0181720e-02   5.3798258e-02   9.3222176e-03   4.6593194e-03   1.9750715e+00   2.6393582e+00
   1.0127476e-02   5.3446476e-02   8.9013228e-03   4.5663524e-03   1.9860622e+00   2.6185003e+00
   1.0075032e-02   5.2949042e-02   8.4427122e-03   4.4362776e-03   1.9840791e+00   2.6419431e+00
   1.0019264e-02   5.2294702e-02   7.9623636e-03   4.2656140e-03   1.9830693e+00   2.4717119e+00
   9.9530406e-03   5.1473250e-02   7.4758852e-03   4.0565618e-03   1.9816914e+00   2.2992004e+00
   9.8692228e-03   5.0477404e-02   6.9968638e-03   3.8151676e-03   1.9814826e+00   2.3150656e+00
   9.7596936e-03   4.9287820e-02   6.5386070e-03   3.5511754e-03   1.9656025e+00   2.3254700e+00
   9.6142350e-03   4.7905614e-02   6.1154990e-03   3.2839076e-03   1.9948278e+00   2.3214445e+00
   9.4236610e-03   4.6373518e-02   5.7418356e-03   3.0392082e-03   2.0136608e+00   2.2999594e+00
   9.1860328e-03   4.4746120e-02   5.4297274e-03   2.8458536e-03   1.9759807e+00   2.2943791e+00
   8.9061754e-03   4.3080054e-02   5.1879330e-03   2.7364322e-03   1.9707526e+00   2.1963020e+00
   8.5887142e-03   4.1400740e-02   5.0219442e-03   2.7428838e-03   1.9848460e+00   2.4644216e+00
   8.2372654e-03   3.9705832e-02   4.9367700e-03   2.8944862e-03   1.9835839e+00   2.9426887e+00
   7.8564052e-03   3.8015474e-02   4.9382642e-03   3.2205906e-03   1.9881621e+00   6.2993443e+00
   7.4529824e-03   3.6385108e-02   5.0310752e-03   3.7515232e-03   1.9784046e+00   1.7545491e+01
   7.0384304e-03   3.4890524e-02   5.2182258e-03   4.5180870e-03   1.9857286e+00   3.3096907e+01
   6.6270162e-03   3.3601304e-02   5.5020346e-03   5.5506422e-03   2.0100827e+00   4.7722550e+01
   6.2353596e-03   3.2567580e-02   5.8826814e-03   6.8772582e-03   1.9742887e+00   6.1523438e+01
   5.8836574e-03   3.1831942e-02   6.3583002e-03   8.5251850e-03   1.9581805e+00   7.3491214e+01
   5.5930354e-03   3.1431424e-02   6.9262190e-03   1.0519734e-02   1.9851085e+00   8.2605600e+01
   5.3856254e-03   3.1386422e-02   7.5831144e-03   1.2878930e-02   1.9778057e+00   8.8730916e+01
   5.2858356e-03   3.1705360e-02   8.3246792e-03   1.5611340e-02   1.9724152e+00   9.2895568e+01
   5.3171254e-03   3.2383548e-02   9.1457560e-03   1.8714008e-02   1.9822987e+00   9.5872716e+01
   5.5018228e-03   3.3402498e-02   1.0039217e-02   2.2170926e-02   1.9658386e+00   9.7606571e+01
   5.8643098e-03   3.4731180e-02   1.0990862e-02   2.5948764e-02   1.9589300e+00   9.8866706e+01
   6.4318110e-03   3.6304110e-02   1.1977373e-02   2.9994370e-02   1.9746758e+00   9.9793016e+01
   7.2337818e-03   3.8016446e-02   1.2968964e-02   3.4232338e-02   1.9693138e+00   1.0044953e+02
   8.2976328e-03   3.9717866e-02   1.3931601e-02   3.8563870e-02   1.9630732e+00   1.0077440e+02
   9.6475354e-03   4.1210528e-02   1.4822438e-02   4.2873010e-02   1.9655692e+00   1.0068515e+02
   1.1308403e-02   4.2254336e-02   1.5589070e-02   4.7029028e-02   1.9851706e+00   1.0046371e+02
   1.3302491e-02   4.2612296e-02   1.6178754e-02   5.0893730e-02   1.9872668e+00   1.0008436e+02
   1.5645097e-02   4.2199844e-02   1.6546015e-02   5.4313004e-02   1.9681626e+00   9.9776731e+01
   1.8342251e-02   4.1087166e-02   1.6666249e-02   5.7138714e-02   1.9820400e+00   9.9863190e+01
   2.1392086e-02   3.9371664e-02   1.6540600e-02   5.9282230e-02   1.9836682e+00   1.0022241e+02
   2.4785984e-02   3.7170866e-02   1.6194381e-02   6.0707474e-02   1.9755606e+00   1.0053998e+02
   2.8497670e-02   3.4612290e-02   1.5680200e-02   6.1450056e-02   1.9757735e+00   1.0093481e+02
   3.2483696e-02   3.1814222e-02   1.5067158e-02   6.1618092e-02   1.9784769e+00   1.0144093e+02
   3.6683048e-02   2.8894036e-02   1.4423627e-02   6.1320896e-02   2.0029419e+00   1.0182187e+02
   4.1011170e-02   2.5952504e-02   1.3803869e-02   6.0655860e-02   2.0021932e+00   1.0215553e+02
   4.5359956e-02   2.3073412e-02   1.3252816e-02   5.9709562e-02   1.9779700e+00   1.0247637e+02
   4.9596898e-02   2.0319458e-02   1.2810798e-02   5.8551376e-02   1.9885776e+00   1.0277798e+02
   5.3571110e-02   1.7733822e-02   1.2503261e-02   5.7228482e-02   2.0058401e+00   1.0306517e+02
   5.7093954e-02   1.5350877e-02   1.2342799e-02   5.5749754e-02   1.9788094e+00   1.0330976e+02
   5.9977346e-02   1.3194125e-02   1.2332324e-02   5.4102906e-02   1.9615793e+00   1.0343632e+02
   6.2078484e-02   1.1273670e-02   1.2463498e-02   5.2279364e-02   1.9927163e+00   1.0344469e+02
   6.3242014e-02   9.5870692e-03   1.2719140e-02   5.0297054e-02   2.0059909e+00   1.0343645e+02
   6.3349394e-02   8.1292606e-03   1.3071892e-02   4.8191812e-02   1.9955177e+00   1.0341319e+02
   6.2411846e-02   6.8947840e-03   1.3485503e-02   4.5991312e-02   1.9783885e+00   1.0335897e+02
   6.0561694e-02   5.8724972e-03   1.3920737e-02   4.3729126e-02   1.9837262e+00   1.0299223e+02
   5.8009350e-02   5.0508138e-03   1.4343560e-02   4.1442480e-02   2.0163902e+00   1.0223885e+02
   5.4958408e-02   4.4200772e-03   1.4740615e-02   3.9148780e-02   2.0086557e+00   1.0149792e+02
   5.1569464e-02   3.9701206e-03   1.5121287e-02   3.6847390e-02   1.9946792e+00   1.0076669e+02
   4.7987304e-02   3.6909006e-03   1.5495951e-02   3.4551248e-02   1.9856731e+00   9.9949995e+01
   4.4356476e-02   3.5736926e-03   1.5862747e-02   3.2310464e-02   1.9831959e+00   9.9141609e+01
   4.0805186e-02   3.6111748e-03   1.6207992e-02   3.0183406e-02   2.0104865e+00   9.8276052e+01
   3.7426214e-02   3.7948574e-03   1.6512279e-02   2.8210572e-02   2.0066011e+00   9.7275360e+01
   3.4284076e-02   4.1144554e-03   1.6765396e-02   2.6426618e-02   2.0006468e+00   9.6048223e+01
   3.1416634e-02   4.5588152e-03   1.6967514e-02   2.4869512e-02   2.0007923e+00   9.4784697e+01
   2.8855494e-02   5.1160522e-03   1.7113026e-02   2.3568324e-02   1.9897702e+00   9.3529711e+01
   2.6641240e-02   5.7764522e-03   1.7180324e-02   2.2529586e-02   2.0049609e+00   9.1984436e+01
   2.4822964e-02   6.5305964e-03   1.7140555e-02   2.1737844e-02   2.0021919e+00   9.0313528e+01
   2.3457978e-02   7.3654890e-03   1.6969547e-02   2.1165284e-02   1.9922900e+00   8.8585864e+01
   2.2588886e-02   8.2682440e-03   1.6643901e-02   2.0788686e-02   1.9872343e+00   8.6594952e+01
   2.2239214e-02   9.2244594e-03   1.6151031e-02   2.0594370e-02   1.9822895e+00   8.4530390e+01
   2.2414956e-02   1.0215639e-02   1.5502874e-02   2.0573634e-02   2.0033704e+00   8.2253389e+01
   2.3100200e-02   1.1224192e-02   1.4727383e-02   2.0724854e-02   1.9968956e+00   7.9316899e+01
   2.4257178e-02   1.2230477e-02   1.3866681e-02   2.1043108e-02   1.9796766e+00   7.6480863e+01
   2.5825262e-02   1.3207032e-02   1.2969269e-02   2.1509042e-02   1.9841427e+00   7.4320316e+01
   2.7723284e-02   1.4115538e-02   1.2074677e-02   2.2086912e-02   1.9930067e+00   7.1700848e+01
   2.9855716e-02   1.4915154e-02   1.1213259e-02   2.2722970e-02   1.9986806e+00   6.8552364e+01
   3.2126822e-02   1.5576208e-02   1.0410157e-02   2.3358574e-02   1.9733081e+00   6.5470201e+01
   3.4429840e-02   1.6070845e-02   9.6872336e-03   2.3948662e-02   1.9642423e+00   6.2204098e+01
   3.6665568e-02   1.6376506e-02   9.0589880e-03   2.4476242e-02   1.9834666e+00   5.9393960e+01
   3.8765406e-02   1.6484231e-02   8.5301522e-03   2.4953272e-02   1.9779782e+00   5.6484400e+01
   4.0652134e-02   1.6383329e-02   8.1003670e-03   2.5397870e-02   1.9767138e+00   5.2840937e+01
   4.2239478e-02   1.6073455e-02   7.7650750e-03   2.5826192e-02   1.9902105e+00   4.9742043e+01
   4.3461976e-02   1.5582137e-02   7.5149884e-03   2.6257824e-02   1.9940685e+00   4.7215579e+01
   4.4301622e-02   1.4950541e-02   7.3352262e-03   2.6705280e-02   2.0037947e+00   4.4870657e+01
   4.4782096e-02   1.4214401e-02   7.2038494e-03   2.7168500e-02   1.9994255e+00   4.2081242e+01
   4.4932266e-02   1.3393511e-02   7.0949450e-03   2.7641206e-02   1.9704153e+00   3.8931436e+01
   4.4791824e-02   1.2497254e-02   6.9798716e-03   2.8106640e-02   1.9680130e+00   3.6611398e+01
   4.4402660e-02   1.1540949e-02   6.8310908e-03   2.8531242e-02   1.9889328e+00   3.4390907e+01
   4.3794506e-02   1.0552022e-02   6.6385140e-03   2.8890790e-02   1.9966693e+00   3.2071604e+01
   4.2983772e-02   9.5607968e-03   6.4119902e-03   2.9186952e-02   1.9996408e+00   3.0172857e+01
   4.1990772e-02   8.5905630e-03   6.1646298e-03   2.9411618e-02   1.9844299e+00   2.8261059e+01
   4.0873398e-02   7.6603672e-03   5.9094504e-03   2.9550222e-02   1.9684661e+00   2.5919312e+01
   3.9701592e-02   6.7891282e-03   5.6609558e-03   2.9617558e-02   1.9799192e+00   2.3330024e+01
   3.8546598e-02   5.9909790e-03   5.4302046e-03   2.9632348e-02   1.9823234e+00   2.1224298e+01
   3.7491064e-02   5.2731350e-03   5.2250476e-03   2.9593834e-02   1.9973356e+00   1.9374469e+01
   3.6602716e-02   4.6374172e-03   5.0497328e-03   2.9501532e-02   2.0028139e+00   1.7769229e+01
   3.5919998e-02   4.0822766e-03   4.9039676e-03   2.9371228e-02   1.9867805e+00   1.6505483e+01
   3.5454126e-02   3.6065008e-03   4.7885048e-03   2.9226516e-02   1.9946671e+00   1.4658817e+01
   3.5195182e-02   3.2085678e-03   4.7099466e-03   2.9082712e-02   1.9861968e+00   1.2797634e+01
   3.5108634e-02   2.8832800e-03   4.6754460e-03   2.8947550e-02   1.9783383e+00   1.2056380e+01
   3.5136970e-02   2.6220334e-03   4.6900476e-03   2.8822886e-02   1.9817587e+00   1.1541887e+01
   3.5211460e-02   2.4147004e-03   4.7629732e-03   2.8707968e-02   1.9926012e+00   1.0427647e+01
   3.5237570e-02   2.2507080e-03   4.9043082e-03   2.8591568e-02   1.9936935e+00   9.4246206e+00
   3.5092052e-02   2.1194810e-03   5.1193848e-03   2.8442124e-02   1.9667077e+00   8.2804234e+00
   3.4679942e-02   2.0110644e-03   5.4130902e-03   2.8236676e-02   2.0017449e+00   6.7869830e+00
   3.3976714e-02   1.9188448e-03   5.7904368e-03   2.7979398e-02   2.0139809e+00   5.7210195e+00
   3.2994034e-02   1.8400142e-03   6.2512406e-03   2.7695336e-02   1.9781670e+00   4.8846570e+00
   3.1737580e-02   1.7721003e-03   6.7902986e-03   2.7428948e-02   1.9980568e+00   4.1640128e+00
   3.0213090e-02   1.7123496e-03   7.3989284e-03   2.7238326e-02   1.9932457e+00   3.6564199e+00
   2.8449790e-02   1.6588998e-03   8.0642942e-03   2.7184102e-02   1.9888619e+00   3.3992664e+00
   2.6492638e-02   1.6116645e-03   8.7711796e-03   2.7304052e-02   1.9909624e+00   3.1661409e+00
   2.4396340e-02   1.5727379e-03   9.4998530e-03   2.7607094e-02   1.9814202e+00   2.8244106e+00
   2.2243438e-02   1.5445210e-03   1.0232259e-02   2.8090514e-02   1.9926995e+00   2.4342635e+00
   2.0126352e-02   1.5287118e-03   1.0961186e-02   2.8739796e-02   1.9861906e+00   2.1555889e+00
   1.8120526e-02   1.5266474e-03   1.1688980e-02   2.9534082e-02   2.0108271e+00   2.1739360e+00
   1.6293001e-02   1.5398877e-03   1.2435633e-02   3.0448934e-02   2.0019235e+00   2.1200983e+00
   1.4711452e-02   1.5705216e-03   1.3236218e-02   3.1464052e-02   1.9820320e+00   1.9374356e+00
   1.3450380e-02   1.6198859e-03   1.4126041e-02   3.2566340e-02   1.9885876e+00   1.7670597e+00
   1.2593859e-02   1.6872914e-03   1.5135040e-02   3.3724884e-02   1.9637741e+00   1.7031289e+00
   1.2221252e-02   1.7699473e-03   1.6281688e-02   3.4898756e-02   1.9897770e+00   1.3845663e+00
   1.2398720e-02   1.8633595e-03   1.7578035e-02   3.6057356e-02   1.9866561e+00   1.0317245e+00
   1.3184659e-02   1.9624194e-03   1.9041864e-02   3.7190350e-02   1.9818187e+00   1.1694773e+00
   1.4630518e-02   2.0637348e-03   2.0688888e-02   3.8303514e-02   1.9876581e+00   1.1863287e+00
   1.6779074e-02   2.1671982e-03   2.2521814e-02   3.9395964e-02   1.9829239e+00   1.0825050e+00
   1.9664082e-02   2.2753988e-03   2.4541802e-02   4.0466942e-02   1.9956230e+00   1.0155401e+00
   2.3311624e-02   2.3916978e-03   2.6744914e-02   4.1523802e-02   1.9606960e+00   8.4197472e-01
   2.7742070e-02   2.5200442e-03   2.9107562e-02   4.2572282e-02   2.0158090e+00   8.4155531e-01
   3.2963862e-02   2.6660780e-03   3.1588170e-02   4.3598444e-02   1.9867020e+00   9.3907348e-01
   3.8974102e-02   2.8365746e-03   3.4114800e-02   4.4560028e-02   1.9750362e+00   9.7140971e-01
   4.5748744e-02   3.0386494e-03   3.6588302e-02   4.5413426e-02   2.0036663e+00   9.7753910e-01
   5.3230098e-02   3.2788346e-03   3.8885366e-02   4.6131514e-02   1.9469455e+00   1.0063973e+00
   6.1339956e-02   3.5629416e-03   4.0855540e-02   4.6671896e-02   2.0245394e+00   9.6877682e-01
   6.9985362e-02   3.8951974e-03   4.2349226e-02   4.6960922e-02   1.9234638e+00   8.6352700e-01
   7.9081536e-02   4.2763788e-03   4.3243242e-02   4.6971712e-02   2.0181475e+00   8.7792595e-01
   8.8574276e-02   4.7028530e-03   4.3513148e-02   4.6759122e-02   2.0017478e+00   8.5103973e-01
   9.8441796e-02   5.1661130e-03   4.3247200e-02   4.6387450e-02   1.9319084e+00   7.6160150e-01
   1.0868738e-01   5.6538196e-03   4.2548616e-02   4.5902306e-02   2.0512368e+00   7.3938181e-01
   1.1927952e-01   6.1492462e-03   4.1502456e-02   4.5341000e-02   1.7901949e+00   7.3200951e-01
   1.3012063e-01   6.6321720e-03   4.0171726e-02   4.4732402e-02   2.0121185e+00   7.5749547e-01
   1.4103926e-01   7.0815760e-03   3.8602738e-02   4.4101936e-02   1.6483351e+00   7.6255765e-01
   1.5176469e-01   7.4797694e-03   3.6852566e-02   4.3453986e-02   1.8459352e+00   7.5693005e-01
   1.6194515e-01   7.8199862e-03   3.5000058e-02   4.2772650e-02   2.0465284e+00   7.5211351e-01
   1.7114210e-01   8.1041108e-03   3.3144394e-02   4.2055670e-02   5.7246143e+00   7.4308179e-01
   1.7884187e-01   8.3349960e-03   3.1370176e-02   4.1320372e-02   2.2211341e+01   7.8495411e-01
   1.8457328e-01   8.5142126e-03   2.9736916e-02   4.0592152e-02   4.1346718e+01   8.2302992e-01
   1.8803264e-01   8.6433650e-03   2.8288112e-02   3.9885884e-02   5.7231888e+01   8.0765160e-01
   1.8912655e-01   8.7269668e-03   2.7050542e-02   3.9214210e-02   7.4539214e+01   7.3686059e-01
   1.8796070e-01   8.7714392e-03   2.6050944e-02   3.8616684e-02   8.7614030e+01   7.2898969e-01
   1.8474949e-01   8.7846034e-03   2.5322772e-02   3.8164272e-02   9.6562357e+01   7.7655053e-01
   1.7970435e-01   8.7733566e-03   2.4905328e-02   3.7956732e-02   1.0304969e+02   7.9441197e-01
   1.7308794e-01   8.7397998e-03   2.4829992e-02   3.8091878e-02   1.0693442e+02   7.6894653e-01
   1.6524893e-01   8.6801014e-03   2.5102150e-02   3.8649694e-02   1.0950460e+02   6.9249967e-01
   1.5651599e-01   8.5847704e-03   2.5700712e-02   3.9691638e-02   1.1044271e+02   6.2584502e-01
   1.4714988e-01   8.4501382e-03   2.6583184e-02   4.1257174e-02   1.1087309e+02   5.1419861e-01
   1.3735573e-01   8.2857768e-03   2.7703202e-02   4.3395530e-02   1.1098179e+02   4.4197954e-01
   1.2731545e-01   8.1056608e-03   2.9021106e-02   4.6157864e-02   1.1091650e+02   4.3352890e-01
   1.1722599e-01   7.9240706e-03   3.0494700e-02   4.9566070e-02   1.1079634e+02   4.2819545e-01
   1.0730164e-01   7.7584414e-03   3.2068904e-02   5.3619674e-02   1.1040352e+02   4.3987745e-01
   9.7739856e-02   7.6310270e-03   3.3663322e-02   5.8312784e-02   1.0991639e+02   3.9576345e-01
   8.8686282e-02   7.5669260e-03   3.5176872e-02   6.3636582e-02   1.0921325e+02   3.6938928e-01
   8.0232852e-02   7.5891916e-03   3.6526988e-02   6.9553318e-02   1.0874394e+02   3.9480836e-01
   7.2409054e-02   7.7159948e-03   3.7655826e-02   7.5975704e-02   1.0840004e+02   4.4299138e-01
   6.5178554e-02   7.9587484e-03   3.8507262e-02   8.2766222e-02   1.0807169e+02   3.9891535e-01
   5.8466896e-02   8.3217888e-03   3.9038478e-02   8.9745270e-02   1.0790261e+02   3.4272248e-01
   5.2197312e-02   8.8026122e-03   3.9223818e-02   9.6704274e-02   1.0749212e+02   3.8465650e-01
   4.6312696e-02   9.3939028e-03   3.9026388e-02   1.0343635e-01   1.0709284e+02   3.6271461e-01
   4.0794752e-02   1.0084496e-02   3.8399300e-02   1.0980870e-01   1.0709338e+02   4.0248986e-01
   3.5671106e-02   1.0855386e-02   3.7342542e-02   1.1572860e-01   1.0726061e+02   3.6393613e-01
   3.0973596e-02   1.1681575e-02   3.5911552e-02   1.2106001e-01   1.0744499e+02   3.5141622e-01
   2.6723844e-02   1.2539817e-02   3.4179834e-02   1.2574244e-01   1.0763169e+02   3.4414480e-01
   2.2945216e-02   1.3409343e-02   3.2236364e-02   1.2984854e-01   1.0778661e+02   1.7639108e-01
   1.9646115e-02   1.4264218e-02   3.0167034e-02   1.3342192e-01   1.0792491e+02   3.3670760e-01
   1.6816663e-02   1.5078636e-02   2.8029022e-02   1.3641356e-01   1.0804865e+02   4.1382540e-01
   1.4435788e-02   1.5839640e-02   2.5855354e-02   1.3873997e-01   1.0812690e+02   8.7656805e-01
   1.2475602e-02   1.6541026e-02   2.3674978e-02   1.4031324e-01   1.0818902e+02   1.2910261e+00
   1.0900189e-02   1.7176039e-02   2.1524452e-02   1.4110446e-01   1.0823477e+02   5.4906025e-01
   9.6636302e-03   1.7737939e-02   1.9441020e-02   1.4111043e-01   1.0812403e+02   5.4132346e-01
   8.7162522e-03   1.8215671e-02   1.7461324e-02   1.4024008e-01   1.0775394e+02   9.4634431e-01
   8.0025876e-03   1.8588728e-02   1.5615500e-02   1.3832089e-01   1.0724837e+02   7.9620118e-01
   7.4654314e-03   1.8837155e-02   1.3924053e-02   1.3509349e-01   1.0655810e+02   9.0402935e-01
   7.0584516e-03   1.8961403e-02   1.2409964e-02   1.3041480e-01   1.0568595e+02   8.0425440e-01
   6.7465314e-03   1.8975785e-02   1.1101600e-02   1.2443916e-01   1.0469278e+02   6.3575613e-01
   6.5002196e-03   1.8892363e-02   1.0027091e-02   1.1739590e-01   1.0324789e+02   6.7972507e-01
   6.2957634e-03   1.8729252e-02   9.2058788e-03   1.0953557e-01   1.0160617e+02   6.6560218e-01
   6.1152510e-03   1.8509367e-02   8.6468072e-03   1.0116143e-01   9.9678098e+01   6.7174695e-01
   5.9461068e-03   1.8248864e-02   8.3517898e-03   9.2556144e-02   9.7300006e+01   6.4965777e-01
   5.7860366e-03   1.7966827e-02   8.3137488e-03   8.3996068e-02   9.4896014e+01   6.6874114e-01
   5.6400606e-03   1.7691567e-02   8.5162514e-03   7.5703088e-02   9.2010081e+01   9.6788820e-01
   5.5125336e-03   1.7450852e-02   8.9377664e-03   6.7816900e-02   8.9352264e+01   1.4778769e+00
   5.4070270e-03   1.7267414e-02   9.5570466e-03   6.0426622e-02   8.6973594e+01   1.6383498e+00
   5.3271534e-03   1.7159975e-02   1.0351168e-02   5.3585950e-02   8.4101632e+01   1.5846024e+00
   5.2781086e-03   1.7135486e-02   1.1293558e-02   4.7316174e-02   8.1674658e+01   1.7421217e+00
   5.2650804e-03   1.7187365e-02   1.2358168e-02   4.1626630e-02   7.8805697e+01   1.7653116e+00
   5.2903298e-03   1.7305985e-02   1.3515877e-02   3.6543900e-02   7.5754700e+01   1.9088912e+00
   5.3560414e-03   1.7481141e-02   1.4728939e-02   3.2081080e-02   7.2743325e+01   2.2932386e+00
   5.4643906e-03   1.7702124e-02   1.5951487e-02   2.8219514e-02   6.8919760e+01   2.4936737e+00
   5.6168442e-03   1.7956397e-02   1.7136621e-02   2.4925346e-02   6.5738842e+01   2.6816730e+00
   5.8158216e-03   1.8233330e-02   1.8241619e-02   2.2167622e-02   6.1800208e+01   2.8507114e+00
   6.0632926e-03   1.8530219e-02   1.9216216e-02   1.9920896e-02   5.7421577e+01   2.9499894e+00
   6.3590912e-03   1.8848479e-02   2.0006740e-02   1.8147161e-02   5.3816239e+01   3.0450230e+00
   6.7007582e-03   1.9187291e-02   2.0571742e-02   1.6796052e-02   4.9306326e+01   3.0951472e+00
   7.0844492e-03   1.9530580e-02   2.0871634e-02   1.5806336e-02   4.5289394e+01   3.1291056e+00
   7.5040578e-03   1.9854739e-02   2.0882190e-02   1.5108692e-02   4.1729867e+01   3.1126126e+00
   7.9491554e-03   2.0147350e-02   2.0610932e-02   1.4644869e-02   3.7219674e+01   3.1146590e+00
   8.4071316e-03   2.0403388e-02   2.0087152e-02   1.4374493e-02   3.2998296e+01   3.1528325e+00
   8.8650136e-03   2.0626020e-02   1.9364037e-02   1.4259255e-02   3.0143105e+01   3.0701972e+00
   9.3107994e-03   2.0832478e-02   1.8502524e-02   1.4254468e-02   2.7813873e+01   2.9425636e+00
   9.7338526e-03   2.1051458e-02   1.7559488e-02   1.4320680e-02   2.4553436e+01   3.0174085e+00
   1.0122425e-02   2.1313012e-02   1.6590249e-02   1.4422017e-02   2.1424399e+01   3.0906020e+00
   1.0462714e-02   2.1637564e-02   1.5640748e-02   1.4521202e-02   1.8856731e+01   3.0582753e+00
   1.0735344e-02   2.2035158e-02   1.4747451e-02   1.4582709e-02   1.6090988e+01   3.1371306e+00
   1.0920363e-02   2.2513094e-02   1.3936723e-02   1.4573468e-02   1.2995174e+01   3.1809656e+00
   1.1011823e-02   2.3078166e-02   1.3226603e-02   1.4475431e-02   1.0017828e+01   3.1434226e+00
   1.1018421e-02   2.3726128e-02   1.2627356e-02   1.4286499e-02   8.8444415e+00   3.1273426e+00
   1.0956264e-02   2.4439768e-02   1.2140294e-02   1.4016294e-02   7.8953325e+00   3.0938328e+00
   1.0843040e-02   2.5187910e-02   1.1762086e-02   1.3686272e-02   6.3590666e+00   3.0790607e+00
   1.0692972e-02   2.5934846e-02   1.1483587e-02   1.3314681e-02   5.6925325e+00   3.0741973e+00
   1.0519357e-02   2.6668328e-02   1.1290474e-02   1.2914394e-02   4.8304770e+00   3.0989930e+00
   1.0336324e-02   2.7399810e-02   1.1166408e-02   1.2500798e-02   4.2519507e+00   3.1422306e+00
   1.0154931e-02   2.8152798e-02   1.1094248e-02   1.2087892e-02   4.3420289e+00   3.1255733e+00
   9.9812140e-03   2.8949188e-02   1.1057888e-02   1.1683436e-02   4.2879131e+00   3.1033406e+00
   9.8158528e-03   2.9794248e-02   1.1039336e-02   1.1289204e-02   4.2174943e+00   3.1147849e+00
   9.6556898e-03   3.0687224e-02   1.1020341e-02   1.0900943e-02   4.0947063e+00   3.1475311e+00
   9.4999208e-03   3.1631568e-02   1.0988704e-02   1.0510896e-02   3.9764999e+00   3.1379054e+00
   9.3504208e-03   3.2631576e-02   1.0933983e-02   1.0113441e-02   3.6496052e+00   3.1156993e+00
   9.2075504e-03   3.3692112e-02   1.0849543e-02   9.7042792e-03   3.3263396e+00   3.1221311e+00
   9.0747896e-03   3.4808708e-02   1.0739991e-02   9.2801532e-03   3.1849752e+00   3.0726925e+00
   8.9593536e-03   3.5966780e-02   1.0612722e-02   8.8439248e-03   3.1898580e+00   3.0390453e+00
   8.8671628e-03   3.7167186e-02   1.0472116e-02   8.4031640e-03   2.8644311e+00   3.0146699e+00
   8.8014732e-03   3.8426374e-02   1.0323064e-02   7.9657308e-03   2.0936366e+00   2.9069920e+00
   8.7617368e-03   3.9759268e-02   1.0172809e-02   7.5389086e-03   1.9559125e+00   2.8369196e+00
   8.7452702e-03   4.1163692e-02   1.0030210e-02   7.1273054e-03   2.0006887e+00   2.8557021e+00
   8.7483916e-03   4.2611850e-02   9.9027350e-03   6.7312118e-03   1.9603329e+00   2.8126523e+00
   8.7672738e-03   4.4067206e-02   9.7973208e-03   6.3493326e-03   2.0170349e+00   2.7578141e+00
   8.8003220e-03   4.5486090e-02   9.7189650e-03   5.9806324e-03   1.9667652e+00   2.8246322e+00
   8.8467880e-03   4.6806226e-02   9.6684242e-03   5.6241654e-03   2.1532292e+00   2.8505071e+00
   8.9027674e-03   4.7959574e-02   9.6443556e-03   5.2829842e-03   2.1271540e+00   2.8940679e+00
   8.9597816e-03   4.8900010e-02   9.6469678e-03   4.9624660e-03   1.9560663e+00   3.0289559e+00
   9.0115456e-03   4.9614760e-02   9.6833572e-03   4.6648438e-03   1.9897509e+00   3.0471020e+00
   9.0592800e-03   5.0110292e-02   9.7665008e-03   4.3904008e-03   1.9637792e+00   3.0233998e+00
   9.1073436e-03   5.0401986e-02   9.9087136e-03   4.1405750e-03   1.9815495e+00   3.0097362e+00
   9.1582958e-03   5.0521528e-02   1.0117042e-02   3.9213928e-03   1.9794784e+00   2.9816272e+00
   9.2137548e-03   5.0502002e-02   1.0392155e-02   3.7401446e-03   1.9707031e+00   2.9681056e+00
   9.2745510e-03   5.0351876e-02   1.0725005e-02   3.6006928e-03   2.0137050e+00   2.9239937e+00
   9.3388570e-03   5.0065414e-02   1.1099286e-02   3.5056260e-03   1.9833278e+00   2.9344605e+00
   9.4071684e-03   4.9636898e-02   1.1500201e-02   3.4567394e-03   1.9687149e+00   2.9298882e+00
   9.4809678e-03   4.9072084e-02   1.1909526e-02   3.4538160e-03   1.9852193e+00   2.8830625e+00
   9.5573424e-03   4.8400472e-02   1.2298593e-02   3.4922644e-03   1.9695154e+00   2.9403381e+00
   9.6320222e-03   4.7658372e-02   1.2627558e-02   3.5621196e-03   1.9775821e+00   2.9587544e+00
   9.6994478e-03   4.6877202e-02   1.2856097e-02   3.6526636e-03   1.9904108e+00   2.9889065e+00
   9.7556322e-03   4.6092072e-02   1.2954870e-02   3.7566268e-03   1.9657348e+00   3.0525452e+00
   9.7994792e-03   4.5325718e-02   1.2897084e-02   3.8688688e-03   1.9665543e+00   3.0082980e+00
   9.8291480e-03   4.4580790e-02   1.2673704e-02   3.9846242e-03   1.9792826e+00   3.0398093e+00
   9.8440896e-03   4.3857034e-02   1.2309048e-02   4.1024828e-03   1.9729399e+00   2.9527301e+00
   9.8434632e-03   4.3146326e-02   1.1837549e-02   4.2210198e-03   1.9840054e+00   2.7980721e+00
   9.8246176e-03   4.2435612e-02   1.1294594e-02   4.3367086e-03   1.9851293e+00   2.7276650e+00
   9.7814904e-03   4.1726858e-02   1.0716989e-02   4.4542132e-03   1.9880416e+00   2.6201282e+00
   9.7016386e-03   4.1051626e-02   1.0137865e-02   4.5851746e-03   1.9998250e+00   2.8476093e+00
   9.5705296e-03   4.0454672e-02   9.5854290e-03   4.7416674e-03   1.9763597e+00   2.9426072e+00
   9.3740244e-03   3.9965178e-02   9.0779980e-03   4.9367446e-03   1.9798508e+00   2.9941250e+00
   9.1029450e-03   3.9595970e-02   8.6314516e-03   5.1816082e-03   1.9779898e+00   3.0617229e+00
   8.7598120e-03   3.9340782e-02   8.2677780e-03   5.4841356e-03   1.9586617e+00   2.9308902e+00
   8.3562122e-03   3.9189332e-02   8.0066022e-03   5.8511346e-03   1.9888376e+00   3.0367037e+00
   7.9069344e-03   3.9125254e-02   7.8601824e-03   6.2951820e-03   1.9795781e+00   2.5291464e+00
   7.4283976e-03   3.9122202e-02   7.8348100e-03   6.8342262e-03   1.9635599e+00   2.8071418e+00
   6.9398386e-03   3.9186552e-02   7.9309784e-03   7.4837406e-03   1.9862511e+00   2.9400480e+00
   6.4618496e-03   3.9339104e-02   8.1453702e-03   8.2647924e-03   1.9638315e+00   6.4213011e+00
   6.0153146e-03   3.9578250e-02   8.4713278e-03   9.2096992e-03   1.9678005e+00   2.2203560e+01
   5.6206076e-03   3.9894892e-02   8.9020938e-03   1.0351076e-02   1.9852161e+00   4.2117432e+01
   5.2962288e-03   4.0287192e-02   9.4326564e-03   1.1717652e-02   1.9764231e+00   5.7081770e+01
   5.0625960e-03   4.0770580e-02   1.0054691e-02   1.3334435e-02   1.9879304e+00   6.9450132e+01
   4.9448840e-03   4.1373606e-02   1.0759600e-02   1.5221912e-02   1.9679517e+00   8.0135403e+01
   4.9713480e-03   4.2119434e-02   1.1538632e-02   1.7396766e-02   1.9563543e+00   8.9029537e+01
   5.1723700e-03   4.3011378e-02   1.2375788e-02   1.9865565e-02   1.9704254e+00   9.5337766e+01
   5.5802860e-03   4.4026802e-02   1.3248052e-02   2.2618528e-02   1.9817517e+00   9.9312456e+01
   6.2276260e-03   4.5115590e-02   1.4122567e-02   2.5628914e-02   1.9788212e+00   1.0143767e+02
   7.1462378e-03   4.6200910e-02   1.4955941e-02   2.8855998e-02   1.9684544e+00   1.0257912e+02
   8.3686126e-03   4.7184500e-02   1.5699375e-02   3.2249668e-02   1.9874296e+00   1.0384645e+02
   9.9267800e-03   4.7941174e-02   1.6307896e-02   3.5740246e-02   1.9804344e+00   1.0486906e+02
   1.1848676e-02   4.8308038e-02   1.6750650e-02   3.9228100e-02   1.9680065e+00   1.0565047e+02
   1.4153302e-02   4.8158790e-02   1.7004164e-02   4.2600132e-02   1.9640698e+00   1.0602687e+02
   1.6848707e-02   4.7496030e-02   1.7054662e-02   4.5745014e-02   1.9735257e+00   1.0618039e+02
   1.9930068e-02   4.6381594e-02   1.6909166e-02   4.8548640e-02   1.9961288e+00   1.0637789e+02
   2.3380344e-02   4.4868030e-02   1.6587094e-02   5.0878260e-02   1.9746805e+00   1.0659173e+02
   2.7174214e-02   4.3014468e-02   1.6116583e-02   5.2596980e-02   1.9593848e+00   1.0695779e+02
   3.1271850e-02   4.0868834e-02   1.5540572e-02   5.3634536e-02   1.9703685e+00   1.0728593e+02
   3.5623872e-02   3.8488292e-02   1.4909510e-02   5.4019354e-02   1.9947461e+00   1.0759253e+02
   4.0168636e-02   3.5951058e-02   1.4263721e-02   5.3830352e-02   1.9849859e+00   1.0792493e+02
   4.4813628e-02   3.3326464e-02   1.3627343e-02   5.3142152e-02   1.9645225e+00   1.0824705e+02
   4.9439398e-02   3.0683988e-02   1.3014670e-02   5.2019610e-02   1.9949793e+00   1.0858345e+02
   5.3894082e-02   2.8086330e-02   1.2436656e-02   5.0511940e-02   1.9847308e+00   1.0891287e+02
   5.7989532e-02   2.5573988e-02   1.1897774e-02   4.8626706e-02   1.9816284e+00   1.0920475e+02
   6.1516810e-02   2.3183712e-02   1.1397217e-02   4.6381320e-02   2.0147734e+00   1.0935600e+02
   6.4280534e-02   2.0958800e-02   1.0941550e-02   4.3844488e-02   1.9955819e+00   1.0936838e+02
   6.6159206e-02   1.8936063e-02   1.0539250e-02   4.1098200e-02   1.9847592e+00   1.0932419e+02
   6.7135680e-02   1.7140369e-02   1.0191498e-02   3.8225288e-02   1.9851831e+00   1.0928068e+02
   6.7276230e-02   1.5590302e-02   9.8996086e-03   3.5304040e-02   1.9828918e+00   1.0921912e+02
   6.6670812e-02   1.4292074e-02   9.6695354e-03   3.2398714e-02   1.9981450e+00   1.0897557e+02
   6.5398376e-02   1.3233599e-02   9.5068862e-03   2.9563138e-02   1.9879145e+00   1.0863468e+02
   6.3534444e-02   1.2388765e-02   9.4139606e-03   2.6841684e-02   1.9915665e+00   1.0832284e+02
   6.1150222e-02   1.1730549e-02   9.3895746e-03   2.4278132e-02   2.0068337e+00   1.0788029e+02
   5.8322980e-02   1.1236568e-02   9.4258450e-03   2.1909314e-02   1.9956766e+00   1.0741915e+02
   5.5164050e-02   1.0879293e-02   9.5090502e-03   1.9756818e-02   2.0067880e+00   1.0702737e+02
   5.1825874e-02   1.0629691e-02   9.6182860e-03   1.7830033e-02   1.9933104e+00   1.0661309e+02
   4.8450796e-02   1.0465040e-02   9.7274866e-03   1.6122772e-02   1.9706755e+00   1.0615451e+02
   4.5132258e-02   1.0368114e-02   9.8175262e-03   1.4624742e-02   2.0048657e+00   1.0557440e+02
   4.1936022e-02   1.0324992e-02   9.8768838e-03   1.3335365e-02   1.9989397e+00   1.0507053e+02
   3.8941814e-02   1.0321746e-02   9.8996758e-03   1.2257730e-02   1.9853243e+00   1.0445164e+02
   3.6274728e-02   1.0347594e-02   9.8834794e-03   1.1389194e-02   1.9988240e+00   1.0346903e+02
   3.4066756e-02   1.0396841e-02   9.8220342e-03   1.0721031e-02   1.9857528e+00   1.0235848e+02
   3.2413076e-02   1.0464302e-02   9.7084078e-03   1.0240818e-02   1.9879458e+00   1.0117083e+02
   3.1380952e-02   1.0547004e-02   9.5357794e-03   9.9294536e-03   1.9838653e+00   1.0011896e+02
   3.1011002e-02   1.0645962e-02   9.2938136e-03   9.7633300e-03   1.9834994e+00   9.9075983e+01
   3.1312492e-02   1.0760424e-02   8.9780198e-03   9.7178448e-03   1.9973659e+00   9.7928770e+01
   3.2264522e-02   1.0895048e-02   8.5968106e-03   9.7699116e-03   1.9815904e+00   9.6773972e+01
   3.3816476e-02   1.1062548e-02   8.1660980e-03   9.9008942e-03   1.9808056e+00   9.5483899e+01
   3.5887624e-02   1.1268532e-02   7.7056660e-03   1.0090927e-02   1.9934060e+00   9.4266534e+01
   3.8365714e-02   1.1510646e-02   7.2379934e-03   1.0319054e-02   2.0015051e+00   9.2889303e+01
   4.1108340e-02   1.1780214e-02   6.7843450e-03   1.0570627e-02   1.9855142e+00   9.1088663e+01
   4.3946700e-02   1.2060036e-02   6.3614128e-03   1.0836188e-02   1.9672793e+00   8.9295960e+01
   4.6701240e-02   1.2331141e-02   5.9805236e-03   1.1107641e-02   2.0067888e+00   8.7782485e+01
   4.9202466e-02   1.2576385e-02   5.6470056e-03   1.1377002e-02   2.0100462e+00   8.6234294e+01
   5.1312310e-02   1.2776695e-02   5.3613348e-03   1.1629787e-02   1.9841265e+00   8.4239880e+01
   5.2935902e-02   1.2907808e-02   5.1215742e-03   1.1844879e-02   1.9903293e+00   8.1864412e+01
   5.3991382e-02   1.2947943e-02   4.9223472e-03   1.2005169e-02   1.9963395e+00   7.9447175e+01
   5.4408118e-02   1.2886420e-02   4.7580020e-03   1.2098725e-02   1.9912753e+00   7.6954420e+01
   5.4152338e-02   1.2720797e-02   4.6280000e-03   1.2122040e-02   1.9842490e+00   7.4317493e+01
   5.3214938e-02   1.2451886e-02   4.5345346e-03   1.2085598e-02   1.9966062e+00   7.2024429e+01
   5.1644396e-02   1.2084265e-02   4.4800586e-03   1.2002431e-02   1.9786562e+00   6.9877927e+01
   4.9546000e-02   1.1629504e-02   4.4673124e-03   1.1882261e-02   1.9833511e+00   6.7567837e+01
   4.7024638e-02   1.1103109e-02   4.4974106e-03   1.1738335e-02   2.0047258e+00   6.5316122e+01
   4.4198538e-02   1.0522387e-02   4.5685336e-03   1.1586045e-02   1.9798401e+00   6.3018885e+01
   4.1205404e-02   9.9088414e-03   4.6767726e-03   1.1438736e-02   1.9980890e+00   6.0475954e+01
   3.8177944e-02   9.2795654e-03   4.8146584e-03   1.1309671e-02   2.0261130e+00   5.7531379e+01
   3.5229532e-02   8.6445778e-03   4.9693120e-03   1.1211150e-02   2.0199785e+00   5.4774935e+01
   3.2451462e-02   8.0149344e-03   5.1238024e-03   1.1151956e-02   1.9922385e+00   5.2187845e+01
   2.9922496e-02   7.3995256e-03   5.2585760e-03   1.1137713e-02   1.9953374e+00   4.9973578e+01
   2.7704488e-02   6.8011442e-03   5.3537848e-03   1.1166704e-02   2.0150476e+00   4.8383327e+01
   2.5841698e-02   6.2170526e-03   5.3909898e-03   1.1225885e-02   1.9917129e+00   4.6454153e+01
   2.4362224e-02   5.6426062e-03   5.3595726e-03   1.1297869e-02   1.9887355e+00   4.4769048e+01
   2.3278946e-02   5.0793082e-03   5.2650500e-03   1.1371774e-02   1.9756784e+00   4.2904141e+01
   2.2591568e-02   4.5355940e-03   5.1220178e-03   1.1439158e-02   1.9822057e+00   4.0357123e+01
   2.2280658e-02   4.0199254e-03   4.9434736e-03   1.1487141e-02   2.0062990e+00   3.8555634e+01
   2.2311964e-02   3.5379270e-03   4.7425736e-03   1.1514161e-02   1.9915620e+00   3.6879760e+01
   2.2637456e-02   3.0945848e-03   4.5334320e-03   1.1534027e-02   1.9968772e+00   3.4544883e+01
   2.3194940e-02   2.6923830e-03   4.3262832e-03   1.1559280e-02   2.0004241e+00   3.2589192e+01
   2.3911584e-02   2.3314154e-03   4.1294798e-03   1.1607958e-02   2.0013376e+00   3.1364600e+01
   2.4704652e-02   2.0125150e-03   3.9499116e-03   1.1710100e-02   2.0068011e+00   3.0308660e+01
   2.5501868e-02   1.7354529e-03   3.7901664e-03   1.1897706e-02   1.9943529e+00   2.8900517e+01
   2.6268000e-02   1.4993336e-03   3.6526390e-03   1.2199695e-02   1.9897221e+00   2.6829557e+01
   2.7006590e-02   1.3039439e-03   3.5391358e-03   1.2634021e-02   2.0082144e+00   2.4785386e+01
   2.7726422e-02   1.1482626e-03   3.4484260e-03   1.3206496e-02   2.0043022e+00   2.3451179e+01
   2.8418992e-02   1.0305607e-03   3.3790232e-03   1.3914289e-02   1.9817979e+00   2.2033824e+01
   2.9071570e-02   9.4889574e-04   3.3321822e-03   1.4744376e-02   1.9974505e+00   2.0777222e+01
   2.9676844e-02   9.0176480e-04   3.3117482e-03   1.5677768e-02   1.9980738e+00   2.0128794e+01
   3.0231252e-02   8.8813490e-04   3.3223220e-03   1.6689846e-02   1.9867248e+00   1.9250611e+01
   3.0720944e-02   9.0653638e-04   3.3745692e-03   1.7753241e-02   1.9918588e+00   1.7941196e+01
   3.1131466e-02   9.5617928e-04   3.4864792e-03   1.8849618e-02   2.0014927e+00   1.6503067e+01
   3.1471600e-02   1.0378772e-03   3.6774064e-03   1.9977977e-02   2.0091397e+00   1.5051993e+01
   3.1756488e-02   1.1524464e-03   3.9672244e-03   2.1156344e-02   1.9854370e+00   1.3532874e+01
   3.1978190e-02   1.2993870e-03   4.3747092e-03   2.2402232e-02   1.9799806e+00   1.2486793e+01
   3.2106060e-02   1.4776136e-03   4.9155936e-03   2.3714614e-02   1.9842065e+00   1.1808571e+01
   3.2135746e-02   1.6862864e-03   5.6044206e-03   2.5082056e-02   1.9836927e+00   1.0986495e+01
   3.2119702e-02   1.9239570e-03   6.4549506e-03   2.6488026e-02   1.9950544e+00   9.8364634e+00
   3.2147718e-02   2.1878652e-03   7.4773118e-03   2.7905950e-02   1.9965687e+00   8.4148114e+00
   3.2331328e-02   2.4742626e-03   8.6754618e-03   2.9301452e-02   1.9896881e+00   7.4719599e+00
   3.2781202e-02   2.7795110e-03   1.0051398e-02   3.0638712e-02   1.9949380e+00   6.5993569e+00
   3.3583722e-02   3.1022164e-03   1.1610895e-02   3.1884462e-02   2.0050240e+00   5.6183135e+00
   3.4800466e-02   3.4447562e-03   1.3356219e-02   3.2997722e-02   1.9773473e+00   4.8783979e+00
   3.6479832e-02   3.8122230e-03   1.5277792e-02   3.3921948e-02   1.9810941e+00   4.1102925e+00
   3.8654736e-02   4.2086418e-03   1.7357023e-02   3.4628468e-02   2.0099592e+00   3.8452898e+00
   4.1323384e-02   4.6349810e-03   1.9571446e-02   3.5133938e-02   1.9713725e+00   3.7666759e+00
   4.4450456e-02   5.0900008e-03   2.1893794e-02   3.5457450e-02   1.9798041e+00   3.3153313e+00
   4.7979132e-02   5.5696302e-03   2.4279286e-02   3.5622550e-02   2.0070460e+00   2.8125266e+00
   5.1825880e-02   6.0660598e-03   2.6668274e-02   3.5659500e-02   1.9702088e+00   2.2850505e+00
   5.5878602e-02   6.5684956e-03   2.8991414e-02   3.5578420e-02   1.9927422e+00   2.1278267e+00
   6.0006510e-02   7.0640772e-03   3.1158808e-02   3.5380560e-02   1.9693585e+00   2.0386915e+00
   6.4099498e-02   7.5402652e-03   3.3065742e-02   3.5074062e-02   1.9814244e+00   1.7570866e+00
   6.8124886e-02   7.9886022e-03   3.4590344e-02   3.4665164e-02   2.0057104e+00   1.5473432e+00
   7.2103970e-02   8.4065238e-03   3.5618944e-02   3.4147752e-02   1.9345609e+00   1.0767745e+00
   7.6054208e-02   8.7956382e-03   3.6089948e-02   3.3528424e-02   2.0236570e+00   8.0853907e-01
   8.0005768e-02   9.1570504e-03   3.6010460e-02   3.2855888e-02   1.9801481e+00   8.4093844e-01
   8.4025122e-02   9.4926396e-03   3.5478504e-02   3.2191746e-02   1.9946339e+00   7.7990795e-01
   8.8183396e-02   9.8076464e-03   3.4632272e-02   3.1576106e-02   2.0162697e+00   8.3369263e-01
   9.2508064e-02   1.0101757e-02   3.3585506e-02   3.1028220e-02   1.9313322e+00   8.3313867e-01
   9.6972490e-02   1.0366660e-02   3.2431808e-02   3.0557838e-02   2.0758518e+00   7.5952617e-01
   1.0151047e-01   1.0595099e-02   3.1243030e-02   3.0160588e-02   1.9219879e+00   7.7235567e-01
   1.0603673e-01   1.0786424e-02   3.0059936e-02   2.9813742e-02   2.0478913e+00   7.4657501e-01
   1.1048341e-01   1.0945420e-02   2.8896206e-02   2.9508450e-02   1.9162250e+00   6.9493282e-01
   1.1479218e-01   1.1072771e-02   2.7765730e-02   2.9260832e-02   1.8326991e+00   6.6041303e-01
   1.1891444e-01   1.1161762e-02   2.6693102e-02   2.9100582e-02   1.9516373e+00   6.4418524e-01
   1.2283287e-01   1.1203848e-02   2.5710888e-02   2.9062886e-02   1.5539266e+00   5.5581311e-01
   1.2651725e-01   1.1192015e-02   2.4860166e-02   2.9165610e-02   2.1248619e+00   4.2593079e-01
   1.2986877e-01   1.1125013e-02   2.4166916e-02   2.9420000e-02   2.7581201e+00   4.2342511e-01
   1.3273302e-01   1.1006239e-02   2.3643910e-02   2.9842296e-02   1.2714375e+01   4.2033583e-01
   1.3498308e-01   1.0838643e-02   2.3309934e-02   3.0447188e-02   3.4142076e+01   3.8982486e-01
   1.3653531e-01   1.0626283e-02   2.3181164e-02   3.1251506e-02   5.2530572e+01   4.0258360e-01
   1.3737596e-01   1.0378050e-02   2.3257118e-02   3.2271554e-02   6.8535685e+01   4.0541130e-01
   1.3758926e-01   1.0104935e-02   2.3525458e-02   3.3532514e-02   8.3088675e+01   4.6572940e-01
   1.3725147e-01   9.8122150e-03   2.3970228e-02   3.5066288e-02   9.2701660e+01   4.9006713e-01
   1.3641094e-01   9.4968780e-03   2.4573334e-02   3.6909092e-02   9.9740095e+01   4.7200401e-01
   1.3508483e-01   9.1509108e-03   2.5315916e-02   3.9101788e-02   1.0441015e+02   5.8202295e-01
   1.3320485e-01   8.7678320e-03   2.6170380e-02   4.1669336e-02   1.0774098e+02   6.5770481e-01
   1.3066458e-01   8.3497390e-03   2.7095066e-02   4.4621014e-02   1.1005687e+02   6.1846274e-01
   1.2739286e-01   7.9088730e-03   2.8028324e-02   4.7959802e-02   1.1174667e+02   6.2739429e-01
   1.2340178e-01   7.4648520e-03   2.8892228e-02   5.1687530e-02   1.1306782e+02   5.8532470e-01
   1.1874278e-01   7.0383620e-03   2.9609878e-02   5.5797078e-02   1.1375029e+02   4.8402447e-01
   1.1344886e-01   6.6459756e-03   3.0104960e-02   6.0270522e-02   1.1447527e+02   4.8717684e-01
   1.0760842e-01   6.2997626e-03   3.0333986e-02   6.5095574e-02   1.1478699e+02   4.5765222e-01
   1.0137390e-01   6.0108664e-03   3.0313260e-02   7.0259102e-02   1.1486760e+02   4.0552875e-01
   9.4879942e-02   5.7917424e-03   3.0074418e-02   7.5748788e-02   1.1498528e+02   4.0104333e-01
   8.8223612e-02   5.6529824e-03   2.9642190e-02   8.1547960e-02   1.1513221e+02   3.5870454e-01
   8.1474574e-02   5.6019424e-03   2.9045352e-02   8.7609608e-02   1.1526606e+02   2.9631692e-01
   7.4677446e-02   5.6419296e-03   2.8316970e-02   9.3837824e-02   1.1524127e+02   2.6010687e-01
   6.7841402e-02   5.7731788e-03   2.7492356e-02   1.0010283e-01   1.1537406e+02   2.8379131e-01
   6.1014064e-02   5.9987636e-03   2.6596082e-02   1.0629107e-01   1.1545664e+02   2.6841030e-01
   5.4328240e-02   6.3242960e-03   2.5640990e-02   1.1228854e-01   1.1544778e+02   2.0541488e-01
   4.7904038e-02   6.7516820e-03   2.4652078e-02   1.1794875e-01   1.1547360e+02   1.7586300e-01
   4.1820378e-02   7.2763598e-03   2.3668930e-02   1.2310192e-01   1.1538208e+02   2.6355741e-01
   3.6146362e-02   7.8893084e-03   2.2722398e-02   1.2754859e-01   1.1531131e+02   3.4838115e-01
   3.0943876e-02   8.5800510e-03   2.1829762e-02   1.3110841e-01   1.1528985e+02   2.3858741e-01
   2.6261086e-02   9.3373340e-03   2.0998432e-02   1.3372106e-01   1.1520957e+02   3.0408599e-01
   2.2116224e-02   1.0148711e-02   2.0232140e-02   1.3545152e-01   1.1511226e+02   6.4596060e-01
   1.8506091e-02   1.1001053e-02   1.9540365e-02   1.3639061e-01   1.1490269e+02   6.2185780e-01
   1.5413554e-02   1.1879561e-02   1.8930583e-02   1.3660297e-01   1.1462784e+02   4.5581544e-01
   1.2810920e-02   1.2764257e-02   1.8414532e-02   1.3613008e-01   1.1438578e+02   7.5190733e-01
   1.0665613e-02   1.3634091e-02   1.8014222e-02   1.3499083e-01   1.1398446e+02   9.8960606e-01
   8.9369758e-03   1.4473576e-02   1.7756344e-02   1.3319623e-01   1.1353993e+02   9.9715871e-01
   7.5796178e-03   1.5269664e-02   1.7681656e-02   1.3075561e-01   1.1316646e+02   8.5267585e-01
   6.5437318e-03   1.6007644e-02   1.7834946e-02   1.2767339e-01   1.1283739e+02   6.7969372e-01
   5.7763882e-03   1.6664896e-02   1.8249810e-02   1.2391001e-01   1.1246549e+02   7.6086370e-01
   5.2270272e-03   1.7211603e-02   1.8951863e-02   1.1940031e-01   1.1191071e+02   9.0458002e-01
   4.8497906e-03   1.7624221e-02   1.9964104e-02   1.1417945e-01   1.1119956e+02   1.0298267e+00
   4.6040496e-03   1.7894128e-02   2.1307004e-02   1.0837466e-01   1.1026645e+02   1.0391225e+00
   4.4555642e-03   1.8033269e-02   2.2984118e-02   1.0213355e-01   1.0929642e+02   1.0398300e+00
   4.3803674e-03   1.8066697e-02   2.4979862e-02   9.5661788e-02   1.0817874e+02   1.1159292e+00
   4.3615346e-03   1.8017296e-02   2.7268204e-02   8.9186484e-02   1.0690620e+02   1.0896249e+00
   4.3841642e-03   1.7907484e-02   2.9807518e-02   8.2880498e-02   1.0552972e+02   1.0801276e+00
   4.4358456e-03   1.7763471e-02   3.2545030e-02   7.6849332e-02   1.0386078e+02   1.1682840e+00
   4.5050714e-03   1.7611406e-02   3.5418048e-02   7.1133784e-02   1.0210641e+02   1.1423041e+00
   4.5811854e-03   1.7473968e-02   3.8342172e-02   6.5776082e-02   9.9766684e+01   9.9720303e-01
   4.6556492e-03   1.7367265e-02   4.1229512e-02   6.0839424e-02   9.7246699e+01   9.0839998e-01
   4.7202566e-03   1.7301114e-02   4.3996802e-02   5.6344924e-02   9.5012577e+01   9.0124548e-01
   4.7679238e-03   1.7283112e-02   4.6540132e-02   5.2279072e-02   9.2637995e+01   1.2729876e+00
   4.7951154e-03   1.7318198e-02   4.8726714e-02   4.8617126e-02   9.0563086e+01   1.7579420e+00
   4.8007980e-03   1.7411900e-02   5.0410010e-02   4.5323018e-02   8.8518338e+01   1.7931303e+00
   4.7870352e-03   1.7569718e-02   5.1474734e-02   4.2364482e-02   8.6669500e+01   1.8587969e+00
   4.7614604e-03   1.7793899e-02   5.1825366e-02   3.9701496e-02   8.4845111e+01   1.9918823e+00
   4.7330682e-03   1.8089222e-02   5.1386352e-02   3.7287054e-02   8.2246015e+01   1.9087624e+00
   4.7080710e-03   1.8455016e-02   5.0196054e-02   3.5096206e-02   7.9385259e+01   1.8979972e+00
   4.6918214e-03   1.8876417e-02   4.8356172e-02   3.3117740e-02   7.6565647e+01   1.9683211e+00
   4.6880190e-03   1.9325083e-02   4.5959456e-02   3.1330736e-02   7.4215566e+01   2.0521211e+00
   4.6977168e-03   1.9765429e-02   4.3135994e-02   2.9694974e-02   7.1729869e+01   2.1268903e+00
   4.7217418e-03   2.0169296e-02   4.0029634e-02   2.8170476e-02   6.8777692e+01   2.1737684e+00
   4.7599726e-03   2.0515334e-02   3.6757990e-02   2.6749432e-02   6.5979115e+01   2.2234986e+00
   4.8112378e-03   2.0795974e-02   3.3412658e-02   2.5430508e-02   6.2620046e+01   2.2271082e+00
   4.8776174e-03   2.1027600e-02   3.0072652e-02   2.4200492e-02   5.9222279e+01   2.2299056e+00
   4.9633448e-03   2.1227182e-02   2.6815312e-02   2.3050060e-02   5.6320911e+01   2.2394910e+00
   5.0707026e-03   2.1402720e-02   2.3698812e-02   2.1972362e-02   5.3315173e+01   2.2563990e+00
   5.2004982e-03   2.1567916e-02   2.0755894e-02   2.0964656e-02   5.0256263e+01   2.2855212e+00
   5.3523138e-03   2.1745886e-02   1.8007674e-02   2.0023586e-02   4.7193345e+01   2.2746413e+00
   5.5248696e-03   2.1963612e-02   1.5477586e-02   1.9146486e-02   4.4024811e+01   2.2639236e+00
   5.7171662e-03   2.2243680e-02   1.3185964e-02   1.8333584e-02   4.0963109e+01   2.3187822e+00
   5.9281788e-03   2.2607874e-02   1.1138790e-02   1.7578224e-02   3.8087090e+01   2.3191233e+00
   6.1562886e-03   2.3074480e-02   9.3332618e-03   1.6870798e-02   3.5261024e+01   2.1377545e+00
   6.3993372e-03   2.3646448e-02   7.7669516e-03   1.6194940e-02   3.3031581e+01   2.0412967e+00
   6.6538976e-03   2.4317448e-02   6.4399874e-03   1.5534176e-02   3.1008255e+01   2.0895879e+00
   6.9137852e-03   2.5072432e-02   5.3481924e-03   1.4889465e-02   2.8774485e+01   2.0542824e+00
   7.1735206e-03   2.5892816e-02   4.4807112e-03   1.4266215e-02   2.6752838e+01   2.0234836e+00
   7.4317914e-03   2.6763044e-02   3.8235538e-03   1.3660022e-02   2.4522018e+01   2.0869049e+00
   7.6866032e-03   2.7659896e-02   3.3600840e-03   1.3064104e-02   2.2135496e+01   2.1205153e+00
   7.9335128e-03   2.8554080e-02   3.0716586e-03   1.2479214e-02   1.9939133e+01   2.1079771e+00
   8.1700442e-03   2.9424676e-02   2.9397400e-03   1.1907015e-02   1.7821287e+01   2.1319920e+00
   8.3956440e-03   3.0277208e-02   2.9473208e-03   1.1343802e-02   1.5680172e+01   2.1403002e+00
   8.6110668e-03   3.1129306e-02   3.0772826e-03   1.0788868e-02   1.3559782e+01   2.1262880e+00
   8.8183026e-03   3.1988476e-02   3.3112050e-03   1.0245719e-02   1.1550693e+01   2.1044554e+00
   9.0191728e-03   3.2870990e-02   3.6292150e-03   9.7196372e-03   9.7682774e+00   2.1014800e+00
   9.2182658e-03   3.3803980e-02   4.0118106e-03   9.2216032e-03   8.8361866e+00   2.1365511e+00
   9.4230282e-03   3.4798430e-02   4.4415354e-03   8.7658764e-03   8.2783863e+00   2.1265020e+00
   9.6370364e-03   3.5844046e-02   4.8992706e-03   8.3619752e-03   6.6886089e+00   2.2165631e+00
   9.8577268e-03   3.6932566e-02   5.3642422e-03   8.0125408e-03   5.2319370e+00   2.3341776e+00
   1.0079113e-02   3.8058740e-02   5.8193232e-03   7.7148122e-03   4.5209727e+00   2.2985843e+00
   1.0292082e-02   3.9198196e-02   6.2518686e-03   7.4652974e-03   4.0685039e+00   2.2934708e+00
   1.0488242e-02   4.0300292e-02   6.6502272e-03   7.2648136e-03   4.3156927e+00   2.3272633e+00
   1.0666447e-02   4.1312498e-02   7.0032566e-03   7.1148850e-03   4.1660165e+00   2.3545444e+00
   1.0828739e-02   4.2228790e-02   7.3038722e-03   7.0145672e-03   3.5255347e+00   2.3451127e+00
   1.0976008e-02   4.3089410e-02   7.5508146e-03   6.9582018e-03   3.0642012e+00   2.3083592e+00
   1.1110412e-02   4.3944488e-02   7.7456658e-03   6.9362890e-03   2.3285307e+00   2.3669442e+00
   1.1236743e-02   4.4829888e-02   7.8906810e-03   6.9417052e-03   1.9278829e+00   2.4061643e+00
   1.1364408e-02   4.5749720e-02   7.9900234e-03   6.9682944e-03   2.0426042e+00   2.3845491e+00
   1.1502974e-02   4.6698456e-02   8.0493380e-03   7.0103684e-03   2.0524794e+00   2.3399271e+00
   1.1656086e-02   4.7682820e-02   8.0731150e-03   7.0654542e-03   2.0029683e+00   2.2734331e+00
   1.1826995e-02   4.8714166e-02   8.0600302e-03   7.1315352e-03   1.9690776e+00   2.2509439e+00
   1.2019895e-02   4.9809574e-02   8.0062684e-03   7.2008884e-03   1.9782018e+00   2.1401400e+00
   1.2235609e-02   5.0985852e-02   7.9135878e-03   7.2588256e-03   1.9922511e+00   1.9959161e+00
   1.2473072e-02   5.2263016e-02   7.7842534e-03   7.2891778e-03   1.9924135e+00   1.9636734e+00
   1.2725801e-02   5.3657674e-02   7.6118824e-03   7.2783546e-03   1.9911939e+00   1.9479024e+00
   1.2982420e-02   5.5150564e-02   7.3854884e-03   7.2133286e-03   1.9844721e+00   1.9591598e+00
   1.3228656e-02   5.6700238e-02   7.0988808e-03   7.0772716e-03   1.9934468e+00   1.9426485e+00
   1.3445714e-02   5.8285596e-02   6.7486424e-03   6.8615284e-03   1.9842850e+00   1.9614309e+00
   1.3620248e-02   5.9905582e-02   6.3393772e-03   6.5748860e-03   1.9879934e+00   1.8635549e+00
   1.3741508e-02   6.1544544e-02   5.8896928e-03   6.2339224e-03   1.9829576e+00   1.4693310e+00
   1.3796849e-02   6.3181188e-02   5.4186980e-03   5.8621214e-03   1.9579370e+00   1.3088648e+00
   1.3778069e-02   6.4800992e-02   4.9433344e-03   5.4864318e-03   1.9705638e+00   1.2848544e+00
   1.3678011e-02   6.6352562e-02   4.4833192e-03   5.1293108e-03   1.9839844e+00   1.1685182e+00
   1.3497286e-02   6.7739240e-02   4.0589100e-03   4.8119670e-03   1.9783514e+00   1.2048555e+00
   1.3246076e-02   6.8856444e-02   3.6899572e-03   4.5526066e-03   1.9853400e+00   1.0022349e+00
   1.2933045e-02   6.9634120e-02   3.3944222e-03   4.3640096e-03   1.9794066e+00   6.4893897e-01
   1.2561858e-02   7.0021974e-02   3.1869056e-03   4.2566484e-03   1.9735009e+00   4.7780864e-01
   1.2129912e-02   6.9962120e-02   3.0788642e-03   4.2388192e-03   1.9748098e+00   4.8523810e-01
   1.1637086e-02   6.9453084e-02   3.0807450e-03   4.3193562e-03   1.9690621e+00   6.1175598e-01
   1.1094753e-02   6.8563890e-02   3.2023388e-03   4.5092690e-03   1.9655868e+00   6.2168883e-01
   1.0521327e-02   6.7389738e-02   3.4525680e-03   4.8213746e-03   1.9572118e+00   6.2676319e-01
   9.9353344e-03   6.6023944e-02   3.8396828e-03   5.2713956e-03   1.9879703e+00   4.9852531e-01
   9.3509386e-03   6.4522106e-02   4.3698140e-03   5.8743350e-03   1.9961577e+00   5.2676103e-01
   8.7792546e-03   6.2908530e-02   5.0460370e-03   6.6405512e-03   1.9687629e+00   7.4768496e-01
   8.2297520e-03   6.1208036e-02   5.8699128e-03   7.5739298e-03   1.9857816e+00   1.1032432e+00
   7.7078500e-03   5.9465846e-02   6.8440676e-03   8.6743416e-03   1.9687471e+00   1.3812274e+00
   7.2215122e-03   5.7737280e-02   7.9687578e-03   9.9395780e-03   1.9750378e+00   4.9940659e+00
   6.7891272e-03   5.6074226e-02   9.2371904e-03   1.1363690e-02   2.0008899e+00   1.9551342e+01
   6.4368444e-03   5.4540230e-02   1.0635429e-02   1.2938378e-02   1.9838154e+00   3.9979058e+01
   6.1944976e-03   5.3204390e-02   1.2142219e-02   1.4652593e-02   1.9978139e+00   5.6025361e+01
   6.0920640e-03   5.2125908e-02   1.3728412e-02   1.6498184e-02   1.9754682e+00   6.8388986e+01
   6.1581810e-03   5.1336848e-02   1.5359053e-02   1.8469619e-02   1.9696711e+00   7.9186899e+01
[truncated: 11,653,290 more chars]
