# Supplementary material for: Reflex Control of Robotic Gait Using Human Walking Data
Source: PLoS One. 2014 Oct 27;9(10):e109959. doi: 10.1371/journal.pone.0109959 (PMC4210155; doi:10.1371/journal.pone.0109959)
Supplement: Data S14 — Subject C. (GZ) [file pone.0109959.s031.gz › Data_S14.dat]

   6.5501698e-03   5.8307526e-02   2.9026440e-02   4.4114050e-03   1.1240656e+02   1.5366097e+00
   8.3905478e-03   6.5253726e-02   3.3865738e-02   5.8123416e-03   1.1168596e+02   2.1983270e+00
   9.8201928e-03   7.1867192e-02   3.7509344e-02   7.0141092e-03   1.1091472e+02   2.8197568e+00
   1.0891658e-02   7.7946012e-02   3.9952940e-02   8.0008014e-03   1.0998048e+02   3.0019644e+00
   1.1684132e-02   8.3344788e-02   4.1359396e-02   8.7778774e-03   1.0889332e+02   2.8964019e+00
   1.2220238e-02   8.7727744e-02   4.1788334e-02   9.3192474e-03   1.0785030e+02   2.9992783e+00
   1.2564768e-02   9.0928330e-02   4.1427090e-02   9.6531804e-03   1.0673705e+02   3.0291462e+00
   1.2736515e-02   9.2743118e-02   4.0381878e-02   9.8010884e-03   1.0546950e+02   3.1077612e+00
   1.2778846e-02   9.3264232e-02   3.8827722e-02   9.8089134e-03   1.0393314e+02   3.3160624e+00
   1.2731076e-02   9.2726908e-02   3.6911710e-02   9.7157174e-03   1.0194754e+02   3.6572165e+00
   1.2618728e-02   9.1366274e-02   3.4720364e-02   9.5465444e-03   9.9717654e+01   3.8545203e+00
   1.2475557e-02   8.9457826e-02   3.2367222e-02   9.3353114e-03   9.7495430e+01   3.9911627e+00
   1.2309619e-02   8.7130004e-02   2.9919988e-02   9.0973714e-03   9.5171580e+01   4.2508762e+00
   1.2134033e-02   8.4505918e-02   2.7477990e-02   8.8505664e-03   9.2555707e+01   4.4165898e+00
   1.1945581e-02   8.1685490e-02   2.5101358e-02   8.6010384e-03   8.9424415e+01   4.6089558e+00
   1.1735176e-02   7.8778756e-02   2.2837482e-02   8.3511704e-03   8.5837839e+01   4.7505279e+00
   1.1493996e-02   7.5879586e-02   2.0740592e-02   8.1026314e-03   8.1744705e+01   4.8535400e+00
   1.1212528e-02   7.3030992e-02   1.8855770e-02   7.8510214e-03   7.7032669e+01   4.9853177e+00
   1.0891710e-02   7.0281790e-02   1.7239292e-02   7.5938654e-03   7.2149429e+01   4.9722642e+00
   1.0542598e-02   6.7629902e-02   1.5923949e-02   7.3292474e-03   6.7614096e+01   5.2217919e+00
   1.0194566e-02   6.5054966e-02   1.4948674e-02   7.0651634e-03   6.2483424e+01   5.6611002e+00
   9.8766548e-03   6.2547752e-02   1.4351606e-02   6.8083062e-03   5.6859652e+01   5.5832617e+00
   9.6166428e-03   6.0117946e-02   1.4168593e-02   6.5589654e-03   5.2194769e+01   5.5024672e+00
   9.4447358e-03   5.7779204e-02   1.4439032e-02   6.3145950e-03   4.6833398e+01   5.7012511e+00
   9.3849338e-03   5.5561726e-02   1.5189179e-02   6.0690940e-03   4.2453649e+01   5.7242855e+00
   9.4596538e-03   5.3528612e-02   1.6445602e-02   5.8211184e-03   4.0084760e+01   5.7498406e+00
   9.6911538e-03   5.1724574e-02   1.8238672e-02   5.5758158e-03   3.6682966e+01   5.8069825e+00
   1.0100072e-02   5.0225142e-02   2.0606296e-02   5.3416236e-03   3.3978645e+01   5.8189242e+00
   1.0708837e-02   4.9145968e-02   2.3579952e-02   5.1246244e-03   3.1899654e+01   5.8878047e+00
   1.1547085e-02   4.8570980e-02   2.7185990e-02   4.9269232e-03   2.9262353e+01   5.9140004e+00
   1.2649871e-02   4.8542280e-02   3.1470354e-02   4.7492168e-03   2.6691181e+01   5.8697124e+00
   1.4051057e-02   4.9064102e-02   3.6487150e-02   4.5912544e-03   2.3972355e+01   5.8273630e+00
   1.5777258e-02   5.0113302e-02   4.2277896e-02   4.4545688e-03   2.1815791e+01   5.8245470e+00
   1.7851400e-02   5.1635536e-02   4.8872708e-02   4.3424098e-03   2.0703093e+01   5.8494023e+00
   2.0291498e-02   5.3531990e-02   5.6298846e-02   4.2562088e-03   1.9246487e+01   5.8393577e+00
   2.3110928e-02   5.5672248e-02   6.4568410e-02   4.1953632e-03   1.6217908e+01   5.8222725e+00
   2.6330970e-02   5.7912866e-02   7.3654134e-02   4.1587464e-03   1.3826438e+01   5.8296357e+00
   2.9969220e-02   6.0101028e-02   8.3480842e-02   4.1437472e-03   1.2275696e+01   5.8544374e+00
   3.4032098e-02   6.2053176e-02   9.3945756e-02   4.1457108e-03   1.0139041e+01   5.9004540e+00
   3.8521924e-02   6.3603018e-02   1.0493101e-01   4.1594742e-03   8.2503647e+00   5.8851507e+00
   4.3442398e-02   6.4710806e-02   1.1626353e-01   4.1803256e-03   6.8177755e+00   5.8688827e+00
   4.8789402e-02   6.5443904e-02   1.2768680e-01   4.2041630e-03   5.1181297e+00   5.8819189e+00
   5.4538912e-02   6.5906136e-02   1.3886507e-01   4.2269840e-03   3.3787168e+00   5.8752093e+00
   6.0682128e-02   6.6213706e-02   1.4939190e-01   4.2435402e-03   2.9417803e+00   5.9109206e+00
   6.7210420e-02   6.6451828e-02   1.5878786e-01   4.2474414e-03   2.7826405e+00   5.8710222e+00
   7.4096982e-02   6.6688250e-02   1.6644384e-01   4.2336006e-03   2.1957703e+00   5.8159845e+00
   8.1334092e-02   6.7003480e-02   1.7162354e-01   4.1995424e-03   1.8070469e+00   5.8365738e+00
   8.8891214e-02   6.7467176e-02   1.7364798e-01   4.1465424e-03   1.3902916e+00   5.8494969e+00
   9.6677494e-02   6.8132680e-02   1.7223465e-01   4.0799876e-03   1.3705890e+00   5.8722204e+00
   1.0453382e-01   6.9049754e-02   1.6769618e-01   4.0066472e-03   1.4224816e+00   5.8190533e+00
   1.1223262e-01   7.0264746e-02   1.6065380e-01   3.9324436e-03   1.3631720e+00   5.7546804e+00
   1.1949094e-01   7.1790146e-02   1.5168232e-01   3.8614154e-03   1.4077886e+00   5.7070689e+00
   1.2593627e-01   7.3604778e-02   1.4130511e-01   3.7961492e-03   1.3705357e+00   5.6329072e+00
   1.3111126e-01   7.5673682e-02   1.3004130e-01   3.7388338e-03   1.3921009e+00   5.5459322e+00
   1.3454194e-01   7.7919964e-02   1.1835470e-01   3.6906742e-03   1.3902538e+00   5.4589268e+00
   1.3593889e-01   8.0213774e-02   1.0659824e-01   3.6503612e-03   1.3901185e+00   5.3957983e+00
   1.3535143e-01   8.2377142e-02   9.5042098e-02   3.6150892e-03   1.3946430e+00   5.0301684e+00
   1.3299896e-01   8.4215574e-02   8.3930778e-02   3.5829584e-03   1.3711236e+00   4.5034747e+00
   1.2911360e-01   8.5559440e-02   7.3453682e-02   3.5514958e-03   1.3893066e+00   4.1040885e+00
   1.2394144e-01   8.6293544e-02   6.3728580e-02   3.5175374e-03   1.3821851e+00   3.7277713e+00
   1.1773193e-01   8.6403876e-02   5.4821802e-02   3.4795652e-03   1.3960446e+00   3.5068620e+00
   1.1073093e-01   8.5961808e-02   4.6757112e-02   3.4379444e-03   1.3968660e+00   3.4019790e+00
   1.0319685e-01   8.5062554e-02   3.9534210e-02   3.3950752e-03   1.3814383e+00   3.3787679e+00
   9.5401524e-02   8.3768216e-02   3.3144464e-02   3.3536946e-03   1.3932237e+00   3.4398862e+00
   8.7583734e-02   8.2110560e-02   2.7565856e-02   3.3152320e-03   1.3820122e+00   3.3542799e+00
   7.9924460e-02   8.0126354e-02   2.2758988e-02   3.2813254e-03   1.3820665e+00   3.1632879e+00
   7.2538780e-02   7.7813022e-02   1.8685186e-02   3.2536372e-03   1.3788468e+00   3.1946791e+00
   6.5472500e-02   7.5124708e-02   1.5306299e-02   3.2321066e-03   1.3709666e+00   3.1863116e+00
   5.8756720e-02   7.2034446e-02   1.2575476e-02   3.2163570e-03   1.3852063e+00   3.4135836e+00
   5.2430482e-02   6.8557670e-02   1.0445702e-02   3.2074232e-03   1.3846898e+00   3.7075334e+00
   4.6501782e-02   6.4758270e-02   8.8665687e-03   3.2056074e-03   1.3801450e+00   3.5395522e+00
   4.0962686e-02   6.0727520e-02   7.7799241e-03   3.2104700e-03   1.3774175e+00   3.7280398e+00
   3.5843196e-02   5.6564636e-02   7.1247549e-03   3.2228140e-03   1.3804384e+00   3.4310571e+00
   3.1194668e-02   5.2379850e-02   6.8415935e-03   3.2430852e-03   1.3909884e+00   3.4354252e+00
   2.7047436e-02   4.8285500e-02   6.8731295e-03   3.2697998e-03   1.3809399e+00   3.3735690e+00
   2.3412154e-02   4.4384316e-02   7.1649171e-03   3.3004062e-03   1.3724238e+00   3.0816810e+00
   2.0300568e-02   4.0753942e-02   7.6729661e-03   3.3333564e-03   1.3780693e+00   3.7189090e+00
   1.7730074e-02   3.7448614e-02   8.3603577e-03   3.3682152e-03   1.3804556e+00   3.9781144e+00
   1.5707942e-02   3.4509114e-02   9.1876137e-03   3.4036252e-03   1.3825344e+00   1.6798358e+01
   1.4233592e-02   3.1959040e-02   1.0116565e-02   3.4374158e-03   1.3779327e+00   4.2234376e+01
   1.3307551e-02   2.9800548e-02   1.1116941e-02   3.4682924e-03   1.3735305e+00   6.1254121e+01
   1.2923480e-02   2.8011574e-02   1.2164615e-02   3.4958090e-03   1.3704561e+00   7.5735207e+01
   1.3064103e-02   2.6562698e-02   1.3235066e-02   3.5193374e-03   1.3649776e+00   8.7783619e+01
   1.3703040e-02   2.5425738e-02   1.4308149e-02   3.5378068e-03   1.3725334e+00   9.5394229e+01
   1.4810274e-02   2.4559596e-02   1.5380487e-02   3.5494348e-03   1.3723926e+00   1.0228642e+02
   1.6358492e-02   2.3924212e-02   1.6457615e-02   3.5522114e-03   1.3665566e+00   1.0720031e+02
   1.8319918e-02   2.3497318e-02   1.7539700e-02   3.5451828e-03   1.3795940e+00   1.1085037e+02
   2.0662084e-02   2.3262314e-02   1.8631908e-02   3.5283732e-03   1.3780157e+00   1.1363041e+02
   2.3352744e-02   2.3208840e-02   1.9746666e-02   3.5019282e-03   1.3709929e+00   1.1519405e+02
   2.6362884e-02   2.3345038e-02   2.0893968e-02   3.4660350e-03   1.3765086e+00   1.1625796e+02
   2.9659342e-02   2.3697376e-02   2.2094646e-02   3.4232694e-03   1.3804483e+00   1.1672399e+02
   3.3188748e-02   2.4310582e-02   2.3371740e-02   3.3795804e-03   1.3793966e+00   1.1710022e+02
   3.6868408e-02   2.5245116e-02   2.4740118e-02   3.3401460e-03   1.3658832e+00   1.1712370e+02
   4.0581028e-02   2.6561870e-02   2.6227842e-02   3.3071330e-03   1.3759636e+00   1.1711533e+02
   4.4181878e-02   2.8304368e-02   2.7876444e-02   3.2814014e-03   1.3881667e+00   1.1717391e+02
   4.7517256e-02   3.0501662e-02   2.9734720e-02   3.2635104e-03   1.3812296e+00   1.1713562e+02
   5.0430126e-02   3.3178132e-02   3.1848280e-02   3.2527180e-03   1.3871539e+00   1.1722596e+02
   5.2821890e-02   3.6349186e-02   3.4238768e-02   3.2470066e-03   1.3762103e+00   1.1695573e+02
   5.4674916e-02   4.0027328e-02   3.6900396e-02   3.2448168e-03   1.3710803e+00   1.1666032e+02
   5.5983816e-02   4.4209922e-02   3.9809310e-02   3.2439992e-03   1.3876161e+00   1.1649941e+02
   5.6764498e-02   4.8866238e-02   4.2919594e-02   3.2417700e-03   1.3818191e+00   1.1606364e+02
   5.7064252e-02   5.3956024e-02   4.6146806e-02   3.2361138e-03   1.3749391e+00   1.1563288e+02
   5.6931720e-02   5.9422754e-02   4.9366146e-02   3.2256612e-03   1.3893271e+00   1.1530760e+02
   5.6402482e-02   6.5186242e-02   5.2425544e-02   3.2105028e-03   1.3996142e+00   1.1504953e+02
   5.5506146e-02   7.1143196e-02   5.5168654e-02   3.1921838e-03   1.3866084e+00   1.1485758e+02
   5.4313814e-02   7.7166212e-02   5.7433998e-02   3.1740128e-03   1.3820097e+00   1.1461938e+02
   5.2921942e-02   8.3124910e-02   5.9096196e-02   3.1605506e-03   1.3921339e+00   1.1425649e+02
   5.1406106e-02   8.8911988e-02   6.0098396e-02   3.1554990e-03   1.3835486e+00   1.1383238e+02
   4.9825254e-02   9.4425988e-02   6.0404544e-02   3.1613320e-03   1.3900966e+00   1.1339158e+02
   4.8230512e-02   9.9518058e-02   6.0083240e-02   3.1792670e-03   1.4047470e+00   1.1288958e+02
   4.6662934e-02   1.0395993e-01   5.9340396e-02   3.2092918e-03   1.3931388e+00   1.1235935e+02
   4.5160024e-02   1.0743959e-01   5.8395242e-02   3.2495770e-03   1.3954479e+00   1.1166763e+02
   4.3765960e-02   1.0963892e-01   5.7467556e-02   3.2963156e-03   1.3996556e+00   1.1100384e+02
   4.2523738e-02   1.1029903e-01   5.6774080e-02   3.3456756e-03   1.4007069e+00   1.1043457e+02
   4.1478692e-02   1.0929640e-01   5.6486360e-02   3.3948846e-03   1.4030128e+00   1.0962837e+02
   4.0665156e-02   1.0674492e-01   5.6723250e-02   3.4411914e-03   1.3818854e+00   1.0884755e+02
   4.0094726e-02   1.0286706e-01   5.7554412e-02   3.4810658e-03   1.3910387e+00   1.0777051e+02
   3.9794164e-02   9.7902474e-02   5.9010900e-02   3.5113922e-03   1.4090108e+00   1.0627626e+02
   3.9795428e-02   9.2161174e-02   6.1081386e-02   3.5312068e-03   1.3935752e+00   1.0489267e+02
   4.0094748e-02   8.5952262e-02   6.3706172e-02   3.5410082e-03   1.3868813e+00   1.0318395e+02
   4.0656168e-02   7.9519640e-02   6.6764148e-02   3.5407374e-03   1.3867330e+00   1.0127491e+02
   4.1412454e-02   7.3054716e-02   7.0062992e-02   3.5298650e-03   1.3915117e+00   9.9101932e+01
   4.2268606e-02   6.6727592e-02   7.3341654e-02   3.5079240e-03   1.3841839e+00   9.6660420e+01
   4.3144762e-02   6.0691004e-02   7.6282460e-02   3.4735288e-03   1.3874175e+00   9.4485311e+01
   4.3995662e-02   5.5049960e-02   7.8556920e-02   3.4236004e-03   1.4049554e+00   9.1901576e+01
   4.4781024e-02   4.9865248e-02   7.9933662e-02   3.3547242e-03   1.3917496e+00   8.9475385e+01
   4.5471422e-02   4.5172408e-02   8.0377456e-02   3.2655168e-03   1.3916295e+00   8.7277619e+01
   4.6078424e-02   4.0985982e-02   7.9992116e-02   3.1563142e-03   1.3926915e+00   8.4397159e+01
   4.6629132e-02   3.7296810e-02   7.8908380e-02   3.0280396e-03   1.3998995e+00   8.1322046e+01
   4.7136918e-02   3.4078810e-02   7.7227728e-02   2.8843596e-03   1.4064710e+00   7.8448551e+01
   4.7612296e-02   3.1284980e-02   7.5013914e-02   2.7332988e-03   1.3870994e+00   7.5966963e+01
   4.8066224e-02   2.8844276e-02   7.2325998e-02   2.5854138e-03   1.3939410e+00   7.2634113e+01
   4.8526120e-02   2.6690592e-02   6.9184306e-02   2.4525338e-03   1.3927215e+00   6.8866766e+01
   4.9038840e-02   2.4766468e-02   6.5584182e-02   2.3475128e-03   1.3936554e+00   6.6129849e+01
   4.9631590e-02   2.3024932e-02   6.1561378e-02   2.2833394e-03   1.4077882e+00   6.2835794e+01
   5.0314612e-02   2.1451552e-02   5.7185096e-02   2.2751462e-03   1.4003501e+00   5.8731405e+01
   5.1092182e-02   2.0043078e-02   5.2602000e-02   2.3430392e-03   1.3961706e+00   5.5095947e+01
   5.1939254e-02   1.8796299e-02   4.8004232e-02   2.5095204e-03   1.3942551e+00   5.2140792e+01
   5.2796494e-02   1.7716489e-02   4.3542740e-02   2.7980498e-03   1.3948849e+00   5.0028114e+01
   5.3576916e-02   1.6802913e-02   3.9343044e-02   3.2344722e-03   1.3916221e+00   4.7555893e+01
   5.4179012e-02   1.6043329e-02   3.5500122e-02   3.8468742e-03   1.3932677e+00   4.4338700e+01
   5.4515486e-02   1.5422368e-02   3.2071904e-02   4.6662120e-03   1.4009221e+00   4.2723999e+01
   5.4541910e-02   1.4932127e-02   2.9095274e-02   5.7239934e-03   1.3845525e+00   4.1250635e+01
   5.4276472e-02   1.4566226e-02   2.6584202e-02   7.0490184e-03   1.3811490e+00   3.8432127e+01
   5.3781612e-02   1.4321324e-02   2.4527024e-02   8.6663934e-03   1.3903575e+00   3.6860370e+01
   5.3126178e-02   1.4206144e-02   2.2886394e-02   1.0595818e-02   1.3815656e+00   3.5578244e+01
   5.2374282e-02   1.4225997e-02   2.1614880e-02   1.2850079e-02   1.3856187e+00   3.3413640e+01
   5.1569922e-02   1.4382865e-02   2.0674682e-02   1.5433580e-02   1.3929730e+00   3.1458399e+01
   5.0727694e-02   1.4687502e-02   2.0039826e-02   1.8340759e-02   1.3913428e+00   2.8604407e+01
   4.9857394e-02   1.5156202e-02   1.9683744e-02   2.1552603e-02   1.3920157e+00   2.5183961e+01
   4.9004540e-02   1.5807385e-02   1.9579136e-02   2.5035441e-02   1.3929401e+00   2.3060875e+01
   4.8252360e-02   1.6658742e-02   1.9709112e-02   2.8741007e-02   1.3905738e+00   2.1685922e+01
   4.7668456e-02   1.7723888e-02   2.0062148e-02   3.2607615e-02   1.3849524e+00   1.9656914e+01
   4.7297810e-02   1.9009221e-02   2.0629888e-02   3.6565571e-02   1.3965398e+00   1.7353674e+01
   4.7183474e-02   2.0511522e-02   2.1415332e-02   4.0527969e-02   1.3891080e+00   1.5363580e+01
   4.7358142e-02   2.2218820e-02   2.2423460e-02   4.4378241e-02   1.3856246e+00   1.3094791e+01
   4.7835026e-02   2.4108696e-02   2.3660454e-02   4.7973919e-02   1.3947721e+00   1.0892693e+01
   4.8592042e-02   2.6148384e-02   2.5158352e-02   5.1172395e-02   1.3788485e+00   8.4398347e+00
   4.9575460e-02   2.8295260e-02   2.6988642e-02   5.3877507e-02   1.4012200e+00   6.6142264e+00
   5.0738692e-02   3.0487424e-02   2.9247180e-02   5.6046241e-02   1.3805931e+00   6.5429256e+00
   5.2087150e-02   3.2647918e-02   3.2023208e-02   5.7635873e-02   1.3815109e+00   5.6193609e+00
   5.3657128e-02   3.4711028e-02   3.5392602e-02   5.8562065e-02   1.3995417e+00   4.2951553e+00
   5.5475176e-02   3.6620254e-02   3.9427550e-02   5.8724561e-02   1.3740169e+00   4.3076068e+00
   5.7579466e-02   3.8317498e-02   4.4192890e-02   5.8056109e-02   1.4111413e+00   4.3618838e+00
   6.0011666e-02   3.9773338e-02   4.9731234e-02   5.6550059e-02   1.3610873e+00   3.8486488e+00
   6.2805168e-02   4.0986456e-02   5.6040222e-02   5.4278017e-02   1.3986304e+00   2.9685648e+00
   6.6016272e-02   4.1965566e-02   6.3076802e-02   5.1377263e-02   1.3849160e+00   2.3940768e+00
   6.9725920e-02   4.2763120e-02   7.0749766e-02   4.8030063e-02   1.3587334e+00   2.1311257e+00
   7.4007748e-02   4.3459404e-02   7.8907266e-02   4.4430373e-02   1.4415068e+00   1.7896915e+00
   7.8900782e-02   4.4104032e-02   8.7351304e-02   4.0742231e-02   1.3218068e+00   1.5816438e+00
   8.4395644e-02   4.4706490e-02   9.5820296e-02   3.7098911e-02   1.4516433e+00   1.5444436e+00
   9.0415988e-02   4.5247458e-02   1.0398628e-01   3.3611231e-02   1.3585298e+00   1.6944680e+00
   9.6818234e-02   4.5705120e-02   1.1145348e-01   3.0363941e-02   1.3734424e+00   1.5544328e+00
   1.0345077e-01   4.6072874e-02   1.1778447e-01   2.7408699e-02   1.4437335e+00   1.4849669e+00
   1.1018168e-01   4.6348998e-02   1.2258116e-01   2.4765195e-02   1.2817818e+00   1.5563155e+00
   1.1684804e-01   4.6521164e-02   1.2558616e-01   2.2439397e-02   1.5246220e+00   1.2111919e+00
   1.2327211e-01   4.6573080e-02   1.2677059e-01   2.0432947e-02   1.1073715e+00   1.0030225e+00
   1.2930928e-01   4.6504996e-02   1.2624043e-01   1.8739383e-02   1.4208646e+00   9.1605213e-01
   1.3481800e-01   4.6332416e-02   1.2416258e-01   1.7346041e-02   1.0325878e+00   1.0178606e+00
   1.3961943e-01   4.6075602e-02   1.2078006e-01   1.6237855e-02   1.1487491e+00   1.2922749e+00
   1.4345159e-01   4.5756552e-02   1.1635865e-01   1.5397113e-02   1.2730219e+00   1.1994812e+00
   1.4599364e-01   4.5415386e-02   1.1121628e-01   1.4801551e-02   7.8614750e-01   1.0270127e+00
   1.4700416e-01   4.5095834e-02   1.0570458e-01   1.4424900e-02   1.7849905e+01   1.0007350e+00
   1.4632072e-01   4.4811478e-02   1.0010734e-01   1.4242399e-02   4.6528942e+01   1.0234507e+00
   1.4380543e-01   4.4553372e-02   9.4630840e-02   1.4238452e-02   6.7996909e+01   9.6178411e-01
   1.3941254e-01   4.4295838e-02   8.9421176e-02   1.4408008e-02   8.6351243e+01   1.0920297e+00
   1.3315685e-01   4.3990746e-02   8.4551214e-02   1.4747218e-02   9.9308168e+01   1.0462986e+00
   1.2514650e-01   4.3584020e-02   8.0031250e-02   1.5248479e-02   1.0706072e+02   4.6184809e-01
   1.1574383e-01   4.3038012e-02   7.5861544e-02   1.5906084e-02   1.1288557e+02   4.0201544e-01
   1.0545992e-01   4.2324854e-02   7.2013208e-02   1.6713675e-02   1.1611093e+02   6.0694265e-01
   9.4769474e-02   4.1431974e-02   6.8426024e-02   1.7659107e-02   1.1905628e+02   5.9746942e-01
   8.4082618e-02   4.0369984e-02   6.5075326e-02   1.8728417e-02   1.2066049e+02   5.6227195e-01
   7.3724360e-02   3.9148840e-02   6.1959514e-02   1.9906339e-02   1.2148695e+02   3.6312562e-01
   6.3929722e-02   3.7788000e-02   5.9063506e-02   2.1169401e-02   1.2199518e+02   3.4254311e-01
   5.4865836e-02   3.6340760e-02   5.6370634e-02   2.2484023e-02   1.2194413e+02   3.7056384e-01
   4.6653444e-02   3.4869870e-02   5.3891332e-02   2.3823475e-02   1.2206804e+02   3.3118386e-01
   3.9365228e-02   3.3414930e-02   5.1651064e-02   2.5170431e-02   1.2178769e+02   3.7454788e-01
   3.3022942e-02   3.2012636e-02   4.9651772e-02   2.6497135e-02   1.2140608e+02   3.2173677e-01
   2.7616792e-02   3.0725224e-02   4.7881504e-02   2.7763033e-02   1.2072556e+02   2.1531869e-01
   2.3108780e-02   2.9620814e-02   4.6319602e-02   2.8918151e-02   1.2011205e+02   1.7355079e-01
   1.9438432e-02   2.8751350e-02   4.4932972e-02   2.9910049e-02   1.1993411e+02   1.9837597e-01
   1.6530512e-02   2.8153310e-02   4.3686176e-02   3.0678981e-02   1.1952540e+02   2.0660833e-01
   1.4297841e-02   2.7854830e-02   4.2528760e-02   3.1159771e-02   1.1922922e+02   1.8627513e-01
   1.2649897e-02   2.7878720e-02   4.1415610e-02   3.1296085e-02   1.1905917e+02   2.0427826e-01
   1.1496402e-02   2.8239976e-02   4.0324298e-02   3.1023579e-02   1.1872043e+02   1.9325873e-01
   1.0749809e-02   2.8939362e-02   3.9244362e-02   3.0312805e-02   1.1831315e+02   2.0931850e-01
   1.0331776e-02   2.9955496e-02   3.8178836e-02   2.9202525e-02   1.1789539e+02   1.9206195e-01
   1.0177931e-02   3.1249056e-02   3.7119260e-02   2.7755857e-02   1.1757775e+02   4.2449042e-01
   1.0235663e-02   3.2780002e-02   3.6031254e-02   2.6060739e-02   1.1717716e+02   1.6346353e+00
   1.0461040e-02   3.4519046e-02   3.4872080e-02   2.4215907e-02   1.1667639e+02   2.7209021e+00
   1.0822984e-02   3.6442854e-02   3.3611546e-02   2.2296797e-02   1.1624783e+02   2.5988945e+00
   1.1304325e-02   3.8520602e-02   3.2228346e-02   2.0361103e-02   1.1566571e+02   2.5870168e+00
   1.1889204e-02   4.0708590e-02   3.0699376e-02   1.8457865e-02   1.1486418e+02   2.9864547e+00
   1.2551330e-02   4.2974078e-02   2.9032994e-02   1.6628715e-02   1.1402673e+02   3.3008236e+00
   1.3254872e-02   4.5293174e-02   2.7272786e-02   1.4900702e-02   1.1325529e+02   3.7310577e+00
   1.3963544e-02   4.7618522e-02   2.5461430e-02   1.3285335e-02   1.1255402e+02   3.8165063e+00
   1.4638688e-02   4.9890130e-02   2.3640842e-02   1.1786509e-02   1.1178375e+02   3.9259007e+00
   1.5233306e-02   5.2045322e-02   2.1858140e-02   1.0410855e-02   1.1087900e+02   4.3631790e+00
   1.5704610e-02   5.4010616e-02   2.0157804e-02   9.1687404e-03   1.0978177e+02   4.5417889e+00
   1.6013108e-02   5.5700996e-02   1.8573266e-02   8.0656874e-03   1.0838266e+02   4.8043596e+00
   1.6132878e-02   5.7036512e-02   1.7122341e-02   7.1023074e-03   1.0655599e+02   5.1653512e+00
   1.6079046e-02   5.7982650e-02   1.5821833e-02   6.2751594e-03   1.0425260e+02   5.3079964e+00
   1.5887168e-02   5.8545850e-02   1.4692952e-02   5.5776658e-03   1.0211576e+02   5.6772803e+00
   1.5594440e-02   5.8724312e-02   1.3748790e-02   5.0017772e-03   1.0000411e+02   6.0884097e+00
   1.5244144e-02   5.8505444e-02   1.2988375e-02   4.5364492e-03   9.7290287e+01   5.9488903e+00
   1.4877296e-02   5.7904892e-02   1.2402007e-02   4.1681440e-03   9.4411057e+01   5.5915842e+00
   1.4527038e-02   5.6960812e-02   1.1987305e-02   3.8821912e-03   9.0969151e+01   5.5599811e+00
   1.4216359e-02   5.5728660e-02   1.1751602e-02   3.6640330e-03   8.7204585e+01   5.5909099e+00
   1.3963122e-02   5.4301520e-02   1.1704359e-02   3.4990322e-03   8.3167744e+01   5.4593021e+00
   1.3784043e-02   5.2772894e-02   1.1864751e-02   3.3730570e-03   7.8265013e+01   5.3973697e+00
   1.3690322e-02   5.1212898e-02   1.2269542e-02   3.2765110e-03   7.3947720e+01   5.4770512e+00
   1.3688973e-02   4.9670922e-02   1.2966082e-02   3.2048294e-03   6.9304029e+01   5.7566787e+00
   1.3782688e-02   4.8172384e-02   1.3997437e-02   3.1552790e-03   6.3779436e+01   5.9925432e+00
   1.3970065e-02   4.6741124e-02   1.5401272e-02   3.1253370e-03   5.8609496e+01   6.0163567e+00
   1.4249876e-02   4.5393856e-02   1.7211877e-02   3.1127620e-03   5.3247987e+01   6.0194794e+00
   1.4620582e-02   4.4136810e-02   1.9455936e-02   3.1150558e-03   4.8336534e+01   6.0566543e+00
   1.5075742e-02   4.2963810e-02   2.2155346e-02   3.1278754e-03   4.3579150e+01   6.1048694e+00
   1.5603758e-02   4.1864820e-02   2.5329950e-02   3.1460976e-03   3.9620027e+01   6.1884123e+00
   1.6191750e-02   4.0876868e-02   2.9000084e-02   3.1652778e-03   3.6917760e+01   6.3709426e+00
   1.6820800e-02   4.0055788e-02   3.3170418e-02   3.1816468e-03   3.4177748e+01   6.4604871e+00
   1.7466210e-02   3.9429138e-02   3.7833924e-02   3.1926062e-03   3.2460508e+01   6.4005425e+00
   1.8107468e-02   3.9011912e-02   4.2992118e-02   3.1964346e-03   3.0608105e+01   6.3275867e+00
   1.8727962e-02   3.8805500e-02   4.8642376e-02   3.1932364e-03   2.8447121e+01   6.2978228e+00
   1.9307716e-02   3.8781326e-02   5.4793518e-02   3.1852020e-03   2.7310551e+01   6.3200557e+00
   1.9820274e-02   3.8893052e-02   6.1463576e-02   3.1753910e-03   2.5375440e+01   6.3421741e+00
   2.0234464e-02   3.9089392e-02   6.8640750e-02   3.1670342e-03   2.3277711e+01   6.3996454e+00
   2.0510932e-02   3.9314232e-02   7.6258854e-02   3.1623482e-03   2.1713881e+01   6.4302238e+00
   2.0614620e-02   3.9552068e-02   8.4208078e-02   3.1631082e-03   1.9971851e+01   6.4219091e+00
   2.0538376e-02   3.9838754e-02   9.2342298e-02   3.1707896e-03   1.9286871e+01   6.4252053e+00
   2.0306968e-02   4.0218758e-02   1.0044110e-01   3.1869186e-03   1.7896237e+01   6.4387847e+00
   1.9972828e-02   4.0745124e-02   1.0823364e-01   3.2152890e-03   1.5288521e+01   6.4452941e+00
   1.9590844e-02   4.1474602e-02   1.1540468e-01   3.2609456e-03   1.3983513e+01   6.4568912e+00
   1.9205018e-02   4.2450954e-02   1.2162209e-01   3.3277494e-03   1.2584756e+01   6.4757086e+00
   1.8863124e-02   4.3695066e-02   1.2650158e-01   3.4184080e-03   9.9585364e+00   6.4358579e+00
   1.8608288e-02   4.5193056e-02   1.2958454e-01   3.5348180e-03   7.8134535e+00   6.4350934e+00
   1.8467500e-02   4.6911248e-02   1.3065838e-01   3.6781940e-03   6.5184607e+00   6.3477908e+00
   1.8451726e-02   4.8830784e-02   1.2978819e-01   3.8498440e-03   4.9046767e+00   6.2352753e+00
   1.8559626e-02   5.0958118e-02   1.2720744e-01   4.0497180e-03   3.7140665e+00   6.1789897e+00
   1.8786042e-02   5.3302862e-02   1.2338469e-01   4.2752226e-03   3.2870625e+00   5.9304134e+00
   1.9120866e-02   5.5863150e-02   1.1878078e-01   4.5220124e-03   2.4603328e+00   5.8150354e+00
   1.9548394e-02   5.8627662e-02   1.1374438e-01   4.7841826e-03   1.9889405e+00   5.8073543e+00
   2.0048180e-02   6.1578762e-02   1.0858869e-01   5.0549812e-03   1.6638541e+00   5.7296310e+00
   2.0592112e-02   6.4713662e-02   1.0357208e-01   5.3249182e-03   1.2993916e+00   5.5500496e+00
   2.1155390e-02   6.8067158e-02   9.8894950e-02   5.5822610e-03   1.4074459e+00   5.0845308e+00
   2.1727160e-02   7.1669346e-02   9.4667646e-02   5.8191964e-03   1.3692893e+00   4.8929415e+00
   2.2299402e-02   7.5485470e-02   9.0922404e-02   6.0338656e-03   1.3716469e+00   4.7223841e+00
   2.2856818e-02   7.9414048e-02   8.7654110e-02   6.2292544e-03   1.4082318e+00   4.1731826e+00
   2.3373986e-02   8.3299526e-02   8.4858772e-02   6.4088190e-03   1.3745092e+00   3.8582324e+00
   2.3805148e-02   8.6963800e-02   8.2526860e-02   6.5721754e-03   1.4037004e+00   3.7126814e+00
   2.4090074e-02   9.0269036e-02   8.0594846e-02   6.7162874e-03   1.3761664e+00   3.4681757e+00
   2.4183658e-02   9.3144928e-02   7.8950490e-02   6.8340466e-03   1.3900651e+00   3.2935270e+00
   2.4070584e-02   9.5608000e-02   7.7475482e-02   6.9159858e-03   1.3836604e+00   3.3762762e+00
   2.3761220e-02   9.7773480e-02   7.6075142e-02   6.9545926e-03   1.3746399e+00   3.3239033e+00
   2.3285394e-02   9.9793482e-02   7.4665620e-02   6.9455000e-03   1.3892835e+00   3.3326156e+00
   2.2684396e-02   1.0180488e-01   7.3140606e-02   6.8896936e-03   1.3826778e+00   3.5676549e+00
   2.2010678e-02   1.0395842e-01   7.1334542e-02   6.7899306e-03   1.3904927e+00   3.5101106e+00
   2.1322874e-02   1.0643716e-01   6.9114428e-02   6.6522090e-03   1.3864576e+00   3.6298822e+00
   2.0671260e-02   1.0939860e-01   6.6511610e-02   6.4900922e-03   1.3784959e+00   3.5475520e+00
   2.0088070e-02   1.1291128e-01   6.3639772e-02   6.3163386e-03   1.3760427e+00   3.4490512e+00
   1.9585880e-02   1.1692786e-01   6.0616670e-02   6.1379136e-03   1.3800381e+00   3.5342305e+00
   1.9166434e-02   1.2127658e-01   5.7572112e-02   5.9571828e-03   1.3812084e+00   3.5059121e+00
   1.8824806e-02   1.2567115e-01   5.4598086e-02   5.7738944e-03   1.3747535e+00   3.5966535e+00
   1.8562344e-02   1.2978802e-01   5.1749298e-02   5.5875640e-03   1.3738785e+00   3.2695634e+00
   1.8399890e-02   1.3338806e-01   4.9066750e-02   5.3949840e-03   1.3789461e+00   3.6019640e+00
   1.8362772e-02   1.3627037e-01   4.6576592e-02   5.1934708e-03   1.3792464e+00   3.3566846e+00
   1.8470038e-02   1.3815251e-01   4.4349554e-02   4.9868238e-03   1.3751233e+00   3.5314506e+00
   1.8733840e-02   1.3875857e-01   4.2501878e-02   4.7804768e-03   1.3790707e+00   3.7841637e+00
   1.9157004e-02   1.3790830e-01   4.1129802e-02   4.5773576e-03   1.3787813e+00   5.4294369e+00
   1.9731216e-02   1.3551921e-01   4.0306230e-02   4.3781734e-03   1.3765879e+00   2.1825831e+01
   2.0447008e-02   1.3171558e-01   4.0085956e-02   4.1822292e-03   1.3775473e+00   4.6324202e+01
   2.1307774e-02   1.2679314e-01   4.0498054e-02   3.9901582e-03   1.3721651e+00   6.4541231e+01
   2.2315568e-02   1.2099803e-01   4.1543160e-02   3.8040374e-03   1.3722576e+00   7.9140698e+01
   2.3458176e-02   1.1449025e-01   4.3200766e-02   3.6271872e-03   1.3783389e+00   8.9873722e+01
   2.4719408e-02   1.0747115e-01   4.5424910e-02   3.4640422e-03   1.3741951e+00   9.7075429e+01
   2.6079416e-02   1.0020914e-01   4.8138234e-02   3.3186530e-03   1.3725098e+00   1.0265657e+02
   2.7511900e-02   9.2937100e-02   5.1251820e-02   3.1932706e-03   1.3745298e+00   1.0693619e+02
   2.9001502e-02   8.5826852e-02   5.4668848e-02   3.0869646e-03   1.3614808e+00   1.1040480e+02
   3.0547816e-02   7.9026740e-02   5.8325578e-02   2.9969736e-03   1.3655613e+00   1.1279548e+02
   3.2159402e-02   7.2656024e-02   6.2201404e-02   2.9202214e-03   1.3756728e+00   1.1483445e+02
   3.3861978e-02   6.6795636e-02   6.6267224e-02   2.8540224e-03   1.3647723e+00   1.1587843e+02
   3.5674724e-02   6.1467150e-02   7.0459648e-02   2.7963806e-03   1.3711235e+00   1.1634996e+02
   3.7588468e-02   5.6641418e-02   7.4678674e-02   2.7453650e-03   1.3731934e+00   1.1672546e+02
   3.9574770e-02   5.2274444e-02   7.8846640e-02   2.7000460e-03   1.3705617e+00   1.1650550e+02
   4.1583086e-02   4.8314090e-02   8.2899822e-02   2.6603862e-03   1.3835716e+00   1.1641700e+02
   4.3560912e-02   4.4698768e-02   8.6837700e-02   2.6266896e-03   1.3768517e+00   1.1648217e+02
   4.5455752e-02   4.1377858e-02   9.0855580e-02   2.5995974e-03   1.3689305e+00   1.1641327e+02
   4.7178878e-02   3.8339068e-02   9.5237876e-02   2.5795942e-03   1.3801711e+00   1.1627186e+02
   4.8634366e-02   3.5582024e-02   1.0025144e-01   2.5674486e-03   1.3820985e+00   1.1615710e+02
   4.9774426e-02   3.3087280e-02   1.0611892e-01   2.5641374e-03   1.3841291e+00   1.1601894e+02
   5.0602738e-02   3.0815648e-02   1.1295679e-01   2.5710886e-03   1.3876136e+00   1.1553663e+02
   5.1139042e-02   2.8711166e-02   1.2081765e-01   2.5901942e-03   1.3852008e+00   1.1492754e+02
   5.1408576e-02   2.6738370e-02   1.2969828e-01   2.6227104e-03   1.3962511e+00   1.1440130e+02
   5.1473220e-02   2.4893722e-02   1.3949652e-01   2.6692862e-03   1.3888941e+00   1.1367105e+02
   5.1412458e-02   2.3174258e-02   1.4998042e-01   2.7292084e-03   1.3844419e+00   1.1305797e+02
   5.1300924e-02   2.1572894e-02   1.6079568e-01   2.8000810e-03   1.4109296e+00   1.1265896e+02
   5.1211288e-02   2.0091022e-02   1.7164632e-01   2.8795218e-03   1.4007620e+00   1.1205054e+02
   5.1187014e-02   1.8739283e-02   1.8238363e-01   2.9655650e-03   1.3923463e+00   1.1137999e+02
   5.1235730e-02   1.7519248e-02   1.9290304e-01   3.0566728e-03   1.3994773e+00   1.1079435e+02
   5.1327742e-02   1.6421118e-02   2.0309005e-01   3.1522204e-03   1.3828471e+00   1.1031639e+02
   5.1403252e-02   1.5444072e-02   2.1275801e-01   3.2519304e-03   1.3815501e+00   1.0980812e+02
   5.1387762e-02   1.4593226e-02   2.2158979e-01   3.3548812e-03   1.3795367e+00   1.0931036e+02
   5.1187582e-02   1.3869410e-02   2.2913119e-01   3.4598058e-03   1.3861060e+00   1.0878541e+02
   5.0725634e-02   1.3269801e-02   2.3470537e-01   3.5658542e-03   1.4045900e+00   1.0788471e+02
   4.9968968e-02   1.2784238e-02   2.3754115e-01   3.6716136e-03   1.3904116e+00   1.0687917e+02
   4.8927256e-02   1.2399206e-02   2.3704747e-01   3.7747470e-03   1.3828098e+00   1.0574782e+02
   4.7661310e-02   1.2104182e-02   2.3285761e-01   3.8725806e-03   1.3997885e+00   1.0439765e+02
   4.6254362e-02   1.1891041e-02   2.2511247e-01   3.9622152e-03   1.3957278e+00   1.0299513e+02
   4.4781842e-02   1.1752607e-02   2.1450629e-01   4.0402734e-03   1.3884721e+00   1.0153982e+02
   4.3303396e-02   1.1676481e-02   2.0182573e-01   4.1028196e-03   1.3906857e+00   9.9973971e+01
   4.1861786e-02   1.1647513e-02   1.8786305e-01   4.1481756e-03   1.3887829e+00   9.8214538e+01
   4.0490910e-02   1.1654834e-02   1.7338834e-01   4.1769126e-03   1.3980229e+00   9.6349981e+01
   3.9229262e-02   1.1689056e-02   1.5901774e-01   4.1891004e-03   1.3968090e+00   9.4199123e+01
   3.8128922e-02   1.1745823e-02   1.4519771e-01   4.1849524e-03   1.3875914e+00   9.1959194e+01
   3.7231450e-02   1.1827632e-02   1.3218138e-01   4.1656914e-03   1.3884995e+00   8.9718402e+01
   3.6565736e-02   1.1935664e-02   1.2006987e-01   4.1336228e-03   1.3938986e+00   8.7425932e+01
   3.6153646e-02   1.2067374e-02   1.0887695e-01   4.0907832e-03   1.3993500e+00   8.5107787e+01
   3.5989874e-02   1.2217257e-02   9.8580770e-02   4.0371836e-03   1.3938680e+00   8.2314743e+01
   3.6049550e-02   1.2376947e-02   8.9166216e-02   3.9699096e-03   1.3954361e+00   7.9394791e+01
   3.6300304e-02   1.2539366e-02   8.0659104e-02   3.8860350e-03   1.3902849e+00   7.6919414e+01
   3.6710106e-02   1.2699086e-02   7.3084466e-02   3.7849828e-03   1.3840868e+00   7.4455837e+01
   3.7241528e-02   1.2846840e-02   6.6410190e-02   3.6669602e-03   1.3979583e+00   7.1289865e+01
   3.7837716e-02   1.2968849e-02   6.0580312e-02   3.5363794e-03   1.3925867e+00   6.7985440e+01
   3.8442686e-02   1.3050398e-02   5.5513274e-02   3.3999822e-03   1.3872339e+00   6.5354047e+01
   3.9001620e-02   1.3079722e-02   5.1080208e-02   3.2656288e-03   1.3948566e+00   6.2448377e+01
   3.9460384e-02   1.3051133e-02   4.7128118e-02   3.1478310e-03   1.3984981e+00   5.8762082e+01
   3.9812728e-02   1.2967561e-02   4.3542836e-02   3.0633936e-03   1.4069859e+00   5.6245723e+01
   4.0088464e-02   1.2840468e-02   4.0269544e-02   3.0316776e-03   1.4026275e+00   5.3988878e+01
   4.0299852e-02   1.2683924e-02   3.7271714e-02   3.0765922e-03   1.3937794e+00   5.0587742e+01
   4.0463524e-02   1.2507489e-02   3.4538966e-02   3.2208440e-03   1.3895527e+00   4.8718274e+01
   4.0619910e-02   1.2315069e-02   3.2083192e-02   3.4875412e-03   1.3857998e+00   4.6565040e+01
   4.0796480e-02   1.2105183e-02   2.9905110e-02   3.9013554e-03   1.3821661e+00   4.3535024e+01
   4.1014964e-02   1.1870467e-02   2.7997474e-02   4.4858766e-03   1.3849633e+00   4.2363532e+01
   4.1332414e-02   1.1606649e-02   2.6366814e-02   5.2641772e-03   1.3970807e+00   4.0319775e+01
   4.1821706e-02   1.1314935e-02   2.5034418e-02   6.2582160e-03   1.3915945e+00   3.8179764e+01
   4.2534106e-02   1.0998833e-02   2.4009054e-02   7.4874524e-03   1.3834531e+00   3.7690974e+01
   4.3491324e-02   1.0672450e-02   2.3280434e-02   8.9694124e-03   1.3923625e+00   3.6315359e+01
   4.4681064e-02   1.0356467e-02   2.2824032e-02   1.0717909e-02   1.3982850e+00   3.4697934e+01
   4.6061534e-02   1.0066191e-02   2.2603586e-02   1.2738923e-02   1.3926471e+00   3.3501972e+01
   4.7572186e-02   9.8139818e-03   2.2583790e-02   1.5031748e-02   1.3907331e+00   3.0694802e+01
   4.9161894e-02   9.6154276e-03   2.2728170e-02   1.7590799e-02   1.3978971e+00   2.7003537e+01
   5.0803958e-02   9.4876818e-03   2.2988934e-02   2.0401693e-02   1.3830383e+00   2.4680979e+01
   5.2463930e-02   9.4431474e-03   2.3304778e-02   2.3441993e-02   1.3766687e+00   2.2780672e+01
   5.4098462e-02   9.4871774e-03   2.3621118e-02   2.6682955e-02   1.3910501e+00   2.0508310e+01
   5.5688158e-02   9.6208664e-03   2.3910194e-02   3.0081145e-02   1.3905861e+00   1.9081562e+01
   5.7237490e-02   9.8440198e-03   2.4172318e-02   3.3570295e-02   1.3940953e+00   1.7988816e+01
   5.8739160e-02   1.0154058e-02   2.4454372e-02   3.7062103e-02   1.3830565e+00   1.6705898e+01
   6.0145984e-02   1.0542326e-02   2.4841220e-02   4.0456445e-02   1.3913566e+00   1.5295395e+01
   6.1412488e-02   1.0992500e-02   2.5413538e-02   4.3642671e-02   1.3943869e+00   1.2916940e+01
   6.2560836e-02   1.1488246e-02   2.6237772e-02   4.6486975e-02   1.3750469e+00   1.0937170e+01
   6.3672032e-02   1.2024416e-02   2.7378502e-02   4.8853669e-02   1.3946243e+00   9.1351508e+00
   6.4830672e-02   1.2606370e-02   2.8906904e-02   5.0649561e-02   1.3781893e+00   7.0573626e+00
   6.6099922e-02   1.3241666e-02   3.0891910e-02   5.1832115e-02   1.3837807e+00   6.3022052e+00
   6.7513424e-02   1.3930865e-02   3.3387986e-02   5.2398777e-02   1.3781382e+00   5.2116514e+00
   6.9073174e-02   1.4666964e-02   3.6433236e-02   5.2391547e-02   1.3737722e+00   3.8883576e+00
   7.0800780e-02   1.5440878e-02   4.0051922e-02   5.1896483e-02   1.4088309e+00   3.8882418e+00
   7.2762074e-02   1.6239103e-02   4.4255762e-02   5.1001813e-02   1.3733211e+00   3.9536318e+00
   7.5021270e-02   1.7046224e-02   4.9032368e-02   4.9755779e-02   1.4118492e+00   3.5390308e+00
   7.7629486e-02   1.7849888e-02   5.4326510e-02   4.8181171e-02   1.3637931e+00   2.7844363e+00
   8.0610704e-02   1.8643935e-02   6.0042202e-02   4.6296651e-02   1.3784847e+00   2.0687920e+00
   8.3953270e-02   1.9434084e-02   6.6062784e-02   4.4123237e-02   1.4029107e+00   1.8647905e+00
   8.7659434e-02   2.0233036e-02   7.2240460e-02   4.1706287e-02   1.3282862e+00   1.7431483e+00
   9.1731900e-02   2.1049806e-02   7.8375030e-02   3.9119477e-02   1.4340277e+00   1.6642598e+00
   9.6128924e-02   2.1879010e-02   8.4185882e-02   3.6446315e-02   1.3164270e+00   1.5348633e+00
   1.0074783e-01   2.2708080e-02   8.9325240e-02   3.3772913e-02   1.4168712e+00   1.3593302e+00
   1.0542082e-01   2.3534944e-02   9.3449534e-02   3.1170599e-02   1.3772672e+00   1.3926049e+00
   1.0996935e-01   2.4361956e-02   9.6268720e-02   2.8682541e-02   1.3723487e+00   1.2234783e+00
   1.1420215e-01   2.5193054e-02   9.7692256e-02   2.6349161e-02   1.4539829e+00   1.0771523e+00
   1.1792451e-01   2.6029460e-02   9.7866272e-02   2.4220793e-02   1.1323994e+00   1.1580988e+00
   1.2106032e-01   2.6868448e-02   9.6950718e-02   2.2337065e-02   1.4530976e+00   1.1707767e+00
   1.2362743e-01   2.7717340e-02   9.5051640e-02   2.0714293e-02   9.0768212e-01   1.1584165e+00
   1.2560112e-01   2.8571638e-02   9.2303214e-02   1.9357519e-02   1.4248405e+00   1.0079272e+00
   1.2686601e-01   2.9399912e-02   8.8845390e-02   1.8276913e-02   7.7328359e-01   1.0058753e+00
   1.2720771e-01   3.0163050e-02   8.4778568e-02   1.7480613e-02   2.6309366e+00   9.1458919e-01
   1.2637210e-01   3.0818760e-02   8.0210626e-02   1.6963112e-02   2.2233583e+01   4.1089470e-01
   1.2421118e-01   3.1329076e-02   7.5312574e-02   1.6705698e-02   4.7994579e+01   2.1479576e-01
   1.2070313e-01   3.1665128e-02   7.0292156e-02   1.6680963e-02   6.6450970e+01   2.1726874e-01
   1.1587093e-01   3.1803698e-02   6.5336398e-02   1.6855602e-02   8.2701687e+01   1.5414831e-01
   1.0980024e-01   3.1740238e-02   6.0576526e-02   1.7195957e-02   9.5436008e+01   2.1853411e-01
   1.0262763e-01   3.1486782e-02   5.6102424e-02   1.7680253e-02   1.0372013e+02   1.8732756e-01
   9.4543904e-02   3.1054042e-02   5.1981140e-02   1.8302811e-02   1.0930972e+02   2.4202322e-01
   8.5866816e-02   3.0452116e-02   4.8251620e-02   1.9063867e-02   1.1331965e+02   6.2803325e-01
   7.6973608e-02   2.9710656e-02   4.4934114e-02   1.9955757e-02   1.1631241e+02   8.3374381e-01
   6.8190778e-02   2.8877704e-02   4.2041926e-02   2.0961497e-02   1.1831708e+02   7.3950459e-01
   5.9768148e-02   2.7994040e-02   3.9590914e-02   2.2059161e-02   1.1980181e+02   7.0855439e-01
   5.1880610e-02   2.7099016e-02   3.7589554e-02   2.3232099e-02   1.2039783e+02   7.2014708e-01
   4.4639800e-02   2.6243874e-02   3.6024336e-02   2.4476095e-02   1.2061119e+02   6.4855523e-01
   3.8114374e-02   2.5476286e-02   3.4868440e-02   2.5787371e-02   1.2069012e+02   6.7775881e-01
   3.2341564e-02   2.4826956e-02   3.4075656e-02   2.7150491e-02   1.2047448e+02   5.9435513e-01
   2.7324496e-02   2.4314504e-02   3.3583000e-02   2.8533809e-02   1.2013618e+02   2.5418809e-01
   2.3040160e-02   2.3953982e-02   3.3328656e-02   2.9884497e-02   1.1956675e+02   1.6723410e-01
   1.9445250e-02   2.3753300e-02   3.3234848e-02   3.1131403e-02   1.1906185e+02   2.1738772e-01
   1.6484894e-02   2.3709810e-02   3.3190760e-02   3.2200541e-02   1.1890032e+02   1.8378099e-01
   1.4106016e-02   2.3813626e-02   3.3079104e-02   3.3012583e-02   1.1882744e+02   1.8635097e-01
   1.2250250e-02   2.4051072e-02   3.2815112e-02   3.3486137e-02   1.1861666e+02   2.0008405e-01
   1.0855073e-02   2.4405840e-02   3.2356908e-02   3.3552005e-02   1.1825380e+02   1.8761804e-01
   9.8566448e-03   2.4848108e-02   3.1680300e-02   3.3172549e-02   1.1785438e+02   1.9824651e-01
   9.1830928e-03   2.5326146e-02   3.0776004e-02   3.2385851e-02   1.1755697e+02   1.8798369e-01
   8.7586008e-03   2.5773352e-02   2.9668392e-02   3.1281587e-02   1.1725728e+02   2.0525764e-01
   8.5126368e-03   2.6110900e-02   2.8385638e-02   2.9955553e-02   1.1700995e+02   2.0561693e-01
   8.3954768e-03   2.6260690e-02   2.6949996e-02   2.8507097e-02   1.1671691e+02   1.7785982e-01
   8.3786538e-03   2.6170582e-02   2.5403556e-02   2.7015781e-02   1.1618897e+02   9.6999464e-01
   8.4393228e-03   2.5812096e-02   2.3794966e-02   2.5533409e-02   1.1564443e+02   1.9236496e+00
   8.5605028e-03   2.5181696e-02   2.2163172e-02   2.4087419e-02   1.1510058e+02   2.1951568e+00
   8.7333418e-03   2.4311766e-02   2.0545666e-02   2.2685081e-02   1.1443255e+02   2.5550020e+00
   8.9525918e-03   2.3259688e-02   1.8989337e-02   2.1331181e-02   1.1357886e+02   2.7105871e+00
   9.2096788e-03   2.2099844e-02   1.7538469e-02   2.0033315e-02   1.1278735e+02   2.6996900e+00
   9.4919308e-03   2.0905816e-02   1.6224717e-02   1.8796957e-02   1.1208733e+02   2.7582290e+00
   9.7920938e-03   1.9734211e-02   1.5078944e-02   1.7620877e-02   1.1116616e+02   2.7080325e+00
   1.0106142e-02   1.8631726e-02   1.4130131e-02   1.6510414e-02   1.1014568e+02   2.8460759e+00
   1.0426168e-02   1.7630712e-02   1.3397878e-02   1.5479513e-02   1.0886291e+02   2.8782519e+00
   1.0746458e-02   1.6746978e-02   1.2892890e-02   1.4533489e-02   1.0707593e+02   3.1289159e+00
   1.1072253e-02   1.5989515e-02   1.2625910e-02   1.3671079e-02   1.0505119e+02   3.6816414e+00
   1.1414553e-02   1.5362989e-02   1.2611007e-02   1.2887861e-02   1.0277116e+02   3.9047830e+00
   1.1780089e-02   1.4865562e-02   1.2857421e-02   1.2170473e-02   1.0035991e+02   4.2547273e+00
   1.2172220e-02   1.4487121e-02   1.3366615e-02   1.1496407e-02   9.7683165e+01   4.6293399e+00
   1.2592114e-02   1.4217274e-02   1.4133228e-02   1.0841514e-02   9.4689109e+01   4.6051284e+00
   1.3039214e-02   1.4047927e-02   1.5150274e-02   1.0188746e-02   9.1856349e+01   4.6983338e+00
   1.3513414e-02   1.3969637e-02   1.6409217e-02   9.5304974e-03   8.8234122e+01   4.7391307e+00
   1.4014203e-02   1.3983856e-02   1.7893164e-02   8.8707254e-03   8.4184261e+01   4.6269267e+00
   1.4539412e-02   1.4102552e-02   1.9579580e-02   8.2275474e-03   8.0340228e+01   5.1048724e+00
   1.5081838e-02   1.4337427e-02   2.1448610e-02   7.6254834e-03   7.5997349e+01   5.2113390e+00
   1.5625148e-02   1.4700576e-02   2.3477158e-02   7.0848594e-03   7.1501847e+01   4.8674389e+00
   1.6146444e-02   1.5200883e-02   2.5629382e-02   6.6191866e-03   6.6299258e+01   5.2728826e+00
   1.6622782e-02   1.5847032e-02   2.7858806e-02   6.2364550e-03   6.1035608e+01   5.5512166e+00
   1.7024890e-02   1.6647796e-02   3.0110032e-02   5.9404514e-03   5.6079485e+01   5.6642534e+00
   1.7326616e-02   1.7601125e-02   3.2320554e-02   5.7318666e-03   5.0962217e+01   5.9607047e+00
   1.7528928e-02   1.8697787e-02   3.4412210e-02   5.6090418e-03   4.6539629e+01   5.9535504e+00
   1.7646354e-02   1.9923822e-02   3.6305638e-02   5.5665000e-03   4.2289705e+01   5.8473711e+00
   1.7692692e-02   2.1255148e-02   3.7958866e-02   5.5940852e-03   3.8322143e+01   5.8004673e+00
   1.7684526e-02   2.2659884e-02   3.9352504e-02   5.6796232e-03   3.5070052e+01   5.8488522e+00
   1.7636918e-02   2.4100370e-02   4.0471962e-02   5.8114100e-03   3.3396532e+01   5.8861427e+00
   1.7557856e-02   2.5544232e-02   4.1326502e-02   5.9768068e-03   3.1598788e+01   5.8637553e+00
   1.7449890e-02   2.6984998e-02   4.1940948e-02   6.1603492e-03   2.8288403e+01   5.8894253e+00
   1.7319724e-02   2.8437282e-02   4.2340640e-02   6.3481214e-03   2.6520510e+01   5.9648208e+00
   1.7177954e-02   2.9911312e-02   4.2561344e-02   6.5295180e-03   2.4741860e+01   6.0645304e+00
   1.7036352e-02   3.1415846e-02   4.2644628e-02   6.6932856e-03   2.2072973e+01   6.0974952e+00
   1.6906514e-02   3.2960306e-02   4.2615346e-02   6.8259326e-03   1.9972276e+01   6.0748902e+00
   1.6791806e-02   3.4545514e-02   4.2471582e-02   6.9140250e-03   1.8939605e+01   6.0737755e+00
   1.6686726e-02   3.6199074e-02   4.2211950e-02   6.9466896e-03   1.7962430e+01   6.0719181e+00
   1.6588006e-02   3.7978944e-02   4.1864692e-02   6.9137686e-03   1.5200383e+01   6.0831213e+00
   1.6502146e-02   3.9933502e-02   4.1463558e-02   6.8151238e-03   1.3193746e+01   6.1232491e+00
   1.6444094e-02   4.2103144e-02   4.1038084e-02   6.6660900e-03   1.1714666e+01   6.1216923e+00
   1.6439260e-02   4.4526538e-02   4.0642256e-02   6.4830296e-03   9.9917394e+00   6.1120574e+00
   1.6511096e-02   4.7216066e-02   4.0340176e-02   6.2784868e-03   8.5887756e+00   6.1169426e+00
   1.6668296e-02   5.0149900e-02   4.0170294e-02   6.0625552e-03   6.7137479e+00   6.1500281e+00
   1.6913592e-02   5.3299828e-02   4.0167348e-02   5.8413510e-03   5.5141964e+00   6.1334347e+00
   1.7246962e-02   5.6623040e-02   4.0388860e-02   5.6194652e-03   4.5170724e+00   6.0734621e+00
   1.7661932e-02   6.0053794e-02   4.0883054e-02   5.4030392e-03   3.5835207e+00   6.1067879e+00
   1.8141898e-02   6.3516200e-02   4.1662758e-02   5.2002886e-03   2.9075939e+00   6.0814246e+00
   1.8660680e-02   6.6933282e-02   4.2726442e-02   5.0177120e-03   2.2228669e+00   6.0398936e+00
   1.9184862e-02   7.0259476e-02   4.4068380e-02   4.8580078e-03   2.0583292e+00   5.8007446e+00
   1.9685882e-02   7.3452714e-02   4.5653652e-02   4.7214040e-03   1.5912834e+00   5.3542894e+00
   2.0158756e-02   7.6442882e-02   4.7418804e-02   4.6061908e-03   1.2968896e+00   5.2242795e+00
   2.0607484e-02   7.9154438e-02   4.9266456e-02   4.5081212e-03   1.4258910e+00   5.1214481e+00
   2.1025754e-02   8.1529098e-02   5.1085686e-02   4.4215190e-03   1.3473638e+00   4.9701120e+00
   2.1397552e-02   8.3554972e-02   5.2823244e-02   4.3416504e-03   1.3918574e+00   4.7655347e+00
   2.1697312e-02   8.5249986e-02   5.4462830e-02   4.2643714e-03   1.3879180e+00   4.4084440e+00
   2.1895416e-02   8.6639392e-02   5.6003380e-02   4.1864678e-03   1.3739894e+00   4.2132818e+00
   2.1964446e-02   8.7758852e-02   5.7478516e-02   4.1066644e-03   1.3995004e+00   3.7612503e+00
   2.1879658e-02   8.8624612e-02   5.8905670e-02   4.0239778e-03   1.3757252e+00   3.2154884e+00
   2.1635728e-02   8.9206770e-02   6.0254032e-02   3.9384356e-03   1.3967023e+00   3.0897538e+00
   2.1268722e-02   8.9444748e-02   6.1471816e-02   3.8532466e-03   1.3825164e+00   3.0686105e+00
   2.0834180e-02   8.9305014e-02   6.2507262e-02   3.7738436e-03   1.3867821e+00   3.0001252e+00
   2.0376780e-02   8.8796888e-02   6.3287054e-02   3.7055756e-03   1.3815286e+00   2.9628792e+00
   1.9930652e-02   8.7910166e-02   6.3689472e-02   3.6512946e-03   1.3655744e+00   2.7759110e+00
   1.9518506e-02   8.6627732e-02   6.3574802e-02   3.6112762e-03   1.3855300e+00   2.6007746e+00
   1.9151320e-02   8.4980568e-02   6.2802016e-02   3.5850460e-03   1.3793573e+00   2.6966347e+00
   1.8825048e-02   8.3004418e-02   6.1217722e-02   3.5717522e-03   1.3785700e+00   2.6362307e+00
   1.8518120e-02   8.0707204e-02   5.8734704e-02   3.5703104e-03   1.3860268e+00   2.6949873e+00
   1.8206330e-02   7.8101402e-02   5.5423866e-02   3.5794666e-03   1.3806744e+00   2.7495038e+00
   1.7864466e-02   7.5206504e-02   5.1477750e-02   3.5970628e-03   1.3811481e+00   2.7510518e+00
   1.7469922e-02   7.2036034e-02   4.7112114e-02   3.6203274e-03   1.3827244e+00   2.8835649e+00
   1.7011998e-02   6.8606650e-02   4.2528466e-02   3.6476864e-03   1.3800669e+00   2.6545365e+00
   1.6477432e-02   6.4946616e-02   3.7913080e-02   3.6793588e-03   1.3859173e+00   2.7927440e+00
   1.5852600e-02   6.1092776e-02   3.3418462e-02   3.7167548e-03   1.3890921e+00   2.5520549e+00
   1.5139432e-02   5.7092922e-02   2.9163904e-02   3.7610016e-03   1.3826502e+00   2.6520913e+00
   1.4360009e-02   5.3007194e-02   2.5243062e-02   3.8114698e-03   1.3836147e+00   2.9987159e+00
   1.3553742e-02   4.8898514e-02   2.1721674e-02   3.8669472e-03   1.3727119e+00   6.1742933e+00
   1.2770821e-02   4.4849416e-02   1.8642327e-02   3.9261756e-03   1.3647682e+00   2.2424680e+01
   1.2076751e-02   4.0960140e-02   1.6028602e-02   3.9864948e-03   1.3725568e+00   4.5207265e+01
   1.1545276e-02   3.7308836e-02   1.3888820e-02   4.0432790e-03   1.3767669e+00   6.2022375e+01
   1.1245580e-02   3.3950610e-02   1.2216919e-02   4.0914770e-03   1.3763557e+00   7.6345193e+01
   1.1240731e-02   3.0931968e-02   1.0993732e-02   4.1267192e-03   1.3747347e+00   8.8948170e+01
   1.1585807e-02   2.8288082e-02   1.0193264e-02   4.1453250e-03   1.3750095e+00   9.7223669e+01
   1.2329271e-02   2.6039028e-02   9.7843547e-03   4.1447238e-03   1.3627780e+00   1.0322826e+02
   1.3510879e-02   2.4194070e-02   9.7333237e-03   4.1230244e-03   1.3687988e+00   1.0766651e+02
   1.5159206e-02   2.2760348e-02   1.0007183e-02   4.0793544e-03   1.3789032e+00   1.1056539e+02
   1.7292392e-02   2.1735798e-02   1.0570027e-02   4.0129290e-03   1.3615812e+00   1.1275946e+02
   1.9919926e-02   2.1102288e-02   1.1383825e-02   3.9233808e-03   1.3662107e+00   1.1445393e+02
   2.3041212e-02   2.0825578e-02   1.2409757e-02   3.8129608e-03   1.3756899e+00   1.1549382e+02
   2.6642040e-02   2.0858646e-02   1.3606245e-02   3.6854668e-03   1.3744167e+00   1.1602323e+02
   3.0695306e-02   2.1147258e-02   1.4926755e-02   3.5463912e-03   1.3694015e+00   1.1633096e+02
   3.5161154e-02   2.1630628e-02   1.6319913e-02   3.4022768e-03   1.3691204e+00   1.1633573e+02
   3.9983374e-02   2.2254598e-02   1.7726823e-02   3.2594182e-03   1.3795941e+00   1.1646678e+02
   4.5071570e-02   2.2970640e-02   1.9079578e-02   3.1243202e-03   1.3731052e+00   1.1668492e+02
   5.0308126e-02   2.3727606e-02   2.0321538e-02   3.0017308e-03   1.3719083e+00   1.1649202e+02
   5.5573818e-02   2.4500242e-02   2.1418202e-02   2.8939662e-03   1.3751287e+00   1.1618133e+02
   6.0774146e-02   2.5295704e-02   2.2369660e-02   2.8023558e-03   1.3781945e+00   1.1588616e+02
   6.5885944e-02   2.6127028e-02   2.3212968e-02   2.7278552e-03   1.3817106e+00   1.1577043e+02
   7.0950004e-02   2.7000294e-02   2.3978850e-02   2.6709732e-03   1.3809328e+00   1.1559062e+02
   7.6036756e-02   2.7907264e-02   2.4680754e-02   2.6311198e-03   1.3907366e+00   1.1522668e+02
   8.1222060e-02   2.8847656e-02   2.5325564e-02   2.6075352e-03   1.3909381e+00   1.1499630e+02
   8.6559442e-02   2.9848224e-02   2.5906584e-02   2.6001222e-03   1.3890409e+00   1.1466835e+02
   9.2063182e-02   3.0932632e-02   2.6407758e-02   2.6079374e-03   1.3876041e+00   1.1438924e+02
   9.7674874e-02   3.2101852e-02   2.6803062e-02   2.6300514e-03   1.3846227e+00   1.1402879e+02
   1.0324209e-01   3.3338708e-02   2.7056456e-02   2.6669964e-03   1.3910967e+00   1.1359327e+02
   1.0852409e-01   3.4635804e-02   2.7144188e-02   2.7192900e-03   1.3944238e+00   1.1329581e+02
   1.1323082e-01   3.6011646e-02   2.7054892e-02   2.7875684e-03   1.3875534e+00   1.1274223e+02
   1.1704316e-01   3.7485334e-02   2.6771620e-02   2.8724032e-03   1.3789615e+00   1.1209320e+02
   1.1968658e-01   3.9072450e-02   2.6318438e-02   2.9731664e-03   1.3882688e+00   1.1134190e+02
   1.2112210e-01   4.0785240e-02   2.5787084e-02   3.0888598e-03   1.3941474e+00   1.1056339e+02
   1.2156423e-01   4.2611790e-02   2.5282856e-02   3.2176028e-03   1.3869378e+00   1.0984071e+02
   1.2132640e-01   4.4508160e-02   2.4903460e-02   3.3562378e-03   1.3873912e+00   1.0891442e+02
   1.2072709e-01   4.6406916e-02   2.4738100e-02   3.5015878e-03   1.3852785e+00   1.0804840e+02
   1.2003680e-01   4.8216942e-02   2.4857046e-02   3.6504594e-03   1.3880201e+00   1.0684463e+02
   1.1942838e-01   4.9827416e-02   2.5322110e-02   3.7988040e-03   1.3940797e+00   1.0529945e+02
   1.1896180e-01   5.1122964e-02   2.6186832e-02   3.9419048e-03   1.3912001e+00   1.0374795e+02
   1.1860357e-01   5.1997532e-02   2.7488516e-02   4.0756164e-03   1.3897017e+00   1.0191126e+02
   1.1823885e-01   5.2354550e-02   2.9245976e-02   4.1963964e-03   1.3843735e+00   1.0006177e+02
   1.1767778e-01   5.2079382e-02   3.1451916e-02   4.2992966e-03   1.3819262e+00   9.7984045e+01
   1.1666274e-01   5.1123044e-02   3.4077278e-02   4.3782042e-03   1.3906130e+00   9.5564178e+01
   1.1499462e-01   4.9608992e-02   3.7072134e-02   4.4287252e-03   1.3966212e+00   9.2938156e+01
   1.1269703e-01   4.7736240e-02   4.0368166e-02   4.4482082e-03   1.3956451e+00   9.0278246e+01
   1.0991570e-01   4.5669376e-02   4.3902226e-02   4.4359786e-03   1.3953916e+00   8.7713203e+01
   1.0678824e-01   4.3530796e-02   4.7614394e-02   4.3946868e-03   1.3983810e+00   8.4446772e+01
   1.0344224e-01   4.1406488e-02   5.1428664e-02   4.3285516e-03   1.3971024e+00   8.1091564e+01
   9.9968014e-02   3.9350402e-02   5.5245756e-02   4.2411808e-03   1.3864826e+00   7.8358459e+01
   9.6431864e-02   3.7390000e-02   5.8952416e-02   4.1341570e-03   1.3899362e+00   7.5564729e+01
   9.2865138e-02   3.5529218e-02   6.2406404e-02   4.0070134e-03   1.4015290e+00   7.1860484e+01
   8.9229746e-02   3.3744968e-02   6.5436694e-02   3.8620294e-03   1.3911959e+00   6.7655443e+01
   8.5467866e-02   3.2021754e-02   6.7914218e-02   3.7073714e-03   1.3901377e+00   6.4343059e+01
   8.1543260e-02   3.0364118e-02   6.9766728e-02   3.5527972e-03   1.4015693e+00   6.0809913e+01
   7.7415666e-02   2.8776330e-02   7.0989350e-02   3.4090034e-03   1.3976484e+00   5.7252490e+01
   7.3058742e-02   2.7278816e-02   7.1636822e-02   3.2893734e-03   1.3924097e+00   5.4599512e+01
   6.8571788e-02   2.5897966e-02   7.1729190e-02   3.2068200e-03   1.3917875e+00   5.1353659e+01
   6.4165780e-02   2.4652850e-02   7.1237506e-02   3.1728114e-03   1.3841047e+00   4.8391333e+01
   6.0031088e-02   2.3563546e-02   7.0137572e-02   3.1980754e-03   1.3829464e+00   4.5912188e+01
   5.6303844e-02   2.2640432e-02   6.8411942e-02   3.2933804e-03   1.3930597e+00   4.3820235e+01
   5.3074528e-02   2.1884898e-02   6.6010312e-02   3.4701188e-03   1.3982242e+00   4.2048317e+01
   5.0389682e-02   2.1290286e-02   6.2937146e-02   3.7405238e-03   1.4025184e+00   3.9287700e+01
   4.8249108e-02   2.0839978e-02   5.9329234e-02   4.1196206e-03   1.4022544e+00   3.7728121e+01
   4.6616702e-02   2.0522328e-02   5.5362412e-02   4.6238060e-03   1.3899147e+00   3.6867540e+01
   4.5475558e-02   2.0337058e-02   5.1198412e-02   5.2691184e-03   1.3851089e+00   3.5022435e+01
   4.4825072e-02   2.0289722e-02   4.6963728e-02   6.0699894e-03   1.3829904e+00   3.3446593e+01
   4.4633408e-02   2.0392902e-02   4.2752806e-02   7.0367874e-03   1.3852462e+00   3.1642507e+01
   4.4832520e-02   2.0662984e-02   3.8652548e-02   8.1764634e-03   1.4008661e+00   2.9266342e+01
   4.5339354e-02   2.1102736e-02   3.4720398e-02   9.4910094e-03   1.3927851e+00   2.6491822e+01
   4.6066702e-02   2.1696664e-02   3.0986424e-02   1.0976783e-02   1.3848607e+00   2.3914418e+01
   4.6913602e-02   2.2413512e-02   2.7462178e-02   1.2622631e-02   1.3971045e+00   2.2428979e+01
   4.7815912e-02   2.3206578e-02   2.4147308e-02   1.4406942e-02   1.3882452e+00   2.0869267e+01
   4.8784188e-02   2.4014710e-02   2.1040408e-02   1.6301183e-02   1.3872361e+00   1.9073743e+01
   4.9851440e-02   2.4759366e-02   1.8156702e-02   1.8268333e-02   1.3837129e+00   1.7549511e+01
   5.1069088e-02   2.5368066e-02   1.5545525e-02   2.0262153e-02   1.3764940e+00   1.5716294e+01
   5.2489494e-02   2.5791778e-02   1.3261294e-02   2.2226155e-02   1.3894836e+00   1.3759145e+01
   5.4124446e-02   2.6021828e-02   1.1349982e-02   2.4094673e-02   1.3763238e+00   1.1537195e+01
   5.5964306e-02   2.6112716e-02   9.8612457e-03   2.5809111e-02   1.3826788e+00   9.3518611e+00
   5.7989214e-02   2.6134110e-02   8.8416837e-03   2.7334013e-02   1.3911028e+00   7.9200911e+00
   6.0204628e-02   2.6140728e-02   8.3313899e-03   2.8665199e-02   1.3858802e+00   6.8127293e+00
   6.2662530e-02   2.6194068e-02   8.3636415e-03   2.9811237e-02   1.3946892e+00   5.7185372e+00
   6.5412992e-02   2.6354704e-02   8.9658183e-03   3.0773447e-02   1.3754438e+00   4.4434704e+00
   6.8467496e-02   2.6669204e-02   1.0161649e-02   3.1557803e-02   1.3844999e+00   3.7072302e+00
   7.1787388e-02   2.7163390e-02   1.1971976e-02   3.2177821e-02   1.3689708e+00   4.0042351e+00
   7.5276380e-02   2.7844802e-02   1.4413486e-02   3.2642695e-02   1.3822816e+00   3.8644090e+00
   7.8803734e-02   2.8706314e-02   1.7501107e-02   3.2951765e-02   1.3988732e+00   3.2457161e+00
   8.2243144e-02   2.9718344e-02   2.1256394e-02   3.3098529e-02   1.3663603e+00   2.5102840e+00
   8.5506126e-02   3.0830632e-02   2.5702794e-02   3.3068393e-02   1.4083410e+00   1.8140394e+00
   8.8611708e-02   3.1975418e-02   3.0858316e-02   3.2841889e-02   1.3814588e+00   1.7830290e+00
   9.1662098e-02   3.3071992e-02   3.6722494e-02   3.2424597e-02   1.4150085e+00   1.5233911e+00
   9.4726644e-02   3.4029678e-02   4.3268662e-02   3.1848597e-02   1.3759734e+00   1.2924203e+00
   9.7864814e-02   3.4762948e-02   5.0445780e-02   3.1158795e-02   1.3520814e+00   1.3967640e+00
   1.0116518e-01   3.5242712e-02   5.8159320e-02   3.0413051e-02   1.4295018e+00   1.2223115e+00
   1.0470269e-01   3.5492120e-02   6.6269380e-02   2.9661727e-02   1.3263113e+00   1.2711745e+00
   1.0852805e-01   3.5525490e-02   7.4587510e-02   2.8934821e-02   1.4296549e+00   1.2355452e+00
   1.1264470e-01   3.5355648e-02   8.2883582e-02   2.8240247e-02   1.3355633e+00   9.0412268e-01
   1.1697843e-01   3.5026318e-02   9.0923798e-02   2.7571815e-02   1.3826228e+00   7.8740307e-01
   1.2138370e-01   3.4588184e-02   9.8451400e-02   2.6931065e-02   1.3975697e+00   8.1457250e-01
   1.2568731e-01   3.4068962e-02   1.0518176e-01   2.6329287e-02   1.3004788e+00   7.8015810e-01
   1.2970291e-01   3.3488086e-02   1.1088049e-01   2.5784593e-02   1.5087440e+00   5.3698109e-01
   1.3316806e-01   3.2881852e-02   1.1542248e-01   2.5321993e-02   1.1196935e+00   4.3854402e-01
   1.3574975e-01   3.2287282e-02   1.1873995e-01   2.4971727e-02   1.4398904e+00   5.5480361e-01
   1.3713834e-01   3.1717798e-02   1.2080121e-01   2.4759449e-02   9.9072821e-01   5.0261675e-01
   1.3707597e-01   3.1191562e-02   1.2168225e-01   2.4691565e-02   1.2435576e+00   2.8885650e-01
   1.3532553e-01   3.0760326e-02   1.2150131e-01   2.4766961e-02   1.1546834e+00   1.5858073e-01
   1.3180219e-01   3.0482730e-02   1.2037573e-01   2.4980869e-02   9.7843067e-01   2.2128106e-01
   1.2670618e-01   3.0403392e-02   1.1848018e-01   2.5322065e-02   1.7016581e+01   2.1623276e-01
   1.2037060e-01   3.0554016e-02   1.1599509e-01   2.5793929e-02   4.2632747e+01   1.7492166e-01
   1.1312364e-01   3.0951388e-02   1.1303169e-01   2.6408507e-02   6.2919840e+01   2.0539969e-01
   1.0524060e-01   3.1599638e-02   1.0960474e-01   2.7167219e-02   8.2155483e+01   1.5574050e-01
   9.6917484e-02   3.2489818e-02   1.0572040e-01   2.8064387e-02   9.6794135e+01   2.5661217e-01
   8.8371676e-02   3.3604512e-02   1.0146121e-01   2.9086723e-02   1.0538851e+02   3.1898764e-01
   7.9883724e-02   3.4925880e-02   9.6946634e-02   3.0220059e-02   1.1127654e+02   1.8030306e-01
   7.1709178e-02   3.6444202e-02   9.2337878e-02   3.1463371e-02   1.1479180e+02   1.9283888e-01
   6.4023370e-02   3.8175606e-02   8.7806904e-02   3.2824953e-02   1.1754206e+02   2.0400427e-01
   5.6934444e-02   4.0166504e-02   8.3466266e-02   3.4322825e-02   1.1951530e+02   1.7730925e-01
   5.0495814e-02   4.2462018e-02   7.9394134e-02   3.5976099e-02   1.2070989e+02   1.9986093e-01
   4.4712060e-02   4.5094998e-02   7.5674918e-02   3.7789187e-02   1.2124145e+02   1.9099645e-01
   3.9572044e-02   4.8137162e-02   7.2389730e-02   3.9761043e-02   1.2146485e+02   1.8266851e-01
   3.5071154e-02   5.1696956e-02   6.9579470e-02   4.1873675e-02   1.2164755e+02   2.0708347e-01
   3.1199682e-02   5.5857526e-02   6.7264072e-02   4.4079891e-02   1.2154552e+02   2.0338942e-01
   2.7940576e-02   6.0658328e-02   6.5494936e-02   4.6306487e-02   1.2123247e+02   1.7113290e-01
   2.5278710e-02   6.6112036e-02   6.4327494e-02   4.8443247e-02   1.2066834e+02   2.0169456e-01
   2.3190054e-02   7.2229074e-02   6.3770446e-02   5.0372293e-02   1.2021047e+02   1.8946774e-01
   2.1630580e-02   7.9012088e-02   6.3803770e-02   5.2021397e-02   1.1980213e+02   1.9708659e-01
   2.0541516e-02   8.6413482e-02   6.4399616e-02   5.3358833e-02   1.1936455e+02   1.9383983e-01
   1.9861966e-02   9.4314194e-02   6.5501462e-02   5.4320329e-02   1.1902250e+02   1.9176916e-01
   1.9543074e-02   1.0257704e-01   6.7014462e-02   5.4816627e-02   1.1842491e+02   2.0182216e-01
   1.9538194e-02   1.1107127e-01   6.8792024e-02   5.4832675e-02   1.1768208e+02   1.6978436e-01
   1.9789072e-02   1.1960891e-01   7.0639136e-02   5.4417261e-02   1.1704191e+02   2.5121902e-01
   2.0234468e-02   1.2790843e-01   7.2345022e-02   5.3641573e-02   1.1643570e+02   1.2283436e-01
   2.0815562e-02   1.3560157e-01   7.3687714e-02   5.2595445e-02   1.1566081e+02   8.3021269e-01
   2.1482370e-02   1.4230466e-01   7.4392866e-02   5.1343717e-02   1.1471257e+02   2.2209255e+00
   2.2208446e-02   1.4766865e-01   7.4143554e-02   4.9897705e-02   1.1386175e+02   2.5383369e+00
   2.2997852e-02   1.5135913e-01   7.2751514e-02   4.8242335e-02   1.1291542e+02   2.8915506e+00
   2.3870176e-02   1.5312742e-01   7.0255114e-02   4.6378019e-02   1.1183950e+02   3.3026604e+00
   2.4832206e-02   1.5286449e-01   6.6843524e-02   4.4317007e-02   1.1093034e+02   3.1334751e+00
   2.5870494e-02   1.5056007e-01   6.2763162e-02   4.2070565e-02   1.1009143e+02   3.2898281e+00
   2.6959800e-02   1.4632674e-01   5.8238368e-02   3.9666643e-02   1.0896296e+02   3.5386989e+00
   2.8069864e-02   1.4045911e-01   5.3458028e-02   3.7160775e-02   1.0758424e+02   3.4595794e+00
   2.9173932e-02   1.3336649e-01   4.8580156e-02   3.4617041e-02   1.0638756e+02   3.2486315e+00
   3.0247982e-02   1.2542633e-01   4.3724448e-02   3.2086419e-02   1.0506612e+02   3.3992519e+00
   3.1263682e-02   1.1695487e-01   3.8990076e-02   2.9610015e-02   1.0339365e+02   3.8129414e+00
   3.2194854e-02   1.0826063e-01   3.4463676e-02   2.7225749e-02   1.0154166e+02   4.1887230e+00
   3.3023838e-02   9.9655630e-02   3.0207942e-02   2.4969371e-02   9.9197227e+01   4.5123952e+00
   3.3739248e-02   9.1406690e-02   2.6258878e-02   2.2866663e-02   9.6752901e+01   4.6919286e+00
   3.4341314e-02   8.3687862e-02   2.2644464e-02   2.0922011e-02   9.4512186e+01   4.9596586e+00
   3.4842344e-02   7.6598728e-02   1.9387726e-02   1.9129453e-02   9.1905108e+01   5.1234098e+00
   3.5254668e-02   7.0199166e-02   1.6495023e-02   1.7499613e-02   8.9025727e+01   5.2166684e+00
   3.5578596e-02   6.4527506e-02   1.3958976e-02   1.6056674e-02   8.5604555e+01   5.3979790e+00
   3.5801446e-02   5.9592820e-02   1.1768679e-02   1.4812597e-02   8.1429128e+01   5.3824539e+00
   3.5911984e-02   5.5378934e-02   9.9164737e-03   1.3764770e-02   7.7199345e+01   5.4110623e+00
   3.5903912e-02   5.1890700e-02   8.3961015e-03   1.2898393e-02   7.3166216e+01   5.4490374e+00
   3.5767712e-02   4.9140152e-02   7.2031487e-03   1.2186420e-02   6.9192361e+01   5.4837683e+00
   3.5500326e-02   4.7117480e-02   6.3378821e-03   1.1590890e-02   6.3792387e+01   5.5702267e+00
   3.5127598e-02   4.5819180e-02   5.8023709e-03   1.1060019e-02   5.7813026e+01   5.5464928e+00
   3.4701756e-02   4.5240348e-02   5.5966143e-03   1.0545401e-02   5.3445581e+01   5.5931692e+00
   3.4265270e-02   4.5359200e-02   5.7196921e-03   1.0013293e-02   4.8624957e+01   5.5669272e+00
   3.3826962e-02   4.6156422e-02   6.1748233e-03   9.4463294e-03   4.3841418e+01   5.5515811e+00
   3.3376426e-02   4.7607006e-02   6.9672517e-03   8.8530164e-03   4.1289258e+01   5.6339418e+00
   3.2919232e-02   4.9682040e-02   8.1018241e-03   8.2521584e-03   3.8849087e+01   5.7152428e+00
   3.2477180e-02   5.2353256e-02   9.5843637e-03   7.6589334e-03   3.6094343e+01   5.8421776e+00
   3.2059384e-02   5.5564784e-02   1.1424574e-02   7.0887314e-03   3.3891560e+01   5.8077851e+00
   3.1670838e-02   5.9236622e-02   1.3639515e-02   6.5542588e-03   3.0944274e+01   5.8228092e+00
   3.1324930e-02   6.3261988e-02   1.6245652e-02   6.0640766e-03   2.8334097e+01   5.8621301e+00
   3.1040876e-02   6.7517698e-02   1.9251540e-02   5.6225644e-03   2.6220854e+01   5.9218696e+00
   3.0843120e-02   7.1888594e-02   2.2658620e-02   5.2300534e-03   2.3891752e+01   6.1360696e+00
   3.0750484e-02   7.6255172e-02   2.6470922e-02   4.8837154e-03   2.1927737e+01   6.1257688e+00
   3.0780306e-02   8.0541874e-02   3.0693650e-02   4.5785512e-03   1.9797495e+01   6.0972193e+00
   3.0953834e-02   8.4718852e-02   3.5313100e-02   4.3107088e-03   1.8413694e+01   6.1444608e+00
   3.1287666e-02   8.8729108e-02   4.0300304e-02   4.0784130e-03   1.6933356e+01   6.1152868e+00
   3.1786004e-02   9.2511904e-02   4.5615220e-02   3.8809270e-03   1.4440291e+01   6.1207906e+00
   3.2431500e-02   9.6047906e-02   5.1214426e-02   3.7169600e-03   1.2462086e+01   6.1065123e+00
   3.3181284e-02   9.9342284e-02   5.7037832e-02   3.5835816e-03   1.0490297e+01   6.1057645e+00
   3.3974954e-02   1.0237160e-01   6.2979632e-02   3.4775536e-03   8.0409336e+00   6.1614584e+00
   3.4759668e-02   1.0505339e-01   6.8953838e-02   3.3962954e-03   6.4633263e+00   6.1410448e+00
   3.5505028e-02   1.0727401e-01   7.4920268e-02   3.3379740e-03   5.1420217e+00   6.0227628e+00
   3.6184602e-02   1.0891760e-01   8.0825128e-02   3.3022678e-03   3.3762583e+00   5.9473686e+00
   3.6764818e-02   1.0985696e-01   8.6586624e-02   3.2900900e-03   2.8691434e+00   5.8994138e+00
   3.7216390e-02   1.0998008e-01   9.2126724e-02   3.3022532e-03   2.8733949e+00   5.8859634e+00
   3.7509936e-02   1.0924403e-01   9.7396878e-02   3.3383876e-03   2.5166360e+00   5.8461818e+00
   3.7617360e-02   1.0764820e-01   1.0232652e-01   3.3965820e-03   2.1040795e+00   5.6985853e+00
   3.7524814e-02   1.0526071e-01   1.0679722e-01   3.4750714e-03   1.4395839e+00   5.4976764e+00
   3.7224680e-02   1.0225271e-01   1.1068790e-01   3.5728128e-03   1.3523773e+00   5.0986425e+00
   3.6714314e-02   9.8806636e-02   1.1390148e-01   3.6880054e-03   1.4201521e+00   4.8366778e+00
   3.5989192e-02   9.5063814e-02   1.1630971e-01   3.8179082e-03   1.3376988e+00   4.6614577e+00
   3.5042524e-02   9.1131738e-02   1.1769913e-01   3.9595736e-03   1.4099453e+00   3.8773783e+00
   3.3882050e-02   8.7107652e-02   1.1792590e-01   4.1102562e-03   1.3661900e+00   3.3498833e+00
   3.2519558e-02   8.3064688e-02   1.1701382e-01   4.2675626e-03   1.3830237e+00   3.3669880e+00
   3.0977634e-02   7.9023058e-02   1.1503064e-01   4.4300716e-03   1.3844782e+00   3.2502455e+00
   2.9305094e-02   7.4986370e-02   1.1208390e-01   4.5987064e-03   1.3784913e+00   3.3689310e+00
   2.7552146e-02   7.0951408e-02   1.0837362e-01   4.7787390e-03   1.3959516e+00   3.3458654e+00
   2.5750608e-02   6.6918986e-02   1.0412164e-01   4.9787728e-03   1.3795163e+00   3.2213318e+00
   2.3923164e-02   6.2913656e-02   9.9555884e-02   5.2055216e-03   1.4054908e+00   3.2253171e+00
   2.2097166e-02   5.8974116e-02   9.4922442e-02   5.4615228e-03   1.3803968e+00   3.1696719e+00
   2.0311508e-02   5.5174096e-02   9.0407478e-02   5.7468960e-03   1.3886215e+00   3.2908857e+00
   1.8616008e-02   5.1616358e-02   8.6134736e-02   6.0584112e-03   1.3840662e+00   3.3288860e+00
   1.7062664e-02   4.8403950e-02   8.2219890e-02   6.3918928e-03   1.3681636e+00   3.5641140e+00
   1.5695922e-02   4.5626884e-02   7.8731030e-02   6.7473122e-03   1.4007816e+00   3.4692161e+00
   1.4549288e-02   4.3335038e-02   7.5661326e-02   7.1249784e-03   1.3760425e+00   3.4966243e+00
   1.3645711e-02   4.1533266e-02   7.2995648e-02   7.5209984e-03   1.3861684e+00   3.5473810e+00
   1.2997472e-02   4.0195306e-02   7.0740052e-02   7.9280094e-03   1.3850453e+00   3.2556482e+00
   1.2604028e-02   3.9272888e-02   6.8871648e-02   8.3374174e-03   1.3695736e+00   3.5884179e+00
   1.2453877e-02   3.8703098e-02   6.7366238e-02   8.7376944e-03   1.3915847e+00   3.0139686e+00
   1.2539899e-02   3.8415248e-02   6.6250556e-02   9.1125964e-03   1.3785077e+00   3.7315371e+00
   1.2864876e-02   3.8348810e-02   6.5548622e-02   9.4425334e-03   1.3900300e+00   3.7106912e+00
   1.3434222e-02   3.8459972e-02   6.5223222e-02   9.7057484e-03   1.3889548e+00   9.5076504e+00
   1.4263777e-02   3.8697324e-02   6.5217884e-02   9.8899724e-03   1.3810442e+00   3.2480495e+01
   1.5378540e-02   3.8983348e-02   6.5521178e-02   9.9972064e-03   1.3921221e+00   5.4963573e+01
   1.6795362e-02   3.9222076e-02   6.6125708e-02   1.0031220e-02   1.3756235e+00   6.9790274e+01
   1.8528784e-02   3.9323704e-02   6.6990886e-02   9.9885444e-03   1.3799295e+00   8.3846475e+01
   2.0605222e-02   3.9214538e-02   6.8042722e-02   9.8604224e-03   1.3788613e+00   9.2719311e+01
   2.3051240e-02   3.8820968e-02   6.9162422e-02   9.6435134e-03   1.3731279e+00   9.9451122e+01
   2.5878760e-02   3.8092702e-02   7.0263652e-02   9.3437374e-03   1.3767415e+00   1.0503998e+02
   2.9084952e-02   3.7015808e-02   7.1326674e-02   8.9731044e-03   1.3753219e+00   1.0849209e+02
   3.2665186e-02   3.5584872e-02   7.2342604e-02   8.5482334e-03   1.3846043e+00   1.1179085e+02
   3.6633378e-02   3.3831570e-02   7.3315970e-02   8.0887154e-03   1.3691451e+00   1.1384841e+02
   4.1027164e-02   3.1829116e-02   7.4259706e-02   7.6153934e-03   1.3653076e+00   1.1514767e+02
   4.5892100e-02   2.9664550e-02   7.5164188e-02   7.1466164e-03   1.3767328e+00   1.1596075e+02
   5.1263132e-02   2.7446914e-02   7.5965572e-02   6.6965808e-03   1.3694340e+00   1.1645353e+02
   5.7160864e-02   2.5281132e-02   7.6553858e-02   6.2766812e-03   1.3808656e+00   1.1671337e+02
   6.3600482e-02   2.3247120e-02   7.6861378e-02   5.8956008e-03   1.3740828e+00   1.1680976e+02
   7.0589774e-02   2.1407420e-02   7.6857972e-02   5.5591592e-03   1.3593031e+00   1.1706016e+02
   7.8104122e-02   1.9809511e-02   7.6514546e-02   5.2724376e-03   1.3752975e+00   1.1691184e+02
   8.6119142e-02   1.8495196e-02   7.5847188e-02   5.0416896e-03   1.3720408e+00   1.1662641e+02
   9.4630074e-02   1.7497842e-02   7.4889692e-02   4.8721000e-03   1.3695435e+00   1.1627898e+02
   1.0357228e-01   1.6840336e-02   7.3629904e-02   4.7654644e-03   1.3741792e+00   1.1580579e+02
   1.1283891e-01   1.6541037e-02   7.2002140e-02   4.7197374e-03   1.3743789e+00   1.1545760e+02
   1.2235061e-01   1.6608647e-02   6.9971642e-02   4.7291596e-03   1.3926053e+00   1.1516574e+02
   1.3203844e-01   1.7040478e-02   6.7573454e-02   4.7858740e-03   1.3979305e+00   1.1489244e+02
   1.4178654e-01   1.7826082e-02   6.4838960e-02   4.8810078e-03   1.3878003e+00   1.1471883e+02
   1.5141822e-01   1.8947876e-02   6.1825174e-02   5.0046764e-03   1.3838075e+00   1.1467862e+02
   1.6065143e-01   2.0384152e-02   5.8624974e-02   5.1477152e-03   1.3900588e+00   1.1454236e+02
   1.6904859e-01   2.2107054e-02   5.5285294e-02   5.3032256e-03   1.3912550e+00   1.1437749e+02
   1.7621760e-01   2.4083296e-02   5.1806832e-02   5.4653900e-03   1.3928222e+00   1.1429505e+02
   1.8188643e-01   2.6288120e-02   4.8186078e-02   5.6286486e-03   1.3957619e+00   1.1417024e+02
   1.8596605e-01   2.8698906e-02   4.4452054e-02   5.7883804e-03   1.3857473e+00   1.1397663e+02
   1.8868915e-01   3.1286740e-02   4.0677790e-02   5.9400638e-03   1.3913762e+00   1.1375639e+02
   1.9032957e-01   3.4031298e-02   3.6957094e-02   6.0785558e-03   1.3839642e+00   1.1354493e+02
   1.9108486e-01   3.6911264e-02   3.3384564e-02   6.1988308e-03   1.3779617e+00   1.1319693e+02
   1.9112418e-01   3.9879440e-02   3.0044666e-02   6.2932640e-03   1.3961093e+00   1.1278584e+02
   1.9058515e-01   4.2851984e-02   2.7009772e-02   6.3548278e-03   1.3930965e+00   1.1238794e+02
   1.8964957e-01   4.5733026e-02   2.4328334e-02   6.3865952e-03   1.3867766e+00   1.1192528e+02
   1.8843820e-01   4.8449304e-02   2.2024448e-02   6.3984320e-03   1.3844409e+00   1.1136720e+02
   1.8705228e-01   5.0926182e-02   2.0114292e-02   6.4001006e-03   1.3856644e+00   1.1059029e+02
   1.8563025e-01   5.3082044e-02   1.8602583e-02   6.4000524e-03   1.3885383e+00   1.0971441e+02
   1.8420568e-01   5.4852186e-02   1.7481146e-02   6.4041008e-03   1.3871663e+00   1.0877365e+02
   1.8269338e-01   5.6163080e-02   1.6730239e-02   6.4153928e-03   1.3922103e+00   1.0766774e+02
   1.8096008e-01   5.6913590e-02   1.6319076e-02   6.4330768e-03   1.3909395e+00   1.0642799e+02
   1.7881433e-01   5.7003998e-02   1.6215886e-02   6.4536934e-03   1.3980435e+00   1.0487258e+02
   1.7591362e-01   5.6384042e-02   1.6383019e-02   6.4731892e-03   1.4056959e+00   1.0300934e+02
   1.7182875e-01   5.5055720e-02   1.6770052e-02   6.4845814e-03   1.3898833e+00   1.0110578e+02
   1.6617204e-01   5.3065730e-02   1.7318444e-02   6.4792258e-03   1.4000177e+00   9.9285547e+01
   1.5879725e-01   5.0538760e-02   1.7966436e-02   6.4460042e-03   1.4026550e+00   9.7402471e+01
   1.5000532e-01   4.7632496e-02   1.8656680e-02   6.3729140e-03   1.3808121e+00   9.5369764e+01
   1.4028192e-01   4.4477096e-02   1.9335066e-02   6.2533792e-03   1.3880738e+00   9.3482025e+01
   1.3004217e-01   4.1199468e-02   1.9956630e-02   6.0835494e-03   1.3833144e+00   9.1488138e+01
   1.1965912e-01   3.7926334e-02   2.0500102e-02   5.8632134e-03   1.3867779e+00   8.9261581e+01
   1.0942618e-01   3.4757132e-02   2.0952706e-02   5.5973964e-03   1.4089947e+00   8.6970769e+01
   9.9545514e-02   3.1757406e-02   2.1300538e-02   5.2951098e-03   1.4427520e+00   8.4263278e+01
   9.0201254e-02   2.8963708e-02   2.1539584e-02   4.9742866e-03   1.4790950e+00   8.1729301e+01
   8.1585770e-02   2.6388646e-02   2.1670038e-02   4.6591254e-03   1.4641103e+00   7.9252006e+01
   7.3838946e-02   2.4035240e-02   2.1682622e-02   4.3758848e-03   1.5505949e+00   7.6556947e+01
   6.7038348e-02   2.1901620e-02   2.1555406e-02   4.1511996e-03   1.6840504e+00   7.3882415e+01
   6.1216684e-02   1.9975848e-02   2.1269752e-02   4.0088314e-03   1.6916455e+00   7.0375027e+01
   5.6341308e-02   1.8249185e-02   2.0809468e-02   3.9713636e-03   1.7021924e+00   6.7355423e+01
   5.2349106e-02   1.6712795e-02   2.0149718e-02   4.0609990e-03   1.7183331e+00   6.4387658e+01
   4.9196592e-02   1.5350375e-02   1.9285940e-02   4.3006054e-03   1.7015141e+00   5.9940210e+01
   4.6860704e-02   1.4143905e-02   1.8250170e-02   4.7147288e-03   1.7009884e+00   5.6186390e+01
   4.5304786e-02   1.3068533e-02   1.7098753e-02   5.3279284e-03   1.7091265e+00   5.2725059e+01
   4.4468340e-02   1.2096412e-02   1.5899840e-02   6.1640156e-03   1.6999297e+00   4.9513899e+01
   4.4282910e-02   1.1204711e-02   1.4716975e-02   7.2454804e-03   1.6845345e+00   4.6859458e+01
   4.4663054e-02   1.0383245e-02   1.3607293e-02   8.5937804e-03   1.6846789e+00   4.3878715e+01
   4.5515420e-02   9.6416484e-03   1.2623919e-02   1.0225648e-02   1.7005945e+00   4.1956038e+01
   4.6747268e-02   8.9971852e-03   1.1811367e-02   1.2151089e-02   1.6761121e+00   3.9551616e+01
   4.8241112e-02   8.4624390e-03   1.1203339e-02   1.4374164e-02   1.6357979e+00   3.6829311e+01
   4.9868094e-02   8.0462658e-03   1.0828056e-02   1.6889767e-02   1.6476523e+00   3.5651482e+01
   5.1516436e-02   7.7536304e-03   1.0716392e-02   1.9680347e-02   1.5960182e+00   3.3799363e+01
   5.3129424e-02   7.5857904e-03   1.0901792e-02   2.2711803e-02   1.5540865e+00   3.0662503e+01
   5.4722836e-02   7.5434720e-03   1.1415753e-02   2.5934183e-02   1.5115198e+00   2.6883699e+01
   5.6318490e-02   7.6255474e-03   1.2285382e-02   2.9275937e-02   1.3975431e+00   2.3461526e+01
   5.7929568e-02   7.8272182e-03   1.3541356e-02   3.2645441e-02   1.3796048e+00   2.1600602e+01
   5.9567480e-02   8.1407250e-03   1.5222368e-02   3.5938957e-02   1.3877220e+00   1.9761559e+01
   6.1212898e-02   8.5565016e-03   1.7365562e-02   3.9034751e-02   1.3917735e+00   1.7235454e+01
   6.2857198e-02   9.0649546e-03   2.0000002e-02   4.1812217e-02   1.4005327e+00   1.4998909e+01
   6.4530824e-02   9.6584202e-03   2.3150324e-02   4.4171083e-02   1.3859806e+00   1.2466998e+01
   6.6281900e-02   1.0332189e-02   2.6838742e-02   4.6044909e-02   1.3786145e+00   9.4945665e+00
   6.8146708e-02   1.1082145e-02   3.1077588e-02   4.7391837e-02   1.3849363e+00   7.9478450e+00
   7.0132854e-02   1.1904075e-02   3.5864588e-02   4.8161499e-02   1.4071154e+00   6.7262402e+00
   7.2234808e-02   1.2791256e-02   4.1174128e-02   4.8310503e-02   1.3786615e+00   4.9476842e+00
   7.4441642e-02   1.3733498e-02   4.6957682e-02   4.7806945e-02   1.3813032e+00   4.4702339e+00
   7.6770004e-02   1.4726130e-02   5.3142058e-02   4.6667309e-02   1.3776952e+00   4.2452284e+00
   7.9274852e-02   1.5777333e-02   5.9615740e-02   4.4996879e-02   1.3825293e+00   3.6935664e+00
   8.2016502e-02   1.6910411e-02   6.6228174e-02   4.2927131e-02   1.3944091e+00   3.2166513e+00
   8.5033674e-02   1.8156626e-02   7.2765830e-02   4.0582925e-02   1.3616154e+00   2.6582586e+00
   8.8313278e-02   1.9545092e-02   7.9007346e-02   3.8081325e-02   1.4064674e+00   2.4829295e+00
   9.1792398e-02   2.1105808e-02   8.4824996e-02   3.5527051e-02   1.3449540e+00   2.0706661e+00
   9.5388944e-02   2.2870790e-02   9.0190468e-02   3.3024691e-02   1.3930570e+00   1.6878075e+00
   9.9060874e-02   2.4863754e-02   9.5166142e-02   3.0668769e-02   1.3947212e+00   1.8270909e+00
   1.0280468e-01   2.7096038e-02   9.9828244e-02   2.8537609e-02   1.3426389e+00   1.7725660e+00
   1.0656379e-01   2.9565662e-02   1.0417515e-01   2.6692411e-02   1.4474768e+00   1.5668663e+00
   1.1020562e-01   3.2253108e-02   1.0816030e-01   2.5171657e-02   1.3252740e+00   1.5520726e+00
   1.1355004e-01   3.5124372e-02   1.1178080e-01   2.3990589e-02   1.4584833e+00   1.5726035e+00
   1.1635410e-01   3.8124390e-02   1.1506632e-01   2.3145147e-02   1.3338837e+00   1.2856574e+00
   1.1837159e-01   4.1186772e-02   1.1801094e-01   2.2618897e-02   1.3758274e+00   8.2514316e-01
   1.1948466e-01   4.4252960e-02   1.2065997e-01   2.2389141e-02   1.4115748e+00   9.1260330e-01
   1.1966691e-01   4.7249486e-02   1.2312123e-01   2.2424759e-02   1.1358719e+00   1.2905233e+00
   1.1889392e-01   5.0080270e-02   1.2545830e-01   2.2685015e-02   1.4358139e+00   1.0434410e+00
   1.1714123e-01   5.2629958e-02   1.2772849e-01   2.3125955e-02   8.5241239e-01   5.9414986e-01
   1.1440781e-01   5.4764416e-02   1.2998120e-01   2.3698775e-02   1.4901829e+00   5.1805283e-01
   1.1078162e-01   5.6322080e-02   1.3217612e-01   2.4351239e-02   5.8888952e-01   4.1148707e-01
   1.0641281e-01   5.7101082e-02   1.3421562e-01   2.5031869e-02   5.2482743e+00   2.3722931e-01
   1.0145338e-01   5.6973666e-02   1.3596154e-01   2.5696399e-02   2.8896785e+01   2.2362095e-01
   9.6067974e-02   5.5986222e-02   1.3723581e-01   2.6320935e-02   5.4954755e+01   3.7887937e-01
   9.0404062e-02   5.4290870e-02   1.3794574e-01   2.6903583e-02   7.3691530e+01   4.7634124e-01
   8.4585016e-02   5.2058150e-02   1.3802924e-01   2.7457563e-02   8.9840750e+01   4.1686612e-01
   7.8755768e-02   4.9441502e-02   1.3739709e-01   2.8001193e-02   1.0048367e+02   3.6390980e-01
   7.3100254e-02   4.6583104e-02   1.3611034e-01   2.8552913e-02   1.0799794e+02   3.1101221e-01
   6.7794460e-02   4.3613078e-02   1.3431205e-01   2.9137139e-02   1.1308912e+02   2.7062069e-01
   6.2944290e-02   4.0632814e-02   1.3206609e-01   2.9783913e-02   1.1655414e+02   2.3919287e-01
   5.8582738e-02   3.7713588e-02   1.2939606e-01   3.0524825e-02   1.1952328e+02   1.9233056e-01
   5.4687568e-02   3.4908538e-02   1.2637638e-01   3.1382325e-02   1.2090822e+02   1.9898630e-01
   5.1194188e-02   3.2272304e-02   1.2312996e-01   3.2353089e-02   1.2179942e+02   2.0675430e-01
   4.7997668e-02   2.9854012e-02   1.1974600e-01   3.3406849e-02   1.2210429e+02   2.0751827e-01
   4.4945504e-02   2.7696864e-02   1.1634799e-01   3.4501077e-02   1.2217848e+02   2.8010127e-01
   4.1888518e-02   2.5843514e-02   1.1310611e-01   3.5589335e-02   1.2217482e+02   3.7072535e-01
   3.8775736e-02   2.4318770e-02   1.1012830e-01   3.6601863e-02   1.2180265e+02   3.8517583e-01
   3.5664948e-02   2.3131166e-02   1.0743184e-01   3.7441643e-02   1.2112642e+02   2.7753455e-01
   3.2652182e-02   2.2284062e-02   1.0495375e-01   3.8013497e-02   1.2041321e+02   1.8962367e-01
   2.9827718e-02   2.1775858e-02   1.0268002e-01   3.8261439e-02   1.2021004e+02   2.0150887e-01
   2.7258916e-02   2.1590564e-02   1.0069713e-01   3.8204429e-02   1.1995127e+02   2.0485494e-01
   2.4987640e-02   2.1691268e-02   9.9074764e-02   3.7907119e-02   1.1959252e+02   1.8053198e-01
   2.3039638e-02   2.2023908e-02   9.7850492e-02   3.7428177e-02   1.1918511e+02   2.0348363e-01
   2.1423008e-02   2.2519038e-02   9.7052738e-02   3.6818197e-02   1.1849936e+02   2.0512414e-01
   2.0129196e-02   2.3106172e-02   9.6668930e-02   3.6114523e-02   1.1769607e+02   2.0267736e-01
   1.9136582e-02   2.3720622e-02   9.6615876e-02   3.5336871e-02   1.1673830e+02   2.2816182e-01
   1.8415428e-02   2.4302944e-02   9.6753386e-02   3.4491513e-02   1.1577564e+02   2.0316661e-01
   1.7933076e-02   2.4826446e-02   9.6892342e-02   3.3570421e-02   1.1486896e+02   1.0858903e+00
   1.7651238e-02   2.5303332e-02   9.6770836e-02   3.2561555e-02   1.1408448e+02   2.4333519e+00
   1.7523880e-02   2.5754844e-02   9.6165818e-02   3.1458523e-02   1.1320305e+02   2.6971723e+00
   1.7500092e-02   2.6191144e-02   9.4957104e-02   3.0258527e-02   1.1226406e+02   2.7535480e+00
   1.7533254e-02   2.6617246e-02   9.3007016e-02   2.8956435e-02   1.1162574e+02   3.0147280e+00
   1.7579290e-02   2.7039902e-02   9.0240666e-02   2.7546305e-02   1.1090871e+02   2.9297010e+00
   1.7599522e-02   2.7460002e-02   8.6752294e-02   2.6023183e-02   1.1018097e+02   2.7860090e+00
   1.7573064e-02   2.7875616e-02   8.2667222e-02   2.4385227e-02   1.0950522e+02   2.7900761e+00
   1.7486244e-02   2.8275998e-02   7.8092650e-02   2.2630373e-02   1.0853566e+02   2.7882450e+00
   1.7337604e-02   2.8643180e-02   7.3165180e-02   2.0767033e-02   1.0742468e+02   2.9450808e+00
   1.7149734e-02   2.8963558e-02   6.8029112e-02   1.8842783e-02   1.0622354e+02   3.1921106e+00
   1.6950424e-02   2.9213056e-02   6.2807122e-02   1.6922384e-02   1.0460121e+02   3.2537894e+00
   1.6759464e-02   2.9343836e-02   5.7593270e-02   1.5055870e-02   1.0257984e+02   3.9298614e+00
   1.6589954e-02   2.9289726e-02   5.2464116e-02   1.3283765e-02   1.0050534e+02   4.6216133e+00
   1.6453430e-02   2.9013548e-02   4.7498104e-02   1.1635873e-02   9.8196541e+01   4.6951594e+00
   1.6356500e-02   2.8535680e-02   4.2776520e-02   1.0130325e-02   9.5810939e+01   5.0846896e+00
   1.6293800e-02   2.7890772e-02   3.8358488e-02   8.7767734e-03   9.3210373e+01   5.3370807e+00
   1.6250994e-02   2.7107994e-02   3.4278238e-02   7.5757344e-03   8.9964836e+01   5.3936592e+00
   1.6211286e-02   2.6232040e-02   3.0574258e-02   6.5222416e-03   8.6133575e+01   5.4544611e+00
   1.6169264e-02   2.5325016e-02   2.7300894e-02   5.6093438e-03   8.1819785e+01   5.4059732e+00
   1.6131918e-02   2.4444098e-02   2.4511570e-02   4.8278630e-03   7.7567090e+01   5.6392316e+00
   1.6109144e-02   2.3630870e-02   2.2256638e-02   4.1664576e-03   7.2936451e+01   5.6506099e+00
   1.6112108e-02   2.2918882e-02   2.0596078e-02   3.6129768e-03   6.8650346e+01   5.5787228e+00
   1.6148792e-02   2.2331106e-02   1.9594040e-02   3.1557704e-03   6.3749409e+01   5.6097053e+00
   1.6221908e-02   2.1880432e-02   1.9312288e-02   2.7861022e-03   5.7734267e+01   5.4499600e+00
   1.6329708e-02   2.1575864e-02   1.9806870e-02   2.4963034e-03   5.3216554e+01   5.5696169e+00
   1.6469052e-02   2.1421336e-02   2.1126148e-02   2.2772728e-03   4.7658836e+01   5.7156612e+00
   1.6637078e-02   2.1414748e-02   2.3311976e-02   2.1194346e-03   4.2565423e+01   5.6677242e+00
   1.6838640e-02   2.1551998e-02   2.6396038e-02   2.0123752e-03   4.0144024e+01   5.6763685e+00
   1.7094164e-02   2.1846052e-02   3.0391046e-02   1.9462184e-03   3.7156084e+01   5.6660120e+00
   1.7424108e-02   2.2331764e-02   3.5319142e-02   1.9131628e-03   3.4223915e+01   5.6666651e+00
   1.7835722e-02   2.3048252e-02   4.1273880e-02   1.9074084e-03   3.1654974e+01   5.6361729e+00
   1.8321048e-02   2.4032914e-02   4.8422640e-02   1.9249678e-03   2.9251837e+01   5.6472784e+00
   1.8862472e-02   2.5313196e-02   5.6949016e-02   1.9622108e-03   2.6716186e+01   5.7164998e+00
   1.9440316e-02   2.6900810e-02   6.7006056e-02   2.0155662e-03   2.4214581e+01   5.7366498e+00
   2.0035558e-02   2.8800804e-02   7.8721156e-02   2.0823682e-03   2.1841158e+01   5.7234844e+00
   2.0634450e-02   3.1015956e-02   9.2196704e-02   2.1607716e-03   1.9600560e+01   5.7504070e+00
   2.1214198e-02   3.3544996e-02   1.0747471e-01   2.2493960e-03   1.9045996e+01   5.8219444e+00
   2.1755172e-02   3.6375170e-02   1.2451310e-01   2.3472968e-03   1.6900257e+01   5.8097843e+00
   2.2279066e-02   3.9482842e-02   1.4318261e-01   2.4537518e-03   1.3632600e+01   5.7949957e+00
   2.2835696e-02   4.2852118e-02   1.6325968e-01   2.5687218e-03   1.2002488e+01   5.8087826e+00
   2.3472450e-02   4.6468750e-02   1.8437914e-01   2.6929148e-03   9.7323985e+00   5.8175082e+00
   2.4222462e-02   5.0297306e-02   2.0601177e-01   2.8265646e-03   7.6561328e+00   5.7914327e+00
   2.5099524e-02   5.4283438e-02   2.2744561e-01   2.9696888e-03   6.1524063e+00   5.7759929e+00
   2.6096314e-02   5.8346570e-02   2.4781799e-01   3.1227336e-03   4.6162076e+00   5.8193611e+00
   2.7190800e-02   6.2404022e-02   2.6616481e-01   3.2856166e-03   3.3272786e+00   5.7289874e+00
   2.8353294e-02   6.6417164e-02   2.8142355e-01   3.4563130e-03   2.5537452e+00   5.7233492e+00
   2.9538952e-02   7.0342576e-02   2.9268747e-01   3.6307912e-03   2.8212984e+00   5.7083429e+00
   3.0692582e-02   7.4116626e-02   2.9937199e-01   3.8044070e-03   2.3514806e+00   5.7291857e+00
   3.1764820e-02   7.7700946e-02   3.0133899e-01   3.9737260e-03   1.4224811e+00   5.8313990e+00
   3.2713866e-02   8.1035930e-02   2.9915365e-01   4.1383280e-03   1.3853414e+00   5.5531331e+00
   3.3489614e-02   8.4001750e-02   2.9368705e-01   4.2990516e-03   1.3961481e+00   5.5107497e+00
   3.4018012e-02   8.6428226e-02   2.8561687e-01   4.4553262e-03   1.3670643e+00   5.4292041e+00
   3.4219206e-02   8.8128882e-02   2.7539059e-01   4.6067264e-03   1.3830275e+00   5.1001902e+00
   3.4043430e-02   8.8984298e-02   2.6327229e-01   4.7534496e-03   1.3565563e+00   4.9790470e+00
   3.3494268e-02   8.9004742e-02   2.4948699e-01   4.8964014e-03   1.3864763e+00   4.4535793e+00
   3.2614450e-02   8.8322134e-02   2.3426931e-01   5.0381924e-03   1.3912692e+00   3.8318509e+00
   3.1451784e-02   8.7089224e-02   2.1793303e-01   5.1814220e-03   1.3939867e+00   3.4332681e+00
   3.0061846e-02   8.5417622e-02   2.0091189e-01   5.3271666e-03   1.3792996e+00   3.0796418e+00
   2.8514568e-02   8.3408214e-02   1.8359748e-01   5.4738100e-03   1.3822150e+00   3.0027489e+00
   2.6880318e-02   8.1141506e-02   1.6631949e-01   5.6170344e-03   1.3865723e+00   2.9603453e+00
   2.5221236e-02   7.8667102e-02   1.4941249e-01   5.7517920e-03   1.3787983e+00   2.7615693e+00
   2.3585524e-02   7.6010502e-02   1.3318682e-01   5.8729196e-03   1.3878146e+00   2.7159330e+00
   2.2001888e-02   7.3182810e-02   1.1785326e-01   5.9729812e-03   1.3912300e+00   2.6970008e+00
   2.0478694e-02   7.0174722e-02   1.0353144e-01   6.0448968e-03   1.3859496e+00   2.6799665e+00
   1.9012192e-02   6.6925296e-02   9.0309308e-02   6.0858344e-03   1.3788420e+00   2.8053082e+00
   1.7594452e-02   6.3386116e-02   7.8254748e-02   6.0947834e-03   1.3782985e+00   2.8248905e+00
   1.6217748e-02   5.9566386e-02   6.7417406e-02   6.0782042e-03   1.3854626e+00   2.9365164e+00
   1.4878522e-02   5.5495376e-02   5.7822570e-02   6.0504360e-03   1.3867438e+00   3.0053792e+00
   1.3578379e-02   5.1218628e-02   4.9495630e-02   6.0222888e-03   1.3630505e+00   3.0925501e+00
   1.2332529e-02   4.6798870e-02   4.2471376e-02   5.9994156e-03   1.3761381e+00   3.0262667e+00
   1.1180006e-02   4.2341866e-02   3.6767766e-02   5.9840118e-03   1.3935795e+00   2.7986748e+00
   1.0178981e-02   3.7988656e-02   3.2393758e-02   5.9758344e-03   1.3645656e+00   2.8787506e+00
   9.3929488e-03   3.3854840e-02   2.9355546e-02   5.9729956e-03   1.3839137e+00   2.5852655e+00
   8.8851138e-03   3.0016838e-02   2.7659172e-02   5.9721514e-03   1.3918011e+00   2.8195323e+00
   8.7176028e-03   2.6517126e-02   2.7306972e-02   5.9696124e-03   1.3685365e+00   2.7905453e+00
   8.9470108e-03   2.3374898e-02   2.8283236e-02   5.9599730e-03   1.3744394e+00   3.0353621e+00
   9.6274728e-03   2.0596562e-02   3.0569642e-02   5.9372476e-03   1.3791594e+00   3.3421260e+00
   1.0811471e-02   1.8176577e-02   3.4147826e-02   5.8963082e-03   1.3856190e+00   4.8819591e+00
   1.2544956e-02   1.6103442e-02   3.8976930e-02   5.8355468e-03   1.3798977e+00   2.0938263e+01
   1.4868508e-02   1.4359479e-02   4.4983782e-02   5.7608536e-03   1.3829875e+00   4.6014652e+01
   1.7822028e-02   1.2917720e-02   5.2062016e-02   5.6804236e-03   1.3722824e+00   6.4011579e+01
   2.1450066e-02   1.1752208e-02   6.0070534e-02   5.5986682e-03   1.3688440e+00   7.8022741e+01
   2.5791592e-02   1.0851657e-02   6.8834644e-02   5.5177256e-03   1.3923280e+00   8.9013086e+01
   3.0869446e-02   1.0211389e-02   7.8151718e-02   5.4381812e-03   1.3790195e+00   9.6471817e+01
   3.6684910e-02   9.8265230e-03   8.7786636e-02   5.3588814e-03   1.3809953e+00   1.0241017e+02
   4.3211218e-02   9.6939374e-03   9.7454764e-02   5.2778352e-03   1.3720546e+00   1.0645096e+02
   5.0391058e-02   9.8076632e-03   1.0678955e-01   5.1911854e-03   1.3557923e+00   1.0975704e+02
   5.8122714e-02   1.0158395e-02   1.1540600e-01   5.0953722e-03   1.3763904e+00   1.1227676e+02
   6.6263462e-02   1.0737406e-02   1.2298865e-01   4.9891180e-03   1.3668595e+00   1.1416979e+02
   7.4621666e-02   1.1540021e-02   1.2924710e-01   4.8714324e-03   1.3645127e+00   1.1544282e+02
   8.2974400e-02   1.2560534e-02   1.3399527e-01   4.7422146e-03   1.3744372e+00   1.1607662e+02
   9.1118660e-02   1.3786225e-02   1.3720239e-01   4.6020344e-03   1.3667418e+00   1.1655121e+02
   9.8842804e-02   1.5199663e-02   1.3885125e-01   4.4519344e-03   1.3770436e+00   1.1672114e+02
   1.0593433e-01   1.6777168e-02   1.3899542e-01   4.2953076e-03   1.3735859e+00   1.1683514e+02
   1.1218139e-01   1.8484554e-02   1.3781631e-01   4.1366338e-03   1.3708290e+00   1.1687798e+02
   1.1730296e-01   2.0281352e-02   1.3548968e-01   3.9814436e-03   1.3816906e+00   1.1703335e+02
   1.2098647e-01   2.2126674e-02   1.3216147e-01   3.8361900e-03   1.3689860e+00   1.1722816e+02
   1.2296927e-01   2.3977934e-02   1.2799541e-01   3.7052394e-03   1.3804942e+00   1.1709942e+02
   1.2309779e-01   2.5794596e-02   1.2318511e-01   3.5910348e-03   1.3903517e+00   1.1688787e+02
   1.2138024e-01   2.7544624e-02   1.1793718e-01   3.4945998e-03   1.3793831e+00   1.1668032e+02
   1.1799837e-01   2.9197424e-02   1.1241370e-01   3.4159500e-03   1.3945463e+00   1.1640494e+02
   1.1326737e-01   3.0709542e-02   1.0672938e-01   3.3551916e-03   1.3855891e+00   1.1599633e+02
   1.0755500e-01   3.2023114e-02   1.0099727e-01   3.3118610e-03   1.3887267e+00   1.1563521e+02
   1.0122708e-01   3.3066828e-02   9.5309854e-02   3.2844446e-03   1.4071021e+00   1.1546387e+02
   9.4594584e-02   3.3749016e-02   8.9717562e-02   3.2691554e-03   1.3828046e+00   1.1529036e+02
   8.7880994e-02   3.3989422e-02   8.4246632e-02   3.2609290e-03   1.3886412e+00   1.1510121e+02
   8.1256608e-02   3.3768454e-02   7.8893474e-02   3.2550224e-03   1.4019098e+00   1.1487317e+02
   7.4862140e-02   3.3124666e-02   7.3612864e-02   3.2470344e-03   1.3847586e+00   1.1453926e+02
   6.8802456e-02   3.2120180e-02   6.8338700e-02   3.2348982e-03   1.3858428e+00   1.1417132e+02
   6.3155978e-02   3.0814356e-02   6.3053240e-02   3.2184918e-03   1.3949203e+00   1.1376619e+02
   5.8002196e-02   2.9270014e-02   5.7806730e-02   3.1994184e-03   1.3944345e+00   1.1335401e+02
   5.3415306e-02   2.7570272e-02   5.2651220e-02   3.1817398e-03   1.3886561e+00   1.1301379e+02
   4.9443374e-02   2.5801720e-02   4.7624386e-02   3.1699880e-03   1.3872277e+00   1.1260177e+02
   4.6116812e-02   2.4035358e-02   4.2784512e-02   3.1673880e-03   1.3905131e+00   1.1200925e+02
   4.3447076e-02   2.2326022e-02   3.8210510e-02   3.1748106e-03   1.3829385e+00   1.1128481e+02
   4.1423336e-02   2.0715086e-02   3.3968836e-02   3.1921526e-03   1.3801316e+00   1.1054775e+02
   4.0018816e-02   1.9238594e-02   3.0109398e-02   3.2199264e-03   1.3965757e+00   1.0997821e+02
   3.9185862e-02   1.7925358e-02   2.6690356e-02   3.2593000e-03   1.3979553e+00   1.0935209e+02
   3.8849236e-02   1.6787647e-02   2.3771720e-02   3.3115264e-03   1.3817288e+00   1.0844988e+02
   3.8920362e-02   1.5825448e-02   2.1397346e-02   3.3771992e-03   1.3792647e+00   1.0736643e+02
   3.9325642e-02   1.5033863e-02   1.9589920e-02   3.4570692e-03   1.3963882e+00   1.0611368e+02
   4.0013078e-02   1.4402038e-02   1.8355201e-02   3.5512532e-03   1.4089479e+00   1.0454671e+02
   4.0939724e-02   1.3906637e-02   1.7692806e-02   3.6580574e-03   1.3966369e+00   1.0249534e+02
   4.2058502e-02   1.3519687e-02   1.7596830e-02   3.7735096e-03   1.3896971e+00   1.0049315e+02
   4.3306376e-02   1.3223827e-02   1.8050694e-02   3.8917302e-03   1.3856574e+00   9.8554910e+01
   4.4595940e-02   1.3006520e-02   1.9022785e-02   4.0062874e-03   1.3869004e+00   9.6274637e+01
   4.5840136e-02   1.2856777e-02   2.0464234e-02   4.1094242e-03   1.4042768e+00   9.4209620e+01
   4.6969996e-02   1.2765294e-02   2.2309560e-02   4.1957898e-03   1.3970869e+00   9.2041153e+01
   4.7912246e-02   1.2719180e-02   2.4487960e-02   4.2661662e-03   1.3894650e+00   8.9741685e+01
   4.8595166e-02   1.2704892e-02   2.6938702e-02   4.3251910e-03   1.3938043e+00   8.7571390e+01
   4.8971948e-02   1.2704290e-02   2.9608976e-02   4.3817420e-03   1.3935705e+00   8.4942205e+01
   4.9058838e-02   1.2703131e-02   3.2446276e-02   4.4477212e-03   1.3890547e+00   8.2132980e+01
   4.8950040e-02   1.2706977e-02   3.5408532e-02   4.5346218e-03   1.3899721e+00   7.9273479e+01
   4.8752744e-02   1.2732853e-02   3.8472850e-02   4.6541564e-03   1.4009789e+00   7.6690894e+01
   4.8555378e-02   1.2801963e-02   4.1616792e-02   4.8189324e-03   1.3909649e+00   7.3977961e+01
   4.8448028e-02   1.2936804e-02   4.4813430e-02   5.0415680e-03   1.3886053e+00   6.9902237e+01
   4.8513174e-02   1.3155320e-02   4.8051038e-02   5.3372780e-03   1.3915265e+00   6.6281155e+01
   4.8806332e-02   1.3465879e-02   5.1342948e-02   5.7257182e-03   1.3878718e+00   6.3088710e+01
   4.9356546e-02   1.3866827e-02   5.4690858e-02   6.2265424e-03   1.3902514e+00   5.9387085e+01
   5.0170602e-02   1.4351311e-02   5.8084164e-02   6.8576666e-03   1.3827515e+00   5.6525172e+01
   5.1249762e-02   1.4908546e-02   6.1588580e-02   7.6377584e-03   1.3854695e+00   5.3121845e+01
   5.2603360e-02   1.5532447e-02   6.5316792e-02   8.5862644e-03   1.3911477e+00   5.0101894e+01
   5.4221428e-02   1.6225665e-02   6.9338306e-02   9.7199444e-03   1.3902603e+00   4.7617886e+01
   5.6053464e-02   1.6998171e-02   7.3676848e-02   1.1048398e-02   1.3852721e+00   4.4304255e+01
   5.8004956e-02   1.7864891e-02   7.8320738e-02   1.2572294e-02   1.3810109e+00   4.2280515e+01
   5.9932804e-02   1.8834335e-02   8.3226362e-02   1.4285575e-02   1.3911924e+00   4.0459495e+01
   6.1671882e-02   1.9911019e-02   8.8308250e-02   1.6176279e-02   1.3943483e+00   3.8293828e+01
   6.3093792e-02   2.1101250e-02   9.3425736e-02   1.8225137e-02   1.3879338e+00   3.6284598e+01
   6.4118228e-02   2.2404482e-02   9.8369078e-02   2.0403819e-02   1.3900634e+00   3.4272730e+01
   6.4698428e-02   2.3807318e-02   1.0291481e-01   2.2669177e-02   1.3856961e+00   3.2467515e+01
   6.4883222e-02   2.5285118e-02   1.0687145e-01   2.4964009e-02   1.3803137e+00   2.9286637e+01
   6.4797856e-02   2.6800304e-02   1.1002653e-01   2.7229567e-02   1.3910522e+00   2.5550922e+01
   6.4541760e-02   2.8307180e-02   1.1213809e-01   2.9429413e-02   1.3800094e+00   2.3101288e+01
   6.4197384e-02   2.9757000e-02   1.1295249e-01   3.1561349e-02   1.3855008e+00   2.1870567e+01
   6.3833676e-02   3.1091910e-02   1.1229841e-01   3.3626079e-02   1.3992868e+00   2.0313198e+01
   6.3492708e-02   3.2251972e-02   1.1026548e-01   3.5600289e-02   1.3838514e+00   1.7579828e+01
   6.3235950e-02   3.3182826e-02   1.0723343e-01   3.7437715e-02   1.3868068e+00   1.5510025e+01
   6.3150268e-02   3.3860414e-02   1.0371384e-01   3.9077427e-02   1.3793560e+00   1.3325198e+01
   6.3328752e-02   3.4329210e-02   1.0016348e-01   4.0462227e-02   1.3939742e+00   9.9204364e+00
   6.3871136e-02   3.4670572e-02   9.6937546e-02   4.1525741e-02   1.3911677e+00   8.1421407e+00
   6.4876632e-02   3.4949414e-02   9.4347546e-02   4.2181023e-02   1.3825711e+00   7.7028723e+00
   6.6428398e-02   3.5209140e-02   9.2672660e-02   4.2367373e-02   1.3825837e+00   6.0912348e+00
   6.8576332e-02   3.5469194e-02   9.2135490e-02   4.2079053e-02   1.3787182e+00   4.7405820e+00
   7.1331098e-02   3.5724438e-02   9.2878196e-02   4.1348201e-02   1.4071536e+00   4.3474700e+00
   7.4669790e-02   3.5956212e-02   9.4942288e-02   4.0215783e-02   1.3606802e+00   3.8155236e+00
   7.8556094e-02   3.6136306e-02   9.8279470e-02   3.8723357e-02   1.4004052e+00   3.5734373e+00
   8.2964736e-02   3.6250524e-02   1.0278046e-01   3.6938185e-02   1.3861075e+00   2.8260293e+00
   8.7875294e-02   3.6304206e-02   1.0830754e-01   3.4952107e-02   1.3800032e+00   2.0709711e+00
   9.3271138e-02   3.6293292e-02   1.1467268e-01   3.2855749e-02   1.4127388e+00   2.0399978e+00
   9.9137074e-02   3.6206642e-02   1.2159624e-01   3.0729401e-02   1.3329862e+00   1.5542436e+00
   1.0542064e-01   3.6041126e-02   1.2870184e-01   2.8635139e-02   1.4401110e+00   1.3705234e+00
   1.1202282e-01   3.5805296e-02   1.3549406e-01   2.6617981e-02   1.3288941e+00   1.4886689e+00
   1.1881756e-01   3.5498724e-02   1.4144626e-01   2.4716125e-02   1.4142148e+00   1.4110867e+00
   1.2566184e-01   3.5107058e-02   1.4605832e-01   2.2955837e-02   1.3906506e+00   1.4359759e+00
   1.3241274e-01   3.4643664e-02   1.4892361e-01   2.1344151e-02   1.3265815e+00   1.4669887e+00
   1.3894250e-01   3.4143362e-02   1.4996009e-01   1.9876643e-02   1.4858660e+00   1.4874829e+00
   1.4511629e-01   3.3633180e-02   1.4927252e-01   1.8557473e-02   1.1189263e+00   1.0667431e+00
   1.5071986e-01   3.3139016e-02   1.4699262e-01   1.7404347e-02   1.4593160e+00   7.5474290e-01
   1.5543283e-01   3.2683476e-02   1.4339034e-01   1.6436508e-02   9.2662176e-01   7.8362611e-01
   1.5893259e-01   3.2277904e-02   1.3876401e-01   1.5670593e-02   1.3249253e+00   4.6288566e-01
   1.6097606e-01   3.1926550e-02   1.3342209e-01   1.5119561e-02   9.4499239e-01   3.2054276e-01
   1.6134764e-01   3.1632110e-02   1.2770051e-01   1.4789236e-02   1.8267443e+00   3.7035330e-01
   1.5985632e-01   3.1396792e-02   1.2186573e-01   1.4675371e-02   2.0873113e+01   3.5453949e-01
   1.5637906e-01   3.1215510e-02   1.1613697e-01   1.4763063e-02   4.8839110e+01   4.1198533e-01
   1.5085568e-01   3.1070242e-02   1.1066093e-01   1.5028711e-02   7.0515157e+01   3.6237064e-01
   1.4340083e-01   3.0958628e-02   1.0549892e-01   1.5449831e-02   8.9194023e+01   3.2563304e-01
   1.3439418e-01   3.0918546e-02   1.0064664e-01   1.6011529e-02   1.0198174e+02   2.7190551e-01
   1.2436132e-01   3.1003326e-02   9.6051168e-02   1.6700169e-02   1.0978800e+02   2.0491357e-01
   1.1383174e-01   3.1251970e-02   9.1653778e-02   1.7504137e-02   1.1506238e+02   2.1251478e-01
   1.0325301e-01   3.1689884e-02   8.7374088e-02   1.8417217e-02   1.1814692e+02   2.4920409e-01
   9.2953516e-02   3.2365170e-02   8.3131200e-02   1.9436523e-02   1.2067084e+02   2.8095628e-01
   8.3145914e-02   3.3353642e-02   7.8857710e-02   2.0553021e-02   1.2183133e+02   2.5650880e-01
   7.3940278e-02   3.4724294e-02   7.4489088e-02   2.1746753e-02   1.2244722e+02   2.2799699e-01
   6.5363516e-02   3.6556616e-02   7.0047852e-02   2.3001599e-02   1.2272835e+02   1.8999658e-01
   5.7382414e-02   3.8966636e-02   6.5639920e-02   2.4306849e-02   1.2269331e+02   1.6858893e-01
   4.9950292e-02   4.2074682e-02   6.1355568e-02   2.5642427e-02   1.2261617e+02   1.8721569e-01
   4.3049038e-02   4.5980858e-02   5.7275494e-02   2.6969295e-02   1.2222892e+02   1.8461919e-01
   3.6707642e-02   5.0776854e-02   5.3476438e-02   2.8240307e-02   1.2167672e+02   1.7784729e-01
   3.0988782e-02   5.6543422e-02   5.0000012e-02   2.9427199e-02   1.2095136e+02   2.0348420e-01
   2.5947378e-02   6.3335340e-02   4.6866052e-02   3.0517429e-02   1.2046029e+02   1.9100188e-01
   2.1613026e-02   7.1153670e-02   4.4067154e-02   3.1492037e-02   1.2011824e+02   1.8914051e-01
   1.7990704e-02   7.9934026e-02   4.1569320e-02   3.2323547e-02   1.1970995e+02   1.9379364e-01
   1.5064070e-02   8.9553336e-02   3.9340824e-02   3.2989509e-02   1.1933726e+02   1.7029443e-01
   1.2801744e-02   9.9830944e-02   3.7339574e-02   3.3466161e-02   1.1892208e+02   1.9647341e-01
   1.1159418e-02   1.1056834e-01   3.5508664e-02   3.3700867e-02   1.1839557e+02   1.6251242e-01
   1.0081257e-02   1.2152305e-01   3.3808088e-02   3.3645493e-02   1.1788292e+02   2.2820270e-01
   9.5044818e-03   1.3237590e-01   3.2228258e-02   3.3305695e-02   1.1739250e+02   1.5075171e-01
   9.3674848e-03   1.4276609e-01   3.0771952e-02   3.2713893e-02   1.1681725e+02   3.7084648e-01
   9.6144058e-03   1.5227655e-01   2.9429150e-02   3.1916143e-02   1.1638219e+02   1.8156826e+00
   1.0193445e-02   1.6041815e-01   2.8175488e-02   3.0976687e-02   1.1596947e+02   2.8767461e+00
   1.1053160e-02   1.6661003e-01   2.6978364e-02   2.9950905e-02   1.1549033e+02   2.9697249e+00
   1.2146052e-02   1.7027551e-01   2.5802022e-02   2.8875057e-02   1.1500232e+02   3.3614687e+00
   1.3430079e-02   1.7098616e-01   2.4622814e-02   2.7771107e-02   1.1448058e+02   3.6562436e+00
   1.4865590e-02   1.6862047e-01   2.3429802e-02   2.6662195e-02   1.1391977e+02   3.6536307e+00
   1.6413440e-02   1.6351619e-01   2.2213252e-02   2.5575511e-02   1.1331440e+02   3.7776937e+00
   1.8028416e-02   1.5619435e-01   2.0969210e-02   2.4520773e-02   1.1285680e+02   3.6182380e+00
   1.9668198e-02   1.4714248e-01   1.9709178e-02   2.3494745e-02   1.1234967e+02   3.6589344e+00
   2.1298608e-02   1.3691319e-01   1.8456026e-02   2.2493423e-02   1.1180233e+02   4.2466438e+00
   2.2884436e-02   1.2605787e-01   1.7232981e-02   2.1505843e-02   1.1116881e+02   4.4313947e+00
   2.4390366e-02   1.1506038e-01   1.6058187e-02   2.0514089e-02   1.1021843e+02   4.5571085e+00
   2.5771490e-02   1.0433640e-01   1.4940501e-02   1.9507201e-02   1.0905335e+02   5.1068426e+00
   2.6977574e-02   9.4205700e-02   1.3883929e-02   1.8485015e-02   1.0764927e+02   5.5602529e+00
   2.7975978e-02   8.4880566e-02   1.2897215e-02   1.7444365e-02   1.0602423e+02   5.7132149e+00
   2.8735028e-02   7.6472506e-02   1.1987314e-02   1.6382684e-02   1.0408583e+02   5.7164375e+00
   2.9206058e-02   6.9023092e-02   1.1152592e-02   1.5308325e-02   1.0202114e+02   5.6664613e+00
   2.9350888e-02   6.2505142e-02   1.0388471e-02   1.4238970e-02   9.9349103e+01   5.7482022e+00
   2.9143904e-02   5.6826734e-02   9.6937707e-03   1.3200863e-02   9.6359454e+01   5.9864603e+00
   2.8557872e-02   5.1867350e-02   9.0733667e-03   1.2218434e-02   9.3292827e+01   5.8932578e+00
   2.7615402e-02   4.7522948e-02   8.5360963e-03   1.1308215e-02   8.9076719e+01   5.6700280e+00
   2.6408354e-02   4.3719288e-02   8.0895367e-03   1.0481843e-02   8.5322354e+01   5.6752642e+00
   2.5032836e-02   4.0372292e-02   7.7395157e-03   9.7421804e-03   8.1237814e+01   5.7080658e+00
   2.3564404e-02   3.7378364e-02   7.4942177e-03   9.0838124e-03   7.6027210e+01   5.8618617e+00
   2.2075216e-02   3.4673450e-02   7.3630851e-03   8.4950504e-03   7.1607094e+01   5.8708732e+00
   2.0632132e-02   3.2260050e-02   7.3540221e-03   7.9608804e-03   6.6219654e+01   5.6554440e+00
   1.9286796e-02   3.0150176e-02   7.4748913e-03   7.4703864e-03   6.0504634e+01   5.5916935e+00
   1.8070214e-02   2.8332660e-02   7.7316605e-03   7.0146378e-03   5.5155248e+01   5.6262223e+00
   1.7005274e-02   2.6798118e-02   8.1285497e-03   6.5851756e-03   4.9524647e+01   5.6641194e+00
   1.6115796e-02   2.5546234e-02   8.6726771e-03   6.1806874e-03   4.4952467e+01   5.6660448e+00
   1.5418474e-02   2.4575068e-02   9.3737557e-03   5.8058342e-03   4.0390915e+01   5.6857320e+00
   1.4922172e-02   2.3886766e-02   1.0242144e-02   5.4656668e-03   3.6471288e+01   5.7073620e+00
   1.4626720e-02   2.3487914e-02   1.1283427e-02   5.1637308e-03   3.3511429e+01   5.6844984e+00
   1.4520598e-02   2.3377492e-02   1.2500245e-02   4.9005502e-03   3.0723344e+01   5.7361184e+00
   1.4583514e-02   2.3538060e-02   1.3900687e-02   4.6741324e-03   2.8958912e+01   5.8363871e+00
   1.4791372e-02   2.3937458e-02   1.5493321e-02   4.4819088e-03   2.6555076e+01   5.8931222e+00
   1.5115652e-02   2.4538256e-02   1.7280802e-02   4.3220104e-03   2.3239908e+01   5.8887247e+00
   1.5516974e-02   2.5311250e-02   1.9258936e-02   4.1935294e-03   2.1012997e+01   5.8931013e+00
   1.5958076e-02   2.6245450e-02   2.1420330e-02   4.0955010e-03   1.9247226e+01   5.9011680e+00
   1.6412446e-02   2.7338682e-02   2.3749802e-02   4.0270748e-03   1.7290761e+01   5.9154451e+00
   1.6863082e-02   2.8608898e-02   2.6219248e-02   3.9866110e-03   1.5674440e+01   5.9375460e+00
   1.7314992e-02   3.0104500e-02   2.8788620e-02   3.9705972e-03   1.3397689e+01   5.9056499e+00
   1.7786270e-02   3.1872700e-02   3.1409930e-02   3.9758256e-03   1.0956749e+01   5.8181862e+00
   1.8290958e-02   3.3941842e-02   3.4057208e-02   4.0006652e-03   9.9931307e+00   5.6379623e+00
   1.8837120e-02   3.6324444e-02   3.6724890e-02   4.0441532e-03   8.1457957e+00   5.5799450e+00
   1.9419946e-02   3.9024492e-02   3.9430230e-02   4.1050376e-03   5.9294177e+00   5.5739772e+00
   2.0021634e-02   4.2043436e-02   4.2258898e-02   4.1812696e-03   4.7814852e+00   5.5921703e+00
   2.0621122e-02   4.5364752e-02   4.5345890e-02   4.2704908e-03   3.2922736e+00   5.6668557e+00
   2.1206312e-02   4.8946152e-02   4.8821928e-02   4.3714390e-03   2.9247958e+00   5.2908998e+00
   2.1775514e-02   5.2735758e-02   5.2790474e-02   4.4827646e-03   2.7929232e+00   4.9773922e+00
   2.2328294e-02   5.6688514e-02   5.7323784e-02   4.6017524e-03   2.0775184e+00   5.0560734e+00
   2.2871282e-02   6.0756594e-02   6.2449744e-02   4.7251686e-03   1.7586166e+00   5.0114025e+00
   2.3419476e-02   6.4855482e-02   6.8134840e-02   4.8479506e-03   1.3736087e+00   5.0126701e+00
   2.3983898e-02   6.8902872e-02   7.4274898e-02   4.9648466e-03   1.3677378e+00   5.0343911e+00
   2.4565668e-02   7.2856026e-02   8.0694168e-02   5.0709934e-03   1.4140834e+00   4.9534764e+00
   2.5150252e-02   7.6643404e-02   8.7174888e-02   5.1601254e-03   1.3594578e+00   4.8048238e+00
   2.5704788e-02   8.0139356e-02   9.3459942e-02   5.2267062e-03   1.4175846e+00   4.3790285e+00
   2.6186472e-02   8.3190500e-02   9.9221134e-02   5.2651636e-03   1.3727250e+00   3.9175569e+00
   2.6561336e-02   8.5682308e-02   1.0406060e-01   5.2730748e-03   1.4109996e+00   3.6127231e+00
   2.6819306e-02   8.7584230e-02   1.0760353e-01   5.2536958e-03   1.3917190e+00   3.4125255e+00
   2.6961456e-02   8.8875140e-02   1.0959060e-01   5.2107832e-03   1.3898197e+00   3.3124299e+00
   2.6976286e-02   8.9518540e-02   1.0993307e-01   5.1490728e-03   1.4093922e+00   3.1747265e+00
   2.6841068e-02   8.9487014e-02   1.0877296e-01   5.0732050e-03   1.3765210e+00   3.1865204e+00
   2.6536374e-02   8.8769876e-02   1.0631319e-01   4.9847058e-03   1.3982298e+00   3.1994149e+00
   2.6044008e-02   8.7380332e-02   1.0267702e-01   4.8844440e-03   1.3918211e+00   3.1968262e+00
   2.5348502e-02   8.5340986e-02   9.8065248e-02   4.7726888e-03   1.3927347e+00   3.2673940e+00
   2.4455592e-02   8.2708872e-02   9.2747262e-02   4.6503220e-03   1.3919139e+00   3.2169366e+00
   2.3399622e-02   7.9586652e-02   8.6917306e-02   4.5231014e-03   1.3798411e+00   3.3429075e+00
   2.2228344e-02   7.6072524e-02   8.0701106e-02   4.3989520e-03   1.3927743e+00   3.2786130e+00
   2.0984062e-02   7.2234840e-02   7.4213922e-02   4.2833100e-03   1.3932337e+00   3.2900171e+00
   1.9695618e-02   6.8096352e-02   6.7600970e-02   4.1803784e-03   1.3814366e+00   3.3831806e+00
   1.8381970e-02   6.3650874e-02   6.0994866e-02   4.0939880e-03   1.3795732e+00   3.2637551e+00
   1.7072854e-02   5.8976366e-02   5.4494370e-02   4.0258820e-03   1.3869138e+00   3.4363414e+00
   1.5815550e-02   5.4241182e-02   4.8230368e-02   3.9752118e-03   1.3744199e+00   3.0667545e+00
   1.4657294e-02   4.9583410e-02   4.2347920e-02   3.9393292e-03   1.3807124e+00   3.1326736e+00
   1.3637413e-02   4.5085142e-02   3.6950338e-02   3.9147396e-03   1.3943627e+00   2.9648012e+00
   1.2784663e-02   4.0786220e-02   3.2101424e-02   3.8970892e-03   1.3720686e+00   2.9041292e+00
   1.2121921e-02   3.6706622e-02   2.7840718e-02   3.8807122e-03   1.3787567e+00   3.4024174e+00
   1.1676088e-02   3.2895494e-02   2.4189712e-02   3.8596160e-03   1.3938193e+00   4.3259864e+00
   1.1477074e-02   2.9424880e-02   2.1149706e-02   3.8283114e-03   1.3777123e+00   1.8150473e+01
   1.1551642e-02   2.6354554e-02   1.8704462e-02   3.7835782e-03   1.3837105e+00   4.2580788e+01
   1.1921777e-02   2.3720826e-02   1.6823109e-02   3.7265474e-03   1.3869368e+00   6.1527162e+01
   1.2615878e-02   2.1543228e-02   1.5463030e-02   3.6611642e-03   1.3707102e+00   7.6205354e+01
   1.3669664e-02   1.9823496e-02   1.4583626e-02   3.5932516e-03   1.3782722e+00   8.8358825e+01
   1.5111564e-02   1.8543673e-02   1.4158061e-02   3.5291608e-03   1.3949504e+00   9.6657425e+01
   1.6960260e-02   1.7671656e-02   1.4163457e-02   3.4734654e-03   1.3763976e+00   1.0287087e+02
   1.9227866e-02   1.7166153e-02   1.4573062e-02   3.4305656e-03   1.3575362e+00   1.0736070e+02
   2.1920782e-02   1.6984613e-02   1.5367942e-02   3.4059240e-03   1.3779694e+00   1.1051414e+02
   2.5032398e-02   1.7082497e-02   1.6533440e-02   3.4050460e-03   1.3785049e+00   1.1279428e+02
   2.8531188e-02   1.7410446e-02   1.8045674e-02   3.4318232e-03   1.3747419e+00   1.1472997e+02
   3.2362744e-02   1.7915527e-02   1.9869084e-02   3.4874986e-03   1.3757048e+00   1.1593721e+02
   3.6443670e-02   1.8542529e-02   2.1955350e-02   3.5719502e-03   1.3559788e+00   1.1654044e+02
   4.0666168e-02   1.9238943e-02   2.4239132e-02   3.6857402e-03   1.3797821e+00   1.1697319e+02
   4.4906286e-02   1.9955793e-02   2.6644470e-02   3.8302134e-03   1.3872090e+00   1.1704648e+02
   4.9007644e-02   2.0638304e-02   2.9081602e-02   4.0061212e-03   1.3622573e+00   1.1709270e+02
   5.2803096e-02   2.1226790e-02   3.1438264e-02   4.2136050e-03   1.3769079e+00   1.1722723e+02
   5.6127746e-02   2.1678078e-02   3.3603074e-02   4.4516220e-03   1.3745960e+00   1.1733539e+02
   5.8822556e-02   2.1973146e-02   3.5484170e-02   4.7186856e-03   1.3711573e+00   1.1722730e+02
   6.0773964e-02   2.2103056e-02   3.7043830e-02   5.0155622e-03   1.3883043e+00   1.1701601e+02
   6.1932758e-02   2.2062160e-02   3.8304462e-02   5.3437782e-03   1.3828523e+00   1.1692905e+02
   6.2320524e-02   2.1852444e-02   3.9284150e-02   5.7039494e-03   1.3904923e+00   1.1670631e+02
   6.2006862e-02   2.1481564e-02   3.9990520e-02   6.0966988e-03   1.4008731e+00   1.1632728e+02
   6.1107460e-02   2.0969352e-02   4.0436370e-02   6.5210554e-03   1.3860076e+00   1.1598843e+02
   5.9784524e-02   2.0348936e-02   4.0617888e-02   6.9714846e-03   1.3906911e+00   1.1561085e+02
   5.8188550e-02   1.9646588e-02   4.0505160e-02   7.4402824e-03   1.4010027e+00   1.1519982e+02
   5.6454082e-02   1.8881481e-02   4.0058430e-02   7.9196644e-03   1.3899548e+00   1.1495858e+02
   5.4706766e-02   1.8066329e-02   3.9253120e-02   8.3979764e-03   1.3866198e+00   1.1469156e+02
   5.3034590e-02   1.7210205e-02   3.8077356e-02   8.8580874e-03   1.3949612e+00   1.1421454e+02
   5.1472950e-02   1.6331412e-02   3.6560120e-02   9.2777314e-03   1.4023087e+00   1.1371480e+02
   5.0009692e-02   1.5449105e-02   3.4796916e-02   9.6314344e-03   1.3949409e+00   1.1328834e+02
   4.8605596e-02   1.4585718e-02   3.2893446e-02   9.8883714e-03   1.3902953e+00   1.1287894e+02
   4.7207022e-02   1.3769749e-02   3.0938408e-02   1.0017896e-02   1.3999101e+00   1.1226899e+02
   4.5780898e-02   1.3025602e-02   2.9014654e-02   1.0010148e-02   1.3986801e+00   1.1151760e+02
   4.4320542e-02   1.2374370e-02   2.7189068e-02   9.8751464e-03   1.3967954e+00   1.1092394e+02
   4.2820076e-02   1.1831059e-02   2.5524066e-02   9.6315634e-03   1.3944895e+00   1.1042168e+02
   4.1302860e-02   1.1403990e-02   2.4085660e-02   9.3029394e-03   1.3886781e+00   1.0976936e+02
   3.9820920e-02   1.1096777e-02   2.2934350e-02   8.9091664e-03   1.4020750e+00   1.0900389e+02
   3.8427072e-02   1.0906827e-02   2.2134720e-02   8.4698964e-03   1.4029144e+00   1.0802509e+02
   3.7178896e-02   1.0827238e-02   2.1753692e-02   8.0095144e-03   1.3961313e+00   1.0676027e+02
   3.6125852e-02   1.0848295e-02   2.1843456e-02   7.5500084e-03   1.3925088e+00   1.0555737e+02
   3.5304676e-02   1.0957120e-02   2.2437558e-02   7.1074124e-03   1.3839262e+00   1.0420221e+02
   3.4744832e-02   1.1137113e-02   2.3553082e-02   6.6928468e-03   1.3930322e+00   1.0258322e+02
   3.4447164e-02   1.1367867e-02   2.5193706e-02   6.3131128e-03   1.3889825e+00   1.0086903e+02
   3.4383176e-02   1.1626282e-02   2.7353646e-02   5.9707648e-03   1.3863660e+00   9.8784449e+01
   3.4520798e-02   1.1895043e-02   3.0012282e-02   5.6656826e-03   1.3848304e+00   9.6532338e+01
   3.4825192e-02   1.2164002e-02   3.3123756e-02   5.3970220e-03   1.3832179e+00   9.3989246e+01
   3.5255728e-02   1.2424541e-02   3.6611030e-02   5.1617620e-03   1.3886044e+00   9.1169455e+01
   3.5769442e-02   1.2668984e-02   4.0371910e-02   4.9557040e-03   1.3841378e+00   8.8936718e+01
   3.6315592e-02   1.2884558e-02   4.4295656e-02   4.7767336e-03   1.3906889e+00   8.6669316e+01
   3.6866776e-02   1.3055685e-02   4.8256806e-02   4.6218300e-03   1.3788068e+00   8.3800631e+01
   3.7435848e-02   1.3168001e-02   5.2097174e-02   4.4856820e-03   1.3809594e+00   8.0768465e+01
   3.8042992e-02   1.3208550e-02   5.5620842e-02   4.3636578e-03   1.3972866e+00   7.7959272e+01
   3.8713934e-02   1.3172843e-02   5.8621704e-02   4.2523234e-03   1.3891782e+00   7.5585186e+01
   3.9481160e-02   1.3061983e-02   6.0958218e-02   4.1480636e-03   1.3933830e+00   7.2456465e+01
   4.0361326e-02   1.2878137e-02   6.2575178e-02   4.0460096e-03   1.3966943e+00   6.9039496e+01
   4.1347160e-02   1.2625711e-02   6.3457458e-02   3.9464476e-03   1.3976000e+00   6.6424088e+01
   4.2409122e-02   1.2312149e-02   6.3615268e-02   3.8602744e-03   1.3855581e+00   6.3219920e+01
   4.3509658e-02   1.1951115e-02   6.3054728e-02   3.8047718e-03   1.3770282e+00   5.9622414e+01
   4.4617378e-02   1.1561310e-02   6.1767178e-02   3.7996906e-03   1.3919524e+00   5.7032139e+01
   4.5692448e-02   1.1158544e-02   5.9822308e-02   3.8664622e-03   1.3962849e+00   5.4560002e+01
   4.6671224e-02   1.0751548e-02   5.7373938e-02   4.0284390e-03   1.4025957e+00   5.1394219e+01
   4.7476616e-02   1.0348252e-02   5.4573452e-02   4.3090332e-03   1.4059441e+00   4.9177237e+01
   4.8055406e-02   9.9596498e-03   5.1550148e-02   4.7309230e-03   1.3872256e+00   4.6996635e+01
   4.8426936e-02   9.5960122e-03   4.8392374e-02   5.3163590e-03   1.3869611e+00   4.4014850e+01
   4.8669666e-02   9.2687448e-03   4.5159898e-02   6.0847006e-03   1.4070281e+00   4.2956084e+01
   4.8872810e-02   8.9899766e-03   4.1923796e-02   7.0516484e-03   1.3852645e+00   4.1479534e+01
   4.9111012e-02   8.7676474e-03   3.8750352e-02   8.2290294e-03   1.3763856e+00   3.9227795e+01
   4.9427522e-02   8.6074028e-03   3.5685578e-02   9.6246894e-03   1.3943577e+00   3.8179682e+01
   4.9839646e-02   8.5124604e-03   3.2765884e-02   1.1241719e-02   1.3842702e+00   3.6080013e+01
   5.0342080e-02   8.4821984e-03   3.0054212e-02   1.3076341e-02   1.3899336e+00   3.4544392e+01
   5.0924304e-02   8.5147202e-03   2.7647554e-02   1.5114667e-02   1.3863030e+00   3.3136730e+01
   5.1581992e-02   8.6084746e-03   2.5634218e-02   1.7330787e-02   1.3813164e+00   3.0311620e+01
   5.2304488e-02   8.7607594e-03   2.4079176e-02   1.9690679e-02   1.3904034e+00   2.7792542e+01
   5.3079354e-02   8.9664110e-03   2.3028034e-02   2.2156753e-02   1.3836922e+00   2.5061029e+01
   5.3870496e-02   9.2204550e-03   2.2505888e-02   2.4684919e-02   1.3986486e+00   2.2642408e+01
   5.4614028e-02   9.5154154e-03   2.2521888e-02   2.7214147e-02   1.3898501e+00   2.0924310e+01
   5.5244816e-02   9.8403160e-03   2.3072734e-02   2.9670453e-02   1.3803318e+00   1.9408174e+01
   5.5752300e-02   1.0192647e-02   2.4150882e-02   3.1971419e-02   1.3874097e+00   1.7766719e+01
   5.6232216e-02   1.0580753e-02   2.5754214e-02   3.4030117e-02   1.3739048e+00   1.6015269e+01
   5.6811712e-02   1.1015675e-02   2.7875026e-02   3.5787219e-02   1.3856006e+00   1.4150644e+01
   5.7585020e-02   1.1507550e-02   3.0496514e-02   3.7221569e-02   1.3848969e+00   1.1660741e+01
   5.8608160e-02   1.2059889e-02   3.3620428e-02   3.8334723e-02   1.3909012e+00   9.5748537e+00
   5.9890388e-02   1.2674395e-02   3.7264566e-02   3.9131257e-02   1.3761885e+00   7.9441396e+00
   6.1443216e-02   1.3360720e-02   4.1426650e-02   3.9611601e-02   1.3774370e+00   6.5869987e+00
   6.3289012e-02   1.4129882e-02   4.6097798e-02   3.9801779e-02   1.3976164e+00   5.4325945e+00
   6.5418308e-02   1.4992397e-02   5.1308760e-02   3.9745877e-02   1.3719293e+00   4.2076653e+00
   6.7797512e-02   1.5961404e-02   5.7099820e-02   3.9470997e-02   1.4135180e+00   3.6800805e+00
   7.0399966e-02   1.7051025e-02   6.3462422e-02   3.8994735e-02   1.3836084e+00   3.4355956e+00
   7.3208076e-02   1.8273793e-02   7.0344898e-02   3.8343633e-02   1.3793457e+00   2.6762773e+00
   7.6193560e-02   1.9633708e-02   7.7656296e-02   3.7552845e-02   1.3837740e+00   2.0050457e+00
   7.9338960e-02   2.1126028e-02   8.5275332e-02   3.6662651e-02   1.3666101e+00   1.7495957e+00
   8.2665006e-02   2.2737752e-02   9.3042684e-02   3.5720241e-02   1.4123628e+00   1.3653212e+00
   8.6186836e-02   2.4446110e-02   1.0070587e-01   3.4764525e-02   1.3301044e+00   1.1970934e+00
   8.9862938e-02   2.6219236e-02   1.0792695e-01   3.3807795e-02   1.4291307e+00   1.3828568e+00
   9.3598100e-02   2.8009192e-02   1.1433169e-01   3.2845881e-02   1.3624341e+00   1.3658494e+00
   9.7260004e-02   2.9759630e-02   1.1957079e-01   3.1871415e-02   1.3668622e+00   1.3160419e+00
   1.0071758e-01   3.1421200e-02   1.2327809e-01   3.0885915e-02   1.4258042e+00   1.2134769e+00
   1.0387266e-01   3.2941416e-02   1.2507997e-01   2.9904283e-02   1.3118146e+00   9.1276244e-01
   1.0661126e-01   3.4254790e-02   1.2484859e-01   2.8939709e-02   1.4913890e+00   7.2739666e-01
   1.0878342e-01   3.5298474e-02   1.2269206e-01   2.8017627e-02   1.1680002e+00   7.9008550e-01
   1.1023651e-01   3.6027704e-02   1.1880025e-01   2.7183189e-02   1.4057002e+00   7.4862518e-01
   1.1079008e-01   3.6416256e-02   1.1346759e-01   2.6474529e-02   1.1051889e+00   4.0544846e-01
   1.1025976e-01   3.6467686e-02   1.0703639e-01   2.5912021e-02   1.1487712e+00   2.8626379e-01
   1.0857610e-01   3.6221684e-02   9.9868524e-02   2.5500887e-02   1.3062160e+00   3.9316426e-01
   1.0577332e-01   3.5739834e-02   9.2351420e-02   2.5241227e-02   7.8013585e-01   3.3823188e-01
   1.0185288e-01   3.5096922e-02   8.4829944e-02   2.5121855e-02   1.3620287e+01   2.8633376e-01
   9.6823824e-02   3.4363448e-02   7.7559278e-02   2.5110009e-02   3.6977348e+01   2.8220023e-01
   9.0843308e-02   3.3593110e-02   7.0717750e-02   2.5161925e-02   5.6056546e+01   2.1848974e-01
   8.4158602e-02   3.2829190e-02   6.4450776e-02   2.5232639e-02   7.3427155e+01   1.8632628e-01
   7.7033270e-02   3.2111994e-02   5.8861514e-02   2.5300405e-02   8.8248834e+01   1.9757317e-01
   6.9755980e-02   3.1477106e-02   5.3990228e-02   2.5382831e-02   9.8077981e+01   1.9396590e-01
   6.2578798e-02   3.0940242e-02   4.9844648e-02   2.5516267e-02   1.0467667e+02   1.9445805e-01
   5.5684788e-02   3.0504984e-02   4.6412494e-02   2.5735585e-02   1.0919970e+02   1.9245776e-01
   4.9205202e-02   3.0181162e-02   4.3646690e-02   2.6064623e-02   1.1294442e+02   1.7924250e-01
   4.3223272e-02   2.9976600e-02   4.1494348e-02   2.6513945e-02   1.1552006e+02   1.8469664e-01
   3.7793180e-02   2.9886584e-02   3.9927634e-02   2.7091459e-02   1.1725856e+02   1.8917918e-01
   3.2953576e-02   2.9909850e-02   3.8920900e-02   2.7799583e-02   1.1841453e+02   1.8334332e-01
   2.8719660e-02   3.0059098e-02   3.8432118e-02   2.8623785e-02   1.1904833e+02   1.8975931e-01
   2.5086838e-02   3.0336002e-02   3.8401212e-02   2.9541625e-02   1.1935261e+02   1.9235541e-01
   2.2038588e-02   3.0729184e-02   3.8740542e-02   3.0518763e-02   1.1917117e+02   1.8835971e-01
   1.9540858e-02   3.1236424e-02   3.9340558e-02   3.1504021e-02   1.1874678e+02   1.7785610e-01
   1.7546460e-02   3.1855050e-02   4.0094994e-02   3.2446523e-02   1.1824341e+02   1.8068895e-01
   1.5995328e-02   3.2560828e-02   4.0904590e-02   3.3294715e-02   1.1783133e+02   2.0300488e-01
   1.4827088e-02   3.3307168e-02   4.1686712e-02   3.4003175e-02   1.1739996e+02   1.9759811e-01
   1.4001382e-02   3.4048434e-02   4.2393188e-02   3.4544685e-02   1.1681244e+02   1.9680768e-01
   1.3482828e-02   3.4749104e-02   4.2991756e-02   3.4890567e-02   1.1605802e+02   2.0132946e-01
   1.3235714e-02   3.5358096e-02   4.3448842e-02   3.4989809e-02   1.1501271e+02   2.0327771e-01
   1.3228494e-02   3.5801926e-02   4.3734024e-02   3.4796133e-02   1.1373612e+02   2.0297808e-01
   1.3425345e-02   3.6012484e-02   4.3829554e-02   3.4324065e-02   1.1239381e+02   1.8594648e-01
   1.3785844e-02   3.5936522e-02   4.3715360e-02   3.3638253e-02   1.1093201e+02   2.1664653e-01
   1.4275326e-02   3.5547124e-02   4.3384188e-02   3.2817389e-02   1.0949130e+02   2.0124326e-01
   1.4875442e-02   3.4882478e-02   4.2880054e-02   3.1942711e-02   1.0802270e+02   1.7423639e-01
   1.5575932e-02   3.4028122e-02   4.2249930e-02   3.1074357e-02   1.0614127e+02   4.9860241e-01
   1.6362138e-02   3.3069858e-02   4.1520966e-02   3.0242885e-02   1.0427447e+02   1.3915092e+00
   1.7212322e-02   3.2087252e-02   4.0731602e-02   2.9447481e-02   1.0230452e+02   2.3538349e+00
   1.8104912e-02   3.1144890e-02   3.9908310e-02   2.8660701e-02   1.0013186e+02   2.7413523e+00
   1.9025516e-02   3.0290268e-02   3.9060664e-02   2.7836247e-02   9.8401329e+01   2.7917568e+00
   1.9955832e-02   2.9568916e-02   3.8192338e-02   2.6916857e-02   9.6592493e+01   2.8247318e+00
   2.0866068e-02   2.9017546e-02   3.7299850e-02   2.5881181e-02   9.4806788e+01   2.8898335e+00
   2.1716630e-02   2.8651194e-02   3.6404460e-02   2.4757375e-02   9.3292436e+01   2.9476224e+00
   2.2455602e-02   2.8461224e-02   3.5544632e-02   2.3588363e-02   9.1294327e+01   2.9420905e+00
   2.3031770e-02   2.8421194e-02   3.4744480e-02   2.2418029e-02   8.9114672e+01   2.8351811e+00
   2.3432608e-02   2.8506316e-02   3.4030890e-02   2.1278177e-02   8.6929995e+01   2.9190813e+00
   2.3688016e-02   2.8695902e-02   3.3434638e-02   2.0179781e-02   8.4421923e+01   3.3420261e+00
   2.3833958e-02   2.8961538e-02   3.2965394e-02   1.9117893e-02   8.1342530e+01   3.6250506e+00
   2.3903782e-02   2.9266844e-02   3.2603732e-02   1.8082255e-02   7.7820811e+01   4.1217586e+00
   2.3923346e-02   2.9562340e-02   3.2304446e-02   1.7068139e-02   7.3683769e+01   4.5336948e+00
   2.3900284e-02   2.9801524e-02   3.2004174e-02   1.6068647e-02   6.9217008e+01   4.5891576e+00
   2.3832432e-02   2.9960530e-02   3.1635254e-02   1.5075044e-02   6.5131375e+01   4.9508174e+00
   2.3709280e-02   3.0017624e-02   3.1120456e-02   1.4089739e-02   5.9585160e+01   5.2116511e+00
   2.3519422e-02   2.9945374e-02   3.0361550e-02   1.3124418e-02   5.4227355e+01   5.4222108e+00
   2.3261442e-02   2.9718312e-02   2.9300942e-02   1.2196881e-02   4.9660276e+01   5.6554684e+00
   2.2943364e-02   2.9327810e-02   2.7972692e-02   1.1330296e-02   4.4446463e+01   5.5789925e+00
   2.2591348e-02   2.8817046e-02   2.6456520e-02   1.0543880e-02   4.1705162e+01   5.6836851e+00
   2.2251618e-02   2.8263764e-02   2.4839276e-02   9.8465194e-03   3.9152945e+01   5.9114820e+00
   2.1972224e-02   2.7737588e-02   2.3202926e-02   9.2382034e-03   3.5967229e+01   5.9804628e+00
   2.1787308e-02   2.7306316e-02   2.1615300e-02   8.7139544e-03   3.3438472e+01   6.0099341e+00
   2.1711884e-02   2.7043356e-02   2.0138200e-02   8.2650634e-03   2.9926881e+01   5.9426963e+00
   2.1744406e-02   2.7015978e-02   1.8829531e-02   7.8763854e-03   2.7784731e+01   6.0183348e+00
   2.1878756e-02   2.7279736e-02   1.7738656e-02   7.5265844e-03   2.6467381e+01   5.8688896e+00
   2.2109398e-02   2.7875776e-02   1.6909156e-02   7.1881634e-03   2.4379893e+01   5.3631572e+00
   2.2422840e-02   2.8828132e-02   1.6383550e-02   6.8336586e-03   2.2091005e+01   5.3688564e+00
   2.2786684e-02   3.0140980e-02   1.6198136e-02   6.4545356e-03   2.0446463e+01   5.5020589e+00
   2.3157730e-02   3.1797458e-02   1.6381304e-02   6.0608458e-03   1.8517992e+01   5.4602466e+00
   2.3500608e-02   3.3767526e-02   1.6954154e-02   5.6647636e-03   1.5354441e+01   5.5673854e+00
   2.3786802e-02   3.6003980e-02   1.7924939e-02   5.2776140e-03   1.3435310e+01   5.5526615e+00
   2.4005396e-02   3.8438234e-02   1.9293040e-02   4.9104224e-03   1.1780386e+01   5.5206443e+00
   2.4163882e-02   4.0999324e-02   2.1046670e-02   4.5721250e-03   9.9409242e+00   5.5767120e+00
   2.4267174e-02   4.3625528e-02   2.3160076e-02   4.2680348e-03   8.0976876e+00   5.5425398e+00
   2.4317250e-02   4.6275378e-02   2.5593106e-02   3.9993586e-03   6.0243742e+00   5.4432257e+00
   2.4312176e-02   4.8911542e-02   2.8283850e-02   3.7652198e-03   5.0702311e+00   5.3946282e+00
   2.4254730e-02   5.1479492e-02   3.1151618e-02   3.5641140e-03   3.4653136e+00   5.4096357e+00
   2.4151018e-02   5.3947794e-02   3.4096232e-02   3.3950332e-03   2.4557762e+00   5.4087286e+00
   2.3995780e-02   5.6325050e-02   3.6998848e-02   3.2579910e-03   2.6897733e+00   5.4405141e+00
   2.3791696e-02   5.8638110e-02   3.9712948e-02   3.1537664e-03   2.1325174e+00   5.4518148e+00
   2.3559576e-02   6.0918456e-02   4.2102148e-02   3.0829128e-03   1.6552314e+00   5.4254161e+00
   2.3324746e-02   6.3182696e-02   4.4125598e-02   3.0444598e-03   1.3601590e+00   5.4633309e+00
   2.3106806e-02   6.5425796e-02   4.5816848e-02   3.0357926e-03   1.3417994e+00   5.4339794e+00
   2.2921084e-02   6.7648212e-02   4.7237888e-02   3.0537244e-03   1.4289040e+00   5.3769827e+00
   2.2787658e-02   6.9875992e-02   4.8456484e-02   3.0957990e-03   1.3349425e+00   5.3876080e+00
   2.2722402e-02   7.2131624e-02   4.9514490e-02   3.1602050e-03   1.4044452e+00   5.3487013e+00
   2.2726564e-02   7.4396806e-02   5.0471088e-02   3.2440910e-03   1.3788790e+00   5.2628060e+00
   2.2791476e-02   7.6592992e-02   5.1401290e-02   3.3424354e-03   1.3893237e+00   5.2046853e+00
   2.2898692e-02   7.8573128e-02   5.2361632e-02   3.4491522e-03   1.3880416e+00   5.1719886e+00
   2.3024360e-02   8.0146840e-02   5.3408930e-02   3.5589178e-03   1.3681198e+00   5.0715571e+00
   2.3151470e-02   8.1191160e-02   5.4571986e-02   3.6683272e-03   1.3863241e+00   4.9137727e+00
   2.3271672e-02   8.1717164e-02   5.5837296e-02   3.7762946e-03   1.3667473e+00   4.6924765e+00
   2.3383526e-02   8.1767406e-02   5.7142964e-02   3.8826496e-03   1.3968268e+00   4.4832997e+00
   2.3485994e-02   8.1338042e-02   5.8403584e-02   3.9861602e-03   1.3796425e+00   4.1760031e+00
   2.3566510e-02   8.0423032e-02   5.9582714e-02   4.0850030e-03   1.3784409e+00   3.5333965e+00
   2.3603536e-02   7.9133420e-02   6.0659716e-02   4.1791994e-03   1.3972468e+00   3.0600659e+00
   2.3578612e-02   7.7714434e-02   6.1621280e-02   4.2715214e-03   1.3802563e+00   3.0156560e+00
   2.3483230e-02   7.6391664e-02   6.2498602e-02   4.3659642e-03   1.3873102e+00   3.0271366e+00
   2.3319484e-02   7.5332378e-02   6.3323946e-02   4.4658394e-03   1.3891291e+00   2.9338209e+00
   2.3093290e-02   7.4693402e-02   6.4094100e-02   4.5722114e-03   1.3881913e+00   2.7618270e+00
   2.2810096e-02   7.4609504e-02   6.4827428e-02   4.6824746e-03   1.3828005e+00   2.5274502e+00
   2.2472854e-02   7.5165514e-02   6.5612068e-02   4.7918436e-03   1.3744298e+00   2.5489746e+00
   2.2071848e-02   7.6380856e-02   6.6540140e-02   4.8971078e-03   1.3829120e+00   2.5986128e+00
   2.1591896e-02   7.8257990e-02   6.7713858e-02   4.9957020e-03   1.3851961e+00   2.5590751e+00
   2.1026292e-02   8.0801996e-02   6.9275130e-02   5.0843968e-03   1.3782449e+00   2.7539977e+00
   2.0370638e-02   8.3989736e-02   7.1344526e-02   5.1621916e-03   1.3815784e+00   2.6387682e+00
   1.9615450e-02   8.7733802e-02   7.4023348e-02   5.2284746e-03   1.3865035e+00   2.7849640e+00
   1.8751768e-02   9.1909396e-02   7.7409578e-02   5.2814604e-03   1.3779233e+00   2.6943600e+00
   1.7803626e-02   9.6473250e-02   8.1567074e-02   5.3241834e-03   1.3677959e+00   2.5736587e+00
   1.6841910e-02   1.0145683e-01   8.6493524e-02   5.3632866e-03   1.3750916e+00   2.7348816e+00
   1.5947308e-02   1.0687054e-01   9.2134470e-02   5.4025056e-03   1.3892061e+00   2.2891877e+00
   1.5188252e-02   1.1266144e-01   9.8399012e-02   5.4458810e-03   1.3881119e+00   2.8617455e+00
   1.4629380e-02   1.1870988e-01   1.0511217e-01   5.5000940e-03   1.3774801e+00   2.9184517e+00
   1.4335965e-02   1.2483343e-01   1.1200929e-01   5.5716026e-03   1.3747477e+00   1.2195698e+01
   1.4372184e-02   1.3076559e-01   1.1877123e-01   5.6664676e-03   1.3747175e+00   3.6140069e+01
   1.4799364e-02   1.3614952e-01   1.2505880e-01   5.7888110e-03   1.3739828e+00   5.7229103e+01
   1.5677574e-02   1.4059698e-01   1.3052729e-01   5.9401720e-03   1.3709058e+00   7.2813426e+01
   1.7063556e-02   1.4376829e-01   1.3487618e-01   6.1214406e-03   1.3642295e+00   8.6458203e+01
   1.9003772e-02   1.4533261e-01   1.3798392e-01   6.3312266e-03   1.3678057e+00   9.5354784e+01
   2.1534122e-02   1.4506998e-01   1.3986950e-01   6.5655934e-03   1.3814508e+00   1.0246014e+02
   2.4679030e-02   1.4305627e-01   1.4050569e-01   6.8217878e-03   1.3840580e+00   1.0760611e+02
   2.8447472e-02   1.3950222e-01   1.3977895e-01   7.1004764e-03   1.3772976e+00   1.1103366e+02
   3.2828272e-02   1.3467464e-01   1.3763467e-01   7.4014704e-03   1.3705622e+00   1.1352886e+02
   3.7786348e-02   1.2895104e-01   1.3413611e-01   7.7196994e-03   1.3718026e+00   1.1507012e+02
   4.3258312e-02   1.2266175e-01   1.2937223e-01   8.0504814e-03   1.3775115e+00   1.1624365e+02
   4.9149390e-02   1.1605061e-01   1.2352814e-01   8.3879944e-03   1.3648286e+00   1.1676447e+02
   5.5338938e-02   1.0937614e-01   1.1690901e-01   8.7286864e-03   1.3825064e+00   1.1710056e+02
   6.1668712e-02   1.0288486e-01   1.0980121e-01   9.0852584e-03   1.3793256e+00   1.1710555e+02
   6.7930834e-02   9.6727506e-02   1.0245805e-01   9.4774234e-03   1.3462637e+00   1.1711295e+02
   7.3865752e-02   9.0965646e-02   9.5130114e-02   9.9186494e-03   1.3732419e+00   1.1725426e+02
   7.9182730e-02   8.5623652e-02   8.8044362e-02   1.0414234e-02   1.3747083e+00   1.1696638e+02
   8.3581518e-02   8.0698770e-02   8.1360604e-02   1.0960565e-02   1.3697548e+00   1.1648933e+02
   8.6774092e-02   7.6236306e-02   7.5186218e-02   1.1547747e-02   1.3781254e+00   1.1613268e+02
   8.8638472e-02   7.2364736e-02   6.9627092e-02   1.2159021e-02   1.3661099e+00   1.1595896e+02
   8.9263172e-02   6.9196514e-02   6.4752402e-02   1.2766031e-02   1.3859787e+00   1.1571792e+02
   8.8791210e-02   6.6790288e-02   6.0557088e-02   1.3328756e-02   1.3948446e+00   1.1539247e+02
   8.7382366e-02   6.5152014e-02   5.6985452e-02   1.3815348e-02   1.3965600e+00   1.1500752e+02
   8.5205178e-02   6.4229792e-02   5.3962316e-02   1.4215307e-02   1.3896297e+00   1.1460308e+02
   8.2421938e-02   6.3919664e-02   5.1391814e-02   1.4529252e-02   1.3722237e+00   1.1432531e+02
   7.9219776e-02   6.4056254e-02   4.9189054e-02   1.4758860e-02   1.3827669e+00   1.1409595e+02
   7.5760502e-02   6.4417204e-02   4.7320426e-02   1.4903198e-02   1.3778191e+00   1.1372385e+02
   7.2134530e-02   6.4746522e-02   4.5744610e-02   1.4962565e-02   1.3790031e+00   1.1324262e+02
   6.8411764e-02   6.4808236e-02   4.4386582e-02   1.4941184e-02   1.3912428e+00   1.1286632e+02
   6.4679368e-02   6.4458832e-02   4.3191816e-02   1.4851182e-02   1.3853190e+00   1.1242744e+02
   6.1016460e-02   6.3704656e-02   4.2138408e-02   1.4707657e-02   1.3972785e+00   1.1183809e+02
   5.7474018e-02   6.2653256e-02   4.1228448e-02   1.4515447e-02   1.4022311e+00   1.1100939e+02
   5.4097802e-02   6.1395382e-02   4.0480658e-02   1.4273297e-02   1.3871434e+00   1.1012318e+02
   5.0977214e-02   5.9982738e-02   3.9893968e-02   1.3980565e-02   1.3858529e+00   1.0926432e+02
   4.8224296e-02   5.8442974e-02   3.9429384e-02   1.3639389e-02   1.3903686e+00   1.0817776e+02
   4.5920188e-02   5.6779910e-02   3.9028016e-02   1.3256335e-02   1.3915297e+00   1.0710566e+02
   4.4119516e-02   5.4992252e-02   3.8623860e-02   1.2844385e-02   1.3943099e+00   1.0568213e+02
   4.2844230e-02   5.3064652e-02   3.8174614e-02   1.2422007e-02   1.3939374e+00   1.0382015e+02
   4.2085854e-02   5.0969490e-02   3.7712978e-02   1.2003828e-02   1.3895052e+00   1.0192283e+02
   4.1824620e-02   4.8714280e-02   3.7343246e-02   1.1599397e-02   1.3853716e+00   9.9893941e+01
   4.2021020e-02   4.6337684e-02   3.7184380e-02   1.1214196e-02   1.3877125e+00   9.7659966e+01
   4.2610536e-02   4.3867042e-02   3.7330002e-02   1.0849501e-02   1.3982418e+00   9.5318797e+01
   4.3509270e-02   4.1330702e-02   3.7848708e-02   1.0505471e-02   1.3943423e+00   9.3130139e+01
   4.4631690e-02   3.8777920e-02   3.8796578e-02   1.0183498e-02   1.3895939e+00   9.0720784e+01
   4.5894506e-02   3.6259616e-02   4.0215474e-02   9.8882954e-03   1.3963259e+00   8.8063680e+01
   4.7202970e-02   3.3809318e-02   4.2116484e-02   9.6225344e-03   1.3881824e+00   8.5006113e+01
   4.8441618e-02   3.1452690e-02   4.4474040e-02   9.3843744e-03   1.3777604e+00   8.1458931e+01
   4.9490040e-02   2.9221078e-02   4.7242048e-02   9.1707404e-03   1.3860310e+00   7.8391816e+01
   5.0296680e-02   2.7143262e-02   5.0363518e-02   8.9817894e-03   1.3933028e+00   7.5630864e+01
   5.0897676e-02   2.5239836e-02   5.3755270e-02   8.8248774e-03   1.3903523e+00   7.2129578e+01
   5.1335970e-02   2.3519062e-02   5.7285778e-02   8.7084204e-03   1.3852013e+00   6.8139595e+01
   5.1618440e-02   2.1973446e-02   6.0802996e-02   8.6384394e-03   1.3863746e+00   6.5108114e+01
   5.1752714e-02   2.0589846e-02   6.4171620e-02   8.6193444e-03   1.3979044e+00   6.1897843e+01
   5.1786210e-02   1.9353330e-02   6.7243180e-02   8.6520744e-03   1.3925083e+00   5.8097498e+01
   5.1780104e-02   1.8250913e-02   6.9838578e-02   8.7371504e-03   1.3808154e+00   5.4578532e+01
   5.1766972e-02   1.7270518e-02   7.1790288e-02   8.8782084e-03   1.3958835e+00   5.1012258e+01
   5.1749972e-02   1.6392750e-02   7.2978798e-02   9.0838054e-03   1.4038418e+00   4.9076027e+01
   5.1701598e-02   1.5598353e-02   7.3285808e-02   9.3678204e-03   1.3881534e+00   4.6656377e+01
   5.1554794e-02   1.4870446e-02   7.2594284e-02   9.7481214e-03   1.3899356e+00   4.3981382e+01
   5.1240410e-02   1.4186490e-02   7.0923978e-02   1.0248158e-02   1.3909352e+00   4.2902883e+01
   5.0728424e-02   1.3531391e-02   6.8449452e-02   1.0898613e-02   1.3846415e+00   4.0508998e+01
   5.0015428e-02   1.2909339e-02   6.5413540e-02   1.1732921e-02   1.3913518e+00   3.8338545e+01
   4.9123732e-02   1.2329483e-02   6.2070298e-02   1.2781150e-02   1.3797645e+00   3.6928536e+01
   4.8114864e-02   1.1800940e-02   5.8631622e-02   1.4066832e-02   1.3830084e+00   3.5536702e+01
   4.7072048e-02   1.1336140e-02   5.5260588e-02   1.5605294e-02   1.3944787e+00   3.4178509e+01
   4.6070514e-02   1.0943049e-02   5.2069070e-02   1.7402583e-02   1.3933478e+00   3.2110549e+01
   4.5155396e-02   1.0624546e-02   4.9114750e-02   1.9451239e-02   1.3995672e+00   2.9612823e+01
   4.4353798e-02   1.0381900e-02   4.6437054e-02   2.1728837e-02   1.3901496e+00   2.6283178e+01
   4.3710730e-02   1.0215277e-02   4.4070946e-02   2.4198231e-02   1.3899696e+00   2.3849776e+01
   4.3294790e-02   1.0126068e-02   4.2019740e-02   2.6805187e-02   1.3884913e+00   2.2416398e+01
   4.3175712e-02   1.0115309e-02   4.0252936e-02   2.9478783e-02   1.3873407e+00   2.1002828e+01
   4.3410654e-02   1.0180998e-02   3.8705912e-02   3.2134809e-02   1.3893000e+00   1.9539980e+01
   4.4032408e-02   1.0320791e-02   3.7284352e-02   3.4687727e-02   1.3767795e+00   1.7424715e+01
   4.5039106e-02   1.0534669e-02   3.5962718e-02   3.7055123e-02   1.3834374e+00   1.5938027e+01
   4.6403138e-02   1.0824757e-02   3.4848976e-02   3.9156569e-02   1.3813767e+00   1.4246042e+01
   4.8085440e-02   1.1193958e-02   3.4119298e-02   4.0908907e-02   1.3825926e+00   1.1562967e+01
   5.0046438e-02   1.1645576e-02   3.3947538e-02   4.2226581e-02   1.3802371e+00   9.4161499e+00
   5.2237028e-02   1.2183343e-02   3.4486300e-02   4.3072445e-02   1.3880042e+00   8.3692285e+00
   5.4590524e-02   1.2807210e-02   3.5862476e-02   4.3464287e-02   1.3964987e+00   7.6987609e+00
   5.7037034e-02   1.3510130e-02   3.8175318e-02   4.3421181e-02   1.3753344e+00   6.3560088e+00
   5.9502604e-02   1.4280812e-02   4.1504774e-02   4.2970237e-02   1.3883124e+00   4.7928041e+00
   6.1942306e-02   1.5105391e-02   4.5903208e-02   4.2154939e-02   1.3665884e+00   3.6427177e+00
   6.4367104e-02   1.5971374e-02   5.1386384e-02   4.1016007e-02   1.3784036e+00   3.3650122e+00
   6.6814226e-02   1.6874641e-02   5.7942218e-02   3.9594573e-02   1.3743170e+00   3.5910645e+00
   6.9345248e-02   1.7813262e-02   6.5531242e-02   3.7937935e-02   1.3755208e+00   3.1209442e+00
   7.2034446e-02   1.8781769e-02   7.4072530e-02   3.6109857e-02   1.4076301e+00   2.3769403e+00
   7.4953560e-02   1.9773566e-02   8.3420240e-02   3.4187007e-02   1.3494930e+00   2.1435195e+00
   7.8161592e-02   2.0785432e-02   9.3371804e-02   3.2234341e-02   1.4081165e+00   1.8381076e+00
   8.1694304e-02   2.1826292e-02   1.0368564e-01   3.0302399e-02   1.3542760e+00   1.3497754e+00
   8.5572508e-02   2.2905224e-02   1.1406811e-01   2.8446393e-02   1.4040737e+00   1.2895316e+00
   8.9767484e-02   2.4020794e-02   1.2413166e-01   2.6737875e-02   1.4129360e+00   1.3969903e+00
   9.4219756e-02   2.5165446e-02   1.3338101e-01   2.5249657e-02   1.3234500e+00   1.3866745e+00
   9.8876254e-02   2.6320940e-02   1.4130105e-01   2.4035633e-02   1.4516019e+00   1.3261931e+00
   1.0362517e-01   2.7463158e-02   1.4746283e-01   2.3126319e-02   1.2893791e+00   1.2328330e+00
   1.0825914e-01   2.8565170e-02   1.5164573e-01   2.2528769e-02   1.4631964e+00   1.0514403e+00
   1.1252601e-01   2.9595618e-02   1.5387587e-01   2.2235351e-02   1.2476189e+00   7.3488043e-01
   1.1622685e-01   3.0518584e-02   1.5427285e-01   2.2235475e-02   1.2750044e+00   7.6579237e-01
   1.1923772e-01   3.1293820e-02   1.5298034e-01   2.2514831e-02   1.2786190e+00   8.1111547e-01
   1.2143153e-01   3.1891264e-02   1.5023224e-01   2.3048567e-02   9.4142064e-01   4.4074669e-01
   1.2262977e-01   3.2291180e-02   1.4634195e-01   2.3792911e-02   1.5083590e+00   3.5042532e-01
   1.2264409e-01   3.2486562e-02   1.4160706e-01   2.4681455e-02   5.6140497e-01   4.0663925e-01
   1.2137983e-01   3.2490726e-02   1.3621228e-01   2.5630969e-02   1.1331309e+01   3.8976213e-01
   1.1880619e-01   3.2314970e-02   1.3021347e-01   2.6557471e-02   3.7138001e+01   3.7891254e-01
   1.1492673e-01   3.1974412e-02   1.2363315e-01   2.7390511e-02   5.8654495e+01   2.0961607e-01
   1.0984016e-01   3.1499122e-02   1.1655924e-01   2.8070175e-02   7.6339217e+01   1.6995868e-01
   1.0368453e-01   3.0909660e-02   1.0918983e-01   2.8557239e-02   9.2077022e+01   2.0708093e-01
   9.6635504e-02   3.0223654e-02   1.0175951e-01   2.8834109e-02   1.0172669e+02   1.8584953e-01
   8.8908252e-02   2.9462772e-02   9.4426782e-02   2.8888875e-02   1.0850140e+02   1.7734943e-01
   8.0701566e-02   2.8646588e-02   8.7307030e-02   2.8740741e-02   1.1298254e+02   1.7455150e-01
   7.2263056e-02   2.7803356e-02   8.0505474e-02   2.8446835e-02   1.1629686e+02   1.9720512e-01
   6.3893360e-02   2.6967992e-02   7.4079642e-02   2.8062749e-02   1.1865534e+02   1.6803547e-01
   5.5858564e-02   2.6173022e-02   6.8014764e-02   2.7626599e-02   1.2004060e+02   1.7918026e-01
   4.8360174e-02   2.5442598e-02   6.2253668e-02   2.7172431e-02   1.2091007e+02   1.9769890e-01
   4.1536678e-02   2.4808990e-02   5.6776476e-02   2.6737587e-02   1.2098215e+02   1.6889963e-01
   3.5473212e-02   2.4320004e-02   5.1610148e-02   2.6359263e-02   1.2102090e+02   1.9865892e-01
   3.0206712e-02   2.4012100e-02   4.6800234e-02   2.6073951e-02   1.2075722e+02   1.7867598e-01
   2.5732778e-02   2.3902024e-02   4.2398748e-02   2.5903919e-02   1.2011115e+02   1.8667638e-01
   2.2017140e-02   2.3993010e-02   3.8439440e-02   2.5844405e-02   1.1914270e+02   2.0164826e-01
   1.9003406e-02   2.4278958e-02   3.4925614e-02   2.5875533e-02   1.1819077e+02   1.8072854e-01
   1.6621020e-02   2.4745616e-02   3.1830264e-02   2.5974885e-02   1.1770657e+02   2.0539954e-01
   1.4786376e-02   2.5365956e-02   2.9109318e-02   2.6120531e-02   1.1725037e+02   1.7918289e-01
   1.3408783e-02   2.6095064e-02   2.6711186e-02   2.6283451e-02   1.1658754e+02   2.1353083e-01
   1.2403191e-02   2.6875072e-02   2.4571182e-02   2.6425601e-02   1.1586305e+02   1.7347451e-01
   1.1697897e-02   2.7640092e-02   2.2625918e-02   2.6509169e-02   1.1524511e+02   2.0291900e-01
   1.1229690e-02   2.8313246e-02   2.0842504e-02   2.6485875e-02   1.1439302e+02   2.0752820e-01
   1.0937664e-02   2.8836006e-02   1.9215114e-02   2.6313209e-02   1.1353922e+02   1.5874724e-01
   1.0769660e-02   2.9182222e-02   1.7742122e-02   2.5989347e-02   1.1286351e+02   2.5939687e-01
   1.0682053e-02   2.9336706e-02   1.6423358e-02   2.5530539e-02   1.1193821e+02   7.0013402e-02
   1.0639962e-02   2.9303224e-02   1.5258828e-02   2.4955469e-02   1.1103381e+02   1.2006495e+00
   1.0622922e-02   2.9101056e-02   1.4242160e-02   2.4293115e-02   1.1023448e+02   2.8256382e+00
   1.0620345e-02   2.8756906e-02   1.3362301e-02   2.3570281e-02   1.0928313e+02   2.9112093e+00
   1.0629753e-02   2.8326136e-02   1.2607875e-02   2.2801373e-02   1.0815721e+02   3.4049039e+00
   1.0655372e-02   2.7880716e-02   1.1967943e-02   2.1990477e-02   1.0706419e+02   4.0297862e+00
   1.0699233e-02   2.7476654e-02   1.1431028e-02   2.1138733e-02   1.0596241e+02   4.0981620e+00
   1.0758598e-02   2.7149376e-02   1.0987477e-02   2.0235613e-02   1.0475324e+02   4.0891652e+00
   1.0829278e-02   2.6921278e-02   1.0628178e-02   1.9262203e-02   1.0355047e+02   3.9970900e+00
   1.0909671e-02   2.6804802e-02   1.0341851e-02   1.8219033e-02   1.0209421e+02   4.0022440e+00
   1.1003871e-02   2.6799168e-02   1.0122030e-02   1.7124223e-02   1.0034184e+02   3.6786045e+00
   1.1116889e-02   2.6893230e-02   9.9698797e-03   1.5995876e-02   9.8675376e+01   3.9860856e+00
   1.1251278e-02   2.7071626e-02   9.8848867e-03   1.4850527e-02   9.6754495e+01   4.4920437e+00
   1.1410597e-02   2.7312912e-02   9.8645567e-03   1.3703450e-02   9.4022611e+01   4.3563799e+00
   1.1598712e-02   2.7588660e-02   9.9130697e-03   1.2566685e-02   9.1064662e+01   4.7457248e+00
   1.1816395e-02   2.7861650e-02   1.0036499e-02   1.1453195e-02   8.8066415e+01   5.3355503e+00
   1.2056873e-02   2.8090648e-02   1.0235613e-02   1.0377477e-02   8.4335440e+01   5.7064256e+00
   1.2306979e-02   2.8236348e-02   1.0508074e-02   9.3514664e-03   7.9996254e+01   6.0092417e+00
   1.2557847e-02   2.8263694e-02   1.0854412e-02   8.3877604e-03   7.5278416e+01   6.2455935e+00
   1.2804068e-02   2.8164080e-02   1.1285988e-02   7.4978674e-03   7.0219710e+01   6.5257007e+00
   1.3035152e-02   2.7951722e-02   1.1820433e-02   6.6879708e-03   6.4849510e+01   6.5718676e+00
   1.3240529e-02   2.7641052e-02   1.2469665e-02   5.9608708e-03   5.9380233e+01   6.5154398e+00
   1.3413208e-02   2.7255534e-02   1.3235907e-02   5.3170704e-03   5.4301080e+01   6.5448914e+00
   1.3548804e-02   2.6821320e-02   1.4112192e-02   4.7556252e-03   4.9154286e+01   6.5794685e+00
   1.3652658e-02   2.6366462e-02   1.5082883e-02   4.2733750e-03   4.4692964e+01   6.6053733e+00
   1.3736402e-02   2.5930024e-02   1.6124076e-02   3.8654496e-03   4.1368609e+01   6.6386785e+00
   1.3806742e-02   2.5544182e-02   1.7211730e-02   3.5263092e-03   3.8292800e+01   6.5603346e+00
   1.3862442e-02   2.5240596e-02   1.8320427e-02   3.2476354e-03   3.5440529e+01   6.4839664e+00
   1.3899689e-02   2.5054124e-02   1.9415658e-02   3.0206174e-03   3.2789449e+01   6.6168665e+00
   1.3924070e-02   2.5003372e-02   2.0466104e-02   2.8393978e-03   3.1143273e+01   6.6192280e+00
   1.3949882e-02   2.5099280e-02   2.1446752e-02   2.6993058e-03   2.8713716e+01   6.5722293e+00
   1.3988396e-02   2.5354938e-02   2.2323876e-02   2.5959132e-03   2.5373330e+01   6.6307153e+00
   1.4044985e-02   2.5788224e-02   2.3043242e-02   2.5258454e-03   2.3651830e+01   6.6152360e+00
   1.4121678e-02   2.6424732e-02   2.3553290e-02   2.4865734e-03   2.2291099e+01   6.6246313e+00
   1.4215938e-02   2.7288638e-02   2.3845202e-02   2.4755744e-03   2.0733861e+01   6.6191889e+00
   1.4324007e-02   2.8399080e-02   2.3931448e-02   2.4900442e-03   1.8817046e+01   6.6490873e+00
   1.4444712e-02   2.9763268e-02   2.3830306e-02   2.5275888e-03   1.6381625e+01   6.6892649e+00
   1.4578374e-02   3.1379028e-02   2.3592696e-02   2.5861684e-03   1.4417819e+01   6.6685724e+00
   1.4730060e-02   3.3243698e-02   2.3284866e-02   2.6639758e-03   1.3104882e+01   6.6820371e+00
   1.4903432e-02   3.5352248e-02   2.2964666e-02   2.7587432e-03   1.1499496e+01   6.6325767e+00
   1.5098578e-02   3.7710452e-02   2.2686884e-02   2.8669952e-03   8.9082749e+00   6.6647090e+00
   1.5318424e-02   4.0327850e-02   2.2500154e-02   2.9857858e-03   7.3455065e+00   6.6462571e+00
   1.5563844e-02   4.3195540e-02   2.2439744e-02   3.1129324e-03   6.3385840e+00   6.4061922e+00
   1.5832340e-02   4.6285208e-02   2.2525518e-02   3.2460386e-03   4.5541828e+00   6.1513774e+00
   1.6116640e-02   4.9545332e-02   2.2764272e-02   3.3835148e-03   3.5858759e+00   5.9694673e+00
   1.6410048e-02   5.2920976e-02   2.3152358e-02   3.5250140e-03   2.7441740e+00   5.9514976e+00
   1.6716150e-02   5.6381644e-02   2.3668336e-02   3.6717754e-03   2.1483570e+00   5.9713963e+00
   1.7040970e-02   5.9899870e-02   2.4274098e-02   3.8250888e-03   2.1166236e+00   6.2051867e+00
   1.7383124e-02   6.3427014e-02   2.4934128e-02   3.9833590e-03   1.5811219e+00   6.4902283e+00
   1.7734682e-02   6.6918746e-02   2.5618712e-02   4.1420524e-03   1.3411716e+00   6.4467524e+00
   1.8091084e-02   7.0338174e-02   2.6293558e-02   4.2950602e-03   1.4056490e+00   6.2482135e+00
   1.8451482e-02   7.3613912e-02   2.6929976e-02   4.4364868e-03   1.3664775e+00   6.1800083e+00
   1.8816932e-02   7.6682702e-02   2.7518942e-02   4.5603900e-03   1.4047413e+00   6.3321070e+00
   1.9192556e-02   7.9561816e-02   2.8061702e-02   4.6604760e-03   1.3892292e+00   6.1137329e+00
   1.9580494e-02   8.2300606e-02   2.8552502e-02   4.7324692e-03   1.3870580e+00   5.7222104e+00
   1.9981050e-02   8.4921840e-02   2.8984466e-02   4.7737020e-03   1.3797986e+00   5.4975566e+00
   2.0395904e-02   8.7407872e-02   2.9361616e-02   4.7823864e-03   1.3769239e+00   4.8792933e+00
   2.0824080e-02   8.9671370e-02   2.9680768e-02   4.7597862e-03   1.3803381e+00   4.0243549e+00
   2.1256300e-02   9.1575444e-02   2.9912582e-02   4.7101122e-03   1.3871754e+00   3.5997146e+00
   2.1672356e-02   9.2940470e-02   3.0005082e-02   4.6399614e-03   1.4040740e+00   3.4448081e+00
   2.2038864e-02   9.3585692e-02   2.9906486e-02   4.5587116e-03   1.3850432e+00   3.2936259e+00
   2.2320548e-02   9.3499744e-02   2.9591576e-02   4.4760888e-03   1.3922049e+00   3.3283212e+00
   2.2507074e-02   9.2848948e-02   2.9063720e-02   4.4011798e-03   1.3909938e+00   3.1753737e+00
   2.2598530e-02   9.1797900e-02   2.8349916e-02   4.3438998e-03   1.3780905e+00   3.0082537e+00
   2.2583882e-02   9.0441960e-02   2.7491978e-02   4.3144968e-03   1.3911341e+00   3.1146195e+00
   2.2460776e-02   8.8859180e-02   2.6534540e-02   4.3226620e-03   1.3857931e+00   3.2025404e+00
   2.2235386e-02   8.7106766e-02   2.5516378e-02   4.3765342e-03   1.3785400e+00   3.2104287e+00
   2.1910932e-02   8.5182520e-02   2.4467478e-02   4.4826662e-03   1.3912540e+00   3.1679185e+00
   2.1497086e-02   8.3054930e-02   2.3423910e-02   4.6472410e-03   1.3886298e+00   3.3210834e+00
   2.1006280e-02   8.0741348e-02   2.2428396e-02   4.8765676e-03   1.3732134e+00   3.3539092e+00
   2.0442812e-02   7.8327108e-02   2.1513940e-02   5.1765160e-03   1.3795471e+00   3.4097820e+00
   1.9807466e-02   7.5879904e-02   2.0700112e-02   5.5502402e-03   1.3774392e+00   3.4056962e+00
   1.9098796e-02   7.3409080e-02   2.0002482e-02   5.9999810e-03   1.3745287e+00   3.2484847e+00
   1.8306676e-02   7.0890530e-02   1.9443566e-02   6.5295002e-03   1.3924965e+00   3.1441180e+00
   1.7434130e-02   6.8347592e-02   1.9053914e-02   7.1405684e-03   1.3837683e+00   2.8845107e+00
   1.6517840e-02   6.5938290e-02   1.8862753e-02   7.8313444e-03   1.3760179e+00   3.0714566e+00
   1.5606358e-02   6.3868304e-02   1.8895667e-02   8.5973834e-03   1.3872352e+00   2.7996280e+00
   1.4741570e-02   6.2297274e-02   1.9186410e-02   9.4308374e-03   1.3761911e+00   3.2439695e+00
   1.3960018e-02   6.1349050e-02   1.9769242e-02   1.0317106e-02   1.3708712e+00   3.5263289e+00
   1.3299477e-02   6.1101378e-02   2.0663568e-02   1.1235027e-02   1.3689489e+00   6.5315660e+00
   1.2800992e-02   6.1586464e-02   2.1876710e-02   1.2157240e-02   1.3642683e+00   2.3802431e+01
   1.2502354e-02   6.2823452e-02   2.3404364e-02   1.3052456e-02   1.3740550e+00   4.7039333e+01
   1.2437645e-02   6.4817652e-02   2.5234628e-02   1.3891137e-02   1.3703759e+00   6.3224946e+01
   1.2638130e-02   6.7523422e-02   2.7355842e-02   1.4640506e-02   1.3697302e+00   7.6733634e+01
   1.3131373e-02   7.0846702e-02   2.9761126e-02   1.5279309e-02   1.3687993e+00   8.8536455e+01
   1.3940259e-02   7.4663366e-02   3.2442652e-02   1.5805706e-02   1.3592947e+00   9.6343875e+01
   1.5081028e-02   7.8799504e-02   3.5384328e-02   1.6216175e-02   1.3680648e+00   1.0175017e+02
   1.6567492e-02   8.3036422e-02   3.8581508e-02   1.6508189e-02   1.3735144e+00   1.0596442e+02
   1.8410914e-02   8.7139230e-02   4.2038958e-02   1.6675819e-02   1.3776399e+00   1.0903516e+02
   2.0612452e-02   9.0855104e-02   4.5736098e-02   1.6705753e-02   1.3725994e+00   1.1117415e+02
   2.3159626e-02   9.3863132e-02   4.9614652e-02   1.6580032e-02   1.3671641e+00   1.1286520e+02
   2.6027220e-02   9.5768156e-02   5.3577386e-02   1.6280165e-02   1.3810656e+00   1.1399913e+02
   2.9174714e-02   9.6233600e-02   5.7507838e-02   1.5819442e-02   1.3768303e+00   1.1483443e+02
   3.2539262e-02   9.5135788e-02   6.1294610e-02   1.5231302e-02   1.3695981e+00   1.1552350e+02
   3.6032694e-02   9.2643260e-02   6.4820958e-02   1.4545818e-02   1.3721953e+00   1.1571460e+02
   3.9534168e-02   8.9110630e-02   6.7955716e-02   1.3794051e-02   1.3753252e+00   1.1564104e+02
   4.2893540e-02   8.4868418e-02   7.0569396e-02   1.2999575e-02   1.3747524e+00   1.1566597e+02
   4.5949346e-02   8.0162156e-02   7.2579836e-02   1.2183144e-02   1.3672278e+00   1.1584432e+02
   4.8557842e-02   7.5166834e-02   7.3936808e-02   1.1362304e-02   1.3741106e+00   1.1589047e+02
   5.0646170e-02   7.0031852e-02   7.4614650e-02   1.0549550e-02   1.3802405e+00   1.1578148e+02
   5.2209888e-02   6.4913032e-02   7.4697234e-02   9.7631054e-03   1.3708710e+00   1.1583540e+02
   5.3281552e-02   5.9930208e-02   7.4319322e-02   9.0233924e-03   1.3751253e+00   1.1578470e+02
   5.3949400e-02   5.5159804e-02   7.3575202e-02   8.3476674e-03   1.3868457e+00   1.1546759e+02
   5.4324638e-02   5.0669792e-02   7.2534626e-02   7.7515574e-03   1.3855944e+00   1.1515502e+02
   5.4493052e-02   4.6537404e-02   7.1223468e-02   7.2521014e-03   1.3855660e+00   1.1483625e+02
   5.4523202e-02   4.2813816e-02   6.9644910e-02   6.8647538e-03   1.3944983e+00   1.1457960e+02
   5.4453174e-02   3.9502532e-02   6.7800150e-02   6.5978494e-03   1.4025813e+00   1.1440973e+02
   5.4295696e-02   3.6594720e-02   6.5656738e-02   6.4552506e-03   1.3964406e+00   1.1410333e+02
   5.4066286e-02   3.4084768e-02   6.3131386e-02   6.4377100e-03   1.3858976e+00   1.1375616e+02
   5.3772834e-02   3.1958342e-02   6.0135634e-02   6.5426166e-03   1.3848732e+00   1.1335893e+02
   5.3407278e-02   3.0174606e-02   5.6699894e-02   6.7638192e-03   1.3896197e+00   1.1279354e+02
   5.2946438e-02   2.8675288e-02   5.2971336e-02   7.0908054e-03   1.3911174e+00   1.1217002e+02
   5.2355472e-02   2.7414206e-02   4.9112292e-02   7.5113464e-03   1.3925587e+00   1.1156182e+02
   5.1588394e-02   2.6347568e-02   4.5260164e-02   8.0129294e-03   1.3963404e+00   1.1094822e+02
   5.0597846e-02   2.5422214e-02   4.1514896e-02   8.5807624e-03   1.3927639e+00   1.1031777e+02
   4.9398670e-02   2.4582854e-02   3.7955988e-02   9.1933574e-03   1.4043289e+00   1.0972518e+02
   4.8085396e-02   2.3778168e-02   3.4645616e-02   9.8331084e-03   1.4016853e+00   1.0897890e+02
   4.6763674e-02   2.2976392e-02   3.1631060e-02   1.0499124e-02   1.3798324e+00   1.0801642e+02
   4.5528614e-02   2.2167654e-02   2.8970658e-02   1.1193584e-02   1.3858565e+00   1.0676830e+02
   4.4462902e-02   2.1364434e-02   2.6718978e-02   1.1915716e-02   1.3838838e+00   1.0532224e+02
   4.3614780e-02   2.0595988e-02   2.4907616e-02   1.2666890e-02   1.3837118e+00   1.0389800e+02
   4.3005118e-02   1.9885411e-02   2.3558392e-02   1.3444125e-02   1.4020989e+00   1.0226834e+02
   4.2629124e-02   1.9249408e-02   2.2699170e-02   1.4239071e-02   1.3930629e+00   1.0058970e+02
   4.2476512e-02   1.8703622e-02   2.2361198e-02   1.5038465e-02   1.3834187e+00   9.8612679e+01
   4.2551072e-02   1.8259438e-02   2.2561770e-02   1.5821165e-02   1.3923137e+00   9.6377437e+01
   4.2833818e-02   1.7921562e-02   2.3296122e-02   1.6559077e-02   1.3885661e+00   9.4083771e+01
   4.3269602e-02   1.7683214e-02   2.4540300e-02   1.7217195e-02   1.3872243e+00   9.1635335e+01
   4.3776340e-02   1.7524957e-02   2.6254848e-02   1.7753843e-02   1.3844649e+00   8.9647129e+01
   4.4263012e-02   1.7418209e-02   2.8396524e-02   1.8113487e-02   1.3814025e+00   8.7438799e+01
   4.4671378e-02   1.7324571e-02   3.0921420e-02   1.8229799e-02   1.3964606e+00   8.4413186e+01
   4.4974862e-02   1.7196333e-02   3.3768024e-02   1.8049471e-02   1.3885905e+00   8.1262080e+01
   4.5172470e-02   1.6998346e-02   3.6852512e-02   1.7554213e-02   1.3865887e+00   7.8659998e+01
   4.5282258e-02   1.6720902e-02   4.0092268e-02   1.6779711e-02   1.4029019e+00   7.6286511e+01
   4.5317264e-02   1.6370844e-02   4.3408608e-02   1.5797141e-02   1.3908299e+00   7.3095460e+01
   4.5302920e-02   1.5965538e-02   4.6689108e-02   1.4680415e-02   1.3879187e+00   6.9302276e+01
   4.5276042e-02   1.5521598e-02   4.9782764e-02   1.3505110e-02   1.3967142e+00   6.5965897e+01
   4.5254502e-02   1.5047338e-02   5.2507268e-02   1.2340325e-02   1.4000705e+00   6.3052035e+01
   4.5230344e-02   1.4543290e-02   5.4679086e-02   1.1241813e-02   1.3987720e+00   5.9493639e+01
   4.5163296e-02   1.4004305e-02   5.6150622e-02   1.0256794e-02   1.3956443e+00   5.6038473e+01
   4.5006698e-02   1.3429695e-02   5.6770084e-02   9.4274374e-03   1.3908849e+00   5.2876211e+01
   4.4754340e-02   1.2827505e-02   5.6487446e-02   8.7945294e-03   1.3883571e+00   5.0001471e+01
   4.4426942e-02   1.2209627e-02   5.5466720e-02   8.3940254e-03   1.4042612e+00   4.7919716e+01
   4.4051402e-02   1.1587062e-02   5.3933342e-02   8.2556364e-03   1.3949418e+00   4.5489845e+01
   4.3643700e-02   1.0971636e-02   5.2069480e-02   8.4027554e-03   1.3869858e+00   4.3796301e+01
   4.3196488e-02   1.0378222e-02   5.0017590e-02   8.8508874e-03   1.3901188e+00   4.2076424e+01
   4.2730006e-02   9.8200060e-03   4.7875718e-02   9.6085234e-03   1.3902384e+00   3.9699137e+01
   4.2296906e-02   9.3096312e-03   4.5715104e-02   1.0676038e-02   1.4054590e+00   3.8006470e+01
   4.1937104e-02   8.8595692e-03   4.3600470e-02   1.2046144e-02   1.3930700e+00   3.6006620e+01
   4.1684428e-02   8.4778832e-03   4.1606302e-02   1.3703134e-02   1.3850326e+00   3.4119948e+01
   4.1573042e-02   8.1670480e-03   3.9802974e-02   1.5619427e-02   1.3892972e+00   3.2051909e+01
   4.1627368e-02   7.9241702e-03   3.8237742e-02   1.7755833e-02   1.3824761e+00   2.9069900e+01
   4.1875318e-02   7.7464172e-03   3.6933820e-02   2.0060747e-02   1.3871077e+00   2.6099705e+01
   4.2350666e-02   7.6352658e-03   3.5906468e-02   2.2470617e-02   1.3900137e+00   2.3723514e+01
   4.3062320e-02   7.5936698e-03   3.5170822e-02   2.4909855e-02   1.3863730e+00   2.2496521e+01
   4.3986654e-02   7.6220756e-03   3.4732052e-02   2.7289437e-02   1.3857671e+00   2.0972151e+01
   4.5089840e-02   7.7206398e-03   3.4583590e-02   2.9514659e-02   1.3804253e+00   1.8569495e+01
   4.6341340e-02   7.8939994e-03   3.4690330e-02   3.1493149e-02   1.3868708e+00   1.6870690e+01
   4.7719484e-02   8.1468760e-03   3.5006504e-02   3.3146493e-02   1.3939006e+00   1.4786221e+01
   4.9190922e-02   8.4793398e-03   3.5535292e-02   3.4419545e-02   1.3803258e+00   1.2231681e+01
   5.0706684e-02   8.8873656e-03   3.6343132e-02   3.5287321e-02   1.3891482e+00   1.0009843e+01
   5.2250528e-02   9.3636820e-03   3.7533652e-02   3.5757549e-02   1.3877347e+00   7.9381689e+00
   5.3821912e-02   9.9002420e-03   3.9219482e-02   3.5843077e-02   1.3860614e+00   7.3000307e+00
   5.5390110e-02   1.0487869e-02   4.1494140e-02   3.5565135e-02   1.3877066e+00   6.4536789e+00
   5.6932596e-02   1.1116162e-02   4.4414028e-02   3.4978321e-02   1.3774075e+00   4.5721321e+00
   5.8471480e-02   1.1777275e-02   4.8007694e-02   3.4150081e-02   1.3882961e+00   3.5992344e+00
   6.0069042e-02   1.2469027e-02   5.2300848e-02   3.3140351e-02   1.3681332e+00   3.0851832e+00
   6.1812566e-02   1.3198112e-02   5.7322984e-02   3.2005387e-02   1.3970418e+00   3.2404084e+00
   6.3794402e-02   1.3978545e-02   6.3071942e-02   3.0811529e-02   1.3766701e+00   3.0835124e+00
   6.6086674e-02   1.4823186e-02   6.9494210e-02   2.9624143e-02   1.3627729e+00   2.3061736e+00
   6.8724610e-02   1.5738779e-02   7.6491266e-02   2.8487743e-02   1.4079348e+00   2.1746563e+00
   7.1728894e-02   1.6725329e-02   8.3914330e-02   2.7432249e-02   1.3471825e+00   1.6600617e+00
   7.5113556e-02   1.7773213e-02   9.1567028e-02   2.6473527e-02   1.4130213e+00   1.2105094e+00
   7.8849896e-02   1.8864919e-02   9.9188414e-02   2.5629501e-02   1.3483321e+00   1.3163163e+00
   8.2848920e-02   1.9978241e-02   1.0643949e-01   2.4927001e-02   1.3630614e+00   1.3666591e+00
   8.7001396e-02   2.1079636e-02   1.1287481e-01   2.4382785e-02   1.4131510e+00   1.3890235e+00
   9.1203060e-02   2.2129430e-02   1.1800125e-01   2.4002995e-02   1.3151342e+00   1.2198661e+00
   9.5313784e-02   2.3093936e-02   1.2140686e-01   2.3781147e-02   1.4549954e+00   1.0205576e+00
   9.9158444e-02   2.3945464e-02   1.2279402e-01   2.3703161e-02   1.3137489e+00   7.9683802e-01
   1.0260058e-01   2.4661502e-02   1.2214520e-01   2.3754525e-02   1.4665104e+00   7.1746199e-01
   1.0555111e-01   2.5222232e-02   1.1970818e-01   2.3925395e-02   1.3017707e+00   8.5423372e-01
   1.0789258e-01   2.5611626e-02   1.1574995e-01   2.4214643e-02   1.2581656e+00   5.7751791e-01
   1.0943460e-01   2.5810668e-02   1.1060002e-01   2.4619295e-02   1.3475944e+00   2.8358694e-01
   1.0994018e-01   2.5806914e-02   1.0464567e-01   2.5135153e-02   9.0544278e-01   2.9424377e-01
   1.0921077e-01   2.5619288e-02   9.8197090e-02   2.5756611e-02   1.5879229e+00   2.6927235e-01
   1.0714597e-01   2.5283106e-02   9.1488226e-02   2.6481713e-02   2.1851780e-01   3.0443444e-01
   1.0374694e-01   2.4839696e-02   8.4701810e-02   2.7307959e-02   7.5732176e+00   2.4317083e-01
   9.9116864e-02   2.4337944e-02   7.7995676e-02   2.8209629e-02   3.1480399e+01   1.7118237e-01
   9.3414886e-02   2.3823160e-02   7.1530332e-02   2.9148979e-02   5.4851493e+01   1.9328882e-01
   8.6816910e-02   2.3333276e-02   6.5459642e-02   3.0097251e-02   7.3316329e+01   1.7555861e-01
   7.9571850e-02   2.2896204e-02   5.9902310e-02   3.1034633e-02   8.9142979e+01   1.8973174e-01
   7.2001478e-02   2.2528520e-02   5.4928292e-02   3.1950387e-02   9.9631767e+01   1.9128414e-01
   6.4401206e-02   2.2234806e-02   5.0581412e-02   3.2853381e-02   1.0705341e+02   1.8834786e-01
   5.7003126e-02   2.2006572e-02   4.6887080e-02   3.3763013e-02   1.1192691e+02   1.9934830e-01
   4.9987128e-02   2.1832218e-02   4.3835822e-02   3.4690791e-02   1.1534540e+02   2.0417032e-01
   4.3487754e-02   2.1711942e-02   4.1402830e-02   3.5647059e-02   1.1788930e+02   1.8588389e-01
   3.7598078e-02   2.1649182e-02   3.9562658e-02   3.6645261e-02   1.1945189e+02   1.8692575e-01
   3.2369928e-02   2.1642496e-02   3.8274476e-02   3.7692433e-02   1.2054878e+02   2.0259645e-01
   2.7826230e-02   2.1701972e-02   3.7475700e-02   3.8772401e-02   1.2099145e+02   1.9053463e-01
   2.3965708e-02   2.1849260e-02   3.7087748e-02   3.9835185e-02   1.2121436e+02   2.0398464e-01
   2.0765270e-02   2.2102344e-02   3.7020136e-02   4.0791159e-02   1.2118041e+02   1.8382246e-01
   1.8188262e-02   2.2466780e-02   3.7169940e-02   4.1544751e-02   1.2090647e+02   1.8619636e-01
   1.6189398e-02   2.2940410e-02   3.7439468e-02   4.2047857e-02   1.2023745e+02   1.9155869e-01
   1.4716236e-02   2.3524380e-02   3.7742580e-02   4.2286237e-02   1.1949418e+02   1.8801505e-01
   1.3715479e-02   2.4213946e-02   3.8005746e-02   4.2283087e-02   1.1922075e+02   2.0853863e-01
   1.3136385e-02   2.4989942e-02   3.8166756e-02   4.2112567e-02   1.1884713e+02   1.7899844e-01
   1.2922744e-02   2.5825564e-02   3.8167996e-02   4.1850467e-02   1.1833299e+02   1.9649988e-01
   1.3014799e-02   2.6679640e-02   3.7968762e-02   4.1547443e-02   1.1787225e+02   1.8056233e-01
   1.3348239e-02   2.7488508e-02   3.7549338e-02   4.1219739e-02   1.1744330e+02   2.1197003e-01
   1.3852765e-02   2.8176264e-02   3.6935150e-02   4.0849201e-02   1.1678102e+02   1.9589678e-01
   1.4454845e-02   2.8657950e-02   3.6184600e-02   4.0432135e-02   1.1590616e+02   1.8028378e-01
   1.5076488e-02   2.8870168e-02   3.5343352e-02   3.9979941e-02   1.1524753e+02   2.4037330e-01
   1.5646628e-02   2.8813120e-02   3.4455708e-02   3.9480837e-02   1.1441828e+02   1.4141716e-01
   1.6093472e-02   2.8517374e-02   3.3555006e-02   3.8918495e-02   1.1363653e+02   1.2521080e+00
   1.6356164e-02   2.8010648e-02   3.2651216e-02   3.8281387e-02   1.1297572e+02   2.6927817e+00
   1.6422626e-02   2.7329900e-02   3.1756360e-02   3.7545643e-02   1.1197404e+02   2.4966781e+00
   1.6309834e-02   2.6531822e-02   3.0883184e-02   3.6671799e-02   1.1108349e+02   2.3665605e+00
   1.6041664e-02   2.5688208e-02   3.0054804e-02   3.5608853e-02   1.1010591e+02   2.6399441e+00
   1.5651924e-02   2.4859122e-02   2.9326306e-02   3.4311519e-02   1.0887041e+02   2.5953531e+00
   1.5175706e-02   2.4090068e-02   2.8759692e-02   3.2757253e-02   1.0768161e+02   2.6225457e+00
   1.4644870e-02   2.3422472e-02   2.8399294e-02   3.0965833e-02   1.0645147e+02   2.5677941e+00
   1.4092803e-02   2.2887458e-02   2.8286428e-02   2.8999463e-02   1.0502105e+02   2.6191519e+00
   1.3554311e-02   2.2507372e-02   2.8468674e-02   2.6932179e-02   1.0319110e+02   2.6621553e+00
   1.3054929e-02   2.2291486e-02   2.8984122e-02   2.4833995e-02   1.0133435e+02   2.6402830e+00
   1.2610079e-02   2.2232694e-02   2.9851810e-02   2.2761957e-02   9.9250511e+01   2.9472534e+00
   1.2227526e-02   2.2315782e-02   3.1081710e-02   2.0761151e-02   9.6855592e+01   3.1220482e+00
   1.1906434e-02   2.2513718e-02   3.2672570e-02   1.8872279e-02   9.4845109e+01   3.4132032e+00
   1.1643309e-02   2.2787430e-02   3.4596178e-02   1.7124405e-02   9.2585111e+01   4.1748928e+00
   1.1436175e-02   2.3104964e-02   3.6809850e-02   1.5530730e-02   8.9388939e+01   4.4620210e+00
   1.1287759e-02   2.3448164e-02   3.9268712e-02   1.4089232e-02   8.5845269e+01   4.3679442e+00
   1.1200461e-02   2.3797492e-02   4.1910822e-02   1.2787668e-02   8.2272129e+01   4.4389863e+00
   1.1170040e-02   2.4128142e-02   4.4637512e-02   1.1609593e-02   7.8216311e+01   4.4997597e+00
   1.1192685e-02   2.4415456e-02   4.7321346e-02   1.0537748e-02   7.3323131e+01   4.7097431e+00
   1.1264233e-02   2.4631878e-02   4.9838850e-02   9.5591574e-03   6.7813361e+01   5.1091435e+00
   1.1379883e-02   2.4770362e-02   5.2053344e-02   8.6667224e-03   6.2334464e+01   5.2644105e+00
   1.1543832e-02   2.4860458e-02   5.3859818e-02   7.8579514e-03   5.6936733e+01   5.2333700e+00
   1.1763917e-02   2.4939498e-02   5.5281448e-02   7.1337134e-03   5.1918694e+01   5.2940775e+00
   1.2046624e-02   2.5051114e-02   5.6423658e-02   6.4964078e-03   4.7567081e+01   5.3628205e+00
   1.2399956e-02   2.5245382e-02   5.7414508e-02   5.9458112e-03   4.4447101e+01   5.3959249e+00
   1.2827689e-02   2.5556542e-02   5.8388550e-02   5.4780362e-03   4.1773601e+01   5.4888907e+00
   1.3327437e-02   2.6002568e-02   5.9451844e-02   5.0873512e-03   3.8519639e+01   5.7327763e+00
   1.3895953e-02   2.6588980e-02   6.0686066e-02   4.7673262e-03   3.6115823e+01   5.8598020e+00
   1.4531230e-02   2.7332216e-02   6.2177462e-02   4.5119892e-03   3.3025597e+01   5.7786663e+00
   1.5232304e-02   2.8271542e-02   6.4007046e-02   4.3142994e-03   3.0392635e+01   5.8119203e+00
   1.5998762e-02   2.9434556e-02   6.6210988e-02   4.1665220e-03   2.8877871e+01   5.8626071e+00
   1.6826198e-02   3.0825706e-02   6.8793018e-02   4.0612864e-03   2.6337571e+01   5.9412577e+00
   1.7706468e-02   3.2435370e-02   7.1748830e-02   3.9929272e-03   2.4108449e+01   6.0659774e+00
   1.8628804e-02   3.4235230e-02   7.5059740e-02   3.9590572e-03   2.1804801e+01   6.0918029e+00
   1.9573104e-02   3.6197876e-02   7.8662868e-02   3.9579850e-03   2.0511421e+01   6.1194046e+00
   2.0516226e-02   3.8318182e-02   8.2430570e-02   3.9875500e-03   1.8746462e+01   6.0711241e+00
   2.1438530e-02   4.0594366e-02   8.6233578e-02   4.0442884e-03   1.5526545e+01   6.0113480e+00
   2.2318990e-02   4.3019744e-02   8.9981474e-02   4.1234796e-03   1.3941678e+01   6.0331470e+00
   2.3135452e-02   4.5601984e-02   9.3708656e-02   4.2200946e-03   1.2143245e+01   6.0100664e+00
   2.3873964e-02   4.8364660e-02   9.7666640e-02   4.3279494e-03   9.7088777e+00   6.0301507e+00
   2.4532468e-02   5.1309538e-02   1.0217649e-01   4.4406956e-03   7.7575917e+00   5.9754188e+00
   2.5099210e-02   5.4390230e-02   1.0748504e-01   4.5526586e-03   6.1315996e+00   5.7819233e+00
   2.5547982e-02   5.7529850e-02   1.1377031e-01   4.6607760e-03   4.9769653e+00   5.7372603e+00
   2.5860176e-02   6.0655422e-02   1.2114114e-01   4.7637170e-03   3.6324581e+00   5.7698208e+00
   2.6036030e-02   6.3716548e-02   1.2960667e-01   4.8600962e-03   2.6859639e+00   5.7488049e+00
   2.6084914e-02   6.6633564e-02   1.3906768e-01   4.9504660e-03   2.4389247e+00   5.7676182e+00
   2.6009570e-02   6.9301472e-02   1.4934899e-01   5.0349734e-03   2.0636468e+00   5.7867783e+00
   2.5823960e-02   7.1689606e-02   1.6024499e-01   5.1120030e-03   1.5181724e+00   5.8450261e+00
   2.5560452e-02   7.3826084e-02   1.7152574e-01   5.1792142e-03   1.3318241e+00   5.8291563e+00
   2.5248976e-02   7.5729426e-02   1.8294350e-01   5.2329276e-03   1.4005263e+00   5.5759263e+00
   2.4916848e-02   7.7424226e-02   1.9432701e-01   5.2689584e-03   1.3735785e+00   5.3700313e+00
   2.4594660e-02   7.8964506e-02   2.0552665e-01   5.2833028e-03   1.3824250e+00   5.0512752e+00
   2.4312118e-02   8.0399714e-02   2.1625883e-01   5.2721900e-03   1.3850775e+00   4.6146513e+00
   2.4083146e-02   8.1737100e-02   2.2615717e-01   5.2334746e-03   1.3826271e+00   4.2247829e+00
   2.3902556e-02   8.2962982e-02   2.3486875e-01   5.1679000e-03   1.4060471e+00   3.5664025e+00
   2.3761754e-02   8.4051044e-02   2.4203845e-01   5.0762166e-03   1.3889336e+00   3.2458605e+00
   2.3648532e-02   8.4953296e-02   2.4725929e-01   4.9578824e-03   1.3853276e+00   3.3530231e+00
   2.3542448e-02   8.5615594e-02   2.5025555e-01   4.8155480e-03   1.3915466e+00   3.2120612e+00
   2.3421874e-02   8.5960440e-02   2.5107623e-01   4.6563954e-03   1.3948245e+00   3.0817207e+00
   2.3264026e-02   8.5899346e-02   2.4988897e-01   4.4890650e-03   1.3817059e+00   3.1055180e+00
   2.3042114e-02   8.5382922e-02   2.4679327e-01   4.3216448e-03   1.3728328e+00   2.7719598e+00
   2.2730854e-02   8.4383950e-02   2.4172135e-01   4.1605782e-03   1.3726106e+00   2.4122748e+00
   2.2315730e-02   8.2885178e-02   2.3439535e-01   4.0104722e-03   1.3824619e+00   2.4790135e+00
   2.1788982e-02   8.0900178e-02   2.2468075e-01   3.8748324e-03   1.3948489e+00   2.6643491e+00
   2.1137602e-02   7.8469070e-02   2.1282945e-01   3.7559728e-03   1.3780362e+00   2.7793613e+00
   2.0351862e-02   7.5625222e-02   1.9934303e-01   3.6549402e-03   1.3899378e+00   2.7468311e+00
   1.9442218e-02   7.2401860e-02   1.8483654e-01   3.5719544e-03   1.3955827e+00   2.8628390e+00
   1.8439352e-02   6.8906644e-02   1.6986703e-01   3.5065834e-03   1.3830896e+00   2.8239704e+00
   1.7378788e-02   6.5298310e-02   1.5483437e-01   3.4580946e-03   1.3979694e+00   2.8217720e+00
   1.6295266e-02   6.1714486e-02   1.4005409e-01   3.4250870e-03   1.3865930e+00   2.8418304e+00
   1.5229262e-02   5.8272538e-02   1.2581764e-01   3.4054584e-03   1.3800893e+00   2.5892492e+00
   1.4217833e-02   5.5058708e-02   1.1237503e-01   3.3970196e-03   1.3952997e+00   2.6202547e+00
   1.3288372e-02   5.2111926e-02   9.9877154e-02   3.3974814e-03   1.3804828e+00   2.2916154e+00
   1.2464481e-02   4.9418648e-02   8.8390840e-02   3.4057598e-03   1.3743494e+00   2.7534656e+00
   1.1766953e-02   4.6916916e-02   7.7958026e-02   3.4214504e-03   1.3772788e+00   2.9223781e+00
   1.1220011e-02   4.4523126e-02   6.8611438e-02   3.4424152e-03   1.3777033e+00   8.5657260e+00
   1.0852959e-02   4.2132184e-02   6.0349726e-02   3.4651660e-03   1.3870687e+00   2.9155588e+01
   1.0697221e-02   3.9640488e-02   5.3118064e-02   3.4862232e-03   1.3825697e+00   5.2035127e+01
   1.0787347e-02   3.7027396e-02   4.6849988e-02   3.5032274e-03   1.3750170e+00   6.7854770e+01
   1.1158583e-02   3.4356024e-02   4.1493880e-02   3.5149614e-03   1.3738932e+00   8.1847683e+01
   1.1849523e-02   3.1715420e-02   3.6988520e-02   3.5209774e-03   1.3687524e+00   9.2463897e+01
   1.2899210e-02   2.9195310e-02   3.3244862e-02   3.5216128e-03   1.3519789e+00   9.9238409e+01
   1.4337691e-02   2.6861884e-02   3.0158448e-02   3.5166208e-03   1.3693283e+00   1.0435328e+02
   1.6192228e-02   2.4762664e-02   2.7644082e-02   3.5043704e-03   1.3780910e+00   1.0810585e+02
   1.8495692e-02   2.2947540e-02   2.5640154e-02   3.4837278e-03   1.3585248e+00   1.1084030e+02
   2.1280090e-02   2.1463052e-02   2.4085348e-02   3.4559828e-03   1.3819107e+00   1.1264511e+02
   2.4573720e-02   2.0343556e-02   2.2919458e-02   3.4231814e-03   1.3748868e+00   1.1391073e+02
   2.8402346e-02   1.9608674e-02   2.2099152e-02   3.3871592e-03   1.3593548e+00   1.1461218e+02
   3.2773240e-02   1.9267094e-02   2.1592798e-02   3.3504742e-03   1.3784508e+00   1.1482969e+02
   3.7661832e-02   1.9323936e-02   2.1367616e-02   3.3155938e-03   1.3731958e+00   1.1489738e+02
   4.3011982e-02   1.9781609e-02   2.1386176e-02   3.2843796e-03   1.3683411e+00   1.1474008e+02
   4.8730458e-02   2.0640818e-02   2.1603744e-02   3.2575294e-03   1.3774695e+00   1.1447743e+02
   5.4690292e-02   2.1896012e-02   2.1969784e-02   3.2349340e-03   1.3780519e+00   1.1445284e+02
   6.0732972e-02   2.3528758e-02   2.2435206e-02   3.2175430e-03   1.3737104e+00   1.1449804e+02
   6.6650382e-02   2.5506354e-02   2.2958026e-02   3.2074968e-03   1.3800407e+00   1.1428589e+02
   7.2194596e-02   2.7777686e-02   2.3501156e-02   3.2077816e-03   1.3756508e+00   1.1406251e+02
   7.7099644e-02   3.0274194e-02   2.4031142e-02   3.2221666e-03   1.3794095e+00   1.1392270e+02
   8.1077108e-02   3.2908934e-02   2.4518888e-02   3.2547464e-03   1.3874294e+00   1.1367631e+02
   8.3872070e-02   3.5578352e-02   2.4935354e-02   3.3093108e-03   1.3694313e+00   1.1333476e+02
   8.5395818e-02   3.8164396e-02   2.5245932e-02   3.3894452e-03   1.3830008e+00   1.1299849e+02
   8.5784396e-02   4.0556788e-02   2.5417010e-02   3.4997312e-03   1.3887699e+00   1.1276516e+02
   8.5304828e-02   4.2668166e-02   2.5442222e-02   3.6444890e-03   1.3746844e+00   1.1259165e+02
   8.4219326e-02   4.4397068e-02   2.5342898e-02   3.8257928e-03   1.3897537e+00   1.1242088e+02
   8.2732070e-02   4.5633866e-02   2.5136414e-02   4.0445780e-03   1.3920216e+00   1.1221658e+02
   8.0980598e-02   4.6276028e-02   2.4827302e-02   4.3019544e-03   1.3880314e+00   1.1193431e+02
   7.9029722e-02   4.6262930e-02   2.4432686e-02   4.5986800e-03   1.3883142e+00   1.1153474e+02
   7.6902526e-02   4.5624848e-02   2.3995940e-02   4.9325120e-03   1.3877145e+00   1.1106039e+02
   7.4594116e-02   4.4425056e-02   2.3561870e-02   5.2987630e-03   1.3926729e+00   1.1054545e+02
   7.2091042e-02   4.2753772e-02   2.3164506e-02   5.6922960e-03   1.3869573e+00   1.0989167e+02
   6.9423904e-02   4.0745756e-02   2.2835164e-02   6.1055068e-03   1.3878958e+00   1.0905680e+02
   6.6677000e-02   3.8530094e-02   2.2617096e-02   6.5333360e-03   1.3943395e+00   1.0813852e+02
   6.3990620e-02   3.6220170e-02   2.2572100e-02   6.9767756e-03   1.3762231e+00   1.0722557e+02
   6.1530906e-02   3.3910134e-02   2.2758618e-02   7.4352564e-03   1.3788697e+00   1.0601105e+02
   5.9425772e-02   3.1682366e-02   2.3233918e-02   7.9038124e-03   1.4069319e+00   1.0465213e+02
   5.7767230e-02   2.9611470e-02   2.4056414e-02   8.3747404e-03   1.3877616e+00   1.0328146e+02
   5.6620858e-02   2.7749236e-02   2.5271560e-02   8.8359754e-03   1.3751825e+00   1.0171962e+02
   5.6009560e-02   2.6128504e-02   2.6918406e-02   9.2685384e-03   1.3938330e+00   1.0035875e+02
   5.5909216e-02   2.4760576e-02   2.9022554e-02   9.6494674e-03   1.3842419e+00   9.8661876e+01
   5.6241686e-02   2.3635046e-02   3.1590384e-02   9.9557764e-03   1.3847136e+00   9.6652111e+01
   5.6886844e-02   2.2728908e-02   3.4608388e-02   1.0165754e-02   1.3871624e+00   9.4771803e+01
   5.7674278e-02   2.2009094e-02   3.8034370e-02   1.0264924e-02   1.3790542e+00   9.2835940e+01
   5.8413958e-02   2.1432398e-02   4.1798594e-02   1.0247002e-02   1.3885308e+00   9.0895641e+01
   5.9019670e-02   2.0965538e-02   4.5802676e-02   1.0110378e-02   1.3898954e+00   8.8582068e+01
   5.9507804e-02   2.0598108e-02   4.9926506e-02   9.8581214e-03   1.3870979e+00   8.6162917e+01
   5.9910044e-02   2.0328400e-02   5.4018966e-02   9.4971694e-03   1.3910953e+00   8.2864255e+01
   6.0252604e-02   2.0165932e-02   5.7916776e-02   9.0438504e-03   1.3919111e+00   7.9342669e+01
   6.0555232e-02   2.0124808e-02   6.1482792e-02   8.5294874e-03   1.3874651e+00   7.6706641e+01
   6.0837752e-02   2.0207258e-02   6.4600708e-02   7.9919284e-03   1.3857970e+00   7.3483878e+01
   6.1100966e-02   2.0405870e-02   6.7212788e-02   7.4652914e-03   1.3928215e+00   6.9999662e+01
   6.1304030e-02   2.0700316e-02   6.9302772e-02   6.9788910e-03   1.3955821e+00   6.6699755e+01
   6.1373772e-02   2.1059166e-02   7.0860550e-02   6.5577346e-03   1.3899506e+00   6.3690965e+01
   6.1218440e-02   2.1442388e-02   7.1911944e-02   6.2215362e-03   1.3785092e+00   6.0599441e+01
   6.0727260e-02   2.1809924e-02   7.2500462e-02   5.9860028e-03   1.3885037e+00   5.7150019e+01
   5.9828502e-02   2.2142660e-02   7.2722680e-02   5.8676824e-03   1.3951233e+00   5.3496869e+01
   5.8576042e-02   2.2438254e-02   7.2707490e-02   5.8862848e-03   1.3806247e+00   5.0567244e+01
   5.7083514e-02   2.2697682e-02   7.2529526e-02   6.0621282e-03   1.3953591e+00   4.8856989e+01
   5.5440644e-02   2.2917540e-02   7.2268082e-02   6.4148792e-03   1.3905977e+00   4.6273802e+01
   5.3726376e-02   2.3087516e-02   7.2027770e-02   6.9649846e-03   1.3806668e+00   4.4269409e+01
   5.2010020e-02   2.3196090e-02   7.1904096e-02   7.7356314e-03   1.3936505e+00   4.2845395e+01
   5.0356772e-02   2.3226792e-02   7.1985588e-02   8.7490344e-03   1.3924025e+00   4.0123814e+01
   4.8828488e-02   2.3161338e-02   7.2337278e-02   1.0021571e-02   1.3925022e+00   3.7787865e+01
   4.7466950e-02   2.2984248e-02   7.3044124e-02   1.1561866e-02   1.3834684e+00   3.6304405e+01
   4.6293224e-02   2.2674980e-02   7.4207084e-02   1.3369836e-02   1.3910025e+00   3.4997925e+01
   4.5319746e-02   2.2223412e-02   7.5874926e-02   1.5440712e-02   1.4000065e+00   3.3031703e+01
   4.4558492e-02   2.1641272e-02   7.8027338e-02   1.7761121e-02   1.3860695e+00   3.0954686e+01
   4.4018316e-02   2.0942800e-02   8.0559240e-02   2.0303327e-02   1.3791814e+00   2.8394776e+01
   4.3714096e-02   2.0144718e-02   8.3285010e-02   2.3032313e-02   1.3901123e+00   2.5067727e+01
   4.3657320e-02   1.9277580e-02   8.5942754e-02   2.5909579e-02   1.4018115e+00   2.3280986e+01
   4.3854418e-02   1.8379224e-02   8.8246828e-02   2.8887339e-02   1.3898088e+00   2.1513999e+01
   4.4330704e-02   1.7488690e-02   8.9944812e-02   3.1899953e-02   1.3827202e+00   2.0110276e+01
   4.5102920e-02   1.6645740e-02   9.0823170e-02   3.4860651e-02   1.3847194e+00   1.9166373e+01
   4.6161178e-02   1.5883865e-02   9.0778518e-02   3.7668547e-02   1.3952793e+00   1.6620515e+01
   4.7473002e-02   1.5223592e-02   8.9852448e-02   4.0235723e-02   1.3892241e+00   1.4925616e+01
   4.8994410e-02   1.4676287e-02   8.8263766e-02   4.2496909e-02   1.3934842e+00   1.3021324e+01
   5.0698860e-02   1.4249356e-02   8.6384474e-02   4.4377597e-02   1.3983805e+00   1.0428150e+01
   5.2558846e-02   1.3953685e-02   8.4601742e-02   4.5799055e-02   1.3908316e+00   8.7460062e+00
   5.4562868e-02   1.3806389e-02   8.3277300e-02   4.6707953e-02   1.4062131e+00   7.7746671e+00
   5.6740776e-02   1.3823655e-02   8.2715426e-02   4.7084531e-02   1.3676143e+00   7.2528679e+00
   5.9125268e-02   1.4017962e-02   8.3134738e-02   4.6936207e-02   1.3878415e+00   5.4347080e+00
   6.1766810e-02   1.4397491e-02   8.4681718e-02   4.6270553e-02   1.3903508e+00   3.9957811e+00
   6.4757596e-02   1.4965428e-02   8.7416940e-02   4.5105743e-02   1.3663068e+00   3.4405154e+00
   6.8197610e-02   1.5719564e-02   9.1354708e-02   4.3499161e-02   1.4017573e+00   2.9165189e+00
   7.2158658e-02   1.6648356e-02   9.6479434e-02   4.1529787e-02   1.3725263e+00   3.2848283e+00
   7.6660734e-02   1.7732257e-02   1.0270704e-01   3.9282307e-02   1.4166184e+00   3.0754582e+00
   8.1697422e-02   1.8954732e-02   1.0988027e-01   3.6856441e-02   1.3685199e+00   2.4272984e+00
   8.7297090e-02   2.0301294e-02   1.1779459e-01   3.4348667e-02   1.3902246e+00   2.1665297e+00
   9.3498300e-02   2.1752208e-02   1.2621559e-01   3.1829365e-02   1.3990306e+00   1.8693899e+00
   1.0030704e-01   2.3280312e-02   1.3483094e-01   2.9362117e-02   1.3349641e+00   1.5190529e+00
   1.0771276e-01   2.4852006e-02   1.4321841e-01   2.7011009e-02   1.4454995e+00   1.4567460e+00
   1.1565936e-01   2.6431696e-02   1.5087724e-01   2.4830875e-02   1.3115890e+00   1.6012802e+00
   1.2401818e-01   2.7978322e-02   1.5733862e-01   2.2865729e-02   1.4401184e+00   1.4368217e+00
   1.3259521e-01   2.9455214e-02   1.6217682e-01   2.1143697e-02   1.3628970e+00   1.2589156e+00
   1.4115097e-01   3.0820658e-02   1.6492533e-01   1.9677533e-02   1.3732695e+00   1.1033199e+00
   1.4941729e-01   3.2016020e-02   1.6536907e-01   1.8467955e-02   1.4430734e+00   8.2574672e-01
   1.5710183e-01   3.3003166e-02   1.6363443e-01   1.7504063e-02   1.1328786e+00   7.5363723e-01
   1.6387208e-01   3.3767220e-02   1.5987253e-01   1.6768134e-02   1.4594742e+00   8.6856129e-01
   1.6925820e-01   3.4299380e-02   1.5433161e-01   1.6242891e-02   8.7797851e-01   6.6187652e-01
   1.7275018e-01   3.4598924e-02   1.4741588e-01   1.5915032e-02   1.4696939e+00   2.9410482e-01
   1.7397216e-01   3.4654004e-02   1.3951631e-01   1.5775040e-02   6.3263961e-01   2.5981040e-01
   1.7264271e-01   3.4442808e-02   1.3102665e-01   1.5814745e-02   3.9422085e+00   3.3507696e-01
   1.6869556e-01   3.3973804e-02   1.2236313e-01   1.6031220e-02   2.5903895e+01   3.6274020e-01
   1.6239348e-01   3.3287922e-02   1.1386793e-01   1.6422855e-02   5.1587891e+01   2.8139622e-01
   1.5414429e-01   3.2421660e-02   1.0576735e-01   1.6978331e-02   7.0258631e+01   1.7707555e-01
   1.4435311e-01   3.1415264e-02   9.8196564e-02   1.7678687e-02   8.7346977e+01   1.8082573e-01
   1.3346626e-01   3.0324012e-02   9.1229748e-02   1.8500343e-02   9.9156861e+01   1.9006874e-01
   1.2199565e-01   2.9199594e-02   8.4924762e-02   1.9425007e-02   1.0704040e+02   1.7414369e-01
   1.1041890e-01   2.8081514e-02   7.9307198e-02   2.0437819e-02   1.1253450e+02   1.8558438e-01
   9.9122034e-02   2.6993738e-02   7.4329300e-02   2.1520049e-02   1.1589640e+02   1.8989545e-01
   8.8387316e-02   2.5965916e-02   6.9890422e-02   2.2659283e-02   1.1851702e+02   1.7827642e-01
   7.8393590e-02   2.5038092e-02   6.5886750e-02   2.3843503e-02   1.1992995e+02   3.1150603e-01
   6.9240808e-02   2.4234508e-02   6.2251106e-02   2.5053087e-02   1.2099381e+02   3.0738376e-01
   6.0944446e-02   2.3575950e-02   5.8927378e-02   2.6252989e-02   1.2136444e+02   1.9040849e-01
   5.3453424e-02   2.3090390e-02   5.5850334e-02   2.7398521e-02   1.2140057e+02   3.3516361e-01
   4.6690456e-02   2.2798646e-02   5.2984462e-02   2.8456827e-02   1.2136779e+02   3.8859832e-01
   4.0582448e-02   2.2712522e-02   5.0335524e-02   2.9397903e-02   1.2097156e+02   2.3600866e-01
   3.5099972e-02   2.2831720e-02   4.7915198e-02   3.0196111e-02   1.2037956e+02   1.9758236e-01
   3.0251304e-02   2.3145366e-02   4.5728868e-02   3.0842969e-02   1.1948776e+02   2.1415230e-01
   2.6035112e-02   2.3634912e-02   4.3793322e-02   3.1337659e-02   1.1895977e+02   1.8414724e-01
   2.2421726e-02   2.4266312e-02   4.2115934e-02   3.1677853e-02   1.1856319e+02   2.0973745e-01
   1.9364532e-02   2.4997610e-02   4.0665956e-02   3.1859471e-02   1.1807352e+02   2.0061311e-01
   1.6812472e-02   2.5790480e-02   3.9379658e-02   3.1889307e-02   1.1781515e+02   2.0546731e-01
   1.4715714e-02   2.6604592e-02   3.8168982e-02   3.1775067e-02   1.1734272e+02   2.1501501e-01
   1.3029070e-02   2.7389344e-02   3.6934782e-02   3.1510073e-02   1.1664975e+02   1.8063092e-01
   1.1710475e-02   2.8087768e-02   3.5604212e-02   3.1104563e-02   1.1608980e+02   2.1972212e-01
   1.0724008e-02   2.8641412e-02   3.4158134e-02   3.0585163e-02   1.1555706e+02   1.7616135e-01
   1.0037891e-02   2.8995906e-02   3.2604580e-02   2.9969413e-02   1.1494071e+02   2.4262396e-01
   9.6178168e-03   2.9128738e-02   3.0957870e-02   2.9285443e-02   1.1431324e+02   1.6121279e-01
   9.4323428e-03   2.9053282e-02   2.9238900e-02   2.8567179e-02   1.1350950e+02   3.6697187e-01
   9.4533318e-03   2.8801138e-02   2.7452826e-02   2.7826569e-02   1.1270291e+02   1.7502334e+00
   9.6601788e-03   2.8431142e-02   2.5597076e-02   2.7057985e-02   1.1192779e+02   2.8200460e+00
   1.0045217e-02   2.8018128e-02   2.3693492e-02   2.6249559e-02   1.1092029e+02   2.8785225e+00
   1.0602206e-02   2.7625792e-02   2.1791182e-02   2.5379607e-02   1.1000722e+02   2.6941336e+00
   1.1317243e-02   2.7301166e-02   1.9947772e-02   2.4415221e-02   1.0913490e+02   2.5642234e+00
   1.2169388e-02   2.7073272e-02   1.8208263e-02   2.3334019e-02   1.0828746e+02   2.5546880e+00
   1.3132569e-02   2.6953668e-02   1.6603830e-02   2.2126721e-02   1.0744491e+02   2.6064363e+00
   1.4174797e-02   2.6936842e-02   1.5156607e-02   2.0789631e-02   1.0622743e+02   2.7826269e+00
   1.5256568e-02   2.7004828e-02   1.3880395e-02   1.9339033e-02   1.0456590e+02   2.9991174e+00
   1.6330018e-02   2.7130792e-02   1.2785253e-02   1.7806979e-02   1.0270736e+02   3.2391262e+00
   1.7339412e-02   2.7280612e-02   1.1877354e-02   1.6235311e-02   1.0072896e+02   3.3372966e+00
   1.8225204e-02   2.7429822e-02   1.1157015e-02   1.4674402e-02   9.8114242e+01   3.6355741e+00
   1.8928546e-02   2.7562808e-02   1.0617132e-02   1.3171031e-02   9.5705489e+01   4.0360032e+00
   1.9395606e-02   2.7659586e-02   1.0245090e-02   1.1762811e-02   9.3081633e+01   4.1312898e+00
   1.9597732e-02   2.7694900e-02   1.0028491e-02   1.0474589e-02   8.9051631e+01   4.5457197e+00
   1.9558252e-02   2.7635816e-02   9.9568897e-03   9.3186284e-03   8.5242142e+01   4.9040992e+00
   1.9333478e-02   2.7455258e-02   1.0017670e-02   8.2988654e-03   8.0941698e+01   5.0999256e+00
   1.8976436e-02   2.7156000e-02   1.0192360e-02   7.4148824e-03   7.5600146e+01   5.3451903e+00
   1.8532070e-02   2.6775654e-02   1.0463106e-02   6.6653076e-03   7.1072970e+01   5.4417616e+00
   1.8032396e-02   2.6364852e-02   1.0820235e-02   6.0461352e-03   6.6333812e+01   5.7016652e+00
   1.7496616e-02   2.5975472e-02   1.1257729e-02   5.5494432e-03   6.0527054e+01   5.7741336e+00
   1.6944224e-02   2.5671774e-02   1.1764817e-02   5.1645640e-03   5.4863795e+01   5.7770056e+00
   1.6392082e-02   2.5511538e-02   1.2327500e-02   4.8782192e-03   4.9946204e+01   5.8331609e+00
   1.5848602e-02   2.5529442e-02   1.2932893e-02   4.6730534e-03   4.4995034e+01   5.7427034e+00
   1.5317876e-02   2.5752538e-02   1.3566263e-02   4.5291274e-03   4.0574751e+01   5.8612895e+00
   1.4804440e-02   2.6197212e-02   1.4205023e-02   4.4279924e-03   3.7735868e+01   5.9544765e+00
   1.4323022e-02   2.6866172e-02   1.4814815e-02   4.3531082e-03   3.4971327e+01   5.9612228e+00
   1.3894181e-02   2.7748954e-02   1.5363224e-02   4.2930114e-03   3.2706280e+01   6.0056469e+00
   1.3532816e-02   2.8815580e-02   1.5835852e-02   4.2434752e-03   3.0727837e+01   6.0784914e+00
   1.3254410e-02   3.0039360e-02   1.6242881e-02   4.2011618e-03   2.8147792e+01   6.1807527e+00
   1.3073747e-02   3.1405630e-02   1.6634585e-02   4.1599470e-03   2.5973399e+01   6.1479255e+00
   1.2999175e-02   3.2897100e-02   1.7085998e-02   4.1149610e-03   2.2813938e+01   6.2003780e+00
   1.3036213e-02   3.4499122e-02   1.7661545e-02   4.0669438e-03   2.0109603e+01   6.2084905e+00
   1.3187526e-02   3.6204408e-02   1.8410851e-02   4.0189884e-03   1.8849375e+01   6.1326302e+00
   1.3447249e-02   3.8010522e-02   1.9372270e-02   3.9726266e-03   1.6681813e+01   6.1325512e+00
   1.3800525e-02   3.9919460e-02   2.0574928e-02   3.9294964e-03   1.4583401e+01   5.9357554e+00
   1.4234586e-02   4.1944650e-02   2.2037364e-02   3.8908830e-03   1.2475163e+01   5.7278287e+00
   1.4741400e-02   4.4103310e-02   2.3768088e-02   3.8566372e-03   1.0384254e+01   5.6183547e+00
   1.5311378e-02   4.6401404e-02   2.5773202e-02   3.8272534e-03   8.7290646e+00   5.6010674e+00
   1.5937488e-02   4.8838798e-02   2.8050304e-02   3.8048066e-03   6.5772947e+00   5.6509991e+00
   1.6617640e-02   5.1417500e-02   3.0594588e-02   3.7923322e-03   4.8479535e+00   5.6323199e+00
   1.7347608e-02   5.4153348e-02   3.3414848e-02   3.7936522e-03   3.5567137e+00   5.6353992e+00
   1.8126298e-02   5.7070650e-02   3.6520558e-02   3.8124998e-03   2.6664117e+00   5.6329136e+00
   1.8961616e-02   6.0184842e-02   3.9907798e-02   3.8520840e-03   2.4274041e+00   5.6713683e+00
   1.9854270e-02   6.3480606e-02   4.3573210e-02   3.9150392e-03   2.2429142e+00   5.6951852e+00
   2.0788712e-02   6.6896182e-02   4.7528060e-02   4.0022702e-03   1.8079021e+00   5.6958632e+00
   2.1732424e-02   7.0329496e-02   5.1776946e-02   4.1131808e-03   1.3581651e+00   5.6838536e+00
   2.2634398e-02   7.3642542e-02   5.6300784e-02   4.2463668e-03   1.3779989e+00   5.5809908e+00
   2.3445180e-02   7.6685476e-02   6.1088982e-02   4.3992624e-03   1.4038623e+00   5.4787057e+00
   2.4139988e-02   7.9336936e-02   6.6143764e-02   4.5678912e-03   1.3455636e+00   5.4684798e+00
   2.4712480e-02   8.1518096e-02   7.1421030e-02   4.7463228e-03   1.4055644e+00   5.5943052e+00
   2.5154974e-02   8.3155374e-02   7.6802626e-02   4.9275558e-03   1.3869397e+00   5.4835389e+00
   2.5456728e-02   8.4161240e-02   8.2101694e-02   5.1040236e-03   1.4028227e+00   5.2581190e+00
   2.5607782e-02   8.4465984e-02   8.7085506e-02   5.2664384e-03   1.3948947e+00   5.1558568e+00
   2.5604276e-02   8.4045594e-02   9.1531664e-02   5.4046168e-03   1.3850646e+00   4.9485713e+00
   2.5464284e-02   8.2947140e-02   9.5193172e-02   5.5073316e-03   1.3992171e+00   4.6880252e+00
   2.5224412e-02   8.1303846e-02   9.7830426e-02   5.5664896e-03   1.3916374e+00   4.3831322e+00
   2.4919844e-02   7.9319418e-02   9.9384034e-02   5.5831232e-03   1.3965727e+00   4.1672148e+00
   2.4582968e-02   7.7195956e-02   9.9967474e-02   5.5627562e-03   1.3859621e+00   3.7955901e+00
   2.4248444e-02   7.5083088e-02   9.9770794e-02   5.5102908e-03   1.3974442e+00   3.3637221e+00
   2.3939078e-02   7.3076738e-02   9.8991378e-02   5.4287938e-03   1.3890193e+00   3.2677748e+00
   2.3655410e-02   7.1230198e-02   9.7740050e-02   5.3209672e-03   1.3831456e+00   3.0957092e+00
   2.3380286e-02   6.9593346e-02   9.6024714e-02   5.1923992e-03   1.3818251e+00   2.9955159e+00
   2.3082368e-02   6.8199234e-02   9.3815868e-02   5.0501168e-03   1.3740391e+00   3.1114454e+00
   2.2724186e-02   6.7057382e-02   9.1081354e-02   4.9003074e-03   1.3997206e+00   2.9434125e+00
   2.2273790e-02   6.6161994e-02   8.7785160e-02   4.7471376e-03   1.3747403e+00   2.9060724e+00
   2.1711534e-02   6.5501988e-02   8.3917036e-02   4.5932614e-03   1.3668731e+00   2.9658460e+00
   2.1045054e-02   6.5169414e-02   7.9479010e-02   4.4406088e-03   1.3834779e+00   2.6072100e+00
   2.0318618e-02   6.5352084e-02   7.4499032e-02   4.2907352e-03   1.3782583e+00   2.7183412e+00
   1.9589340e-02   6.6216960e-02   6.9089872e-02   4.1471036e-03   1.3971403e+00   2.7912194e+00
   1.8901304e-02   6.7886098e-02   6.3427304e-02   4.0139544e-03   1.3860936e+00   2.6824827e+00
   1.8284522e-02   7.0421682e-02   5.7705814e-02   3.8946532e-03   1.3828672e+00   2.7045933e+00
   1.7756524e-02   7.3816450e-02   5.2098348e-02   3.7918226e-03   1.3852229e+00   2.4269569e+00
   1.7318862e-02   7.8009898e-02   4.6732004e-02   3.7063786e-03   1.3752825e+00   2.6547958e+00
   1.6964418e-02   8.2915858e-02   4.1701038e-02   3.6383768e-03   1.3838669e+00   2.2677438e+00
   1.6689910e-02   8.8457580e-02   3.7088038e-02   3.5875564e-03   1.3736882e+00   2.5870731e+00
   1.6504784e-02   9.4558534e-02   3.2969472e-02   3.5531294e-03   1.3836455e+00   2.7925065e+00
   1.6433850e-02   1.0112316e-01   2.9399402e-02   3.5335994e-03   1.3962866e+00   6.8885219e+00
   1.6508258e-02   1.0802666e-01   2.6408570e-02   3.5260290e-03   1.3827089e+00   2.6287609e+01
   1.6763282e-02   1.1507695e-01   2.4015640e-02   3.5265296e-03   1.3834870e+00   4.9857972e+01
   1.7235844e-02   1.2197813e-01   2.2236042e-02   3.5313914e-03   1.3814126e+00   6.6380628e+01
   1.7961724e-02   1.2835427e-01   2.1080938e-02   3.5384100e-03   1.3736836e+00   8.0800959e+01
   1.8981308e-02   1.3384468e-01   2.0549060e-02   3.5465920e-03   1.3705675e+00   9.1643133e+01
   2.0328042e-02   1.3819877e-01   2.0634192e-02   3.5545794e-03   1.3679484e+00   9.8804708e+01
   2.2023142e-02   1.4128688e-01   2.1323828e-02   3.5610534e-03   1.3670836e+00   1.0439889e+02
   2.4079324e-02   1.4304637e-01   2.2590288e-02   3.5656634e-03   1.3679973e+00   1.0863098e+02
   2.6499798e-02   1.4344060e-01   2.4394918e-02   3.5692260e-03   1.3609562e+00   1.1173826e+02
   2.9279702e-02   1.4244024e-01   2.6693756e-02   3.5726692e-03   1.3613451e+00   1.1361536e+02
   3.2395900e-02   1.4004127e-01   2.9438726e-02   3.5756402e-03   1.3711528e+00   1.1507317e+02
   3.5814746e-02   1.3636300e-01   3.2571986e-02   3.5776252e-03   1.3719151e+00   1.1590488e+02
   3.9492778e-02   1.3164583e-01   3.6028628e-02   3.5780998e-03   1.3799338e+00   1.1631713e+02
   4.3361446e-02   1.2611085e-01   3.9737612e-02   3.5759972e-03   1.3662922e+00   1.1657067e+02
   4.7343384e-02   1.1995538e-01   4.3600748e-02   3.5700662e-03   1.3574909e+00   1.1651759e+02
   5.1359530e-02   1.1339390e-01   4.7482062e-02   3.5577476e-03   1.3754278e+00   1.1638118e+02
   5.5339608e-02   1.0660454e-01   5.1221054e-02   3.5374860e-03   1.3704616e+00   1.1627155e+02
   5.9222736e-02   9.9689628e-02   5.4652088e-02   3.5121054e-03   1.3753665e+00   1.1625855e+02
   6.2922256e-02   9.2679556e-02   5.7582180e-02   3.4863016e-03   1.3845189e+00   1.1603809e+02
   6.6317970e-02   8.5599020e-02   5.9770732e-02   3.4643592e-03   1.3825835e+00   1.1579134e+02
   6.9240408e-02   7.8492972e-02   6.1006224e-02   3.4502646e-03   1.3899465e+00   1.1575683e+02
   7.1507820e-02   7.1403896e-02   6.1207028e-02   3.4468096e-03   1.3843206e+00   1.1555491e+02
   7.3022008e-02   6.4416460e-02   6.0482922e-02   3.4553350e-03   1.3767106e+00   1.1519713e+02
   7.3772772e-02   5.7638242e-02   5.9088274e-02   3.4758918e-03   1.3853934e+00   1.1483903e+02
   7.3836708e-02   5.1158990e-02   5.7290594e-02   3.5079360e-03   1.3902398e+00   1.1446703e+02
   7.3338162e-02   4.5076872e-02   5.5323638e-02   3.5505082e-03   1.3968161e+00   1.1423476e+02
   7.2377306e-02   3.9481650e-02   5.3389292e-02   3.6014972e-03   1.3920696e+00   1.1399093e+02
   7.1077236e-02   3.4436404e-02   5.1655548e-02   3.6578854e-03   1.3775838e+00   1.1365009e+02
   6.9574498e-02   2.9991334e-02   5.0262896e-02   3.7160656e-03   1.3849539e+00   1.1335079e+02
   6.7958026e-02   2.6191918e-02   4.9310988e-02   3.7739718e-03   1.3850975e+00   1.1292173e+02
   6.6298534e-02   2.3068174e-02   4.8860950e-02   3.8322228e-03   1.3919636e+00   1.1230778e+02
   6.4668948e-02   2.0625828e-02   4.8969984e-02   3.8916476e-03   1.3937555e+00   1.1159471e+02
   6.3123582e-02   1.8859274e-02   4.9703076e-02   3.9523880e-03   1.3802423e+00   1.1091489e+02
   6.1685606e-02   1.7752867e-02   5.1108202e-02   4.0148860e-03   1.3911068e+00   1.1040092e+02
   6.0362946e-02   1.7282130e-02   5.3187918e-02   4.0797530e-03   1.3929311e+00   1.0978175e+02
   5.9171570e-02   1.7423999e-02   5.5886408e-02   4.1470300e-03   1.3864365e+00   1.0894389e+02
   5.8139778e-02   1.8152647e-02   5.9093916e-02   4.2165846e-03   1.3869922e+00   1.0801825e+02
   5.7303086e-02   1.9430912e-02   6.2662252e-02   4.2885438e-03   1.3854250e+00   1.0658387e+02
   5.6710040e-02   2.1209992e-02   6.6467694e-02   4.3637458e-03   1.3810053e+00   1.0493636e+02
   5.6422458e-02   2.3430864e-02   7.0430940e-02   4.4436806e-03   1.3815044e+00   1.0347802e+02
   5.6483902e-02   2.6028222e-02   7.4442434e-02   4.5288352e-03   1.3915520e+00   1.0186821e+02
   5.6898098e-02   2.8932714e-02   7.8335760e-02   4.6175048e-03   1.3918156e+00   1.0048691e+02
   5.7636062e-02   3.2065190e-02   8.1910922e-02   4.7063436e-03   1.3849653e+00   9.8573930e+01
   5.8633698e-02   3.5337060e-02   8.4967610e-02   4.7920418e-03   1.3840668e+00   9.6005464e+01
   5.9793070e-02   3.8652698e-02   8.7301192e-02   4.8702800e-03   1.3837066e+00   9.3823711e+01
   6.0991884e-02   4.1909272e-02   8.8719092e-02   4.9369118e-03   1.3830972e+00   9.1522854e+01
   6.2077944e-02   4.4998578e-02   8.9135946e-02   4.9920030e-03   1.3957365e+00   8.9454754e+01
   6.2892744e-02   4.7806662e-02   8.8535386e-02   5.0366382e-03   1.3952115e+00   8.7301165e+01
   6.3303430e-02   5.0210232e-02   8.6937892e-02   5.0702756e-03   1.3908423e+00   8.4280920e+01
   6.3223070e-02   5.2099002e-02   8.4537150e-02   5.0935630e-03   1.3916208e+00   8.1407419e+01
   6.2645280e-02   5.3414256e-02   8.1685394e-02   5.1086646e-03   1.3816585e+00   7.8795914e+01
   6.1624344e-02   5.4139840e-02   7.8725888e-02   5.1185770e-03   1.3955162e+00   7.6087964e+01
   6.0234692e-02   5.4273588e-02   7.5931536e-02   5.1253806e-03   1.3913015e+00   7.3195912e+01
   5.8559534e-02   5.3806550e-02   7.3528886e-02   5.1289736e-03   1.3880734e+00   6.9635425e+01
   5.6681988e-02   5.2757092e-02   7.1702696e-02   5.1337790e-03   1.3985535e+00   6.6705327e+01
   5.4696256e-02   5.1224832e-02   7.0571258e-02   5.1535726e-03   1.3917873e+00   6.4516552e+01
   5.2695470e-02   4.9337310e-02   7.0179522e-02   5.2066544e-03   1.3981452e+00   6.0771877e+01
   5.0754782e-02   4.7202562e-02   7.0509800e-02   5.3137504e-03   1.3818312e+00   5.7415965e+01
   4.8943588e-02   4.4907208e-02   7.1486986e-02   5.5014732e-03   1.3837056e+00   5.4914295e+01
   4.7304178e-02   4.2501766e-02   7.2989718e-02   5.8006988e-03   1.3960377e+00   5.1522666e+01
   4.5848470e-02   4.0014800e-02   7.4834732e-02   6.2428058e-03   1.3924373e+00   4.9581247e+01
   4.4595748e-02   3.7477648e-02   7.6791694e-02   6.8613274e-03   1.4004365e+00   4.7776479e+01
   4.3571344e-02   3.4924592e-02   7.8633796e-02   7.6913804e-03   1.3818892e+00   4.5169374e+01
   4.2791568e-02   3.2373930e-02   8.0127656e-02   8.7657834e-03   1.3866270e+00   4.3277461e+01
   4.2254658e-02   2.9847024e-02   8.1060814e-02   1.0111072e-02   1.3923098e+00   4.0673124e+01
   4.1931602e-02   2.7393844e-02   8.1267856e-02   1.1745647e-02   1.3763254e+00   3.8740098e+01
   4.1786572e-02   2.5069400e-02   8.0613014e-02   1.3680939e-02   1.3856582e+00   3.7466157e+01
   4.1797502e-02   2.2910476e-02   7.9028526e-02   1.5918991e-02   1.3871826e+00   3.5084467e+01
   4.1959498e-02   2.0941510e-02   7.6535304e-02   1.8448307e-02   1.3985025e+00   3.2583683e+01
   4.2277594e-02   1.9187997e-02   7.3225774e-02   2.1240347e-02   1.3935878e+00   2.9879410e+01
   4.2755912e-02   1.7666571e-02   6.9231030e-02   2.4250941e-02   1.3764251e+00   2.6955847e+01
   4.3386978e-02   1.6380110e-02   6.4734208e-02   2.7419241e-02   1.3811127e+00   2.4526897e+01
   4.4144472e-02   1.5325216e-02   5.9983728e-02   3.0667555e-02   1.3834177e+00   2.2950062e+01
   4.4998072e-02   1.4495421e-02   5.5219534e-02   3.3914577e-02   1.3939042e+00   2.1321917e+01
   4.5934734e-02   1.3890068e-02   5.0659648e-02   3.7075017e-02   1.3803062e+00   1.8830156e+01
   4.6984610e-02   1.3509346e-02   4.6513230e-02   4.0053109e-02   1.3887262e+00   1.6692024e+01
   4.8203900e-02   1.3343419e-02   4.2945356e-02   4.2745951e-02   1.3939381e+00   1.5012293e+01
   4.9623424e-02   1.3373306e-02   4.0075704e-02   4.5059911e-02   1.3789594e+00   1.2536536e+01
   5.1268296e-02   1.3583194e-02   3.7989330e-02   4.6933519e-02   1.3959469e+00   9.1710973e+00
   5.3187704e-02   1.3963692e-02   3.6733956e-02   4.8327317e-02   1.3762093e+00   7.5316255e+00
   5.5435812e-02   1.4498280e-02   3.6327250e-02   4.9213967e-02   1.3945099e+00   7.7836072e+00
   5.8058466e-02   1.5167013e-02   3.6768762e-02   4.9583241e-02   1.3886031e+00   6.5386442e+00
   6.1090766e-02   1.5959183e-02   3.8046824e-02   4.9443409e-02   1.3820086e+00   4.7579713e+00
   6.4562310e-02   1.6870459e-02   4.0128998e-02   4.8822035e-02   1.4029106e+00   3.8532280e+00
   6.8513314e-02   1.7896307e-02   4.2947492e-02   4.7751037e-02   1.3732677e+00   3.4242807e+00
   7.2991268e-02   1.9028307e-02   4.6406870e-02   4.6256611e-02   1.4092580e+00   3.3245162e+00
   7.8028828e-02   2.0251166e-02   5.0403502e-02   4.4375507e-02   1.3615341e+00   2.7833183e+00
   8.3621434e-02   2.1542098e-02   5.4834728e-02   4.2183503e-02   1.4011724e+00   2.4537900e+00
   8.9716562e-02   2.2867804e-02   5.9574346e-02   3.9778569e-02   1.3909752e+00   2.1065265e+00
   9.6223184e-02   2.4183222e-02   6.4480530e-02   3.7245263e-02   1.3558836e+00   1.4729485e+00
   1.0300027e-01   2.5438902e-02   6.9440172e-02   3.4674313e-02   1.4342834e+00   1.4129706e+00
   1.0986099e-01   2.6591528e-02   7.4347852e-02   3.2175331e-02   1.3072944e+00   1.5638182e+00
   1.1661056e-01   2.7608274e-02   7.9062898e-02   2.9855413e-02   1.4449711e+00   1.4890389e+00
   1.2303526e-01   2.8465098e-02   8.3390004e-02   2.7800995e-02   1.3433432e+00   1.3785306e+00
   1.2885380e-01   2.9134156e-02   8.7097758e-02   2.6070159e-02   1.4098804e+00   1.3688125e+00
   1.3374542e-01   2.9584740e-02   8.9942994e-02   2.4699443e-02   1.3856754e+00   1.1041192e+00
   1.3750628e-01   2.9820442e-02   9.1726746e-02   2.3706381e-02   1.1572507e+00   7.9633201e-01
   1.4006817e-01   2.9876646e-02   9.2410884e-02   2.3086723e-02   1.4232662e+00   9.0334406e-01
   1.4133271e-01   2.9787692e-02   9.2126202e-02   2.2814297e-02   8.5248807e-01   7.7590308e-01
   1.4113357e-01   2.9579280e-02   9.1089204e-02   2.2841937e-02   1.5198213e+00   5.0241468e-01
   1.3929435e-01   2.9262140e-02   8.9528552e-02   2.3102663e-02   4.8762512e-01   5.1536142e-01
   1.3566347e-01   2.8848678e-02   8.7624812e-02   2.3515097e-02   5.4180035e+00   5.1058309e-01
   1.3016557e-01   2.8361696e-02   8.5482642e-02   2.3995531e-02   2.8841668e+01   4.6866988e-01
   1.2291249e-01   2.7822200e-02   8.3151858e-02   2.4462033e-02   5.4200360e+01   3.6846200e-01
   1.1424254e-01   2.7253734e-02   8.0713232e-02   2.4837597e-02   7.3318309e+01   2.3710309e-01
   1.0457732e-01   2.6676092e-02   7.8299788e-02   2.5043771e-02   9.0767997e+01   1.9961968e-01
   9.4330708e-02   2.6098562e-02   7.6017708e-02   2.5019427e-02   1.0214138e+02   1.8259607e-01
   8.3903128e-02   2.5530300e-02   7.3916256e-02   2.4777281e-02   1.0939338e+02   2.0923548e-01
   7.3637734e-02   2.4981476e-02   7.2004294e-02   2.4388107e-02   1.1418195e+02   2.6903922e-01
   6.3799810e-02   2.4452230e-02   7.0252406e-02   2.3931961e-02   1.1723583e+02   2.4905671e-01
   5.4584914e-02   2.3941684e-02   6.8595996e-02   2.3488387e-02   1.1968741e+02   2.2520791e-01
   4.6130124e-02   2.3462840e-02   6.6947516e-02   2.3120693e-02   1.2077122e+02   3.3327146e-01
   3.8521110e-02   2.3033300e-02   6.5225926e-02   2.2878801e-02   1.2135624e+02   3.5429818e-01
   3.1798058e-02   2.2673292e-02   6.3394708e-02   2.2804301e-02   1.2131353e+02   3.1707725e-01
   2.5965398e-02   2.2414414e-02   6.1441722e-02   2.2919159e-02   1.2109953e+02   3.6415451e-01
   2.1000198e-02   2.2291494e-02   5.9348224e-02   2.3225251e-02   1.2070097e+02   2.2932982e-01
   1.6858098e-02   2.2329920e-02   5.7117098e-02   2.3702105e-02   1.1959402e+02   1.6753224e-01
   1.3479232e-02   2.2542490e-02   5.4774462e-02   2.4314941e-02   1.1863362e+02   1.9575373e-01
   1.0799361e-02   2.2933322e-02   5.2340462e-02   2.5026367e-02   1.1801388e+02   1.7711562e-01
   8.7513408e-03   2.3503886e-02   4.9823696e-02   2.5807381e-02   1.1756499e+02   2.2163078e-01
   7.2654318e-03   2.4247734e-02   4.7227040e-02   2.6641357e-02   1.1708158e+02   1.6567871e-01
   6.2721558e-03   2.5143380e-02   4.4545662e-02   2.7503495e-02   1.1656842e+02   2.1162696e-01
   5.7015878e-03   2.6157040e-02   4.1770108e-02   2.8343189e-02   1.1621712e+02   1.7519516e-01
   5.4856778e-03   2.7245464e-02   3.8911734e-02   2.9084385e-02   1.1566798e+02   2.0242707e-01
   5.5555698e-03   2.8354172e-02   3.6006536e-02   2.9654073e-02   1.1490434e+02   2.1234104e-01
   5.8435568e-03   2.9410114e-02   3.3103740e-02   2.9993001e-02   1.1434130e+02   1.4400448e-01
   6.2915668e-03   3.0342450e-02   3.0248212e-02   3.0051187e-02   1.1410851e+02   2.9420034e-01
   6.8504678e-03   3.1102820e-02   2.7455654e-02   2.9819041e-02   1.1395012e+02   0.0000000e+00
   7.4781428e-03   3.1660814e-02   2.4731284e-02   2.9325185e-02   1.1356707e+02   1.1773856e+00
   8.1471158e-03   3.2026524e-02   2.2091660e-02   2.8617899e-02   1.1298013e+02   2.9689660e+00
   8.8487538e-03   3.2242036e-02   1.9557082e-02   2.7760967e-02   1.1228775e+02   2.8891420e+00
   9.5802488e-03   3.2348166e-02   1.7147375e-02   2.6808955e-02   1.1162148e+02   3.4766191e+00
   1.0335075e-02   3.2395506e-02   1.4889045e-02   2.5796971e-02   1.1097752e+02   4.1655788e+00
   1.1108741e-02   3.2451690e-02   1.2819218e-02   2.4745905e-02   1.1026787e+02   3.7901723e+00
   1.1899220e-02   3.2586080e-02   1.0975785e-02   2.3662593e-02   1.0953273e+02   3.8078825e+00
   1.2706742e-02   3.2849040e-02   9.3929497e-03   2.2535193e-02   1.0870070e+02   3.8945630e+00
   1.3536439e-02   3.3273578e-02   8.0997835e-03   2.1345147e-02   1.0789466e+02   3.7992426e+00
   1.4396794e-02   3.3893342e-02   7.1184021e-03   2.0089451e-02   1.0689706e+02   3.7268451e+00
   1.5298014e-02   3.4728726e-02   6.4662519e-03   1.8767023e-02   1.0552886e+02   3.7172284e+00
   1.6245072e-02   3.5780700e-02   6.1584355e-03   1.7371795e-02   1.0388907e+02   3.8986531e+00
   1.7235028e-02   3.7042998e-02   6.2099185e-03   1.5919921e-02   1.0165681e+02   4.4518472e+00
   1.8260710e-02   3.8503974e-02   6.6336631e-03   1.4452311e-02   9.9347514e+01   5.1708409e+00
   1.9307680e-02   4.0138586e-02   7.4405823e-03   1.3012820e-02   9.7122004e+01   5.4454990e+00
   2.0349634e-02   4.1895024e-02   8.6390537e-03   1.1638427e-02   9.4616444e+01   5.3317213e+00
   2.1358250e-02   4.3713208e-02   1.0234783e-02   1.0357280e-02   9.1689171e+01   5.4777561e+00
   2.2313944e-02   4.5511482e-02   1.2229225e-02   9.1866014e-03   8.7858657e+01   5.5996995e+00
   2.3205304e-02   4.7174836e-02   1.4614346e-02   8.1348714e-03   8.4131543e+01   5.2927513e+00
   2.4029042e-02   4.8587026e-02   1.7372396e-02   7.2048094e-03   8.0636133e+01   5.3290995e+00
   2.4777258e-02   4.9621266e-02   2.0471426e-02   6.3936028e-03   7.6374314e+01   5.4692910e+00
   2.5431392e-02   5.0209032e-02   2.3865230e-02   5.6952440e-03   7.2249767e+01   5.4260646e+00
   2.5970422e-02   5.0396996e-02   2.7499856e-02   5.1032604e-03   6.7734860e+01   5.7855956e+00
   2.6372994e-02   5.0289700e-02   3.1317496e-02   4.6106230e-03   6.2109636e+01   5.9475302e+00
   2.6626268e-02   5.0017786e-02   3.5249318e-02   4.2104592e-03   5.7222126e+01   5.6486536e+00
   2.6730138e-02   4.9689300e-02   3.9199070e-02   3.8964750e-03   5.2732007e+01   5.6655498e+00
   2.6688192e-02   4.9372390e-02   4.3044280e-02   3.6604242e-03   4.7875145e+01   5.8351972e+00
   2.6495932e-02   4.9123164e-02   4.6629580e-02   3.4912134e-03   4.4896583e+01   5.8076136e+00
   2.6144820e-02   4.8987586e-02   4.9776080e-02   3.3762044e-03   4.3098071e+01   5.7299711e+00
   2.5636240e-02   4.9003064e-02   5.2296554e-02   3.3021264e-03   4.0430141e+01   5.5395971e+00
   2.4988842e-02   4.9185580e-02   5.3997974e-02   3.2590280e-03   3.7821782e+01   5.4401249e+00
   2.4251984e-02   4.9532482e-02   5.4757378e-02   3.2424870e-03   3.5473641e+01   5.5241551e+00
   2.3492790e-02   5.0034860e-02   5.4576308e-02   3.2510774e-03   3.3447196e+01   5.5832906e+00
   2.2766054e-02   5.0680596e-02   5.3570484e-02   3.2839262e-03   3.1267898e+01   5.5946358e+00
   2.2113990e-02   5.1446230e-02   5.1927940e-02   3.3382982e-03   2.9296084e+01   5.5633958e+00
   2.1568788e-02   5.2276022e-02   4.9820394e-02   3.4102460e-03   2.8404374e+01   5.5534585e+00
   2.1146476e-02   5.3092298e-02   4.7407620e-02   3.4965636e-03   2.6588158e+01   5.5682200e+00
   2.0844772e-02   5.3819170e-02   4.4880794e-02   3.5938768e-03   2.4489119e+01   5.5673929e+00
   2.0643566e-02   5.4407698e-02   4.2420330e-02   3.6976966e-03   2.3126347e+01   5.5649201e+00
   2.0509494e-02   5.4828854e-02   4.0167058e-02   3.8032514e-03   2.1436131e+01   5.5490331e+00
   2.0407530e-02   5.5050888e-02   3.8221568e-02   3.9073848e-03   1.9817523e+01   5.4783522e+00
   2.0306782e-02   5.5070046e-02   3.6644002e-02   4.0085938e-03   1.8540298e+01   5.4905297e+00
   2.0181216e-02   5.4922274e-02   3.5475038e-02   4.1060794e-03   1.7083014e+01   5.5969082e+00
   2.0021792e-02   5.4690318e-02   3.4750278e-02   4.1996076e-03   1.5095761e+01   5.5934013e+00
   1.9840682e-02   5.4504964e-02   3.4489606e-02   4.2889318e-03   1.3355730e+01   5.6167963e+00
   1.9663020e-02   5.4489738e-02   3.4683986e-02   4.3750206e-03   1.1663166e+01   5.6205995e+00
   1.9514822e-02   5.4735070e-02   3.5302034e-02   4.4608654e-03   9.8464795e+00   5.6037708e+00
   1.9416300e-02   5.5296546e-02   3.6310084e-02   4.5498788e-03   8.3264390e+00   5.7107868e+00
   1.9387368e-02   5.6196904e-02   3.7674144e-02   4.6452756e-03   6.5966618e+00   5.7858215e+00
   1.9444618e-02   5.7431144e-02   3.9346030e-02   4.7480766e-03   5.0801161e+00   5.8391069e+00
   1.9591510e-02   5.8962552e-02   4.1276418e-02   4.8566436e-03   3.8876765e+00   5.8881701e+00
   1.9815244e-02   6.0727006e-02   4.3430584e-02   4.9689696e-03   2.9511349e+00   5.8853928e+00
   2.0083316e-02   6.2621022e-02   4.5759126e-02   5.0817366e-03   2.3306284e+00   5.5924525e+00
   2.0350114e-02   6.4510602e-02   4.8174262e-02   5.1900026e-03   1.8634458e+00   5.3006355e+00
   2.0575438e-02   6.6269000e-02   5.0553286e-02   5.2867654e-03   1.5048291e+00   5.0818373e+00
   2.0723424e-02   6.7795486e-02   5.2746162e-02   5.3612418e-03   1.3289435e+00   4.5384507e+00
   2.0766982e-02   6.9025862e-02   5.4607292e-02   5.4022396e-03   1.4028067e+00   4.2230730e+00
   2.0700344e-02   6.9915794e-02   5.6010948e-02   5.3997996e-03   1.3828495e+00   3.9449704e+00
   2.0527430e-02   7.0413618e-02   5.6881052e-02   5.3448494e-03   1.3636102e+00   3.5688224e+00
   2.0250640e-02   7.0483716e-02   5.7232760e-02   5.2355600e-03   1.4060796e+00   3.3845747e+00
   1.9865630e-02   7.0146462e-02   5.7107662e-02   5.0785762e-03   1.3815084e+00   3.2250017e+00
   1.9367492e-02   6.9478692e-02   5.6538238e-02   4.8841078e-03   1.3886638e+00   3.1803288e+00
   1.8762612e-02   6.8564092e-02   5.5591906e-02   4.6654200e-03   1.3842802e+00   3.2118172e+00
   1.8062956e-02   6.7444882e-02   5.4346100e-02   4.4363916e-03   1.3778880e+00   3.1361602e+00
   1.7273448e-02   6.6116002e-02   5.2844978e-02   4.2088086e-03   1.3743848e+00   3.0867275e+00
   1.6397202e-02   6.4522028e-02   5.1117680e-02   3.9925590e-03   1.3732823e+00   3.2622975e+00
   1.5449368e-02   6.2601880e-02   4.9218178e-02   3.7954266e-03   1.3824429e+00   3.2607239e+00
   1.4450750e-02   6.0346772e-02   4.7209992e-02   3.6229444e-03   1.3779824e+00   3.3441364e+00
   1.3427713e-02   5.7765694e-02   4.5121726e-02   3.4778872e-03   1.3886125e+00   3.3170548e+00
   1.2418931e-02   5.4871660e-02   4.2948828e-02   3.3621240e-03   1.3853473e+00   3.2142326e+00
   1.1466442e-02   5.1708290e-02   4.0698422e-02   3.2775154e-03   1.3819126e+00   3.0909082e+00
   1.0609466e-02   4.8348210e-02   3.8408298e-02   3.2237722e-03   1.3841198e+00   2.6874234e+00
   9.8837768e-03   4.4886736e-02   3.6118542e-02   3.1989246e-03   1.3748512e+00   2.9719877e+00
   9.3198768e-03   4.1419246e-02   3.3871940e-02   3.1998106e-03   1.3887253e+00   2.6147987e+00
   8.9438528e-03   3.8037206e-02   3.1722996e-02   3.2228976e-03   1.3903633e+00   3.2139757e+00
   8.7843738e-03   3.4831180e-02   2.9714788e-02   3.2657694e-03   1.3802450e+00   3.4398291e+00
   8.8734688e-03   3.1877976e-02   2.7861728e-02   3.3252782e-03   1.3844171e+00   6.2862350e+00
   9.2418088e-03   2.9245518e-02   2.6154206e-02   3.3963844e-03   1.3762851e+00   2.5105914e+01
   9.9196168e-03   2.6986072e-02   2.4583120e-02   3.4724880e-03   1.3738389e+00   4.9691115e+01
   1.0932514e-02   2.5122928e-02   2.3146244e-02   3.5457006e-03   1.3837859e+00   6.6589029e+01
   1.2300397e-02   2.3650704e-02   2.1832234e-02   3.6080714e-03   1.3823450e+00   8.0436970e+01
   1.4042761e-02   2.2541390e-02   2.0628544e-02   3.6531284e-03   1.3791101e+00   9.0943024e+01
   1.6172934e-02   2.1762314e-02   1.9532284e-02   3.6777222e-03   1.3753772e+00   9.7895143e+01
   1.8693480e-02   2.1281802e-02   1.8537042e-02   3.6823540e-03   1.3682460e+00   1.0328775e+02
   2.1595910e-02   2.1059704e-02   1.7624793e-02   3.6698226e-03   1.3698908e+00   1.0748073e+02
   2.4856856e-02   2.1042748e-02   1.6780705e-02   3.6438618e-03   1.3691175e+00   1.1074152e+02
   2.8434498e-02   2.1167460e-02   1.6005585e-02   3.6085544e-03   1.3708642e+00   1.1293139e+02
   3.2262694e-02   2.1378292e-02   1.5305253e-02   3.5688798e-03   1.3783460e+00   1.1452807e+02
   3.6261408e-02   2.1630876e-02   1.4685042e-02   3.5295540e-03   1.3697789e+00   1.1543519e+02
   4.0347388e-02   2.1875938e-02   1.4156763e-02   3.4934188e-03   1.3729407e+00   1.1597111e+02
   4.4427480e-02   2.2069444e-02   1.3733937e-02   3.4613924e-03   1.3813982e+00   1.1618971e+02
   4.8387096e-02   2.2185918e-02   1.3425840e-02   3.4327312e-03   1.3732945e+00   1.1599028e+02
   5.2085454e-02   2.2204194e-02   1.3239735e-02   3.4069440e-03   1.3781802e+00   1.1588328e+02
   5.5382770e-02   2.2106628e-02   1.3182830e-02   3.3856672e-03   1.3730063e+00   1.1591088e+02
   5.8135900e-02   2.1893490e-02   1.3262707e-02   3.3718646e-03   1.3685912e+00   1.1589922e+02
   6.0198920e-02   2.1578238e-02   1.3491562e-02   3.3674002e-03   1.3789996e+00   1.1575185e+02
   6.1498964e-02   2.1177188e-02   1.3891871e-02   3.3717414e-03   1.3767185e+00   1.1560613e+02
   6.2061502e-02   2.0710654e-02   1.4490514e-02   3.3828856e-03   1.3834795e+00   1.1536257e+02
   6.1982742e-02   2.0206474e-02   1.5310646e-02   3.3980820e-03   1.3945961e+00   1.1496820e+02
   6.1410624e-02   1.9693081e-02   1.6367988e-02   3.4148710e-03   1.3876560e+00   1.1457123e+02
   6.0506496e-02   1.9187420e-02   1.7666076e-02   3.4329494e-03   1.3813380e+00   1.1418187e+02
   5.9411530e-02   1.8687370e-02   1.9196052e-02   3.4533808e-03   1.3838931e+00   1.1374907e+02
   5.8234884e-02   1.8186778e-02   2.0938014e-02   3.4777272e-03   1.3825055e+00   1.1333151e+02
   5.7047882e-02   1.7695675e-02   2.2859036e-02   3.5086408e-03   1.3933271e+00   1.1302380e+02
   5.5885792e-02   1.7225488e-02   2.4907834e-02   3.5484948e-03   1.3927402e+00   1.1251903e+02
   5.4743920e-02   1.6777346e-02   2.7020560e-02   3.5985818e-03   1.3872404e+00   1.1195266e+02
   5.3583928e-02   1.6353441e-02   2.9128456e-02   3.6601784e-03   1.4025721e+00   1.1146718e+02
   5.2371264e-02   1.5962489e-02   3.1150286e-02   3.7350888e-03   1.3922084e+00   1.1101713e+02
   5.1074972e-02   1.5615957e-02   3.2988864e-02   3.8244970e-03   1.3939089e+00   1.1061592e+02
   4.9637866e-02   1.5320567e-02   3.4548662e-02   3.9282614e-03   1.4105608e+00   1.1003274e+02
   4.7988010e-02   1.5073419e-02   3.5753550e-02   4.0453632e-03   1.3885944e+00   1.0948488e+02
   4.6081512e-02   1.4866306e-02   3.6514734e-02   4.1730102e-03   1.3805352e+00   1.0880628e+02
   4.3942020e-02   1.4690939e-02   3.6760598e-02   4.3073354e-03   1.3938820e+00   1.0804451e+02
   4.1663750e-02   1.4539849e-02   3.6529284e-02   4.4451252e-03   1.3944356e+00   1.0716790e+02
   3.9383380e-02   1.4409095e-02   3.5922068e-02   4.5847870e-03   1.3874922e+00   1.0576226e+02
   3.7238738e-02   1.4298224e-02   3.5023390e-02   4.7258520e-03   1.3845935e+00   1.0458245e+02
   3.5336996e-02   1.4214555e-02   3.3899884e-02   4.8662110e-03   1.3884828e+00   1.0345681e+02
   3.3757006e-02   1.4175939e-02   3.2624154e-02   5.0023286e-03   1.3860532e+00   1.0206532e+02
   3.2553756e-02   1.4200118e-02   3.1293912e-02   5.1304992e-03   1.3881257e+00   1.0101336e+02
   3.1755686e-02   1.4296601e-02   3.0005650e-02   5.2466872e-03   1.3895328e+00   9.9591583e+01
   3.1370716e-02   1.4465790e-02   2.8846700e-02   5.3458502e-03   1.3927241e+00   9.7640186e+01
   3.1388042e-02   1.4700577e-02   2.7909870e-02   5.4211448e-03   1.4027167e+00   9.5937084e+01
   3.1776712e-02   1.4989233e-02   2.7276552e-02   5.4664012e-03   1.3978796e+00   9.4199563e+01
   3.2495506e-02   1.5320585e-02   2.7006078e-02   5.4771482e-03   1.3905099e+00   9.2338317e+01
   3.3497140e-02   1.5682551e-02   2.7138292e-02   5.4497370e-03   1.3842310e+00   9.0693954e+01
   3.4729158e-02   1.6059930e-02   2.7692266e-02   5.3825662e-03   1.3805190e+00   8.9098314e+01
   3.6152376e-02   1.6439784e-02   2.8661858e-02   5.2763966e-03   1.3922533e+00   8.6986981e+01
   3.7731932e-02   1.6808524e-02   3.0014374e-02   5.1336568e-03   1.3976675e+00   8.4454822e+01
   3.9412890e-02   1.7150521e-02   3.1698446e-02   4.9573066e-03   1.3907402e+00   8.2038720e+01
   4.1139556e-02   1.7447675e-02   3.3640578e-02   4.7517976e-03   1.3806666e+00   7.9262133e+01
   4.2879182e-02   1.7676686e-02   3.5740440e-02   4.5242240e-03   1.3756160e+00   7.6800363e+01
   4.4619118e-02   1.7816988e-02   3.7889690e-02   4.2826202e-03   1.3901517e+00   7.4584463e+01
   4.6353714e-02   1.7853221e-02   3.9977834e-02   4.0379646e-03   1.3985246e+00   7.1327334e+01
   4.8078042e-02   1.7772913e-02   4.1885948e-02   3.8063550e-03   1.3944862e+00   6.8410905e+01
   4.9798886e-02   1.7573594e-02   4.3499568e-02   3.6074154e-03   1.3857683e+00   6.6022337e+01
   5.1534028e-02   1.7268577e-02   4.4706830e-02   3.4641108e-03   1.3813855e+00   6.2733785e+01
   5.3284132e-02   1.6873320e-02   4.5388266e-02   3.4012952e-03   1.3971044e+00   5.9224181e+01
   5.5021622e-02   1.6393770e-02   4.5463562e-02   3.4440286e-03   1.3993436e+00   5.6951373e+01
   5.6702874e-02   1.5840167e-02   4.4934428e-02   3.6185684e-03   1.3907984e+00   5.4084551e+01
   5.8254666e-02   1.5226353e-02   4.3854514e-02   3.9527270e-03   1.3905744e+00   5.0587050e+01
   5.9597434e-02   1.4561098e-02   4.2305452e-02   4.4767536e-03   1.3890550e+00   4.9369239e+01
   6.0695080e-02   1.3862616e-02   4.0368256e-02   5.2229064e-03   1.3924563e+00   4.7135691e+01
   6.1534476e-02   1.3159052e-02   3.8093962e-02   6.2218160e-03   1.3931799e+00   4.4399766e+01
   6.2115914e-02   1.2475638e-02   3.5540390e-02   7.5003644e-03   1.3941361e+00   4.3183051e+01
   6.2433030e-02   1.1833246e-02   3.2779362e-02   9.0818064e-03   1.3962857e+00   4.0874982e+01
   6.2485336e-02   1.1250167e-02   2.9876238e-02   1.0986187e-02   1.3885835e+00   3.9196080e+01
   6.2369228e-02   1.0742144e-02   2.6906242e-02   1.3227134e-02   1.3862897e+00   3.7607573e+01
   6.2231248e-02   1.0321103e-02   2.3949258e-02   1.5806838e-02   1.3820458e+00   3.5590321e+01
   6.2178868e-02   9.9944378e-03   2.1082464e-02   1.8716267e-02   1.3820334e+00   3.4136289e+01
   6.2274756e-02   9.7626210e-03   1.8381914e-02   2.1933617e-02   1.3899885e+00   3.1899965e+01
   6.2533332e-02   9.6215518e-03   1.5912496e-02   2.5420089e-02   1.3827214e+00   2.8648166e+01
   6.2942336e-02   9.5677270e-03   1.3730765e-02   2.9115421e-02   1.3853812e+00   2.5323103e+01
   6.3495072e-02   9.5953978e-03   1.1887423e-02   3.2936041e-02   1.3902137e+00   2.3314301e+01
   6.4197800e-02   9.6959064e-03   1.0425659e-02   3.6784751e-02   1.3861181e+00   2.1848904e+01
   6.5038144e-02   9.8647378e-03   9.3856337e-03   4.0553329e-02   1.3804139e+00   2.0092296e+01
   6.5987758e-02   1.0105898e-02   8.8069367e-03   4.4115197e-02   1.3867904e+00   1.8015894e+01
   6.7050146e-02   1.0428543e-02   8.7291259e-03   4.7322125e-02   1.4051229e+00   1.5692087e+01
   6.8240534e-02   1.0840548e-02   9.1935947e-03   5.0023049e-02   1.3911311e+00   1.4135562e+01
   6.9544708e-02   1.1347104e-02   1.0238669e-02   5.2090933e-02   1.3974307e+00   1.1888839e+01
   7.0928504e-02   1.1961340e-02   1.1902513e-02   5.3399273e-02   1.3747275e+00   8.6501003e+00
   7.2375632e-02   1.2709117e-02   1.4228708e-02   5.3819839e-02   1.3688115e+00   7.5953959e+00
   7.3867270e-02   1.3617293e-02   1.7258852e-02   5.3306011e-02   1.4072762e+00   7.5240452e+00
   7.5342740e-02   1.4706846e-02   2.1037332e-02   5.1942345e-02   1.3644881e+00   5.9077428e+00
   7.6759598e-02   1.5990577e-02   2.5611020e-02   4.9887437e-02   1.4027271e+00   4.0000699e+00
   7.8126658e-02   1.7471552e-02   3.1017242e-02   4.7292731e-02   1.3770225e+00   3.0338640e+00
   7.9463560e-02   1.9144818e-02   3.7271044e-02   4.4292083e-02   1.3765355e+00   3.2480900e+00
   8.0789442e-02   2.0996762e-02   4.4363050e-02   4.1029121e-02   1.4161171e+00   2.9668271e+00
   8.2132178e-02   2.3007314e-02   5.2263740e-02   3.7645277e-02   1.3422072e+00   2.1961633e+00
   8.3497776e-02   2.5151756e-02   6.0913318e-02   3.4267175e-02   1.4288832e+00   1.9929538e+00
   8.4860264e-02   2.7392604e-02   7.0209222e-02   3.1013013e-02   1.3377041e+00   1.4515929e+00
   8.6245488e-02   2.9679408e-02   7.9978052e-02   2.7980177e-02   1.4116149e+00   1.3623752e+00
   8.7740780e-02   3.1950892e-02   8.9980780e-02   2.5243917e-02   1.3914593e+00   1.6426688e+00
   8.9393044e-02   3.4125380e-02   9.9916444e-02   2.2864919e-02   1.3115350e+00   1.5611843e+00
   9.1170632e-02   3.6104398e-02   1.0942851e-01   2.0883529e-02   1.4805510e+00   1.4365084e+00
   9.2978214e-02   3.7771880e-02   1.1810534e-01   1.9319743e-02   1.2450649e+00   1.2118901e+00
   9.4658904e-02   3.9001932e-02   1.2547190e-01   1.8174635e-02   1.5153135e+00   9.1998479e-01
   9.6043734e-02   3.9701566e-02   1.3120452e-01   1.7433711e-02   1.1963993e+00   7.6789049e-01
   9.7015424e-02   3.9848280e-02   1.3516901e-01   1.7073911e-02   1.2940492e+00   8.5855529e-01
   9.7486384e-02   3.9505622e-02   1.3725172e-01   1.7061171e-02   1.2779703e+00   5.8114176e-01
   9.7359434e-02   3.8784002e-02   1.3745723e-01   1.7351723e-02   8.6736792e-01   2.3881964e-01
   9.6543114e-02   3.7788380e-02   1.3589030e-01   1.7900823e-02   1.6653981e+00   3.2779228e-01
   9.4962324e-02   3.6614804e-02   1.3265898e-01   1.8662191e-02   8.1099051e-02   3.8443652e-01
   9.2553518e-02   3.5348170e-02   1.2792304e-01   1.9581597e-02   1.1601881e+01   4.1536418e-01
   8.9294188e-02   3.4051670e-02   1.2188973e-01   2.0594513e-02   3.9024146e+01   3.3923295e-01
   8.5226620e-02   3.2766100e-02   1.1480656e-01   2.1629735e-02   6.0509764e+01   2.0689659e-01
   8.0463558e-02   3.1520800e-02   1.0697486e-01   2.2607863e-02   7.7873447e+01   1.8342704e-01
   7.5151930e-02   3.0330534e-02   9.8726990e-02   2.3450957e-02   9.3202722e+01   1.8502752e-01
   6.9430564e-02   2.9191494e-02   9.0362296e-02   2.4111247e-02   1.0275177e+02   1.9679489e-01
   6.3505568e-02   2.8093488e-02   8.2138908e-02   2.4574323e-02   1.0947235e+02   1.8900977e-01
   5.7658240e-02   2.7019338e-02   7.4295064e-02   2.4852213e-02   1.1388776e+02   1.9516925e-01
   5.2142324e-02   2.5961540e-02   6.7024070e-02   2.4973743e-02   1.1729902e+02   1.6478099e-01
   4.7158764e-02   2.4932986e-02   6.0471216e-02   2.4963063e-02   1.1947429e+02   2.4506339e-01
   4.2855286e-02   2.3946432e-02   5.4728918e-02   2.4850697e-02   1.2084154e+02   3.2730625e-01
   3.9325506e-02   2.3015274e-02   4.9829400e-02   2.4680561e-02   1.2155134e+02   2.9897515e-01
   3.6622878e-02   2.2167450e-02   4.5755008e-02   2.4489775e-02   1.2168836e+02   3.3956977e-01
   3.4766874e-02   2.1432944e-02   4.2459922e-02   2.4312325e-02   1.2184995e+02   2.5432080e-01
   3.3746472e-02   2.0827770e-02   3.9906356e-02   2.4192653e-02   1.2148242e+02   1.6622056e-01
   3.3525994e-02   2.0362570e-02   3.8053062e-02   2.4170325e-02   1.2106542e+02   1.9945183e-01
   3.4049510e-02   2.0043236e-02   3.6833414e-02   2.4261499e-02   1.2015305e+02   1.9540228e-01
   3.5234270e-02   1.9866774e-02   3.6200154e-02   2.4463081e-02   1.1921699e+02   1.9556849e-01
   3.6973854e-02   1.9824043e-02   3.6138598e-02   2.4757967e-02   1.1888759e+02   2.0318465e-01
   3.9134130e-02   1.9894910e-02   3.6613856e-02   2.5116943e-02   1.1861497e+02   1.8256266e-01
   4.1545324e-02   2.0053058e-02   3.7566618e-02   2.5499641e-02   1.1838664e+02   1.9414082e-01
   4.3999638e-02   2.0275596e-02   3.8944212e-02   2.5854147e-02   1.1800831e+02   1.9642555e-01
   4.6302956e-02   2.0553296e-02   4.0691554e-02   2.6108851e-02   1.1762064e+02   1.7097095e-01
   4.8381520e-02   2.0892670e-02   4.2739166e-02   2.6188391e-02   1.1703134e+02   2.1440231e-01
   5.0249134e-02   2.1300490e-02   4.5020966e-02   2.6059767e-02   1.1641311e+02   1.7918898e-01
   5.1902760e-02   2.1775112e-02   4.7483072e-02   2.5731671e-02   1.1614133e+02   2.0945922e-01
   5.3311618e-02   2.2315006e-02   5.0080582e-02   2.5235909e-02   1.1561498e+02   1.9514056e-01
   5.4416620e-02   2.2921612e-02   5.2751250e-02   2.4619197e-02   1.1488021e+02   3.4814484e-01
   5.5130130e-02   2.3590334e-02   5.5383728e-02   2.3919457e-02   1.1427120e+02   1.5439700e+00
   5.5342434e-02   2.4319448e-02   5.7840500e-02   2.3152463e-02   1.1358489e+02   2.5641786e+00
   5.4925910e-02   2.5115432e-02   5.9954584e-02   2.2314695e-02   1.1275252e+02   2.5562685e+00
   5.3783424e-02   2.5992502e-02   6.1548734e-02   2.1393653e-02   1.1203008e+02   2.6623003e+00
   5.1915348e-02   2.6971316e-02   6.2535936e-02   2.0373615e-02   1.1143604e+02   2.9453255e+00
   4.9437222e-02   2.8056490e-02   6.2891614e-02   1.9250297e-02   1.1074353e+02   2.9278598e+00
   4.6527514e-02   2.9240330e-02   6.2580622e-02   1.8046953e-02   1.1006599e+02   2.9049912e+00
   4.3369016e-02   3.0507930e-02   6.1606562e-02   1.6797569e-02   1.0931945e+02   3.1268783e+00
   4.0126600e-02   3.1825664e-02   6.0023606e-02   1.5527871e-02   1.0829202e+02   3.1271652e+00
   3.6934196e-02   3.3142592e-02   5.7878552e-02   1.4254883e-02   1.0706670e+02   2.9614732e+00
   3.3889272e-02   3.4390008e-02   5.5202794e-02   1.2997102e-02   1.0522828e+02   3.0520727e+00
   3.1053390e-02   3.5491858e-02   5.2054884e-02   1.1781868e-02   1.0286657e+02   3.2677036e+00
   2.8455330e-02   3.6361420e-02   4.8532304e-02   1.0634681e-02   1.0073954e+02   3.8196062e+00
   2.6103104e-02   3.6916764e-02   4.4747958e-02   9.5706994e-03   9.8542220e+01   4.2933950e+00
   2.3986506e-02   3.7088226e-02   4.0826990e-02   8.5954294e-03   9.6024192e+01   4.5082479e+00
   2.2086542e-02   3.6809600e-02   3.6899732e-02   7.7089414e-03   9.3081759e+01   4.8778083e+00
   2.0401196e-02   3.6087838e-02   3.3076462e-02   6.9098706e-03   8.9460639e+01   5.0620699e+00
   1.8940650e-02   3.4998676e-02   2.9437400e-02   6.1935448e-03   8.5519935e+01   5.0158483e+00
   1.7711164e-02   3.3625272e-02   2.6040672e-02   5.5555346e-03   8.1111150e+01   4.8583526e+00
   1.6719384e-02   3.2064276e-02   2.2931132e-02   4.9936000e-03   7.6580876e+01   4.8403575e+00
   1.5965686e-02   3.0415142e-02   2.0141426e-02   4.5046362e-03   7.2587550e+01   4.8918173e+00
   1.5434562e-02   2.8771078e-02   1.7691905e-02   4.0846992e-03   6.8145617e+01   4.8951117e+00
   1.5098274e-02   2.7216958e-02   1.5593535e-02   3.7280362e-03   6.2578855e+01   5.1159618e+00
   1.4918152e-02   2.5819076e-02   1.3849591e-02   3.4278728e-03   5.7292606e+01   5.1725104e+00
   1.4851264e-02   2.4628716e-02   1.2458035e-02   3.1777844e-03   5.2403143e+01   5.1482539e+00
   1.4859818e-02   2.3691070e-02   1.1416198e-02   2.9723576e-03   4.7162467e+01   5.2775680e+00
   1.4912298e-02   2.3045130e-02   1.0717535e-02   2.8075472e-03   4.2256521e+01   5.3023877e+00
   1.4988580e-02   2.2710112e-02   1.0350249e-02   2.6803606e-03   3.7363666e+01   5.2683342e+00
   1.5082544e-02   2.2682440e-02   1.0304489e-02   2.5889580e-03   3.4265930e+01   5.3093231e+00
   1.5193394e-02   2.2942082e-02   1.0575828e-02   2.5305606e-03   3.4066562e+01   5.3946471e+00
   1.5318372e-02   2.3458038e-02   1.1163330e-02   2.5005610e-03   3.2784721e+01   5.4128480e+00
   1.5456270e-02   2.4194568e-02   1.2060848e-02   2.4937630e-03   2.9922073e+01   5.4583735e+00
   1.5606158e-02   2.5114428e-02   1.3253234e-02   2.5052192e-03   2.8218370e+01   5.5012817e+00
   1.5761634e-02   2.6182432e-02   1.4715751e-02   2.5310332e-03   2.6164198e+01   5.4858679e+00
   1.5915090e-02   2.7365118e-02   1.6412214e-02   2.5681970e-03   2.3121076e+01   5.4876166e+00
   1.6056480e-02   2.8632702e-02   1.8298717e-02   2.6136128e-03   2.1706355e+01   5.4872822e+00
   1.6180486e-02   2.9972670e-02   2.0323076e-02   2.6642792e-03   2.0326204e+01   5.5116294e+00
   1.6295374e-02   3.1382862e-02   2.2426030e-02   2.7181016e-03   1.8533201e+01   5.5192839e+00
   1.6409486e-02   3.2853472e-02   2.4533954e-02   2.7734160e-03   1.7465208e+01   5.5341032e+00
   1.6534838e-02   3.4373456e-02   2.6567318e-02   2.8286542e-03   1.5491517e+01   5.5435891e+00
   1.6692830e-02   3.5946748e-02   2.8477656e-02   2.8831220e-03   1.3957389e+01   5.5119445e+00
   1.6900038e-02   3.7598094e-02   3.0241096e-02   2.9375836e-03   1.2237748e+01   5.5175012e+00
   1.7167888e-02   3.9368170e-02   3.1829904e-02   2.9929562e-03   1.0301578e+01   5.5019069e+00
   1.7504030e-02   4.1309754e-02   3.3204558e-02   3.0500768e-03   9.4053131e+00   5.4774801e+00
   1.7906228e-02   4.3467974e-02   3.4324426e-02   3.1113072e-03   7.1827015e+00   5.4907979e+00
   1.8359582e-02   4.5893288e-02   3.5157502e-02   3.1795322e-03   5.8559387e+00   5.5348666e+00
   1.8840532e-02   4.8680420e-02   3.5664100e-02   3.2572540e-03   5.9039230e+00   5.5204938e+00
   1.9324546e-02   5.1943672e-02   3.5815704e-02   3.3469122e-03   4.6231418e+00   5.4650622e+00
   1.9794086e-02   5.5788398e-02   3.5618302e-02   3.4507392e-03   3.7406393e+00   5.5646070e+00
   2.0248378e-02   6.0296678e-02   3.5099552e-02   3.5706540e-03   3.0557184e+00   5.6188839e+00
   2.0699690e-02   6.5527622e-02   3.4324384e-02   3.7078852e-03   2.4973357e+00   5.5297356e+00
   2.1160128e-02   7.1536028e-02   3.3387814e-02   3.8624542e-03   2.2590497e+00   5.4319156e+00
   2.1630600e-02   7.8342234e-02   3.2379632e-02   4.0327574e-03   1.4429451e+00   5.2534595e+00
   2.2103688e-02   8.5899706e-02   3.1379344e-02   4.2160758e-03   1.3271992e+00   5.0450084e+00
   2.2569950e-02   9.4087278e-02   3.0442814e-02   4.4082982e-03   1.4246326e+00   4.8139697e+00
   2.3017514e-02   1.0272335e-01   2.9594072e-02   4.6034142e-03   1.3443194e+00   4.5257398e+00
   2.3437108e-02   1.1158670e-01   2.8826486e-02   4.7945182e-03   1.4258745e+00   4.4123608e+00
   2.3811734e-02   1.2041871e-01   2.8105038e-02   4.9748442e-03   1.3551708e+00   4.1877639e+00
   2.4123026e-02   1.2897687e-01   2.7407790e-02   5.1368324e-03   1.4127484e+00   3.4777342e+00
   2.4369574e-02   1.3704221e-01   2.6749306e-02   5.2716742e-03   1.4033865e+00   2.9809196e+00
   2.4544894e-02   1.4432688e-01   2.6149770e-02   5.3706366e-03   1.3878597e+00   2.8735562e+00
   2.4627532e-02   1.5047550e-01   2.5615228e-02   5.4264968e-03   1.4069021e+00   2.7537639e+00
   2.4597510e-02   1.5514350e-01   2.5140442e-02   5.4366692e-03   1.3660624e+00   2.7459890e+00
   2.4438500e-02   1.5798992e-01   2.4709434e-02   5.3982384e-03   1.3980373e+00   2.6919004e+00
   2.4132490e-02   1.5876854e-01   2.4297132e-02   5.3056556e-03   1.3817931e+00   2.5606983e+00
   2.3667056e-02   1.5746032e-01   2.3869088e-02   5.1615176e-03   1.3865061e+00   2.6785644e+00
   2.3044794e-02   1.5411174e-01   2.3391156e-02   4.9756988e-03   1.3929529e+00   2.7953899e+00
   2.2273248e-02   1.4883737e-01   2.2856850e-02   4.7607874e-03   1.3723912e+00   2.8182796e+00
   2.1364246e-02   1.4200273e-01   2.2283884e-02   4.5317148e-03   1.3824806e+00   2.8600235e+00
   2.0349508e-02   1.3403082e-01   2.1696560e-02   4.3008552e-03   1.3804570e+00   2.8336211e+00
   1.9271118e-02   1.2525720e-01   2.1137936e-02   4.0785058e-03   1.3934811e+00   2.8809558e+00
   1.8160334e-02   1.1601114e-01   2.0661074e-02   3.8738390e-03   1.3771453e+00   2.8797644e+00
   1.7033076e-02   1.0658672e-01   2.0308904e-02   3.6932272e-03   1.3712118e+00   2.9633254e+00
   1.5896252e-02   9.7223908e-02   2.0124448e-02   3.5406232e-03   1.3934737e+00   2.6991122e+00
   1.4760326e-02   8.8128532e-02   2.0158774e-02   3.4181920e-03   1.3726516e+00   2.5172733e+00
   1.3646869e-02   7.9467520e-02   2.0462228e-02   3.3270940e-03   1.3710653e+00   2.5863001e+00
   1.2580840e-02   7.1375392e-02   2.1072094e-02   3.2670464e-03   1.3803669e+00   2.3513849e+00
   1.1584395e-02   6.3938196e-02   2.2013700e-02   3.2356344e-03   1.3803591e+00   2.8903295e+00
   1.0680395e-02   5.7195840e-02   2.3309932e-02   3.2293802e-03   1.3803323e+00   2.8450415e+00
   9.8903938e-03   5.1164562e-02   2.4979626e-02   3.2443492e-03   1.3755708e+00   9.5882702e+00
   9.2381268e-03   4.5831512e-02   2.7025824e-02   3.2754540e-03   1.3808883e+00   2.9744188e+01
   8.7615668e-03   4.1148756e-02   2.9429644e-02   3.3170378e-03   1.3700728e+00   5.0861779e+01
   8.5083938e-03   3.7050836e-02   3.2156402e-02   3.3637886e-03   1.3743035e+00   6.5995964e+01
   8.5243508e-03   3.3469252e-02   3.5155928e-02   3.4106352e-03   1.3820692e+00   7.8790252e+01
   8.8511098e-03   3.0337410e-02   3.8360196e-02   3.4527646e-03   1.3683019e+00   8.9531233e+01
   9.5281668e-03   2.7610638e-02   4.1673904e-02   3.4852874e-03   1.3725257e+00   9.6678865e+01
   1.0591237e-02   2.5257626e-02   4.4971528e-02   3.5040330e-03   1.3754962e+00   1.0117960e+02
   1.2068039e-02   2.3237040e-02   4.8118348e-02   3.5061502e-03   1.3756861e+00   1.0513335e+02
   1.3976533e-02   2.1502128e-02   5.0973226e-02   3.4888434e-03   1.3808669e+00   1.0810060e+02
   1.6323738e-02   2.0015110e-02   5.3369378e-02   3.4501438e-03   1.3748187e+00   1.1044257e+02
   1.9106078e-02   1.8767566e-02   5.5098490e-02   3.3913478e-03   1.3667704e+00   1.1232144e+02
   2.2305474e-02   1.7763768e-02   5.6004296e-02   3.3170414e-03   1.3695684e+00   1.1336449e+02
   2.5888396e-02   1.6994419e-02   5.6123530e-02   3.2326268e-03   1.3800600e+00   1.1404248e+02
   2.9809022e-02   1.6443220e-02   5.5620278e-02   3.1442778e-03   1.3767789e+00   1.1442119e+02
   3.3999964e-02   1.6082237e-02   5.4648536e-02   3.0590624e-03   1.3686616e+00   1.1468289e+02
   3.8366226e-02   1.5874640e-02   5.3313934e-02   2.9823140e-03   1.3806066e+00   1.1470851e+02
   4.2789510e-02   1.5780756e-02   5.1677814e-02   2.9176842e-03   1.3823933e+00   1.1489446e+02
   4.7125868e-02   1.5753098e-02   4.9805248e-02   2.8681266e-03   1.3677948e+00   1.1533481e+02
   5.1195618e-02   1.5747777e-02   4.7784016e-02   2.8358864e-03   1.3760226e+00   1.1551442e+02
   5.4797964e-02   1.5725734e-02   4.5706930e-02   2.8226076e-03   1.3850562e+00   1.1554142e+02
   5.7747072e-02   1.5656147e-02   4.3664278e-02   2.8289700e-03   1.3838913e+00   1.1553746e+02
   5.9920574e-02   1.5525393e-02   4.1721770e-02   2.8542696e-03   1.3841749e+00   1.1552703e+02
   6.1319608e-02   1.5321973e-02   3.9911828e-02   2.8959098e-03   1.3844614e+00   1.1538727e+02
   6.2032306e-02   1.5038470e-02   3.8233148e-02   2.9509216e-03   1.3885382e+00   1.1508183e+02
   6.2144120e-02   1.4682067e-02   3.6646714e-02   3.0175332e-03   1.3841194e+00   1.1485817e+02
   6.1714354e-02   1.4266999e-02   3.5100398e-02   3.0946366e-03   1.3855602e+00   1.1472409e+02
   6.0770850e-02   1.3814116e-02   3.3566672e-02   3.1816204e-03   1.3879981e+00   1.1457132e+02
   5.9369346e-02   1.3348414e-02   3.2052308e-02   3.2779670e-03   1.3908575e+00   1.1440790e+02
   5.7641884e-02   1.2889409e-02   3.0567170e-02   3.3824032e-03   1.3986163e+00   1.1413293e+02
   5.5724312e-02   1.2450870e-02   2.9103118e-02   3.4925948e-03   1.3915662e+00   1.1379051e+02
   5.3727596e-02   1.2045593e-02   2.7663782e-02   3.6055768e-03   1.3795604e+00   1.1343010e+02
   5.1742084e-02   1.1686802e-02   2.6276726e-02   3.7176664e-03   1.3888238e+00   1.1290091e+02
   4.9822402e-02   1.1389166e-02   2.4986100e-02   3.8241860e-03   1.3985040e+00   1.1218870e+02
   4.8014684e-02   1.1166633e-02   2.3864216e-02   3.9209602e-03   1.3931536e+00   1.1139157e+02
   4.6376880e-02   1.1030952e-02   2.2991132e-02   4.0055772e-03   1.4058618e+00   1.1059332e+02
   4.4974564e-02   1.0993024e-02   2.2434212e-02   4.0773504e-03   1.4085179e+00   1.0975549e+02
   4.3867184e-02   1.1059017e-02   2.2262776e-02   4.1367640e-03   1.3981773e+00   1.0891536e+02
   4.3101962e-02   1.1232582e-02   2.2546456e-02   4.1853176e-03   1.4013405e+00   1.0789281e+02
   4.2704876e-02   1.1516774e-02   2.3345726e-02   4.2251198e-03   1.3973643e+00   1.0636745e+02
   4.2665938e-02   1.1909649e-02   2.4709504e-02   4.2572940e-03   1.3962038e+00   1.0476785e+02
   4.2961470e-02   1.2407336e-02   2.6669080e-02   4.2817952e-03   1.3932044e+00   1.0323747e+02
   4.3560984e-02   1.3005352e-02   2.9234202e-02   4.2976912e-03   1.3868047e+00   1.0170431e+02
   4.4397166e-02   1.3695950e-02   3.2387114e-02   4.3021224e-03   1.3942968e+00   1.0029193e+02
   4.5360854e-02   1.4469207e-02   3.6081750e-02   4.2911472e-03   1.3923862e+00   9.8416993e+01
   4.6323102e-02   1.5313790e-02   4.0238542e-02   4.2611380e-03   1.3879142e+00   9.6149800e+01
   4.7165368e-02   1.6214107e-02   4.4739588e-02   4.2088856e-03   1.3850571e+00   9.3990649e+01
   4.7797416e-02   1.7149648e-02   4.9430464e-02   4.1322826e-03   1.3854007e+00   9.1944392e+01
   4.8176660e-02   1.8102699e-02   5.4117730e-02   4.0298626e-03   1.3999090e+00   8.9885224e+01
   4.8309910e-02   1.9059776e-02   5.8581540e-02   3.9001734e-03   1.3934897e+00   8.7315863e+01
   4.8209716e-02   2.0003054e-02   6.2598290e-02   3.7438844e-03   1.3854909e+00   8.4158086e+01
   4.7892416e-02   2.0906988e-02   6.6012850e-02   3.5673992e-03   1.3929822e+00   8.1295319e+01
   4.7375038e-02   2.1742512e-02   6.8767462e-02   3.3822228e-03   1.3811900e+00   7.8680954e+01
   4.6667908e-02   2.2477406e-02   7.0832340e-02   3.2005662e-03   1.3763725e+00   7.5538882e+01
   4.5811088e-02   2.3077490e-02   7.2179946e-02   3.0346472e-03   1.3918978e+00   7.2094237e+01
   4.4842604e-02   2.3516842e-02   7.2745838e-02   2.8956314e-03   1.3932102e+00   6.8469595e+01
   4.3776246e-02   2.3771098e-02   7.2462070e-02   2.7923840e-03   1.3882027e+00   6.5091837e+01
   4.2634464e-02   2.3826236e-02   7.1369288e-02   2.7344046e-03   1.3941370e+00   6.1670700e+01
   4.1448016e-02   2.3703096e-02   6.9576480e-02   2.7328080e-03   1.3968083e+00   5.8004077e+01
   4.0247998e-02   2.3431764e-02   6.7192474e-02   2.7991096e-03   1.3885148e+00   5.5127908e+01
   3.9070702e-02   2.3034164e-02   6.4311942e-02   2.9443154e-03   1.3913276e+00   5.1658248e+01
   3.7975592e-02   2.2539786e-02   6.1037224e-02   3.1802294e-03   1.3947802e+00   4.8503157e+01
   3.7033134e-02   2.1981824e-02   5.7524732e-02   3.5211746e-03   1.3890713e+00   4.6822568e+01
   3.6297954e-02   2.1381458e-02   5.3938868e-02   3.9827082e-03   1.3850183e+00   4.3885767e+01
   3.5812472e-02   2.0743150e-02   5.0394112e-02   4.5813280e-03   1.3845839e+00   4.1169082e+01
   3.5606944e-02   2.0073216e-02   4.6964632e-02   5.3340706e-03   1.3906615e+00   3.9265688e+01
   3.5700878e-02   1.9390061e-02   4.3693398e-02   6.2579108e-03   1.3846463e+00   3.7369927e+01
   3.6093278e-02   1.8706155e-02   4.0589058e-02   7.3695374e-03   1.3836658e+00   3.5786605e+01
   3.6753522e-02   1.8018290e-02   3.7636954e-02   8.6828234e-03   1.3894159e+00   3.3258013e+01
   3.7630264e-02   1.7326678e-02   3.4806202e-02   1.0206458e-02   1.3846033e+00   3.0741685e+01
   3.8658448e-02   1.6649672e-02   3.2074814e-02   1.1942917e-02   1.3861349e+00   2.7734761e+01
   3.9800062e-02   1.6011278e-02   2.9469306e-02   1.3888287e-02   1.3861271e+00   2.4559487e+01
   4.1059010e-02   1.5430764e-02   2.7040038e-02   1.6033003e-02   1.3840435e+00   2.2744721e+01
   4.2438692e-02   1.4921723e-02   2.4825856e-02   1.8362845e-02   1.3828980e+00   2.1475013e+01
   4.3925446e-02   1.4495923e-02   2.2851808e-02   2.0861319e-02   1.3816413e+00   1.9740049e+01
   4.5484346e-02   1.4163473e-02   2.1131104e-02   2.3507797e-02   1.3831373e+00   1.7510793e+01
   4.7056220e-02   1.3928106e-02   1.9675504e-02   2.6267085e-02   1.3947886e+00   1.5959236e+01
   4.8600330e-02   1.3790535e-02   1.8496207e-02   2.9088239e-02   1.3893975e+00   1.4183168e+01
   5.0142416e-02   1.3747773e-02   1.7604350e-02   3.1916763e-02   1.3649890e+00   1.1520678e+01
   5.1736582e-02   1.3797466e-02   1.7018402e-02   3.4692767e-02   1.3842271e+00   8.5981677e+00
   5.3412298e-02   1.3951158e-02   1.6762033e-02   3.7336863e-02   1.3870743e+00   7.0301295e+00
   5.5194440e-02   1.4231763e-02   1.6861903e-02   3.9759913e-02   1.3872264e+00   7.4513887e+00
   5.7097832e-02   1.4659141e-02   1.7351817e-02   4.1877763e-02   1.3935372e+00   6.7071832e+00
   5.9115738e-02   1.5243467e-02   1.8271530e-02   4.3608165e-02   1.3704970e+00   5.1090097e+00
   6.1257664e-02   1.5988932e-02   1.9659272e-02   4.4883567e-02   1.3874201e+00   4.3912279e+00
   6.3530924e-02   1.6894962e-02   2.1551052e-02   4.5647495e-02   1.3789528e+00   3.4051259e+00
   6.5916896e-02   1.7953748e-02   2.3986450e-02   4.5865327e-02   1.3913842e+00   2.6686094e+00
   6.8391538e-02   1.9149442e-02   2.7015328e-02   4.5573489e-02   1.3731317e+00   3.0890982e+00
   7.0927642e-02   2.0460778e-02   3.0695462e-02   4.4844571e-02   1.3836215e+00   2.9572303e+00
   7.3515866e-02   2.1869942e-02   3.5072768e-02   4.3743419e-02   1.3950542e+00   2.1611601e+00
   7.6150774e-02   2.3364818e-02   4.0156550e-02   4.2348049e-02   1.3452988e+00   2.2945112e+00
   7.8833564e-02   2.4934952e-02   4.5919366e-02   4.0737657e-02   1.4212014e+00   2.1186930e+00
   8.1644912e-02   2.6569290e-02   5.2300732e-02   3.8963445e-02   1.3335447e+00   1.4112595e+00
   8.4696098e-02   2.8254282e-02   5.9206298e-02   3.7039067e-02   1.4039642e+00   1.3703240e+00
   8.8045380e-02   2.9970610e-02   6.6503486e-02   3.4962619e-02   1.4007802e+00   1.5154701e+00
   9.1699316e-02   3.1687652e-02   7.4001792e-02   3.2762657e-02   1.3468025e+00   1.4899853e+00
   9.5606664e-02   3.3368102e-02   8.1462640e-02   3.0512013e-02   1.4667161e+00   1.4679207e+00
   9.9662094e-02   3.4971796e-02   8.8588934e-02   2.8304919e-02   1.2846406e+00   1.3635758e+00
   1.0372150e-01   3.6459506e-02   9.5043858e-02   2.6227355e-02   1.5055742e+00   9.2742500e-01
   1.0760581e-01   3.7804614e-02   1.0045068e-01   2.4343659e-02   1.2189893e+00   7.2879537e-01
   1.1108239e-01   3.8988562e-02   1.0441535e-01   2.2696409e-02   1.3268587e+00   8.0747642e-01
   1.1387868e-01   3.9988430e-02   1.0676651e-01   2.1306911e-02   1.2341572e+00   4.2884803e-01
   1.1576199e-01   4.0786608e-02   1.0754786e-01   2.0183539e-02   9.6409920e-01   2.0691355e-01
   1.1653775e-01   4.1370846e-02   1.0685906e-01   1.9326989e-02   1.4809347e+00   3.5159785e-01
   1.1599338e-01   4.1718070e-02   1.0492534e-01   1.8731905e-02   3.9724137e-01   3.2728461e-01
   1.1397968e-01   4.1809340e-02   1.0204942e-01   1.8388705e-02   1.2371040e+01   3.1984760e-01
   1.1052802e-01   4.1625384e-02   9.8525676e-02   1.8280505e-02   3.8056014e+01   2.8996117e-01
   1.0580909e-01   4.1151916e-02   9.4630926e-02   1.8390387e-02   5.8808648e+01   1.8958979e-01
   1.0006397e-01   4.0429962e-02   9.0605594e-02   1.8703581e-02   7.8075030e+01   1.8382334e-01
   9.3556950e-02   3.9539774e-02   8.6628696e-02   1.9198469e-02   9.5028844e+01   1.9532902e-01
   8.6492840e-02   3.8547854e-02   8.2794500e-02   1.9846439e-02   1.0501719e+02   2.0031280e-01
   7.9047972e-02   3.7496334e-02   7.9172626e-02   2.0617279e-02   1.1203797e+02   1.9865119e-01
   7.1438600e-02   3.6409748e-02   7.5830572e-02   2.1489103e-02   1.1590984e+02   2.0263366e-01
   6.3871852e-02   3.5303412e-02   7.2814406e-02   2.2448831e-02   1.1837741e+02   1.9080791e-01
   5.6513744e-02   3.4202708e-02   7.0153262e-02   2.3479279e-02   1.2020096e+02   2.5338348e-01
   4.9515522e-02   3.3146714e-02   6.7834688e-02   2.4560059e-02   1.2116152e+02   3.5176233e-01
   4.3004442e-02   3.2161282e-02   6.5824948e-02   2.5686883e-02   1.2171133e+02   3.4351580e-01
   3.7065730e-02   3.1262928e-02   6.4097404e-02   2.6880805e-02   1.2185944e+02   3.6358482e-01
   3.1753374e-02   3.0486742e-02   6.2595552e-02   2.8167235e-02   1.2193736e+02   3.4011179e-01
   2.7102994e-02   2.9872700e-02   6.1256796e-02   2.9553955e-02   1.2158277e+02   2.1876364e-01
   2.3132464e-02   2.9439500e-02   6.0055396e-02   3.1025125e-02   1.2104308e+02   1.8015116e-01
   1.9835694e-02   2.9191620e-02   5.8966768e-02   3.2541939e-02   1.2006789e+02   1.9905485e-01
   1.7179756e-02   2.9137214e-02   5.7985920e-02   3.4057107e-02   1.1919132e+02   1.9037481e-01
   1.5110800e-02   2.9282044e-02   5.7142432e-02   3.5515405e-02   1.1882325e+02   1.9836483e-01
   1.3561223e-02   2.9608802e-02   5.6460234e-02   3.6855645e-02   1.1826197e+02   1.8012467e-01
   1.2449981e-02   3.0077496e-02   5.5955894e-02   3.8045219e-02   1.1788642e+02   1.8853508e-01
   1.1689707e-02   3.0637526e-02   5.5626236e-02   3.9074387e-02   1.1759012e+02   2.0682936e-01
   1.1190543e-02   3.1225388e-02   5.5445958e-02   3.9898939e-02   1.1694116e+02   1.6325384e-01
   1.0858320e-02   3.1757486e-02   5.5376034e-02   4.0460833e-02   1.1619266e+02   2.2077064e-01
   1.0621076e-02   3.2130990e-02   5.5358716e-02   4.0759211e-02   1.1569050e+02   1.6492458e-01
   1.0446091e-02   3.2255480e-02   5.5313146e-02   4.0812011e-02   1.1528471e+02   2.2833474e-01
   1.0320508e-02   3.2093396e-02   5.5135970e-02   4.0617763e-02   1.1459575e+02   1.9930031e-01
   1.0231461e-02   3.1659544e-02   5.4729392e-02   4.0193039e-02   1.1375899e+02   2.5002274e-01
   1.0163252e-02   3.1001256e-02   5.3985436e-02   3.9556629e-02   1.1285880e+02   1.7002811e+00
   1.0105265e-02   3.0180340e-02   5.2800132e-02   3.8699029e-02   1.1186200e+02   2.8954640e+00
   1.0052126e-02   2.9262754e-02   5.1129944e-02   3.7588509e-02   1.1054890e+02   3.0288631e+00
   1.0001217e-02   2.8310174e-02   4.8977452e-02   3.6197093e-02   1.0887039e+02   3.3568573e+00
   9.9465578e-03   2.7368380e-02   4.6409178e-02   3.4531181e-02   1.0701474e+02   3.4656508e+00
   9.8760228e-03   2.6472168e-02   4.3546662e-02   3.2612385e-02   1.0517888e+02   3.4020116e+00
   9.7814778e-03   2.5645392e-02   4.0494248e-02   3.0475137e-02   1.0332625e+02   3.3323146e+00
   9.6615258e-03   2.4900370e-02   3.7337764e-02   2.8195231e-02   1.0122794e+02   3.1990247e+00
   9.5233328e-03   2.4245886e-02   3.4162738e-02   2.5862209e-02   9.9180808e+01   3.2737361e+00
   9.3809158e-03   2.3679012e-02   3.1046966e-02   2.3549991e-02   9.6852090e+01   3.3946971e+00
   9.2440578e-03   2.3181528e-02   2.8047186e-02   2.1314491e-02   9.4146322e+01   3.4007441e+00
   9.1182118e-03   2.2734322e-02   2.5197452e-02   1.9195639e-02   9.0898531e+01   3.4927799e+00
   9.0081538e-03   2.2327626e-02   2.2521696e-02   1.7226467e-02   8.7107540e+01   3.6120554e+00
   8.9168138e-03   2.1950720e-02   2.0038258e-02   1.5428393e-02   8.3634387e+01   3.9564989e+00
   8.8476708e-03   2.1590080e-02   1.7758727e-02   1.3808329e-02   7.9545699e+01   4.4754746e+00
   8.8065618e-03   2.1237018e-02   1.5684706e-02   1.2365300e-02   7.4868223e+01   4.6621578e+00
   8.8036568e-03   2.0879736e-02   1.3815645e-02   1.1096924e-02   7.0187097e+01   4.8132162e+00
   8.8540628e-03   2.0511240e-02   1.2156775e-02   9.9997044e-03   6.4518578e+01   4.9522768e+00
   8.9697528e-03   2.0140160e-02   1.0711784e-02   9.0621294e-03   5.8758656e+01   5.0072802e+00
   9.1556838e-03   1.9788393e-02   9.4790937e-03   8.2699364e-03   5.3949474e+01   5.1023484e+00
   9.4125878e-03   1.9487787e-02   8.4568957e-03   7.6110464e-03   4.9189856e+01   5.2836924e+00
   9.7380698e-03   1.9268998e-02   7.6492657e-03   7.0712994e-03   4.5524602e+01   5.4238290e+00
   1.0124636e-02   1.9157572e-02   7.0666001e-03   6.6322146e-03   4.3609617e+01   5.3343326e+00
   1.0559533e-02   1.9173888e-02   6.7206377e-03   6.2702768e-03   4.0507658e+01   5.3950593e+00
   1.1029316e-02   1.9332744e-02   6.6243001e-03   5.9598428e-03   3.7233449e+01   5.4192191e+00
   1.1521355e-02   1.9646730e-02   6.7940925e-03   5.6772520e-03   3.5509504e+01   5.3540978e+00
   1.2028173e-02   2.0125042e-02   7.2470053e-03   5.4089340e-03   3.3300656e+01   5.4315381e+00
   1.2545781e-02   2.0771764e-02   7.9987287e-03   5.1566470e-03   3.0531727e+01   5.3820429e+00
   1.3070677e-02   2.1585892e-02   9.0624577e-03   4.9288626e-03   2.8372253e+01   5.4095981e+00
   1.3608734e-02   2.2560776e-02   1.0448458e-02   4.7332086e-03   2.6611755e+01   5.4924344e+00
   1.4165620e-02   2.3680606e-02   1.2168769e-02   4.5750280e-03   2.4398017e+01   5.5006732e+00
   1.4738202e-02   2.4920888e-02   1.4237885e-02   4.4569424e-03   2.2740271e+01   5.5749464e+00
   1.5320572e-02   2.6247222e-02   1.6670892e-02   4.3794624e-03   2.1278713e+01   5.5602639e+00
   1.5898324e-02   2.7607354e-02   1.9474996e-02   4.3410700e-03   1.9382599e+01   5.5196320e+00
   1.6449604e-02   2.8944074e-02   2.2647734e-02   4.3375138e-03   1.7787295e+01   5.5017609e+00
   1.6953056e-02   3.0230850e-02   2.6177570e-02   4.3612350e-03   1.5694380e+01   5.5088150e+00
   1.7388972e-02   3.1481122e-02   3.0033178e-02   4.4033776e-03   1.3755667e+01   5.5538743e+00
   1.7735470e-02   3.2715394e-02   3.4177514e-02   4.4549900e-03   1.2023673e+01   5.5367169e+00
   1.7979108e-02   3.3942668e-02   3.8578114e-02   4.5069246e-03   1.0633814e+01   5.5507761e+00
   1.8134944e-02   3.5165066e-02   4.3208080e-02   4.5503644e-03   9.8109248e+00   5.5485084e+00
   1.8234304e-02   3.6378720e-02   4.8055812e-02   4.5767308e-03   7.9514809e+00   5.5146995e+00
   1.8306720e-02   3.7576440e-02   5.3115516e-02   4.5791928e-03   6.6582341e+00   5.5062294e+00
   1.8376190e-02   3.8751636e-02   5.8380438e-02   4.5549114e-03   5.8302387e+00   5.4582952e+00
   1.8459124e-02   3.9918200e-02   6.3832280e-02   4.5074622e-03   4.1259748e+00   5.4723250e+00
   1.8566718e-02   4.1109952e-02   6.9427188e-02   4.4454528e-03   3.2736514e+00   5.4790010e+00
   1.8701700e-02   4.2357050e-02   7.5078466e-02   4.3771532e-03   2.7710083e+00   5.3983603e+00
   1.8862638e-02   4.3696692e-02   8.0631978e-02   4.3101326e-03   2.2477476e+00   5.3807329e+00
   1.9054700e-02   4.5171478e-02   8.5878746e-02   4.2515574e-03   1.9106742e+00   5.4021954e+00
   1.9284750e-02   4.6799508e-02   9.0570176e-02   4.2067552e-03   1.3815638e+00   5.3722063e+00
   1.9557554e-02   4.8568634e-02   9.4399234e-02   4.1809786e-03   1.3431034e+00   5.3364194e+00
   1.9882968e-02   5.0458984e-02   9.7081228e-02   4.1787438e-03   1.3970326e+00   5.3541464e+00
   2.0270538e-02   5.2463886e-02   9.8575638e-02   4.2018660e-03   1.3752564e+00   5.3213186e+00
   2.0717896e-02   5.4577758e-02   9.9111264e-02   4.2507302e-03   1.4233702e+00   5.2804498e+00
   2.1220934e-02   5.6765536e-02   9.8947392e-02   4.3242578e-03   1.3609356e+00   5.3002108e+00
   2.1783082e-02   5.8964276e-02   9.8255706e-02   4.4198420e-03   1.3891532e+00   5.0809068e+00
   2.2399974e-02   6.1085076e-02   9.7155298e-02   4.5335450e-03   1.3905501e+00   4.5821102e+00
   2.3048688e-02   6.2993606e-02   9.5752044e-02   4.6584476e-03   1.3759565e+00   4.2603999e+00
   2.3689678e-02   6.4536218e-02   9.4138652e-02   4.7843920e-03   1.3704242e+00   4.0718328e+00
   2.4270122e-02   6.5565508e-02   9.2326010e-02   4.8991320e-03   1.3709780e+00   3.2750108e+00
   2.4734876e-02   6.5991362e-02   9.0268468e-02   4.9898800e-03   1.3926861e+00   2.5775818e+00
   2.5038464e-02   6.5838784e-02   8.7963310e-02   5.0440990e-03   1.3747617e+00   2.7119329e+00
   2.5156922e-02   6.5177498e-02   8.5425038e-02   5.0537262e-03   1.3927499e+00   2.7569466e+00
   2.5089948e-02   6.4088858e-02   8.2661774e-02   5.0198242e-03   1.3853397e+00   2.6496964e+00
   2.4847474e-02   6.2689216e-02   7.9691832e-02   4.9473624e-03   1.3757482e+00   2.5669187e+00
   2.4450076e-02   6.1104358e-02   7.6482388e-02   4.8400520e-03   1.3940630e+00   2.5948519e+00
   2.3933474e-02   5.9458698e-02   7.2973406e-02   4.7026218e-03   1.3821551e+00   2.7081170e+00
   2.3335864e-02   5.7844980e-02   6.9169024e-02   4.5436134e-03   1.3879805e+00   2.6316137e+00
   2.2687832e-02   5.6304432e-02   6.5111800e-02   4.3732798e-03   1.3848281e+00   2.7062395e+00
   2.2010288e-02   5.4842686e-02   6.0864134e-02   4.2007780e-03   1.3769327e+00   2.7066178e+00
   2.1310106e-02   5.3437696e-02   5.6534750e-02   4.0343950e-03   1.3827935e+00   2.9333798e+00
   2.0586010e-02   5.2053268e-02   5.2239924e-02   3.8804270e-03   1.3787459e+00   3.1512253e+00
   1.9834848e-02   5.0634630e-02   4.8069228e-02   3.7433540e-03   1.3919800e+00   3.1133214e+00
   1.9048212e-02   4.9116214e-02   4.4121316e-02   3.6266408e-03   1.3914998e+00   3.1757866e+00
   1.8213968e-02   4.7450016e-02   4.0514816e-02   3.5330746e-03   1.3762789e+00   2.6565981e+00
   1.7324122e-02   4.5589242e-02   3.7359170e-02   3.4652642e-03   1.3819562e+00   2.7109635e+00
   1.6397168e-02   4.3504524e-02   3.4763888e-02   3.4236858e-03   1.3776098e+00   2.5247547e+00
   1.5477042e-02   4.1225926e-02   3.2831338e-02   3.4066580e-03   1.3819611e+00   2.4975341e+00
   1.4607250e-02   3.8837682e-02   3.1631284e-02   3.4115488e-03   1.3917777e+00   2.8937088e+00
   1.3833995e-02   3.6471756e-02   3.1207364e-02   3.4359358e-03   1.3731402e+00   4.4925745e+00
   1.3211994e-02   3.4272732e-02   3.1575050e-02   3.4789160e-03   1.3755821e+00   1.8965069e+01
   1.2794201e-02   3.2353280e-02   3.2715728e-02   3.5391766e-03   1.3748077e+00   4.2274880e+01
   1.2626075e-02   3.0793128e-02   3.4578768e-02   3.6133972e-03   1.3609468e+00   5.9451595e+01
   1.2745853e-02   2.9647706e-02   3.7084876e-02   3.6958928e-03   1.3824138e+00   7.3042911e+01
   1.3190159e-02   2.8955920e-02   4.0125730e-02   3.7775178e-03   1.3773070e+00   8.5504847e+01
   1.3996081e-02   2.8738712e-02   4.3580324e-02   3.8468548e-03   1.3623852e+00   9.4284479e+01
   1.5193846e-02   2.8988736e-02   4.7340388e-02   3.8938744e-03   1.3672471e+00   9.9744269e+01
   1.6805298e-02   2.9679584e-02   5.1290042e-02   3.9107186e-03   1.3544461e+00   1.0407760e+02
   1.8847798e-02   3.0777312e-02   5.5293620e-02   3.8913684e-03   1.3669281e+00   1.0799089e+02
   2.1334924e-02   3.2233380e-02   5.9211102e-02   3.8338808e-03   1.3702785e+00   1.1037495e+02
   2.4274996e-02   3.3981016e-02   6.2898788e-02   3.7382734e-03   1.3643653e+00   1.1198562e+02
   2.7661424e-02   3.5942352e-02   6.6191908e-02   3.6059200e-03   1.3730362e+00   1.1307463e+02
   3.1477048e-02   3.8044156e-02   6.8901158e-02   3.4437750e-03   1.3716130e+00   1.1371634e+02
   3.5695714e-02   4.0221246e-02   7.0880554e-02   3.2612746e-03   1.3833798e+00   1.1418826e+02
   4.0261600e-02   4.2393276e-02   7.2042866e-02   3.0666296e-03   1.3700590e+00   1.1431421e+02
   4.5090998e-02   4.4445358e-02   7.2335746e-02   2.8687780e-03   1.3709389e+00   1.1430821e+02
   5.0071248e-02   4.6252926e-02   7.1814412e-02   2.6785114e-03   1.3799376e+00   1.1435384e+02
   5.5050766e-02   4.7709436e-02   7.0603264e-02   2.5081480e-03   1.3663338e+00   1.1437506e+02
   5.9847092e-02   4.8709692e-02   6.8794614e-02   2.3711574e-03   1.3791130e+00   1.1419441e+02
   6.4253462e-02   4.9190764e-02   6.6484496e-02   2.2814776e-03   1.3712326e+00   1.1411138e+02
   6.8039312e-02   4.9177174e-02   6.3805086e-02   2.2524452e-03   1.3784692e+00   1.1412203e+02
   7.0977904e-02   4.8729792e-02   6.0932298e-02   2.2966836e-03   1.3919904e+00   1.1396352e+02
   7.2956230e-02   4.7906056e-02   5.8061066e-02   2.4266106e-03   1.3737595e+00   1.1362336e+02
   7.4009796e-02   4.6755730e-02   5.5346600e-02   2.6546496e-03   1.3851813e+00   1.1323641e+02
   7.4228174e-02   4.5322218e-02   5.2894420e-02   2.9938408e-03   1.3896221e+00   1.1292966e+02
   7.3728324e-02   4.3641518e-02   5.0757506e-02   3.4586970e-03   1.3764064e+00   1.1265146e+02
   7.2625108e-02   4.1758104e-02   4.8964900e-02   4.0643690e-03   1.3832826e+00   1.1248530e+02
   7.1013160e-02   3.9739312e-02   4.7552088e-02   4.8264334e-03   1.3895083e+00   1.1223351e+02
   6.9028652e-02   3.7655138e-02   4.6520330e-02   5.7597780e-03   1.3830851e+00   1.1185598e+02
   6.6819732e-02   3.5583170e-02   4.5831964e-02   6.8765862e-03   1.3815617e+00   1.1148052e+02
   6.4489780e-02   3.3606842e-02   4.5459216e-02   8.1876884e-03   1.3903701e+00   1.1100636e+02
   6.2121650e-02   3.1793594e-02   4.5390546e-02   9.7000714e-03   1.3898795e+00   1.1053684e+02
   5.9793388e-02   3.0190898e-02   4.5595826e-02   1.1414868e-02   1.3821981e+00   1.1003604e+02
   5.7575020e-02   2.8827582e-02   4.6007808e-02   1.3326855e-02   1.3874105e+00   1.0936286e+02
   5.5538210e-02   2.7722398e-02   4.6558450e-02   1.5420231e-02   1.3917827e+00   1.0848452e+02
   5.3760252e-02   2.6879348e-02   4.7199004e-02   1.7667719e-02   1.3868846e+00   1.0756543e+02
   5.2339016e-02   2.6293766e-02   4.7876064e-02   2.0030177e-02   1.3828475e+00   1.0650715e+02
   5.1389424e-02   2.5971320e-02   4.8532838e-02   2.2459433e-02   1.3806878e+00   1.0517211e+02
   5.0996892e-02   2.5922690e-02   4.9116914e-02   2.4900339e-02   1.3783856e+00   1.0388244e+02
   5.1208684e-02   2.6155706e-02   4.9559852e-02   2.7285337e-02   1.3830067e+00   1.0236144e+02
   5.2046754e-02   2.6661522e-02   4.9758642e-02   2.9529623e-02   1.3948781e+00   1.0067212e+02
   5.3490622e-02   2.7406900e-02   4.9630572e-02   3.1539547e-02   1.3850029e+00   9.9035390e+01
   5.5466210e-02   2.8339726e-02   4.9147192e-02   3.3236083e-02   1.3838831e+00   9.7013932e+01
   5.7859116e-02   2.9400176e-02   4.8297358e-02   3.4563265e-02   1.3976630e+00   9.5262015e+01
   6.0531346e-02   3.0522742e-02   4.7093870e-02   3.5486507e-02   1.3848751e+00   9.3338406e+01
   6.3321462e-02   3.1629192e-02   4.5581356e-02   3.5988023e-02   1.3825285e+00   9.0730672e+01
   6.6035980e-02   3.2676754e-02   4.3839776e-02   3.6053067e-02   1.3889929e+00   8.8732339e+01
   6.8495754e-02   3.3670422e-02   4.1969234e-02   3.5676665e-02   1.3757374e+00   8.6433554e+01
   7.0617506e-02   3.4621766e-02   4.0051076e-02   3.4848803e-02   1.3769404e+00   8.3481130e+01
   7.2374818e-02   3.5557784e-02   3.8166622e-02   3.3537771e-02   1.3968503e+00   8.0592934e+01
   7.3730750e-02   3.6505408e-02   3.6402144e-02   3.1753287e-02   1.3965302e+00   7.7657557e+01
   7.4633784e-02   3.7470908e-02   3.4816282e-02   2.9579793e-02   1.3907888e+00   7.4677514e+01
   7.5009440e-02   3.8447832e-02   3.3428948e-02   2.7139865e-02   1.3888321e+00   7.0520999e+01
   7.4834372e-02   3.9405898e-02   3.2225974e-02   2.4562805e-02   1.3866980e+00   6.6723579e+01
   7.4163762e-02   4.0288456e-02   3.1173304e-02   2.1956983e-02   1.3971296e+00   6.3337577e+01
   7.3057040e-02   4.1001270e-02   3.0230056e-02   1.9406973e-02   1.3873454e+00   5.9094659e+01
   7.1564612e-02   4.1423458e-02   2.9350006e-02   1.6983683e-02   1.3844716e+00   5.6025491e+01
   6.9730202e-02   4.1460270e-02   2.8481080e-02   1.4746287e-02   1.3925563e+00   5.2672201e+01
   6.7601196e-02   4.1063684e-02   2.7554222e-02   1.2742422e-02   1.3814344e+00   4.9622196e+01
   6.5219928e-02   4.0215786e-02   2.6495360e-02   1.1006926e-02   1.3893829e+00   4.7828201e+01
   6.2624432e-02   3.8923314e-02   2.5279458e-02   9.5661554e-03   1.3875197e+00   4.4936259e+01
   5.9901974e-02   3.7248766e-02   2.3940972e-02   8.4387994e-03   1.3759045e+00   4.2627787e+01
   5.7161436e-02   3.5305514e-02   2.2548598e-02   7.6360464e-03   1.3884904e+00   4.0723032e+01
   5.4501684e-02   3.3210228e-02   2.1181516e-02   7.1630624e-03   1.3948443e+00   3.8327233e+01
   5.2019164e-02   3.1065352e-02   1.9902812e-02   7.0196382e-03   1.3960067e+00   3.6316390e+01
   4.9774296e-02   2.8946760e-02   1.8762245e-02   7.2021724e-03   1.3877585e+00   3.4216178e+01
   4.7788022e-02   2.6902014e-02   1.7799344e-02   7.7049654e-03   1.3869982e+00   3.1720588e+01
   4.6048300e-02   2.4967840e-02   1.7038764e-02   8.5207144e-03   1.3992974e+00   2.8773290e+01
   4.4531858e-02   2.3172378e-02   1.6496637e-02   9.6361204e-03   1.3905228e+00   2.5834946e+01
   4.3262858e-02   2.1533814e-02   1.6181234e-02   1.1030254e-02   1.3882008e+00   2.3692032e+01
   4.2298264e-02   2.0065844e-02   1.6091716e-02   1.2674640e-02   1.3888041e+00   2.2470661e+01
   4.1682828e-02   1.8776808e-02   1.6219308e-02   1.4535088e-02   1.3864720e+00   2.0720911e+01
   4.1442402e-02   1.7660152e-02   1.6556529e-02   1.6574652e-02   1.3872869e+00   1.9050151e+01
   4.1580026e-02   1.6695856e-02   1.7101263e-02   1.8744147e-02   1.3813873e+00   1.7319914e+01
   4.2087432e-02   1.5867950e-02   1.7846005e-02   2.0983071e-02   1.3844026e+00   1.5134181e+01
   4.2951742e-02   1.5166267e-02   1.8785728e-02   2.3227325e-02   1.3823621e+00   1.4016567e+01
   4.4151576e-02   1.4572005e-02   1.9929908e-02   2.5402661e-02   1.3908720e+00   1.1589411e+01
   4.5667784e-02   1.4064331e-02   2.1297868e-02   2.7427007e-02   1.3840582e+00   9.0697225e+00
   4.7478018e-02   1.3639311e-02   2.2932682e-02   2.9227399e-02   1.3746432e+00   8.3392579e+00
   4.9538748e-02   1.3307789e-02   2.4909418e-02   3.0761147e-02   1.3868292e+00   7.7243233e+00
   5.1778996e-02   1.3082874e-02   2.7311556e-02   3.2022755e-02   1.3792196e+00   7.3072005e+00
   5.4103366e-02   1.2978504e-02   3.0215572e-02   3.3025863e-02   1.3834131e+00   6.6046809e+00
   5.6417576e-02   1.3009589e-02   3.3698140e-02   3.3777569e-02   1.3711743e+00   5.5914719e+00
   5.8667572e-02   1.3187231e-02   3.7844754e-02   3.4270655e-02   1.3936386e+00   4.1927131e+00
   6.0819038e-02   1.3517337e-02   4.2733260e-02   3.4490489e-02   1.3955236e+00   3.5321590e+00
   6.2831842e-02   1.3998961e-02   4.8413388e-02   3.4429211e-02   1.3741644e+00   3.5932903e+00
   6.4711064e-02   1.4621991e-02   5.4905614e-02   3.4116007e-02   1.3951232e+00   3.1209866e+00
   6.6531478e-02   1.5367301e-02   6.2215104e-02   3.3610065e-02   1.3642531e+00   3.3475916e+00
   6.8412662e-02   1.6208839e-02   7.0337928e-02   3.2962629e-02   1.4083808e+00   3.1914562e+00
   7.0483690e-02   1.7124509e-02   7.9227068e-02   3.2211905e-02   1.3691993e+00   2.3906252e+00
   7.2877022e-02   1.8105386e-02   8.8769450e-02   3.1390293e-02   1.3875740e+00   2.6065957e+00
   7.5732232e-02   1.9156301e-02   9.8791450e-02   3.0518373e-02   1.4060657e+00   2.6847064e+00
   7.9149028e-02   2.0290358e-02   1.0908171e-01   2.9603383e-02   1.3237346e+00   2.1079374e+00
   8.3167224e-02   2.1521514e-02   1.1939639e-01   2.8658153e-02   1.4415626e+00   1.7950205e+00
   8.7766792e-02   2.2861002e-02   1.2941626e-01   2.7706629e-02   1.3141590e+00   1.7251590e+00
   9.2868474e-02   2.4312398e-02   1.3872475e-01   2.6778035e-02   1.4168618e+00   1.6931457e+00
   9.8331754e-02   2.5883378e-02   1.4686389e-01   2.5910221e-02   1.3804849e+00   1.5930276e+00
   1.0395320e-01   2.7595472e-02   1.5347244e-01   2.5140085e-02   1.3449063e+00   1.4020094e+00
   1.0953913e-01   2.9471164e-02   1.5819829e-01   2.4498239e-02   1.4551474e+00   1.5190840e+00
   1.1494152e-01   3.1523970e-02   1.6065480e-01   2.4012045e-02   1.1175158e+00   1.4368739e+00
   1.1999794e-01   3.3756704e-02   1.6078508e-01   2.3699893e-02   1.4610367e+00   9.8354779e-01
   1.2449613e-01   3.6165230e-02   1.5878828e-01   2.3566183e-02   9.0542925e-01   9.3229459e-01
   1.2821625e-01   3.8736278e-02   1.5482083e-01   2.3601631e-02   1.3995702e+00   1.1632004e+00
   1.3097666e-01   4.1449304e-02   1.4914926e-01   2.3782787e-02   8.1005254e-01   1.3038194e+00
   1.3263730e-01   4.4269930e-02   1.4217063e-01   2.4070999e-02   2.9974832e+00   7.6442822e-01
   1.3312753e-01   4.7138814e-02   1.3425050e-01   2.4420801e-02   2.3698760e+01   1.8718834e-01
   1.3241605e-01   4.9982116e-02   1.2571194e-01   2.4779961e-02   4.9885535e+01   3.3243431e-01
   1.3044595e-01   5.2702828e-02   1.1688570e-01   2.5090171e-02   6.9017224e+01   3.2713440e-01
   1.2719603e-01   5.5180576e-02   1.0808576e-01   2.5314225e-02   8.7224213e+01   2.1496247e-01
   1.2269721e-01   5.7259436e-02   9.9535474e-02   2.5453987e-02   1.0001506e+02   2.1719024e-01
   1.1699266e-01   5.8763648e-02   9.1376148e-02   2.5539353e-02   1.0781436e+02   1.7698293e-01
   1.1022455e-01   5.9609246e-02   8.3727722e-02   2.5606513e-02   1.1353318e+02   2.0050170e-01
   1.0265733e-01   5.9817956e-02   7.6711914e-02   2.5692639e-02   1.1702081e+02   1.8122949e-01
   9.4597474e-02   5.9448286e-02   7.0410880e-02   2.5839827e-02   1.1989036e+02   1.8023778e-01
   8.6355318e-02   5.8563550e-02   6.4840240e-02   2.6080101e-02   1.2135715e+02   1.8492675e-01
   7.8181902e-02   5.7217060e-02   5.9959874e-02   2.6425229e-02   1.2210984e+02   1.9653327e-01
   7.0234026e-02   5.5445346e-02   5.5709660e-02   2.6875817e-02   1.2246927e+02   1.9862166e-01
   6.2624598e-02   5.3285172e-02   5.2069030e-02   2.7430289e-02   1.2235757e+02   1.7009136e-01
   5.5448340e-02   5.0831916e-02   4.9020040e-02   2.8077231e-02   1.2223253e+02   1.8504342e-01
   4.8792362e-02   4.8213864e-02   4.6521564e-02   2.8790341e-02   1.2171050e+02   1.7322172e-01
   4.2740554e-02   4.5556128e-02   4.4552052e-02   2.9539597e-02   1.2088214e+02   1.9076702e-01
   3.7348466e-02   4.2994696e-02   4.3091172e-02   3.0289287e-02   1.1994196e+02   1.8199127e-01
   3.2635536e-02   4.0640416e-02   4.2101266e-02   3.1003177e-02   1.1923941e+02   1.9437416e-01
   2.8588700e-02   3.8561734e-02   4.1522244e-02   3.1658077e-02   1.1872391e+02   2.0513248e-01
   2.5166264e-02   3.6785888e-02   4.1281758e-02   3.2239353e-02   1.1819066e+02   1.8072782e-01
   2.2301350e-02   3.5304872e-02   4.1310880e-02   3.2739563e-02   1.1780063e+02   2.2203299e-01
   1.9900784e-02   3.4090214e-02   4.1520756e-02   3.3148005e-02   1.1722323e+02   1.7005449e-01
   1.7867970e-02   3.3094946e-02   4.1801146e-02   3.3426775e-02   1.1645245e+02   2.1070597e-01
   1.6127616e-02   3.2254274e-02   4.2029062e-02   3.3532617e-02   1.1584329e+02   1.6741847e-01
   1.4621136e-02   3.1507724e-02   4.2102070e-02   3.3464281e-02   1.1519557e+02   2.1333621e-01
   1.3310320e-02   3.0838820e-02   4.1975428e-02   3.3240979e-02   1.1462389e+02   2.0945767e-01
   1.2181906e-02   3.0244354e-02   4.1628008e-02   3.2877099e-02   1.1425966e+02   1.6570235e-01
   1.1227450e-02   2.9691536e-02   4.1045598e-02   3.2402213e-02   1.1364970e+02   1.8716347e+00
   1.0431848e-02   2.9143142e-02   4.0227750e-02   3.1846223e-02   1.1284661e+02   3.5722459e+00
   9.7805898e-03   2.8573398e-02   3.9171344e-02   3.1219995e-02   1.1213757e+02   3.7287471e+00
   9.2658818e-03   2.7956226e-02   3.7854910e-02   3.0513063e-02   1.1149951e+02   4.2134527e+00
   8.8807638e-03   2.7261050e-02   3.6259992e-02   2.9693057e-02   1.1096014e+02   4.6758288e+00
   8.6141728e-03   2.6471972e-02   3.4410466e-02   2.8734865e-02   1.1037795e+02   4.7321158e+00
   8.4539408e-03   2.5605548e-02   3.2357772e-02   2.7635957e-02   1.0956697e+02   4.7525676e+00
   8.3862758e-03   2.4696168e-02   3.0179694e-02   2.6395685e-02   1.0869388e+02   4.7571158e+00
   8.3967048e-03   2.3780492e-02   2.7982836e-02   2.5011787e-02   1.0787529e+02   4.8530983e+00
   8.4764178e-03   2.2894362e-02   2.5862154e-02   2.3486305e-02   1.0677872e+02   4.9729112e+00
   8.6227358e-03   2.2065112e-02   2.3891320e-02   2.1823271e-02   1.0519911e+02   5.1348778e+00
   8.8333268e-03   2.1309774e-02   2.2129748e-02   2.0049451e-02   1.0338657e+02   5.3516919e+00
   9.1039898e-03   2.0637262e-02   2.0623078e-02   1.8221609e-02   1.0109754e+02   5.7015469e+00
   9.4265468e-03   2.0044038e-02   1.9401122e-02   1.6401697e-02   9.8604359e+01   5.7955894e+00
   9.7885968e-03   1.9515602e-02   1.8473355e-02   1.4645291e-02   9.6801174e+01   5.7483393e+00
   1.0177226e-02   1.9036454e-02   1.7831374e-02   1.2995577e-02   9.4414338e+01   5.8227700e+00
   1.0579039e-02   1.8600660e-02   1.7450748e-02   1.1479862e-02   9.0714073e+01   5.8359517e+00
   1.0980128e-02   1.8218285e-02   1.7295205e-02   1.0114574e-02   8.7142754e+01   5.9268001e+00
   1.1366212e-02   1.7908251e-02   1.7318199e-02   8.9072134e-03   8.3137666e+01   5.9187129e+00
   1.1723628e-02   1.7688010e-02   1.7465494e-02   7.8567114e-03   7.8287080e+01   5.8733000e+00
   1.2042560e-02   1.7573765e-02   1.7682908e-02   6.9533772e-03   7.4077919e+01   5.9240115e+00
   1.2317616e-02   1.7575909e-02   1.7924635e-02   6.1832844e-03   6.9629931e+01   5.9109696e+00
   1.2550705e-02   1.7694235e-02   1.8167661e-02   5.5351686e-03   6.4407274e+01   5.9633347e+00
   1.2750154e-02   1.7917514e-02   1.8407677e-02   5.0013818e-03   5.8748128e+01   5.9782047e+00
   1.2917970e-02   1.8223162e-02   1.8637428e-02   4.5756620e-03   5.2692048e+01   6.1642692e+00
   1.3047472e-02   1.8591853e-02   1.8835814e-02   4.2504372e-03   4.8563288e+01   6.6142044e+00
   1.3133014e-02   1.9013858e-02   1.8972952e-02   4.0155222e-03   4.5077532e+01   6.7063275e+00
   1.3168970e-02   1.9483542e-02   1.9033647e-02   3.8595844e-03   4.1406624e+01   6.6497488e+00
   1.3151109e-02   2.0001640e-02   1.9014578e-02   3.7716472e-03   3.9088120e+01   6.7217452e+00
   1.3083448e-02   2.0579918e-02   1.8916342e-02   3.7414618e-03   3.5741398e+01   6.6884090e+00
   1.2974050e-02   2.1248096e-02   1.8771394e-02   3.7585424e-03   3.3555474e+01   6.6956595e+00
   1.2828900e-02   2.2040512e-02   1.8633699e-02   3.8115278e-03   3.2596636e+01   6.7471383e+00
   1.2653086e-02   2.2981210e-02   1.8549795e-02   3.8884886e-03   2.9736994e+01   6.7212343e+00
   1.2446838e-02   2.4089602e-02   1.8556559e-02   3.9784086e-03   2.7505654e+01   6.6399487e+00
   1.2206945e-02   2.5391738e-02   1.8681595e-02   4.0728820e-03   2.4889256e+01   6.6019273e+00
   1.1950815e-02   2.6929874e-02   1.8950179e-02   4.1653226e-03   2.1951590e+01   6.6115265e+00
   1.1715531e-02   2.8742054e-02   1.9381394e-02   4.2508102e-03   2.0385937e+01   6.5947018e+00
   1.1533262e-02   3.0846992e-02   1.9976822e-02   4.3255440e-03   1.9174532e+01   6.6135760e+00
   1.1427577e-02   3.3248672e-02   2.0720862e-02   4.3857154e-03   1.7472907e+01   6.6191217e+00
   1.1414408e-02   3.5934814e-02   2.1585756e-02   4.4280184e-03   1.4996101e+01   6.5979227e+00
   1.1505170e-02   3.8883944e-02   2.2540208e-02   4.4497284e-03   1.3658222e+01   6.6010352e+00
   1.1710481e-02   4.2066158e-02   2.3569926e-02   4.4512194e-03   1.2317194e+01   6.5915659e+00
   1.2034661e-02   4.5445280e-02   2.4693938e-02   4.4370866e-03   1.0520188e+01   6.5969803e+00
   1.2474001e-02   4.8971032e-02   2.5944428e-02   4.4145836e-03   9.0237188e+00   6.6172328e+00
   1.3019961e-02   5.2570010e-02   2.7351150e-02   4.3930622e-03   7.3515622e+00   6.5873877e+00
   1.3661028e-02   5.6147960e-02   2.8947836e-02   4.3804132e-03   6.2053755e+00   6.5522715e+00
   1.4382178e-02   5.9606318e-02   3.0761410e-02   4.3811804e-03   4.8475852e+00   6.5379571e+00
   1.5165906e-02   6.2920866e-02   3.2802290e-02   4.3981310e-03   3.8890887e+00   6.5402964e+00
   1.5997074e-02   6.6153194e-02   3.5065816e-02   4.4326614e-03   3.0552413e+00   6.5190164e+00
   1.6864490e-02   6.9367586e-02   3.7533026e-02   4.4841006e-03   2.3903422e+00   6.4364471e+00
   1.7758798e-02   7.2615066e-02   4.0163188e-02   4.5488910e-03   2.4623718e+00   6.4485589e+00
   1.8669888e-02   7.5927484e-02   4.2889654e-02   4.6229646e-03   1.7835251e+00   6.4148489e+00
   1.9578740e-02   7.9281364e-02   4.5616166e-02   4.7027368e-03   1.3495128e+00   6.3955331e+00
   2.0454026e-02   8.2602852e-02   4.8216690e-02   4.7827708e-03   1.4204840e+00   6.4515317e+00
   2.1255270e-02   8.5767676e-02   5.0561382e-02   4.8552994e-03   1.3465731e+00   6.1466061e+00
   2.1940002e-02   8.8605306e-02   5.2509564e-02   4.9113820e-03   1.4108261e+00   5.8568281e+00
   2.2485512e-02   9.0940306e-02   5.3954282e-02   4.9453760e-03   1.3734538e+00   5.7247206e+00
   2.2888732e-02   9.2647458e-02   5.4882548e-02   4.9575910e-03   1.4011292e+00   5.4613515e+00
   2.3151782e-02   9.3723560e-02   5.5294402e-02   4.9507328e-03   1.3991470e+00   5.3420141e+00
   2.3294440e-02   9.4270896e-02   5.5173808e-02   4.9268214e-03   1.3789063e+00   5.2079115e+00
   2.3351128e-02   9.4397128e-02   5.4507364e-02   4.8878174e-03   1.4068829e+00   5.0199651e+00
   2.3352874e-02   9.4172048e-02   5.3266232e-02   4.8359382e-03   1.3734370e+00   4.8319701e+00
   2.3324894e-02   9.3630078e-02   5.1435258e-02   4.7715422e-03   1.3954999e+00   4.4588750e+00
   2.3277576e-02   9.2760254e-02   4.9004396e-02   4.6956562e-03   1.3899687e+00   4.1693779e+00
   2.3203226e-02   9.1507808e-02   4.5986624e-02   4.6125982e-03   1.3865137e+00   3.9976821e+00
   2.3094588e-02   8.9820446e-02   4.2493000e-02   4.5261248e-03   1.3980595e+00   3.7651108e+00
   2.2950354e-02   8.7658860e-02   3.8702824e-02   4.4388686e-03   1.3876421e+00   3.6707141e+00
   2.2768760e-02   8.5002350e-02   3.4788806e-02   4.3533754e-03   1.3814564e+00   3.7675860e+00
   2.2549490e-02   8.1910488e-02   3.0897640e-02   4.2710422e-03   1.3700232e+00   3.7110855e+00
   2.2287152e-02   7.8513430e-02   2.7147540e-02   4.1932130e-03   1.3842267e+00   3.7488624e+00
   2.1972672e-02   7.4931108e-02   2.3626426e-02   4.1221504e-03   1.3765186e+00   3.7771193e+00
   2.1595442e-02   7.1252352e-02   2.0394444e-02   4.0611948e-03   1.3644201e+00   3.7036637e+00
   2.1133694e-02   6.7537402e-02   1.7487595e-02   4.0131520e-03   1.3721629e+00   3.8441439e+00
   2.0556526e-02   6.3797320e-02   1.4923314e-02   3.9786632e-03   1.3685048e+00   3.7455384e+00
   1.9828354e-02   6.0010682e-02   1.2705771e-02   3.9571686e-03   1.3874252e+00   3.8724420e+00
   1.8927582e-02   5.6140332e-02   1.0828434e-02   3.9469120e-03   1.3862052e+00   3.7034285e+00
   1.7861964e-02   5.2188448e-02   9.2789907e-03   3.9461716e-03   1.3701730e+00   3.7350516e+00
   1.6666450e-02   4.8257464e-02   8.0462483e-03   3.9543382e-03   1.3845646e+00   3.8866090e+00
   1.5403464e-02   4.4479044e-02   7.1187633e-03   3.9706036e-03   1.3818400e+00   3.5551586e+00
   1.4145387e-02   4.0959122e-02   6.4797885e-03   3.9936864e-03   1.3748942e+00   4.5863871e+00
   1.2958022e-02   3.7796096e-02   6.1079871e-03   4.0210346e-03   1.3856427e+00   4.2128414e+00
   1.1899092e-02   3.5071814e-02   5.9827771e-03   4.0493164e-03   1.3899993e+00   1.0606084e+01
   1.1022625e-02   3.2840932e-02   6.0877363e-03   4.0746698e-03   1.3737403e+00   3.1106067e+01
   1.0383946e-02   3.1126872e-02   6.4093323e-03   4.0929910e-03   1.3796846e+00   5.1905166e+01
   1.0033914e-02   2.9927456e-02   6.9338875e-03   4.1032498e-03   1.3978008e+00   6.7010936e+01
   1.0015071e-02   2.9221532e-02   7.6472595e-03   4.1067516e-03   1.3788475e+00   7.9576841e+01
   1.0360698e-02   2.8960246e-02   8.5398987e-03   4.1050502e-03   1.3724755e+00   8.9985088e+01
   1.1096474e-02   2.9085902e-02   9.6082067e-03   4.0994822e-03   1.3792159e+00   9.7343115e+01
   1.2243036e-02   2.9548544e-02   1.0850984e-02   4.0894294e-03   1.3787037e+00   1.0175232e+02
   1.3812892e-02   3.0287442e-02   1.2271162e-02   4.0729628e-03   1.3794159e+00   1.0589945e+02
   1.5808150e-02   3.1229978e-02   1.3876759e-02   4.0488516e-03   1.3752329e+00   1.0915410e+02
   1.8222602e-02   3.2302892e-02   1.5673251e-02   4.0177312e-03   1.3791334e+00   1.1139491e+02
   2.1043932e-02   3.3422970e-02   1.7658244e-02   3.9823852e-03   1.3813491e+00   1.1322878e+02
   2.4249074e-02   3.4499608e-02   1.9824282e-02   3.9472204e-03   1.3739809e+00   1.1425769e+02
   2.7798164e-02   3.5462990e-02   2.2160630e-02   3.9181042e-03   1.3683924e+00   1.1505204e+02
   3.1629042e-02   3.6253502e-02   2.4650204e-02   3.9007022e-03   1.3729026e+00   1.1553341e+02
   3.5656510e-02   3.6806624e-02   2.7262700e-02   3.8985426e-03   1.3820839e+00   1.1572305e+02
   3.9773252e-02   3.7093092e-02   2.9949752e-02   3.9135326e-03   1.3727867e+00   1.1577526e+02
   4.3844568e-02   3.7120006e-02   3.2645034e-02   3.9465254e-03   1.3697937e+00   1.1597054e+02
   4.7713286e-02   3.6896308e-02   3.5275424e-02   3.9963906e-03   1.3813331e+00   1.1627163e+02
   5.1203980e-02   3.6431600e-02   3.7768306e-02   4.0606714e-03   1.3819740e+00   1.1637312e+02
   5.4164722e-02   3.5742604e-02   4.0021954e-02   4.1387452e-03   1.3741330e+00   1.1641174e+02
   5.6539756e-02   3.4856028e-02   4.1921890e-02   4.2334944e-03   1.3728359e+00   1.1637266e+02
   5.8332292e-02   3.3798316e-02   4.3413402e-02   4.3495966e-03   1.3838832e+00   1.1626530e+02
   5.9547118e-02   3.2597976e-02   4.4496060e-02   4.4897470e-03   1.3791213e+00   1.1598000e+02
   6.0220748e-02   3.1288856e-02   4.5188386e-02   4.6531826e-03   1.3832809e+00   1.1556284e+02
   6.0421390e-02   2.9895286e-02   4.5515354e-02   4.8371924e-03   1.3973067e+00   1.1520025e+02
   6.0244880e-02   2.8454990e-02   4.5487890e-02   5.0374918e-03   1.3896485e+00   1.1491598e+02
   5.9805246e-02   2.7020370e-02   4.5095508e-02   5.2495038e-03   1.3892152e+00   1.1463648e+02
   5.9188146e-02   2.5622780e-02   4.4313750e-02   5.4718614e-03   1.3869926e+00   1.1430722e+02
   5.8455804e-02   2.4270856e-02   4.3129098e-02   5.7093198e-03   1.3884904e+00   1.1396680e+02
   5.7647386e-02   2.2964724e-02   4.1551580e-02   5.9705236e-03   1.3990826e+00   1.1345161e+02
   5.6759582e-02   2.1719660e-02   3.9633024e-02   6.2618304e-03   1.3952486e+00   1.1294571e+02
   5.5763876e-02   2.0575700e-02   3.7479588e-02   6.5865418e-03   1.3906151e+00   1.1240580e+02
   5.4630030e-02   1.9572273e-02   3.5206790e-02   6.9465332e-03   1.3886499e+00   1.1161167e+02
   5.3339046e-02   1.8732279e-02   3.2910068e-02   7.3421984e-03   1.3939600e+00   1.1095150e+02
   5.1883192e-02   1.8061675e-02   3.0671860e-02   7.7716524e-03   1.3987807e+00   1.1019591e+02
   5.0284858e-02   1.7550322e-02   2.8580788e-02   8.2263954e-03   1.3970772e+00   1.0925642e+02
   4.8619076e-02   1.7181642e-02   2.6728842e-02   8.6894384e-03   1.3888647e+00   1.0828429e+02
   4.6986562e-02   1.6940461e-02   2.5179858e-02   9.1372804e-03   1.3786718e+00   1.0682036e+02
   4.5469886e-02   1.6816007e-02   2.3969158e-02   9.5432014e-03   1.3930303e+00   1.0528891e+02
   4.4132646e-02   1.6805018e-02   2.3113954e-02   9.8798684e-03   1.4005889e+00   1.0369348e+02
   4.3029322e-02   1.6902452e-02   2.2620370e-02   1.0117394e-02   1.3911472e+00   1.0192489e+02
   4.2184198e-02   1.7089762e-02   2.2483896e-02   1.0230927e-02   1.3939190e+00   1.0049008e+02
   4.1596188e-02   1.7333418e-02   2.2680020e-02   1.0209020e-02   1.3837983e+00   9.8428934e+01
   4.1245886e-02   1.7592510e-02   2.3172036e-02   1.0049132e-02   1.3865364e+00   9.6221773e+01
   4.1096362e-02   1.7834147e-02   2.3909470e-02   9.7609094e-03   1.4048115e+00   9.4365696e+01
   4.1109886e-02   1.8037935e-02   2.4826736e-02   9.3637044e-03   1.3893944e+00   9.1951571e+01
   4.1235602e-02   1.8190011e-02   2.5848402e-02   8.8774304e-03   1.3886647e+00   8.9694941e+01
   4.1414172e-02   1.8286400e-02   2.6892334e-02   8.3279704e-03   1.3975991e+00   8.7214196e+01
   4.1601782e-02   1.8331548e-02   2.7901668e-02   7.7447054e-03   1.3857129e+00   8.4498269e+01
   4.1772766e-02   1.8330310e-02   2.8863166e-02   7.1520774e-03   1.3938854e+00   8.1824889e+01
   4.1911490e-02   1.8291433e-02   2.9788482e-02   6.5703098e-03   1.3966081e+00   7.8591968e+01
   4.1994612e-02   1.8227508e-02   3.0682762e-02   6.0171722e-03   1.3926718e+00   7.6046367e+01
   4.1975416e-02   1.8151259e-02   3.1527542e-02   5.5091480e-03   1.3968023e+00   7.2944371e+01
   4.1785866e-02   1.8077891e-02   3.2279114e-02   5.0602744e-03   1.3877148e+00   6.8850413e+01
   4.1358812e-02   1.8022686e-02   3.2865376e-02   4.6819674e-03   1.3930562e+00   6.6201226e+01
   4.0661434e-02   1.7994227e-02   3.3210300e-02   4.3842264e-03   1.3972217e+00   6.3404573e+01
   3.9724012e-02   1.7990300e-02   3.3239082e-02   4.1753846e-03   1.3871837e+00   5.9764570e+01
   3.8614668e-02   1.7997261e-02   3.2877338e-02   4.0636210e-03   1.3907318e+00   5.6807639e+01
   3.7388662e-02   1.7993258e-02   3.2089102e-02   4.0579900e-03   1.3936690e+00   5.4109252e+01
   3.6093522e-02   1.7958321e-02   3.0908918e-02   4.1679220e-03   1.3897349e+00   5.1175978e+01
   3.4784996e-02   1.7872093e-02   2.9450802e-02   4.4023956e-03   1.3930562e+00   4.9177658e+01
   3.3511912e-02   1.7712227e-02   2.7851392e-02   4.7713016e-03   1.4001560e+00   4.7613015e+01
   3.2302630e-02   1.7472141e-02   2.6219674e-02   5.2886208e-03   1.4012080e+00   4.4948123e+01
   3.1171840e-02   1.7154637e-02   2.4643340e-02   5.9703302e-03   1.3919657e+00   4.3089843e+01
   3.0127652e-02   1.6752049e-02   2.3189284e-02   6.8308430e-03   1.3838166e+00   4.1511180e+01
   2.9169884e-02   1.6247294e-02   2.1904732e-02   7.8831644e-03   1.3940033e+00   3.9305564e+01
   2.8302408e-02   1.5634537e-02   2.0819196e-02   9.1368454e-03   1.3906863e+00   3.7874851e+01
   2.7529620e-02   1.4929069e-02   1.9944604e-02   1.0594110e-02   1.3812600e+00   3.6209014e+01
   2.6849176e-02   1.4151757e-02   1.9276338e-02   1.2249555e-02   1.3901091e+00   3.4801943e+01
   2.6272338e-02   1.3332083e-02   1.8810736e-02   1.4090592e-02   1.3957719e+00   3.3286125e+01
   2.5826578e-02   1.2509103e-02   1.8545448e-02   1.6100382e-02   1.3941586e+00   3.0388733e+01
   2.5546826e-02   1.1715836e-02   1.8476405e-02   1.8263763e-02   1.3790222e+00   2.7720119e+01
   2.5479304e-02   1.0979488e-02   1.8638640e-02   2.0563851e-02   1.3842838e+00   2.5323968e+01
   2.5683878e-02   1.0321882e-02   1.9093468e-02   2.2973811e-02   1.3955700e+00   2.3227787e+01
   2.6218778e-02   9.7577272e-03   1.9889736e-02   2.5451563e-02   1.3856693e+00   2.1601105e+01
   2.7131464e-02   9.3003404e-03   2.1067254e-02   2.7935149e-02   1.3919032e+00   1.9944217e+01
   2.8472028e-02   8.9613696e-03   2.2656622e-02   3.0345887e-02   1.3927850e+00   1.8617356e+01
   3.0283760e-02   8.7483762e-03   2.4682096e-02   3.2600505e-02   1.3898755e+00   1.6638997e+01
   3.2590440e-02   8.6690584e-03   2.7171536e-02   3.4628711e-02   1.3839691e+00   1.4849690e+01
   3.5398102e-02   8.7299260e-03   3.0151144e-02   3.6365257e-02   1.3772606e+00   1.3275222e+01
   3.8683614e-02   8.9310548e-03   3.3631442e-02   3.7730625e-02   1.3908197e+00   1.0693932e+01
   4.2395564e-02   9.2653318e-03   3.7622566e-02   3.8663799e-02   1.3876197e+00   9.1036279e+00
   4.6456448e-02   9.7197790e-03   4.2146708e-02   3.9143287e-02   1.3933270e+00   8.1175168e+00
   5.0747482e-02   1.0275514e-02   4.7225088e-02   3.9167897e-02   1.3818233e+00   6.6070677e+00
   5.5121184e-02   1.0907876e-02   5.2855314e-02   3.8767177e-02   1.3876689e+00   5.4900595e+00
   5.9429506e-02   1.1590613e-02   5.9007010e-02   3.8009013e-02   1.4055665e+00   4.1984277e+00
   6.3523012e-02   1.2297107e-02   6.5684330e-02   3.6974535e-02   1.3751632e+00   3.2507161e+00
   6.7276906e-02   1.3004583e-02   7.2914544e-02   3.5732719e-02   1.4079119e+00   3.1587152e+00
   7.0655720e-02   1.3701173e-02   8.0674028e-02   3.4341885e-02   1.3775038e+00   2.8654526e+00
   7.3703238e-02   1.4382014e-02   8.8900622e-02   3.2872547e-02   1.3931800e+00   2.6914619e+00
   7.6478188e-02   1.5038697e-02   9.7508408e-02   3.1410011e-02   1.4056253e+00   2.3309037e+00
   7.9029522e-02   1.5655252e-02   1.0638081e-01   3.0031719e-02   1.3547435e+00   2.0168895e+00
   8.1393642e-02   1.6215714e-02   1.1532987e-01   2.8793157e-02   1.4366730e+00   2.1406192e+00
   8.3588570e-02   1.6708341e-02   1.2407144e-01   2.7728539e-02   1.3440383e+00   1.6199686e+00
   8.5587394e-02   1.7126799e-02   1.3224548e-01   2.6859605e-02   1.4176692e+00   1.3677927e+00
   8.7336070e-02   1.7470660e-02   1.3943751e-01   2.6201609e-02   1.3904338e+00   1.5939540e+00
   8.8791116e-02   1.7740599e-02   1.4521302e-01   2.5757205e-02   1.3426950e+00   1.4339814e+00
   8.9902410e-02   1.7936956e-02   1.4905376e-01   2.5517991e-02   1.4647385e+00   1.3391014e+00
   9.0660222e-02   1.8060925e-02   1.5054363e-01   2.5464945e-02   1.2882740e+00   1.1558827e+00
   9.1122616e-02   1.8117162e-02   1.4966729e-01   2.5560311e-02   1.5085065e+00   8.6876504e-01
   9.1356304e-02   1.8114800e-02   1.4659937e-01   2.5747453e-02   1.2022726e+00   7.5323044e-01
   9.1415936e-02   1.8067703e-02   1.4157968e-01   2.5955557e-02   1.3407493e+00   8.3111016e-01
   9.1317764e-02   1.7989993e-02   1.3499911e-01   2.6114505e-02   1.2370712e+00   8.3002144e-01
   9.1032864e-02   1.7889810e-02   1.2728634e-01   2.6182983e-02   9.8186921e-01   3.7882395e-01
   9.0503228e-02   1.7773074e-02   1.1889627e-01   2.6161629e-02   1.5333919e+00   2.4366131e-01
   8.9612040e-02   1.7640471e-02   1.1030798e-01   2.6066151e-02   3.2895190e-01   3.5453369e-01
   8.8199946e-02   1.7484009e-02   1.0192998e-01   2.5910699e-02   1.1329406e+01   2.2989826e-01
   8.6113312e-02   1.7298075e-02   9.4081948e-02   2.5720965e-02   3.5659310e+01   2.4974020e-01
   8.3226160e-02   1.7078406e-02   8.7011378e-02   2.5518469e-02   5.5359870e+01   2.5077198e-01
   7.9493634e-02   1.6819272e-02   8.0909214e-02   2.5307299e-02   7.2305218e+01   1.9779166e-01
   7.4988354e-02   1.6528212e-02   7.5901686e-02   2.5095163e-02   8.7554176e+01   1.9789008e-01
   6.9867632e-02   1.6227800e-02   7.2040630e-02   2.4898019e-02   9.7852612e+01   1.7788354e-01
   6.4319844e-02   1.5937507e-02   6.9294540e-02   2.4719211e-02   1.0495557e+02   1.8735011e-01
   5.8539882e-02   1.5669053e-02   6.7548788e-02   2.4554183e-02   1.0962387e+02   1.8870375e-01
   5.2730548e-02   1.5441200e-02   6.6645324e-02   2.4414551e-02   1.1349707e+02   2.0154340e-01
   4.7069572e-02   1.5276643e-02   6.6386948e-02   2.4312993e-02   1.1593846e+02   1.7681039e-01
   4.1689192e-02   1.5190340e-02   6.6535938e-02   2.4257103e-02   1.1752777e+02   1.7585900e-01
   3.6687290e-02   1.5200475e-02   6.6815978e-02   2.4261789e-02   1.1884900e+02   2.8737981e-01
   3.2125524e-02   1.5329619e-02   6.6927894e-02   2.4331929e-02   1.1938722e+02   3.5273980e-01
   2.8040428e-02   1.5594418e-02   6.6669970e-02   2.4466149e-02   1.1965737e+02   3.0176798e-01
   2.4449366e-02   1.6007605e-02   6.5982482e-02   2.4661193e-02   1.1945508e+02   2.0942337e-01
   2.1351244e-02   1.6578760e-02   6.4896752e-02   2.4902729e-02   1.1896483e+02   1.8909935e-01
   1.8731136e-02   1.7311386e-02   6.3511230e-02   2.5172737e-02   1.1823162e+02   1.8980370e-01
   1.6558908e-02   1.8200813e-02   6.1929298e-02   2.5442861e-02   1.1765698e+02   1.6936393e-01
   1.4796560e-02   1.9235927e-02   6.0223056e-02   2.5675671e-02   1.1739121e+02   1.7886611e-01
   1.3402553e-02   2.0397646e-02   5.8451550e-02   2.5825009e-02   1.1697236e+02   1.8658105e-01
   1.2333426e-02   2.1652532e-02   5.6675632e-02   2.5842517e-02   1.1662409e+02   1.7881475e-01
   1.1545477e-02   2.2954816e-02   5.4942950e-02   2.5703937e-02   1.1615809e+02   1.9571423e-01
   1.0994447e-02   2.4248952e-02   5.3264690e-02   2.5401653e-02   1.1564162e+02   2.0181558e-01
   1.0635357e-02   2.5472622e-02   5.1622384e-02   2.4951253e-02   1.1513524e+02   1.8583370e-01
   1.0419752e-02   2.6556314e-02   4.9997250e-02   2.4392085e-02   1.1455474e+02   2.0628699e-01
   1.0304724e-02   2.7421360e-02   4.8400798e-02   2.3760541e-02   1.1392872e+02   1.7918869e-01
   1.0261152e-02   2.8005032e-02   4.6836328e-02   2.3101407e-02   1.1314157e+02   2.1527384e-01
   1.0268597e-02   2.8285410e-02   4.5278368e-02   2.2461919e-02   1.1237900e+02   1.8738799e-01
   1.0307409e-02   2.8276378e-02   4.3715502e-02   2.1870883e-02   1.1150221e+02   3.1026456e-01
   1.0353326e-02   2.8019662e-02   4.2143588e-02   2.1338659e-02   1.1040288e+02   1.4073909e+00
   1.0384791e-02   2.7573840e-02   4.0554656e-02   2.0857835e-02   1.0917241e+02   2.5011846e+00
   1.0389447e-02   2.7002360e-02   3.8927000e-02   2.0407449e-02   1.0796100e+02   2.6461509e+00
   1.0367102e-02   2.6376354e-02   3.7237734e-02   1.9956045e-02   1.0672580e+02   2.7008647e+00
   1.0330366e-02   2.5765930e-02   3.5509528e-02   1.9468497e-02   1.0551606e+02   2.8826907e+00
   1.0291588e-02   2.5225088e-02   3.3786388e-02   1.8923569e-02   1.0445969e+02   2.9103837e+00
   1.0259217e-02   2.4792184e-02   3.2105068e-02   1.8325977e-02   1.0298873e+02   2.8723008e+00
   1.0244037e-02   2.4491590e-02   3.0509154e-02   1.7689829e-02   1.0128118e+02   2.8715367e+00
   1.0258018e-02   2.4334932e-02   2.9052350e-02   1.7024920e-02   9.9532386e+01   2.8723234e+00
   1.0309054e-02   2.4319912e-02   2.7783254e-02   1.6339324e-02   9.7535734e+01   2.7484267e+00
   1.0395228e-02   2.4426878e-02   2.6727726e-02   1.5632859e-02   9.5593587e+01   2.7155957e+00
   1.0504824e-02   2.4616842e-02   2.5897808e-02   1.4904047e-02   9.3360669e+01   2.8290957e+00
   1.0621582e-02   2.4836192e-02   2.5300480e-02   1.4158920e-02   9.0891162e+01   2.9384824e+00
   1.0732864e-02   2.5034542e-02   2.4929366e-02   1.3406032e-02   8.8160264e+01   3.2512753e+00
   1.0832419e-02   2.5183212e-02   2.4758004e-02   1.2659213e-02   8.4830684e+01   3.5979613e+00
   1.0915865e-02   2.5285902e-02   2.4741510e-02   1.1936756e-02   8.0994653e+01   3.8052619e+00
   1.0981976e-02   2.5365084e-02   2.4829338e-02   1.1253596e-02   7.6354824e+01   4.0020623e+00
   1.1035479e-02   2.5433070e-02   2.4959542e-02   1.0621030e-02   7.1504861e+01   4.1094837e+00
   1.1088660e-02   2.5495238e-02   2.5052038e-02   1.0047764e-02   6.6079039e+01   4.3052531e+00
   1.1162873e-02   2.5561428e-02   2.5025610e-02   9.5375954e-03   6.0106883e+01   4.4011419e+00
   1.1280524e-02   2.5630284e-02   2.4797060e-02   9.0867484e-03   5.5040867e+01   4.3616540e+00
   1.1456099e-02   2.5686312e-02   2.4303100e-02   8.6823664e-03   4.9748247e+01   4.5728647e+00
   1.1694838e-02   2.5719506e-02   2.3544968e-02   8.3050154e-03   4.5390441e+01   4.8783344e+00
   1.1994599e-02   2.5744400e-02   2.2579142e-02   7.9325364e-03   4.2928327e+01   5.1587228e+00
   1.2350631e-02   2.5802706e-02   2.1490554e-02   7.5447874e-03   3.9676664e+01   5.3510993e+00
   1.2756006e-02   2.5938832e-02   2.0364898e-02   7.1313754e-03   3.7001856e+01   5.4240000e+00
   1.3201950e-02   2.6183720e-02   1.9270238e-02   6.6995634e-03   3.4431942e+01   5.4341270e+00
   1.3686078e-02   2.6562218e-02   1.8269380e-02   6.2680094e-03   3.1230303e+01   5.4090009e+00
   1.4209108e-02   2.7096752e-02   1.7418075e-02   5.8517216e-03   2.9598036e+01   5.4263621e+00
   1.4760300e-02   2.7804714e-02   1.6757946e-02   5.4613828e-03   2.7215460e+01   5.4622759e+00
   1.5322226e-02   2.8687806e-02   1.6319973e-02   5.1057960e-03   2.4392303e+01   5.5176083e+00
   1.5883228e-02   2.9721880e-02   1.6122750e-02   4.7908912e-03   2.2329397e+01   5.5296440e+00
   1.6434178e-02   3.0868660e-02   1.6173550e-02   4.5210808e-03   2.0480795e+01   5.5252276e+00
   1.6959886e-02   3.2092386e-02   1.6468626e-02   4.2978900e-03   1.9282876e+01   5.5324053e+00
   1.7435684e-02   3.3378886e-02   1.6990827e-02   4.1203322e-03   1.6881964e+01   5.5333035e+00
   1.7851818e-02   3.4746206e-02   1.7706704e-02   3.9865330e-03   1.4271721e+01   5.5734940e+00
   1.8229962e-02   3.6216034e-02   1.8571410e-02   3.8941908e-03   1.2407275e+01   5.5881900e+00
   1.8596828e-02   3.7802456e-02   1.9531752e-02   3.8409684e-03   1.0711063e+01   5.6068688e+00
   1.8968728e-02   3.9520422e-02   2.0519722e-02   3.8233562e-03   9.3585680e+00   5.5961582e+00
   1.9356432e-02   4.1377292e-02   2.1483530e-02   3.8373638e-03   7.6469258e+00   5.5844691e+00
   1.9765620e-02   4.3377136e-02   2.2414960e-02   3.8791030e-03   6.2210224e+00   5.6019842e+00
   2.0189492e-02   4.5521670e-02   2.3319554e-02   3.9427796e-03   4.6027421e+00   5.6000990e+00
   2.0613018e-02   4.7801218e-02   2.4191466e-02   4.0211176e-03   3.2398369e+00   5.6273185e+00
   2.1020836e-02   5.0177836e-02   2.5015286e-02   4.1070132e-03   2.9800880e+00   5.6284256e+00
   2.1390544e-02   5.2577532e-02   2.5764630e-02   4.1929062e-03   2.6098294e+00   5.6359200e+00
   2.1703550e-02   5.4900742e-02   2.6402744e-02   4.2710070e-03   2.0521586e+00   5.6210172e+00
   2.1955092e-02   5.7038874e-02   2.6913548e-02   4.3343156e-03   1.4780987e+00   5.6197985e+00
   2.2146096e-02   5.8923666e-02   2.7324616e-02   4.3768812e-03   1.3325486e+00   5.6433880e+00
   2.2287950e-02   6.0535232e-02   2.7679936e-02   4.3945624e-03   1.4275023e+00   5.5769763e+00
   2.2406046e-02   6.1873136e-02   2.8012236e-02   4.3873084e-03   1.3551080e+00   5.5737216e+00
   2.2524978e-02   6.2964896e-02   2.8338488e-02   4.3604676e-03   1.4102569e+00   5.5479463e+00
   2.2660252e-02   6.3874154e-02   2.8658982e-02   4.3215966e-03   1.3799819e+00   5.5639639e+00
   2.2821356e-02   6.4699858e-02   2.8959706e-02   4.2770544e-03   1.3769503e+00   5.4139373e+00
   2.3005002e-02   6.5545406e-02   2.9212230e-02   4.2318686e-03   1.3987362e+00   4.8759393e+00
   2.3188346e-02   6.6481828e-02   2.9385178e-02   4.1901852e-03   1.3761771e+00   4.5697524e+00
   2.3340934e-02   6.7544386e-02   2.9466068e-02   4.1540230e-03   1.3922972e+00   4.4538407e+00
   2.3443796e-02   6.8738194e-02   2.9459892e-02   4.1233716e-03   1.3784870e+00   4.2863827e+00
   2.3497566e-02   7.0030070e-02   2.9374296e-02   4.0980422e-03   1.4002383e+00   3.9525114e+00
   2.3511540e-02   7.1352106e-02   2.9205474e-02   4.0775222e-03   1.3834370e+00   3.4477473e+00
   2.3492752e-02   7.2616034e-02   2.8931932e-02   4.0607820e-03   1.3634505e+00   3.1000102e+00
   2.3452562e-02   7.3704278e-02   2.8514218e-02   4.0454864e-03   1.3818184e+00   2.9680478e+00
   2.3404168e-02   7.4532802e-02   2.7925828e-02   4.0263990e-03   1.3807917e+00   2.9592260e+00
   2.3354132e-02   7.5072896e-02   2.7194818e-02   3.9969786e-03   1.3881859e+00   2.9097897e+00
   2.3300278e-02   7.5259632e-02   2.6365588e-02   3.9530390e-03   1.3896456e+00   2.8895944e+00
   2.3226780e-02   7.5023956e-02   2.5461176e-02   3.8940008e-03   1.3871908e+00   2.9051375e+00
   2.3114270e-02   7.4376120e-02   2.4493826e-02   3.8218250e-03   1.3778278e+00   2.9524083e+00
   2.2950160e-02   7.3387578e-02   2.3464746e-02   3.7408886e-03   1.3745838e+00   2.9187017e+00
   2.2730818e-02   7.2129442e-02   2.2381858e-02   3.6566738e-03   1.3834518e+00   2.9381172e+00
   2.2462832e-02   7.0623926e-02   2.1266276e-02   3.5731622e-03   1.3843359e+00   2.9550483e+00
   2.2145068e-02   6.8839438e-02   2.0140430e-02   3.4929944e-03   1.3881823e+00   2.7613723e+00
   2.1764520e-02   6.6714444e-02   1.9038677e-02   3.4184638e-03   1.3846357e+00   2.8166505e+00
   2.1308572e-02   6.4175930e-02   1.8001427e-02   3.3509016e-03   1.3779139e+00   2.6920270e+00
   2.0757914e-02   6.1135132e-02   1.7059414e-02   3.2912606e-03   1.3888146e+00   2.5595228e+00
   2.0094866e-02   5.7551252e-02   1.6232484e-02   3.2414104e-03   1.3870868e+00   2.3922368e+00
   1.9325842e-02   5.3542524e-02   1.5528274e-02   3.2033784e-03   1.3749022e+00   2.2739313e+00
   1.8486840e-02   4.9335984e-02   1.4948025e-02   3.1789310e-03   1.3829028e+00   2.3495895e+00
   1.7636258e-02   4.5137776e-02   1.4489190e-02   3.1695122e-03   1.3783736e+00   2.1794224e+00
   1.6834060e-02   4.1109078e-02   1.4139175e-02   3.1755582e-03   1.3707224e+00   2.7300121e+00
   1.6131770e-02   3.7375596e-02   1.3878681e-02   3.1972334e-03   1.3853674e+00   2.5706411e+00
   1.5579676e-02   3.4022776e-02   1.3691926e-02   3.2353906e-03   1.3910893e+00   9.8406995e+00
   1.5226304e-02   3.1103276e-02   1.3568810e-02   3.2907072e-03   1.3826136e+00   3.1511371e+01
   1.5114606e-02   2.8649992e-02   1.3502594e-02   3.3632202e-03   1.3695824e+00   5.3095929e+01
   1.5283372e-02   2.6680814e-02   1.3493840e-02   3.4531246e-03   1.3737429e+00   6.8450620e+01
   1.5764282e-02   2.5195634e-02   1.3543862e-02   3.5599918e-03   1.3740294e+00   8.2892825e+01
   1.6576040e-02   2.4181098e-02   1.3648241e-02   3.6813516e-03   1.3611618e+00   9.3973427e+01
   1.7726892e-02   2.3609160e-02   1.3805714e-02   3.8122612e-03   1.3647279e+00   1.0080420e+02
   1.9226840e-02   2.3430476e-02   1.4015045e-02   3.9463326e-03   1.3668361e+00   1.0608860e+02
   2.1092578e-02   2.3577596e-02   1.4271873e-02   4.0774192e-03   1.3749620e+00   1.1020997e+02
   2.3340806e-02   2.3966998e-02   1.4574820e-02   4.1990168e-03   1.3703914e+00   1.1273302e+02
   2.5984022e-02   2.4504982e-02   1.4934174e-02   4.3070818e-03   1.3573855e+00   1.1456906e+02
   2.9021304e-02   2.5094900e-02   1.5377759e-02   4.4051666e-03   1.3724229e+00   1.1598499e+02
   3.2432128e-02   2.5644380e-02   1.5938248e-02   4.5005868e-03   1.3783533e+00   1.1662857e+02
   3.6172440e-02   2.6078852e-02   1.6652042e-02   4.5991670e-03   1.3748531e+00   1.1709359e+02
   4.0166812e-02   2.6335786e-02   1.7560669e-02   4.7060894e-03   1.3762655e+00   1.1731293e+02
   4.4306704e-02   2.6366820e-02   1.8699897e-02   4.8258498e-03   1.3701001e+00   1.1737213e+02
   4.8442812e-02   2.6159356e-02   2.0097652e-02   4.9623724e-03   1.3668436e+00   1.1755936e+02
   5.2400466e-02   2.5725904e-02   2.1764470e-02   5.1197340e-03   1.3700656e+00   1.1760468e+02
   5.6008064e-02   2.5095774e-02   2.3689188e-02   5.2997976e-03   1.3688626e+00   1.1761720e+02
   5.9138144e-02   2.4316316e-02   2.5844076e-02   5.5019250e-03   1.3715556e+00   1.1753012e+02
   6.1740196e-02   2.3428988e-02   2.8182554e-02   5.7235824e-03   1.3808799e+00   1.1734851e+02
   6.3782046e-02   2.2465436e-02   3.0642482e-02   5.9600162e-03   1.3849798e+00   1.1715634e+02
   6.5238004e-02   2.1464912e-02   3.3145176e-02   6.2044022e-03   1.3909209e+00   1.1680071e+02
   6.6143656e-02   2.0474952e-02   3.5596414e-02   6.4463304e-03   1.3880877e+00   1.1643516e+02
   6.6575854e-02   1.9543786e-02   3.7910406e-02   6.6726342e-03   1.3891564e+00   1.1603578e+02
   6.6606012e-02   1.8711678e-02   4.0028270e-02   6.8674920e-03   1.3908197e+00   1.1567540e+02
   6.6290880e-02   1.8004861e-02   4.1905248e-02   7.0132080e-03   1.3829546e+00   1.1533883e+02
   6.5690354e-02   1.7436442e-02   4.3491304e-02   7.0901624e-03   1.3925712e+00   1.1480107e+02
   6.4860098e-02   1.7006633e-02   4.4738062e-02   7.0814194e-03   1.3817181e+00   1.1424388e+02
   6.3847534e-02   1.6705875e-02   4.5601830e-02   6.9878976e-03   1.3907929e+00   1.1361968e+02
   6.2680160e-02   1.6520643e-02   4.6041126e-02   6.8227200e-03   1.4020500e+00   1.1302661e+02
   6.1337062e-02   1.6438783e-02   4.6028454e-02   6.5998964e-03   1.3673215e+00   1.1247157e+02
   5.9791706e-02   1.6451761e-02   4.5560310e-02   6.3366542e-03   1.3828998e+00   1.1181385e+02
   5.8048358e-02   1.6546617e-02   4.4692360e-02   6.0495498e-03   1.3947104e+00   1.1117382e+02
   5.6121652e-02   1.6702113e-02   4.3526376e-02   5.7530874e-03   1.3811297e+00   1.1037611e+02
   5.4036616e-02   1.6889457e-02   4.2162098e-02   5.4585310e-03   1.3880718e+00   1.0959573e+02
   5.1828396e-02   1.7074278e-02   4.0718008e-02   5.1723182e-03   1.3923582e+00   1.0886403e+02
   4.9528772e-02   1.7228006e-02   3.9316082e-02   4.8994228e-03   1.3956397e+00   1.0790262e+02
   4.7207120e-02   1.7341369e-02   3.8043758e-02   4.6434454e-03   1.3825867e+00   1.0656793e+02
   4.4985518e-02   1.7434487e-02   3.6974028e-02   4.4068894e-03   1.3819726e+00   1.0506944e+02
   4.2969254e-02   1.7542667e-02   3.6180464e-02   4.1925310e-03   1.3980111e+00   1.0370809e+02
   4.1226648e-02   1.7694648e-02   3.5724960e-02   4.0026096e-03   1.3991563e+00   1.0215211e+02
   3.9808406e-02   1.7913469e-02   3.5644746e-02   3.8381152e-03   1.3921989e+00   1.0068403e+02
   3.8738136e-02   1.8216441e-02   3.5956364e-02   3.7001700e-03   1.3935117e+00   9.8865478e+01
   3.8012146e-02   1.8615219e-02   3.6647256e-02   3.5899416e-03   1.3895369e+00   9.6536325e+01
   3.7607098e-02   1.9115432e-02   3.7668360e-02   3.5075920e-03   1.3916581e+00   9.4530268e+01
   3.7478660e-02   1.9710766e-02   3.8954252e-02   3.4518972e-03   1.4097140e+00   9.2055136e+01
   3.7560658e-02   2.0383498e-02   4.0432046e-02   3.4200478e-03   1.3929255e+00   8.9650457e+01
   3.7784314e-02   2.1104164e-02   4.2033158e-02   3.4104304e-03   1.3850640e+00   8.7451377e+01
   3.8104760e-02   2.1833552e-02   4.3695048e-02   3.4233772e-03   1.3961723e+00   8.4413117e+01
   3.8495112e-02   2.2519146e-02   4.5335056e-02   3.4601918e-03   1.3816120e+00   8.1308286e+01
   3.8916342e-02   2.3094574e-02   4.6854496e-02   3.5219754e-03   1.3849622e+00   7.8421731e+01
   3.9312266e-02   2.3508236e-02   4.8158718e-02   3.6092360e-03   1.4004550e+00   7.5651326e+01
   3.9642766e-02   2.3743286e-02   4.9136634e-02   3.7256418e-03   1.3989359e+00   7.2246866e+01
   3.9891900e-02   2.3813168e-02   4.9673602e-02   3.8765856e-03   1.3977572e+00   6.8451147e+01
   4.0036520e-02   2.3749586e-02   4.9709998e-02   4.0670564e-03   1.4048548e+00   6.5748220e+01
   4.0047766e-02   2.3581868e-02   4.9204946e-02   4.3027932e-03   1.3994594e+00   6.2665205e+01
   3.9911066e-02   2.3325720e-02   4.8119476e-02   4.5913778e-03   1.3855542e+00   5.8925334e+01
   3.9627622e-02   2.2982700e-02   4.6466902e-02   4.9463782e-03   1.3809724e+00   5.6463480e+01
   3.9224530e-02   2.2554384e-02   4.4289544e-02   5.3855976e-03   1.3871121e+00   5.3759513e+01
   3.8746408e-02   2.2051516e-02   4.1682852e-02   5.9273864e-03   1.3938402e+00   5.0245315e+01
   3.8244666e-02   2.1482506e-02   3.8810688e-02   6.5923428e-03   1.3862158e+00   4.7996892e+01
   3.7780210e-02   2.0859612e-02   3.5821880e-02   7.4020344e-03   1.3870777e+00   4.5955239e+01
   3.7395342e-02   2.0200902e-02   3.2822208e-02   8.3740854e-03   1.3927630e+00   4.3566826e+01
   3.7125838e-02   1.9517841e-02   2.9891362e-02   9.5201744e-03   1.3901568e+00   4.1610054e+01
   3.7037980e-02   1.8814024e-02   2.7097776e-02   1.0847170e-02   1.3947241e+00   3.9543364e+01
   3.7205322e-02   1.8096297e-02   2.4501422e-02   1.2356556e-02   1.3958128e+00   3.8209557e+01
   3.7686246e-02   1.7387239e-02   2.2144998e-02   1.4042278e-02   1.3975776e+00   3.6677826e+01
   3.8517684e-02   1.6710799e-02   2.0061662e-02   1.5888997e-02   1.4025511e+00   3.4682455e+01
   3.9709158e-02   1.6083155e-02   1.8283740e-02   1.7874603e-02   1.3912194e+00   3.2643935e+01
   4.1247756e-02   1.5522111e-02   1.6838759e-02   1.9974847e-02   1.3852756e+00   2.9314313e+01
   4.3093802e-02   1.5048061e-02   1.5749262e-02   2.2166091e-02   1.3984301e+00   2.6644477e+01
   4.5183582e-02   1.4680353e-02   1.5038327e-02   2.4422711e-02   1.3850013e+00   2.4527994e+01
   4.7462046e-02   1.4429591e-02   1.4720804e-02   2.6709597e-02   1.3755486e+00   2.2714309e+01
   4.9896774e-02   1.4297670e-02   1.4805320e-02   2.8983543e-02   1.3897940e+00   2.1991308e+01
   5.2449934e-02   1.4280699e-02   1.5303323e-02   3.1192779e-02   1.3783028e+00   2.0503889e+01
   5.5055608e-02   1.4366375e-02   1.6231668e-02   3.3274501e-02   1.3831074e+00   1.8511882e+01
   5.7617212e-02   1.4533357e-02   1.7616409e-02   3.5149983e-02   1.3882904e+00   1.6795409e+01
   6.0055244e-02   1.4758913e-02   1.9484558e-02   3.6727407e-02   1.3808841e+00   1.5538904e+01
   6.2326676e-02   1.5023811e-02   2.1868224e-02   3.7947563e-02   1.3845271e+00   1.3352010e+01
   6.4381202e-02   1.5309821e-02   2.4802506e-02   3.8804099e-02   1.3744850e+00   1.0307288e+01
   6.6201066e-02   1.5612899e-02   2.8311514e-02   3.9321503e-02   1.3953468e+00   8.6562172e+00
   6.7824828e-02   1.5941163e-02   3.2415936e-02   3.9543035e-02   1.3849402e+00   7.9105569e+00
   6.9288024e-02   1.6299601e-02   3.7125572e-02   3.9516187e-02   1.3830593e+00   7.1060207e+00
   7.0630408e-02   1.6696027e-02   4.2423300e-02   3.9287693e-02   1.3943874e+00   5.3363502e+00
   7.1932206e-02   1.7140754e-02   4.8281168e-02   3.8900615e-02   1.3739222e+00   3.4812870e+00
   7.3308268e-02   1.7641242e-02   5.4679128e-02   3.8395585e-02   1.4083610e+00   2.9621265e+00
   7.4887470e-02   1.8198802e-02   6.1577700e-02   3.7808649e-02   1.3716804e+00   3.0915938e+00
   7.6770856e-02   1.8802204e-02   6.8885694e-02   3.7155089e-02   1.3892282e+00   2.7261767e+00
   7.9005592e-02   1.9437853e-02   7.6464318e-02   3.6440909e-02   1.3847672e+00   2.2000947e+00
   8.1607290e-02   2.0100352e-02   8.4140178e-02   3.5670657e-02   1.3629453e+00   2.2637467e+00
   8.4566366e-02   2.0784370e-02   9.1722610e-02   3.4845943e-02   1.4190156e+00   1.9809382e+00
   8.7836292e-02   2.1478650e-02   9.8988714e-02   3.3969365e-02   1.3418102e+00   1.6256543e+00
   9.1331222e-02   2.2165532e-02   1.0565870e-01   3.3041669e-02   1.4270125e+00   1.5390644e+00
   9.4933124e-02   2.2825278e-02   1.1142215e-01   3.2068429e-02   1.3531947e+00   1.4146352e+00
   9.8539484e-02   2.3444132e-02   1.1600916e-01   3.1045833e-02   1.3744462e+00   1.4353250e+00
   1.0208948e-01   2.4013148e-02   1.1921677e-01   2.9965421e-02   1.4176811e+00   1.2778220e+00
   1.0549792e-01   2.4515204e-02   1.2088910e-01   2.8843311e-02   1.3116387e+00   1.1880333e+00
   1.0860471e-01   2.4917884e-02   1.2101391e-01   2.7704287e-02   1.5000172e+00   9.5098047e-01
   1.1119413e-01   2.5197458e-02   1.1970495e-01   2.6578113e-02   1.1738140e+00   7.3962675e-01
   1.1301000e-01   2.5342948e-02   1.1707413e-01   2.5502271e-02   1.3971562e+00   9.2251285e-01
   1.1380323e-01   2.5337630e-02   1.1330966e-01   2.4504321e-02   1.0781718e+00   5.5069974e-01
   1.1342725e-01   2.5183184e-02   1.0868075e-01   2.3607271e-02   1.1603819e+00   2.8935011e-01
   1.1191750e-01   2.4907466e-02   1.0343927e-01   2.2830305e-02   1.2056654e+00   4.3020251e-01
   1.0943876e-01   2.4547680e-02   9.7832044e-02   2.2186507e-02   1.1061333e+00   2.8374090e-01
   1.0613084e-01   2.4150438e-02   9.2132040e-02   2.1688689e-02   1.6064725e+01   2.6391377e-01
   1.0208078e-01   2.3759892e-02   8.6606104e-02   2.1339707e-02   4.2122773e+01   2.6636611e-01
   9.7351914e-02   2.3405562e-02   8.1445974e-02   2.1132757e-02   6.3084085e+01   2.4312100e-01
   9.1996766e-02   2.3100032e-02   7.6779122e-02   2.1071633e-02   8.1523638e+01   2.7246137e-01
   8.6092592e-02   2.2841674e-02   7.2693656e-02   2.1170291e-02   9.5801877e+01   2.5061570e-01
   7.9740938e-02   2.2617780e-02   6.9220718e-02   2.1431601e-02   1.0441358e+02   2.4498831e-01
   7.3096140e-02   2.2407792e-02   6.6338708e-02   2.1845355e-02   1.1068444e+02   2.3529942e-01
   6.6373798e-02   2.2199082e-02   6.3973560e-02   2.2393343e-02   1.1470434e+02   3.3015480e-01
   5.9789636e-02   2.1994020e-02   6.2026110e-02   2.3042875e-02   1.1759466e+02   3.9078439e-01
   5.3517864e-02   2.1801906e-02   6.0420764e-02   2.3755201e-02   1.1961363e+02   3.5637278e-01
   4.7684192e-02   2.1633402e-02   5.9110508e-02   2.4500453e-02   1.2091283e+02   3.6001795e-01
   4.2371318e-02   2.1498004e-02   5.8079506e-02   2.5251455e-02   1.2154745e+02   3.4220840e-01
   3.7617370e-02   2.1412682e-02   5.7345774e-02   2.5966487e-02   1.2165525e+02   3.4709289e-01
   3.3422518e-02   2.1404244e-02   5.6912198e-02   2.6600139e-02   1.2164610e+02   3.7062524e-01
   2.9755422e-02   2.1493940e-02   5.6742928e-02   2.7129759e-02   1.2119402e+02   2.6477348e-01
   2.6559772e-02   2.1698386e-02   5.6801250e-02   2.7540085e-02   1.2024190e+02   1.6433664e-01
   2.3758788e-02   2.2036584e-02   5.7067514e-02   2.7809051e-02   1.1924447e+02   2.0005949e-01
   2.1268918e-02   2.2523974e-02   5.7536166e-02   2.7922973e-02   1.1857778e+02   1.9170044e-01
   1.9047498e-02   2.3165226e-02   5.8221620e-02   2.7872809e-02   1.1802369e+02   1.8798434e-01
   1.7091278e-02   2.3948112e-02   5.9152274e-02   2.7635405e-02   1.1745529e+02   2.0873872e-01
   1.5399946e-02   2.4848162e-02   6.0337216e-02   2.7164839e-02   1.1680651e+02   1.8737388e-01
   1.3965852e-02   2.5833958e-02   6.1753156e-02   2.6437675e-02   1.1616086e+02   2.0715316e-01
   1.2765927e-02   2.6861960e-02   6.3339390e-02   2.5487161e-02   1.1543692e+02   1.8316066e-01
   1.1765464e-02   2.7873200e-02   6.5008712e-02   2.4366799e-02   1.1473746e+02   2.0638304e-01
   1.0927397e-02   2.8789164e-02   6.6686986e-02   2.3147499e-02   1.1436232e+02   2.0653100e-01
   1.0220617e-02   2.9532080e-02   6.8297668e-02   2.1914685e-02   1.1391884e+02   2.0363002e-01
   9.6294258e-03   3.0051080e-02   6.9720530e-02   2.0741265e-02   1.1348892e+02   2.3465781e-01
   9.1491378e-03   3.0290198e-02   7.0779264e-02   1.9688697e-02   1.1298799e+02   1.8700110e-01
   8.7742338e-03   3.0191880e-02   7.1345510e-02   1.8801169e-02   1.1224244e+02   1.0895616e+00
   8.4942058e-03   2.9764120e-02   7.1401728e-02   1.8103931e-02   1.1148572e+02   2.3965727e+00
   8.3006238e-03   2.9067478e-02   7.0917638e-02   1.7606847e-02   1.1059447e+02   2.6880593e+00
   8.1857518e-03   2.8160758e-02   6.9836332e-02   1.7303169e-02   1.0980651e+02   2.8778719e+00
   8.1356038e-03   2.7090062e-02   6.8157882e-02   1.7170641e-02   1.0902748e+02   3.1106983e+00
   8.1335008e-03   2.5896760e-02   6.5926426e-02   1.7169789e-02   1.0814271e+02   2.9691602e+00
   8.1608788e-03   2.4631496e-02   6.3193694e-02   1.7254017e-02   1.0728176e+02   2.8851160e+00
   8.2012198e-03   2.3342068e-02   6.0042254e-02   1.7381653e-02   1.0622154e+02   2.8187636e+00
   8.2449908e-03   2.2057952e-02   5.6598472e-02   1.7513021e-02   1.0505107e+02   2.8756259e+00
   8.2854338e-03   2.0799416e-02   5.2983618e-02   1.7602605e-02   1.0369855e+02   2.9271473e+00
   8.3189018e-03   1.9588153e-02   4.9307340e-02   1.7597799e-02   1.0183196e+02   2.7286459e+00
   8.3424758e-03   1.8452850e-02   4.5680934e-02   1.7449915e-02   9.9785712e+01   2.6967507e+00
   8.3548458e-03   1.7418128e-02   4.2197358e-02   1.7132907e-02   9.7803112e+01   2.8776604e+00
   8.3628928e-03   1.6505217e-02   3.8936944e-02   1.6643382e-02   9.5425990e+01   3.0675575e+00
   8.3755068e-03   1.5745134e-02   3.5976190e-02   1.5985316e-02   9.2413310e+01   3.1364871e+00
   8.3991578e-03   1.5168941e-02   3.3377726e-02   1.5172720e-02   8.8911215e+01   3.1894781e+00
   8.4397238e-03   1.4799561e-02   3.1186100e-02   1.4228414e-02   8.5531302e+01   3.3935280e+00
   8.5041998e-03   1.4653340e-02   2.9431766e-02   1.3179055e-02   8.1589742e+01   3.6101987e+00
   8.5998718e-03   1.4741848e-02   2.8136642e-02   1.2063496e-02   7.7223248e+01   3.8609566e+00
   8.7291808e-03   1.5074510e-02   2.7311070e-02   1.0923554e-02   7.4032662e+01   4.0038319e+00
   8.8897728e-03   1.5654249e-02   2.6951058e-02   9.7938404e-03   7.0572389e+01   4.0508560e+00
   9.0769918e-03   1.6476538e-02   2.7053222e-02   8.7046014e-03   6.6384524e+01   4.2292635e+00
   9.2829258e-03   1.7535359e-02   2.7619524e-02   7.6794664e-03   6.2391036e+01   4.3456192e+00
   9.4927418e-03   1.8819621e-02   2.8639640e-02   6.7357394e-03   5.7896544e+01   4.3417963e+00
   9.6940898e-03   2.0308756e-02   3.0085096e-02   5.8864132e-03   5.3137308e+01   4.3762548e+00
   9.8884458e-03   2.1977558e-02   3.1904984e-02   5.1400882e-03   4.9437883e+01   4.4443243e+00
   1.0081232e-02   2.3792792e-02   3.4016250e-02   4.5017318e-03   4.6438884e+01   4.4393713e+00
   1.0276825e-02   2.5710022e-02   3.6308042e-02   3.9727838e-03   4.2688842e+01   4.4364994e+00
   1.0480211e-02   2.7684154e-02   3.8662500e-02   3.5514728e-03   4.0069318e+01   4.5788527e+00
   1.0696110e-02   2.9675940e-02   4.0964008e-02   3.2340260e-03   3.8162559e+01   4.6494488e+00
   1.0931969e-02   3.1657346e-02   4.3083074e-02   3.0154406e-03   3.4941878e+01   4.6253773e+00
   1.1190259e-02   3.3635542e-02   4.4899806e-02   2.8900514e-03   3.2923330e+01   4.7247376e+00
   1.1468431e-02   3.5659982e-02   4.6352466e-02   2.8519178e-03   3.1661159e+01   4.8644618e+00
   1.1771179e-02   3.7783840e-02   4.7450814e-02   2.8941980e-03   2.9947729e+01   4.9123411e+00
   1.2105290e-02   4.0046558e-02   4.8256642e-02   3.0100028e-03   2.8703310e+01   4.8924615e+00
   1.2477866e-02   4.2488396e-02   4.8834442e-02   3.1931200e-03   2.6724661e+01   4.9189827e+00
   1.2902449e-02   4.5140910e-02   4.9236684e-02   3.4360278e-03   2.4282750e+01   4.9550721e+00
   1.3388433e-02   4.8010858e-02   4.9511616e-02   3.7303176e-03   2.2622380e+01   4.9180775e+00
   1.3935108e-02   5.1093312e-02   4.9682012e-02   4.0674672e-03   2.1199161e+01   4.9063261e+00
   1.4534666e-02   5.4382224e-02   4.9727330e-02   4.4377286e-03   2.0249325e+01   4.9106787e+00
   1.5171304e-02   5.7845518e-02   4.9594168e-02   4.8321512e-03   1.9622305e+01   4.9149957e+00
   1.5830730e-02   6.1406492e-02   4.9276166e-02   5.2413552e-03   1.8096984e+01   4.9305603e+00
   1.6508748e-02   6.4953998e-02   4.8869314e-02   5.6537378e-03   1.6366039e+01   4.8948991e+00
   1.7205842e-02   6.8381004e-02   4.8531646e-02   6.0573524e-03   1.4633155e+01   4.9020480e+00
   1.7915990e-02   7.1618034e-02   4.8429178e-02   6.4379428e-03   1.3220233e+01   4.9015651e+00
   1.8624750e-02   7.4611318e-02   4.8702604e-02   6.7817244e-03   1.2459721e+01   4.8511032e+00
   1.9319546e-02   7.7287344e-02   4.9477392e-02   7.0808014e-03   1.1118454e+01   4.8607183e+00
   1.9989050e-02   7.9561862e-02   5.0863516e-02   7.3348174e-03   9.3285929e+00   4.8598483e+00
   2.0626390e-02   8.1401878e-02   5.2924848e-02   7.5507784e-03   7.5868462e+00   4.8720545e+00
   2.1232838e-02   8.2852258e-02   5.5679048e-02   7.7372864e-03   6.4819941e+00   4.8608419e+00
   2.1805376e-02   8.3972852e-02   5.9094548e-02   7.9015464e-03   5.5855112e+00   4.7940607e+00
   2.2333882e-02   8.4786558e-02   6.3097674e-02   8.0513664e-03   4.2355128e+00   4.6763283e+00
   2.2806572e-02   8.5303214e-02   6.7610130e-02   8.1972654e-03   3.2771879e+00   4.5104188e+00
   2.3214128e-02   8.5551740e-02   7.2540224e-02   8.3497144e-03   2.8043790e+00   4.4653244e+00
   2.3542794e-02   8.5552346e-02   7.7743460e-02   8.5132064e-03   2.6120673e+00   4.4485004e+00
   2.3766578e-02   8.5291508e-02   8.3015428e-02   8.6862054e-03   2.0258646e+00   4.2506099e+00
   2.3853238e-02   8.4757938e-02   8.8112432e-02   8.8601224e-03   1.3533625e+00   3.7355632e+00
   2.3778116e-02   8.3986462e-02   9.2799262e-02   9.0213854e-03   1.3715476e+00   3.3040437e+00
   2.3539070e-02   8.3027002e-02   9.6868990e-02   9.1565654e-03   1.3842147e+00   3.1318119e+00
   2.3152466e-02   8.1867862e-02   1.0011258e-01   9.2493444e-03   1.3743906e+00   2.9320471e+00
   2.2648062e-02   8.0452576e-02   1.0237198e-01   9.2771344e-03   1.4053453e+00   2.9545076e+00
   2.2063398e-02   7.8725182e-02   1.0359412e-01   9.2192144e-03   1.3826056e+00   3.0312191e+00
   2.1429076e-02   7.6614400e-02   1.0374179e-01   9.0706484e-03   1.4053988e+00   3.0040887e+00
   2.0770124e-02   7.4098032e-02   1.0281771e-01   8.8365424e-03   1.3811588e+00   3.0538125e+00
   2.0104830e-02   7.1246248e-02   1.0097822e-01   8.5254534e-03   1.3932696e+00   3.1707513e+00
   1.9440006e-02   6.8155132e-02   9.8469580e-02   8.1572004e-03   1.3974322e+00   3.2108966e+00
   1.8777216e-02   6.4936342e-02   9.5571188e-02   7.7569694e-03   1.4044068e+00   3.1680615e+00
   1.8118110e-02   6.1699448e-02   9.2579602e-02   7.3499604e-03   1.3952306e+00   3.2428793e+00
   1.7464574e-02   5.8515828e-02   8.9720498e-02   6.9622212e-03   1.3783283e+00   3.2467501e+00
   1.6817924e-02   5.5420452e-02   8.7120550e-02   6.6156476e-03   1.3947168e+00   3.3935795e+00
   1.6181476e-02   5.2413144e-02   8.4855750e-02   6.3267300e-03   1.3763597e+00   3.4417375e+00
   1.5561368e-02   4.9495576e-02   8.2991606e-02   6.1056346e-03   1.3772425e+00   3.2949684e+00
   1.4967584e-02   4.6690028e-02   8.1602178e-02   5.9551694e-03   1.3831916e+00   3.2375627e+00
   1.4412124e-02   4.4027200e-02   8.0755896e-02   5.8726970e-03   1.3890026e+00   2.7366541e+00
   1.3907705e-02   4.1538516e-02   8.0473794e-02   5.8506290e-03   1.3935157e+00   2.7978976e+00
   1.3471064e-02   3.9243898e-02   8.0724992e-02   5.8831672e-03   1.3847094e+00   2.6801366e+00
   1.3122731e-02   3.7158900e-02   8.1444610e-02   5.9749068e-03   1.3897646e+00   2.5924436e+00
   1.2889117e-02   3.5292880e-02   8.2541638e-02   6.1366428e-03   1.3797328e+00   2.9398192e+00
   1.2797703e-02   3.3642520e-02   8.3904794e-02   6.3792808e-03   1.3787437e+00   3.2581275e+00
   1.2870995e-02   3.2196808e-02   8.5425718e-02   6.7117814e-03   1.3848890e+00   1.3223447e+01
   1.3129476e-02   3.0951278e-02   8.7011912e-02   7.1389404e-03   1.3734184e+00   3.3431681e+01
   1.3592125e-02   2.9916162e-02   8.8549764e-02   7.6610244e-03   1.3684570e+00   5.1734429e+01
   1.4287529e-02   2.9098018e-02   8.9904242e-02   8.2747874e-03   1.3742527e+00   6.5843449e+01
   1.5261260e-02   2.8497990e-02   9.0961294e-02   8.9738164e-03   1.3715180e+00   7.7797005e+01
   1.6565868e-02   2.8113226e-02   9.1624314e-02   9.7473284e-03   1.3656595e+00   8.7831805e+01
   1.8248750e-02   2.7940592e-02   9.1747232e-02   1.0577327e-02   1.3709949e+00   9.4798943e+01
   2.0343752e-02   2.7992340e-02   9.1182148e-02   1.1437426e-02   1.3745171e+00   9.9246320e+01
   2.2868880e-02   2.8283838e-02   8.9914088e-02   1.2293628e-02   1.3794667e+00   1.0307360e+02
   2.5822348e-02   2.8823798e-02   8.7998334e-02   1.3101480e-02   1.3870433e+00   1.0628642e+02
   2.9184444e-02   2.9618228e-02   8.5514588e-02   1.3810719e-02   1.3697610e+00   1.0898013e+02
   3.2918634e-02   3.0658166e-02   8.2618268e-02   1.4363053e-02   1.3596487e+00   1.1074446e+02
   3.6965610e-02   3.1919348e-02   7.9471698e-02   1.4700955e-02   1.3799712e+00   1.1195074e+02
   4.1239798e-02   3.3379932e-02   7.6197392e-02   1.4808759e-02   1.3667732e+00   1.1300962e+02
   4.5628074e-02   3.5015384e-02   7.2899624e-02   1.4709550e-02   1.3622828e+00   1.1361567e+02
   4.9982698e-02   3.6782134e-02   6.9665518e-02   1.4438307e-02   1.3793846e+00   1.1401131e+02
   5.4116950e-02   3.8614300e-02   6.6553338e-02   1.4035564e-02   1.3699131e+00   1.1446137e+02
   5.7838214e-02   4.0440550e-02   6.3578148e-02   1.3534386e-02   1.3818138e+00   1.1487871e+02
   6.0957490e-02   4.2198688e-02   6.0697410e-02   1.2959174e-02   1.3865979e+00   1.1498550e+02
   6.3317036e-02   4.3825284e-02   5.7876590e-02   1.2327156e-02   1.3822297e+00   1.1511014e+02
   6.4865482e-02   4.5258902e-02   5.5177260e-02   1.1651169e-02   1.3907616e+00   1.1516257e+02
   6.5603132e-02   4.6446470e-02   5.2701630e-02   1.0946234e-02   1.3820452e+00   1.1498205e+02
   6.5547036e-02   4.7335090e-02   5.0547120e-02   1.0225361e-02   1.3830960e+00   1.1476859e+02
   6.4807142e-02   4.7868794e-02   4.8826148e-02   9.5047374e-03   1.3985945e+00   1.1430420e+02
   6.3564044e-02   4.7997824e-02   4.7640840e-02   8.8078194e-03   1.4063464e+00   1.1383647e+02
   6.2008568e-02   4.7714714e-02   4.7062196e-02   8.1561954e-03   1.4049246e+00   1.1355897e+02
   6.0323844e-02   4.7059200e-02   4.7124996e-02   7.5648794e-03   1.3985805e+00   1.1333740e+02
   5.8677330e-02   4.6104860e-02   4.7832836e-02   7.0462314e-03   1.4016443e+00   1.1297767e+02
   5.7201348e-02   4.4961006e-02   4.9166650e-02   6.6126156e-03   1.4021393e+00   1.1243484e+02
   5.5967986e-02   4.3732992e-02   5.1078688e-02   6.2733602e-03   1.3923081e+00   1.1192454e+02
   5.4990052e-02   4.2491902e-02   5.3477022e-02   6.0329296e-03   1.4040418e+00   1.1140477e+02
   5.4222330e-02   4.1275134e-02   5.6217030e-02   5.8912674e-03   1.3988162e+00   1.1099272e+02
   5.3573540e-02   4.0088734e-02   5.9148732e-02   5.8444124e-03   1.3841151e+00   1.1054228e+02
   5.2938500e-02   3.8922344e-02   6.2159154e-02   5.8853052e-03   1.3943770e+00   1.0993060e+02
   5.2238530e-02   3.7761698e-02   6.5128342e-02   6.0025988e-03   1.3921527e+00   1.0926048e+02
   5.1442846e-02   3.6597038e-02   6.7902188e-02   6.1794520e-03   1.3965444e+00   1.0847602e+02
   5.0543062e-02   3.5428694e-02   7.0314684e-02   6.3962588e-03   1.3869638e+00   1.0761342e+02
   4.9522176e-02   3.4260646e-02   7.2169650e-02   6.6315934e-03   1.3808124e+00   1.0636953e+02
   4.8371296e-02   3.3101848e-02   7.3281676e-02   6.8656520e-03   1.3884375e+00   1.0504179e+02
   4.7140060e-02   3.1987344e-02   7.3524358e-02   7.0841304e-03   1.3842211e+00   1.0357432e+02
   4.5909562e-02   3.0961796e-02   7.2803048e-02   7.2700654e-03   1.3970578e+00   1.0185848e+02
   4.4741226e-02   3.0045744e-02   7.1154784e-02   7.4067534e-03   1.3874752e+00   1.0032316e+02
   4.3699710e-02   2.9256732e-02   6.8767808e-02   7.4869894e-03   1.3817115e+00   9.8380203e+01
   4.2861946e-02   2.8630230e-02   6.5826164e-02   7.5099214e-03   1.3926508e+00   9.6340308e+01
   4.2300670e-02   2.8200174e-02   6.2481604e-02   7.4837504e-03   1.3906979e+00   9.4020671e+01
   4.2067590e-02   2.7976322e-02   5.8884946e-02   7.4233034e-03   1.3979874e+00   9.1483734e+01
   4.2180710e-02   2.7959602e-02   5.5192818e-02   7.3391034e-03   1.3989446e+00   8.9452288e+01
   4.2634148e-02   2.8178010e-02   5.1568898e-02   7.2371954e-03   1.3913684e+00   8.7000329e+01
   4.3410086e-02   2.8670592e-02   4.8147658e-02   7.1209454e-03   1.3953333e+00   8.4268878e+01
   4.4476736e-02   2.9454580e-02   4.5015982e-02   6.9888794e-03   1.4029418e+00   8.1500278e+01
   4.5772428e-02   3.0530020e-02   4.2225664e-02   6.8355186e-03   1.3950106e+00   7.9064668e+01
   4.7209176e-02   3.1886358e-02   3.9798426e-02   6.6538496e-03   1.3874435e+00   7.5936649e+01
   4.8699770e-02   3.3494592e-02   3.7718802e-02   6.4360708e-03   1.3903767e+00   7.2459483e+01
   5.0148200e-02   3.5302056e-02   3.5943522e-02   6.1759974e-03   1.3839294e+00   7.0688263e+01
   5.1448668e-02   3.7242518e-02   3.4411236e-02   5.8756738e-03   1.3745397e+00   6.7785359e+01
   5.2521566e-02   3.9245130e-02   3.3041602e-02   5.5469512e-03   1.3925045e+00   6.4094837e+01
   5.3309838e-02   4.1240684e-02   3.1786272e-02   5.2068270e-03   1.4023798e+00   6.0552995e+01
   5.3796900e-02   4.3201450e-02   3.0652770e-02   4.8756964e-03   1.3940347e+00   5.7068761e+01
   5.4005764e-02   4.5160664e-02   2.9654832e-02   4.5739508e-03   1.3972996e+00   5.5030737e+01
   5.3952818e-02   4.7164290e-02   2.8794368e-02   4.3186036e-03   1.3902251e+00   5.2173983e+01
   5.3684444e-02   4.9247846e-02   2.8062934e-02   4.1265966e-03   1.3919345e+00   5.0113003e+01
   5.3286570e-02   5.1443756e-02   2.7453662e-02   4.0181316e-03   1.3925549e+00   4.8206755e+01
   5.2832568e-02   5.3753042e-02   2.6968792e-02   4.0163172e-03   1.3897764e+00   4.5309163e+01
   5.2361118e-02   5.6126580e-02   2.6596876e-02   4.1462268e-03   1.3945038e+00   4.4154322e+01
   5.1891660e-02   5.8469074e-02   2.6313868e-02   4.4330020e-03   1.3885787e+00   4.1884775e+01
   5.1454894e-02   6.0654590e-02   2.6092464e-02   4.9003906e-03   1.3924662e+00   3.9103922e+01
   5.1068388e-02   6.2554106e-02   2.5918046e-02   5.5704880e-03   1.3942411e+00   3.7151363e+01
   5.0728186e-02   6.4005324e-02   2.5800954e-02   6.4620640e-03   1.3929347e+00   3.5512180e+01
   5.0441074e-02   6.4839516e-02   2.5750986e-02   7.5920274e-03   1.3900894e+00   3.4473488e+01
   5.0229908e-02   6.4955806e-02   2.5762360e-02   8.9770054e-03   1.3943889e+00   3.2341275e+01
   5.0131172e-02   6.4287814e-02   2.5832692e-02   1.0629899e-02   1.4053584e+00   3.0058681e+01
   5.0169802e-02   6.2835530e-02   2.5981100e-02   1.2555098e-02   1.3899429e+00   2.7603222e+01
   5.0333784e-02   6.0681618e-02   2.6233330e-02   1.4746686e-02   1.3851695e+00   2.4612068e+01
   5.0596940e-02   5.7932922e-02   2.6608602e-02   1.7192397e-02   1.3941686e+00   2.2779513e+01
   5.0951896e-02   5.4738406e-02   2.7118146e-02   1.9873531e-02   1.3983519e+00   2.1691559e+01
   5.1400650e-02   5.1267062e-02   2.7768550e-02   2.2759331e-02   1.4003417e+00   2.0540068e+01
   5.1949538e-02   4.7685050e-02   2.8582068e-02   2.5802725e-02   1.3870151e+00   1.9349702e+01
   5.2619494e-02   4.4152520e-02   2.9598474e-02   2.8941085e-02   1.3799206e+00   1.7774875e+01
   5.3417084e-02   4.0792660e-02   3.0880074e-02   3.2102959e-02   1.3866923e+00   1.6210119e+01
   5.4331736e-02   3.7699892e-02   3.2509578e-02   3.5214239e-02   1.3970281e+00   1.4646012e+01
   5.5344952e-02   3.4948270e-02   3.4556210e-02   3.8201713e-02   1.3797391e+00   1.2719118e+01
   5.6405662e-02   3.2584750e-02   3.7061416e-02   4.0982611e-02   1.3676714e+00   1.0510663e+01
   5.7457450e-02   3.0623186e-02   4.0051354e-02   4.3455211e-02   1.3970782e+00   8.1501140e+00
   5.8474296e-02   2.9052266e-02   4.3566026e-02   4.5512897e-02   1.3979349e+00   7.2324309e+00
   5.9445914e-02   2.7853612e-02   4.7655230e-02   4.7056989e-02   1.3925251e+00   6.7350603e+00
   6.0364926e-02   2.6993258e-02   5.2348814e-02   4.8012701e-02   1.3881780e+00   5.1541646e+00
   6.1223030e-02   2.6417260e-02   5.7663300e-02   4.8368569e-02   1.4027428e+00   4.0380724e+00
   6.2017788e-02   2.6079018e-02   6.3612692e-02   4.8194967e-02   1.4095259e+00   3.3550925e+00
   6.2766706e-02   2.5962472e-02   7.0204030e-02   4.7597775e-02   1.3615557e+00   3.3212403e+00
   6.3512066e-02   2.6064536e-02   7.7402966e-02   4.6676687e-02   1.3949705e+00   3.1418774e+00
   6.4298948e-02   2.6369264e-02   8.5119710e-02   4.5528839e-02   1.3772557e+00   2.3260230e+00
   6.5168222e-02   2.6843220e-02   9.3234460e-02   4.4241367e-02   1.3841720e+00   2.0825173e+00
   6.6175914e-02   2.7440358e-02   1.0161048e-01   4.2883833e-02   1.4108880e+00   1.6527754e+00
   6.7386808e-02   2.8112034e-02   1.1008404e-01   4.1517973e-02   1.3615765e+00   1.3911836e+00
   6.8857946e-02   2.8804364e-02   1.1841763e-01   4.0203643e-02   1.4275635e+00   1.4683998e+00
   7.0608868e-02   2.9463682e-02   1.2634261e-01   3.8991417e-02   1.3451820e+00   1.3773923e+00
   7.2632356e-02   3.0039390e-02   1.3357755e-01   3.7916787e-02   1.4159496e+00   1.3358965e+00
   7.4927906e-02   3.0484030e-02   1.3973641e-01   3.7001149e-02   1.3971002e+00   1.1781932e+00
   7.7481658e-02   3.0787044e-02   1.4433668e-01   3.6250057e-02   1.3301025e+00   1.0134300e+00
   8.0238506e-02   3.0964810e-02   1.4688857e-01   3.5662169e-02   1.4662090e+00   7.9176564e-01
   8.3093098e-02   3.1027274e-02   1.4709971e-01   3.5219987e-02   1.2950333e+00   8.1377308e-01
   8.5931864e-02   3.0987244e-02   1.4497471e-01   3.4892113e-02   1.4966701e+00   6.6477323e-01
   8.8628094e-02   3.0864382e-02   1.4073204e-01   3.4663299e-02   1.2246194e+00   1.8568547e-01
   9.1011280e-02   3.0683228e-02   1.3480020e-01   3.4527469e-02   1.3179294e+00   1.8786039e-01
   9.2936748e-02   3.0467332e-02   1.2767548e-01   3.4486989e-02   1.2544503e+00   2.4413632e-01
   9.4285886e-02   3.0228494e-02   1.1976222e-01   3.4553167e-02   9.4794136e-01   2.0779141e-01
   9.4930844e-02   2.9965532e-02   1.1141518e-01   3.4719427e-02   1.5582585e+00   2.0745851e-01
   9.4757774e-02   2.9672644e-02   1.0296525e-01   3.4949509e-02   2.3098156e-01   1.8520628e-01
   9.3658894e-02   2.9349618e-02   9.4684342e-02   3.5181899e-02   1.0562716e+01   2.2285924e-01
   9.1533422e-02   2.8996852e-02   8.6757160e-02   3.5338581e-02   3.5721538e+01   1.9675368e-01
   8.8328602e-02   2.8612774e-02   7.9299214e-02   3.5339707e-02   5.7056450e+01   1.8898264e-01
   8.4116088e-02   2.8195080e-02   7.2389162e-02   3.5151109e-02   7.4591279e+01   1.8953359e-01
   7.9081838e-02   2.7735464e-02   6.6085764e-02   3.4802267e-02   8.9652138e+01   1.8165960e-01
   7.3425494e-02   2.7229902e-02   6.0429484e-02   3.4355671e-02   9.9140493e+01   1.9208154e-01
   6.7357866e-02   2.6687352e-02   5.5439608e-02   3.3890823e-02   1.0638202e+02   1.8397167e-01
   6.1114550e-02   2.6114226e-02   5.1126338e-02   3.3478723e-02   1.1131473e+02   1.8716764e-01
   5.4903060e-02   2.5521980e-02   4.7493164e-02   3.3176797e-02   1.1458534e+02   1.8724083e-01
   4.8878468e-02   2.4955752e-02   4.4536600e-02   3.3044195e-02   1.1728944e+02   1.8007726e-01
   4.3162194e-02   2.4483688e-02   4.2257704e-02   3.3132817e-02   1.1928683e+02   1.7361823e-01
   3.7851272e-02   2.4172902e-02   4.0670514e-02   3.3473575e-02   1.2047104e+02   1.7709657e-01
   3.3008178e-02   2.4090068e-02   3.9774924e-02   3.4065999e-02   1.2084634e+02   1.8282549e-01
   2.8669514e-02   2.4311648e-02   3.9548018e-02   3.4892441e-02   1.2102038e+02   2.0981461e-01
   2.4849452e-02   2.4916450e-02   3.9956236e-02   3.5937871e-02   1.2095990e+02   2.1092114e-01
   2.1539934e-02   2.5970730e-02   4.0954008e-02   3.7168351e-02   1.2066026e+02   1.8311456e-01
   1.8732632e-02   2.7537876e-02   4.2522192e-02   3.8531629e-02   1.2005818e+02   1.9863763e-01
   1.6417456e-02   2.9679042e-02   4.4665252e-02   3.9978389e-02   1.1942475e+02   1.9451497e-01
   1.4572088e-02   3.2434430e-02   4.7375486e-02   4.1439525e-02   1.1914291e+02   2.0815009e-01
   1.3169122e-02   3.5817676e-02   5.0645920e-02   4.2832825e-02   1.1873504e+02   1.9560876e-01
   1.2177648e-02   3.9815376e-02   5.4469302e-02   4.4064643e-02   1.1823285e+02   1.7265666e-01
   1.1564022e-02   4.4381082e-02   5.8820958e-02   4.5044561e-02   1.1780577e+02   2.0246154e-01
   1.1295572e-02   4.9434096e-02   6.3642454e-02   4.5754991e-02   1.1699204e+02   1.7290154e-01
   1.1340860e-02   5.4862388e-02   6.8828532e-02   4.6207071e-02   1.1590085e+02   2.1598295e-01
   1.1669621e-02   6.0527628e-02   7.4220674e-02   4.6397781e-02   1.1493266e+02   1.8976468e-01
   1.2257700e-02   6.6293760e-02   7.9606858e-02   4.6346691e-02   1.1387538e+02   2.0343835e-01
   1.3090060e-02   7.2035356e-02   8.4708444e-02   4.6065073e-02   1.1268312e+02   2.0234165e-01
   1.4157258e-02   7.7604422e-02   8.9192174e-02   4.5515079e-02   1.1170395e+02   3.9784365e-01
   1.5449568e-02   8.2831294e-02   9.2717512e-02   4.4643773e-02   1.1075917e+02   1.8641417e+00
   1.6948746e-02   8.7548204e-02   9.4893562e-02   4.3430669e-02   1.0950903e+02   3.0679893e+00
   1.8629596e-02   9.1584910e-02   9.5365632e-02   4.1878737e-02   1.0808783e+02   3.4207844e+00
   2.0467292e-02   9.4756098e-02   9.4047488e-02   4.0000493e-02   1.0664177e+02   4.0991027e+00
   2.2435390e-02   9.6910700e-02   9.1121262e-02   3.7811761e-02   1.0532109e+02   4.0940912e+00
   2.4498834e-02   9.7940176e-02   8.6911398e-02   3.5347017e-02   1.0406789e+02   3.7523275e+00
   2.6612894e-02   9.7722696e-02   8.1765906e-02   3.2677909e-02   1.0269671e+02   3.6126903e+00
   2.8726488e-02   9.6259576e-02   7.5985296e-02   2.9876049e-02   1.0136692e+02   3.3483730e+00
   3.0775278e-02   9.3725272e-02   6.9854988e-02   2.6995273e-02   9.9800532e+01   3.3967279e+00
   3.2676154e-02   9.0329712e-02   6.3641490e-02   2.4090349e-02   9.7748145e+01   3.5377851e+00
   3.4346920e-02   8.6340646e-02   5.7559088e-02   2.1231771e-02   9.5639620e+01   3.6847817e+00
   3.5720606e-02   8.2066448e-02   5.1761274e-02   1.8492933e-02   9.3453248e+01   3.9239968e+00
   3.6720700e-02   7.7781504e-02   4.6346674e-02   1.5926352e-02   9.0600472e+01   3.9032319e+00
   3.7273268e-02   7.3707592e-02   4.1368912e-02   1.3564749e-02   8.7471007e+01   3.8305435e+00
   3.7387064e-02   6.9985632e-02   3.6851176e-02   1.1425996e-02   8.4528307e+01   4.1329148e+00
   3.7165900e-02   6.6692426e-02   3.2806234e-02   9.5202404e-03   8.0738820e+01   4.5253017e+00
   3.6744466e-02   6.3845168e-02   2.9224990e-02   7.8521954e-03   7.6083719e+01   4.7314520e+00
   3.6262824e-02   6.1415072e-02   2.6081580e-02   6.4173608e-03   7.1398075e+01   4.7035204e+00
   3.5851276e-02   5.9337570e-02   2.3358992e-02   5.2047424e-03   6.6811693e+01   4.6535987e+00
   3.5616954e-02   5.7512528e-02   2.1044232e-02   4.1988826e-03   6.1839454e+01   4.7476062e+00
   3.5662754e-02   5.5842932e-02   1.9117646e-02   3.3827206e-03   5.6355562e+01   4.7544154e+00
   3.6078820e-02   5.4219496e-02   1.7558705e-02   2.7388712e-03   5.1081805e+01   4.7851006e+00
   3.6920792e-02   5.2559152e-02   1.6362619e-02   2.2496688e-03   4.5371289e+01   4.8296073e+00
   3.8210796e-02   5.0869138e-02   1.5534813e-02   1.8976536e-03   4.0531032e+01   4.8384604e+00
   3.9934214e-02   4.9200318e-02   1.5077355e-02   1.6653822e-03   3.7505999e+01   4.8894454e+00
   4.2041586e-02   4.7617120e-02   1.4990703e-02   1.5359378e-03   3.4947149e+01   4.9006161e+00
   4.4450820e-02   4.6177046e-02   1.5272949e-02   1.4931506e-03   3.3475238e+01   4.9443717e+00
   4.7042080e-02   4.4921116e-02   1.5917920e-02   1.5215758e-03   3.1211037e+01   5.0105265e+00
   4.9655786e-02   4.3881738e-02   1.6912119e-02   1.6056970e-03   2.7867067e+01   5.1079085e+00
   5.2084190e-02   4.3060662e-02   1.8238102e-02   1.7298892e-03   2.6015027e+01   5.0945881e+00
   5.4092604e-02   4.2457538e-02   1.9875698e-02   1.8792840e-03   2.3571529e+01   5.0769554e+00
   5.5444946e-02   4.2082596e-02   2.1815496e-02   2.0408756e-03   2.1064280e+01   5.2195700e+00
   5.5931232e-02   4.1935864e-02   2.4076034e-02   2.2046770e-03   2.0268077e+01   5.1710023e+00
   5.5440678e-02   4.2042928e-02   2.6676236e-02   2.3640080e-03   1.8864768e+01   5.1115888e+00
   5.3973638e-02   4.2464348e-02   2.9624584e-02   2.5153644e-03   1.6930607e+01   5.1638379e+00
   5.1635098e-02   4.3261362e-02   3.2928234e-02   2.6565132e-03   1.5293456e+01   5.1529658e+00
   4.8640106e-02   4.4472792e-02   3.6577668e-02   2.7850844e-03   1.4020371e+01   5.1906282e+00
   4.5228140e-02   4.6122358e-02   4.0545350e-02   2.8997770e-03   1.2245267e+01   5.2109254e+00
   4.1598590e-02   4.8235748e-02   4.4772526e-02   3.0011054e-03   1.0379903e+01   5.1883012e+00
   3.7914052e-02   5.0818290e-02   4.9167860e-02   3.0905978e-03   8.9659472e+00   5.1613418e+00
   3.4307588e-02   5.3876590e-02   5.3629446e-02   3.1698290e-03   7.0013436e+00   5.1535741e+00
   3.0889796e-02   5.7464364e-02   5.8025104e-02   3.2393410e-03   6.2490889e+00   5.1859331e+00
   2.7746162e-02   6.1652660e-02   6.2175960e-02   3.2973020e-03   5.7226125e+00   5.2227523e+00
   2.4939182e-02   6.6494040e-02   6.5851970e-02   3.3418934e-03   3.9930572e+00   5.1965824e+00
   2.2512178e-02   7.1993876e-02   6.8816808e-02   3.3737356e-03   3.2752412e+00   5.1545334e+00
   2.0487028e-02   7.8107402e-02   7.0904832e-02   3.3938200e-03   3.1162549e+00   5.1290202e+00
   1.8865428e-02   8.4748314e-02   7.2013788e-02   3.4026900e-03   2.6579530e+00   4.9614108e+00
   1.7632206e-02   9.1754508e-02   7.2117942e-02   3.4003738e-03   2.4148497e+00   4.8736644e+00
   1.6759226e-02   9.8908908e-02   7.1274594e-02   3.3859060e-03   1.8655437e+00   4.9287265e+00
   1.6210574e-02   1.0596206e-01   6.9554160e-02   3.3582354e-03   1.3661320e+00   4.9128107e+00
   1.5944016e-02   1.1261178e-01   6.7046616e-02   3.3177114e-03   1.3909118e+00   4.8497105e+00
   1.5911706e-02   1.1844828e-01   6.3896062e-02   3.2666926e-03   1.3998464e+00   4.7731066e+00
   1.6064656e-02   1.2297910e-01   6.0266724e-02   3.2075014e-03   1.3794910e+00   4.7489374e+00
   1.6352484e-02   1.2587265e-01   5.6323588e-02   3.1413146e-03   1.3917657e+00   4.7294193e+00
   1.6732240e-02   1.2705006e-01   5.2237290e-02   3.0699420e-03   1.3814376e+00   4.6255827e+00
   1.7182584e-02   1.2664614e-01   4.8147992e-02   2.9966904e-03   1.3967399e+00   4.3368157e+00
   1.7700126e-02   1.2497191e-01   4.4139678e-02   2.9253814e-03   1.3859274e+00   3.8687111e+00
   1.8281588e-02   1.2232378e-01   4.0249660e-02   2.8595776e-03   1.3854156e+00   3.3529758e+00
   1.8913886e-02   1.1893120e-01   3.6485954e-02   2.8020472e-03   1.3934218e+00   3.0528050e+00
   1.9581028e-02   1.1500994e-01   3.2883304e-02   2.7543026e-03   1.3897018e+00   3.0794437e+00
   2.0259934e-02   1.1073737e-01   2.9518852e-02   2.7173374e-03   1.3917938e+00   3.0181762e+00
   2.0910082e-02   1.0623929e-01   2.6463150e-02   2.6916916e-03   1.3885076e+00   3.0235935e+00
   2.1477136e-02   1.0154908e-01   2.3763268e-02   2.6776010e-03   1.3975610e+00   3.0631620e+00
   2.1899346e-02   9.6631976e-02   2.1448470e-02   2.6761700e-03   1.3970987e+00   2.8411592e+00
   2.2116518e-02   9.1525240e-02   1.9536100e-02   2.6882920e-03   1.3900848e+00   2.9058875e+00
   2.2084348e-02   8.6357398e-02   1.8036182e-02   2.7128184e-03   1.3961205e+00   2.9944217e+00
   2.1781072e-02   8.1232938e-02   1.6953344e-02   2.7468708e-03   1.3900252e+00   2.9775301e+00
   2.1213448e-02   7.6165850e-02   1.6285783e-02   2.7869862e-03   1.3894372e+00   3.0437558e+00
   2.0425762e-02   7.1123250e-02   1.6017423e-02   2.8303826e-03   1.3921256e+00   2.9899320e+00
   1.9483184e-02   6.6153658e-02   1.6122154e-02   2.8768560e-03   1.3921756e+00   3.1596943e+00
   1.8454456e-02   6.1394346e-02   1.6567594e-02   2.9284606e-03   1.3841773e+00   3.1223741e+00
   1.7406368e-02   5.6952238e-02   1.7314003e-02   2.9871370e-03   1.3778671e+00   3.1869163e+00
   1.6390460e-02   5.2868962e-02   1.8312797e-02   3.0536786e-03   1.3839215e+00   3.2165859e+00
   1.5443848e-02   4.9147970e-02   1.9499062e-02   3.1271418e-03   1.3793983e+00   3.0235939e+00
   1.4591600e-02   4.5777736e-02   2.0793022e-02   3.2059114e-03   1.3877592e+00   3.2127507e+00
   1.3843827e-02   4.2731146e-02   2.2104684e-02   3.2895484e-03   1.3949023e+00   2.9386376e+00
   1.3196945e-02   3.9957468e-02   2.3345772e-02   3.3785502e-03   1.3796904e+00   3.1958456e+00
   1.2636968e-02   3.7395634e-02   2.4432502e-02   3.4740926e-03   1.3787922e+00   3.0281100e+00
   1.2147234e-02   3.4966994e-02   2.5280442e-02   3.5773434e-03   1.3784096e+00   9.1073129e+00
   1.1721848e-02   3.2598640e-02   2.5839028e-02   3.6882500e-03   1.3793172e+00   2.9781812e+01
   1.1387807e-02   3.0287932e-02   2.6100896e-02   3.8059084e-03   1.3760403e+00   5.1987013e+01
   1.1204059e-02   2.8084320e-02   2.6075576e-02   3.9295888e-03   1.3595634e+00   6.8022978e+01
   1.1237871e-02   2.6033458e-02   2.5795022e-02   4.0585186e-03   1.3745800e+00   8.2673543e+01
   1.1552992e-02   2.4167854e-02   2.5307254e-02   4.1905526e-03   1.3846847e+00   9.3562559e+01
   1.2204796e-02   2.2502964e-02   2.4651374e-02   4.3213704e-03   1.3710198e+00   1.0055151e+02
   1.3238129e-02   2.1037746e-02   2.3857080e-02   4.4456690e-03   1.3773505e+00   1.0638953e+02
   1.4687034e-02   1.9767434e-02   2.2958398e-02   4.5598892e-03   1.3733655e+00   1.1066235e+02
   1.6571564e-02   1.8689656e-02   2.1992522e-02   4.6642306e-03   1.3608983e+00   1.1347999e+02
   1.8900126e-02   1.7801977e-02   2.0986296e-02   4.7614120e-03   1.3746497e+00   1.1554506e+02
   2.1670362e-02   1.7096029e-02   1.9950008e-02   4.8534664e-03   1.3712137e+00   1.1665091e+02
   2.4862976e-02   1.6556295e-02   1.8884519e-02   4.9420354e-03   1.3698895e+00   1.1728819e+02
   2.8439320e-02   1.6163864e-02   1.7794181e-02   5.0275914e-03   1.3849260e+00   1.1781571e+02
   3.2339584e-02   1.5894744e-02   1.6689407e-02   5.1079014e-03   1.3757093e+00   1.1793478e+02
   3.6491520e-02   1.5725793e-02   1.5593281e-02   5.1812388e-03   1.3746426e+00   1.1799275e+02
   4.0808268e-02   1.5649419e-02   1.4544417e-02   5.2463640e-03   1.3775515e+00   1.1804433e+02
   4.5168226e-02   1.5661630e-02   1.3578959e-02   5.3031258e-03   1.3756904e+00   1.1801957e+02
   4.9419510e-02   1.5749305e-02   1.2724308e-02   5.3562130e-03   1.3778693e+00   1.1778813e+02
   5.3393390e-02   1.5893804e-02   1.2001802e-02   5.4130758e-03   1.3732687e+00   1.1735358e+02
   5.6947948e-02   1.6067599e-02   1.1422393e-02   5.4794444e-03   1.3860779e+00   1.1709955e+02
   6.0019086e-02   1.6241874e-02   1.0989527e-02   5.5576716e-03   1.3977699e+00   1.1676319e+02
   6.2609142e-02   1.6387786e-02   1.0703509e-02   5.6475154e-03   1.3832121e+00   1.1637838e+02
   6.4769126e-02   1.6475795e-02   1.0558149e-02   5.7458536e-03   1.3826719e+00   1.1626348e+02
   6.6574802e-02   1.6491515e-02   1.0540987e-02   5.8468940e-03   1.3895867e+00   1.1618026e+02
   6.8082408e-02   1.6428177e-02   1.0640142e-02   5.9459134e-03   1.3813941e+00   1.1601858e+02
   6.9297218e-02   1.6279889e-02   1.0844154e-02   6.0413934e-03   1.3835402e+00   1.1595553e+02
   7.0157136e-02   1.6054465e-02   1.1136319e-02   6.1335912e-03   1.3920828e+00   1.1594479e+02
   7.0540868e-02   1.5771202e-02   1.1497900e-02   6.2212824e-03   1.3886597e+00   1.1580823e+02
   7.0321174e-02   1.5450787e-02   1.1914381e-02   6.3006908e-03   1.3879263e+00   1.1565540e+02
   6.9472894e-02   1.5112880e-02   1.2372132e-02   6.3693530e-03   1.4062850e+00   1.1547614e+02
   6.8091280e-02   1.4778075e-02   1.2851309e-02   6.4265846e-03   1.4070795e+00   1.1524206e+02
   6.6295242e-02   1.4464185e-02   1.3326433e-02   6.4700716e-03   1.3954721e+00   1.1497134e+02
   6.4185650e-02   1.4182574e-02   1.3771190e-02   6.4949422e-03   1.3956877e+00   1.1448582e+02
   6.1865210e-02   1.3946726e-02   1.4163157e-02   6.4926298e-03   1.3858249e+00   1.1385199e+02
   5.9451314e-02   1.3776499e-02   1.4494947e-02   6.4562950e-03   1.3883055e+00   1.1330161e+02
   5.7058250e-02   1.3690864e-02   1.4778544e-02   6.3876480e-03   1.3904335e+00   1.1271086e+02
   5.4780410e-02   1.3705965e-02   1.5037887e-02   6.2916494e-03   1.3882559e+00   1.1190696e+02
   5.2686708e-02   1.3834707e-02   1.5300677e-02   6.1725292e-03   1.3905860e+00   1.1111033e+02
   5.0815082e-02   1.4081304e-02   1.5587958e-02   6.0358758e-03   1.3959786e+00   1.1025962e+02
   4.9186940e-02   1.4442533e-02   1.5919144e-02   5.8905402e-03   1.4089288e+00   1.0932462e+02
   4.7819274e-02   1.4911865e-02   1.6324640e-02   5.7481542e-03   1.3959362e+00   1.0831710e+02
   4.6732852e-02   1.5480288e-02   1.6844612e-02   5.6190750e-03   1.3953166e+00   1.0703480e+02
   4.5951362e-02   1.6136432e-02   1.7522861e-02   5.5112124e-03   1.3913446e+00   1.0565425e+02
   4.5483414e-02   1.6863864e-02   1.8396792e-02   5.4300066e-03   1.3774374e+00   1.0429018e+02
   4.5311902e-02   1.7639263e-02   1.9492642e-02   5.3765406e-03   1.3946839e+00   1.0295203e+02
   4.5384830e-02   1.8431258e-02   2.0823022e-02   5.3478426e-03   1.3949526e+00   1.0149970e+02
   4.5630358e-02   1.9203462e-02   2.2383872e-02   5.3388588e-03   1.3979001e+00   1.0007842e+02
   4.6000720e-02   1.9914310e-02   2.4156046e-02   5.3432498e-03   1.3979369e+00   9.8495861e+01
   4.6465800e-02   2.0519000e-02   2.6107828e-02   5.3515644e-03   1.3847327e+00   9.6459541e+01
   4.6979934e-02   2.0989888e-02   2.8195296e-02   5.3500852e-03   1.3987574e+00   9.4543455e+01
   4.7520730e-02   2.1321938e-02   3.0355740e-02   5.3248134e-03   1.4037447e+00   9.2554176e+01
   4.8109476e-02   2.1526048e-02   3.2507388e-02   5.2671116e-03   1.3825911e+00   9.0680905e+01
   4.8756002e-02   2.1622750e-02   3.4539128e-02   5.1752308e-03   1.3790354e+00   8.8955066e+01
   4.9431440e-02   2.1622282e-02   3.6321046e-02   5.0506690e-03   1.3903446e+00   8.6732087e+01
   5.0074374e-02   2.1519690e-02   3.7720648e-02   4.8938276e-03   1.3887619e+00   8.4418245e+01
   5.0637742e-02   2.1310156e-02   3.8604600e-02   4.7043498e-03   1.3884948e+00   8.1961603e+01
   5.1116142e-02   2.1000998e-02   3.8917970e-02   4.4872154e-03   1.3874373e+00   8.0048299e+01
   5.1490618e-02   2.0610562e-02   3.8702338e-02   4.2605836e-03   1.3961892e+00   7.8040293e+01
   5.1738620e-02   2.0153622e-02   3.8028354e-02   4.0560048e-03   1.3981057e+00   7.5425449e+01
   5.1876554e-02   1.9640072e-02   3.6983064e-02   3.9097048e-03   1.3858985e+00   7.3649459e+01
   5.1919206e-02   1.9088008e-02   3.5656290e-02   3.8556100e-03   1.3974114e+00   7.0558021e+01
   5.1855832e-02   1.8515553e-02   3.4138110e-02   3.9258858e-03   1.3942816e+00   6.7213275e+01
   5.1675026e-02   1.7929137e-02   3.2512144e-02   4.1515460e-03   1.3799147e+00   6.5303245e+01
   5.1365218e-02   1.7329281e-02   3.0839798e-02   4.5614478e-03   1.3806823e+00   6.2020167e+01
   5.0914356e-02   1.6717385e-02   2.9168218e-02   5.1836670e-03   1.3856114e+00   5.8771398e+01
   5.0331836e-02   1.6097818e-02   2.7533292e-02   6.0440842e-03   1.3938933e+00   5.6555795e+01
   4.9641188e-02   1.5474065e-02   2.5970740e-02   7.1647254e-03   1.3853614e+00   5.3943083e+01
   4.8869594e-02   1.4846669e-02   2.4507420e-02   8.5637954e-03   1.3789730e+00   5.1409086e+01
   4.8039510e-02   1.4214339e-02   2.3152576e-02   1.0256271e-02   1.3859877e+00   4.9225341e+01
   4.7170288e-02   1.3576341e-02   2.1909596e-02   1.2252906e-02   1.3852131e+00   4.7014924e+01
   4.6311464e-02   1.2937911e-02   2.0776412e-02   1.4555192e-02   1.3896054e+00   4.4531896e+01
   4.5520286e-02   1.2312845e-02   1.9747704e-02   1.7152617e-02   1.3860681e+00   4.1879965e+01
   4.4840900e-02   1.1721346e-02   1.8819649e-02   2.0018761e-02   1.3771445e+00   3.9624959e+01
   4.4326962e-02   1.1182289e-02   1.7986100e-02   2.3112279e-02   1.3801512e+00   3.8081804e+01
   4.4014938e-02   1.0711442e-02   1.7231324e-02   2.6377419e-02   1.3776573e+00   3.6502785e+01
   4.3915700e-02   1.0325731e-02   1.6552126e-02   2.9740479e-02   1.3941997e+00   3.4595302e+01
   4.4049642e-02   1.0041387e-02   1.5975760e-02   3.3116013e-02   1.4023680e+00   3.2400072e+01
   4.4437082e-02   9.8710910e-03   1.5541593e-02   3.6414699e-02   1.3841158e+00   2.9325186e+01
   4.5069218e-02   9.8218096e-03   1.5303311e-02   3.9559557e-02   1.3930088e+00   2.6504199e+01
   4.5906878e-02   9.8931536e-03   1.5329225e-02   4.2492273e-02   1.3946321e+00   2.4268353e+01
   4.6893420e-02   1.0076731e-02   1.5686028e-02   4.5172097e-02   1.3850476e+00   2.1740221e+01
   4.7959486e-02   1.0359282e-02   1.6444168e-02   4.7578855e-02   1.3887084e+00   1.9546333e+01
   4.9020164e-02   1.0730207e-02   1.7675746e-02   4.9693637e-02   1.3940413e+00   1.7634871e+01
   5.0005634e-02   1.1182853e-02   1.9441680e-02   5.1488829e-02   1.3915939e+00   1.5624506e+01
   5.0928248e-02   1.1714200e-02   2.1791666e-02   5.2920255e-02   1.3908468e+00   1.2936402e+01
   5.1891512e-02   1.2326722e-02   2.4764892e-02   5.3906799e-02   1.3901119e+00   1.0535564e+01
   5.3016152e-02   1.3024025e-02   2.8385218e-02   5.4330107e-02   1.3787488e+00   9.5355379e+00
   5.4407102e-02   1.3802591e-02   3.2653224e-02   5.4089021e-02   1.3933416e+00   7.7828919e+00
   5.6162442e-02   1.4652124e-02   3.7545412e-02   5.3181415e-02   1.3584777e+00   5.5859148e+00
   5.8342696e-02   1.5559225e-02   4.3012344e-02   5.1689853e-02   1.3840120e+00   4.3359520e+00
   6.0965436e-02   1.6505363e-02   4.8969752e-02   4.9706291e-02   1.4025118e+00   3.6088849e+00
   6.4039268e-02   1.7474398e-02   5.5290326e-02   4.7309807e-02   1.3678569e+00   3.0123218e+00
   6.7597510e-02   1.8456547e-02   6.1804942e-02   4.4582151e-02   1.4286585e+00   2.1448975e+00
   7.1691986e-02   1.9445264e-02   6.8331220e-02   4.1620041e-02   1.3519353e+00   2.1016702e+00
   7.6335028e-02   2.0436166e-02   7.4685212e-02   3.8536185e-02   1.4076486e+00   2.1023528e+00
   8.1486732e-02   2.1412744e-02   8.0686732e-02   3.5456999e-02   1.3877314e+00   1.4688074e+00
   8.7063396e-02   2.2352634e-02   8.6142820e-02   3.2498997e-02   1.3618484e+00   1.4320806e+00
   9.2972230e-02   2.3245634e-02   9.0813066e-02   2.9747485e-02   1.4388471e+00   1.4697607e+00
   9.9143004e-02   2.4083162e-02   9.4479216e-02   2.7259735e-02   1.2958448e+00   1.4121358e+00
   1.0545954e-01   2.4850714e-02   9.6939838e-02   2.5065445e-02   1.4719785e+00   1.3668061e+00
   1.1175283e-01   2.5524618e-02   9.8036186e-02   2.3173395e-02   1.2185172e+00   1.2146015e+00
   1.1784599e-01   2.6077894e-02   9.7840822e-02   2.1576771e-02   1.3418761e+00   1.0748366e+00
   1.2355696e-01   2.6495694e-02   9.6561738e-02   2.0252743e-02   1.1948207e+00   1.1289796e+00
   1.2867098e-01   2.6764126e-02   9.4405928e-02   1.9175777e-02   1.0598718e+00   1.2024177e+00
   1.3292402e-01   2.6857132e-02   9.1621746e-02   1.8331905e-02   1.3770252e+00   7.0322067e-01
   1.3607838e-01   2.6743236e-02   8.8446778e-02   1.7716765e-02   7.4938831e-01   3.6293049e-01
   1.3790728e-01   2.6396298e-02   8.5103012e-02   1.7325487e-02   1.2706725e+01   4.7600354e-01
   1.3823105e-01   2.5818638e-02   8.1823260e-02   1.7147885e-02   3.7411226e+01   4.7394631e-01
   1.3706246e-01   2.5058948e-02   7.8840010e-02   1.7166677e-02   5.8056948e+01   3.4041126e-01
   1.3449034e-01   2.4182164e-02   7.6361764e-02   1.7364811e-02   7.5983146e+01   1.9662037e-01
   1.3058289e-01   2.3237868e-02   7.4542004e-02   1.7728147e-02   9.1734400e+01   1.8188666e-01
   1.2551031e-01   2.2268030e-02   7.3507910e-02   1.8231753e-02   1.0222313e+02   1.9932119e-01
   1.1958707e-01   2.1310114e-02   7.3369760e-02   1.8850411e-02   1.0923926e+02   1.8833650e-01
   1.1317981e-01   2.0393620e-02   7.4193374e-02   1.9578757e-02   1.1322745e+02   2.0071948e-01
   1.0661398e-01   1.9548418e-02   7.5989178e-02   2.0415693e-02   1.1625664e+02   1.8654026e-01
   1.0015586e-01   1.8804581e-02   7.8729298e-02   2.1346361e-02   1.1867569e+02   1.8435497e-01
   9.3996488e-02   1.8180409e-02   8.2390698e-02   2.2345959e-02   1.2021791e+02   2.8163484e-01
   8.8225330e-02   1.7683609e-02   8.6973902e-02   2.3388825e-02   1.2098793e+02   3.7635727e-01
   8.2831112e-02   1.7322195e-02   9.2453644e-02   2.4445669e-02   1.2112349e+02   3.6362368e-01
   7.7739134e-02   1.7102274e-02   9.8737392e-02   2.5485261e-02   1.2125987e+02   3.6858166e-01
   7.2880170e-02   1.7021060e-02   1.0567839e-01   2.6485595e-02   1.2101749e+02   3.4766971e-01
   6.8187476e-02   1.7065351e-02   1.1306138e-01   2.7419277e-02   1.2074408e+02   2.1366252e-01
   6.3584322e-02   1.7218719e-02   1.2060833e-01   2.8256339e-02   1.2012737e+02   1.7710060e-01
   5.9033730e-02   1.7470619e-02   1.2793489e-01   2.8986955e-02   1.1911241e+02   2.0734203e-01
   5.4525492e-02   1.7808933e-02   1.3456130e-01   2.9608049e-02   1.1860247e+02   1.7652883e-01
   5.0063404e-02   1.8207801e-02   1.4010509e-01   3.0106351e-02   1.1834749e+02   1.9171472e-01
   4.5699744e-02   1.8635036e-02   1.4431038e-01   3.0462257e-02   1.1810694e+02   1.7904766e-01
   4.1495520e-02   1.9065727e-02   1.4707805e-01   3.0656347e-02   1.1758915e+02   1.9940647e-01
   3.7483036e-02   1.9476042e-02   1.4851777e-01   3.0662145e-02   1.1695569e+02   1.9582339e-01
   3.3680178e-02   1.9844046e-02   1.4879721e-01   3.0439737e-02   1.1645671e+02   1.8253141e-01
   3.0102502e-02   2.0160286e-02   1.4804949e-01   2.9967067e-02   1.1588719e+02   2.3538261e-01
   2.6779466e-02   2.0413684e-02   1.4635353e-01   2.9265875e-02   1.1540782e+02   1.5799371e-01
   2.3741532e-02   2.0582182e-02   1.4375811e-01   2.8373731e-02   1.1487319e+02   2.5679783e-01
   2.1012068e-02   2.0656724e-02   1.4024899e-01   2.7325753e-02   1.1424196e+02   1.2939481e-01
   1.8616226e-02   2.0657858e-02   1.3567181e-01   2.6168051e-02   1.1346302e+02   6.5012699e-01
   1.6567528e-02   2.0617308e-02   1.2982590e-01   2.4947955e-02   1.1269804e+02   2.3589896e+00
   1.4867446e-02   2.0565474e-02   1.2263370e-01   2.3695485e-02   1.1197883e+02   3.0163167e+00
   1.3509347e-02   2.0533936e-02   1.1425118e-01   2.2436277e-02   1.1109314e+02   3.3434940e+00
   1.2477300e-02   2.0550946e-02   1.0504055e-01   2.1200471e-02   1.1040329e+02   3.9108914e+00
   1.1748066e-02   2.0635446e-02   9.5418078e-02   2.0006103e-02   1.0971410e+02   3.8460596e+00
   1.1288747e-02   2.0794828e-02   8.5730992e-02   1.8850489e-02   1.0909754e+02   3.8721571e+00
   1.1059572e-02   2.1027928e-02   7.6250430e-02   1.7711683e-02   1.0863470e+02   3.6403564e+00
   1.1013634e-02   2.1319148e-02   6.7204798e-02   1.6564918e-02   1.0773927e+02   3.5401237e+00
   1.1101906e-02   2.1638602e-02   5.8781500e-02   1.5401739e-02   1.0663278e+02   3.8168047e+00
   1.1282444e-02   2.1948506e-02   5.1119130e-02   1.4229639e-02   1.0541863e+02   3.8078180e+00
   1.1520486e-02   2.2204462e-02   4.4301474e-02   1.3072403e-02   1.0376921e+02   4.0070813e+00
   1.1793317e-02   2.2379116e-02   3.8364134e-02   1.1959947e-02   1.0172155e+02   4.1033089e+00
   1.2083611e-02   2.2468212e-02   3.3318530e-02   1.0914587e-02   9.9446210e+01   4.0420443e+00
   1.2368334e-02   2.2468536e-02   2.9169330e-02   9.9517694e-03   9.7332881e+01   4.1971026e+00
   1.2623329e-02   2.2373474e-02   2.5901156e-02   9.0779994e-03   9.5058043e+01   4.1478050e+00
   1.2823733e-02   2.2167360e-02   2.3469132e-02   8.2918264e-03   9.1912868e+01   4.2209227e+00
   1.2952623e-02   2.1827000e-02   2.1814424e-02   7.5884884e-03   8.7997276e+01   4.4385290e+00
   1.3001255e-02   2.1338762e-02   2.0870620e-02   6.9624048e-03   8.3640378e+01   4.4469949e+00
   1.2958741e-02   2.0692802e-02   2.0564770e-02   6.4077634e-03   7.9247950e+01   4.5154295e+00
   1.2829504e-02   1.9890972e-02   2.0815674e-02   5.9179002e-03   7.4721874e+01   4.6380574e+00
   1.2636234e-02   1.8981287e-02   2.1530954e-02   5.4863880e-03   6.9708075e+01   4.6438240e+00
   1.2405867e-02   1.8045298e-02   2.2602990e-02   5.1067582e-03   6.3569773e+01   4.6901369e+00
   1.2167082e-02   1.7159391e-02   2.3908140e-02   4.7717448e-03   5.7308789e+01   4.7398414e+00
   1.1943973e-02   1.6385291e-02   2.5306542e-02   4.4733666e-03   5.2385072e+01   4.7112972e+00
   1.1754014e-02   1.5769841e-02   2.6648452e-02   4.2057974e-03   4.7371517e+01   4.7170746e+00
   1.1612261e-02   1.5347719e-02   2.7822560e-02   3.9658452e-03   4.4088491e+01   4.8033155e+00
   1.1537463e-02   1.5147071e-02   2.8770386e-02   3.7507690e-03   4.1582391e+01   4.9448237e+00
   1.1550320e-02   1.5189579e-02   2.9457476e-02   3.5597094e-03   3.7878297e+01   5.0235911e+00
   1.1665850e-02   1.5492252e-02   2.9879676e-02   3.3926150e-03   3.5403146e+01   5.0880441e+00
   1.1895037e-02   1.6066117e-02   3.0049270e-02   3.2482510e-03   3.2109238e+01   5.1032058e+00
   1.2243869e-02   1.6911750e-02   2.9963828e-02   3.1254464e-03   2.9399832e+01   5.0539131e+00
   1.2709696e-02   1.8021297e-02   2.9640864e-02   3.0245754e-03   2.7712620e+01   5.1007321e+00
   1.3286668e-02   1.9388330e-02   2.9146910e-02   2.9472132e-03   2.4873220e+01   5.1443672e+00
   1.3968941e-02   2.1013752e-02   2.8554642e-02   2.8942640e-03   2.2641189e+01   5.1768234e+00
   1.4746864e-02   2.2896730e-02   2.7934900e-02   2.8651220e-03   2.0541691e+01   5.2036691e+00
   1.5608692e-02   2.5024684e-02   2.7385756e-02   2.8582884e-03   1.9320581e+01   5.1650797e+00
   1.6538318e-02   2.7372410e-02   2.7010670e-02   2.8721974e-03   1.7933929e+01   5.1879983e+00
   1.7512376e-02   2.9904396e-02   2.6893702e-02   2.9041916e-03   1.5031913e+01   5.2112285e+00
   1.8509228e-02   3.2579606e-02   2.7104354e-02   2.9494258e-03   1.3305047e+01   5.1935743e+00
   1.9508480e-02   3.5354498e-02   2.7702752e-02   3.0023444e-03   1.2316325e+01   5.2240141e+00
   2.0482330e-02   3.8200008e-02   2.8737384e-02   3.0591062e-03   1.0769624e+01   5.2520132e+00
   2.1405814e-02   4.1118860e-02   3.0235156e-02   3.1186550e-03   8.9798575e+00   5.2399312e+00
   2.2272874e-02   4.4123830e-02   3.2192420e-02   3.1826184e-03   7.2719512e+00   5.1948697e+00
   2.3082054e-02   4.7224604e-02   3.4575506e-02   3.2542224e-03   6.2726924e+00   5.2253506e+00
   2.3821142e-02   5.0436006e-02   3.7329874e-02   3.3355948e-03   5.1395738e+00   5.2697644e+00
   2.4477400e-02   5.3769024e-02   4.0384640e-02   3.4271094e-03   3.6001040e+00   5.2532615e+00
   2.5034864e-02   5.7210084e-02   4.3651392e-02   3.5286382e-03   3.1064926e+00   5.2536684e+00
   2.5466576e-02   6.0712520e-02   4.7001898e-02   3.6399110e-03   2.9028683e+00   5.1839519e+00
   2.5744948e-02   6.4203038e-02   5.0286498e-02   3.7631418e-03   2.3588347e+00   5.1272374e+00
   2.5849006e-02   6.7568974e-02   5.3399262e-02   3.9044500e-03   1.9193037e+00   5.0780900e+00
   2.5759370e-02   7.0651912e-02   5.6255986e-02   4.0718136e-03   1.4326193e+00   5.0234431e+00
   2.5457200e-02   7.3283304e-02   5.8797284e-02   4.2742536e-03   1.3463117e+00   5.0073113e+00
   2.4946908e-02   7.5357916e-02   6.1028950e-02   4.5200304e-03   1.4087414e+00   4.8887154e+00
   2.4265374e-02   7.6866862e-02   6.2954398e-02   4.8148704e-03   1.3763082e+00   4.6272783e+00
   2.3453370e-02   7.7827844e-02   6.4527972e-02   5.1633502e-03   1.4048548e+00   4.2254442e+00
   2.2541474e-02   7.8225178e-02   6.5670634e-02   5.5718532e-03   1.3720160e+00   3.9324022e+00
   2.1551640e-02   7.8041894e-02   6.6289328e-02   6.0492000e-03   1.3908501e+00   3.5343663e+00
   2.0500346e-02   7.7310046e-02   6.6308236e-02   6.6030814e-03   1.3733320e+00   3.1007770e+00
   1.9401174e-02   7.6068910e-02   6.5650216e-02   7.2417004e-03   1.3776420e+00   3.1165944e+00
   1.8254416e-02   7.4298578e-02   6.4224968e-02   7.9770914e-03   1.4014163e+00   3.1480387e+00
   1.7053932e-02   7.1926640e-02   6.2025238e-02   8.8199514e-03   1.3852881e+00   3.1681159e+00
   1.5800202e-02   6.8885678e-02   5.9129466e-02   9.7769244e-03   1.4081884e+00   3.2111647e+00
   1.4504924e-02   6.5185216e-02   5.5625644e-02   1.0850564e-02   1.3800366e+00   3.1823246e+00
   1.3201712e-02   6.0897828e-02   5.1659686e-02   1.2036567e-02   1.3774474e+00   3.2824405e+00
   1.1934578e-02   5.6129488e-02   4.7416930e-02   1.3325289e-02   1.3935305e+00   3.4483835e+00
   1.0738822e-02   5.1049846e-02   4.3046538e-02   1.4700122e-02   1.3721237e+00   3.4603948e+00
   9.6428278e-03   4.5863752e-02   3.8672776e-02   1.6131661e-02   1.3846599e+00   3.4805691e+00
   8.6713928e-03   4.0761402e-02   3.4403422e-02   1.7580587e-02   1.3900419e+00   3.6032177e+00
   7.8455128e-03   3.5902754e-02   3.0332848e-02   1.9000667e-02   1.3750836e+00   3.4154680e+00
   7.1831848e-03   3.1407972e-02   2.6535232e-02   2.0338567e-02   1.3747069e+00   3.5965772e+00
   6.7001238e-03   2.7361346e-02   2.3056340e-02   2.1530677e-02   1.3812377e+00   3.4723213e+00
   6.4087548e-03   2.3818812e-02   1.9928768e-02   2.2501877e-02   1.3826483e+00   3.3413884e+00
   6.3179638e-03   2.0814540e-02   1.7177024e-02   2.3182985e-02   1.3872563e+00   3.3913325e+00
   6.4355388e-03   1.8362840e-02   1.4818944e-02   2.3518203e-02   1.3840625e+00   2.8168466e+00
   6.7709178e-03   1.6457285e-02   1.2867442e-02   2.3470055e-02   1.3774636e+00   3.3311706e+00
   7.3386398e-03   1.5077499e-02   1.1328020e-02   2.3039951e-02   1.3817486e+00   3.5209660e+00
   8.1584538e-03   1.4194431e-02   1.0198159e-02   2.2264627e-02   1.3821639e+00   1.2482114e+01
   9.2511778e-03   1.3770218e-02   9.4728417e-03   2.1205529e-02   1.3880828e+00   3.5059610e+01
   1.0636994e-02   1.3757807e-02   9.1489117e-03   1.9940215e-02   1.3842082e+00   5.5495405e+01
   1.2339807e-02   1.4103147e-02   9.2245197e-03   1.8543259e-02   1.3744155e+00   7.0421379e+01
   1.4387255e-02   1.4753475e-02   9.6976867e-03   1.7078391e-02   1.3800954e+00   8.3706383e+01
   1.6801458e-02   1.5659530e-02   1.0563596e-02   1.5597320e-02   1.3816852e+00   9.3679786e+01
   1.9594428e-02   1.6769244e-02   1.1823427e-02   1.4139419e-02   1.3827402e+00   1.0051082e+02
   2.2767126e-02   1.8024966e-02   1.3487444e-02   1.2735052e-02   1.3759193e+00   1.0515492e+02
   2.6307992e-02   1.9363697e-02   1.5563294e-02   1.1407752e-02   1.3671441e+00   1.0919109e+02
   3.0189886e-02   2.0718768e-02   1.8049953e-02   1.0173298e-02   1.3713740e+00   1.1210665e+02
   3.4362906e-02   2.2020938e-02   2.0936006e-02   9.0434574e-03   1.3784211e+00   1.1410399e+02
   3.8751780e-02   2.3211972e-02   2.4208980e-02   8.0310394e-03   1.3827889e+00   1.1571669e+02
   4.3257638e-02   2.4257976e-02   2.7862646e-02   7.1450094e-03   1.3702929e+00   1.1645436e+02
   4.7751510e-02   2.5141218e-02   3.1884452e-02   6.3876124e-03   1.3667917e+00   1.1697156e+02
   5.2061902e-02   2.5852240e-02   3.6245896e-02   5.7563868e-03   1.3780914e+00   1.1713577e+02
   5.5992728e-02   2.6391710e-02   4.0898584e-02   5.2470268e-03   1.3791443e+00   1.1713416e+02
   5.9332064e-02   2.6772124e-02   4.5772770e-02   4.8555562e-03   1.3852938e+00   1.1739177e+02
   6.1868424e-02   2.7009230e-02   5.0785782e-02   4.5759700e-03   1.3858192e+00   1.1761918e+02
   6.3485538e-02   2.7119784e-02   5.5838878e-02   4.4007684e-03   1.3812867e+00   1.1762521e+02
   6.4180308e-02   2.7127690e-02   6.0807602e-02   4.3231252e-03   1.3848942e+00   1.1745355e+02
   6.4014626e-02   2.7057220e-02   6.5534748e-02   4.3378018e-03   1.3889836e+00   1.1740975e+02
   6.3115288e-02   2.6929732e-02   6.9830358e-02   4.4421550e-03   1.3866640e+00   1.1733859e+02
   6.1630384e-02   2.6763430e-02   7.3516058e-02   4.6337174e-03   1.3839619e+00   1.1707423e+02
   5.9705656e-02   2.6569444e-02   7.6470302e-02   4.9073164e-03   1.3922149e+00   1.1680965e+02
   5.7514836e-02   2.6356430e-02   7.8629856e-02   5.2572588e-03   1.3868570e+00   1.1661780e+02
   5.5237404e-02   2.6127072e-02   7.9970466e-02   5.6792900e-03   1.3914398e+00   1.1639775e+02
   5.3015480e-02   2.5870816e-02   8.0458848e-02   6.1669220e-03   1.3975242e+00   1.1611759e+02
   5.0941616e-02   2.5560218e-02   8.0009318e-02   6.7087834e-03   1.3797092e+00   1.1593385e+02
   4.9064116e-02   2.5145344e-02   7.8500012e-02   7.2890634e-03   1.3939600e+00   1.1573613e+02
   4.7400074e-02   2.4589580e-02   7.5859192e-02   7.8900624e-03   1.4036502e+00   1.1542000e+02
   4.5944588e-02   2.3898238e-02   7.2168722e-02   8.4967724e-03   1.3968296e+00   1.1514330e+02
   4.4676300e-02   2.3093976e-02   6.7665462e-02   9.1047744e-03   1.4044284e+00   1.1486009e+02
   4.3580030e-02   2.2208962e-02   6.2636494e-02   9.7244254e-03   1.3946124e+00   1.1452593e+02
   4.2653058e-02   2.1279358e-02   5.7342766e-02   1.0371380e-02   1.3962745e+00   1.1414357e+02
   4.1889258e-02   2.0334548e-02   5.2004378e-02   1.1060860e-02   1.3942714e+00   1.1373436e+02
   4.1305496e-02   1.9404321e-02   4.6798508e-02   1.1806631e-02   1.3770780e+00   1.1331490e+02
   4.0957092e-02   1.8510746e-02   4.1875802e-02   1.2614377e-02   1.3938362e+00   1.1271622e+02
   4.0904446e-02   1.7660705e-02   3.7364680e-02   1.3478582e-02   1.4036623e+00   1.1203144e+02
   4.1190130e-02   1.6854915e-02   3.3356576e-02   1.4384807e-02   1.4002120e+00   1.1131746e+02
   4.1834806e-02   1.6092943e-02   2.9913742e-02   1.5311874e-02   1.4015170e+00   1.1048981e+02
   4.2844624e-02   1.5380037e-02   2.7075842e-02   1.6230301e-02   1.3934937e+00   1.0956972e+02
   4.4203840e-02   1.4730714e-02   2.4861122e-02   1.7103547e-02   1.4000557e+00   1.0862276e+02
   4.5859762e-02   1.4157619e-02   2.3275260e-02   1.7889305e-02   1.4046727e+00   1.0744234e+02
   4.7722856e-02   1.3662471e-02   2.2307950e-02   1.8542895e-02   1.3963543e+00   1.0582205e+02
   4.9686866e-02   1.3241051e-02   2.1929824e-02   1.9032237e-02   1.3933759e+00   1.0430968e+02
   5.1645632e-02   1.2890837e-02   2.2103236e-02   1.9348935e-02   1.3834214e+00   1.0278947e+02
   5.3475044e-02   1.2608806e-02   2.2787032e-02   1.9508451e-02   1.3761591e+00   1.0115630e+02
   5.5047050e-02   1.2388020e-02   2.3928354e-02   1.9539065e-02   1.3814605e+00   9.9342984e+01
   5.6257434e-02   1.2219492e-02   2.5457852e-02   1.9460957e-02   1.3941651e+00   9.7180844e+01
   5.7034942e-02   1.2096370e-02   2.7294620e-02   1.9277015e-02   1.3981335e+00   9.5301679e+01
   5.7331506e-02   1.2013308e-02   2.9354000e-02   1.8970357e-02   1.3946011e+00   9.3289753e+01
   5.7108386e-02   1.1959535e-02   3.1544682e-02   1.8508137e-02   1.3986080e+00   9.1217432e+01
   5.6399162e-02   1.1922000e-02   3.3772984e-02   1.7862227e-02   1.3936184e+00   8.8978867e+01
   5.5311846e-02   1.1892454e-02   3.5963864e-02   1.7023422e-02   1.4003551e+00   8.6437062e+01
   5.3954480e-02   1.1863534e-02   3.8043834e-02   1.6015371e-02   1.4014239e+00   8.4330811e+01
   5.2421594e-02   1.1825138e-02   3.9926224e-02   1.4892379e-02   1.3838719e+00   8.1794739e+01
   5.0787494e-02   1.1770397e-02   4.1530626e-02   1.3710736e-02   1.3908915e+00   7.9313327e+01
   4.9104000e-02   1.1698549e-02   4.2786420e-02   1.2523067e-02   1.3908611e+00   7.7251332e+01
   4.7413640e-02   1.1610129e-02   4.3642330e-02   1.1384176e-02   1.3905655e+00   7.4498892e+01
   4.5752958e-02   1.1504697e-02   4.4057202e-02   1.0345525e-02   1.3995453e+00   7.1863321e+01
   4.4161996e-02   1.1382104e-02   4.4012408e-02   9.4511294e-03   1.3883357e+00   6.9031091e+01
   4.2679670e-02   1.1244261e-02   4.3568738e-02   8.7383824e-03   1.3917473e+00   6.6130101e+01
   4.1315618e-02   1.1093346e-02   4.2850596e-02   8.2389434e-03   1.4016761e+00   6.3754392e+01
   4.0077304e-02   1.0932111e-02   4.2000674e-02   7.9771164e-03   1.3957073e+00   6.0363518e+01
   3.9003938e-02   1.0764783e-02   4.1151078e-02   7.9717714e-03   1.3942592e+00   5.7790554e+01
   3.8122672e-02   1.0594463e-02   4.0397320e-02   8.2353754e-03   1.3833139e+00   5.5957581e+01
   3.7428980e-02   1.0424545e-02   3.9804676e-02   8.7723964e-03   1.3810240e+00   5.3327920e+01
   3.6904116e-02   1.0254919e-02   3.9412934e-02   9.5818164e-03   1.3949090e+00   5.1383503e+01
   3.6527440e-02   1.0081181e-02   3.9235294e-02   1.0655936e-02   1.3921030e+00   4.9356393e+01
   3.6283506e-02   9.9055856e-03   3.9253292e-02   1.1978723e-02   1.3941003e+00   4.7502988e+01
   3.6164434e-02   9.7359120e-03   3.9423018e-02   1.3524688e-02   1.3894672e+00   4.5491742e+01
   3.6190364e-02   9.5756282e-03   3.9701740e-02   1.5260329e-02   1.3824397e+00   4.3543358e+01
   3.6394092e-02   9.4253642e-03   4.0034028e-02   1.7144567e-02   1.3985314e+00   4.1893734e+01
   3.6794214e-02   9.2913316e-03   4.0334048e-02   1.9127409e-02   1.3988595e+00   3.9575923e+01
   3.7407420e-02   9.1864650e-03   4.0481442e-02   2.1147931e-02   1.3889185e+00   3.8777645e+01
   3.8242652e-02   9.1219804e-03   4.0351828e-02   2.3144049e-02   1.3884203e+00   3.8014627e+01
   3.9290404e-02   9.1040980e-03   3.9892632e-02   2.5084571e-02   1.3835464e+00   3.6042778e+01
   4.0513338e-02   9.1367270e-03   3.9123900e-02   2.6964815e-02   1.3752524e+00   3.4358211e+01
   4.1841298e-02   9.2196216e-03   3.8102880e-02   2.8772931e-02   1.3775260e+00   3.1705719e+01
   4.3218972e-02   9.3471402e-03   3.6903566e-02   3.0483113e-02   1.3913180e+00   2.8884891e+01
   4.4633246e-02   9.5114884e-03   3.5612698e-02   3.2059357e-02   1.3882308e+00   2.6623844e+01
   4.6078366e-02   9.7042366e-03   3.4350552e-02   3.3472911e-02   1.3934853e+00   2.3831541e+01
   4.7533186e-02   9.9184504e-03   3.3240796e-02   3.4705611e-02   1.3952884e+00   2.1275787e+01
   4.8953258e-02   1.0152397e-02   3.2384602e-02   3.5736257e-02   1.3681962e+00   1.9612738e+01
   5.0286988e-02   1.0408909e-02   3.1870028e-02   3.6545151e-02   1.3866291e+00   1.8233622e+01
   5.1537656e-02   1.0694606e-02   3.1770320e-02   3.7105721e-02   1.3882138e+00   1.6780196e+01
   5.2752546e-02   1.1018515e-02   3.2142046e-02   3.7394425e-02   1.3893166e+00   1.5384176e+01
   5.3967918e-02   1.1387687e-02   3.3019956e-02   3.7418949e-02   1.3954046e+00   1.2463760e+01
   5.5223666e-02   1.1808975e-02   3.4424354e-02   3.7207093e-02   1.3770064e+00   9.2244399e+00
   5.6543650e-02   1.2291437e-02   3.6369934e-02   3.6785055e-02   1.4119313e+00   8.0133745e+00
   5.7946836e-02   1.2841614e-02   3.8853566e-02   3.6174869e-02   1.3712477e+00   7.0854302e+00
   5.9537940e-02   1.3458542e-02   4.1843742e-02   3.5389977e-02   1.3901998e+00   5.5095927e+00
   6.1481356e-02   1.4133544e-02   4.5284150e-02   3.4423839e-02   1.3895974e+00   3.9159848e+00
   6.3922624e-02   1.4859623e-02   4.9092730e-02   3.3263181e-02   1.3678410e+00   3.3174766e+00
   6.6964858e-02   1.5635107e-02   5.3154626e-02   3.1921207e-02   1.4248528e+00   2.9265710e+00
   7.0652214e-02   1.6455793e-02   5.7315934e-02   3.0453313e-02   1.3252291e+00   2.2839696e+00
   7.4987704e-02   1.7312763e-02   6.1373540e-02   2.8939919e-02   1.4251562e+00   2.2799359e+00
   7.9949804e-02   1.8196549e-02   6.5097824e-02   2.7453969e-02   1.3593249e+00   1.7439632e+00
   8.5473812e-02   1.9099217e-02   6.8261670e-02   2.6044929e-02   1.3689189e+00   1.2590225e+00
   9.1438736e-02   2.0008208e-02   7.0625800e-02   2.4745731e-02   1.4446340e+00   1.5468222e+00
   9.7689404e-02   2.0907134e-02   7.1964754e-02   2.3580869e-02   1.2918417e+00   1.5219410e+00
   1.0409162e-01   2.1782238e-02   7.2157702e-02   2.2567291e-02   1.5032162e+00   1.3319013e+00
   1.1051152e-01   2.2620514e-02   7.1216650e-02   2.1714499e-02   1.1693647e+00   1.1670871e+00
   1.1674288e-01   2.3402762e-02   6.9247822e-02   2.1024591e-02   1.3942752e+00   8.6051777e-01
   1.2252665e-01   2.4098568e-02   6.6424748e-02   2.0499893e-02   1.1397957e+00   8.4305406e-01
   1.2759948e-01   2.4672052e-02   6.2944312e-02   2.0146915e-02   1.1207073e+00   9.3648586e-01
   1.3168358e-01   2.5087624e-02   5.9007500e-02   1.9968417e-02   1.3844968e+00   5.1182734e-01
   1.3444554e-01   2.5314120e-02   5.4813732e-02   1.9963041e-02   5.7679036e-01   2.7046848e-01
   1.3554008e-01   2.5332798e-02   5.0537694e-02   2.0135453e-02   1.3282471e+01   3.6882074e-01
   1.3472704e-01   2.5146112e-02   4.6339310e-02   2.0491563e-02   3.7003790e+01   2.5036729e-01
   1.3184619e-01   2.4766810e-02   4.2349198e-02   2.1029641e-02   5.4936080e+01   1.8701645e-01
   1.2681882e-01   2.4207966e-02   3.8667848e-02   2.1753093e-02   7.0758970e+01   1.8599139e-01
   1.1981702e-01   2.3499656e-02   3.5380628e-02   2.2668267e-02   8.5548527e+01   1.9149153e-01
   1.1127906e-01   2.2685434e-02   3.2540726e-02   2.3774217e-02   9.5834649e+01   2.0197923e-01
   1.0173811e-01   2.1812536e-02   3.0175968e-02   2.5062285e-02   1.0274719e+02   1.7738233e-01
   9.1676156e-02   2.0928748e-02   2.8297342e-02   2.6508865e-02   1.0740746e+02   1.9508644e-01
   8.1491502e-02   2.0076592e-02   2.6899342e-02   2.8080893e-02   1.1097936e+02   1.9874562e-01
   7.1522086e-02   1.9299248e-02   2.5958454e-02   2.9737309e-02   1.1351549e+02   1.7773806e-01
   6.2029838e-02   1.8632448e-02   2.5438182e-02   3.1421601e-02   1.1564680e+02   2.1492550e-01
   5.3199626e-02   1.8095427e-02   2.5305590e-02   3.3056611e-02   1.1715325e+02   3.3668289e-01
   4.5156436e-02   1.7697365e-02   2.5525502e-02   3.4549897e-02   1.1784714e+02   3.5697229e-01
   3.7974996e-02   1.7443788e-02   2.6053406e-02   3.5810385e-02   1.1824243e+02   3.4094424e-01
   3.1691028e-02   1.7336739e-02   2.6838276e-02   3.6747473e-02   1.1828554e+02   3.7716508e-01
   2.6302294e-02   1.7368940e-02   2.7825150e-02   3.7288107e-02   1.1801586e+02   2.7846504e-01
   2.1777770e-02   1.7530350e-02   2.8950968e-02   3.7386975e-02   1.1740218e+02   1.8351392e-01
   1.8063948e-02   1.7816340e-02   3.0146702e-02   3.7002027e-02   1.1683635e+02   1.8545378e-01
   1.5085208e-02   1.8219076e-02   3.1343642e-02   3.6117831e-02   1.1634635e+02   1.8814289e-01
   1.2754051e-02   1.8716494e-02   3.2457640e-02   3.4793835e-02   1.1592303e+02   1.8676731e-01
   1.0982528e-02   1.9279117e-02   3.3391124e-02   3.3146595e-02   1.1577215e+02   1.9912168e-01
   9.6921088e-03   1.9883208e-02   3.4050054e-02   3.1297429e-02   1.1545761e+02   2.0653170e-01
   8.8187298e-03   2.0503588e-02   3.4364506e-02   2.9356677e-02   1.1489068e+02   2.0096697e-01
   8.3097748e-03   2.1114082e-02   3.4294976e-02   2.7418063e-02   1.1437185e+02   2.1742137e-01
   8.1199068e-03   2.1692332e-02   3.3819332e-02   2.5548781e-02   1.1385137e+02   1.7880202e-01
   8.2079288e-03   2.2205416e-02   3.2966606e-02   2.3792449e-02   1.1337579e+02   2.0797815e-01
   8.5364248e-03   2.2616962e-02   3.1820806e-02   2.2168519e-02   1.1314638e+02   1.8053245e-01
   9.0780398e-03   2.2900382e-02   3.0465732e-02   2.0676283e-02   1.1279334e+02   1.8980538e-01
   9.8151638e-03   2.3041376e-02   2.8963964e-02   1.9299797e-02   1.1215563e+02   2.2287266e-01
   1.0732847e-02   2.3057746e-02   2.7369356e-02   1.8009897e-02   1.1144217e+02   2.5889050e-01
   1.1820275e-02   2.2995220e-02   2.5740308e-02   1.6783192e-02   1.1062098e+02   1.6196258e+00
   1.3074834e-02   2.2898104e-02   2.4133564e-02   1.5618205e-02   1.0957428e+02   2.9628547e+00
   1.4501319e-02   2.2802114e-02   2.2594096e-02   1.4522902e-02   1.0832028e+02   2.9951665e+00
   1.6102716e-02   2.2736978e-02   2.1154706e-02   1.3497217e-02   1.0716920e+02   3.4685850e+00
   1.7870386e-02   2.2727712e-02   1.9840610e-02   1.2535827e-02   1.0612591e+02   3.8828772e+00
   1.9781970e-02   2.2796300e-02   1.8673745e-02   1.1638583e-02   1.0506908e+02   3.8338129e+00
   2.1803214e-02   2.2954106e-02   1.7668884e-02   1.0812790e-02   1.0356469e+02   3.7692197e+00
   2.3887286e-02   2.3198720e-02   1.6829167e-02   1.0067710e-02   1.0169852e+02   3.6185005e+00
   2.5966566e-02   2.3523892e-02   1.6147445e-02   9.4111264e-03   1.0007764e+02   3.6807649e+00
   2.7950122e-02   2.3913164e-02   1.5617573e-02   8.8471104e-03   9.8118278e+01   3.6020985e+00
   2.9722966e-02   2.4335984e-02   1.5235712e-02   8.3736974e-03   9.6002123e+01   3.8186354e+00
   3.1159648e-02   2.4766612e-02   1.4994028e-02   7.9860504e-03   9.4188177e+01   4.1083220e+00
   3.2150730e-02   2.5184492e-02   1.4888232e-02   7.6766024e-03   9.1941614e+01   4.0209952e+00
   3.2611172e-02   2.5563026e-02   1.4920598e-02   7.4338584e-03   8.9085473e+01   4.1528379e+00
   3.2515246e-02   2.5867658e-02   1.5091488e-02   7.2451464e-03   8.5929570e+01   4.0024290e+00
   3.1929054e-02   2.6062060e-02   1.5394953e-02   7.0955324e-03   8.2896541e+01   3.9119150e+00
   3.0967174e-02   2.6118766e-02   1.5825100e-02   6.9717832e-03   7.9335779e+01   4.1471099e+00
   2.9739914e-02   2.6030298e-02   1.6374284e-02   6.8699884e-03   7.5179906e+01   4.1419687e+00
   2.8345158e-02   2.5816296e-02   1.7023543e-02   6.7909878e-03   7.1705630e+01   4.3177752e+00
   2.6868828e-02   2.5503200e-02   1.7741919e-02   6.7342842e-03   6.7673292e+01   4.5400936e+00
   2.5376192e-02   2.5112684e-02   1.8488944e-02   6.6961366e-03   6.2740459e+01   4.6806394e+00
   2.3908112e-02   2.4675874e-02   1.9216314e-02   6.6688984e-03   5.8012744e+01   4.8029663e+00
   2.2485938e-02   2.4226316e-02   1.9870414e-02   6.6432272e-03   5.2993819e+01   4.7898438e+00
   2.1122070e-02   2.3789806e-02   2.0394802e-02   6.6064582e-03   4.8849629e+01   4.8307952e+00
   1.9828924e-02   2.3384154e-02   2.0718158e-02   6.5416934e-03   4.5072902e+01   4.8066149e+00
   1.8614086e-02   2.3016158e-02   2.0774162e-02   6.4333244e-03   4.0975409e+01   4.7949041e+00
   1.7478486e-02   2.2693518e-02   2.0552550e-02   6.2739676e-03   3.7712667e+01   4.8529472e+00
   1.6435294e-02   2.2442528e-02   2.0092170e-02   6.0670712e-03   3.4133763e+01   4.8517368e+00
   1.5513650e-02   2.2312700e-02   1.9446762e-02   5.8211968e-03   3.1617225e+01   4.8883824e+00
   1.4737514e-02   2.2360174e-02   1.8674458e-02   5.5448406e-03   3.0037839e+01   4.9277201e+00
   1.4116990e-02   2.2625786e-02   1.7840876e-02   5.2477758e-03   2.7897380e+01   4.9369640e+00
   1.3652298e-02   2.3138960e-02   1.7012665e-02   4.9424442e-03   2.5890785e+01   4.9026779e+00
   1.3340472e-02   2.3924898e-02   1.6246569e-02   4.6416094e-03   2.2815144e+01   4.8855757e+00
   1.3184316e-02   2.4997566e-02   1.5594575e-02   4.3559970e-03   1.9832771e+01   4.9299364e+00
   1.3188262e-02   2.6355728e-02   1.5098471e-02   4.0946678e-03   1.8359572e+01   4.9029195e+00
   1.3346482e-02   2.7980114e-02   1.4785993e-02   3.8635260e-03   1.6604676e+01   4.8613812e+00
   1.3645040e-02   2.9838846e-02   1.4676408e-02   3.6644004e-03   1.4080081e+01   4.8275266e+00
   1.4065526e-02   3.1894622e-02   1.4782811e-02   3.4966390e-03   1.2117067e+01   4.7686622e+00
   1.4582658e-02   3.4105746e-02   1.5115212e-02   3.3579592e-03   1.0659761e+01   4.7660807e+00
   1.5172442e-02   3.6429106e-02   1.5675474e-02   3.2459950e-03   8.9216622e+00   4.7933366e+00
   1.5813296e-02   3.8810820e-02   1.6463991e-02   3.1586516e-03   7.0599381e+00   4.8200071e+00
   1.6474988e-02   4.1183894e-02   1.7486395e-02   3.0932214e-03   5.3671277e+00   4.8437094e+00
   1.7121974e-02   4.3482646e-02   1.8740196e-02   3.0470670e-03   4.0270669e+00   4.8339333e+00
   1.7730720e-02   4.5644444e-02   2.0211538e-02   3.0178416e-03   3.0969624e+00   4.8273830e+00
   1.8295266e-02   4.7619216e-02   2.1877332e-02   3.0022280e-03   2.6043170e+00   4.8352810e+00
   1.8816112e-02   4.9386054e-02   2.3703604e-02   2.9958196e-03   2.3958426e+00   4.8075050e+00
   1.9292242e-02   5.0943852e-02   2.5654832e-02   2.9939222e-03   1.9508519e+00   4.8112511e+00
   1.9715886e-02   5.2315164e-02   2.7691932e-02   2.9929912e-03   1.4489424e+00   4.8543409e+00
   2.0071392e-02   5.3560412e-02   2.9761516e-02   2.9919764e-03   1.3665629e+00   4.8354804e+00
   2.0338528e-02   5.4741942e-02   3.1818218e-02   2.9909772e-03   1.4003616e+00   4.8243868e+00
   2.0500924e-02   5.5888420e-02   3.3835346e-02   2.9905560e-03   1.3765728e+00   4.9065715e+00
   2.0564456e-02   5.7011294e-02   3.5769494e-02   2.9918716e-03   1.3999192e+00   4.9036759e+00
   2.0552442e-02   5.8119434e-02   3.7556612e-02   2.9962712e-03   1.3970555e+00   4.6381398e+00
   2.0480658e-02   5.9225104e-02   3.9145722e-02   3.0053998e-03   1.3958246e+00   4.3321921e+00
   2.0355856e-02   6.0345124e-02   4.0497036e-02   3.0199410e-03   1.3955871e+00   4.1186928e+00
   2.0182726e-02   6.1478370e-02   4.1558912e-02   3.0397416e-03   1.3906111e+00   3.9732982e+00
   1.9961690e-02   6.2594350e-02   4.2279962e-02   3.0645660e-03   1.4038198e+00   3.7599510e+00
   1.9695446e-02   6.3638624e-02   4.2626410e-02   3.0928544e-03   1.3898503e+00   3.3488374e+00
   1.9387692e-02   6.4551232e-02   4.2558850e-02   3.1214618e-03   1.3871592e+00   3.1627589e+00
   1.9038476e-02   6.5295718e-02   4.2030802e-02   3.1462556e-03   1.4058909e+00   3.2231504e+00
   1.8647360e-02   6.5855412e-02   4.1033226e-02   3.1643182e-03   1.3855923e+00   3.2709349e+00
   1.8212550e-02   6.6212826e-02   3.9602674e-02   3.1753720e-03   1.3786085e+00   3.2100414e+00
   1.7744892e-02   6.6359776e-02   3.7806596e-02   3.1800210e-03   1.3915512e+00   3.1585447e+00
   1.7270254e-02   6.6317318e-02   3.5723496e-02   3.1798854e-03   1.3779792e+00   3.3945052e+00
   1.6811556e-02   6.6108524e-02   3.3422268e-02   3.1775968e-03   1.3788079e+00   3.4212770e+00
   1.6386180e-02   6.5722150e-02   3.0982360e-02   3.1754888e-03   1.3778132e+00   3.3664198e+00
   1.6003832e-02   6.5147500e-02   2.8484508e-02   3.1754300e-03   1.3844339e+00   3.5732584e+00
   1.5662076e-02   6.4392270e-02   2.5994294e-02   3.1775510e-03   1.4086753e+00   3.6025381e+00
   1.5348882e-02   6.3437054e-02   2.3587340e-02   3.1803430e-03   1.3834981e+00   3.6818653e+00
   1.5044772e-02   6.2204544e-02   2.1343522e-02   3.1816944e-03   1.3726786e+00   3.7166369e+00
   1.4731142e-02   6.0604986e-02   1.9329004e-02   3.1802216e-03   1.3956930e+00   3.7658760e+00
   1.4396955e-02   5.8623568e-02   1.7597779e-02   3.1773808e-03   1.3865794e+00   3.8108347e+00
   1.4032565e-02   5.6312152e-02   1.6193739e-02   3.1757560e-03   1.3771611e+00   3.4948975e+00
   1.3633899e-02   5.3730620e-02   1.5151017e-02   3.1766306e-03   1.3767262e+00   3.4883567e+00
   1.3207773e-02   5.0919968e-02   1.4493494e-02   3.1805172e-03   1.3765997e+00   3.3125444e+00
   1.2765517e-02   4.7921818e-02   1.4235673e-02   3.1878060e-03   1.3868772e+00   3.2743563e+00
   1.2324545e-02   4.4818338e-02   1.4379328e-02   3.1982006e-03   1.3989222e+00   3.3530381e+00
   1.1903653e-02   4.1702736e-02   1.4918966e-02   3.2112428e-03   1.3948046e+00   7.2968422e+00
   1.1526590e-02   3.8648592e-02   1.5853506e-02   3.2265676e-03   1.3748469e+00   2.3736238e+01
   1.1236039e-02   3.5714482e-02   1.7180766e-02   3.2434342e-03   1.3729121e+00   4.5657592e+01
   1.1085797e-02   3.2948320e-02   1.8887384e-02   3.2616440e-03   1.3767755e+00   6.1577467e+01
   1.1135968e-02   3.0397708e-02   2.0943532e-02   3.2812702e-03   1.3685942e+00   7.5460800e+01
   1.1452171e-02   2.8103676e-02   2.3302518e-02   3.3029144e-03   1.3715033e+00   8.8679146e+01
   1.2094487e-02   2.6086736e-02   2.5910398e-02   3.3273798e-03   1.3822517e+00   9.7131289e+01
   1.3113057e-02   2.4350462e-02   2.8717124e-02   3.3560180e-03   1.3768142e+00   1.0281414e+02
   1.4548796e-02   2.2898708e-02   3.1666552e-02   3.3925190e-03   1.3687190e+00   1.0739290e+02
   1.6432158e-02   2.1737574e-02   3.4681132e-02   3.4410256e-03   1.3778985e+00   1.1017745e+02
   1.8779852e-02   2.0866064e-02   3.7685302e-02   3.5068202e-03   1.3712804e+00   1.1221804e+02
   2.1593042e-02   2.0272814e-02   4.0622746e-02   3.5960736e-03   1.3708541e+00   1.1368544e+02
   2.4854842e-02   1.9939870e-02   4.3428178e-02   3.7131136e-03   1.3817577e+00   1.1449792e+02
   2.8525838e-02   1.9848737e-02   4.6000106e-02   3.8628888e-03   1.3696160e+00   1.1514181e+02
   3.2544366e-02   1.9976836e-02   4.8236810e-02   4.0514766e-03   1.3723965e+00   1.1546974e+02
   3.6830036e-02   2.0299884e-02   5.0109182e-02   4.2850322e-03   1.3802632e+00   1.1550978e+02
   4.1280924e-02   2.0792024e-02   5.1661788e-02   4.5692194e-03   1.3684697e+00   1.1552569e+02
   4.5765148e-02   2.1422912e-02   5.2980746e-02   4.9073724e-03   1.3702348e+00   1.1568802e+02
   5.0126158e-02   2.2154318e-02   5.4172450e-02   5.3009698e-03   1.3667365e+00   1.1571661e+02
   5.4193694e-02   2.2938688e-02   5.5327892e-02   5.7489628e-03   1.3737468e+00   1.1554627e+02
   5.7777188e-02   2.3737340e-02   5.6502914e-02   6.2467598e-03   1.3981614e+00   1.1538026e+02
   6.0691120e-02   2.4512036e-02   5.7703326e-02   6.7870558e-03   1.3827992e+00   1.1519510e+02
   6.2832558e-02   2.5215078e-02   5.8916450e-02   7.3590614e-03   1.3839056e+00   1.1504896e+02
   6.4207970e-02   2.5821322e-02   6.0157000e-02   7.9472544e-03   1.3974997e+00   1.1488763e+02
   6.4909852e-02   2.6318500e-02   6.1432718e-02   8.5330654e-03   1.3932601e+00   1.1465923e+02
   6.5070910e-02   2.6673828e-02   6.2713450e-02   9.0987634e-03   1.3962558e+00   1.1441314e+02
   6.4795524e-02   2.6869130e-02   6.3950546e-02   9.6309174e-03   1.3901989e+00   1.1418550e+02
   6.4171012e-02   2.6925034e-02   6.5100460e-02   1.0120852e-02   1.3996478e+00   1.1398312e+02
   6.3288824e-02   2.6863158e-02   6.6100974e-02   1.0557205e-02   1.3997835e+00   1.1376275e+02
   6.2212198e-02   2.6690994e-02   6.6833934e-02   1.0922546e-02   1.3861096e+00   1.1339332e+02
   6.0956362e-02   2.6418168e-02   6.7151510e-02   1.1198067e-02   1.3948507e+00   1.1281955e+02
   5.9498364e-02   2.6055204e-02   6.6926174e-02   1.1366413e-02   1.3889180e+00   1.1222317e+02
   5.7823246e-02   2.5600096e-02   6.6082498e-02   1.1419558e-02   1.3747238e+00   1.1155234e+02
   5.5930610e-02   2.5047398e-02   6.4633886e-02   1.1354342e-02   1.3859580e+00   1.1088378e+02
   5.3837768e-02   2.4401912e-02   6.2717690e-02   1.1162802e-02   1.3923414e+00   1.1016757e+02
   5.1592840e-02   2.3681464e-02   6.0542454e-02   1.0839560e-02   1.3896169e+00   1.0916760e+02
   4.9247498e-02   2.2910646e-02   5.8303420e-02   1.0388469e-02   1.3863653e+00   1.0821932e+02
   4.6881800e-02   2.2110588e-02   5.6199294e-02   9.8327674e-03   1.3851533e+00   1.0724586e+02
   4.4611022e-02   2.1294746e-02   5.4439704e-02   9.2110534e-03   1.3915638e+00   1.0610282e+02
   4.2540078e-02   2.0459714e-02   5.3199930e-02   8.5581064e-03   1.3873232e+00   1.0481652e+02
   4.0746976e-02   1.9603515e-02   5.2617414e-02   7.9044884e-03   1.4012331e+00   1.0332657e+02
   3.9272980e-02   1.8739072e-02   5.2795212e-02   7.2774944e-03   1.3938658e+00   1.0199344e+02
   3.8141100e-02   1.7879847e-02   5.3813736e-02   6.6976518e-03   1.3738666e+00   1.0060838e+02
   3.7371538e-02   1.7049972e-02   5.5744788e-02   6.1792350e-03   1.3982143e+00   9.8555314e+01
   3.6963660e-02   1.6282140e-02   5.8621994e-02   5.7311222e-03   1.3956093e+00   9.6438401e+01
   3.6889828e-02   1.5597489e-02   6.2431208e-02   5.3586818e-03   1.3907067e+00   9.4777335e+01
   3.7101946e-02   1.5004854e-02   6.7136618e-02   5.0635476e-03   1.3875119e+00   9.2679852e+01
   3.7558822e-02   1.4508298e-02   7.2683214e-02   4.8447552e-03   1.3744722e+00   9.0510346e+01
   3.8237684e-02   1.4109230e-02   7.8979052e-02   4.6987838e-03   1.3894967e+00   8.8614557e+01
   3.9104494e-02   1.3806436e-02   8.5881066e-02   4.6200582e-03   1.3911732e+00   8.5866787e+01
   4.0100756e-02   1.3598220e-02   9.3175812e-02   4.6035688e-03   1.3931025e+00   8.2760371e+01
   4.1148182e-02   1.3478277e-02   1.0057699e-01   4.6438430e-03   1.3920040e+00   8.0259674e+01
   4.2173470e-02   1.3429861e-02   1.0775272e-01   4.7360068e-03   1.3827702e+00   7.7765958e+01
   4.3145694e-02   1.3427060e-02   1.1428387e-01   4.8760596e-03   1.3913986e+00   7.5027471e+01
   4.4054186e-02   1.3450849e-02   1.1964826e-01   5.0620224e-03   1.3984543e+00   7.2011409e+01
   4.4877104e-02   1.3495914e-02   1.2335049e-01   5.2966788e-03   1.3955327e+00   6.8573626e+01
   4.5599112e-02   1.3555297e-02   1.2506451e-01   5.5843682e-03   1.3920849e+00   6.5840920e+01
   4.6209320e-02   1.3618109e-02   1.2472419e-01   5.9343228e-03   1.3898318e+00   6.3402613e+01
   4.6689800e-02   1.3675831e-02   1.2238698e-01   6.3653416e-03   1.3867453e+00   6.0237024e+01
   4.7047918e-02   1.3721733e-02   1.1814554e-01   6.9004986e-03   1.3896019e+00   5.7511232e+01
   4.7331056e-02   1.3745743e-02   1.1230602e-01   7.5659064e-03   1.3999877e+00   5.5006764e+01
   4.7596148e-02   1.3734509e-02   1.0530732e-01   8.3931144e-03   1.3986567e+00   5.1941456e+01
   4.7884116e-02   1.3684248e-02   9.7574958e-02   9.4148214e-03   1.3844481e+00   4.9678602e+01
   4.8206442e-02   1.3600196e-02   8.9512286e-02   1.0659150e-02   1.3886820e+00   4.7784945e+01
   4.8557180e-02   1.3489173e-02   8.1433632e-02   1.2146144e-02   1.3840903e+00   4.5296509e+01
   4.8940362e-02   1.3360552e-02   7.3575394e-02   1.3887514e-02   1.3821994e+00   4.3493771e+01
   4.9360948e-02   1.3217922e-02   6.6118950e-02   1.5888967e-02   1.3930543e+00   4.1566807e+01
   4.9800668e-02   1.3061083e-02   5.9179820e-02   1.8146037e-02   1.3800812e+00   3.9278526e+01
   5.0210350e-02   1.2898461e-02   5.2822392e-02   2.0639101e-02   1.3891576e+00   3.7733844e+01
   5.0520652e-02   1.2740318e-02   4.7086746e-02   2.3329225e-02   1.4011818e+00   3.5717910e+01
   5.0697226e-02   1.2589166e-02   4.2001196e-02   2.6159185e-02   1.3954673e+00   3.3499229e+01
   5.0785064e-02   1.2446272e-02   3.7586040e-02   2.9059941e-02   1.3897583e+00   3.1625705e+01
   5.0870460e-02   1.2323704e-02   3.3860810e-02   3.1952189e-02   1.3872030e+00   2.9031160e+01
   5.1034478e-02   1.2240839e-02   3.0819678e-02   3.4755267e-02   1.3826288e+00   2.6182882e+01
   5.1355822e-02   1.2213160e-02   2.8432164e-02   3.7397523e-02   1.3718574e+00   2.4273976e+01
   5.1922666e-02   1.2251949e-02   2.6672804e-02   3.9824543e-02   1.3897100e+00   2.2575091e+01
   5.2821724e-02   1.2365515e-02   2.5529854e-02   4.1990309e-02   1.3850623e+00   2.0444702e+01
   5.4105878e-02   1.2558289e-02   2.5000332e-02   4.3847603e-02   1.3789130e+00   1.9017502e+01
   5.5779336e-02   1.2828618e-02   2.5081484e-02   4.5357753e-02   1.3954445e+00   1.7601831e+01
   5.7809818e-02   1.3167632e-02   2.5789954e-02   4.6481341e-02   1.3902301e+00   1.5307246e+01
   6.0150624e-02   1.3565280e-02   2.7185890e-02   4.7182517e-02   1.3831035e+00   1.2890111e+01
   6.2750488e-02   1.4015180e-02   2.9341704e-02   4.7424051e-02   1.3700859e+00   1.1115645e+01
   6.5533568e-02   1.4514998e-02   3.2309154e-02   4.7157435e-02   1.4004813e+00   1.0158453e+01
   6.8443514e-02   1.5069189e-02   3.6127542e-02   4.6376217e-02   1.3864813e+00   9.1684445e+00
   7.1500664e-02   1.5690392e-02   4.0824840e-02   4.5144165e-02   1.3750482e+00   7.8428470e+00
   7.4731018e-02   1.6396893e-02   4.6412236e-02   4.3557407e-02   1.4026649e+00   6.1725442e+00
   7.8099706e-02   1.7205517e-02   5.2881120e-02   4.1711837e-02   1.3628707e+00   4.6028903e+00
   8.1563492e-02   1.8123868e-02   6.0202678e-02   3.9701275e-02   1.4050204e+00   4.0121474e+00
   8.5111104e-02   1.9146711e-02   6.8332096e-02   3.7610521e-02   1.3669935e+00   3.8612143e+00
   8.8715546e-02   2.0255828e-02   7.7191312e-02   3.5504111e-02   1.3841817e+00   3.4379498e+00
   9.2352646e-02   2.1428704e-02   8.6635900e-02   3.3428877e-02   1.4001158e+00   3.0581383e+00
   9.6037854e-02   2.2641932e-02   9.6455132e-02   3.1406251e-02   1.3330964e+00   2.8739670e+00
   9.9791464e-02   2.3869762e-02   1.0637965e-01   2.9438603e-02   1.4324681e+00   2.5202349e+00
   1.0365215e-01   2.5085876e-02   1.1605292e-01   2.7539789e-02   1.3270675e+00   2.0049600e+00
   1.0763377e-01   2.6260150e-02   1.2503611e-01   2.5744677e-02   1.4234839e+00   1.6357817e+00
   1.1167499e-01   2.7363092e-02   1.3282546e-01   2.4089503e-02   1.3709136e+00   1.4647103e+00
   1.1568205e-01   2.8370254e-02   1.3894979e-01   2.2592359e-02   1.3585010e+00   1.6526987e+00
   1.1951413e-01   2.9250930e-02   1.4317936e-01   2.1253593e-02   1.4250901e+00   1.7841878e+00
   1.2297175e-01   2.9970266e-02   1.4552465e-01   2.0063889e-02   1.1520948e+00   1.5003473e+00
   1.2581364e-01   3.0503800e-02   1.4607071e-01   1.9007321e-02   1.4304294e+00   1.4674407e+00
   1.2774770e-01   3.0826034e-02   1.4490625e-01   1.8068311e-02   9.3017575e-01   1.4283137e+00
   1.2842978e-01   3.0908782e-02   1.4214194e-01   1.7237451e-02   1.3978633e+00   9.5043753e-01
   1.2759805e-01   3.0741604e-02   1.3802258e-01   1.6514153e-02   7.6653092e-01   7.4641590e-01
   1.2525767e-01   3.0339528e-02   1.3292773e-01   1.5904837e-02   3.9645446e+00   8.7012505e-01
   1.2159589e-01   2.9743776e-02   1.2719556e-01   1.5413553e-02   2.4975882e+01   9.2495092e-01
   1.1684866e-01   2.9013496e-02   1.2108584e-01   1.5040799e-02   5.1059756e+01   6.1660936e-01
   1.1124779e-01   2.8210758e-02   1.1487015e-01   1.4788349e-02   7.1004097e+01   2.8158458e-01
   1.0496693e-01   2.7383658e-02   1.0881451e-01   1.4662241e-02   8.9367716e+01   3.4157051e-01
   9.8160124e-02   2.6559112e-02   1.0311445e-01   1.4666009e-02   1.0202343e+02   3.1728967e-01
   9.0961298e-02   2.5748568e-02   9.7908638e-02   1.4795755e-02   1.0938886e+02   2.3558486e-01
   8.3484012e-02   2.4953018e-02   9.3289578e-02   1.5052843e-02   1.1426841e+02   2.1920487e-01
   7.5859892e-02   2.4170560e-02   8.9296882e-02   1.5444153e-02   1.1730170e+02   1.7908366e-01
   6.8249090e-02   2.3404306e-02   8.5913738e-02   1.5970390e-02   1.1977514e+02   1.9008864e-01
   6.0841536e-02   2.2662922e-02   8.3085588e-02   1.6634198e-02   1.2109047e+02   1.8956484e-01
   5.3814138e-02   2.1948378e-02   8.0768266e-02   1.7450785e-02   1.2172663e+02   1.9435080e-01
   4.7303720e-02   2.1257898e-02   7.8899528e-02   1.8433395e-02   1.2202427e+02   2.0019214e-01
   4.1397568e-02   2.0600476e-02   7.7362100e-02   1.9578989e-02   1.2212598e+02   1.8474158e-01
   3.6135580e-02   1.9990660e-02   7.6000526e-02   2.0867829e-02   1.2201464e+02   1.9606935e-01
   3.1545480e-02   1.9438922e-02   7.4655432e-02   2.2261711e-02   1.2139390e+02   1.9428880e-01
   2.7642894e-02   1.8951590e-02   7.3166338e-02   2.3716301e-02   1.2043164e+02   1.9146561e-01
   2.4412368e-02   1.8534134e-02   7.1355450e-02   2.5201361e-02   1.1964576e+02   1.9359999e-01
   2.1816942e-02   1.8194437e-02   6.9115612e-02   2.6704791e-02   1.1934616e+02   1.7221429e-01
   1.9818336e-02   1.7935162e-02   6.6452262e-02   2.8219651e-02   1.1896300e+02   2.0912268e-01
   1.8374534e-02   1.7753434e-02   6.3404894e-02   2.9732113e-02   1.1856128e+02   1.8048482e-01
   1.7443378e-02   1.7648292e-02   6.0007286e-02   3.1211457e-02   1.1836734e+02   2.1115371e-01
   1.6998322e-02   1.7614727e-02   5.6299246e-02   3.2598543e-02   1.1793955e+02   2.1075746e-01
   1.7011842e-02   1.7636656e-02   5.2350454e-02   3.3824173e-02   1.1730105e+02   1.6734543e-01
   1.7441200e-02   1.7689349e-02   4.8244674e-02   3.4808265e-02   1.1682788e+02   2.6296987e-01
   1.8230112e-02   1.7741607e-02   4.4059042e-02   3.5462337e-02   1.1657147e+02   6.5643721e-02
   1.9309958e-02   1.7772653e-02   3.9876400e-02   3.5743721e-02   1.1624952e+02   9.3456833e-01
   2.0603406e-02   1.7780739e-02   3.5785876e-02   3.5645623e-02   1.1583858e+02   2.8261289e+00
   2.2021404e-02   1.7767865e-02   3.1873964e-02   3.5172873e-02   1.1551646e+02   3.5957126e+00
   2.3475420e-02   1.7753104e-02   2.8218228e-02   3.4358737e-02   1.1516073e+02   4.0797149e+00
   2.4890362e-02   1.7778954e-02   2.4891262e-02   3.3235695e-02   1.1474188e+02   4.8842804e+00
   2.6194106e-02   1.7887881e-02   2.1951600e-02   3.1815559e-02   1.1431611e+02   5.2124314e+00
   2.7308508e-02   1.8116488e-02   1.9432334e-02   3.0120045e-02   1.1389325e+02   5.2865640e+00
   2.8140716e-02   1.8492925e-02   1.7349406e-02   2.8194121e-02   1.1346874e+02   5.3135248e+00
   2.8592664e-02   1.9038024e-02   1.5703577e-02   2.6094891e-02   1.1304423e+02   5.2472004e+00
   2.8612200e-02   1.9772692e-02   1.4483605e-02   2.3892121e-02   1.1258874e+02   5.2550663e+00
   2.8221184e-02   2.0711360e-02   1.3671498e-02   2.1659851e-02   1.1204154e+02   5.2183704e+00
   2.7484622e-02   2.1853654e-02   1.3242963e-02   1.9460785e-02   1.1123256e+02   5.1255979e+00
   2.6479052e-02   2.3183058e-02   1.3165546e-02   1.7347873e-02   1.0979675e+02   5.0808017e+00
   2.5278462e-02   2.4669176e-02   1.3396021e-02   1.5359922e-02   1.0806151e+02   5.1310277e+00
   2.3936160e-02   2.6263224e-02   1.3885163e-02   1.3519672e-02   1.0629595e+02   5.4892134e+00
   2.2488298e-02   2.7895716e-02   1.4579917e-02   1.1843088e-02   1.0436987e+02   5.6723815e+00
   2.0984288e-02   2.9481252e-02   1.5425475e-02   1.0339857e-02   1.0213088e+02   5.7017482e+00
   1.9488436e-02   3.0916680e-02   1.6359725e-02   9.0105634e-03   9.9476057e+01   5.9539616e+00
   1.8057272e-02   3.2091768e-02   1.7315434e-02   7.8507714e-03   9.7047728e+01   6.0454284e+00
   1.6733618e-02   3.2910316e-02   1.8248019e-02   6.8541750e-03   9.3783512e+01   6.0786300e+00
   1.5546750e-02   3.3330824e-02   1.9133560e-02   6.0108164e-03   8.9499632e+01   6.1540883e+00
   1.4513780e-02   3.3398452e-02   1.9963028e-02   5.3084932e-03   8.5767606e+01   6.1590952e+00
   1.3641620e-02   3.3193226e-02   2.0749800e-02   4.7326564e-03   8.1322005e+01   6.2072099e+00
   1.2924660e-02   3.2782482e-02   2.1507916e-02   4.2649168e-03   7.6608417e+01   6.2108741e+00
   1.2347186e-02   3.2243918e-02   2.2244486e-02   3.8882548e-03   7.2487256e+01   6.2555851e+00
   1.1886866e-02   3.1674154e-02   2.2957066e-02   3.5908782e-03   6.7626897e+01   6.2136764e+00
   1.1522525e-02   3.1165888e-02   2.3622658e-02   3.3633318e-03   6.2032758e+01   6.2174153e+00
   1.1241780e-02   3.0792244e-02   2.4197922e-02   3.1963750e-03   5.6425946e+01   6.6006443e+00
   1.1033318e-02   3.0602418e-02   2.4614266e-02   3.0808524e-03   5.1375344e+01   6.7941057e+00
   1.0886447e-02   3.0618792e-02   2.4804870e-02   3.0061260e-03   4.5953387e+01   6.8278045e+00
   1.0798054e-02   3.0843156e-02   2.4740008e-02   2.9630440e-03   4.2013216e+01   6.9089811e+00
   1.0765708e-02   3.1284034e-02   2.4422700e-02   2.9470204e-03   3.9545894e+01   6.8658727e+00
   1.0780391e-02   3.1967718e-02   2.3874074e-02   2.9559322e-03   3.6395513e+01   6.8731962e+00
   1.0829690e-02   3.2911834e-02   2.3120590e-02   2.9885992e-03   3.4706137e+01   6.8482889e+00
   1.0905386e-02   3.4112526e-02   2.2198918e-02   3.0427906e-03   3.2457665e+01   6.8105841e+00
   1.1005929e-02   3.5570704e-02   2.1162118e-02   3.1144816e-03   2.9309655e+01   6.7637929e+00
   1.1138462e-02   3.7311702e-02   2.0059838e-02   3.1989930e-03   2.7662654e+01   6.6817221e+00
   1.1313806e-02   3.9361462e-02   1.8928002e-02   3.2914546e-03   2.6020604e+01   6.7052319e+00
   1.1536299e-02   4.1721930e-02   1.7799628e-02   3.3876652e-03   2.3644027e+01   6.7158973e+00
   1.1811797e-02   4.4388574e-02   1.6710478e-02   3.4846186e-03   2.2063254e+01   6.7167582e+00
   1.2151609e-02   4.7361324e-02   1.5691344e-02   3.5806134e-03   2.1432213e+01   6.7023070e+00
   1.2564557e-02   5.0624284e-02   1.4762829e-02   3.6750648e-03   1.9666027e+01   6.5159096e+00
   1.3055545e-02   5.4130120e-02   1.3943779e-02   3.7670314e-03   1.7944993e+01   6.4351057e+00
   1.3622926e-02   5.7798200e-02   1.3259208e-02   3.8544006e-03   1.6633191e+01   6.5362085e+00
   1.4258837e-02   6.1544860e-02   1.2738339e-02   3.9356448e-03   1.5074704e+01   6.5494246e+00
   1.4952454e-02   6.5299036e-02   1.2408788e-02   4.0106410e-03   1.3570206e+01   6.5088792e+00
   1.5691894e-02   6.8986820e-02   1.2298280e-02   4.0798180e-03   1.1644574e+01   6.4037702e+00
   1.6464778e-02   7.2559472e-02   1.2440940e-02   4.1432932e-03   1.0205580e+01   6.3073924e+00
   1.7252764e-02   7.5999936e-02   1.2871870e-02   4.2009386e-03   8.5053541e+00   6.2822257e+00
   1.8029348e-02   7.9276898e-02   1.3623992e-02   4.2528482e-03   6.5522792e+00   6.3092915e+00
   1.8757084e-02   8.2339478e-02   1.4731227e-02   4.2981824e-03   5.1541025e+00   6.3464525e+00
   1.9400568e-02   8.5150382e-02   1.6221450e-02   4.3349952e-03   3.6932085e+00   6.1969560e+00
   1.9949012e-02   8.7694702e-02   1.8110732e-02   4.3610994e-03   2.9412756e+00   6.0879228e+00
   2.0412584e-02   8.9964088e-02   2.0406462e-02   4.3770286e-03   2.6142742e+00   5.9580975e+00
   2.0817362e-02   9.1956740e-02   2.3108752e-02   4.3879020e-03   2.2006882e+00   5.7349888e+00
   2.1199500e-02   9.3699600e-02   2.6204496e-02   4.3981866e-03   1.8075539e+00   5.7197359e+00
   2.1594324e-02   9.5239828e-02   2.9661672e-02   4.4086862e-03   1.3723234e+00   5.4355608e+00
   2.2028214e-02   9.6575886e-02   3.3421366e-02   4.4182902e-03   1.3716370e+00   5.0676198e+00
   2.2510258e-02   9.7666280e-02   3.7390892e-02   4.4243234e-03   1.4130223e+00   4.9921714e+00
   2.3034050e-02   9.8506562e-02   4.1446298e-02   4.4236216e-03   1.3631961e+00   4.7651559e+00
   2.3576906e-02   9.9107366e-02   4.5439398e-02   4.4135046e-03   1.4085509e+00   4.5679903e+00
   2.4098446e-02   9.9457032e-02   4.9238544e-02   4.3901746e-03   1.3932506e+00   4.2959644e+00
   2.4542072e-02   9.9522554e-02   5.2763914e-02   4.3501534e-03   1.4039920e+00   3.7749737e+00
   2.4851820e-02   9.9260528e-02   5.5954082e-02   4.2950788e-03   1.3902559e+00   3.2174790e+00
   2.4998494e-02   9.8628442e-02   5.8739456e-02   4.2300906e-03   1.3877441e+00   2.8576096e+00
   2.4976080e-02   9.7554696e-02   6.1064886e-02   4.1593612e-03   1.4007251e+00   2.8544474e+00
   2.4781352e-02   9.5966292e-02   6.2869982e-02   4.0860674e-03   1.3909912e+00   2.8180407e+00
   2.4400058e-02   9.3856688e-02   6.4067976e-02   4.0128514e-03   1.3886562e+00   2.7483943e+00
   2.3823900e-02   9.1280680e-02   6.4634276e-02   3.9414344e-03   1.3843994e+00   2.7809914e+00
   2.3074796e-02   8.8349826e-02   6.4658170e-02   3.8732386e-03   1.4040148e+00   2.8289097e+00
   2.2187608e-02   8.5195870e-02   6.4298728e-02   3.8114728e-03   1.3867974e+00   2.8245862e+00
   2.1185762e-02   8.1890964e-02   6.3725570e-02   3.7606400e-03   1.3700171e+00   2.8317735e+00
   2.0075924e-02   7.8460088e-02   6.3058734e-02   3.7246050e-03   1.3917117e+00   2.8205062e+00
   1.8860608e-02   7.4942056e-02   6.2359626e-02   3.7066896e-03   1.3826244e+00   2.8505563e+00
   1.7563438e-02   7.1394454e-02   6.1631492e-02   3.7091046e-03   1.3826985e+00   2.8960620e+00
   1.6232360e-02   6.7859526e-02   6.0810172e-02   3.7317532e-03   1.3958700e+00   2.8056033e+00
   1.4918830e-02   6.4355236e-02   5.9774282e-02   3.7721608e-03   1.3856494e+00   2.8888618e+00
   1.3666056e-02   6.0875956e-02   5.8397876e-02   3.8289590e-03   1.3819972e+00   2.7191194e+00
   1.2508019e-02   5.7408796e-02   5.6615164e-02   3.9035586e-03   1.3812592e+00   2.8512724e+00
   1.1471219e-02   5.3954086e-02   5.4415878e-02   3.9967056e-03   1.3769696e+00   3.4133036e+00
   1.0577493e-02   5.0499828e-02   5.1838596e-02   4.1068894e-03   1.3826979e+00   3.9332450e+00
   9.8506218e-03   4.7057322e-02   4.8982692e-02   4.2316656e-03   1.3916551e+00   3.9966668e+00
   9.3251258e-03   4.3691204e-02   4.5981360e-02   4.3683316e-03   1.3942099e+00   5.6150389e+00
   9.0387208e-03   4.0445316e-02   4.2966450e-02   4.5128494e-03   1.3958926e+00   1.9104353e+01
   9.0254348e-03   3.7325610e-02   4.0061158e-02   4.6610586e-03   1.3947348e+00   4.2691338e+01
   9.3188858e-03   3.4342204e-02   3.7381014e-02   4.8088668e-03   1.3827661e+00   6.1555373e+01
   9.9512588e-03   3.1513260e-02   3.5017558e-02   4.9503746e-03   1.3820267e+00   7.4374977e+01
   1.0950336e-02   2.8850134e-02   3.3032916e-02   5.0795258e-03   1.3786982e+00   8.5703462e+01
   1.2335873e-02   2.6370856e-02   3.1477648e-02   5.1890900e-03   1.3744289e+00   9.4284099e+01
   1.4120783e-02   2.4115280e-02   3.0394632e-02   5.2688230e-03   1.3900147e+00   9.9493541e+01
   1.6311632e-02   2.2121840e-02   2.9806418e-02   5.3084414e-03   1.3798100e+00   1.0389354e+02
   1.8902996e-02   2.0415516e-02   2.9711590e-02   5.3000518e-03   1.3665131e+00   1.0806763e+02
   2.1873972e-02   1.9008739e-02   3.0083754e-02   5.2387496e-03   1.3823611e+00   1.1089593e+02
   2.5187012e-02   1.7901132e-02   3.0879156e-02   5.1252302e-03   1.3875209e+00   1.1290667e+02
   2.8783528e-02   1.7084605e-02   3.2049850e-02   4.9675020e-03   1.3839598e+00   1.1421280e+02
   3.2580070e-02   1.6542407e-02   3.3539596e-02   4.7781182e-03   1.3770533e+00   1.1506557e+02
   3.6473854e-02   1.6252697e-02   3.5280152e-02   4.5710892e-03   1.3714344e+00   1.1578920e+02
   4.0344052e-02   1.6189959e-02   3.7189446e-02   4.3596852e-03   1.3748427e+00   1.1600524e+02
   4.4035354e-02   1.6319668e-02   3.9199056e-02   4.1549788e-03   1.3725347e+00   1.1604148e+02
   4.7363032e-02   1.6598056e-02   4.1289324e-02   3.9655448e-03   1.3756533e+00   1.1625978e+02
   5.0146334e-02   1.6982678e-02   4.3450738e-02   3.7980106e-03   1.3811251e+00   1.1651248e+02
   5.2194560e-02   1.7444870e-02   4.5651720e-02   3.6577828e-03   1.3790678e+00   1.1662038e+02
   5.3337792e-02   1.7973111e-02   4.7870824e-02   3.5478370e-03   1.3838348e+00   1.1664561e+02
   5.3550746e-02   1.8571529e-02   5.0104948e-02   3.4685278e-03   1.3895934e+00   1.1673333e+02
   5.2934906e-02   1.9249613e-02   5.2345848e-02   3.4194316e-03   1.3924505e+00   1.1676641e+02
   5.1628522e-02   2.0008806e-02   5.4586602e-02   3.3998948e-03   1.3917894e+00   1.1665203e+02
   4.9807130e-02   2.0841150e-02   5.6822448e-02   3.4088184e-03   1.3890328e+00   1.1642267e+02
   4.7649902e-02   2.1729950e-02   5.9022688e-02   3.4438636e-03   1.3881780e+00   1.1625143e+02
   4.5302726e-02   2.2646314e-02   6.1114756e-02   3.5007958e-03   1.3811179e+00   1.1620957e+02
   4.2882620e-02   2.3541306e-02   6.2971282e-02   3.5753840e-03   1.3903650e+00   1.1607127e+02
   4.0476404e-02   2.4349560e-02   6.4410986e-02   3.6650642e-03   1.3996703e+00   1.1588927e+02
   3.8144552e-02   2.5007332e-02   6.5235266e-02   3.7679256e-03   1.3925396e+00   1.1575490e+02
   3.5921812e-02   2.5445668e-02   6.5288708e-02   3.8819484e-03   1.3977403e+00   1.1555705e+02
   3.3827778e-02   2.5610332e-02   6.4546006e-02   4.0050258e-03   1.3896320e+00   1.1529592e+02
   3.1882458e-02   2.5509512e-02   6.3135762e-02   4.1350824e-03   1.3875704e+00   1.1499969e+02
   3.0113446e-02   2.5197116e-02   6.1248140e-02   4.2693700e-03   1.3995510e+00   1.1468859e+02
   2.8571810e-02   2.4735404e-02   5.9076172e-02   4.4031108e-03   1.3965128e+00   1.1427875e+02
   2.7329502e-02   2.4179180e-02   5.6794048e-02   4.5296550e-03   1.4015742e+00   1.1386890e+02
   2.6452762e-02   2.3563060e-02   5.4523466e-02   4.6400142e-03   1.3990096e+00   1.1349774e+02
   2.5994166e-02   2.2907890e-02   5.2378624e-02   4.7244712e-03   1.3868045e+00   1.1292883e+02
   2.5995516e-02   2.2235534e-02   5.0502638e-02   4.7768410e-03   1.3952990e+00   1.1224330e+02
   2.6488246e-02   2.1567314e-02   4.9043548e-02   4.7954746e-03   1.4001739e+00   1.1151301e+02
   2.7490870e-02   2.0921066e-02   4.8165360e-02   4.7826576e-03   1.3969826e+00   1.1082029e+02
   2.9003986e-02   2.0309240e-02   4.8050758e-02   4.7435968e-03   1.3956382e+00   1.1012537e+02
   3.1013022e-02   1.9734871e-02   4.8861076e-02   4.6857810e-03   1.3919800e+00   1.0913597e+02
[truncated: 13,900,004 more chars]
