# Supplementary material for: Reflex Control of Robotic Gait Using Human Walking Data
Source: PLoS One. 2014 Oct 27;9(10):e109959. doi: 10.1371/journal.pone.0109959 (PMC4210155; doi:10.1371/journal.pone.0109959)
Supplement: Data S15 — Subject D. (GZ) [file pone.0109959.s032.gz › Data_S15.dat]

   1.5904420e-03   2.0893860e-04   3.8092570e-03   9.5288150e-03   4.4480356e+01   6.8833093e-01
   3.8495432e-03   1.8143870e-03   5.0352088e-03   1.1744812e-02   4.0779407e+01   6.7515442e-01
   6.0146706e-03   3.2667574e-03   6.2127648e-03   1.3905578e-02   3.7745081e+01   6.6314645e-01
   8.0645970e-03   4.5552016e-03   7.3192262e-03   1.5989687e-02   3.6108555e+01   7.0409818e-01
   1.0030165e-02   5.7063252e-03   8.3562424e-03   1.8026272e-02   3.3614118e+01   6.7799244e-01
   1.1948355e-02   6.7461456e-03   9.3258518e-03   2.0036102e-02   3.1146558e+01   6.6120752e-01
   1.3836279e-02   7.6873238e-03   1.0214083e-02   2.1997256e-02   2.9189543e+01   6.8094905e-01
   1.5762479e-02   8.5772822e-03   1.1029731e-02   2.3917042e-02   2.7499684e+01   6.6505229e-01
   1.7754963e-02   9.4377682e-03   1.1752603e-02   2.5748896e-02   2.5772927e+01   6.8001387e-01
   1.9873083e-02   1.0314916e-02   1.2379927e-02   2.7470406e-02   2.3637319e+01   6.7510943e-01
   2.2154720e-02   1.1240690e-02   1.2904429e-02   2.9027480e-02   2.2015533e+01   6.6669177e-01
   2.4628900e-02   1.2249304e-02   1.3321195e-02   3.0350750e-02   2.0117269e+01   6.8353428e-01
   2.7310584e-02   1.3374930e-02   1.3639572e-02   3.1375916e-02   1.8239263e+01   6.7788747e-01
   3.0170556e-02   1.4633270e-02   1.3868262e-02   3.2028026e-02   1.7151261e+01   6.7315730e-01
   3.3162486e-02   1.6043894e-02   1.4016744e-02   3.2233308e-02   1.6129641e+01   6.6876275e-01
   3.6206878e-02   1.7613860e-02   1.4084495e-02   3.1931826e-02   1.5217126e+01   6.7973274e-01
   3.9218712e-02   1.9349464e-02   1.4071973e-02   3.1145208e-02   1.3948576e+01   6.8553281e-01
   4.2084090e-02   2.1249118e-02   1.3973140e-02   2.9935570e-02   1.2745118e+01   7.0074712e-01
   4.4664488e-02   2.3314820e-02   1.3782842e-02   2.8385832e-02   1.1818529e+01   7.1843064e-01
   4.6807044e-02   2.5563954e-02   1.3502937e-02   2.6596292e-02   1.0244049e+01   6.7567135e-01
   4.8342308e-02   2.8024898e-02   1.3138460e-02   2.4652576e-02   8.4370330e+00   6.8450884e-01
   4.9180016e-02   3.0742308e-02   1.2700551e-02   2.2631304e-02   6.9369672e+00   7.0052410e-01
   4.9370790e-02   3.3755030e-02   1.2196122e-02   2.0595328e-02   5.9491314e+00   6.8099215e-01
   4.9069278e-02   3.7085934e-02   1.1633361e-02   1.8605113e-02   5.1167610e+00   6.9827315e-01
   4.8447836e-02   4.0733714e-02   1.1027358e-02   1.6711081e-02   4.3287632e+00   6.6308592e-01
   4.7648288e-02   4.4660004e-02   1.0394171e-02   1.4943108e-02   3.6443760e+00   6.6679808e-01
   4.6777374e-02   4.8798678e-02   9.7437940e-03   1.3316371e-02   2.5869368e+00   6.9716148e-01
   4.5900836e-02   5.3060748e-02   9.0813814e-03   1.1834556e-02   1.8404406e+00   6.7764050e-01
   4.5053112e-02   5.7321876e-02   8.4123072e-03   1.0500533e-02   1.6360474e+00   6.8578793e-01
   4.4239832e-02   6.1432724e-02   7.7430860e-03   9.3116404e-03   1.2631958e+00   6.6889544e-01
   4.3447712e-02   6.5272302e-02   7.0839006e-03   8.2565624e-03   9.8121606e-01   6.7999362e-01
   4.2651622e-02   6.8766504e-02   6.4441378e-03   7.3229566e-03   8.5406704e-01   7.0830509e-01
   4.1810266e-02   7.1827626e-02   5.8304926e-03   6.5040388e-03   8.0357044e-01   6.9146722e-01
   4.0884698e-02   7.4316550e-02   5.2469380e-03   5.7956632e-03   8.4056767e-01   6.7392185e-01
   3.9852964e-02   7.6074950e-02   4.6947578e-03   5.1916568e-03   8.1302385e-01   6.4827668e-01
   3.8703356e-02   7.6989972e-02   4.1758044e-03   4.6885680e-03   8.2801338e-01   6.7834303e-01
   3.7425528e-02   7.7060232e-02   3.6910408e-03   4.2838650e-03   8.3786805e-01   6.9770846e-01
   3.6020512e-02   7.6383678e-02   3.2418106e-03   3.9748058e-03   8.2467571e-01   6.7828547e-01
   3.4512506e-02   7.5092928e-02   2.8300900e-03   3.7616376e-03   8.1059102e-01   6.8027205e-01
   3.2945962e-02   7.3328674e-02   2.4572032e-03   3.6443596e-03   8.2048477e-01   6.4328288e-01
   3.1378816e-02   7.1231344e-02   2.1267974e-03   3.6224028e-03   8.5093703e-01   6.6659904e-01
   2.9869064e-02   6.8930176e-02   1.8456092e-03   3.6992438e-03   8.2732766e-01   6.9026317e-01
   2.8453942e-02   6.6544802e-02   1.6217438e-03   3.8816478e-03   8.3197275e-01   6.7568730e-01
   2.7141928e-02   6.4183694e-02   1.4630164e-03   4.1748216e-03   8.4318002e-01   6.7657251e-01
   2.5937592e-02   6.1937728e-02   1.3767202e-03   4.5826760e-03   8.2278472e-01   6.6481060e-01
   2.4849644e-02   5.9883364e-02   1.3685744e-03   5.1101176e-03   8.2479394e-01   6.9532007e-01
   2.3884904e-02   5.8081302e-02   1.4436252e-03   5.7606042e-03   8.3281525e-01   6.6762499e-01
   2.3049752e-02   5.6573724e-02   1.6097338e-03   6.5338318e-03   8.2658156e-01   6.8060568e-01
   2.2341244e-02   5.5384218e-02   1.8753966e-03   7.4260406e-03   8.1766213e-01   6.6515475e-01
   2.1760560e-02   5.4511458e-02   2.2475754e-03   8.4296412e-03   8.2147510e-01   6.6374006e-01
   2.1310914e-02   5.3930758e-02   2.7338028e-03   9.5319356e-03   8.2166185e-01   6.8004764e-01
   2.0977906e-02   5.3592284e-02   3.3411586e-03   1.0714760e-02   8.0842017e-01   5.5781378e-01
   2.0731284e-02   5.3425936e-02   4.0727298e-03   1.1956922e-02   8.0809967e-01   5.5272549e-01
   2.0531710e-02   5.3360756e-02   4.9285872e-03   1.3231413e-02   8.2652885e-01   3.7869965e-01
   2.0347122e-02   5.3313142e-02   5.9078198e-03   1.4504504e-02   8.1629672e-01   5.3571748e-01
   2.0166038e-02   5.3180664e-02   7.0094874e-03   1.5743793e-02   8.0162756e-01   2.1694057e-01
   1.9999305e-02   5.2847050e-02   8.2349464e-03   1.6912140e-02   8.2474743e-01   2.1874970e+00
   1.9866245e-02   5.2178758e-02   9.5853786e-03   1.7960705e-02   8.2305824e-01   1.6474541e+01
   1.9795747e-02   5.1068996e-02   1.1057332e-02   1.8829658e-02   8.2726689e-01   4.2300045e+01
   1.9833815e-02   4.9461528e-02   1.2638204e-02   1.9453761e-02   8.2407962e-01   6.6967525e+01
   2.0023036e-02   4.7315642e-02   1.4306449e-02   1.9775898e-02   7.9040919e-01   8.3005566e+01
   2.0403872e-02   4.4615768e-02   1.6039812e-02   1.9751345e-02   8.1948167e-01   9.1486493e+01
   2.1014904e-02   4.1432862e-02   1.7817250e-02   1.9379981e-02   8.1694087e-01   9.6433170e+01
   2.1883840e-02   3.7927270e-02   1.9621292e-02   1.8715353e-02   7.9151392e-01   9.9578123e+01
   2.3032620e-02   3.4279668e-02   2.1436828e-02   1.7817092e-02   8.3194025e-01   1.0132838e+02
   2.4470738e-02   3.0649056e-02   2.3237068e-02   1.6749303e-02   8.1601176e-01   1.0235578e+02
   2.6198886e-02   2.7159638e-02   2.4987978e-02   1.5588303e-02   8.0302163e-01   1.0283452e+02
   2.8219560e-02   2.3895216e-02   2.6658762e-02   1.4401812e-02   8.3218448e-01   1.0290156e+02
   3.0554508e-02   2.0911442e-02   2.8214456e-02   1.3245960e-02   8.0553111e-01   1.0241700e+02
   3.3246952e-02   1.8245886e-02   2.9606970e-02   1.2173764e-02   8.0424596e-01   1.0146922e+02
   3.6323870e-02   1.5922918e-02   3.0768730e-02   1.1238954e-02   8.1618927e-01   1.0071686e+02
   3.9794344e-02   1.3952708e-02   3.1636046e-02   1.0488910e-02   8.1644160e-01   1.0038295e+02
   4.3670546e-02   1.2329200e-02   3.2194942e-02   9.9604540e-03   8.3004971e-01   1.0050591e+02
   4.7951992e-02   1.1034392e-02   3.2498332e-02   9.6830626e-03   8.0887338e-01   1.0092689e+02
   5.2594842e-02   1.0044539e-02   3.2628950e-02   9.6801386e-03   8.1838240e-01   1.0122751e+02
   5.7508432e-02   9.3341876e-03   3.2648012e-02   9.9683326e-03   8.2366131e-01   1.0151813e+02
   6.2581440e-02   8.8711466e-03   3.2590330e-02   1.0559004e-02   8.0904117e-01   1.0196296e+02
   6.7675900e-02   8.6149094e-03   3.2470414e-02   1.1462812e-02   8.2670031e-01   1.0242088e+02
   7.2601826e-02   8.5231172e-03   3.2291188e-02   1.2684526e-02   8.2289471e-01   1.0269654e+02
   7.7124512e-02   8.5498592e-03   3.2065986e-02   1.4222711e-02   8.2691054e-01   1.0284414e+02
   8.1013618e-02   8.6444786e-03   3.1825744e-02   1.6085046e-02   8.4044018e-01   1.0302130e+02
   8.4127036e-02   8.7578070e-03   3.1606498e-02   1.8282210e-02   8.5977663e-01   1.0297673e+02
   8.6439304e-02   8.8543406e-03   3.1428204e-02   2.0808986e-02   8.5311728e-01   1.0272163e+02
   8.7957564e-02   8.9170494e-03   3.1292740e-02   2.3646580e-02   8.2280453e-01   1.0240071e+02
   8.8663762e-02   8.9388794e-03   3.1188430e-02   2.6775634e-02   8.3421468e-01   1.0198127e+02
   8.8577530e-02   8.9252102e-03   3.1095132e-02   3.0183206e-02   8.3060421e-01   1.0156831e+02
   8.7813954e-02   8.8911502e-03   3.1001328e-02   3.3851078e-02   8.3900042e-01   1.0096394e+02
   8.6530868e-02   8.8502792e-03   3.0904636e-02   3.7752710e-02   8.4184194e-01   1.0023000e+02
   8.4828332e-02   8.8143330e-03   3.0800324e-02   4.1862994e-02   8.3753227e-01   9.9503732e+01
   8.2766330e-02   8.7918606e-03   3.0687906e-02   4.6146880e-02   8.6831225e-01   9.8717071e+01
   8.0440178e-02   8.7880172e-03   3.0562996e-02   5.0546554e-02   8.3802717e-01   9.8043236e+01
   7.7967300e-02   8.8091500e-03   3.0398808e-02   5.4972680e-02   8.2312258e-01   9.7309893e+01
   7.5466356e-02   8.8631114e-03   3.0164772e-02   5.9320656e-02   8.4967816e-01   9.6275561e+01
   7.3029952e-02   8.9530590e-03   2.9841338e-02   6.3483598e-02   8.4247783e-01   9.5088055e+01
   7.0695464e-02   9.0751772e-03   2.9403190e-02   6.7324490e-02   8.4806342e-01   9.3950204e+01
   6.8457458e-02   9.2170168e-03   2.8818232e-02   7.0660108e-02   8.4022017e-01   9.2848396e+01
   6.6287852e-02   9.3577582e-03   2.8073584e-02   7.3272530e-02   8.4134106e-01   9.1593054e+01
   6.4119508e-02   9.4740250e-03   2.7172614e-02   7.4979738e-02   8.3498766e-01   9.0013093e+01
   6.1836714e-02   9.5371126e-03   2.6111436e-02   7.5631566e-02   8.1262919e-01   8.8171187e+01
   5.9372626e-02   9.5235466e-03   2.4894370e-02   7.5096658e-02   8.5542563e-01   8.6096777e+01
   5.6742366e-02   9.4236832e-03   2.3551602e-02   7.3402788e-02   8.5806921e-01   8.3775285e+01
   5.3999394e-02   9.2321742e-03   2.2119774e-02   7.0714942e-02   8.3850600e-01   8.1472931e+01
   5.1230434e-02   8.9550600e-03   2.0626188e-02   6.7251042e-02   8.5342198e-01   7.8846299e+01
   4.8497764e-02   8.6072586e-03   1.9104890e-02   6.3277280e-02   8.3314136e-01   7.5553107e+01
   4.5825242e-02   8.2005388e-03   1.7604273e-02   5.9028634e-02   8.3379739e-01   7.2102552e+01
   4.3215466e-02   7.7480850e-03   1.6165481e-02   5.4698744e-02   8.5830691e-01   6.8769345e+01
   4.0647372e-02   7.2632792e-03   1.4811321e-02   5.0451576e-02   8.5293557e-01   6.5454718e+01
   3.8119368e-02   6.7568980e-03   1.3554183e-02   4.6424526e-02   8.0518918e-01   6.1398689e+01
   3.5655670e-02   6.2411486e-03   1.2409616e-02   4.2749864e-02   8.1519418e-01   5.7110790e+01
   3.3286492e-02   5.7286918e-03   1.1398511e-02   3.9541076e-02   8.6716543e-01   5.3291754e+01
   3.1034172e-02   5.2303200e-03   1.0534551e-02   3.6910584e-02   8.3820174e-01   4.8960843e+01
   2.8903842e-02   4.7548480e-03   9.8197892e-03   3.4971100e-02   8.3418197e-01   4.4992298e+01
   2.6881884e-02   4.3096348e-03   9.2468290e-03   3.3815242e-02   8.3610419e-01   4.1275029e+01
   2.4947752e-02   3.9016708e-03   8.8040788e-03   3.3512568e-02   8.1574481e-01   3.7363090e+01
   2.3113620e-02   3.5356518e-03   8.4765254e-03   3.4112726e-02   8.3179779e-01   3.4426748e+01
   2.1413496e-02   3.2149022e-03   8.2396890e-03   3.5659150e-02   8.2601565e-01   3.2043914e+01
   1.9874387e-02   2.9442558e-03   8.0627702e-03   3.8184740e-02   8.1611625e-01   2.9520232e+01
   1.8520175e-02   2.7278362e-03   7.9123254e-03   4.1711108e-02   8.1225922e-01   2.6244516e+01
   1.7366085e-02   2.5671872e-03   7.7603218e-03   4.6247490e-02   8.5106451e-01   2.3237199e+01
   1.6414101e-02   2.4608838e-03   7.5938858e-03   5.1791502e-02   8.7783845e-01   2.1021929e+01
   1.5653871e-02   2.4060722e-03   7.4082668e-03   5.8345384e-02   8.1963408e-01   1.8817805e+01
   1.5068899e-02   2.4012158e-03   7.2080922e-03   6.5899520e-02   8.2190600e-01   1.7046762e+01
   1.4644607e-02   2.4462144e-03   7.0147344e-03   7.4414444e-02   8.4609390e-01   1.4687760e+01
   1.4372627e-02   2.5405898e-03   6.8575518e-03   8.3816472e-02   8.3252999e-01   1.2038943e+01
   1.4253861e-02   2.6818392e-03   6.7725362e-03   9.4021368e-02   8.4258100e-01   1.0231825e+01
   1.4298599e-02   2.8677706e-03   6.8102394e-03   1.0495457e-01   8.3978941e-01   9.0486845e+00
   1.4523199e-02   3.0973616e-03   7.0264422e-03   1.1649909e-01   8.5034473e-01   7.8928266e+00
   1.4943553e-02   3.3675640e-03   7.4695784e-03   1.2845625e-01   8.3587038e-01   6.2066050e+00
   1.5576325e-02   3.6739728e-03   8.1848964e-03   1.4054425e-01   8.0100214e-01   4.9737406e+00
   1.6432855e-02   4.0121454e-03   9.2158658e-03   1.5243206e-01   8.1702995e-01   4.1953935e+00
   1.7509989e-02   4.3750824e-03   1.0601606e-02   1.6375390e-01   8.1902083e-01   3.2304238e+00
   1.8793967e-02   4.7512902e-03   1.2377171e-02   1.7407109e-01   8.3022096e-01   2.3248275e+00
   2.0260674e-02   5.1274048e-03   1.4573260e-02   1.8285669e-01   8.3234423e-01   1.5544388e+00
   2.1881290e-02   5.4931844e-03   1.7225202e-02   1.8960339e-01   8.2858636e-01   9.3411004e-01
   2.3625992e-02   5.8398056e-03   2.0376630e-02   1.9391871e-01   8.2749928e-01   6.3720685e-01
   2.5460864e-02   6.1549552e-03   2.4074888e-02   1.9534382e-01   8.0251605e-01   6.5045697e-01
   2.7360166e-02   6.4285492e-03   2.8360448e-02   1.9359103e-01   8.4768349e-01   6.5062298e-01
   2.9312300e-02   6.6591392e-03   3.3254156e-02   1.8898820e-01   8.4121921e-01   6.5865657e-01
   3.1321436e-02   6.8463440e-03   3.8758744e-02   1.8215291e-01   8.3927888e-01   6.9805889e-01
   3.3409726e-02   6.9821808e-03   4.4851066e-02   1.7369105e-01   8.4037244e-01   6.6407906e-01
   3.5593740e-02   7.0602754e-03   5.1481398e-02   1.6417513e-01   8.0050272e-01   6.7428227e-01
   3.7866674e-02   7.0902756e-03   5.8580964e-02   1.5405974e-01   8.5761678e-01   6.8838038e-01
   4.0210344e-02   7.0960924e-03   6.6063688e-02   1.4369359e-01   8.1585401e-01   6.6917094e-01
   4.2604404e-02   7.1075480e-03   7.3825220e-02   1.3329907e-01   8.2682377e-01   6.7881456e-01
   4.5029742e-02   7.1595230e-03   8.1713058e-02   1.2303907e-01   8.1429780e-01   6.6060469e-01
   4.7472416e-02   7.2983488e-03   8.9528704e-02   1.1307040e-01   8.0699137e-01   6.5194159e-01
   4.9911784e-02   7.5759548e-03   9.7046226e-02   1.0347829e-01   8.5955353e-01   6.8396040e-01
   5.2318180e-02   8.0366426e-03   1.0402476e-01   9.4264558e-02   7.7263906e-01   6.7049878e-01
   5.4652112e-02   8.7176472e-03   1.1018522e-01   8.5384408e-02   8.9059979e-01   6.4986754e-01
   5.6844458e-02   9.6517776e-03   1.1518807e-01   7.6829574e-02   7.9426134e-01   6.6556833e-01
   5.8811870e-02   1.0871914e-02   1.1880587e-01   6.8628024e-02   8.4516743e-01   6.6451977e-01
   6.0510456e-02   1.2411060e-02   1.2098313e-01   6.0831118e-02   8.7543262e-01   6.6964103e-01
   6.1955960e-02   1.4299336e-02   1.2176120e-01   5.3539064e-02   7.5632400e-01   6.9743863e-01
   6.3184726e-02   1.6567714e-02   1.2135229e-01   4.6832984e-02   9.5265105e-01   6.6248059e-01
   6.4221792e-02   1.9239098e-02   1.2004832e-01   4.0767146e-02   6.6265868e-01   6.4198185e-01
   6.5071020e-02   2.2326166e-02   1.1809615e-01   3.5402786e-02   9.3589282e-01   6.8387283e-01
   6.5710720e-02   2.5834394e-02   1.1579176e-01   3.0783308e-02   5.9809515e-01   6.6017427e-01
   6.6109342e-02   2.9751740e-02   1.1348124e-01   2.6936628e-02   5.9139717e-01   6.5379694e-01
   6.6254716e-02   3.4042880e-02   1.1145462e-01   2.3883060e-02   7.6565065e-01   6.7969487e-01
   6.6199480e-02   3.8639620e-02   1.0997790e-01   2.1629596e-02   0.0000000e+00   6.6737563e-01
   6.6053238e-02   4.3453988e-02   1.0934052e-01   2.0182476e-02   2.2710037e+00   6.7538501e-01
   6.5923926e-02   4.8394638e-02   1.0980812e-01   1.9557255e-02   8.0899530e+00   6.7419488e-01
   6.5896906e-02   5.3361038e-02   1.1161795e-01   1.9769902e-02   3.1452605e+01   6.4722524e-01
   6.6038662e-02   5.8259924e-02   1.1496232e-01   2.0829324e-02   6.7692627e+01   6.5026846e-01
   6.6401960e-02   6.2994204e-02   1.1994855e-01   2.2746696e-02   8.9388349e+01   6.6279694e-01
   6.7015714e-02   6.7427790e-02   1.2657475e-01   2.5547796e-02   1.0050482e+02   6.3253779e-01
   6.7864712e-02   7.1376998e-02   1.3471674e-01   2.9263244e-02   1.0720311e+02   6.3420847e-01
   6.8887630e-02   7.4646832e-02   1.4418109e-01   3.3914646e-02   1.0948165e+02   6.7513750e-01
   7.0004128e-02   7.7083794e-02   1.5474895e-01   3.9513098e-02   1.1109324e+02   6.6562737e-01
   7.1149326e-02   7.8614376e-02   1.6613160e-01   4.6049014e-02   1.1056573e+02   6.5180984e-01
   7.2260062e-02   7.9315468e-02   1.7794272e-01   5.3483272e-02   1.0934867e+02   6.5714589e-01
   7.3260812e-02   7.9352820e-02   1.8982877e-01   6.1746098e-02   1.0684001e+02   6.4781752e-01
   7.4114668e-02   7.8842160e-02   2.0149034e-01   7.0743362e-02   1.0393611e+02   6.2734922e-01
   7.4810100e-02   7.7824106e-02   2.1251110e-01   8.0345930e-02   1.0201022e+02   6.3242920e-01
   7.5305798e-02   7.6251076e-02   2.2235722e-01   9.0393060e-02   1.0087012e+02   6.5430543e-01
   7.5559048e-02   7.4074484e-02   2.3054988e-01   1.0070413e-01   1.0113170e+02   6.4817102e-01
   7.5503324e-02   7.1331542e-02   2.3677348e-01   1.1103128e-01   1.0105658e+02   6.4340130e-01
   7.5048246e-02   6.8126880e-02   2.4067530e-01   1.2114385e-01   1.0057574e+02   6.3827284e-01
   7.4142536e-02   6.4656618e-02   2.4190720e-01   1.3087016e-01   1.0021142e+02   6.4807935e-01
   7.2753426e-02   6.1145862e-02   2.4055892e-01   1.3999233e-01   1.0002250e+02   6.8373418e-01
   7.0864374e-02   5.7777008e-02   2.3698832e-01   1.4834363e-01   1.0002536e+02   6.7789846e-01
   6.8489728e-02   5.4700588e-02   2.3160026e-01   1.5580274e-01   9.9913976e+01   6.5685658e-01
   6.5698450e-02   5.2030360e-02   2.2498610e-01   1.6215179e-01   9.9969567e+01   6.7461142e-01
   6.2604966e-02   4.9860090e-02   2.1774812e-01   1.6707066e-01   9.9781954e+01   6.7981696e-01
   5.9303766e-02   4.8265554e-02   2.1032380e-01   1.7022728e-01   9.9614922e+01   6.7766435e-01
   5.5893520e-02   4.7300438e-02   2.0298852e-01   1.7134996e-01   9.9574666e+01   6.8793388e-01
   5.2474754e-02   4.6988086e-02   1.9589532e-01   1.7014443e-01   9.9222341e+01   6.7703891e-01
   4.9113120e-02   4.7308268e-02   1.8913899e-01   1.6652811e-01   9.8971845e+01   6.6332874e-01
   4.5863016e-02   4.8205464e-02   1.8278941e-01   1.6080219e-01   9.8645981e+01   6.7414278e-01
   4.2769268e-02   4.9586614e-02   1.7684410e-01   1.5337568e-01   9.7835790e+01   6.9825857e-01
   3.9865728e-02   5.1327262e-02   1.7116982e-01   1.4473712e-01   9.7070366e+01   6.8709028e-01
   3.7169742e-02   5.3263594e-02   1.6559551e-01   1.3543051e-01   9.6463078e+01   6.7777757e-01
   3.4678086e-02   5.5186190e-02   1.5996806e-01   1.2593662e-01   9.5485560e+01   6.8744739e-01
   3.2402386e-02   5.6822882e-02   1.5415951e-01   1.1667919e-01   9.4469702e+01   6.7989368e-01
   3.0372142e-02   5.7879832e-02   1.4806018e-01   1.0797536e-01   9.3330063e+01   6.8317052e-01
   2.8603464e-02   5.8163266e-02   1.4159562e-01   1.0002917e-01   9.1966996e+01   6.8518375e-01
   2.7099374e-02   5.7598708e-02   1.3485416e-01   9.2949104e-02   9.0907962e+01   6.9352589e-01
   2.5863208e-02   5.6245606e-02   1.2801303e-01   8.6758690e-02   8.9728992e+01   7.0015132e-01
   2.4890822e-02   5.4261324e-02   1.2120494e-01   8.1410676e-02   8.8221686e+01   6.7564465e-01
   2.4163294e-02   5.1776550e-02   1.1452782e-01   7.6783868e-02   8.6368062e+01   6.7738817e-01
   2.3659082e-02   4.8897380e-02   1.0803382e-01   7.2693308e-02   8.4365556e+01   7.0495148e-01
   2.3356612e-02   4.5743136e-02   1.0176632e-01   6.8868550e-02   8.2544607e+01   7.0152855e-01
   2.3226574e-02   4.2439508e-02   9.5763778e-02   6.5040740e-02   8.0588219e+01   6.9225653e-01
   2.3235260e-02   3.9095592e-02   9.0023372e-02   6.1089574e-02   7.8019434e+01   6.7433008e-01
   2.3343640e-02   3.5793002e-02   8.4530868e-02   5.7002892e-02   7.4629240e+01   6.6831614e-01
   2.3508036e-02   3.2593968e-02   7.9266786e-02   5.2817756e-02   7.1412808e+01   6.8932845e-01
   2.3690874e-02   2.9542434e-02   7.4204812e-02   4.8612194e-02   6.7946191e+01   6.6123400e-01
   2.3877722e-02   2.6678382e-02   6.9312802e-02   4.4454328e-02   6.4172940e+01   6.6180831e-01
   2.4076000e-02   2.4033636e-02   6.4557338e-02   4.0397550e-02   6.0606474e+01   6.8867136e-01
   2.4288518e-02   2.1626176e-02   5.9940132e-02   3.6509744e-02   5.5872699e+01   6.8061141e-01
   2.4520536e-02   1.9472428e-02   5.5505222e-02   3.2871534e-02   5.1711666e+01   7.0927636e-01
   2.4794772e-02   1.7584550e-02   5.1294624e-02   2.9547566e-02   4.8259082e+01   7.0836668e-01
   2.5142016e-02   1.5962380e-02   4.7317520e-02   2.6573348e-02   4.4660714e+01   6.9990985e-01
   2.5602362e-02   1.4588232e-02   4.3584856e-02   2.3968252e-02   4.2089723e+01   7.0063140e-01
   2.6209004e-02   1.3437546e-02   4.0141200e-02   2.1749038e-02   3.9106673e+01   6.5543409e-01
   2.6968000e-02   1.2497028e-02   3.7032068e-02   1.9933957e-02   3.6040675e+01   6.7380063e-01
   2.7878068e-02   1.1755748e-02   3.4273398e-02   1.8528751e-02   3.3795030e+01   7.0512469e-01
   2.8942598e-02   1.1198518e-02   3.1861890e-02   1.7521074e-02   3.1033482e+01   6.8888339e-01
   3.0172780e-02   1.0823509e-02   2.9785248e-02   1.6889213e-02   2.7819618e+01   6.8254498e-01
   3.1605244e-02   1.0642102e-02   2.8019818e-02   1.6609115e-02   2.5913367e+01   6.9433751e-01
   3.3278844e-02   1.0669173e-02   2.6530348e-02   1.6654149e-02   2.4775980e+01   7.0331731e-01
   3.5216360e-02   1.0920402e-02   2.5267376e-02   1.6986425e-02   2.2351153e+01   6.8293860e-01
   3.7440206e-02   1.1409799e-02   2.4158816e-02   1.7552863e-02   2.0130831e+01   6.8255296e-01
   3.9962202e-02   1.2154771e-02   2.3131840e-02   1.8284554e-02   1.8502821e+01   6.9119257e-01
   4.2772182e-02   1.3175146e-02   2.2149138e-02   1.9106963e-02   1.6530869e+01   6.9254056e-01
   4.5827352e-02   1.4491956e-02   2.1189212e-02   1.9945096e-02   1.5536536e+01   6.8601720e-01
   4.9044872e-02   1.6124336e-02   2.0225788e-02   2.0720670e-02   1.4851216e+01   6.7493307e-01
   5.2309516e-02   1.8085800e-02   1.9249612e-02   2.1342374e-02   1.4105462e+01   6.7338056e-01
   5.5473646e-02   2.0388140e-02   1.8264188e-02   2.1702392e-02   1.3056748e+01   6.6557762e-01
   5.8357550e-02   2.3038844e-02   1.7269919e-02   2.1742316e-02   1.1458610e+01   6.9573128e-01
   6.0790176e-02   2.6040056e-02   1.6268899e-02   2.1472182e-02   1.0754691e+01   6.9148564e-01
   6.2642828e-02   2.9385414e-02   1.5264463e-02   2.0917304e-02   9.3760525e+00   6.6274168e-01
   6.3809816e-02   3.3055484e-02   1.4264203e-02   2.0125648e-02   7.8736323e+00   6.8844206e-01
   6.4262896e-02   3.7011148e-02   1.3287156e-02   1.9163678e-02   7.3838569e+00   6.8586533e-01
   6.4056176e-02   4.1196330e-02   1.2356287e-02   1.8089345e-02   6.0900752e+00   6.8466167e-01
   6.3238688e-02   4.5549410e-02   1.1489643e-02   1.6955497e-02   5.3026226e+00   6.9351516e-01
   6.1900880e-02   4.9995648e-02   1.0700239e-02   1.5811596e-02   4.9053795e+00   6.7282460e-01
   6.0169196e-02   5.4453514e-02   9.9946264e-03   1.4700511e-02   3.7069991e+00   6.6345787e-01
   5.8122628e-02   5.8858026e-02   9.3729194e-03   1.3652588e-02   2.8470368e+00   6.7649701e-01
   5.5831700e-02   6.3161562e-02   8.8311750e-03   1.2684307e-02   2.3333246e+00   6.9105639e-01
   5.3372674e-02   6.7288600e-02   8.3594960e-03   1.1801252e-02   1.9844287e+00   6.7768169e-01
   5.0801584e-02   7.1130988e-02   7.9449956e-03   1.1006267e-02   1.8547358e+00   6.5413444e-01
   4.8162588e-02   7.4609910e-02   7.5769012e-03   1.0304587e-02   1.4428106e+00   6.5438469e-01
   4.5475598e-02   7.7664612e-02   7.2441442e-03   9.6972410e-03   9.4531439e-01   6.8373115e-01
   4.2739926e-02   8.0218048e-02   6.9369994e-03   9.1807838e-03   8.1470126e-01   6.9348781e-01
   3.9940418e-02   8.2197122e-02   6.6519182e-03   8.7502412e-03   8.3193940e-01   6.7568565e-01
   3.7051026e-02   8.3532166e-02   6.3901128e-03   8.4027128e-03   8.2737034e-01   6.8175226e-01
   3.4070730e-02   8.4124796e-02   6.1560024e-03   8.1359668e-03   8.3598331e-01   6.7263916e-01
   3.1046308e-02   8.3878764e-02   5.9576234e-03   7.9413394e-03   8.4486667e-01   6.5609394e-01
   2.8062788e-02   8.2755746e-02   5.8029814e-03   7.8055192e-03   8.4241746e-01   6.6561727e-01
   2.5207948e-02   8.0742626e-02   5.6935746e-03   7.7165264e-03   8.1625240e-01   6.7852305e-01
   2.2548404e-02   7.7838922e-02   5.6295566e-03   7.6685154e-03   8.1958375e-01   6.6115744e-01
   2.0133064e-02   7.4116430e-02   5.6173734e-03   7.6576056e-03   8.3373632e-01   6.5619150e-01
   1.7993459e-02   6.9756568e-02   5.6637172e-03   7.6766230e-03   8.3201188e-01   6.8967156e-01
   1.6144615e-02   6.4995224e-02   5.7730214e-03   7.7217422e-03   8.2118874e-01   6.7838817e-01
   1.4589629e-02   6.0034678e-02   5.9484194e-03   7.7954932e-03   8.1635292e-01   6.7407978e-01
   1.3324081e-02   5.5038114e-02   6.1897970e-03   7.9003498e-03   8.3624794e-01   6.6807134e-01
   1.2339601e-02   5.0138806e-02   6.4952500e-03   8.0334640e-03   8.4511958e-01   6.9154473e-01
   1.1624531e-02   4.5444036e-02   6.8617232e-03   8.1915546e-03   8.3053102e-01   6.6939414e-01
   1.1166074e-02   4.1039388e-02   7.2874632e-03   8.3798964e-03   8.3383028e-01   6.4960862e-01
   1.0951183e-02   3.6974984e-02   7.7716022e-03   8.6081632e-03   8.4284903e-01   6.8565729e-01
   1.0966321e-02   3.3284710e-02   8.3117786e-03   8.8820756e-03   8.2815527e-01   5.7482604e-01
   1.1197527e-02   2.9986288e-02   8.9058582e-03   9.2056200e-03   8.2781965e-01   5.7554642e-01
   1.1627629e-02   2.7073760e-02   9.5489070e-03   9.5791692e-03   8.2959133e-01   4.2333197e-01
   1.2238371e-02   2.4537318e-02   1.0234075e-02   9.9956184e-03   8.0939375e-01   4.7081312e-01
   1.3009343e-02   2.2352558e-02   1.0960890e-02   1.0442657e-02   8.2486383e-01   3.2878670e-01
   1.3920351e-02   2.0471166e-02   1.1732382e-02   1.0900792e-02   8.3527363e-01   1.1684794e+00
   1.4967997e-02   1.8838468e-02   1.2543726e-02   1.1343356e-02   8.0819482e-01   1.1179702e+01
   1.6162141e-02   1.7403470e-02   1.3379843e-02   1.1737190e-02   8.1900027e-01   3.3786956e+01
   1.7517807e-02   1.6120584e-02   1.4221385e-02   1.2050142e-02   8.2504337e-01   6.0521195e+01
   1.9052315e-02   1.4951266e-02   1.5054517e-02   1.2251573e-02   7.9939659e-01   8.0764814e+01
   2.0770398e-02   1.3867790e-02   1.5869184e-02   1.2309715e-02   8.1520296e-01   9.1858935e+01
   2.2663122e-02   1.2857496e-02   1.6655009e-02   1.2219039e-02   8.5130815e-01   9.8193342e+01
   2.4714090e-02   1.1916054e-02   1.7416762e-02   1.1999742e-02   8.2476750e-01   1.0204413e+02
   2.6895144e-02   1.1040891e-02   1.8166319e-02   1.1678872e-02   7.8561768e-01   1.0406439e+02
   2.9172424e-02   1.0232485e-02   1.8904384e-02   1.1291738e-02   7.9480494e-01   1.0534061e+02
   3.1521206e-02   9.4977374e-03   1.9626850e-02   1.0873209e-02   8.2139730e-01   1.0600858e+02
   3.3924410e-02   8.8517376e-03   2.0320304e-02   1.0454353e-02   8.3206683e-01   1.0615278e+02
   3.6383018e-02   8.3103298e-03   2.0955962e-02   1.0058088e-02   8.1664304e-01   1.0596896e+02
   3.8916978e-02   7.8863402e-03   2.1493202e-02   9.7008548e-03   8.3182182e-01   1.0554873e+02
   4.1526726e-02   7.5878096e-03   2.1900186e-02   9.4074514e-03   8.3385165e-01   1.0504136e+02
   4.4193018e-02   7.4145346e-03   2.2177440e-02   9.2186804e-03   8.1311443e-01   1.0461001e+02
   4.6904072e-02   7.3620370e-03   2.2350424e-02   9.1940368e-03   8.2250034e-01   1.0413024e+02
   4.9638444e-02   7.4239232e-03   2.2464156e-02   9.3980196e-03   8.0392285e-01   1.0401417e+02
   5.2349272e-02   7.5904854e-03   2.2575210e-02   9.8873680e-03   8.1212734e-01   1.0427192e+02
   5.4981900e-02   7.8456026e-03   2.2731980e-02   1.0710414e-02   8.2390285e-01   1.0461095e+02
   5.7473384e-02   8.1660002e-03   2.2969706e-02   1.1913007e-02   8.1842475e-01   1.0523229e+02
   5.9748118e-02   8.5288658e-03   2.3309380e-02   1.3545320e-02   8.3440212e-01   1.0577114e+02
   6.1728176e-02   8.9185592e-03   2.3754122e-02   1.5653929e-02   8.1361837e-01   1.0641842e+02
   6.3331642e-02   9.3201618e-03   2.4292102e-02   1.8273069e-02   8.2702103e-01   1.0710155e+02
   6.4484472e-02   9.7121248e-03   2.4903862e-02   2.1419668e-02   8.2520707e-01   1.0750586e+02
   6.5145368e-02   1.0075855e-02   2.5574290e-02   2.5105512e-02   8.3102590e-01   1.0801391e+02
   6.5311208e-02   1.0401093e-02   2.6307668e-02   2.9347960e-02   8.7592179e-01   1.0842891e+02
   6.5014674e-02   1.0673720e-02   2.7132136e-02   3.4152756e-02   8.3828161e-01   1.0867070e+02
   6.4318516e-02   1.0872695e-02   2.8086652e-02   3.9510236e-02   8.3852209e-01   1.0886825e+02
   6.3303664e-02   1.0988443e-02   2.9194106e-02   4.5405960e-02   8.6626417e-01   1.0903216e+02
   6.2079768e-02   1.1028747e-02   3.0446124e-02   5.1822522e-02   8.4931418e-01   1.0919807e+02
   6.0775416e-02   1.1006655e-02   3.1811662e-02   5.8721142e-02   8.4887830e-01   1.0917690e+02
   5.9480722e-02   1.0943477e-02   3.3254572e-02   6.6031378e-02   8.4796443e-01   1.0907359e+02
   5.8238920e-02   1.0864028e-02   3.4733418e-02   7.3661066e-02   8.4149301e-01   1.0907188e+02
   5.7065176e-02   1.0782922e-02   3.6188998e-02   8.1493538e-02   8.4113867e-01   1.0895406e+02
   5.5936370e-02   1.0709005e-02   3.7559208e-02   8.9376582e-02   8.3766265e-01   1.0859354e+02
   5.4806650e-02   1.0644384e-02   3.8790710e-02   9.7092744e-02   8.2098243e-01   1.0801585e+02
   5.3645882e-02   1.0581818e-02   3.9819562e-02   1.0434129e-01   8.2343540e-01   1.0730772e+02
   5.2472848e-02   1.0514868e-02   4.0555638e-02   1.1073046e-01   8.4087469e-01   1.0664915e+02
   5.1322822e-02   1.0438385e-02   4.0917472e-02   1.1584288e-01   8.5079303e-01   1.0568959e+02
   5.0185470e-02   1.0345003e-02   4.0873492e-02   1.1929895e-01   8.4834833e-01   1.0446094e+02
   4.9041856e-02   1.0233475e-02   4.0410450e-02   1.2071674e-01   8.4860227e-01   1.0322014e+02
   4.7908958e-02   1.0108951e-02   3.9528590e-02   1.1989928e-01   8.5810703e-01   1.0148648e+02
   4.6825576e-02   9.9719250e-03   3.8279896e-02   1.1697111e-01   8.4749434e-01   9.9597201e+01
   4.5835072e-02   9.8188138e-03   3.6741988e-02   1.1221500e-01   8.5026783e-01   9.7746456e+01
   4.4966090e-02   9.6489414e-03   3.4982872e-02   1.0600958e-01   8.5660865e-01   9.5838962e+01
   4.4230074e-02   9.4610614e-03   3.3065468e-02   9.8738980e-02   8.5412086e-01   9.3971904e+01
   4.3617230e-02   9.2540888e-03   3.1060902e-02   9.0708416e-02   8.4078345e-01   9.1394299e+01
   4.3081634e-02   9.0310916e-03   2.9043176e-02   8.2218090e-02   8.3857757e-01   8.8515988e+01
   4.2547690e-02   8.7937674e-03   2.7063108e-02   7.3574430e-02   8.5759208e-01   8.5616437e+01
   4.1935362e-02   8.5428634e-03   2.5146714e-02   6.5069806e-02   8.2949820e-01   8.2231527e+01
   4.1167696e-02   8.2775868e-03   2.3314424e-02   5.6981416e-02   8.2776784e-01   7.8775491e+01
   4.0154382e-02   7.9922346e-03   2.1586420e-02   4.9540924e-02   8.4246932e-01   7.4918613e+01
   3.8819460e-02   7.6817976e-03   1.9973790e-02   4.2926008e-02   8.3866267e-01   7.0610879e+01
   3.7157420e-02   7.3445314e-03   1.8468780e-02   3.7272256e-02   8.3939375e-01   6.6337675e+01
   3.5236686e-02   6.9831246e-03   1.7049584e-02   3.2676136e-02   8.2398456e-01   6.2393382e+01
   3.3152612e-02   6.6041584e-03   1.5688718e-02   2.9200252e-02   8.5390739e-01   5.9340821e+01
   3.0984838e-02   6.2168650e-03   1.4363241e-02   2.6879330e-02   8.5850855e-01   5.5981736e+01
   2.8792382e-02   5.8355416e-03   1.3061091e-02   2.5722048e-02   8.3356090e-01   5.1619751e+01
   2.6628814e-02   5.4749344e-03   1.1775018e-02   2.5725232e-02   8.3627064e-01   4.7850948e+01
   2.4551060e-02   5.1478284e-03   1.0513669e-02   2.6886688e-02   8.3866396e-01   4.4037486e+01
   2.2610152e-02   4.8662726e-03   9.3070070e-03   2.9198070e-02   8.3026307e-01   4.0020039e+01
   2.0848362e-02   4.6394196e-03   8.1923394e-03   3.2648992e-02   8.2279436e-01   3.7028627e+01
   1.9301613e-02   4.4726290e-03   7.2117136e-03   3.7239286e-02   8.4644071e-01   3.4027092e+01
   1.7984891e-02   4.3663528e-03   6.4072112e-03   4.2964998e-02   8.4267212e-01   3.1064727e+01
   1.6895213e-02   4.3153816e-03   5.8153156e-03   4.9799176e-02   8.3392472e-01   2.8508564e+01
   1.6023557e-02   4.3087768e-03   5.4682250e-03   5.7689654e-02   8.3811933e-01   2.5430877e+01
   1.5353911e-02   4.3354158e-03   5.3927550e-03   6.6571816e-02   8.2647484e-01   2.2020530e+01
   1.4877129e-02   4.3882488e-03   5.6107476e-03   7.6368388e-02   8.4738710e-01   2.0222764e+01
   1.4595791e-02   4.4607442e-03   6.1414608e-03   8.6963564e-02   8.3948844e-01   1.9181341e+01
   1.4509321e-02   4.5472778e-03   7.0037524e-03   9.8193494e-02   8.1357050e-01   1.6955928e+01
   1.4612343e-02   4.6451770e-03   8.2131936e-03   1.0983826e-01   8.5023913e-01   1.5176196e+01
   1.4898199e-02   4.7543934e-03   9.7822468e-03   1.2163951e-01   8.4717941e-01   1.2778206e+01
   1.5364085e-02   4.8756832e-03   1.1727768e-02   1.3330820e-01   8.2823442e-01   9.7817528e+00
   1.6020273e-02   5.0126932e-03   1.4073422e-02   1.4447825e-01   8.5440680e-01   8.5147249e+00
   1.6891343e-02   5.1749644e-03   1.6860097e-02   1.5468123e-01   8.3800393e-01   7.5717150e+00
   1.8009835e-02   5.3715200e-03   2.0148712e-02   1.6339433e-01   8.2478607e-01   6.0824952e+00
   1.9406361e-02   5.6066542e-03   2.3997666e-02   1.7015686e-01   8.3160485e-01   4.6238588e+00
   2.1099488e-02   5.8817094e-03   2.8457374e-02   1.7449493e-01   8.2664313e-01   3.8209671e+00
   2.3091148e-02   6.1976678e-03   3.3568224e-02   1.7598656e-01   8.2812124e-01   3.1174745e+00
   2.5363914e-02   6.5566492e-03   3.9349952e-02   1.7466263e-01   8.2564693e-01   2.0668180e+00
   2.7879786e-02   6.9576304e-03   4.5823098e-02   1.7095267e-01   8.3735241e-01   1.2993123e+00
   3.0591064e-02   7.3939438e-03   5.3015596e-02   1.6534404e-01   8.4424851e-01   6.9377903e-01
   3.3458456e-02   7.8630486e-03   6.0943802e-02   1.5827470e-01   8.2756756e-01   6.4501555e-01
   3.6469970e-02   8.3757396e-03   6.9605672e-02   1.5013639e-01   8.1841682e-01   7.2483730e-01
   3.9636706e-02   8.9470268e-03   7.8966684e-02   1.4126767e-01   8.3365682e-01   6.0902493e-01
   4.2971064e-02   9.5861694e-03   8.8959288e-02   1.3192852e-01   8.2170866e-01   6.6374151e-01
   4.6482424e-02   1.0303313e-02   9.9471176e-02   1.2235164e-01   8.4163293e-01   6.6250791e-01
   5.0155694e-02   1.1112603e-02   1.1032056e-01   1.1275414e-01   8.6556907e-01   6.9824667e-01
   5.3932828e-02   1.2021521e-02   1.2127466e-01   1.0327623e-01   8.1385293e-01   6.9664926e-01
   5.7720052e-02   1.3027102e-02   1.3209173e-01   9.4005978e-02   8.2602063e-01   6.4640749e-01
   6.1378360e-02   1.4118256e-02   1.4250211e-01   8.5065084e-02   8.1668710e-01   6.7246805e-01
   6.4728076e-02   1.5275058e-02   1.5214317e-01   7.6610322e-02   8.3660723e-01   6.9444826e-01
   6.7581860e-02   1.6472068e-02   1.6068214e-01   6.8775690e-02   8.4887362e-01   6.8663071e-01
   6.9765388e-02   1.7681542e-02   1.6794776e-01   6.1669292e-02   8.2143663e-01   6.4967853e-01
   7.1116272e-02   1.8867804e-02   1.7376720e-01   5.5375824e-02   8.4379832e-01   6.5171336e-01
   7.1551638e-02   1.9984020e-02   1.7793627e-01   4.9960144e-02   7.5882233e-01   6.5467347e-01
   7.1165406e-02   2.0998574e-02   1.8042608e-01   4.5469252e-02   8.4576343e-01   6.6215987e-01
   7.0152522e-02   2.1907710e-02   1.8135830e-01   4.1908570e-02   8.0766409e-01   6.7300490e-01
   6.8672786e-02   2.2709860e-02   1.8091702e-01   3.9252928e-02   8.1461660e-01   6.5321957e-01
   6.6835532e-02   2.3407024e-02   1.7945721e-01   3.7454298e-02   8.5837538e-01   6.5822355e-01
   6.4710464e-02   2.4022890e-02   1.7746858e-01   3.6437042e-02   7.2077585e-01   6.6556560e-01
   6.2341734e-02   2.4590692e-02   1.7536953e-01   3.6114878e-02   9.2334360e-01   6.7106470e-01
   5.9803528e-02   2.5140488e-02   1.7348781e-01   3.6404696e-02   7.3099534e-01   6.6253882e-01
   5.7217396e-02   2.5723124e-02   1.7216862e-01   3.7228938e-02   8.9194005e-01   6.4869338e-01
   5.4708834e-02   2.6410396e-02   1.7176307e-01   3.8513002e-02   6.7240289e-01   6.6920047e-01
   5.2386484e-02   2.7257530e-02   1.7252232e-01   4.0199974e-02   5.1382297e-01   6.7882630e-01
   5.0354690e-02   2.8296038e-02   1.7453510e-01   4.2251424e-02   8.0330331e-01   6.6302991e-01
   4.8705854e-02   2.9535416e-02   1.7776829e-01   4.4624222e-02   7.7258298e-02   6.6407193e-01
   4.7511400e-02   3.0959356e-02   1.8217340e-01   4.7265210e-02   1.4714853e+00   6.6867024e-01
   4.6805054e-02   3.2523090e-02   1.8771765e-01   5.0117880e-02   6.2968518e+00   6.6841557e-01
   4.6569098e-02   3.4162430e-02   1.9428525e-01   5.3127770e-02   2.8376863e+01   6.6415436e-01
   4.6777282e-02   3.5822430e-02   2.0163896e-01   5.6237918e-02   6.5720490e+01   6.4791581e-01
   4.7403452e-02   3.7446212e-02   2.0955714e-01   5.9387474e-02   8.9191684e+01   6.5102333e-01
   4.8397392e-02   3.8970470e-02   2.1793350e-01   6.2524640e-02   9.9958912e+01   6.5978491e-01
   4.9695214e-02   4.0364132e-02   2.2666058e-01   6.5608114e-02   1.0644543e+02   6.5990561e-01
   5.1214528e-02   4.1618976e-02   2.3555392e-01   6.8599000e-02   1.0793032e+02   6.4642136e-01
   5.2854928e-02   4.2742298e-02   2.4450182e-01   7.1465700e-02   1.0901410e+02   6.6021722e-01
   5.4517836e-02   4.3778818e-02   2.5350354e-01   7.4167556e-02   1.0854932e+02   6.6944483e-01
   5.6122554e-02   4.4771616e-02   2.6246586e-01   7.6648856e-02   1.0696707e+02   6.5524609e-01
   5.7614502e-02   4.5718042e-02   2.7111774e-01   7.8844784e-02   1.0498426e+02   6.8085268e-01
   5.8929166e-02   4.6577718e-02   2.7916238e-01   8.0674744e-02   1.0305040e+02   6.5006535e-01
   5.9965028e-02   4.7278534e-02   2.8632880e-01   8.2145828e-02   1.0244644e+02   6.3096313e-01
   6.0661146e-02   4.7732864e-02   2.9227104e-01   8.3399940e-02   1.0289040e+02   6.4927018e-01
   6.1022962e-02   4.7888478e-02   2.9655772e-01   8.4567684e-02   1.0398198e+02   6.4695591e-01
   6.1037720e-02   4.7749154e-02   2.9860742e-01   8.5713974e-02   1.0468529e+02   6.7035750e-01
   6.0677986e-02   4.7370882e-02   2.9773320e-01   8.6919120e-02   1.0518798e+02   6.5969786e-01
   5.9950722e-02   4.6854108e-02   2.9352732e-01   8.8279970e-02   1.0525540e+02   6.8532265e-01
   5.8872484e-02   4.6295572e-02   2.8598458e-01   8.9832098e-02   1.0503455e+02   6.9226492e-01
   5.7430302e-02   4.5749096e-02   2.7540294e-01   9.1525268e-02   1.0520325e+02   6.4496862e-01
   5.5593512e-02   4.5232790e-02   2.6235910e-01   9.3246624e-02   1.0538854e+02   6.8746107e-01
   5.3376980e-02   4.4751222e-02   2.4745252e-01   9.4852896e-02   1.0559058e+02   7.1179301e-01
   5.0872770e-02   4.4326722e-02   2.3119822e-01   9.6226986e-02   1.0564788e+02   6.7855061e-01
   4.8185462e-02   4.4013364e-02   2.1420730e-01   9.7247054e-02   1.0560818e+02   6.7773402e-01
   4.5377166e-02   4.3853766e-02   1.9713712e-01   9.7734938e-02   1.0560787e+02   6.7779242e-01
   4.2502792e-02   4.3859036e-02   1.8051652e-01   9.7603454e-02   1.0547846e+02   6.7961463e-01
   3.9640024e-02   4.4032892e-02   1.6472539e-01   9.6936044e-02   1.0523958e+02   7.0471875e-01
   3.6868676e-02   4.4365060e-02   1.5004230e-01   9.5889548e-02   1.0478785e+02   6.9953786e-01
   3.4269790e-02   4.4824514e-02   1.3665664e-01   9.4670198e-02   1.0442085e+02   6.7647348e-01
   3.1932414e-02   4.5357436e-02   1.2467487e-01   9.3503540e-02   1.0420574e+02   6.7001230e-01
   2.9937340e-02   4.5886988e-02   1.1411320e-01   9.2579670e-02   1.0358316e+02   6.4740533e-01
   2.8344922e-02   4.6301788e-02   1.0492143e-01   9.2033964e-02   1.0291795e+02   6.6845082e-01
   2.7186222e-02   4.6458556e-02   9.7048562e-02   9.1915026e-02   1.0231989e+02   6.8659644e-01
   2.6463646e-02   4.6256344e-02   9.0401254e-02   9.2172012e-02   1.0146707e+02   6.6898539e-01
   2.6157914e-02   4.5644382e-02   8.4819656e-02   9.2651642e-02   1.0070300e+02   6.9078567e-01
   2.6224300e-02   4.4599568e-02   8.0114976e-02   9.3108288e-02   9.9787923e+01   6.8237749e-01
   2.6605944e-02   4.3155636e-02   7.6089318e-02   9.3279920e-02   9.8779940e+01   6.8140215e-01
   2.7259134e-02   4.1379546e-02   7.2578848e-02   9.2940362e-02   9.7637994e+01   6.8992227e-01
   2.8132402e-02   3.9357310e-02   6.9427054e-02   9.1909174e-02   9.6208263e+01   6.7504882e-01
   2.9146742e-02   3.7190394e-02   6.6509150e-02   9.0109616e-02   9.4670573e+01   6.7623624e-01
   3.0240314e-02   3.4971798e-02   6.3788770e-02   8.7554828e-02   9.2806780e+01   6.7050027e-01
   3.1388760e-02   3.2788736e-02   6.1247492e-02   8.4266908e-02   9.1189714e+01   6.9216888e-01
   3.2576076e-02   3.0717688e-02   5.8848186e-02   8.0296580e-02   8.9039181e+01   6.8447547e-01
   3.3788636e-02   2.8817752e-02   5.6519822e-02   7.5766186e-02   8.5896065e+01   6.6443266e-01
   3.5007094e-02   2.7127046e-02   5.4155766e-02   7.0820946e-02   8.2709868e+01   6.8875173e-01
   3.6186284e-02   2.5662044e-02   5.1672694e-02   6.5582674e-02   7.9224010e+01   6.7011491e-01
   3.7275654e-02   2.4419992e-02   4.9019450e-02   6.0183032e-02   7.5976558e+01   6.7165845e-01
   3.8246102e-02   2.3381918e-02   4.6180898e-02   5.4771182e-02   7.2880599e+01   7.0087662e-01
   3.9092390e-02   2.2533460e-02   4.3202388e-02   4.9482558e-02   6.9671143e+01   6.8402844e-01
   3.9831836e-02   2.1866832e-02   4.0159062e-02   4.4434992e-02   6.6426897e+01   6.5513401e-01
   4.0475376e-02   2.1368212e-02   3.7109936e-02   3.9728288e-02   6.2659685e+01   6.6150463e-01
   4.1004622e-02   2.1011972e-02   3.4095186e-02   3.5446484e-02   5.9316847e+01   6.9897031e-01
   4.1400506e-02   2.0765886e-02   3.1158786e-02   3.1656190e-02   5.6065614e+01   7.1325453e-01
   4.1672064e-02   2.0615980e-02   2.8357412e-02   2.8398044e-02   5.1723752e+01   7.1770745e-01
   4.1843900e-02   2.0566278e-02   2.5740072e-02   2.5691126e-02   4.7792816e+01   7.0209090e-01
   4.1943738e-02   2.0626778e-02   2.3328942e-02   2.3539106e-02   4.5291391e+01   6.8730498e-01
   4.2008270e-02   2.0814182e-02   2.1127776e-02   2.1939110e-02   4.2285087e+01   7.0754404e-01
   4.2083524e-02   2.1139210e-02   1.9133264e-02   2.0879176e-02   3.9097215e+01   6.9819065e-01
   4.2226822e-02   2.1596852e-02   1.7341700e-02   2.0329988e-02   3.6751138e+01   6.9612007e-01
   4.2490918e-02   2.2171182e-02   1.5748611e-02   2.0254306e-02   3.3371716e+01   6.9204812e-01
   4.2904456e-02   2.2838668e-02   1.4337135e-02   2.0610768e-02   2.9868995e+01   6.7386670e-01
   4.3475250e-02   2.3576188e-02   1.3082523e-02   2.1347900e-02   2.7711697e+01   6.8963869e-01
   4.4185828e-02   2.4373526e-02   1.1968782e-02   2.2396730e-02   2.6237823e+01   6.8686184e-01
   4.4995488e-02   2.5223030e-02   1.0990128e-02   2.3673214e-02   2.3776239e+01   6.8772481e-01
   4.5844002e-02   2.6109244e-02   1.0139128e-02   2.5088906e-02   1.9997851e+01   6.8910537e-01
   4.6656130e-02   2.7029370e-02   9.4037954e-03   2.6553294e-02   1.7504900e+01   6.7838450e-01
   4.7370262e-02   2.8005490e-02   8.7752354e-03   2.7966102e-02   1.5618400e+01   6.8570717e-01
   4.7931238e-02   2.9067742e-02   8.2444952e-03   2.9216966e-02   1.3171070e+01   6.8020785e-01
   4.8284818e-02   3.0240924e-02   7.7964362e-03   3.0204276e-02   1.1310659e+01   6.9455605e-01
   4.8405776e-02   3.1549582e-02   7.4188250e-03   3.0821532e-02   9.7126536e+00   6.8577283e-01
   4.8284698e-02   3.3025368e-02   7.1090142e-03   3.0984426e-02   8.3945224e+00   6.6343265e-01
   4.7923298e-02   3.4699020e-02   6.8666990e-03   3.0700252e-02   7.1709289e+00   6.9173214e-01
   4.7353972e-02   3.6588774e-02   6.6906650e-03   3.0036346e-02   5.8231024e+00   6.7446806e-01
   4.6620848e-02   3.8694286e-02   6.5764078e-03   2.9086846e-02   4.4591560e+00   6.5683918e-01
   4.5761066e-02   4.0993666e-02   6.5141598e-03   2.7962618e-02   3.0940608e+00   6.8980888e-01
   4.4819802e-02   4.3440914e-02   6.4977828e-03   2.6759364e-02   2.2830942e+00   6.7485744e-01
   4.3855058e-02   4.5948274e-02   6.5248988e-03   2.5559410e-02   1.5795924e+00   6.6394470e-01
   4.2917958e-02   4.8424026e-02   6.5866002e-03   2.4428876e-02   1.2807602e+00   6.9716759e-01
   4.2039996e-02   5.0824950e-02   6.6705884e-03   2.3412586e-02   1.4778308e+00   6.9140601e-01
   4.1242942e-02   5.3107250e-02   6.7723406e-03   2.2537654e-02   1.2336377e+00   6.7205161e-01
   4.0548904e-02   5.5218380e-02   6.8919726e-03   2.1813342e-02   8.9144919e-01   6.7353292e-01
   3.9969562e-02   5.7125414e-02   7.0257658e-03   2.1233272e-02   8.1813578e-01   6.8149171e-01
   3.9506006e-02   5.8775932e-02   7.1645792e-03   2.0770648e-02   8.2096755e-01   6.9784632e-01
   3.9161570e-02   6.0084384e-02   7.2934576e-03   2.0379400e-02   8.2081730e-01   6.8889408e-01
   3.8933748e-02   6.0943630e-02   7.3983166e-03   2.0012524e-02   8.3842086e-01   6.7575308e-01
   3.8806596e-02   6.1275886e-02   7.4731734e-03   1.9632421e-02   8.4143156e-01   7.0323329e-01
   3.8746412e-02   6.1075848e-02   7.5189084e-03   1.9200690e-02   8.3024974e-01   6.7686880e-01
   3.8692028e-02   6.0368768e-02   7.5398714e-03   1.8684904e-02   8.4561327e-01   6.5112852e-01
   3.8556134e-02   5.9182598e-02   7.5422810e-03   1.8062874e-02   8.3403562e-01   6.9049761e-01
   3.8245392e-02   5.7558526e-02   7.5333786e-03   1.7316739e-02   8.3869242e-01   6.7425187e-01
   3.7694062e-02   5.5597934e-02   7.5170634e-03   1.6448888e-02   8.4657405e-01   6.6136304e-01
   3.6875100e-02   5.3462406e-02   7.4910648e-03   1.5478397e-02   8.3699192e-01   6.6850381e-01
   3.5811506e-02   5.1292612e-02   7.4458588e-03   1.4429485e-02   8.4576701e-01   6.5691541e-01
   3.4567562e-02   4.9193442e-02   7.3707512e-03   1.3334094e-02   8.2390099e-01   6.6620169e-01
   3.3203902e-02   4.7240394e-02   7.2642670e-03   1.2229858e-02   8.0714508e-01   6.7802943e-01
   3.1791064e-02   4.5458668e-02   7.1285220e-03   1.1158771e-02   8.4126280e-01   6.7314097e-01
   3.0421968e-02   4.3839374e-02   6.9658082e-03   1.0159019e-02   8.3225677e-01   6.8248015e-01
   2.9172862e-02   4.2358868e-02   6.7842570e-03   9.2622294e-03   8.0504954e-01   7.0276588e-01
   2.8092374e-02   4.0986160e-02   6.5956766e-03   8.4953242e-03   8.3411357e-01   6.7331556e-01
   2.7206740e-02   3.9689654e-02   6.4090664e-03   7.8783908e-03   8.3302210e-01   6.5634913e-01
   2.6532062e-02   3.8439778e-02   6.2280532e-03   7.4260268e-03   8.1489510e-01   6.4892628e-01
   2.6090456e-02   3.7216876e-02   6.0613940e-03   7.1458160e-03   8.2177270e-01   5.9886717e-01
   2.5900966e-02   3.6007422e-02   5.9274402e-03   7.0384092e-03   8.2781633e-01   4.7160360e-01
   2.5969834e-02   3.4788532e-02   5.8440170e-03   7.0973076e-03   8.2760478e-01   4.4318180e-01
   2.6281376e-02   3.3521498e-02   5.8261640e-03   7.3101324e-03   8.2087204e-01   4.1163335e-01
   2.6805944e-02   3.2172962e-02   5.8880042e-03   7.6592638e-03   8.2010591e-01   5.8973407e-01
   2.7531216e-02   3.0743920e-02   6.0413340e-03   8.1194690e-03   7.9647995e-01   6.8473484e+00
   2.8458628e-02   2.9249210e-02   6.2936000e-03   8.6637130e-03   8.0153776e-01   2.5943014e+01
   2.9595664e-02   2.7684890e-02   6.6459970e-03   9.2645796e-03   8.4357671e-01   5.2410371e+01
   3.0957192e-02   2.6042288e-02   7.0938756e-03   9.8906504e-03   8.4066343e-01   7.4736293e+01
   3.2549284e-02   2.4327030e-02   7.6298666e-03   1.0504379e-02   8.1374093e-01   8.8731085e+01
   3.4368546e-02   2.2558332e-02   8.2481204e-03   1.1068124e-02   7.9239822e-01   9.6322690e+01
   3.6397554e-02   2.0769278e-02   8.9449516e-03   1.1549397e-02   8.1040719e-01   1.0043287e+02
   3.8591742e-02   1.9001072e-02   9.7153630e-03   1.1921599e-02   8.2547055e-01   1.0298523e+02
   4.0888084e-02   1.7293062e-02   1.0553025e-02   1.2187375e-02   8.0893794e-01   1.0446459e+02
   4.3242790e-02   1.5675324e-02   1.1450862e-02   1.2375689e-02   8.3684731e-01   1.0526426e+02
   4.5642394e-02   1.4166550e-02   1.2395158e-02   1.2509943e-02   8.3917284e-01   1.0576485e+02
   4.8069474e-02   1.2782092e-02   1.3363974e-02   1.2605346e-02   7.9883396e-01   1.0548525e+02
   5.0531278e-02   1.1536793e-02   1.4332082e-02   1.2675353e-02   8.0224001e-01   1.0481048e+02
   5.3080090e-02   1.0444279e-02   1.5277676e-02   1.2734068e-02   8.1526840e-01   1.0419540e+02
   5.5744228e-02   9.5158488e-03   1.6183072e-02   1.2794101e-02   7.9713140e-01   1.0339714e+02
   5.8505594e-02   8.7552992e-03   1.7021753e-02   1.2866497e-02   8.1004929e-01   1.0295770e+02
   6.1332916e-02   8.1609130e-03   1.7759342e-02   1.2968531e-02   8.2804315e-01   1.0282515e+02
   6.4184168e-02   7.7278542e-03   1.8370821e-02   1.3122634e-02   8.0079675e-01   1.0267909e+02
   6.6980690e-02   7.4450798e-03   1.8856116e-02   1.3348576e-02   8.2562279e-01   1.0277284e+02
   6.9594998e-02   7.2953002e-03   1.9248488e-02   1.3665806e-02   8.4214578e-01   1.0303704e+02
   7.1884734e-02   7.2587324e-03   1.9591604e-02   1.4105657e-02   8.0905466e-01   1.0338784e+02
   7.3747712e-02   7.3148968e-03   1.9916924e-02   1.4705479e-02   7.9153590e-01   1.0385967e+02
   7.5111208e-02   7.4401240e-03   2.0242972e-02   1.5496468e-02   8.0029629e-01   1.0428727e+02
   7.5881864e-02   7.6079268e-03   2.0579978e-02   1.6506859e-02   8.2992189e-01   1.0457849e+02
   7.6011772e-02   7.7916628e-03   2.0942648e-02   1.7768486e-02   8.2861978e-01   1.0474231e+02
   7.5567186e-02   7.9668986e-03   2.1349806e-02   1.9319519e-02   8.4286641e-01   1.0471721e+02
   7.4640598e-02   8.1171304e-03   2.1817014e-02   2.1200674e-02   8.4383837e-01   1.0457256e+02
   7.3316936e-02   8.2337024e-03   2.2353328e-02   2.3453712e-02   8.2776964e-01   1.0421680e+02
   7.1707990e-02   8.3079450e-03   2.2957296e-02   2.6112466e-02   8.4141860e-01   1.0366261e+02
   6.9911224e-02   8.3314192e-03   2.3611340e-02   2.9194202e-02   8.1578106e-01   1.0302320e+02
   6.8025470e-02   8.3055884e-03   2.4279174e-02   3.2700672e-02   8.2865495e-01   1.0235699e+02
   6.6168988e-02   8.2420234e-03   2.4932680e-02   3.6607094e-02   8.5060084e-01   1.0154296e+02
   6.4423886e-02   8.1509430e-03   2.5568724e-02   4.0864180e-02   8.2506277e-01   1.0047493e+02
   6.2821550e-02   8.0386016e-03   2.6182868e-02   4.5415096e-02   8.3734217e-01   9.9758539e+01
   6.1334714e-02   7.9130440e-03   2.6758084e-02   5.0195580e-02   8.5289218e-01   9.8986807e+01
   5.9884608e-02   7.7839646e-03   2.7270664e-02   5.5117634e-02   8.4683703e-01   9.7846237e+01
   5.8390094e-02   7.6585180e-03   2.7686742e-02   6.0069232e-02   8.4655542e-01   9.6610009e+01
   5.6806856e-02   7.5405536e-03   2.7973524e-02   6.4933174e-02   8.5966408e-01   9.5130222e+01
   5.5125630e-02   7.4310396e-03   2.8104200e-02   6.9572196e-02   8.4351822e-01   9.3815724e+01
   5.3336710e-02   7.3273512e-03   2.8042296e-02   7.3807018e-02   8.2380872e-01   9.1972282e+01
   5.1442290e-02   7.2282960e-03   2.7758014e-02   7.7409998e-02   8.4301644e-01   8.9885620e+01
   4.9478972e-02   7.1358852e-03   2.7252080e-02   8.0150200e-02   8.4379428e-01   8.8253036e+01
   4.7493972e-02   7.0490848e-03   2.6532736e-02   8.1842520e-02   8.3391876e-01   8.5771321e+01
   4.5527526e-02   6.9627328e-03   2.5602962e-02   8.2302964e-02   8.3340713e-01   8.2827618e+01
   4.3601750e-02   6.8727222e-03   2.4489436e-02   8.1443150e-02   8.2663593e-01   7.9742989e+01
   4.1725526e-02   6.7788470e-03   2.3243220e-02   7.9367830e-02   8.2473369e-01   7.6698068e+01
   3.9918114e-02   6.6788200e-03   2.1908884e-02   7.6260520e-02   8.4040371e-01   7.4297626e+01
   3.8214404e-02   6.5672872e-03   2.0524058e-02   7.2357548e-02   8.5058158e-01   7.0987938e+01
   3.6645902e-02   6.4456222e-03   1.9131020e-02   6.7922536e-02   8.4191042e-01   6.7114164e+01
   3.5232486e-02   6.3222688e-03   1.7770815e-02   6.3176348e-02   8.4114080e-01   6.3948106e+01
   3.3991732e-02   6.2053988e-03   1.6473100e-02   5.8316956e-02   8.4635622e-01   6.0931693e+01
   3.2934810e-02   6.1020956e-03   1.5252500e-02   5.3514760e-02   8.5591679e-01   5.7341948e+01
   3.2053024e-02   6.0166070e-03   1.4121108e-02   4.8914808e-02   8.5834326e-01   5.3688505e+01
   3.1318914e-02   5.9467826e-03   1.3094365e-02   4.4644360e-02   8.4208229e-01   5.0329773e+01
   3.0710900e-02   5.8884440e-03   1.2183959e-02   4.0813280e-02   8.4290828e-01   4.5974624e+01
   3.0225454e-02   5.8395504e-03   1.1397034e-02   3.7528860e-02   8.4841553e-01   4.2128191e+01
   2.9863330e-02   5.7987568e-03   1.0735668e-02   3.4879324e-02   8.4329615e-01   3.8346215e+01
   2.9614106e-02   5.7649406e-03   1.0196879e-02   3.2932260e-02   8.5125488e-01   3.3962769e+01
   2.9440976e-02   5.7397560e-03   9.7721284e-03   3.1752744e-02   8.5533909e-01   3.1260336e+01
   2.9288770e-02   5.7258310e-03   9.4488914e-03   3.1405738e-02   8.4737569e-01   2.8000894e+01
   2.9105316e-02   5.7211848e-03   9.2157118e-03   3.1943634e-02   8.4533808e-01   2.5354141e+01
   2.8843822e-02   5.7229462e-03   9.0638508e-03   3.3394974e-02   8.4288257e-01   2.3861736e+01
   2.8465446e-02   5.7300444e-03   8.9899572e-03   3.5773748e-02   8.4076180e-01   2.1487900e+01
   2.7957266e-02   5.7410424e-03   8.9975772e-03   3.9091064e-02   8.5917507e-01   2.0550408e+01
   2.7346772e-02   5.7563032e-03   9.0916240e-03   4.3351200e-02   8.6050783e-01   1.9275840e+01
   2.6684614e-02   5.7774388e-03   9.2698744e-03   4.8533702e-02   8.3546927e-01   1.7468071e+01
   2.6019746e-02   5.8088136e-03   9.5263816e-03   5.4584728e-02   8.3089491e-01   1.5672252e+01
   2.5404548e-02   5.8594618e-03   9.8580880e-03   6.1427820e-02   8.4207906e-01   1.3158177e+01
   2.4903478e-02   5.9384120e-03   1.0264711e-02   6.8962324e-02   8.5541449e-01   1.1163326e+01
   2.4582198e-02   6.0509118e-03   1.0749857e-02   7.7058034e-02   8.4056339e-01   9.0988016e+00
   2.4500058e-02   6.1982952e-03   1.1320199e-02   8.5539228e-02   8.2682052e-01   8.1058976e+00
   2.4701612e-02   6.3808622e-03   1.1995925e-02   9.4154050e-02   8.2235939e-01   7.1623280e+00
   2.5210394e-02   6.5983846e-03   1.2819431e-02   1.0261905e-01   8.3335421e-01   5.7362628e+00
   2.6041358e-02   6.8458072e-03   1.3836550e-02   1.1066199e-01   8.7033668e-01   4.7198978e+00
   2.7201676e-02   7.1154614e-03   1.5086027e-02   1.1800458e-01   8.5210593e-01   3.3938755e+00
   2.8684616e-02   7.4000686e-03   1.6610343e-02   1.2434860e-01   8.3931879e-01   2.5799896e+00
   3.0479104e-02   7.6895794e-03   1.8453401e-02   1.2940070e-01   8.3700413e-01   1.7688497e+00
   3.2585740e-02   7.9754424e-03   2.0661112e-02   1.3291672e-01   8.2897575e-01   9.7612292e-01
   3.5022982e-02   8.2529478e-03   2.3287268e-02   1.3467937e-01   8.5127859e-01   7.4490914e-01
   3.7802688e-02   8.5203726e-03   2.6386378e-02   1.3466187e-01   8.6908605e-01   6.5382224e-01
   4.0912190e-02   8.7808266e-03   3.0017922e-02   1.3314826e-01   8.6667696e-01   6.8845119e-01
   4.4340396e-02   9.0376950e-03   3.4241676e-02   1.3050603e-01   7.9423498e-01   6.7873297e-01
   4.8107138e-02   9.2912500e-03   3.9098034e-02   1.2705704e-01   8.3340639e-01   6.6542636e-01
   5.2242714e-02   9.5360246e-03   4.4591822e-02   1.2301988e-01   8.4613663e-01   6.6304948e-01
   5.6733748e-02   9.7664668e-03   5.0688750e-02   1.1852483e-01   8.0966969e-01   6.8392652e-01
   6.1515110e-02   9.9846388e-03   5.7338928e-02   1.1371943e-01   8.7164096e-01   7.0024069e-01
   6.6467948e-02   1.0194789e-02   6.4478412e-02   1.0871505e-01   8.0406730e-01   6.6619664e-01
   7.1402984e-02   1.0405392e-02   7.1998140e-02   1.0356443e-01   8.5864347e-01   6.8934179e-01
   7.6121342e-02   1.0628615e-02   7.9739380e-02   9.8305268e-02   8.1610444e-01   6.8369857e-01
   8.0493582e-02   1.0878448e-02   8.7517170e-02   9.2978262e-02   8.1141203e-01   6.4758257e-01
   8.4484136e-02   1.1180701e-02   9.5132786e-02   8.7599166e-02   8.6670352e-01   6.5116993e-01
   8.8079988e-02   1.1563175e-02   1.0236696e-01   8.2156624e-02   7.6240131e-01   6.6436406e-01
   9.1237920e-02   1.2046896e-02   1.0894163e-01   7.6710254e-02   9.0886282e-01   6.5697953e-01
   9.3933468e-02   1.2656670e-02   1.1456409e-01   7.1347146e-02   7.3515226e-01   6.4339762e-01
   9.6134120e-02   1.3421012e-02   1.1904830e-01   6.6115974e-02   8.9954256e-01   6.5905321e-01
   9.7810174e-02   1.4372830e-02   1.2225063e-01   6.1106622e-02   8.6181355e-01   6.7049565e-01
   9.8978896e-02   1.5549910e-02   1.2404600e-01   5.6449336e-02   7.5044826e-01   6.4468276e-01
   9.9647824e-02   1.6984794e-02   1.2446648e-01   5.2272182e-02   9.2624062e-01   6.7203468e-01
   9.9770984e-02   1.8698452e-02   1.2362708e-01   4.8701572e-02   4.0825098e-01   6.7605716e-01
   9.9264950e-02   2.0708434e-02   1.2165428e-01   4.5843632e-02   9.5314717e-01   6.3854204e-01
   9.8128308e-02   2.3039858e-02   1.1877869e-01   4.3757012e-02   1.3526298e-01   6.6159286e-01
   9.6467286e-02   2.5721374e-02   1.1527436e-01   4.2459502e-02   1.4136112e+00   6.5274021e-01
   9.4388488e-02   2.8774854e-02   1.1136735e-01   4.1963624e-02   6.3520381e+00   6.5583980e-01
   9.1994420e-02   3.2203936e-02   1.0730699e-01   4.2265420e-02   1.7077221e+01   6.8096216e-01
   8.9399126e-02   3.5989294e-02   1.0336983e-01   4.3349422e-02   4.5475049e+01   6.5568445e-01
   8.6704498e-02   4.0088844e-02   9.9751698e-02   4.5239006e-02   7.4696390e+01   6.4135514e-01
   8.3967944e-02   4.4445160e-02   9.6572846e-02   4.7980508e-02   9.0411761e+01   6.5105649e-01
   8.1209862e-02   4.8989850e-02   9.3930812e-02   5.1606736e-02   1.0102031e+02   6.5951343e-01
   7.8462974e-02   5.3622882e-02   9.1893244e-02   5.6164668e-02   1.0698512e+02   6.5837575e-01
   7.5751900e-02   5.8204180e-02   9.0501612e-02   6.1734120e-02   1.1061311e+02   6.5796972e-01
   7.3080252e-02   6.2573894e-02   8.9785674e-02   6.8384886e-02   1.1270037e+02   6.5500225e-01
   7.0456442e-02   6.6583000e-02   8.9768086e-02   7.6149990e-02   1.1322235e+02   6.6245726e-01
   6.7882590e-02   7.0077384e-02   9.0426374e-02   8.5024008e-02   1.1349957e+02   6.7636522e-01
   6.5331368e-02   7.2916182e-02   9.1655194e-02   9.4970624e-02   1.1278880e+02   6.5359626e-01
   6.2768284e-02   7.5084820e-02   9.3292290e-02   1.0593828e-01   1.1219228e+02   6.2989420e-01
   6.0223726e-02   7.6651238e-02   9.5154884e-02   1.1782766e-01   1.1117627e+02   6.4541576e-01
   5.7772842e-02   7.7633934e-02   9.7051406e-02   1.3046464e-01   1.1016234e+02   6.6820394e-01
   5.5452714e-02   7.7998472e-02   9.8754824e-02   1.4358900e-01   1.0933057e+02   6.7344956e-01
   5.3277086e-02   7.7715546e-02   1.0002475e-01   1.5687883e-01   1.0853304e+02   6.7117737e-01
   5.1255246e-02   7.6814374e-02   1.0070890e-01   1.7001242e-01   1.0819730e+02   6.4499618e-01
   4.9370414e-02   7.5367088e-02   1.0070560e-01   1.8267326e-01   1.0756254e+02   6.3382877e-01
   4.7583720e-02   7.3500674e-02   9.9910978e-02   1.9462738e-01   1.0717923e+02   6.7403596e-01
   4.5834456e-02   7.1415348e-02   9.8367846e-02   2.0565270e-01   1.0721896e+02   6.9034408e-01
   4.4060828e-02   6.9300578e-02   9.6252186e-02   2.1534936e-01   1.0734843e+02   6.6592030e-01
   4.2244662e-02   6.7289738e-02   9.3729614e-02   2.2315978e-01   1.0757516e+02   6.5973734e-01
   4.0418230e-02   6.5488616e-02   9.0988016e-02   2.2830794e-01   1.0766546e+02   6.8419599e-01
   3.8642952e-02   6.4006480e-02   8.8208214e-02   2.3009024e-01   1.0768613e+02   6.8176124e-01
   3.6984520e-02   6.2935554e-02   8.5492300e-02   2.2834890e-01   1.0751297e+02   6.7389104e-01
   3.5496156e-02   6.2313346e-02   8.2877286e-02   2.2334092e-01   1.0712298e+02   6.9021644e-01
   3.4217474e-02   6.2122882e-02   8.0347466e-02   2.1559518e-01   1.0676429e+02   6.6583506e-01
   3.3167554e-02   6.2309108e-02   7.7864928e-02   2.0574302e-01   1.0638135e+02   6.6678115e-01
   3.2341278e-02   6.2800104e-02   7.5363738e-02   1.9426745e-01   1.0579369e+02   6.8694179e-01
   3.1726010e-02   6.3487862e-02   7.2758926e-02   1.8160205e-01   1.0505103e+02   6.7206625e-01
   3.1313604e-02   6.4206814e-02   6.9970538e-02   1.6822188e-01   1.0430461e+02   7.0465229e-01
   3.1094690e-02   6.4722200e-02   6.6929926e-02   1.5456342e-01   1.0364962e+02   6.8184201e-01
   3.1045078e-02   6.4781646e-02   6.3666936e-02   1.4096424e-01   1.0263585e+02   6.6768660e-01
   3.1134470e-02   6.4224284e-02   6.0286350e-02   1.2772306e-01   1.0139855e+02   7.1563676e-01
   3.1344210e-02   6.2972682e-02   5.6847528e-02   1.1511421e-01   1.0037900e+02   6.6331972e-01
   3.1651698e-02   6.1043902e-02   5.3381420e-02   1.0331140e-01   9.9008262e+01   6.7224106e-01
   3.2006296e-02   5.8550150e-02   4.9932700e-02   9.2371232e-02   9.7436396e+01   7.0341876e-01
   3.2338758e-02   5.5596580e-02   4.6549548e-02   8.2239526e-02   9.6035900e+01   6.7220860e-01
   3.2605182e-02   5.2281720e-02   4.3258064e-02   7.2821938e-02   9.4619621e+01   6.9113264e-01
   3.2792940e-02   4.8722958e-02   4.0044630e-02   6.4029450e-02   9.2824867e+01   6.9165691e-01
   3.2889328e-02   4.5036472e-02   3.6883406e-02   5.5796074e-02   9.0471189e+01   6.8981791e-01
   3.2883348e-02   4.1324806e-02   3.3775220e-02   4.8146898e-02   8.7911847e+01   6.7778100e-01
   3.2776778e-02   3.7667282e-02   3.0743286e-02   4.1157970e-02   8.5223850e+01   6.5459194e-01
   3.2594488e-02   3.4138854e-02   2.7809464e-02   3.4901076e-02   8.2550151e+01   6.8069501e-01
   3.2394598e-02   3.0808674e-02   2.5003254e-02   2.9438538e-02   7.9612387e+01   6.8359001e-01
   3.2239496e-02   2.7718720e-02   2.2369108e-02   2.4800888e-02   7.6483006e+01   6.6235959e-01
   3.2168802e-02   2.4882934e-02   1.9953876e-02   2.0992354e-02   7.3364314e+01   6.7532609e-01
   3.2226238e-02   2.2294692e-02   1.7795954e-02   1.7996149e-02   6.9940205e+01   6.9949000e-01
   3.2464052e-02   1.9943470e-02   1.5918390e-02   1.5774555e-02   6.6227595e+01   6.8870448e-01
   3.2918348e-02   1.7821520e-02   1.4328363e-02   1.4274856e-02   6.1750054e+01   6.7028109e-01
   3.3605534e-02   1.5926872e-02   1.3018259e-02   1.3433351e-02   5.8116359e+01   6.8595709e-01
   3.4520306e-02   1.4272908e-02   1.1979456e-02   1.3178822e-02   5.5188653e+01   6.8134965e-01
   3.5631588e-02   1.2873952e-02   1.1207609e-02   1.3437746e-02   5.0911186e+01   6.7081312e-01
   3.6876276e-02   1.1735294e-02   1.0689496e-02   1.4140570e-02   4.7526114e+01   6.9211072e-01
   3.8184588e-02   1.0861257e-02   1.0402022e-02   1.5214090e-02   4.4570277e+01   6.9685189e-01
   3.9509610e-02   1.0255564e-02   1.0316579e-02   1.6575644e-02   4.0644678e+01   6.8610731e-01
   4.0822816e-02   9.9223960e-03   1.0402896e-02   1.8142477e-02   3.7733334e+01   6.8552526e-01
   4.2100994e-02   9.8631762e-03   1.0630099e-02   1.9831842e-02   3.4960941e+01   6.9057784e-01
   4.3317058e-02   1.0071458e-02   1.0962844e-02   2.1550080e-02   3.2589230e+01   6.8950903e-01
   4.4457350e-02   1.0536992e-02   1.1360894e-02   2.3193294e-02   3.0892237e+01   6.8638093e-01
   4.5523444e-02   1.1247287e-02   1.1786119e-02   2.4640934e-02   2.8313408e+01   6.8580943e-01
   4.6519668e-02   1.2189296e-02   1.2208349e-02   2.5774226e-02   2.6736438e+01   6.9450747e-01
   4.7451816e-02   1.3351196e-02   1.2599354e-02   2.6501416e-02   2.5076020e+01   7.0327669e-01
   4.8312636e-02   1.4718716e-02   1.2937217e-02   2.6755772e-02   2.2500433e+01   7.0328316e-01
   4.9055038e-02   1.6271108e-02   1.3209044e-02   2.6544318e-02   2.0893416e+01   6.8455115e-01
   4.9619252e-02   1.7982882e-02   1.3397620e-02   2.5940050e-02   1.8548333e+01   6.6763066e-01
   4.9995910e-02   1.9829012e-02   1.3478428e-02   2.5004586e-02   1.6555811e+01   6.9801958e-01
   5.0200996e-02   2.1778986e-02   1.3420804e-02   2.3800672e-02   1.5068791e+01   7.1184352e-01
   5.0244574e-02   2.3801124e-02   1.3199373e-02   2.2410356e-02   1.2643516e+01   6.9979803e-01
   5.0121146e-02   2.5868146e-02   1.2811462e-02   2.0904728e-02   1.1241919e+01   6.9621886e-01
   4.9796686e-02   2.7958962e-02   1.2278020e-02   1.9338793e-02   9.8695736e+00   6.8965256e-01
   4.9249386e-02   3.0091642e-02   1.1635282e-02   1.7762878e-02   8.2356996e+00   6.9990369e-01
   4.8480214e-02   3.2319128e-02   1.0919067e-02   1.6223499e-02   6.9837675e+00   6.8929792e-01
   4.7499684e-02   3.4684440e-02   1.0156969e-02   1.4757369e-02   5.7812641e+00   6.6589845e-01
   4.6330242e-02   3.7203638e-02   9.3721290e-03   1.3387215e-02   5.2392271e+00   6.8361481e-01
   4.4979524e-02   3.9871880e-02   8.5851108e-03   1.2128293e-02   4.3276976e+00   6.7939243e-01
   4.3436358e-02   4.2676922e-02   7.8163982e-03   1.0996361e-02   3.3576376e+00   6.6127318e-01
   4.1706638e-02   4.5602040e-02   7.0834936e-03   1.0001303e-02   2.6183925e+00   6.9160946e-01
   3.9812722e-02   4.8624826e-02   6.3977510e-03   9.1429742e-03   1.8065665e+00   6.8994305e-01
   3.7772632e-02   5.1705836e-02   5.7655420e-03   8.4147238e-03   1.6918412e+00   6.6894420e-01
   3.5610616e-02   5.4784166e-02   5.1889506e-03   7.8027532e-03   1.3306949e+00   6.7289945e-01
   3.3358906e-02   5.7776240e-02   4.6704276e-03   7.2893816e-03   8.7086170e-01   6.6663471e-01
   3.1046228e-02   6.0571400e-02   4.2126986e-03   6.8592392e-03   8.6414808e-01   6.8165880e-01
   2.8708340e-02   6.3074080e-02   3.8155088e-03   6.4997108e-03   7.9040473e-01   6.6251605e-01
   2.6398644e-02   6.5218828e-02   3.4758604e-03   6.1994682e-03   8.3038335e-01   6.6039184e-01
   2.4175680e-02   6.6925820e-02   3.1887864e-03   5.9481816e-03   8.3824501e-01   6.9158635e-01
   2.2085654e-02   6.8124708e-02   2.9506214e-03   5.7355122e-03   8.1934064e-01   6.5810560e-01
   2.0159234e-02   6.8819776e-02   2.7575480e-03   5.5494862e-03   8.3549397e-01   6.5879149e-01
   1.8417283e-02   6.9059720e-02   2.6026612e-03   5.3824538e-03   8.3079278e-01   6.7649509e-01
   1.6874403e-02   6.8860926e-02   2.4786172e-03   5.2394298e-03   8.5801293e-01   6.8276683e-01
   1.5536409e-02   6.8210688e-02   2.3822840e-03   5.1341058e-03   8.2275263e-01   6.8730806e-01
   1.4400003e-02   6.7125850e-02   2.3173630e-03   5.0809212e-03   8.2537122e-01   6.7136394e-01
   1.3460431e-02   6.5639230e-02   2.2918664e-03   5.0912154e-03   8.2218613e-01   6.9396181e-01
   1.2717413e-02   6.3773750e-02   2.3164374e-03   5.1707110e-03   8.2855516e-01   6.9492573e-01
   1.2172573e-02   6.1591124e-02   2.4025086e-03   5.3208750e-03   8.5482186e-01   6.5790105e-01
   1.1824313e-02   5.9202946e-02   2.5598448e-03   5.5418972e-03   8.3353828e-01   6.7629712e-01
   1.1662505e-02   5.6726298e-02   2.7972254e-03   5.8320746e-03   8.3495580e-01   6.8826898e-01
   1.1666545e-02   5.4249852e-02   3.1226528e-03   6.1901170e-03   8.1409027e-01   6.6084395e-01
   1.1810179e-02   5.1837130e-02   3.5435294e-03   6.6219654e-03   8.2142210e-01   6.6911431e-01
   1.2063847e-02   4.9535664e-02   4.0645592e-03   7.1401348e-03   8.2745345e-01   6.5266121e-01
   1.2399845e-02   4.7356418e-02   4.6862206e-03   7.7550200e-03   8.2209705e-01   6.6168010e-01
   1.2792965e-02   4.5272618e-02   5.4070350e-03   8.4705036e-03   8.4445397e-01   6.1518947e-01
   1.3218833e-02   4.3249024e-02   6.2237418e-03   9.2860720e-03   8.2587346e-01   5.5717206e-01
   1.3663051e-02   4.1261522e-02   7.1286954e-03   1.0198933e-02   8.2177818e-01   5.1392598e-01
   1.4116157e-02   3.9308518e-02   8.1086350e-03   1.1203423e-02   8.1551256e-01   4.3055646e-01
   1.4562663e-02   3.7412748e-02   9.1458816e-03   1.2287704e-02   8.2040690e-01   4.9072896e-01
   1.4985151e-02   3.5599190e-02   1.0216679e-02   1.3434682e-02   8.3434043e-01   3.6305176e-01
   1.5370419e-02   3.3881304e-02   1.1295814e-02   1.4619424e-02   8.2779890e-01   5.9856832e+00
   1.5716643e-02   3.2260012e-02   1.2360227e-02   1.5804675e-02   8.3009066e-01   2.4873623e+01
   1.6047621e-02   3.0719592e-02   1.3391323e-02   1.6939381e-02   8.0778151e-01   4.9978107e+01
   1.6408817e-02   2.9222108e-02   1.4389317e-02   1.7957705e-02   8.0343214e-01   6.9962169e+01
   1.6847463e-02   2.7708496e-02   1.5364782e-02   1.8794611e-02   8.1170989e-01   8.2132979e+01
   1.7409611e-02   2.6117586e-02   1.6328562e-02   1.9391527e-02   8.0489718e-01   8.8969782e+01
   1.8137669e-02   2.4397540e-02   1.7291910e-02   1.9717920e-02   8.1813987e-01   9.3488904e+01
   1.9066269e-02   2.2533566e-02   1.8252293e-02   1.9797409e-02   8.4309414e-01   9.6026626e+01
   2.0224840e-02   2.0576050e-02   1.9195730e-02   1.9674702e-02   8.3924473e-01   9.7358213e+01
   2.1637110e-02   1.8596998e-02   2.0098550e-02   1.9401488e-02   8.3448281e-01   9.8246242e+01
   2.3326168e-02   1.6654166e-02   2.0940442e-02   1.9037060e-02   8.3933044e-01   9.8459857e+01
   2.5324090e-02   1.4805310e-02   2.1716574e-02   1.8629550e-02   8.1255077e-01   9.8727125e+01
   2.7670528e-02   1.3106108e-02   2.2424764e-02   1.8213071e-02   7.9794393e-01   9.8629642e+01
   3.0395418e-02   1.1599339e-02   2.3084050e-02   1.7806219e-02   8.0965535e-01   9.8045737e+01
   3.3529730e-02   1.0312040e-02   2.3727210e-02   1.7409039e-02   8.2542868e-01   9.7684327e+01
   3.7114288e-02   9.2584816e-03   2.4370758e-02   1.7008276e-02   8.1130751e-01   9.7684903e+01
   4.1162446e-02   8.4467244e-03   2.5015738e-02   1.6598148e-02   8.1476255e-01   9.8085440e+01
   4.5650952e-02   7.8785936e-03   2.5651626e-02   1.6185416e-02   8.4015515e-01   9.8688379e+01
   5.0519374e-02   7.5479768e-03   2.6278186e-02   1.5781977e-02   8.0973472e-01   9.9302974e+01
   5.5677744e-02   7.4404780e-03   2.6905828e-02   1.5406944e-02   8.0714817e-01   9.9811468e+01
   6.1017100e-02   7.5333804e-03   2.7525612e-02   1.5076028e-02   8.1959144e-01   1.0049746e+02
   6.6390506e-02   7.7949670e-03   2.8101412e-02   1.4801575e-02   8.3012900e-01   1.0128677e+02
   7.1612464e-02   8.1864972e-03   2.8597004e-02   1.4596912e-02   8.4823677e-01   1.0191468e+02
   7.6436702e-02   8.6650490e-03   2.8988070e-02   1.4473712e-02   8.1993676e-01   1.0241033e+02
   8.0640284e-02   9.1881008e-03   2.9244698e-02   1.4451974e-02   8.3564735e-01   1.0267109e+02
   8.4099642e-02   9.7195120e-03   2.9353850e-02   1.4556870e-02   8.5611690e-01   1.0298967e+02
   8.6710042e-02   1.0226654e-02   2.9326372e-02   1.4805734e-02   8.2861422e-01   1.0312896e+02
   8.8452710e-02   1.0683522e-02   2.9178670e-02   1.5209125e-02   8.3390313e-01   1.0299691e+02
   8.9428494e-02   1.1076964e-02   2.8934826e-02   1.5776068e-02   8.2851253e-01   1.0287815e+02
   8.9756688e-02   1.1402361e-02   2.8621268e-02   1.6512732e-02   8.2347299e-01   1.0263821e+02
   8.9552414e-02   1.1655612e-02   2.8264788e-02   1.7417818e-02   8.3436520e-01   1.0239148e+02
   8.8915104e-02   1.1830726e-02   2.7881576e-02   1.8479117e-02   8.3185726e-01   1.0199702e+02
   8.7950592e-02   1.1927338e-02   2.7467992e-02   1.9674764e-02   8.3362103e-01   1.0155534e+02
   8.6771246e-02   1.1949773e-02   2.7006898e-02   2.0979632e-02   8.4417105e-01   1.0089149e+02
   8.5446810e-02   1.1904705e-02   2.6487968e-02   2.2366850e-02   8.5392412e-01   9.9965235e+01
   8.3978190e-02   1.1803416e-02   2.5913556e-02   2.3798972e-02   8.2864202e-01   9.9144636e+01
   8.2326724e-02   1.1654851e-02   2.5279474e-02   2.5222624e-02   8.1514658e-01   9.7928370e+01
   8.0451248e-02   1.1459765e-02   2.4592532e-02   2.6586252e-02   8.2443600e-01   9.6435669e+01
   7.8317278e-02   1.1215819e-02   2.3876920e-02   2.7852656e-02   8.2400492e-01   9.4799925e+01
   7.5965872e-02   1.0928784e-02   2.3146172e-02   2.8980082e-02   8.2741887e-01   9.3217058e+01
   7.3508664e-02   1.0613545e-02   2.2402800e-02   2.9907708e-02   8.4177128e-01   9.1753916e+01
   7.1042832e-02   1.0289143e-02   2.1649486e-02   3.0577964e-02   8.4680303e-01   9.0072431e+01
   6.8625622e-02   9.9752460e-03   2.0896704e-02   3.0966020e-02   8.1706965e-01   8.8379051e+01
   6.6271182e-02   9.6862634e-03   2.0157930e-02   3.1058920e-02   8.2768318e-01   8.6382280e+01
   6.3965152e-02   9.4286016e-03   1.9435486e-02   3.0846780e-02   8.6271959e-01   8.4233001e+01
   6.1680846e-02   9.2008168e-03   1.8730664e-02   3.0365898e-02   8.3403060e-01   8.1793738e+01
   5.9378390e-02   8.9995470e-03   1.8053409e-02   2.9684450e-02   8.2284772e-01   7.8874892e+01
   5.7007580e-02   8.8207338e-03   1.7411996e-02   2.8859300e-02   8.4680711e-01   7.5842771e+01
   5.4507738e-02   8.6502088e-03   1.6802126e-02   2.7938134e-02   8.3768351e-01   7.2622945e+01
   5.1832486e-02   8.4704458e-03   1.6202479e-02   2.6965808e-02   8.3680705e-01   6.9082922e+01
   4.8991620e-02   8.2736286e-03   1.5592248e-02   2.5995310e-02   8.3199581e-01   6.5654580e+01
   4.6023364e-02   8.0562482e-03   1.4969560e-02   2.5088514e-02   8.4157756e-01   6.2217902e+01
   4.2981950e-02   7.8149794e-03   1.4339825e-02   2.4295828e-02   8.6080149e-01   5.7746858e+01
   3.9946672e-02   7.5505362e-03   1.3702734e-02   2.3671736e-02   8.1403985e-01   5.3447099e+01
   3.6980408e-02   7.2690862e-03   1.3059107e-02   2.3300552e-02   8.0171355e-01   4.9455691e+01
   3.4139356e-02   6.9793936e-03   1.2418318e-02   2.3280084e-02   8.2511604e-01   4.4897942e+01
   3.1475824e-02   6.6864768e-03   1.1788733e-02   2.3692690e-02   8.3354612e-01   3.9634460e+01
   2.9018898e-02   6.3887288e-03   1.1170172e-02   2.4599808e-02   8.3915257e-01   3.4198423e+01
   2.6790630e-02   6.0850368e-03   1.0563510e-02   2.6073286e-02   8.1899548e-01   3.0362459e+01
   2.4803984e-02   5.7828272e-03   9.9790900e-03   2.8206506e-02   8.3891129e-01   2.6032218e+01
   2.3062684e-02   5.4906096e-03   9.4316288e-03   3.1084624e-02   8.5311884e-01   2.1991282e+01
   2.1555292e-02   5.2122770e-03   8.9303268e-03   3.4766620e-02   8.3877449e-01   1.9696724e+01
   2.0245346e-02   4.9538140e-03   8.4834320e-03   3.9282436e-02   8.4501123e-01   1.7338821e+01
   1.9094929e-02   4.7225468e-03   8.1022566e-03   4.4661104e-02   8.4282441e-01   1.5728155e+01
   1.8076155e-02   4.5230374e-03   7.7939584e-03   5.0948528e-02   8.5259814e-01   1.3415786e+01
   1.7153977e-02   4.3565792e-03   7.5646266e-03   5.8189464e-02   8.6145176e-01   1.0321814e+01
   1.6298089e-02   4.2214006e-03   7.4212932e-03   6.6409492e-02   8.5292051e-01   8.3972195e+00
   1.5510367e-02   4.1178554e-03   7.3713108e-03   7.5611236e-02   8.4088004e-01   7.3512079e+00
   1.4814399e-02   4.0483386e-03   7.4325220e-03   8.5793740e-02   8.3200083e-01   6.2140016e+00
   1.4240163e-02   4.0121880e-03   7.6337712e-03   9.6926558e-02   8.3778523e-01   4.4564654e+00
   1.3821331e-02   4.0082028e-03   8.0005936e-03   1.0889734e-01   8.3205347e-01   3.6445246e+00
   1.3590127e-02   4.0354140e-03   8.5516982e-03   1.2148639e-01   8.3152786e-01   3.0856136e+00
   1.3576653e-02   4.0916070e-03   9.3027156e-03   1.3441759e-01   8.4458428e-01   2.0007531e+00
   1.3807009e-02   4.1718382e-03   1.0265442e-02   1.4739921e-01   8.2203377e-01   1.4495109e+00
   1.4299971e-02   4.2665536e-03   1.1455386e-02   1.6005110e-01   8.2414644e-01   8.3647344e-01
   1.5068903e-02   4.3679594e-03   1.2893174e-02   1.7187763e-01   8.3341583e-01   6.2903404e-01
   1.6126955e-02   4.4721412e-03   1.4608201e-02   1.8224509e-01   8.1871928e-01   7.3050006e-01
   1.7484335e-02   4.5745082e-03   1.6645843e-02   1.9050933e-01   8.3178956e-01   6.4569536e-01
   1.9149035e-02   4.6668244e-03   1.9055200e-02   1.9611895e-01   8.2581562e-01   6.6631182e-01
   2.1131598e-02   4.7384280e-03   2.1889988e-02   1.9856040e-01   8.4152556e-01   6.3780311e-01
   2.3431862e-02   4.7844040e-03   2.5205230e-02   1.9772563e-01   8.2371121e-01   6.9101073e-01
   2.6034364e-02   4.8057554e-03   2.9039624e-02   1.9405110e-01   8.0336167e-01   6.7997375e-01
   2.8919626e-02   4.8039962e-03   3.3413942e-02   1.8815254e-01   8.2588010e-01   6.4507267e-01
   3.2068484e-02   4.7817928e-03   3.8326536e-02   1.8058844e-01   8.1731580e-01   6.5813005e-01
   3.5451354e-02   4.7486772e-03   4.3748636e-02   1.7175785e-01   8.5123683e-01   6.5104747e-01
   3.9024844e-02   4.7231656e-03   4.9631808e-02   1.6200560e-01   8.2163884e-01   6.6480737e-01
   4.2750454e-02   4.7265800e-03   5.5907438e-02   1.5163227e-01   8.3053736e-01   6.3185769e-01
   4.6591242e-02   4.7828018e-03   6.2469936e-02   1.4085339e-01   8.3431295e-01   6.6940843e-01
   5.0510306e-02   4.9174284e-03   6.9183502e-02   1.2990878e-01   8.1728766e-01   6.7676856e-01
   5.4472934e-02   5.1562726e-03   7.5897958e-02   1.1900336e-01   8.6152975e-01   6.3623582e-01
   5.8428106e-02   5.5304102e-03   8.2451228e-02   1.0824681e-01   7.7362080e-01   6.6437841e-01
   6.2323116e-02   6.0759396e-03   8.8643218e-02   9.7737154e-02   8.5296069e-01   6.7128445e-01
   6.6107882e-02   6.8324892e-03   9.4224148e-02   8.7609652e-02   8.0118444e-01   6.6568063e-01
   6.9720742e-02   7.8396568e-03   9.9012066e-02   7.7979410e-02   8.3188102e-01   6.7194701e-01
   7.3078958e-02   9.1320646e-03   1.0292048e-01   6.8926432e-02   8.8379186e-01   6.7460203e-01
   7.6056066e-02   1.0739325e-02   1.0592565e-01   6.0537932e-02   7.1926969e-01   6.7639969e-01
   7.8521560e-02   1.2687676e-02   1.0817338e-01   5.2867280e-02   9.4530045e-01   6.7312644e-01
   8.0395682e-02   1.5003902e-02   1.0991248e-01   4.5932138e-02   7.0099171e-01   6.6689648e-01
   8.1638856e-02   1.7714720e-02   1.1139675e-01   3.9752260e-02   8.7829580e-01   6.4855929e-01
   8.2234962e-02   2.0842098e-02   1.1294876e-01   3.4347414e-02   7.2447248e-01   6.5564705e-01
   8.2197020e-02   2.4401792e-02   1.1489326e-01   2.9733168e-02   5.3074207e-01   6.8722523e-01
   8.1567276e-02   2.8397650e-02   1.1750255e-01   2.5915690e-02   8.2944883e-01   6.8086525e-01
   8.0427600e-02   3.2813150e-02   1.2104631e-01   2.2891706e-02   4.3248226e-02   6.6730834e-01
   7.8933384e-02   3.7605610e-02   1.2576156e-01   2.0642312e-02   1.4429707e+00   6.5532964e-01
   7.7274290e-02   4.2695244e-02   1.3188021e-01   1.9142068e-02   5.5973387e+00   6.5980597e-01
   7.5607820e-02   4.7961134e-02   1.3965827e-01   1.8370815e-02   2.7219000e+01   6.7917704e-01
   7.4054124e-02   5.3252548e-02   1.4927495e-01   1.8307665e-02   6.6451586e+01   6.6161858e-01
   7.2693658e-02   5.8402872e-02   1.6078399e-01   1.8930417e-02   9.1742003e+01   6.5279095e-01
   7.1571980e-02   6.3225222e-02   1.7411724e-01   2.0223570e-02   1.0302259e+02   6.5585196e-01
   7.0687134e-02   6.7491308e-02   1.8910053e-01   2.2194476e-02   1.1074632e+02   6.5457383e-01
   6.9975272e-02   7.0979416e-02   2.0546520e-01   2.4862710e-02   1.1369985e+02   6.7178052e-01
   6.9337882e-02   7.3528348e-02   2.2279740e-01   2.8249852e-02   1.1562298e+02   6.8403468e-01
   6.8687788e-02   7.5049882e-02   2.4049022e-01   3.2397742e-02   1.1587197e+02   6.4788478e-01
   6.7959900e-02   7.5608894e-02   2.5786294e-01   3.7356982e-02   1.1496420e+02   6.2786075e-01
   6.7078014e-02   7.5379940e-02   2.7431270e-01   4.3153452e-02   1.1341535e+02   6.5609819e-01
   6.6023590e-02   7.4506288e-02   2.8919248e-01   4.9773554e-02   1.1140569e+02   6.3963337e-01
   6.4854168e-02   7.3076028e-02   3.0176914e-01   5.7164930e-02   1.0941159e+02   6.4520525e-01
   6.3596786e-02   7.1096198e-02   3.1144496e-01   6.5240348e-02   1.0741091e+02   6.7016076e-01
   6.2272474e-02   6.8543582e-02   3.1783158e-01   7.3885232e-02   1.0655209e+02   6.7896657e-01
   6.0906404e-02   6.5461224e-02   3.2046958e-01   8.2962708e-02   1.0590369e+02   6.8452625e-01
   5.9488576e-02   6.1956062e-02   3.1879510e-01   9.2308488e-02   1.0532722e+02   6.7152633e-01
   5.8003826e-02   5.8214970e-02   3.1273254e-01   1.0175288e-01   1.0454945e+02   6.7668746e-01
   5.6431576e-02   5.4464830e-02   3.0268670e-01   1.1116944e-01   1.0322833e+02   6.5951886e-01
   5.4759104e-02   5.0897350e-02   2.8917204e-01   1.2045366e-01   1.0250730e+02   6.7645904e-01
   5.2983652e-02   4.7662534e-02   2.7303706e-01   1.2943972e-01   1.0230315e+02   6.9067443e-01
   5.1120816e-02   4.4871550e-02   2.5532318e-01   1.3787143e-01   1.0226087e+02   6.6386001e-01
   4.9213964e-02   4.2619672e-02   2.3692614e-01   1.4537069e-01   1.0210415e+02   6.8681413e-01
   4.7296380e-02   4.0986178e-02   2.1862950e-01   1.5146498e-01   1.0166870e+02   6.7044295e-01
   4.5422864e-02   4.0021256e-02   2.0112494e-01   1.5568847e-01   1.0125967e+02   6.6286298e-01
   4.3664810e-02   3.9745716e-02   1.8499468e-01   1.5758350e-01   1.0064267e+02   6.9704628e-01
   4.2057398e-02   4.0142200e-02   1.7063573e-01   1.5692187e-01   9.9832777e+01   6.8451578e-01
   4.0607334e-02   4.1164612e-02   1.5824296e-01   1.5389273e-01   9.9027276e+01   6.7299537e-01
   3.9303982e-02   4.2740092e-02   1.4787235e-01   1.4889863e-01   9.8199099e+01   6.9398973e-01
   3.8138686e-02   4.4764602e-02   1.3944547e-01   1.4246051e-01   9.7415436e+01   7.0249936e-01
   3.7103134e-02   4.7088094e-02   1.3276583e-01   1.3513586e-01   9.6526943e+01   6.8266260e-01
   3.6160588e-02   4.9517708e-02   1.2751298e-01   1.2739422e-01   9.5612440e+01   6.7060309e-01
   3.5260268e-02   5.1819932e-02   1.2329542e-01   1.1961146e-01   9.4680424e+01   6.7430116e-01
   3.4384728e-02   5.3713978e-02   1.1976479e-01   1.1205046e-01   9.3734662e+01   6.8002942e-01
   3.3544272e-02   5.4971062e-02   1.1654556e-01   1.0488263e-01   9.2368262e+01   6.7207837e-01
   3.2735714e-02   5.5458652e-02   1.1321828e-01   9.8188746e-02   9.0527208e+01   6.7545333e-01
   3.1948850e-02   5.5142508e-02   1.0952802e-01   9.1948236e-02   8.8879129e+01   6.9336623e-01
   3.1168682e-02   5.4128842e-02   1.0540676e-01   8.6094992e-02   8.6862812e+01   6.9724470e-01
   3.0376650e-02   5.2552580e-02   1.0086692e-01   8.0544424e-02   8.4942336e+01   6.8724380e-01
   2.9552254e-02   5.0502654e-02   9.5992890e-02   7.5183692e-02   8.3244798e+01   6.7567033e-01
   2.8660972e-02   4.8080798e-02   9.0915168e-02   6.9880992e-02   8.0704229e+01   6.7846312e-01
   2.7693786e-02   4.5408770e-02   8.5759680e-02   6.4515730e-02   7.8283498e+01   6.8965305e-01
   2.6671024e-02   4.2592056e-02   8.0585772e-02   5.9040784e-02   7.5978277e+01   6.9507197e-01
   2.5620358e-02   3.9708940e-02   7.5416276e-02   5.3505326e-02   7.2783760e+01   6.8668385e-01
   2.4597196e-02   3.6833060e-02   7.0311850e-02   4.8005466e-02   6.8777730e+01   6.8606624e-01
   2.3662002e-02   3.4026006e-02   6.5336314e-02   4.2647696e-02   6.4810365e+01   6.8009832e-01
   2.2854292e-02   3.1329618e-02   6.0522212e-02   3.7518992e-02   6.0911233e+01   6.8160375e-01
   2.2197100e-02   2.8780550e-02   5.5879244e-02   3.2682620e-02   5.6884419e+01   6.9595950e-01
   2.1695552e-02   2.6396528e-02   5.1427486e-02   2.8202370e-02   5.3096883e+01   6.8500058e-01
   2.1344284e-02   2.4170126e-02   4.7221690e-02   2.4138990e-02   4.8902764e+01   6.8769631e-01
   2.1142542e-02   2.2095490e-02   4.3315328e-02   2.0537614e-02   4.5321365e+01   6.9443740e-01
   2.1102648e-02   2.0183802e-02   3.9724222e-02   1.7430211e-02   4.2578970e+01   6.8256291e-01
   2.1241650e-02   1.8446292e-02   3.6434092e-02   1.4840110e-02   3.9558227e+01   6.7033876e-01
   2.1574926e-02   1.6895380e-02   3.3439424e-02   1.2780439e-02   3.6592321e+01   6.8631958e-01
   2.2106352e-02   1.5555856e-02   3.0758690e-02   1.1253527e-02   3.3273023e+01   7.0352327e-01
   2.2822922e-02   1.4450960e-02   2.8401760e-02   1.0250896e-02   2.9946435e+01   6.9620384e-01
   2.3718024e-02   1.3595324e-02   2.6352500e-02   9.7548060e-03   2.7679527e+01   6.9963667e-01
   2.4798970e-02   1.2998130e-02   2.4587236e-02   9.7411870e-03   2.5756309e+01   6.8810569e-01
   2.6091416e-02   1.2663840e-02   2.3082624e-02   1.0178431e-02   2.4318328e+01   6.7297915e-01
   2.7643000e-02   1.2589328e-02   2.1810132e-02   1.1025194e-02   2.3126394e+01   6.8512098e-01
   2.9498960e-02   1.2765622e-02   2.0733792e-02   1.2231424e-02   2.0685241e+01   7.0315128e-01
   3.1691216e-02   1.3181930e-02   1.9803256e-02   1.3738308e-02   1.8736337e+01   6.7929229e-01
   3.4232986e-02   1.3825030e-02   1.8956754e-02   1.5478232e-02   1.7993695e+01   6.7888473e-01
   3.7107740e-02   1.4676222e-02   1.8145102e-02   1.7376931e-02   1.7234767e+01   6.9491157e-01
   4.0258382e-02   1.5710970e-02   1.7341873e-02   1.9346493e-02   1.6205764e+01   6.7252689e-01
   4.3588594e-02   1.6918408e-02   1.6528211e-02   2.1282218e-02   1.4368774e+01   6.7200415e-01
   4.6966800e-02   1.8303402e-02   1.5694427e-02   2.3063218e-02   1.3141626e+01   6.6476833e-01
   5.0235862e-02   1.9866616e-02   1.4847278e-02   2.4552676e-02   1.2656932e+01   6.8302727e-01
   5.3234422e-02   2.1607852e-02   1.3996202e-02   2.5614100e-02   1.1482872e+01   6.8238433e-01
   5.5770672e-02   2.3526436e-02   1.3147952e-02   2.6154852e-02   9.8419713e+00   6.6906754e-01
   5.7674686e-02   2.5606786e-02   1.2311430e-02   2.6180978e-02   8.1196811e+00   7.0204709e-01
   5.8889652e-02   2.7831550e-02   1.1498625e-02   2.5769858e-02   6.9762065e+00   6.7325545e-01
   5.9447484e-02   3.0202180e-02   1.0721651e-02   2.5004712e-02   6.0200874e+00   6.6029742e-01
   5.9453992e-02   3.2727838e-02   9.9917342e-03   2.3972114e-02   5.2652978e+00   6.8955019e-01
   5.9046448e-02   3.5427568e-02   9.3224954e-03   2.2759742e-02   4.7436683e+00   6.7701721e-01
   5.8324154e-02   3.8336380e-02   8.7238466e-03   2.1439794e-02   3.5606889e+00   6.8436288e-01
   5.7348120e-02   4.1477546e-02   8.1996312e-03   2.0067058e-02   3.0712877e+00   7.0472847e-01
   5.6152066e-02   4.4836210e-02   7.7519456e-03   1.8685418e-02   3.1003650e+00   6.7939643e-01
   5.4744778e-02   4.8354262e-02   7.3783500e-03   1.7332760e-02   2.2898114e+00   6.7792125e-01
   5.3127948e-02   5.1937738e-02   7.0727864e-03   1.6038210e-02   1.6999133e+00   6.9469266e-01
   5.1342494e-02   5.5459352e-02   6.8270378e-03   1.4818995e-02   1.4872213e+00   6.6615485e-01
   4.9460914e-02   5.8792488e-02   6.6321444e-03   1.3680780e-02   1.1464759e+00   6.6486974e-01
   4.7535328e-02   6.1859840e-02   6.4811658e-03   1.2627270e-02   8.9202135e-01   6.8722526e-01
   4.5607854e-02   6.4625736e-02   6.3699254e-03   1.1662412e-02   8.0257344e-01   6.9315536e-01
   4.3734688e-02   6.7076986e-02   6.2977148e-03   1.0782958e-02   8.3593243e-01   6.8787415e-01
   4.1970562e-02   6.9189048e-02   6.2621424e-03   9.9768478e-03   8.2685175e-01   6.7236680e-01
   4.0338452e-02   7.0892534e-02   6.2572504e-03   9.2303412e-03   8.0855307e-01   6.8512245e-01
   3.8850776e-02   7.2112550e-02   6.2753300e-03   8.5372680e-03   8.0857287e-01   6.8590085e-01
   3.7537550e-02   7.2790482e-02   6.3057868e-03   7.8971008e-03   8.1899550e-01   6.6475440e-01
   3.6407532e-02   7.2885200e-02   6.3334740e-03   7.3132072e-03   8.4570105e-01   6.7612086e-01
   3.5440590e-02   7.2396198e-02   6.3418400e-03   6.7941794e-03   8.3074294e-01   6.7534493e-01
   3.4617146e-02   7.1335360e-02   6.3240916e-03   6.3517174e-03   8.1558251e-01   6.8101882e-01
   3.3924640e-02   6.9727094e-02   6.2799792e-03   5.9968666e-03   8.3830989e-01   6.8320156e-01
   3.3341804e-02   6.7629694e-02   6.2082554e-03   5.7375992e-03   8.4416656e-01   6.7152929e-01
   3.2828862e-02   6.5106004e-02   6.1164208e-03   5.5815274e-03   8.1401038e-01   6.8680658e-01
   3.2347074e-02   6.2228084e-02   6.0211386e-03   5.5346948e-03   8.3442806e-01   6.7541104e-01
   3.1862704e-02   5.9100062e-02   5.9378162e-03   5.6003488e-03   8.3500141e-01   7.1672184e-01
   3.1350288e-02   5.5836744e-02   5.8774082e-03   5.7793536e-03   8.1943515e-01   7.0658213e-01
   3.0800952e-02   5.2535472e-02   5.8511058e-03   6.0717074e-03   8.3729942e-01   6.4107621e-01
   3.0207328e-02   4.9289076e-02   5.8765496e-03   6.4825272e-03   8.4021651e-01   6.7012960e-01
   2.9561712e-02   4.6191670e-02   5.9736286e-03   7.0196644e-03   8.4376899e-01   6.5116045e-01
   2.8862198e-02   4.3304686e-02   6.1579952e-03   7.6876966e-03   8.2009998e-01   6.5534011e-01
   2.8102068e-02   4.0646268e-02   6.4410114e-03   8.4871492e-03   8.1523547e-01   6.3174259e-01
   2.7276092e-02   3.8223540e-02   6.8300822e-03   9.4131232e-03   8.2724295e-01   6.0891577e-01
   2.6404362e-02   3.6044824e-02   7.3292236e-03   1.0453179e-02   8.3003313e-01   5.0379753e-01
   2.5509584e-02   3.4100138e-02   7.9391470e-03   1.1588618e-02   8.3098732e-01   4.9109508e-01
   2.4595440e-02   3.2357048e-02   8.6556438e-03   1.2792108e-02   8.2574224e-01   4.3567338e-01
   2.3692794e-02   3.0774296e-02   9.4735536e-03   1.4027570e-02   8.3981604e-01   4.1499029e-01
   2.2871852e-02   2.9311248e-02   1.0387189e-02   1.5257344e-02   8.1241541e-01   6.2671064e+00
   2.2216312e-02   2.7913182e-02   1.1381374e-02   1.6439849e-02   8.0823161e-01   2.3114886e+01
   2.1816572e-02   2.6521258e-02   1.2433094e-02   1.7523965e-02   8.4742695e-01   4.6328407e+01
   2.1752480e-02   2.5107480e-02   1.3511611e-02   1.8444468e-02   8.2976364e-01   6.7160734e+01
   2.2091794e-02   2.3663402e-02   1.4584116e-02   1.9133842e-02   8.2299379e-01   8.0565411e+01
   2.2892104e-02   2.2182414e-02   1.5632985e-02   1.9534825e-02   8.1502856e-01   8.8048181e+01
   2.4188752e-02   2.0662976e-02   1.6643723e-02   1.9611942e-02   7.8493770e-01   9.2444564e+01
   2.5996894e-02   1.9117584e-02   1.7601807e-02   1.9386038e-02   8.0630814e-01   9.4971715e+01
   2.8310750e-02   1.7575650e-02   1.8512120e-02   1.8918340e-02   8.2889968e-01   9.6724489e+01
   3.1113148e-02   1.6074502e-02   1.9386954e-02   1.8275293e-02   8.2306256e-01   9.7715723e+01
   3.4388670e-02   1.4656528e-02   2.0225944e-02   1.7524940e-02   8.1447362e-01   9.8153800e+01
   3.8116666e-02   1.3360886e-02   2.1020380e-02   1.6723618e-02   8.0322053e-01   9.8105005e+01
   4.2293802e-02   1.2215556e-02   2.1766298e-02   1.5911224e-02   8.1582064e-01   9.7786070e+01
   4.6933202e-02   1.1235606e-02   2.2465724e-02   1.5114341e-02   8.2084372e-01   9.7341130e+01
   5.2028192e-02   1.0427996e-02   2.3122002e-02   1.4352049e-02   8.1020621e-01   9.6677299e+01
   5.7566862e-02   9.7997016e-03   2.3737702e-02   1.3636100e-02   8.2322523e-01   9.6659105e+01
   6.3534330e-02   9.3531468e-03   2.4312166e-02   1.2974467e-02   8.2224812e-01   9.7038645e+01
   6.9886744e-02   9.0855378e-03   2.4850880e-02   1.2387653e-02   8.0972217e-01   9.7482608e+01
   7.6518880e-02   8.9882892e-03   2.5376998e-02   1.1904550e-02   8.0641721e-01   9.8168371e+01
   8.3250642e-02   9.0443920e-03   2.5921250e-02   1.1554339e-02   8.2345383e-01   9.8795191e+01
   8.9852036e-02   9.2292716e-03   2.6501724e-02   1.1360035e-02   8.4512611e-01   9.9567712e+01
   9.6065214e-02   9.5070612e-03   2.7112942e-02   1.1335806e-02   8.3550294e-01   1.0034956e+02
   1.0161429e-01   9.8311444e-03   2.7724466e-02   1.1494507e-02   8.4020716e-01   1.0098846e+02
   1.0616005e-01   1.0145603e-02   2.8291074e-02   1.1843071e-02   8.3565399e-01   1.0161256e+02
   1.0939262e-01   1.0394169e-02   2.8774844e-02   1.2382380e-02   8.3555199e-01   1.0204217e+02
   1.1120084e-01   1.0531626e-02   2.9158510e-02   1.3113733e-02   8.4189578e-01   1.0220916e+02
   1.1164359e-01   1.0534916e-02   2.9442834e-02   1.4035692e-02   8.2797707e-01   1.0218259e+02
   1.1090506e-01   1.0409486e-02   2.9637986e-02   1.5136535e-02   8.3543267e-01   1.0209439e+02
   1.0921886e-01   1.0169641e-02   2.9759458e-02   1.6393181e-02   8.3544344e-01   1.0184162e+02
   1.0681209e-01   9.8350744e-03   2.9829832e-02   1.7788569e-02   8.3265839e-01   1.0142096e+02
   1.0393825e-01   9.4369838e-03   2.9868446e-02   1.9318211e-02   8.4467416e-01   1.0080858e+02
   1.0080877e-01   9.0039466e-03   2.9878436e-02   2.0975720e-02   8.5764592e-01   1.0002084e+02
   9.7578996e-02   8.5589928e-03   2.9857164e-02   2.2746586e-02   8.2901784e-01   9.9220462e+01
   9.4379214e-02   8.1219344e-03   2.9804824e-02   2.4614022e-02   8.0112394e-01   9.8339999e+01
   9.1277750e-02   7.7075092e-03   2.9715872e-02   2.6563736e-02   8.1750627e-01   9.7359017e+01
   8.8287092e-02   7.3257142e-03   2.9582106e-02   2.8573704e-02   8.2692705e-01   9.6094529e+01
   8.5404142e-02   6.9832298e-03   2.9389828e-02   3.0610736e-02   8.3770524e-01   9.4516168e+01
   8.2649106e-02   6.6853282e-03   2.9110538e-02   3.2635232e-02   8.4003920e-01   9.2569977e+01
   8.0052006e-02   6.4337410e-03   2.8705056e-02   3.4593566e-02   8.4440828e-01   9.0663468e+01
   7.7633442e-02   6.2263200e-03   2.8137290e-02   3.6420330e-02   8.3593235e-01   8.9390530e+01
   7.5435160e-02   6.0624010e-03   2.7400984e-02   3.8035344e-02   8.3598626e-01   8.8189141e+01
   7.3496022e-02   5.9421292e-03   2.6509774e-02   3.9335884e-02   8.5604200e-01   8.6387419e+01
   7.1812554e-02   5.8611512e-03   2.5465020e-02   4.0233136e-02   8.4796911e-01   8.4151152e+01
   7.0374906e-02   5.8137858e-03   2.4274492e-02   4.0670302e-02   8.4396293e-01   8.1830941e+01
   6.9184964e-02   5.7958510e-03   2.2973406e-02   4.0600940e-02   8.1731823e-01   7.9228419e+01
   6.8212974e-02   5.8018804e-03   2.1601598e-02   4.0027872e-02   8.1800730e-01   7.6280211e+01
   6.7389160e-02   5.8242936e-03   2.0184802e-02   3.9028440e-02   8.3499777e-01   7.3353279e+01
   6.6607492e-02   5.8548046e-03   1.8746558e-02   3.7713230e-02   8.1622026e-01   7.0437958e+01
   6.5713146e-02   5.8861974e-03   1.7319457e-02   3.6209960e-02   8.3537872e-01   6.6721642e+01
   6.4505896e-02   5.9096364e-03   1.5935466e-02   3.4642534e-02   8.4511913e-01   6.2428375e+01
   6.2756446e-02   5.9145934e-03   1.4610325e-02   3.3104808e-02   8.5006656e-01   5.8530654e+01
   6.0304920e-02   5.8940532e-03   1.3346351e-02   3.1676944e-02   8.4650574e-01   5.3977410e+01
   5.7160834e-02   5.8454690e-03   1.2152733e-02   3.0434612e-02   8.3523082e-01   4.8900721e+01
   5.3478542e-02   5.7688434e-03   1.1047227e-02   2.9439216e-02   8.4823183e-01   4.5184194e+01
   4.9473296e-02   5.6622606e-03   1.0042661e-02   2.8748548e-02   8.3538727e-01   4.0577730e+01
   4.5338230e-02   5.5236590e-03   9.1449990e-03   2.8434486e-02   8.4416355e-01   3.4936457e+01
   4.1216888e-02   5.3564008e-03   8.3528212e-03   2.8576524e-02   8.4404051e-01   3.0794467e+01
   3.7225538e-02   5.1666570e-03   7.6599416e-03   2.9241340e-02   8.4453897e-01   2.6667029e+01
   3.3458716e-02   4.9591212e-03   7.0612544e-03   3.0480566e-02   8.5416179e-01   2.3172012e+01
   2.9984426e-02   4.7355562e-03   6.5478062e-03   3.2342766e-02   8.4428179e-01   2.0917481e+01
   2.6843904e-02   4.5010646e-03   6.1031792e-03   3.4879870e-02   8.4983311e-01   1.9293515e+01
   2.4053422e-02   4.2659864e-03   5.7093484e-03   3.8153020e-02   8.4146194e-01   1.7969828e+01
   2.1615672e-02   4.0408874e-03   5.3534968e-03   4.2213316e-02   8.5566968e-01   1.5337109e+01
   1.9527515e-02   3.8389588e-03   5.0299930e-03   4.7092616e-02   8.4182712e-01   1.2265130e+01
   1.7772251e-02   3.6751554e-03   4.7331800e-03   5.2837506e-02   8.3146497e-01   1.0445268e+01
   1.6319197e-02   3.5619380e-03   4.4597432e-03   5.9497174e-02   8.5546271e-01   9.1653373e+00
   1.5137661e-02   3.5084346e-03   4.2218658e-03   6.7095084e-02   8.1678893e-01   7.6237795e+00
   1.4210425e-02   3.5205834e-03   4.0423138e-03   7.5616058e-02   8.2622085e-01   5.9751909e+00
   1.3533629e-02   3.6026762e-03   3.9500104e-03   8.5019878e-02   8.6354225e-01   4.5724900e+00
   1.3104049e-02   3.7574894e-03   3.9806108e-03   9.5295150e-02   8.3949878e-01   3.8326544e+00
   1.2913199e-02   3.9840532e-03   4.1677822e-03   1.0641027e-01   8.2640836e-01   3.0527797e+00
   1.2946267e-02   4.2776990e-03   4.5436096e-03   1.1825366e-01   8.3006898e-01   2.0551515e+00
   1.3186531e-02   4.6304806e-03   5.1446194e-03   1.3060793e-01   8.3417208e-01   1.2751719e+00
   1.3621721e-02   5.0287270e-03   6.0122390e-03   1.4315425e-01   8.3590675e-01   7.0990803e-01
   1.4236055e-02   5.4571494e-03   7.1867186e-03   1.5557043e-01   8.3298584e-01   6.6222998e-01
   1.5011887e-02   5.9029786e-03   8.7124096e-03   1.6749882e-01   8.3350920e-01   6.7518730e-01
   1.5933611e-02   6.3552216e-03   1.0645902e-02   1.7849343e-01   8.2871449e-01   6.3720191e-01
   1.6996369e-02   6.8061072e-03   1.3050142e-02   1.8800712e-01   8.3504004e-01   6.8715677e-01
   1.8227275e-02   7.2498976e-03   1.5997191e-02   1.9547304e-01   8.4788387e-01   6.2682894e-01
   1.9665615e-02   7.6834638e-03   1.9559826e-02   2.0040070e-01   8.2118714e-01   6.6332561e-01
   2.1345724e-02   8.1063548e-03   2.3800038e-02   2.0226118e-01   8.3661712e-01   6.7268728e-01
   2.3307308e-02   8.5224458e-03   2.8770710e-02   2.0082480e-01   8.6109463e-01   6.6645973e-01
   2.5583916e-02   8.9432236e-03   3.4505232e-02   1.9645341e-01   8.3978377e-01   6.8247576e-01
   2.8195970e-02   9.3793620e-03   4.1012010e-02   1.8972462e-01   8.3578399e-01   6.3805507e-01
   3.1149102e-02   9.8345468e-03   4.8268280e-02   1.8119253e-01   8.1692686e-01   6.7423763e-01
   3.4424404e-02   1.0308876e-02   5.6210078e-02   1.7134798e-01   8.5088561e-01   6.8056365e-01
   3.7976124e-02   1.0805608e-02   6.4743770e-02   1.6063572e-01   8.1468638e-01   6.8101777e-01
   4.1729520e-02   1.1336120e-02   7.3764088e-02   1.4944272e-01   8.1911269e-01   7.0333971e-01
   4.5575806e-02   1.1912231e-02   8.3130668e-02   1.3802667e-01   8.7567766e-01   6.6047221e-01
   4.9385398e-02   1.2542546e-02   9.2633872e-02   1.2657947e-01   7.9131016e-01   6.5851471e-01
   5.3034588e-02   1.3243672e-02   1.0201110e-01   1.1528133e-01   8.7544515e-01   6.6663055e-01
   5.6412868e-02   1.4036208e-02   1.1096446e-01   1.0428252e-01   8.1579720e-01   6.7491024e-01
   5.9431686e-02   1.4936016e-02   1.1918397e-01   9.3691280e-02   8.2930069e-01   6.8748570e-01
   6.2046252e-02   1.5957874e-02   1.2631493e-01   8.3621250e-02   8.7472317e-01   6.6973118e-01
   6.4254428e-02   1.7111978e-02   1.3195704e-01   7.4195718e-02   7.6632573e-01   6.7175629e-01
   6.6072968e-02   1.8409546e-02   1.3586629e-01   6.5481050e-02   8.9732575e-01   6.4968185e-01
   6.7539734e-02   1.9872178e-02   1.3798545e-01   5.7522568e-02   7.2418592e-01   6.5693391e-01
   6.8721258e-02   2.1529852e-02   1.3837951e-01   5.0384170e-02   9.0477167e-01   6.7720148e-01
   6.9651878e-02   2.3415338e-02   1.3732188e-01   4.4102720e-02   8.0445323e-01   6.7521713e-01
   7.0305474e-02   2.5554720e-02   1.3517289e-01   3.8689202e-02   7.7802552e-01   6.7312442e-01
   7.0654570e-02   2.7965616e-02   1.3228766e-01   3.4165876e-02   8.9096085e-01   6.5255210e-01
   7.0688288e-02   3.0653574e-02   1.2911662e-01   3.0564964e-02   3.9504265e-01   6.7800543e-01
   7.0408784e-02   3.3596488e-02   1.2613694e-01   2.7907746e-02   9.1440757e-01   6.7994547e-01
   6.9851162e-02   3.6736986e-02   1.2374247e-01   2.6193970e-02   9.1676450e-02   6.7364183e-01
   6.9086760e-02   4.0004630e-02   1.2229342e-01   2.5406680e-02   1.1295760e+00   6.7556848e-01
   6.8204224e-02   4.3331170e-02   1.2214627e-01   2.5521816e-02   4.7851399e+00   6.7204207e-01
   6.7279654e-02   4.6642162e-02   1.2358625e-01   2.6507816e-02   1.7958601e+01   6.8591191e-01
   6.6380540e-02   4.9874430e-02   1.2682092e-01   2.8328914e-02   5.1029374e+01   6.5286957e-01
   6.5574376e-02   5.2975132e-02   1.3198413e-01   3.0963362e-02   8.0227898e+01   6.5307970e-01
   6.4906464e-02   5.5853342e-02   1.3908262e-01   3.4408868e-02   9.4542220e+01   6.5957739e-01
   6.4387806e-02   5.8393354e-02   1.4797784e-01   3.8671414e-02   1.0402000e+02   6.4397177e-01
   6.3990034e-02   6.0514920e-02   1.5840765e-01   4.3759454e-02   1.0795800e+02   6.4769544e-01
   6.3669880e-02   6.2170354e-02   1.7004254e-01   4.9689602e-02   1.1018637e+02   6.4782280e-01
   6.3409378e-02   6.3360628e-02   1.8246864e-01   5.6477712e-02   1.1109458e+02   6.6255340e-01
   6.3187644e-02   6.4161882e-02   1.9516887e-01   6.4118076e-02   1.1059326e+02   6.6304562e-01
   6.2952276e-02   6.4655646e-02   2.0765852e-01   7.2605312e-02   1.0980070e+02   6.6881951e-01
   6.2684378e-02   6.4877350e-02   2.1949164e-01   8.1939896e-02   1.0755469e+02   6.5661751e-01
   6.2406920e-02   6.4823828e-02   2.3012630e-01   9.2081174e-02   1.0541112e+02   6.4399871e-01
   6.2113986e-02   6.4437172e-02   2.3897058e-01   1.0293810e-01   1.0349501e+02   6.6420426e-01
   6.1795296e-02   6.3642294e-02   2.4557962e-01   1.1439098e-01   1.0231031e+02   6.4632724e-01
   6.1442700e-02   6.2423512e-02   2.4967180e-01   1.2625177e-01   1.0158214e+02   6.5246312e-01
   6.1013766e-02   6.0819356e-02   2.5095906e-01   1.3826291e-01   1.0081931e+02   6.6449718e-01
   6.0460832e-02   5.8938058e-02   2.4936568e-01   1.5023691e-01   1.0027171e+02   6.4892234e-01
   5.9732290e-02   5.6956146e-02   2.4522320e-01   1.6204963e-01   9.9776655e+01   6.5521875e-01
   5.8782542e-02   5.5033828e-02   2.3888374e-01   1.7352265e-01   9.9837690e+01   6.5708914e-01
   5.7579222e-02   5.3286234e-02   2.3063428e-01   1.8451094e-01   1.0031106e+02   6.6427103e-01
   5.6103704e-02   5.1810840e-02   2.2094624e-01   1.9489752e-01   1.0108896e+02   6.7020005e-01
   5.4392774e-02   5.0717594e-02   2.1037566e-01   2.0443746e-01   1.0181929e+02   6.8576092e-01
   5.2499468e-02   5.0109792e-02   1.9936547e-01   2.1276362e-01   1.0229950e+02   6.9199719e-01
   5.0476770e-02   5.0061404e-02   1.8825395e-01   2.1943354e-01   1.0278864e+02   6.6727619e-01
   4.8400642e-02   5.0624022e-02   1.7738472e-01   2.2400962e-01   1.0301998e+02   6.7155734e-01
   4.6328374e-02   5.1805222e-02   1.6710674e-01   2.2598778e-01   1.0309205e+02   6.6835033e-01
   4.4306658e-02   5.3566784e-02   1.5766330e-01   2.2481824e-01   1.0301171e+02   6.6789711e-01
   4.2393554e-02   5.5829010e-02   1.4911758e-01   2.2041586e-01   1.0279900e+02   6.8986685e-01
   4.0634198e-02   5.8464422e-02   1.4140844e-01   2.1321710e-01   1.0263906e+02   6.7350854e-01
   3.9054472e-02   6.1303154e-02   1.3445051e-01   2.0389242e-01   1.0218213e+02   6.6719244e-01
   3.7682428e-02   6.4141576e-02   1.2812123e-01   1.9325747e-01   1.0148207e+02   6.7743748e-01
   3.6556466e-02   6.6738260e-02   1.2227681e-01   1.8202191e-01   1.0088011e+02   6.8262687e-01
   3.5709138e-02   6.8799720e-02   1.1677379e-01   1.7069023e-01   1.0021067e+02   6.8434421e-01
   3.5152760e-02   7.0061050e-02   1.1148924e-01   1.5962087e-01   9.9415054e+01   6.6597054e-01
   3.4870684e-02   7.0376604e-02   1.0643136e-01   1.4906035e-01   9.8568889e+01   6.7607344e-01
   3.4818314e-02   6.9728484e-02   1.0169152e-01   1.3917311e-01   9.7740092e+01   6.8387791e-01
   3.4918590e-02   6.8228548e-02   9.7354744e-02   1.3001374e-01   9.6600656e+01   6.6358920e-01
   3.5079722e-02   6.6044148e-02   9.3507210e-02   1.2154044e-01   9.5170987e+01   6.6957624e-01
   3.5239638e-02   6.3330904e-02   9.0172770e-02   1.1357759e-01   9.3708372e+01   6.8377243e-01
   3.5356834e-02   6.0250858e-02   8.7302390e-02   1.0589176e-01   9.1917258e+01   6.8619404e-01
   3.5417560e-02   5.6972490e-02   8.4826718e-02   9.8361738e-02   9.0450125e+01   6.8562797e-01
   3.5466080e-02   5.3651912e-02   8.2641830e-02   9.0941844e-02   8.8253486e+01   6.8796656e-01
   3.5561078e-02   5.0415988e-02   8.0594222e-02   8.3627276e-02   8.5019094e+01   6.9597829e-01
   3.5747006e-02   4.7361814e-02   7.8513012e-02   7.6469968e-02   8.2659067e+01   6.7709530e-01
   3.6060312e-02   4.4557872e-02   7.6259148e-02   6.9526198e-02   8.0176484e+01   6.6533171e-01
   3.6514886e-02   4.2051386e-02   7.3739302e-02   6.2830086e-02   7.7062300e+01   6.8610214e-01
   3.7112294e-02   3.9870476e-02   7.0900494e-02   5.6435052e-02   7.3608220e+01   6.7750604e-01
   3.7853070e-02   3.8010276e-02   6.7761084e-02   5.0435664e-02   7.0238868e+01   6.8082557e-01
   3.8719888e-02   3.6462364e-02   6.4407708e-02   4.4907864e-02   6.7536578e+01   6.8996844e-01
   3.9693122e-02   3.5224946e-02   6.0925452e-02   3.9883828e-02   6.4173735e+01   6.6519785e-01
   4.0769020e-02   3.4279090e-02   5.7363882e-02   3.5386388e-02   6.0778737e+01   6.6710400e-01
   4.1932974e-02   3.3595196e-02   5.3767736e-02   3.1445274e-02   5.7615201e+01   6.7582996e-01
   4.3144794e-02   3.3145256e-02   5.0202294e-02   2.8090638e-02   5.3976837e+01   6.6708677e-01
   4.4341216e-02   3.2924488e-02   4.6737326e-02   2.5336724e-02   5.0689501e+01   6.6604090e-01
   4.5444398e-02   3.2958162e-02   4.3411492e-02   2.3178724e-02   4.6940650e+01   6.9282976e-01
   4.6384906e-02   3.3270278e-02   4.0230446e-02   2.1602286e-02   4.3420055e+01   7.1097652e-01
   4.7124306e-02   3.3866650e-02   3.7193110e-02   2.0590664e-02   4.0922203e+01   6.8847073e-01
   4.7679920e-02   3.4749928e-02   3.4302030e-02   2.0121800e-02   3.7466965e+01   6.9631916e-01
   4.8112882e-02   3.5916076e-02   3.1558684e-02   2.0158272e-02   3.4862174e+01   6.9181547e-01
   4.8495716e-02   3.7329070e-02   2.8945310e-02   2.0651066e-02   3.2842283e+01   6.7110906e-01
   4.8900174e-02   3.8935382e-02   2.6441256e-02   2.1554174e-02   2.9191355e+01   6.9575026e-01
   4.9385060e-02   4.0707134e-02   2.4061366e-02   2.2829644e-02   2.6499392e+01   6.8431519e-01
   4.9983466e-02   4.2649370e-02   2.1836166e-02   2.4434402e-02   2.4491972e+01   6.6735887e-01
   5.0687494e-02   4.4766718e-02   1.9785016e-02   2.6306002e-02   2.1680913e+01   6.8647470e-01
   5.1439448e-02   4.7043190e-02   1.7913699e-02   2.8370104e-02   1.8627604e+01   6.8466547e-01
   5.2134884e-02   4.9434354e-02   1.6215680e-02   3.0550044e-02   1.5844133e+01   6.8779889e-01
   5.2663816e-02   5.1868294e-02   1.4682019e-02   3.2774310e-02   1.3715706e+01   6.8175180e-01
   5.2915536e-02   5.4264718e-02   1.3298575e-02   3.4969826e-02   1.2106956e+01   6.6889027e-01
   5.2762568e-02   5.6544418e-02   1.2050681e-02   3.7044910e-02   1.0980343e+01   6.8323437e-01
   5.2144518e-02   5.8637810e-02   1.0936206e-02   3.8912050e-02   9.1559552e+00   6.8753970e-01
   5.1094740e-02   6.0498490e-02   9.9567582e-03   4.0497734e-02   6.6561847e+00   6.7735222e-01
   4.9705580e-02   6.2144920e-02   9.1127186e-03   4.1751232e-02   5.5263765e+00   6.6762798e-01
   4.8102470e-02   6.3657316e-02   8.4029720e-03   4.2671924e-02   4.8326798e+00   6.7237316e-01
   4.6389060e-02   6.5101988e-02   7.8207674e-03   4.3283068e-02   2.8354270e+00   6.7577605e-01
   4.4641138e-02   6.6496378e-02   7.3580424e-03   4.3596518e-02   1.4710358e+00   6.9026475e-01
   4.2905964e-02   6.7813870e-02   7.0075300e-03   4.3601128e-02   1.3858908e+00   6.9640756e-01
   4.1205526e-02   6.9013812e-02   6.7612716e-03   4.3272454e-02   1.3430590e+00   6.7659380e-01
   3.9569248e-02   7.0047748e-02   6.6108712e-03   4.2571174e-02   1.1612803e+00   6.9159757e-01
   3.8036472e-02   7.0881916e-02   6.5493796e-03   4.1459016e-02   8.8244804e-01   6.9352653e-01
   3.6634628e-02   7.1533962e-02   6.5727972e-03   3.9944128e-02   8.2056609e-01   6.7424110e-01
   3.5362526e-02   7.2005774e-02   6.6754226e-03   3.8064130e-02   8.4423413e-01   6.7905520e-01
   3.4215098e-02   7.2256474e-02   6.8473044e-03   3.5883678e-02   8.2289082e-01   6.7535283e-01
   3.3201154e-02   7.2214832e-02   7.0776488e-03   3.3498200e-02   8.2380784e-01   6.8491752e-01
   3.2316116e-02   7.1793384e-02   7.3571392e-03   3.0991692e-02   7.9938766e-01   6.9039654e-01
   3.1535420e-02   7.0972412e-02   7.6757918e-03   2.8436364e-02   8.3331839e-01   6.6641557e-01
   3.0838046e-02   6.9804734e-02   8.0220636e-03   2.5908530e-02   8.2258251e-01   6.6484015e-01
   3.0218938e-02   6.8351430e-02   8.3900664e-03   2.3478500e-02   8.3080630e-01   6.8333435e-01
   2.9678122e-02   6.6645608e-02   8.7789604e-03   2.1197020e-02   8.4690004e-01   6.8581884e-01
   2.9216580e-02   6.4682672e-02   9.1835530e-03   1.9100827e-02   8.2267130e-01   6.7268317e-01
   2.8842736e-02   6.2457096e-02   9.5959754e-03   1.7223029e-02   8.4922843e-01   6.7891093e-01
   2.8556456e-02   5.9962588e-02   1.0012918e-02   1.5587368e-02   8.4561748e-01   6.7873536e-01
   2.8334918e-02   5.7159152e-02   1.0432505e-02   1.4204483e-02   8.1327792e-01   6.6686943e-01
   2.8159394e-02   5.4031226e-02   1.0848354e-02   1.3074279e-02   8.2014743e-01   6.5962099e-01
   2.8043070e-02   5.0641948e-02   1.1253076e-02   1.2191828e-02   8.2058415e-01   6.5589057e-01
   2.8014144e-02   4.7103050e-02   1.1641713e-02   1.1545301e-02   8.2649271e-01   6.8351066e-01
   2.8086586e-02   4.3532878e-02   1.2007707e-02   1.1114915e-02   8.5611948e-01   6.7275574e-01
   2.8253750e-02   4.0030022e-02   1.2338176e-02   1.0877738e-02   8.4056501e-01   6.7156471e-01
   2.8501986e-02   3.6663098e-02   1.2623422e-02   1.0811037e-02   8.1817736e-01   6.6381718e-01
   2.8817354e-02   3.3467950e-02   1.2868018e-02   1.0899097e-02   8.1321816e-01   6.3454290e-01
   2.9177392e-02   3.0471344e-02   1.3079229e-02   1.1124912e-02   8.1862584e-01   6.0947276e-01
   2.9564568e-02   2.7710142e-02   1.3260872e-02   1.1464836e-02   8.4511979e-01   4.3659546e-01
   2.9960498e-02   2.5203632e-02   1.3424670e-02   1.1892160e-02   8.2118981e-01   4.6174796e-01
   3.0341506e-02   2.2949694e-02   1.3588926e-02   1.2377495e-02   8.1632969e-01   2.6071573e-01
   3.0719374e-02   2.0945078e-02   1.3766092e-02   1.2891173e-02   8.5171301e-01   1.7113144e+00
   3.1124004e-02   1.9175806e-02   1.3955794e-02   1.3398362e-02   8.2691256e-01   1.1957528e+01
   3.1586838e-02   1.7612518e-02   1.4151546e-02   1.3867510e-02   8.0846655e-01   3.3014930e+01
   3.2160348e-02   1.6224282e-02   1.4356438e-02   1.4276648e-02   8.1447296e-01   5.7306836e+01
   3.2888438e-02   1.4981086e-02   1.4577483e-02   1.4603069e-02   8.0967466e-01   7.6588338e+01
   3.3802936e-02   1.3848804e-02   1.4812317e-02   1.4818309e-02   8.1988807e-01   8.8105113e+01
   3.4932418e-02   1.2794736e-02   1.5066667e-02   1.4886638e-02   8.0821468e-01   9.4757309e+01
   3.6296490e-02   1.1797047e-02   1.5363861e-02   1.4775924e-02   7.9332823e-01   9.8839375e+01
   3.7928696e-02   1.0853151e-02   1.5729599e-02   1.4473546e-02   8.1920875e-01   1.0063508e+02
   3.9867646e-02   9.9791782e-03   1.6184805e-02   1.3999804e-02   8.3412993e-01   1.0163982e+02
   4.2139470e-02   9.1899548e-03   1.6738060e-02   1.3401641e-02   8.3275228e-01   1.0221762e+02
   4.4764692e-02   8.4941058e-03   1.7381178e-02   1.2730773e-02   8.1956749e-01   1.0213914e+02
   4.7763532e-02   7.9050450e-03   1.8091018e-02   1.2038597e-02   8.1196317e-01   1.0170676e+02
   5.1149310e-02   7.4356270e-03   1.8827104e-02   1.1368309e-02   8.1561251e-01   1.0099473e+02
   5.4897148e-02   7.0932996e-03   1.9537748e-02   1.0750195e-02   8.0785847e-01   1.0029976e+02
   5.8966924e-02   6.8815532e-03   2.0174812e-02   1.0214606e-02   8.1716635e-01   9.9902485e+01
   6.3345236e-02   6.7974764e-03   2.0710282e-02   9.7998306e-03   8.1772663e-01   9.9774539e+01
   6.8005312e-02   6.8334462e-03   2.1145908e-02   9.5465690e-03   8.2307399e-01   9.9653970e+01
   7.2866694e-02   6.9795518e-03   2.1499210e-02   9.4873826e-03   8.2709287e-01   9.9808137e+01
   7.7804424e-02   7.2222162e-03   2.1778714e-02   9.6461008e-03   8.1928169e-01   1.0040819e+02
   8.2671676e-02   7.5429504e-03   2.1977374e-02   1.0041390e-02   8.3414098e-01   1.0107754e+02
   8.7307870e-02   7.9193366e-03   2.2077028e-02   1.0688276e-02   8.2270607e-01   1.0153352e+02
   9.1506392e-02   8.3319766e-03   2.2047044e-02   1.1604454e-02   8.3532885e-01   1.0190414e+02
   9.5022816e-02   8.7631236e-03   2.1855040e-02   1.2812906e-02   8.3935066e-01   1.0226219e+02
   9.7690430e-02   9.1889290e-03   2.1494818e-02   1.4338186e-02   8.2892802e-01   1.0221916e+02
   9.9443428e-02   9.5857198e-03   2.1002422e-02   1.6200338e-02   8.4618647e-01   1.0191279e+02
   1.0022705e-01   9.9342390e-03   2.0439122e-02   1.8420136e-02   8.1259248e-01   1.0137641e+02
   1.0000383e-01   1.0215699e-02   1.9857668e-02   2.1025876e-02   8.1114387e-01   1.0062288e+02
   9.8779774e-02   1.0409112e-02   1.9289934e-02   2.4037302e-02   8.2327906e-01   9.9754662e+01
   9.6628400e-02   1.0503892e-02   1.8753660e-02   2.7452468e-02   8.0569593e-01   9.8498577e+01
   9.3725880e-02   1.0515872e-02   1.8264443e-02   3.1247340e-02   8.2595761e-01   9.7323835e+01
   9.0291972e-02   1.0470688e-02   1.7837485e-02   3.5391436e-02   8.4003603e-01   9.6261689e+01
   8.6509524e-02   1.0388309e-02   1.7473383e-02   3.9859066e-02   8.3055436e-01   9.4836839e+01
   8.2523296e-02   1.0287267e-02   1.7154408e-02   4.4606670e-02   8.2356445e-01   9.3107368e+01
   7.8465584e-02   1.0182587e-02   1.6849704e-02   4.9559678e-02   8.4169259e-01   9.1464166e+01
   7.4426406e-02   1.0084652e-02   1.6532361e-02   5.4615948e-02   8.5145333e-01   9.0190799e+01
   7.0457570e-02   1.0000907e-02   1.6194478e-02   5.9661146e-02   8.1611537e-01   8.8558140e+01
   6.6590942e-02   9.9330292e-03   1.5835587e-02   6.4566154e-02   8.0483725e-01   8.6111378e+01
   6.2818768e-02   9.8740936e-03   1.5458608e-02   6.9160520e-02   8.3820924e-01   8.3467006e+01
   5.9136130e-02   9.8108898e-03   1.5068650e-02   7.3234716e-02   8.3602200e-01   8.1047279e+01
   5.5566912e-02   9.7307824e-03   1.4662673e-02   7.6562804e-02   8.2200738e-01   7.8137955e+01
   5.2151288e-02   9.6264318e-03   1.4242428e-02   7.8948348e-02   8.4881794e-01   7.4292634e+01
   4.8936840e-02   9.4950800e-03   1.3821047e-02   8.0191698e-02   8.3824752e-01   7.0691631e+01
   4.5951866e-02   9.3341736e-03   1.3406599e-02   8.0106242e-02   8.2049613e-01   6.7122125e+01
   4.3210546e-02   9.1405618e-03   1.3004304e-02   7.8679708e-02   8.3255769e-01   6.2654100e+01
   4.0728026e-02   8.9176182e-03   1.2626392e-02   7.6030142e-02   8.0985421e-01   5.8658511e+01
   3.8523984e-02   8.6731448e-03   1.2282702e-02   7.2324968e-02   8.1791433e-01   5.4358417e+01
   3.6612380e-02   8.4124666e-03   1.1971510e-02   6.7822158e-02   8.3960521e-01   4.8842296e+01
   3.4974428e-02   8.1451172e-03   1.1689089e-02   6.2784168e-02   8.1554657e-01   4.3389662e+01
   3.3573218e-02   7.8833404e-03   1.1435017e-02   5.7419556e-02   8.3357827e-01   3.8001522e+01
   3.2386734e-02   7.6324890e-03   1.1201926e-02   5.1935388e-02   8.4070280e-01   3.3237459e+01
   3.1399168e-02   7.3910100e-03   1.0972694e-02   4.6550284e-02   8.1877749e-01   2.8223532e+01
   3.0578574e-02   7.1534868e-03   1.0730373e-02   4.1471656e-02   8.4001623e-01   2.3447176e+01
   2.9874996e-02   6.9171314e-03   1.0468202e-02   3.6889054e-02   8.3550023e-01   2.0190002e+01
   2.9231290e-02   6.6820612e-03   1.0184480e-02   3.2967184e-02   8.2317699e-01   1.7728468e+01
   2.8589600e-02   6.4451026e-03   9.8701582e-03   2.9831338e-02   8.1754789e-01   1.6657717e+01
   2.7893820e-02   6.1992176e-03   9.5139288e-03   2.7575316e-02   8.2871854e-01   1.5154550e+01
   2.7090222e-02   5.9351344e-03   9.1143466e-03   2.6273526e-02   8.5712070e-01   1.3041326e+01
   2.6136714e-02   5.6501482e-03   8.6749560e-03   2.5988258e-02   8.3288937e-01   1.1338869e+01
   2.5035528e-02   5.3539280e-03   8.1943774e-03   2.6774638e-02   8.3281116e-01   9.2902392e+00
   2.3840772e-02   5.0613094e-03   7.6701262e-03   2.8669770e-02   8.5496224e-01   7.9781791e+00
   2.2619138e-02   4.7866796e-03   7.1056728e-03   3.1688654e-02   8.4145840e-01   6.8629256e+00
   2.1423466e-02   4.5427428e-03   6.5127872e-03   3.5838568e-02   8.3733124e-01   5.8071404e+00
   2.0286410e-02   4.3397430e-03   5.9121432e-03   4.1131800e-02   8.2153657e-01   5.5660858e+00
   1.9222039e-02   4.1839724e-03   5.3316436e-03   4.7576886e-02   8.2139222e-01   4.9100572e+00
   1.8241485e-02   4.0767486e-03   4.8066234e-03   5.5155342e-02   8.4026941e-01   3.8114495e+00
   1.7362731e-02   4.0142598e-03   4.3772862e-03   6.3826218e-02   8.1426323e-01   3.2412408e+00
   1.6620185e-02   3.9891906e-03   4.0809934e-03   7.3546274e-02   8.2402375e-01   2.8775598e+00
   1.6056767e-02   3.9953240e-03   3.9541288e-03   8.4247954e-02   8.3788828e-01   2.2260701e+00
   1.5701519e-02   4.0271924e-03   4.0381658e-03   9.5803982e-02   8.2758074e-01   1.5841942e+00
   1.5572973e-02   4.0780116e-03   4.3761326e-03   1.0800720e-01   8.4147096e-01   9.9617634e-01
   1.5681301e-02   4.1438086e-03   5.0073824e-03   1.2058506e-01   8.3809459e-01   6.5285361e-01
   1.6029115e-02   4.2236340e-03   5.9673724e-03   1.3325520e-01   8.5228050e-01   6.7127066e-01
   1.6615365e-02   4.3157192e-03   7.2870436e-03   1.4569700e-01   8.3978713e-01   6.7171427e-01
   1.7440239e-02   4.4209886e-03   8.9895496e-03   1.5748813e-01   8.2003212e-01   6.6932487e-01
   1.8523757e-02   4.5461910e-03   1.1103105e-02   1.6808449e-01   8.5344098e-01   6.4511298e-01
   1.9894573e-02   4.7004032e-03   1.3679156e-02   1.7690768e-01   8.2913037e-01   6.6357799e-01
   2.1564442e-02   4.8881200e-03   1.6780109e-02   1.8348144e-01   7.9953241e-01   6.9343455e-01
   2.3524206e-02   5.1095682e-03   2.0465044e-02   1.8730767e-01   8.2270434e-01   6.5529590e-01
   2.5756744e-02   5.3707360e-03   2.4788876e-02   1.8801789e-01   8.1216257e-01   6.8584528e-01
   2.8250704e-02   5.6821578e-03   2.9790132e-02   1.8576156e-01   8.1407165e-01   6.7566088e-01
   3.0995326e-02   6.0511444e-03   3.5495100e-02   1.8098688e-01   8.3876105e-01   6.7549164e-01
   3.3983862e-02   6.4794920e-03   4.1924090e-02   1.7416254e-01   8.2659859e-01   6.8389831e-01
   3.7220474e-02   6.9704344e-03   4.9070506e-02   1.6577953e-01   8.4436718e-01   6.4646568e-01
   4.0719870e-02   7.5390688e-03   5.6909214e-02   1.5630785e-01   8.4343124e-01   6.6932083e-01
   4.4494576e-02   8.2032780e-03   6.5409082e-02   1.4613333e-01   8.1998731e-01   6.5741736e-01
   4.8527444e-02   8.9741988e-03   7.4506200e-02   1.3555337e-01   8.1212752e-01   6.4184432e-01
   5.2764498e-02   9.8641064e-03   8.4072546e-02   1.2486563e-01   8.3353529e-01   6.7049834e-01
   5.7115414e-02   1.0889246e-02   9.3900834e-02   1.1434270e-01   8.4823218e-01   6.6288141e-01
   6.1447436e-02   1.2062001e-02   1.0372059e-01   1.0414240e-01   8.0303637e-01   6.5683874e-01
   6.5590640e-02   1.3392588e-02   1.1322425e-01   9.4314478e-02   8.7437790e-01   6.5788504e-01
   6.9374374e-02   1.4894312e-02   1.2208482e-01   8.4879952e-02   7.9621262e-01   6.6158399e-01
   7.2650882e-02   1.6572208e-02   1.2990533e-01   7.5901518e-02   8.2457101e-01   6.7275587e-01
   7.5253714e-02   1.8417326e-02   1.3625597e-01   6.7436716e-02   8.8004599e-01   6.5760109e-01
   7.7012914e-02   2.0413542e-02   1.4088568e-01   5.9539302e-02   7.4561908e-01   6.5572282e-01
   7.7881576e-02   2.2555212e-02   1.4373926e-01   5.2290806e-02   9.3035552e-01   6.6081259e-01
   7.7976250e-02   2.4867072e-02   1.4492543e-01   4.5747998e-02   7.4354863e-01   6.4883386e-01
   7.7463502e-02   2.7378304e-02   1.4473509e-01   3.9940140e-02   8.5775639e-01   6.5936032e-01
   7.6477168e-02   3.0096528e-02   1.4348080e-01   3.4895010e-02   8.2842771e-01   6.7543547e-01
   7.5125098e-02   3.3026214e-02   1.4150216e-01   3.0630910e-02   7.2967790e-01   6.9085372e-01
   7.3502548e-02   3.6168288e-02   1.3924628e-01   2.7137816e-02   9.3631910e-01   6.9161936e-01
   7.1691796e-02   3.9501712e-02   1.3714545e-01   2.4378180e-02   3.7048590e-01   6.7612049e-01
   6.9758440e-02   4.2979760e-02   1.3558597e-01   2.2309314e-02   9.5210312e-01   6.5293540e-01
   6.7760642e-02   4.6548976e-02   1.3496992e-01   2.0896256e-02   1.9601300e-01   6.3664762e-01
   6.5766654e-02   5.0160980e-02   1.3566779e-01   2.0124880e-02   7.5119835e-01   6.7265730e-01
   6.3872554e-02   5.3748996e-02   1.3796852e-01   1.9995555e-02   3.9533405e+00   6.9283754e-01
   6.2188716e-02   5.7234266e-02   1.4211806e-01   2.0514590e-02   1.5100645e+01   6.7133007e-01
   6.0794912e-02   6.0542318e-02   1.4831359e-01   2.1701566e-02   4.7480886e+01   6.7590712e-01
   5.9734830e-02   6.3588036e-02   1.5664440e-01   2.3575530e-02   7.8872431e+01   6.7905029e-01
   5.9018186e-02   6.6254776e-02   1.6706996e-01   2.6151392e-02   9.4193847e+01   6.6899705e-01
   5.8598698e-02   6.8399646e-02   1.7946126e-01   2.9442528e-02   1.0408454e+02   6.7035659e-01
   5.8392538e-02   6.9914334e-02   1.9365739e-01   3.3463336e-02   1.0822187e+02   6.6942304e-01
   5.8328346e-02   7.0731308e-02   2.0941934e-01   3.8236938e-02   1.1047479e+02   6.8439846e-01
   5.8337552e-02   7.0826020e-02   2.2637586e-01   4.3767762e-02   1.1182919e+02   6.6982653e-01
   5.8345078e-02   7.0284216e-02   2.4409822e-01   5.0027600e-02   1.1142765e+02   6.4805371e-01
   5.8333846e-02   6.9248048e-02   2.6220340e-01   5.6964492e-02   1.1091068e+02   6.6266854e-01
   5.8343328e-02   6.7830372e-02   2.8024744e-01   6.4505926e-02   1.0915200e+02   6.5876364e-01
   5.8383258e-02   6.6105240e-02   2.9758866e-01   7.2558964e-02   1.0749336e+02   6.5853596e-01
   5.8398660e-02   6.4076754e-02   3.1349656e-01   8.0996608e-02   1.0612742e+02   6.5134856e-01
   5.8328106e-02   6.1720676e-02   3.2723680e-01   8.9711508e-02   1.0571993e+02   6.5573409e-01
   5.8144546e-02   5.9068896e-02   3.3810812e-01   9.8660102e-02   1.0589419e+02   6.6620921e-01
   5.7815460e-02   5.6203578e-02   3.4530228e-01   1.0777582e-01   1.0565353e+02   6.5770326e-01
   5.7279692e-02   5.3262854e-02   3.4796814e-01   1.1693165e-01   1.0558765e+02   6.7187416e-01
   5.6485278e-02   5.0430030e-02   3.4582852e-01   1.2601344e-01   1.0543742e+02   6.6660569e-01
   5.5413652e-02   4.7859060e-02   3.3914904e-01   1.3488545e-01   1.0546846e+02   6.4486862e-01
   5.4031046e-02   4.5645240e-02   3.2839596e-01   1.4329451e-01   1.0571571e+02   6.7024268e-01
   5.2330358e-02   4.3856428e-02   3.1436004e-01   1.5086537e-01   1.0584732e+02   6.8176932e-01
   5.0400456e-02   4.2569774e-02   2.9794908e-01   1.5711944e-01   1.0589294e+02   6.5380471e-01
   4.8345324e-02   4.1854620e-02   2.7993428e-01   1.6161328e-01   1.0610779e+02   6.7863109e-01
   4.6255592e-02   4.1757062e-02   2.6102530e-01   1.6396144e-01   1.0658109e+02   6.9283389e-01
   4.4213460e-02   4.2292442e-02   2.4191690e-01   1.6382986e-01   1.0676710e+02   6.8345156e-01
   4.2267252e-02   4.3428052e-02   2.2325460e-01   1.6125784e-01   1.0667774e+02   6.8127091e-01
   4.0465204e-02   4.5098666e-02   2.0551934e-01   1.5661846e-01   1.0655428e+02   6.6166437e-01
   3.8862982e-02   4.7206852e-02   1.8898780e-01   1.5038943e-01   1.0623424e+02   6.9420607e-01
   3.7505458e-02   4.9622544e-02   1.7383866e-01   1.4316057e-01   1.0573422e+02   6.9612601e-01
   3.6407030e-02   5.2178010e-02   1.6021470e-01   1.3548758e-01   1.0512136e+02   6.7318086e-01
   3.5550044e-02   5.4659504e-02   1.4816965e-01   1.2783312e-01   1.0428611e+02   6.8633804e-01
   3.4927386e-02   5.6794282e-02   1.3764019e-01   1.2057690e-01   1.0340770e+02   6.7822004e-01
   3.4546392e-02   5.8268514e-02   1.2846614e-01   1.1396723e-01   1.0270912e+02   6.8228418e-01
   3.4396534e-02   5.8841844e-02   1.2043962e-01   1.0812843e-01   1.0174354e+02   6.7174419e-01
   3.4433326e-02   5.8415418e-02   1.1344393e-01   1.0305826e-01   1.0052841e+02   6.7764759e-01
   3.4581274e-02   5.7061006e-02   1.0745198e-01   9.8661862e-02   9.9559103e+01   7.0197480e-01
   3.4743360e-02   5.4966132e-02   1.0239589e-01   9.4790918e-02   9.8296185e+01   6.8005971e-01
   3.4822756e-02   5.2295644e-02   9.8163146e-02   9.1254688e-02   9.6480834e+01   6.8222103e-01
   3.4743838e-02   4.9203662e-02   9.4609206e-02   8.7779054e-02   9.4808161e+01   6.7503412e-01
   3.4439676e-02   4.5866130e-02   9.1582298e-02   8.4089206e-02   9.3225806e+01   6.7039566e-01
   3.3866796e-02   4.2444576e-02   8.8963852e-02   8.0068416e-02   9.1130137e+01   6.9597063e-01
   3.3032672e-02   3.9065692e-02   8.6618758e-02   7.5683056e-02   8.8339191e+01   6.7321452e-01
   3.1963232e-02   3.5811558e-02   8.4389448e-02   7.0936580e-02   8.4942942e+01   6.7678075e-01
   3.0681408e-02   3.2734498e-02   8.2157968e-02   6.5904828e-02   8.0847170e+01   6.8708824e-01
   2.9228176e-02   2.9872736e-02   7.9858472e-02   6.0681506e-02   7.6498604e+01   6.6663364e-01
   2.7658494e-02   2.7252448e-02   7.7427310e-02   5.5358884e-02   7.2517167e+01   6.7077291e-01
   2.6020468e-02   2.4878498e-02   7.4800452e-02   5.0045610e-02   6.8360856e+01   6.8466543e-01
   2.4355416e-02   2.2736068e-02   7.1976996e-02   4.4868014e-02   6.4252096e+01   6.9657833e-01
   2.2709314e-02   2.0806532e-02   6.9013776e-02   3.9936064e-02   6.0051945e+01   6.8024433e-01
   2.1139744e-02   1.9073114e-02   6.5964346e-02   3.5319620e-02   5.5839244e+01   6.6933888e-01
   1.9701949e-02   1.7518626e-02   6.2854044e-02   3.1064338e-02   5.2104186e+01   6.7427989e-01
   1.8436741e-02   1.6123036e-02   5.9714214e-02   2.7207290e-02   4.7566780e+01   6.8524032e-01
   1.7369543e-02   1.4881236e-02   5.6612122e-02   2.3786964e-02   4.3640050e+01   6.9784752e-01
   1.6508493e-02   1.3804100e-02   5.3616126e-02   2.0829534e-02   4.0678885e+01   6.8887384e-01
   1.5862783e-02   1.2894056e-02   5.0755018e-02   1.8340416e-02   3.7995374e+01   6.8605145e-01
   1.5451239e-02   1.2151092e-02   4.8027646e-02   1.6320014e-02   3.5200599e+01   6.8737621e-01
   1.5296949e-02   1.1583974e-02   4.5438350e-02   1.4770542e-02   3.1424500e+01   6.8810335e-01
   1.5435885e-02   1.1205259e-02   4.3010136e-02   1.3688327e-02   2.8879795e+01   7.0674608e-01
   1.5910295e-02   1.1025865e-02   4.0755348e-02   1.3054210e-02   2.6389865e+01   7.1728327e-01
   1.6753643e-02   1.1056267e-02   3.8664012e-02   1.2838725e-02   2.3848565e+01   6.9208647e-01
   1.7987363e-02   1.1304070e-02   3.6739500e-02   1.3004978e-02   2.3197592e+01   6.8708023e-01
   1.9617119e-02   1.1768938e-02   3.4990448e-02   1.3508251e-02   2.1387635e+01   6.9014269e-01
   2.1631146e-02   1.2457980e-02   3.3401868e-02   1.4294799e-02   1.7503523e+01   6.7382410e-01
   2.4003010e-02   1.3392606e-02   3.1935646e-02   1.5296453e-02   1.4894265e+01   6.9313265e-01
   2.6689454e-02   1.4605492e-02   3.0540380e-02   1.6433055e-02   1.3906088e+01   6.8064781e-01
   2.9634778e-02   1.6139428e-02   2.9183104e-02   1.7607631e-02   1.2603898e+01   6.6181631e-01
   3.2768334e-02   1.8030420e-02   2.7840152e-02   1.8717694e-02   1.1355295e+01   6.8224955e-01
   3.5993510e-02   2.0302042e-02   2.6472736e-02   1.9658320e-02   1.0052772e+01   6.7987259e-01
   3.9186296e-02   2.2980604e-02   2.5049384e-02   2.0329076e-02   8.4709710e+00   6.9911935e-01
   4.2185520e-02   2.6098696e-02   2.3560842e-02   2.0682038e-02   7.0112865e+00   6.8582347e-01
   4.4825526e-02   2.9689504e-02   2.2024934e-02   2.0712110e-02   5.7760294e+00   6.5057389e-01
   4.6978634e-02   3.3780970e-02   2.0473972e-02   2.0439268e-02   5.4073915e+00   6.7856136e-01
   4.8569374e-02   3.8387728e-02   1.8937614e-02   1.9912954e-02   4.7854530e+00   6.9473017e-01
   4.9609200e-02   4.3509346e-02   1.7447092e-02   1.9177701e-02   3.2346637e+00   6.7247135e-01
   5.0184398e-02   4.9118894e-02   1.6026471e-02   1.8264481e-02   2.0855336e+00   6.9097723e-01
   5.0403114e-02   5.5175570e-02   1.4685716e-02   1.7206058e-02   1.7231022e+00   7.2032175e-01
   5.0351702e-02   6.1642600e-02   1.3425518e-02   1.6044724e-02   1.6477096e+00   6.7552404e-01
   5.0100174e-02   6.8465054e-02   1.2240406e-02   1.4821887e-02   1.4925881e+00   6.7443572e-01
   4.9720056e-02   7.5555686e-02   1.1116893e-02   1.3569392e-02   1.1086419e+00   6.9089070e-01
   4.9247604e-02   8.2772892e-02   1.0041644e-02   1.2322754e-02   8.0949778e-01   6.5889007e-01
   4.8688790e-02   8.9916580e-02   9.0155814e-03   1.1118070e-02   8.3254684e-01   6.8921557e-01
   4.8038124e-02   9.6741632e-02   8.0425826e-03   9.9862964e-03   8.6246534e-01   6.9930317e-01
   4.7281110e-02   1.0296405e-01   7.1273888e-03   8.9529360e-03   8.2882519e-01   6.9026889e-01
   4.6416628e-02   1.0827750e-01   6.2819492e-03   8.0367830e-03   8.3041789e-01   7.0742696e-01
   4.5450354e-02   1.1238541e-01   5.5145612e-03   7.2548808e-03   8.4050654e-01   6.8579012e-01
   4.4387406e-02   1.1511130e-01   4.8294864e-03   6.6208950e-03   8.3976077e-01   6.7179404e-01
   4.3230038e-02   1.1642012e-01   4.2318400e-03   6.1429890e-03   8.2093526e-01   6.8346567e-01
   4.1975698e-02   1.1632195e-01   3.7256602e-03   5.8231916e-03   8.4205996e-01   6.7821627e-01
   4.0636852e-02   1.1487916e-01   3.3130166e-03   5.6578836e-03   8.2891069e-01   6.7331469e-01
   3.9251490e-02   1.1220138e-01   2.9937856e-03   5.6408242e-03   8.1423611e-01   6.7739986e-01
   3.7874878e-02   1.0842908e-01   2.7641644e-03   5.7628708e-03   8.4909123e-01   6.5768897e-01
   3.6572340e-02   1.0380164e-01   2.6182142e-03   6.0113234e-03   8.2743704e-01   6.7333715e-01
   3.5410972e-02   9.8636608e-02   2.5522670e-03   6.3699336e-03   8.2032903e-01   6.6602809e-01
   3.4442032e-02   9.3215664e-02   2.5642794e-03   6.8239142e-03   8.3355163e-01   6.4279097e-01
   3.3692254e-02   8.7736864e-02   2.6508332e-03   7.3611362e-03   8.2078802e-01   6.8526298e-01
   3.3169228e-02   8.2352958e-02   2.8076056e-03   7.9681040e-03   8.2886614e-01   6.7126455e-01
   3.2870104e-02   7.7187180e-02   3.0310856e-03   8.6374912e-03   8.2231245e-01   6.7152082e-01
   3.2780816e-02   7.2309056e-02   3.3180788e-03   9.3724678e-03   8.1792628e-01   6.5928371e-01
   3.2875896e-02   6.7747776e-02   3.6649928e-03   1.0183575e-02   8.2828109e-01   6.5027092e-01
   3.3122690e-02   6.3530978e-02   4.0673328e-03   1.1087636e-02   8.0539836e-01   6.8384352e-01
   3.3478108e-02   5.9698554e-02   4.5204446e-03   1.2097412e-02   7.9100690e-01   6.4811537e-01
   3.3895494e-02   5.6277896e-02   5.0201508e-03   1.3214413e-02   8.1018936e-01   7.0480043e-01
   3.4335680e-02   5.3260470e-02   5.5594454e-03   1.4430574e-02   8.0930794e-01   6.6067891e-01
   3.4755220e-02   5.0587556e-02   6.1301264e-03   1.5726444e-02   8.1656202e-01   6.8015337e-01
   3.5092094e-02   4.8140782e-02   6.7244350e-03   1.7070475e-02   8.3454880e-01   6.8775396e-01
   3.5298952e-02   4.5797598e-02   7.3333844e-03   1.8416594e-02   8.2564091e-01   5.6036106e-01
   3.5351248e-02   4.3488254e-02   7.9495084e-03   1.9713504e-02   8.1687297e-01   5.7192530e-01
   3.5210964e-02   4.1180290e-02   8.5631036e-03   2.0906638e-02   8.0893853e-01   3.4862732e-01
   3.4860166e-02   3.8852736e-02   9.1699536e-03   2.1929192e-02   8.1390953e-01   5.6126944e-01
   3.4308326e-02   3.6490186e-02   9.7865164e-03   2.2741546e-02   7.9974478e-01   1.6069391e-01
   3.3575088e-02   3.4088112e-02   1.0437946e-02   2.3353504e-02   8.3365997e-01   3.2590419e+00
   3.2732878e-02   3.1648572e-02   1.1146539e-02   2.3795840e-02   8.5722954e-01   1.9123958e+01
   3.1874012e-02   2.9176682e-02   1.1927564e-02   2.4101406e-02   7.9490781e-01   4.4170589e+01
   3.1062426e-02   2.6695214e-02   1.2789761e-02   2.4295160e-02   8.1847574e-01   6.7932157e+01
   3.0348678e-02   2.4243318e-02   1.3747627e-02   2.4397728e-02   8.1361231e-01   8.3781345e+01
   2.9781398e-02   2.1861624e-02   1.4816971e-02   2.4419078e-02   7.9266802e-01   9.1458707e+01
   2.9414586e-02   1.9581010e-02   1.6009979e-02   2.4352874e-02   8.3433428e-01   9.5968972e+01
   2.9288434e-02   1.7423354e-02   1.7334325e-02   2.4195862e-02   7.9570853e-01   9.8721682e+01
   2.9414078e-02   1.5408334e-02   1.8783190e-02   2.3953398e-02   7.9675182e-01   1.0037615e+02
   2.9803974e-02   1.3554930e-02   2.0331080e-02   2.3625650e-02   8.2468627e-01   1.0176049e+02
   3.0496336e-02   1.1878241e-02   2.1936408e-02   2.3205072e-02   8.1564783e-01   1.0251358e+02
   3.1523420e-02   1.0382170e-02   2.3550180e-02   2.2695068e-02   8.2463698e-01   1.0307123e+02
   3.2891112e-02   9.0681402e-03   2.5108690e-02   2.2112344e-02   8.1085148e-01   1.0322073e+02
   3.4620728e-02   7.9427708e-03   2.6538474e-02   2.1464156e-02   8.1806599e-01   1.0349707e+02
   3.6747760e-02   7.0074738e-03   2.7786840e-02   2.0748722e-02   8.1741585e-01   1.0393381e+02
   3.9283592e-02   6.2570240e-03   2.8834766e-02   1.9980637e-02   8.1775120e-01   1.0425720e+02
   4.2203708e-02   5.6862460e-03   2.9700894e-02   1.9188138e-02   8.4199718e-01   1.0487375e+02
   4.5443618e-02   5.2888176e-03   3.0413570e-02   1.8387077e-02   8.2225596e-01   1.0537391e+02
   4.8913290e-02   5.0537362e-03   3.0989690e-02   1.7582608e-02   8.3110300e-01   1.0579798e+02
   5.2505726e-02   4.9673948e-03   3.1449092e-02   1.6789413e-02   8.4576669e-01   1.0614656e+02
   5.6102242e-02   5.0163488e-03   3.1806728e-02   1.6030474e-02   8.4174319e-01   1.0645825e+02
   5.9606592e-02   5.1865738e-03   3.2076454e-02   1.5321370e-02   8.5038414e-01   1.0670024e+02
   6.2951084e-02   5.4650606e-03   3.2278844e-02   1.4676396e-02   8.2939213e-01   1.0653293e+02
   6.6058032e-02   5.8411440e-03   3.2425206e-02   1.4115870e-02   8.3660203e-01   1.0641987e+02
   6.8853594e-02   6.3025578e-03   3.2513394e-02   1.3654177e-02   8.2083834e-01   1.0632387e+02
   7.1291260e-02   6.8354252e-03   3.2527428e-02   1.3299831e-02   8.1978246e-01   1.0604603e+02
   7.3343386e-02   7.4243298e-03   3.2434654e-02   1.3060482e-02   8.7565991e-01   1.0571660e+02
   7.5040666e-02   8.0520006e-03   3.2213044e-02   1.2939819e-02   8.5273670e-01   1.0534953e+02
   7.6453186e-02   8.6988756e-03   3.1882806e-02   1.2936048e-02   8.4014814e-01   1.0491222e+02
   7.7640248e-02   9.3388750e-03   3.1483618e-02   1.3039505e-02   8.5622307e-01   1.0424314e+02
   7.8664006e-02   9.9458260e-03   3.1048804e-02   1.3237326e-02   8.4053154e-01   1.0362374e+02
   7.9553992e-02   1.0495304e-02   3.0607592e-02   1.3517141e-02   8.4110467e-01   1.0295687e+02
   8.0285968e-02   1.0967562e-02   3.0177578e-02   1.3858736e-02   8.3079525e-01   1.0208380e+02
   8.0812408e-02   1.1357847e-02   2.9756364e-02   1.4236075e-02   8.1752341e-01   1.0129502e+02
   8.1063268e-02   1.1665671e-02   2.9317920e-02   1.4626325e-02   8.1931351e-01   1.0038132e+02
   8.0963430e-02   1.1893744e-02   2.8834374e-02   1.5006267e-02   8.2031420e-01   9.9240067e+01
   8.0436380e-02   1.2051873e-02   2.8295870e-02   1.5346121e-02   8.2442047e-01   9.8012910e+01
   7.9392288e-02   1.2141359e-02   2.7690720e-02   1.5610202e-02   8.2594513e-01   9.6439697e+01
   7.7754162e-02   1.2159061e-02   2.7000750e-02   1.5767160e-02   8.3631795e-01   9.4573676e+01
   7.5500388e-02   1.2111655e-02   2.6214218e-02   1.5797887e-02   8.4349765e-01   9.3000543e+01
   7.2705872e-02   1.2012121e-02   2.5319018e-02   1.5683154e-02   8.4311142e-01   9.1255637e+01
   6.9521944e-02   1.1870035e-02   2.4290502e-02   1.5406476e-02   8.4888385e-01   8.9362819e+01
   6.6114332e-02   1.1690668e-02   2.3110678e-02   1.4980227e-02   8.4440736e-01   8.6943090e+01
   6.2626890e-02   1.1482943e-02   2.1791736e-02   1.4439978e-02   8.3640629e-01   8.3562382e+01
   5.9161772e-02   1.1259154e-02   2.0361664e-02   1.3820640e-02   8.3088610e-01   8.1215517e+01
   5.5780342e-02   1.1030155e-02   1.8853962e-02   1.3160506e-02   8.2353777e-01   7.8844418e+01
   5.2515844e-02   1.0803543e-02   1.7309486e-02   1.2515082e-02   8.3637781e-01   7.5653646e+01
   4.9374960e-02   1.0581022e-02   1.5769564e-02   1.1948412e-02   8.4086372e-01   7.2843645e+01
   4.6354946e-02   1.0360537e-02   1.4269739e-02   1.1516179e-02   8.3872549e-01   6.9725495e+01
   4.3465740e-02   1.0139597e-02   1.2837458e-02   1.1261435e-02   8.5636979e-01   6.6403020e+01
   4.0724438e-02   9.9170264e-03   1.1498085e-02   1.1223421e-02   8.4789730e-01   6.2426757e+01
   3.8146754e-02   9.6902710e-03   1.0271891e-02   1.1450918e-02   8.6051734e-01   5.8053950e+01
   3.5751870e-02   9.4510806e-03   9.1677948e-03   1.1994978e-02   8.5860390e-01   5.3594457e+01
   3.3571746e-02   9.1908670e-03   8.1890622e-03   1.2898643e-02   8.2142586e-01   4.9389520e+01
   3.1641262e-02   8.9034044e-03   7.3328702e-03   1.4199007e-02   8.4345704e-01   4.5903268e+01
   2.9984624e-02   8.5875350e-03   6.5884966e-03   1.5922138e-02   8.4696901e-01   4.1716966e+01
   2.8614788e-02   8.2506650e-03   5.9426664e-03   1.8088052e-02   8.4767808e-01   3.6975932e+01
   2.7523902e-02   7.9019886e-03   5.3856304e-03   2.0724318e-02   8.4703493e-01   3.2844053e+01
   2.6692536e-02   7.5524992e-03   4.9118220e-03   2.3872026e-02   8.2518048e-01   2.9960537e+01
   2.6102330e-02   7.2164922e-03   4.5204382e-03   2.7573132e-02   8.3995455e-01   2.6813322e+01
   2.5729780e-02   6.9067280e-03   4.2183122e-03   3.1858186e-02   8.3324832e-01   2.3608424e+01
   2.5554110e-02   6.6335722e-03   4.0150242e-03   3.6778020e-02   8.5736522e-01   2.1584015e+01
   2.5557172e-02   6.4031822e-03   3.9184820e-03   4.2415750e-02   8.5390220e-01   1.9138925e+01
   2.5710974e-02   6.2161054e-03   3.9340692e-03   4.8857462e-02   8.0417577e-01   1.6321712e+01
   2.5988542e-02   6.0711650e-03   4.0647480e-03   5.6168976e-02   8.4491664e-01   1.3033902e+01
   2.6379554e-02   5.9682768e-03   4.3141546e-03   6.4382850e-02   8.4839944e-01   1.0321015e+01
   2.6885244e-02   5.9069710e-03   4.6841962e-03   7.3511358e-02   8.2798335e-01   8.8912011e+00
   2.7512286e-02   5.8879854e-03   5.1742122e-03   8.3528200e-02   8.3581068e-01   7.0283897e+00
   2.8262632e-02   5.9143746e-03   5.7892818e-03   9.4346142e-02   8.0284481e-01   5.2396217e+00
   2.9119336e-02   5.9866186e-03   6.5411134e-03   1.0582359e-01   8.3732297e-01   4.1509369e+00
   3.0052264e-02   6.1022276e-03   7.4474724e-03   1.1775002e-01   8.4876702e-01   3.5138270e+00
   3.1035498e-02   6.2597252e-03   8.5358144e-03   1.2985392e-01   8.1531816e-01   2.6058217e+00
   3.2056936e-02   6.4582956e-03   9.8386894e-03   1.4179010e-01   8.5421882e-01   1.7709908e+00
   3.3108806e-02   6.6933464e-03   1.1389932e-02   1.5311191e-01   8.4248405e-01   1.2312840e+00
   3.4178720e-02   6.9538968e-03   1.3217630e-02   1.6324456e-01   8.1355849e-01   6.4375999e-01
   3.5251972e-02   7.2289404e-03   1.5340749e-02   1.7154170e-01   8.4653252e-01   6.6980197e-01
   3.6332128e-02   7.5131988e-03   1.7777635e-02   1.7737806e-01   8.5069815e-01   6.8220565e-01
   3.7464930e-02   7.8034098e-03   2.0550444e-02   1.8014890e-01   8.2702460e-01   6.2833952e-01
   3.8710704e-02   8.1011802e-03   2.3686266e-02   1.7961644e-01   8.4554725e-01   7.0355870e-01
   4.0110356e-02   8.4170578e-03   2.7209598e-02   1.7617270e-01   8.2587269e-01   6.3334828e-01
   4.1673888e-02   8.7617458e-03   3.1138352e-02   1.7049436e-01   7.9757045e-01   6.9425373e-01
   4.3392410e-02   9.1444734e-03   3.5479326e-02   1.6325775e-01   8.3737417e-01   6.7844887e-01
   4.5267266e-02   9.5826858e-03   4.0225870e-02   1.5501659e-01   8.1757083e-01   6.5620478e-01
   4.7294040e-02   1.0102707e-02   4.5377798e-02   1.4619006e-01   8.1932983e-01   6.7090588e-01
   4.9452170e-02   1.0730646e-02   5.0938076e-02   1.3711470e-01   8.3247808e-01   6.4785706e-01
   5.1694572e-02   1.1489555e-02   5.6882970e-02   1.2800298e-01   8.3354878e-01   6.9455130e-01
   5.3937272e-02   1.2402216e-02   6.3141904e-02   1.1901272e-01   8.2508004e-01   6.7688300e-01
   5.6096364e-02   1.3492108e-02   6.9617214e-02   1.1027024e-01   8.0500579e-01   6.5145945e-01
   5.8091062e-02   1.4781288e-02   7.6216796e-02   1.0182056e-01   8.5146807e-01   6.7413912e-01
   5.9851064e-02   1.6290066e-02   8.2834016e-02   9.3681720e-02   7.8654598e-01   6.6766629e-01
   6.1359100e-02   1.8044152e-02   8.9301510e-02   8.5873202e-02   8.4712963e-01   6.5974941e-01
   6.2629796e-02   2.0071642e-02   9.5398226e-02   7.8404442e-02   8.1456943e-01   6.7705335e-01
   6.3673254e-02   2.2395398e-02   1.0095538e-01   7.1270298e-02   7.9181068e-01   6.7743957e-01
   6.4539434e-02   2.5030230e-02   1.0590687e-01   6.4474306e-02   8.7758961e-01   6.6074028e-01
   6.5322374e-02   2.7983790e-02   1.1030279e-01   5.8073132e-02   7.0947436e-01   6.6822478e-01
   6.6093096e-02   3.1254334e-02   1.1438436e-01   5.2143338e-02   8.9760780e-01   6.7295452e-01
   6.6887042e-02   3.4821150e-02   1.1847272e-01   4.6746188e-02   7.5563760e-01   6.4557510e-01
   6.7702886e-02   3.8653284e-02   1.2284995e-01   4.1943706e-02   8.3451542e-01   6.5827458e-01
   6.8525382e-02   4.2708982e-02   1.2783447e-01   3.7782444e-02   7.8270338e-01   6.7541437e-01
   6.9359854e-02   4.6919142e-02   1.3374546e-01   3.4283300e-02   4.9107450e-01   6.5528958e-01
   7.0202042e-02   5.1169502e-02   1.4081575e-01   3.1450754e-02   8.3482962e-01   6.8342872e-01
   7.1028712e-02   5.5322096e-02   1.4924242e-01   2.9268448e-02   1.8269677e-01   6.6443297e-01
   7.1837924e-02   5.9277698e-02   1.5919878e-01   2.7704028e-02   9.7817668e-01   6.5058598e-01
   7.2660592e-02   6.2968378e-02   1.7076440e-01   2.6719218e-02   4.0701593e+00   6.7166653e-01
   7.3512296e-02   6.6346768e-02   1.8395949e-01   2.6282302e-02   2.2676100e+01   6.5816187e-01
   7.4361832e-02   6.9393386e-02   1.9878485e-01   2.6366230e-02   6.0951217e+01   6.8171107e-01
   7.5172010e-02   7.2064300e-02   2.1512522e-01   2.6953348e-02   8.8916708e+01   6.7337732e-01
   7.5936724e-02   7.4261776e-02   2.3272294e-01   2.8063338e-02   1.0117880e+02   6.7088343e-01
   7.6644238e-02   7.5873562e-02   2.5127492e-01   2.9752646e-02   1.0913367e+02   6.6481399e-01
   7.7255352e-02   7.6809178e-02   2.7045196e-01   3.2088148e-02   1.1247629e+02   6.6214309e-01
   7.7762832e-02   7.6999084e-02   2.8981926e-01   3.5122206e-02   1.1442770e+02   6.7251552e-01
   7.8203686e-02   7.6459994e-02   3.0883768e-01   3.8920002e-02   1.1463458e+02   6.3539274e-01
   7.8596922e-02   7.5326620e-02   3.2703150e-01   4.3579774e-02   1.1341273e+02   6.5508556e-01
   7.8916728e-02   7.3743898e-02   3.4401852e-01   4.9187764e-02   1.1207575e+02   6.5327521e-01
   7.9122180e-02   7.1806232e-02   3.5929912e-01   5.5816156e-02   1.1031558e+02   6.5474626e-01
   7.9193472e-02   6.9553642e-02   3.7229066e-01   6.3524194e-02   1.0860122e+02   6.8221706e-01
   7.9118656e-02   6.6963600e-02   3.8254214e-01   7.2330472e-02   1.0682979e+02   6.5980462e-01
   7.8863160e-02   6.4010318e-02   3.8971510e-01   8.2198486e-02   1.0600058e+02   6.5889495e-01
   7.8349124e-02   6.0723224e-02   3.9338662e-01   9.3029084e-02   1.0580243e+02   6.4990528e-01
   7.7485986e-02   5.7173678e-02   3.9301256e-01   1.0464667e-01   1.0574023e+02   6.5580409e-01
   7.6213160e-02   5.3490028e-02   3.8834688e-01   1.1679411e-01   1.0573285e+02   6.6293522e-01
   7.4468596e-02   4.9850714e-02   3.7959338e-01   1.2922712e-01   1.0531052e+02   6.4787072e-01
   7.2216810e-02   4.6411448e-02   3.6702596e-01   1.4169703e-01   1.0473884e+02   6.3934662e-01
   6.9484770e-02   4.3276720e-02   3.5105156e-01   1.5388891e-01   1.0403899e+02   6.5615224e-01
   6.6360804e-02   4.0525828e-02   3.3239808e-01   1.6552448e-01   1.0318881e+02   7.0389858e-01
   6.2996024e-02   3.8242586e-02   3.1179876e-01   1.7630939e-01   1.0241283e+02   6.9331582e-01
   5.9545362e-02   3.6498158e-02   2.8983584e-01   1.8583184e-01   1.0190092e+02   6.7161725e-01
   5.6157664e-02   3.5327468e-02   2.6716604e-01   1.9358180e-01   1.0148419e+02   6.6478958e-01
   5.2962476e-02   3.4736122e-02   2.4453544e-01   1.9907856e-01   1.0086250e+02   6.6621663e-01
   5.0023634e-02   3.4703304e-02   2.2258716e-01   2.0188620e-01   1.0001114e+02   6.9076863e-01
   4.7343800e-02   3.5179606e-02   2.0186730e-01   2.0150832e-01   9.9058817e+01   6.6418251e-01
   4.4894392e-02   3.6089958e-02   1.8282519e-01   1.9780127e-01   9.8131320e+01   6.6510429e-01
   4.2671560e-02   3.7335406e-02   1.6573497e-01   1.9120268e-01   9.7198748e+01   6.9252754e-01
   4.0685588e-02   3.8784330e-02   1.5075421e-01   1.8242521e-01   9.6133816e+01   6.9837754e-01
   3.8926364e-02   4.0274708e-02   1.3794533e-01   1.7230129e-01   9.4878570e+01   7.1393622e-01
   3.7398768e-02   4.1613482e-02   1.2722970e-01   1.6158800e-01   9.3686689e+01   6.7902879e-01
   3.6130842e-02   4.2617164e-02   1.1843483e-01   1.5086239e-01   9.2270482e+01   6.7637601e-01
   3.5133520e-02   4.3165102e-02   1.1134010e-01   1.4055037e-01   9.0532127e+01   6.9095869e-01
   3.4378380e-02   4.3176162e-02   1.0561372e-01   1.3093383e-01   8.8485922e+01   6.7435055e-01
   3.3809412e-02   4.2649018e-02   1.0087350e-01   1.2220780e-01   8.6166922e+01   6.8301071e-01
   3.3362352e-02   4.1680948e-02   9.6826760e-02   1.1445863e-01   8.4211138e+01   6.7086136e-01
   3.2990314e-02   4.0364914e-02   9.3259984e-02   1.0765609e-01   8.1931218e+01   6.8027804e-01
   3.2662728e-02   3.8772970e-02   9.0022942e-02   1.0168285e-01   7.9092649e+01   6.8542961e-01
   3.2343502e-02   3.6985804e-02   8.7010460e-02   9.6355238e-02   7.6188050e+01   6.8466224e-01
   3.2020346e-02   3.5082586e-02   8.4142318e-02   9.1435772e-02   7.3125672e+01   6.9544995e-01
   3.1721524e-02   3.3136758e-02   8.1340832e-02   8.6658840e-02   6.9692009e+01   6.8730163e-01
   3.1474680e-02   3.1205292e-02   7.8528872e-02   8.1833010e-02   6.5022394e+01   7.0137411e-01
   3.1288668e-02   2.9329896e-02   7.5708980e-02   7.6869308e-02   5.9819902e+01   6.9388100e-01
   3.1155484e-02   2.7540472e-02   7.2938296e-02   7.1767166e-02   5.4985825e+01   6.7725337e-01
   3.1040930e-02   2.5854468e-02   7.0227266e-02   6.6602832e-02   4.9937426e+01   6.6164835e-01
   3.0910496e-02   2.4282452e-02   6.7529300e-02   6.1446438e-02   4.4934316e+01   6.7812431e-01
   3.0754544e-02   2.2815548e-02   6.4820932e-02   5.6352030e-02   3.9613963e+01   7.0088580e-01
   3.0581294e-02   2.1426918e-02   6.2135062e-02   5.1407774e-02   3.4200555e+01   6.7209126e-01
   3.0427080e-02   2.0100280e-02   5.9493768e-02   4.6723966e-02   2.9645643e+01   6.8636684e-01
   3.0344368e-02   1.8834216e-02   5.6868858e-02   4.2387052e-02   2.5354698e+01   6.8577697e-01
   3.0368478e-02   1.7631456e-02   5.4215892e-02   3.8450182e-02   2.1365049e+01   6.7237189e-01
   3.0506526e-02   1.6497134e-02   5.1531668e-02   3.4958964e-02   1.7384394e+01   6.8954494e-01
   3.0739066e-02   1.5443078e-02   4.8844446e-02   3.1956632e-02   1.4278202e+01   6.8195055e-01
   3.1053956e-02   1.4491296e-02   4.6164924e-02   2.9472736e-02   1.2270117e+01   7.0195379e-01
   3.1465404e-02   1.3662596e-02   4.3490470e-02   2.7513288e-02   1.0065255e+01   6.9742284e-01
   3.2007522e-02   1.2976854e-02   4.0832476e-02   2.6064946e-02   8.6489825e+00   6.8025385e-01
   3.2750088e-02   1.2460854e-02   3.8220120e-02   2.5109254e-02   7.5509733e+00   6.9237280e-01
   3.3781188e-02   1.2141737e-02   3.5676980e-02   2.4623248e-02   6.4794468e+00   6.7492243e-01
   3.5171962e-02   1.2044960e-02   3.3232494e-02   2.4573582e-02   5.7030565e+00   6.7960856e-01
   3.6971606e-02   1.2191404e-02   3.0931174e-02   2.4919038e-02   5.0066487e+00   6.8384985e-01
   3.9205288e-02   1.2596394e-02   2.8794466e-02   2.5619406e-02   4.6332713e+00   6.8248123e-01
   4.1866868e-02   1.3279964e-02   2.6826038e-02   2.6628714e-02   3.3750218e+00   7.1041614e-01
   4.4913576e-02   1.4265606e-02   2.5029174e-02   2.7879556e-02   2.4635338e+00   6.8380904e-01
   4.8264134e-02   1.5567366e-02   2.3391616e-02   2.9281398e-02   2.3767202e+00   6.6548053e-01
   5.1794324e-02   1.7189388e-02   2.1886800e-02   3.0727138e-02   1.8919208e+00   6.9677230e-01
   5.5338566e-02   1.9130512e-02   2.0479046e-02   3.2100248e-02   1.8060948e+00   6.8451087e-01
   5.8687744e-02   2.1382764e-02   1.9122806e-02   3.3281782e-02   1.7629779e+00   6.8237867e-01
   6.1610550e-02   2.3934998e-02   1.7781564e-02   3.4176938e-02   1.6924027e+00   6.8983803e-01
   6.3907780e-02   2.6777448e-02   1.6441281e-02   3.4718432e-02   1.5759781e+00   6.7333695e-01
   6.5436414e-02   2.9903050e-02   1.5100099e-02   3.4822386e-02   1.2106453e+00   6.7613354e-01
   6.6117798e-02   3.3302368e-02   1.3765734e-02   3.4427958e-02   1.0286712e+00   6.8811700e-01
   6.5953812e-02   3.6958582e-02   1.2456803e-02   3.3559492e-02   8.4455869e-01   7.0297398e-01
   6.5047980e-02   4.0855044e-02   1.1192312e-02   3.2279898e-02   8.2387790e-01   6.7961737e-01
   6.3562998e-02   4.4965630e-02   9.9877088e-03   3.0663756e-02   8.3687335e-01   6.4613658e-01
   6.1645890e-02   4.9234072e-02   8.8598872e-03   2.8801734e-02   7.9857744e-01   6.8356122e-01
   5.9431456e-02   5.3578610e-02   7.8241896e-03   2.6774492e-02   8.5473515e-01   7.1761608e-01
   5.7044744e-02   5.7893424e-02   6.8897194e-03   2.4643088e-02   8.3023839e-01   7.0321102e-01
   5.4590578e-02   6.2047324e-02   6.0609184e-03   2.2463040e-02   8.1609688e-01   7.0224750e-01
   5.2144634e-02   6.5943282e-02   5.3370440e-03   2.0294928e-02   8.2595029e-01   6.7682903e-01
   4.9751246e-02   6.9557572e-02   4.7132252e-03   1.8192415e-02   8.3039222e-01   6.6036304e-01
   4.7450400e-02   7.2875386e-02   4.1860302e-03   1.6196108e-02   8.3339949e-01   6.7777253e-01
   4.5265140e-02   7.5859392e-02   3.7525004e-03   1.4340020e-02   8.3428982e-01   6.5350867e-01
   4.3191758e-02   7.8454790e-02   3.4054828e-03   1.2650401e-02   8.3534627e-01   6.7024525e-01
   4.1223138e-02   8.0579302e-02   3.1352690e-03   1.1142915e-02   8.0628287e-01   6.8437463e-01
   3.9343726e-02   8.2155914e-02   2.9311756e-03   9.8236964e-03   8.1652536e-01   6.5328327e-01
   3.7531994e-02   8.3106794e-02   2.7817336e-03   8.6931308e-03   8.4902455e-01   6.8184648e-01
   3.5793244e-02   8.3318954e-02   2.6761158e-03   7.7457936e-03   8.4112106e-01   6.9675492e-01
   3.4146160e-02   8.2691056e-02   2.6044520e-03   6.9729808e-03   8.3749922e-01   6.6226205e-01
   3.2595788e-02   8.1198068e-02   2.5599398e-03   6.3624502e-03   8.4062316e-01   6.5524377e-01
   3.1144004e-02   7.8866412e-02   2.5379438e-03   5.8949208e-03   8.3030367e-01   6.5728826e-01
   2.9786094e-02   7.5735156e-02   2.5336310e-03   5.5486930e-03   8.4559553e-01   6.6148471e-01
   2.8485692e-02   7.1898324e-02   2.5431100e-03   5.3021654e-03   8.5364933e-01   6.6373452e-01
   2.7182980e-02   6.7496608e-02   2.5627612e-03   5.1332016e-03   8.2187469e-01   6.6256500e-01
   2.5862832e-02   6.2684728e-02   2.5888134e-03   5.0213312e-03   8.1023436e-01   6.9549100e-01
   2.4574570e-02   5.7654432e-02   2.6189572e-03   4.9506606e-03   8.2705938e-01   6.8367142e-01
   2.3384862e-02   5.2595228e-02   2.6563990e-03   4.9091028e-03   8.1616236e-01   6.9668183e-01
   2.2355412e-02   4.7644092e-02   2.7120592e-03   4.8861758e-03   8.1504764e-01   6.9338884e-01
   2.1532876e-02   4.2893272e-02   2.7998298e-03   4.8705580e-03   8.4146324e-01   6.6771161e-01
   2.0942912e-02   3.8416264e-02   2.9321822e-03   4.8516090e-03   8.1655062e-01   6.8251753e-01
   2.0588876e-02   3.4278058e-02   3.1185718e-03   4.8264550e-03   8.0842802e-01   5.7304023e-01
   2.0454722e-02   3.0521680e-02   3.3681976e-03   4.7966190e-03   8.4844348e-01   5.8680069e-01
   2.0514112e-02   2.7171632e-02   3.6938664e-03   4.7629038e-03   8.4804255e-01   4.6818000e-01
   2.0744118e-02   2.4236208e-02   4.1093980e-03   4.7276792e-03   8.4545637e-01   4.6291112e-01
   2.1143066e-02   2.1701336e-02   4.6287852e-03   4.6944278e-03   8.4722299e-01   2.8626823e-01
   2.1722076e-02   1.9534742e-02   5.2670448e-03   4.6654826e-03   8.4455400e-01   2.3603190e+00
   2.2479570e-02   1.7689412e-02   6.0382268e-03   4.6402772e-03   8.4243176e-01   1.5995471e+01
   2.3393610e-02   1.6108882e-02   6.9545950e-03   4.6190630e-03   8.1214780e-01   4.0048924e+01
   2.4433886e-02   1.4728532e-02   8.0250150e-03   4.6067614e-03   8.0828496e-01   6.2772321e+01
   2.5566444e-02   1.3478630e-02   9.2514532e-03   4.6094236e-03   8.1397034e-01   7.9533890e+01
   2.6763892e-02   1.2304830e-02   1.0629033e-02   4.6294056e-03   8.1243393e-01   8.9948703e+01
   2.8011454e-02   1.1184789e-02   1.2151564e-02   4.6663114e-03   8.0477899e-01   9.6130612e+01
   2.9296212e-02   1.0123426e-02   1.3809997e-02   4.7228412e-03   7.9046967e-01   1.0017214e+02
   3.0615104e-02   9.1431028e-03   1.5592186e-02   4.8040288e-03   8.2283712e-01   1.0196760e+02
   3.1965350e-02   8.2717306e-03   1.7485825e-02   4.9129566e-03   8.2536484e-01   1.0272420e+02
   3.3341524e-02   7.5304088e-03   1.9466586e-02   5.0506116e-03   8.1318150e-01   1.0301099e+02
   3.4752102e-02   6.9313472e-03   2.1492364e-02   5.2174610e-03   8.3933737e-01   1.0304163e+02
   3.6213644e-02   6.4807870e-03   2.3500662e-02   5.4137238e-03   8.1386474e-01   1.0252969e+02
   3.7748972e-02   6.1808372e-03   2.5414772e-02   5.6448292e-03   8.0812567e-01   1.0144319e+02
   3.9376842e-02   6.0283132e-03   2.7163162e-02   5.9280988e-03   8.3184362e-01   1.0056765e+02
   4.1106498e-02   6.0140200e-03   2.8672024e-02   6.2816810e-03   7.9970234e-01   9.9860879e+01
   4.2937178e-02   6.1247464e-03   2.9863750e-02   6.7189952e-03   8.0393467e-01   9.9408608e+01
   4.4842214e-02   6.3443686e-03   3.0675728e-02   7.2505748e-03   8.3788118e-01   9.9092299e+01
   4.6768972e-02   6.6542434e-03   3.1087486e-02   7.8866784e-03   8.3777084e-01   9.8936018e+01
   4.8656268e-02   7.0332558e-03   3.1129258e-02   8.6555214e-03   8.3518601e-01   9.8971217e+01
   5.0423142e-02   7.4547542e-03   3.0840548e-02   9.5975778e-03   8.4178328e-01   9.8775074e+01
   5.1947068e-02   7.8862812e-03   3.0263048e-02   1.0755098e-02   8.4528402e-01   9.8486783e+01
   5.3105406e-02   8.2988562e-03   2.9459836e-02   1.2178092e-02   8.2650479e-01   9.8251186e+01
   5.3803230e-02   8.6713290e-03   2.8496230e-02   1.3913635e-02   8.1880536e-01   9.8094297e+01
   5.3968824e-02   8.9896858e-03   2.7418608e-02   1.6003024e-02   8.4493854e-01   9.7692161e+01
   5.3569646e-02   9.2482762e-03   2.6266380e-02   1.8481327e-02   8.3097115e-01   9.6909981e+01
   5.2630374e-02   9.4457846e-03   2.5084796e-02   2.1376112e-02   8.1373638e-01   9.5997084e+01
   5.1258048e-02   9.5830478e-03   2.3913328e-02   2.4716798e-02   8.4512283e-01   9.4817601e+01
   4.9609266e-02   9.6618988e-03   2.2792676e-02   2.8529668e-02   8.4641340e-01   9.3572657e+01
   4.7833302e-02   9.6863622e-03   2.1762668e-02   3.2822450e-02   8.2273444e-01   9.2351010e+01
   4.6058306e-02   9.6668174e-03   2.0849792e-02   3.7579250e-02   8.2295663e-01   9.0980976e+01
   4.4383670e-02   9.6144594e-03   2.0080398e-02   4.2774276e-02   8.5047385e-01   8.9471404e+01
   4.2883954e-02   9.5384180e-03   1.9480102e-02   4.8373390e-02   8.3890554e-01   8.7701061e+01
   4.1605874e-02   9.4491494e-03   1.9066324e-02   5.4317060e-02   8.1776851e-01   8.5237924e+01
   4.0560848e-02   9.3537606e-03   1.8846200e-02   6.0504080e-02   8.4252429e-01   8.2613983e+01
   3.9741550e-02   9.2506206e-03   1.8808904e-02   6.6794530e-02   8.2893421e-01   8.0123623e+01
   3.9143108e-02   9.1350334e-03   1.8925220e-02   7.3030120e-02   8.3609671e-01   7.6952944e+01
   3.8762682e-02   9.0066328e-03   1.9157016e-02   7.9022224e-02   8.5633004e-01   7.4187523e+01
   3.8581698e-02   8.8638338e-03   1.9458180e-02   8.4531690e-02   8.3306216e-01   7.2041055e+01
   3.8565756e-02   8.6986802e-03   1.9775400e-02   8.9258046e-02   8.3011723e-01   6.9614382e+01
   3.8671320e-02   8.5042314e-03   2.0069630e-02   9.2900312e-02   8.3049115e-01   6.6797003e+01
   3.8841074e-02   8.2770862e-03   2.0316026e-02   9.5209758e-02   8.2317394e-01   6.3330777e+01
   3.9020024e-02   8.0181974e-03   2.0484482e-02   9.5944752e-02   8.0630434e-01   5.9205819e+01
   3.9189982e-02   7.7401652e-03   2.0551118e-02   9.5005114e-02   8.1525505e-01   5.4143121e+01
   3.9377876e-02   7.4606634e-03   2.0513780e-02   9.2510582e-02   8.3772178e-01   4.9073184e+01
   3.9629456e-02   7.1939068e-03   2.0379484e-02   8.8665618e-02   8.3088052e-01   4.3309174e+01
   3.9980742e-02   6.9540272e-03   2.0153756e-02   8.3752926e-02   8.4404770e-01   3.7470439e+01
   4.0440930e-02   6.7520768e-03   1.9853088e-02   7.8077410e-02   8.4544031e-01   3.3288240e+01
   4.0980392e-02   6.5915078e-03   1.9509392e-02   7.1887620e-02   8.3711979e-01   2.8033723e+01
   4.1532212e-02   6.4691738e-03   1.9152082e-02   6.5424606e-02   8.5487383e-01   2.4133851e+01
   4.2003512e-02   6.3784872e-03   1.8800918e-02   5.8918916e-02   8.4888892e-01   2.2710450e+01
   4.2297608e-02   6.3142070e-03   1.8476614e-02   5.2585462e-02   8.4367676e-01   1.9457295e+01
   4.2328374e-02   6.2721508e-03   1.8198214e-02   4.6638678e-02   8.4680151e-01   1.6032943e+01
   4.2006952e-02   6.2463210e-03   1.7971234e-02   4.1270446e-02   8.4214498e-01   1.3308310e+01
   4.1272786e-02   6.2293864e-03   1.7789059e-02   3.6639606e-02   8.4669502e-01   1.0549429e+01
   4.0137578e-02   6.2150936e-03   1.7636880e-02   3.2877406e-02   8.3615748e-01   9.2120800e+00
   3.8668966e-02   6.1974942e-03   1.7494895e-02   3.0086128e-02   8.3813262e-01   8.0622681e+00
   3.6968448e-02   6.1680400e-03   1.7350776e-02   2.8332340e-02   8.4333118e-01   6.2659289e+00
   3.5142926e-02   6.1162318e-03   1.7198373e-02   2.7651810e-02   8.3646520e-01   4.7500625e+00
   3.3283846e-02   6.0322028e-03   1.7024902e-02   2.8063704e-02   8.4763646e-01   3.8707736e+00
   3.1472360e-02   5.9117010e-03   1.6825163e-02   2.9576656e-02   8.4395228e-01   3.4275008e+00
   2.9772598e-02   5.7548098e-03   1.6615988e-02   3.2185750e-02   8.4099922e-01   2.5564834e+00
   2.8222558e-02   5.5623282e-03   1.6420401e-02   3.5867712e-02   8.5034327e-01   1.8309950e+00
   2.6828734e-02   5.3405718e-03   1.6252480e-02   4.0577102e-02   8.4438002e-01   1.4759686e+00
   2.5566800e-02   5.0978162e-03   1.6129353e-02   4.6261174e-02   8.3765980e-01   8.5711695e-01
   2.4391462e-02   4.8386326e-03   1.6081879e-02   5.2878206e-02   8.5738145e-01   6.3829230e-01
   2.3260224e-02   4.5672394e-03   1.6137220e-02   6.0371372e-02   8.5069182e-01   7.0351692e-01
   2.2155916e-02   4.2884818e-03   1.6319034e-02   6.8655012e-02   8.3055016e-01   6.7822199e-01
   2.1092762e-02   4.0076594e-03   1.6659488e-02   7.7624398e-02   8.4120489e-01   6.8611380e-01
   2.0129526e-02   3.7338054e-03   1.7192956e-02   8.7160746e-02   8.3450465e-01   6.3804750e-01
   1.9355787e-02   3.4815112e-03   1.7951487e-02   9.7154168e-02   8.4125101e-01   6.6454686e-01
   1.8854195e-02   3.2670382e-03   1.8966306e-02   1.0747584e-01   8.3192060e-01   6.7973746e-01
   1.8696681e-02   3.1052170e-03   2.0288528e-02   1.1793995e-01   8.2876494e-01   6.6622807e-01
   1.8949635e-02   3.0085378e-03   2.2000968e-02   1.2833965e-01   8.5006520e-01   6.9312483e-01
   1.9667693e-02   2.9870388e-03   2.4195342e-02   1.3848910e-01   8.2948661e-01   6.7303963e-01
   2.0893150e-02   3.0493552e-03   2.6949360e-02   1.4817059e-01   8.4430002e-01   6.6459517e-01
   2.2653396e-02   3.2016580e-03   3.0336778e-02   1.5707707e-01   8.6154809e-01   6.7579901e-01
   2.4952066e-02   3.4472586e-03   3.4449726e-02   1.6484636e-01   8.5018788e-01   6.7025030e-01
   2.7764054e-02   3.7855896e-03   3.9376242e-02   1.7113309e-01   8.4543732e-01   6.6371097e-01
   3.1042118e-02   4.2118352e-03   4.5174454e-02   1.7561553e-01   8.3459301e-01   6.5684369e-01
   3.4720742e-02   4.7197086e-03   5.1880532e-02   1.7787387e-01   8.3766622e-01   6.6165134e-01
   3.8719612e-02   5.3011702e-03   5.9529554e-02   1.7761735e-01   8.4091479e-01   6.5814169e-01
   4.2936588e-02   5.9425826e-03   6.8165486e-02   1.7499657e-01   8.3560182e-01   6.6786724e-01
   4.7231016e-02   6.6259636e-03   7.7798712e-02   1.7037228e-01   8.2893251e-01   6.8784816e-01
   5.1458156e-02   7.3326186e-03   8.8383738e-02   1.6409602e-01   8.2875222e-01   6.8818649e-01
   5.5482428e-02   8.0403538e-03   9.9835916e-02   1.5648766e-01   8.3068089e-01   6.8636487e-01
   5.9174662e-02   8.7270002e-03   1.1203486e-01   1.4786439e-01   8.6381106e-01   6.5166077e-01
   6.2490370e-02   9.3777440e-03   1.2482738e-01   1.3852810e-01   8.3678638e-01   6.5412271e-01
   6.5485806e-02   9.9897314e-03   1.3798858e-01   1.2870092e-01   8.1343355e-01   6.7598846e-01
   6.8234806e-02   1.0574676e-02   1.5120312e-01   1.1862001e-01   8.5889767e-01   6.4456081e-01
   7.0769134e-02   1.1147554e-02   1.6411863e-01   1.0854042e-01   8.1963220e-01   6.6524875e-01
   7.3073630e-02   1.1721118e-02   1.7639845e-01   9.8634522e-02   8.3437746e-01   6.8235646e-01
   7.5104230e-02   1.2306088e-02   1.8766210e-01   8.9005246e-02   8.0740460e-01   6.7221862e-01
   7.6782968e-02   1.2900918e-02   1.9742906e-01   7.9783550e-02   8.2268384e-01   6.7958882e-01
   7.7974072e-02   1.3493574e-02   2.0535340e-01   7.1146886e-02   8.3390312e-01   6.6410126e-01
   7.8474882e-02   1.4069966e-02   2.1129930e-01   6.3206834e-02   7.8980512e-01   6.6556787e-01
   7.8105012e-02   1.4618642e-02   2.1508134e-01   5.6008592e-02   8.8406994e-01   6.5921922e-01
   7.6837526e-02   1.5140226e-02   2.1654872e-01   4.9620782e-02   7.5856752e-01   6.4861395e-01
   7.4811822e-02   1.5646664e-02   2.1577362e-01   4.4126846e-02   8.5948233e-01   6.5919233e-01
   7.2251514e-02   1.6155084e-02   2.1291948e-01   3.9575950e-02   8.2201147e-01   6.5972584e-01
   6.9367840e-02   1.6684876e-02   2.0826124e-01   3.5974414e-02   8.0133595e-01   6.5165317e-01
   6.6312482e-02   1.7260652e-02   2.0229528e-01   3.3314332e-02   8.4664046e-01   6.5942625e-01
   6.3178072e-02   1.7922844e-02   1.9554962e-01   3.1587964e-02   5.0358382e-01   6.7469474e-01
   6.0028650e-02   1.8716712e-02   1.8848625e-01   3.0763054e-02   8.5618125e-01   6.4906670e-01
   5.6925178e-02   1.9676350e-02   1.8160642e-01   3.0779154e-02   2.9392184e-01   6.4410490e-01
   5.3915990e-02   2.0823946e-02   1.7540377e-01   3.1550594e-02   1.0901030e+00   6.5878291e-01
   5.1072788e-02   2.2167480e-02   1.7029431e-01   3.2976970e-02   4.9459462e+00   6.5313790e-01
   4.8491916e-02   2.3697056e-02   1.6665461e-01   3.4971148e-02   1.7117086e+01   6.6008223e-01
   4.6238116e-02   2.5384544e-02   1.6481758e-01   3.7440638e-02   4.5735346e+01   6.5833634e-01
   4.4355824e-02   2.7190288e-02   1.6498896e-01   4.0281550e-02   7.3940742e+01   6.7441263e-01
   4.2875440e-02   2.9062782e-02   1.6720800e-01   4.3382812e-02   8.9111061e+01   6.5639873e-01
   4.1788428e-02   3.0939388e-02   1.7140526e-01   4.6667776e-02   9.8195572e+01   6.2881176e-01
   4.1062256e-02   3.2761418e-02   1.7746374e-01   5.0172878e-02   1.0303435e+02   6.5496151e-01
   4.0657520e-02   3.4485978e-02   1.8520163e-01   5.3991506e-02   1.0553593e+02   6.4573162e-01
   4.0516948e-02   3.6085688e-02   1.9433065e-01   5.8218628e-02   1.0672629e+02   6.5842096e-01
   4.0560560e-02   3.7554098e-02   2.0456008e-01   6.2953174e-02   1.0651550e+02   6.5106971e-01
   4.0719078e-02   3.8907328e-02   2.1568116e-01   6.8262408e-02   1.0577094e+02   6.3789626e-01
   4.0960754e-02   4.0147824e-02   2.2743084e-01   7.4172824e-02   1.0396767e+02   6.6568154e-01
   4.1250950e-02   4.1243414e-02   2.3944822e-01   8.0647158e-02   1.0223156e+02   6.4120892e-01
   4.1534366e-02   4.2124910e-02   2.5134608e-01   8.7621320e-02   1.0121091e+02   6.4710924e-01
   4.1792704e-02   4.2712464e-02   2.6269024e-01   9.5070108e-02   1.0073523e+02   6.4695735e-01
   4.2038680e-02   4.2982130e-02   2.7299172e-01   1.0295701e-01   1.0062049e+02   6.5366765e-01
   4.2246534e-02   4.2962178e-02   2.8161022e-01   1.1119514e-01   1.0072246e+02   6.7267051e-01
   4.2352992e-02   4.2733744e-02   2.8775710e-01   1.1967400e-01   1.0098094e+02   6.4023600e-01
   4.2303526e-02   4.2441754e-02   2.9090016e-01   1.2826731e-01   1.0126097e+02   6.6546910e-01
   4.2067628e-02   4.2226556e-02   2.9092598e-01   1.3676063e-01   1.0193266e+02   6.5671371e-01
   4.1614298e-02   4.2191576e-02   2.8794952e-01   1.4481164e-01   1.0275887e+02   6.5156210e-01
   4.0910504e-02   4.2414602e-02   2.8234216e-01   1.5196491e-01   1.0360468e+02   6.8698048e-01
   3.9973376e-02   4.2951074e-02   2.7463488e-01   1.5771647e-01   1.0439714e+02   6.6623178e-01
   3.8868646e-02   4.3842004e-02   2.6523704e-01   1.6161709e-01   1.0485153e+02   6.8936221e-01
   3.7664722e-02   4.5115634e-02   2.5444890e-01   1.6321954e-01   1.0519341e+02   6.9090711e-01
   3.6424214e-02   4.6778000e-02   2.4264198e-01   1.6228169e-01   1.0530853e+02   6.7741714e-01
   3.5206524e-02   4.8800922e-02   2.3027404e-01   1.5900869e-01   1.0521218e+02   7.0212234e-01
   3.4078488e-02   5.1117910e-02   2.1771032e-01   1.5379802e-01   1.0516643e+02   6.8361980e-01
   3.3105222e-02   5.3634452e-02   2.0516118e-01   1.4711710e-01   1.0501247e+02   6.8015775e-01
   3.2325464e-02   5.6230664e-02   1.9279787e-01   1.3948024e-01   1.0480945e+02   6.8683929e-01
   3.1746394e-02   5.8747052e-02   1.8078863e-01   1.3132735e-01   1.0448804e+02   6.7452251e-01
   3.1353078e-02   6.0973250e-02   1.6925064e-01   1.2305073e-01   1.0384914e+02   6.7878463e-01
   3.1142604e-02   6.2633646e-02   1.5820993e-01   1.1497720e-01   1.0327936e+02   6.9979338e-01
   3.1124146e-02   6.3465418e-02   1.4763133e-01   1.0733537e-01   1.0258113e+02   7.0633548e-01
   3.1279336e-02   6.3314346e-02   1.3751377e-01   1.0026037e-01   1.0162207e+02   7.0520227e-01
   3.1559622e-02   6.2150652e-02   1.2791591e-01   9.3797706e-02   1.0080598e+02   7.0113332e-01
   3.1891802e-02   6.0093826e-02   1.1888033e-01   8.7942496e-02   9.9884277e+01   6.7398585e-01
   3.2194816e-02   5.7325686e-02   1.1040606e-01   8.2641130e-02   9.8782362e+01   6.7933889e-01
   3.2424304e-02   5.4003100e-02   1.0248397e-01   7.7797590e-02   9.7459372e+01   6.9281490e-01
   3.2550008e-02   5.0293842e-02   9.5100024e-02   7.3273036e-02   9.5954064e+01   6.6626290e-01
   3.2536776e-02   4.6371074e-02   8.8233522e-02   6.8899520e-02   9.4269206e+01   6.5351027e-01
   3.2396192e-02   4.2388142e-02   8.1841984e-02   6.4561282e-02   9.2305450e+01   6.8559626e-01
   3.2170832e-02   3.8465616e-02   7.5873884e-02   6.0213784e-02   9.0128424e+01   7.0004190e-01
   3.1884720e-02   3.4688220e-02   7.0327174e-02   5.5863300e-02   8.7194562e+01   6.7578479e-01
   3.1544610e-02   3.1120108e-02   6.5236982e-02   5.1546326e-02   8.4403742e+01   6.6938774e-01
   3.1140764e-02   2.7813818e-02   6.0618918e-02   4.7294596e-02   8.1850246e+01   6.8392100e-01
   3.0663958e-02   2.4800496e-02   5.6454660e-02   4.3142444e-02   7.8366855e+01   6.9441842e-01
   3.0128998e-02   2.2084598e-02   5.2710164e-02   3.9148926e-02   7.5167707e+01   6.7543267e-01
   2.9560828e-02   1.9669250e-02   4.9360606e-02   3.5390826e-02   7.1733560e+01   6.7661459e-01
   2.8998736e-02   1.7561732e-02   4.6391346e-02   3.1928654e-02   6.7864073e+01   6.9881113e-01
   2.8500504e-02   1.5758804e-02   4.3764372e-02   2.8792430e-02   6.4300496e+01   6.7620352e-01
   2.8116156e-02   1.4245924e-02   4.1410902e-02   2.6001814e-02   6.0845813e+01   6.7517233e-01
   2.7873594e-02   1.3005162e-02   3.9271050e-02   2.3581392e-02   5.8288608e+01   6.9228366e-01
   2.7784946e-02   1.2024802e-02   3.7314272e-02   2.1555512e-02   5.4127559e+01   6.8727229e-01
   2.7873798e-02   1.1298463e-02   3.5509810e-02   1.9931463e-02   4.9423492e+01   6.9663161e-01
   2.8169060e-02   1.0816724e-02   3.3804864e-02   1.8703658e-02   4.6632417e+01   6.9506510e-01
   2.8686498e-02   1.0566402e-02   3.2147390e-02   1.7869241e-02   4.3028815e+01   6.9178004e-01
   2.9437886e-02   1.0545968e-02   3.0508246e-02   1.7422445e-02   3.9584094e+01   6.9329158e-01
   3.0427412e-02   1.0768855e-02   2.8869454e-02   1.7343001e-02   3.6486463e+01   6.7824261e-01
   3.1652242e-02   1.1246098e-02   2.7204446e-02   1.7592613e-02   3.2411803e+01   6.7726367e-01
   3.3094674e-02   1.1978657e-02   2.5499302e-02   1.8123686e-02   2.8838514e+01   6.7507867e-01
   3.4723612e-02   1.2959620e-02   2.3772954e-02   1.8890522e-02   2.5699358e+01   6.8790486e-01
   3.6503000e-02   1.4185982e-02   2.2053962e-02   1.9840271e-02   2.3290841e+01   7.0666680e-01
   3.8380770e-02   1.5669792e-02   2.0366714e-02   2.0905712e-02   2.1345743e+01   6.6533433e-01
   4.0284940e-02   1.7431162e-02   1.8734170e-02   2.2014176e-02   1.8663380e+01   6.6889270e-01
   4.2124542e-02   1.9489108e-02   1.7178420e-02   2.3088762e-02   1.6555967e+01   7.0655423e-01
   4.3789132e-02   2.1857690e-02   1.5716107e-02   2.4046404e-02   1.4864574e+01   6.7651322e-01
   4.5134910e-02   2.4547222e-02   1.4359700e-02   2.4811750e-02   1.2483031e+01   6.7710422e-01
   4.6051840e-02   2.7568260e-02   1.3123284e-02   2.5322652e-02   1.0367702e+01   6.8749933e-01
   4.6504066e-02   3.0919490e-02   1.2013946e-02   2.5508056e-02   8.2517416e+00   6.8403303e-01
   4.6442044e-02   3.4582624e-02   1.1029043e-02   2.5314000e-02   5.9041143e+00   6.8805615e-01
   4.5828418e-02   3.8537934e-02   1.0159216e-02   2.4754380e-02   4.7389691e+00   6.7300252e-01
   4.4715582e-02   4.2756508e-02   9.3906814e-03   2.3885530e-02   4.0401153e+00   6.8130731e-01
   4.3229376e-02   4.7190740e-02   8.7090814e-03   2.2781488e-02   2.8402424e+00   6.7407699e-01
   4.1513016e-02   5.1780016e-02   8.0969872e-03   2.1530390e-02   2.0060479e+00   6.8657572e-01
   3.9683990e-02   5.6441402e-02   7.5403920e-03   2.0207586e-02   1.7936395e+00   6.9465385e-01
   3.7833838e-02   6.1060394e-02   7.0353494e-03   1.8867246e-02   1.8980768e+00   6.7444353e-01
   3.6024652e-02   6.5501710e-02   6.5828528e-03   1.7548591e-02   1.5830516e+00   6.8618903e-01
   3.4296012e-02   6.9632264e-02   6.1837464e-03   1.6279443e-02   1.0030861e+00   6.8057775e-01
   3.2677860e-02   7.3317338e-02   5.8359312e-03   1.5079306e-02   8.5331337e-01   6.8138291e-01
   3.1195476e-02   7.6415698e-02   5.5385434e-03   1.3961870e-02   8.4861369e-01   6.7301737e-01
   2.9868682e-02   7.8787070e-02   5.2930672e-03   1.2937579e-02   8.3534766e-01   6.6294958e-01
   2.8709168e-02   8.0318686e-02   5.0968804e-03   1.2014188e-02   8.2777866e-01   6.7814801e-01
   2.7734700e-02   8.0987410e-02   4.9440658e-03   1.1196620e-02   8.3147469e-01   6.9631924e-01
   2.6951314e-02   8.0823974e-02   4.8272142e-03   1.0483716e-02   8.3172560e-01   6.7993171e-01
   2.6346128e-02   7.9832632e-02   4.7368510e-03   9.8682716e-03   8.3005411e-01   6.5124103e-01
   2.5908112e-02   7.8036102e-02   4.6643028e-03   9.3411272e-03   8.6117409e-01   6.6840128e-01
   2.5625268e-02   7.5528232e-02   4.6032104e-03   8.8900068e-03   8.3843795e-01   6.7956332e-01
   2.5486378e-02   7.2443398e-02   4.5534468e-03   8.5027182e-03   8.2320587e-01   6.9812042e-01
   2.5469914e-02   6.8933246e-02   4.5221474e-03   8.1735214e-03   8.3198166e-01   6.7790065e-01
   2.5544046e-02   6.5162090e-02   4.5164446e-03   7.8996498e-03   8.2527031e-01   6.5626304e-01
   2.5687880e-02   6.1278956e-02   4.5412950e-03   7.6810518e-03   8.2626252e-01   6.8008184e-01
   2.5886048e-02   5.7402058e-02   4.5993212e-03   7.5254408e-03   8.3359394e-01   6.7317142e-01
   2.6121364e-02   5.3619000e-02   4.6910120e-03   7.4448398e-03   8.1971238e-01   6.9546869e-01
   2.6373430e-02   4.9982768e-02   4.8183786e-03   7.4493300e-03   8.1683178e-01   6.7853136e-01
   2.6621930e-02   4.6522004e-02   4.9860796e-03   7.5478750e-03   8.3144070e-01   6.8198208e-01
   2.6841626e-02   4.3238556e-02   5.2031262e-03   7.7538364e-03   8.0873903e-01   6.9537216e-01
   2.6993094e-02   4.0120146e-02   5.4822876e-03   8.0842278e-03   8.1427500e-01   6.7408289e-01
   2.7032290e-02   3.7190296e-02   5.8361730e-03   8.5524346e-03   8.2631863e-01   7.0215669e-01
   2.6929962e-02   3.4507570e-02   6.2759042e-03   9.1656684e-03   8.2065698e-01   6.4407965e-01
   2.6682566e-02   3.2120120e-02   6.8089184e-03   9.9288666e-03   8.3384182e-01   6.8006397e-01
   2.6296284e-02   3.0042658e-02   7.4365308e-03   1.0844864e-02   8.2551512e-01   6.3860221e-01
   2.5786838e-02   2.8250898e-02   8.1542950e-03   1.1907517e-02   8.3285253e-01   5.5998110e-01
   2.5196858e-02   2.6691960e-02   8.9510062e-03   1.3099989e-02   8.2482166e-01   4.8173135e-01
   2.4583726e-02   2.5312496e-02   9.8092954e-03   1.4394867e-02   8.1035506e-01   4.2711085e-01
   2.4000148e-02   2.4066824e-02   1.0705972e-02   1.5753359e-02   8.2812971e-01   4.5859533e-01
   2.3479854e-02   2.2915902e-02   1.1609984e-02   1.7130072e-02   8.2419058e-01   1.0823337e+00
   2.3032338e-02   2.1831918e-02   1.2485011e-02   1.8472379e-02   8.3192081e-01   1.0049496e+01
   2.2663438e-02   2.0777822e-02   1.3287415e-02   1.9716125e-02   8.2742395e-01   3.2133167e+01
   2.2385344e-02   1.9707160e-02   1.3974586e-02   2.0787340e-02   8.3260040e-01   5.7406736e+01
   2.2206718e-02   1.8597254e-02   1.4531479e-02   2.1618878e-02   8.4388244e-01   7.5306751e+01
   2.2147632e-02   1.7459412e-02   1.4976981e-02   2.2151568e-02   8.0123647e-01   8.4528539e+01
   2.2261240e-02   1.6329398e-02   1.5346865e-02   2.2335680e-02   7.9125121e-01   8.9489710e+01
   2.2630062e-02   1.5252308e-02   1.5677530e-02   2.2178046e-02   7.9760943e-01   9.2789358e+01
   2.3343676e-02   1.4268504e-02   1.5997646e-02   2.1740414e-02   8.1183310e-01   9.4644022e+01
   2.4477924e-02   1.3406664e-02   1.6323087e-02   2.1103262e-02   8.3854592e-01   9.6002167e+01
   2.6089780e-02   1.2682388e-02   1.6658676e-02   2.0358156e-02   8.2453638e-01   9.6413595e+01
   2.8220344e-02   1.2098709e-02   1.7001277e-02   1.9588245e-02   8.1561284e-01   9.5962860e+01
   3.0903498e-02   1.1649664e-02   1.7344794e-02   1.8862037e-02   8.1118008e-01   9.5716450e+01
   3.4158508e-02   1.1332283e-02   1.7693973e-02   1.8233956e-02   8.0407533e-01   9.5466191e+01
   3.7984676e-02   1.1145360e-02   1.8055890e-02   1.7738715e-02   8.0829282e-01   9.5301607e+01
   4.2371112e-02   1.1077982e-02   1.8428666e-02   1.7391776e-02   8.1929083e-01   9.5559744e+01
   4.7289716e-02   1.1111498e-02   1.8820034e-02   1.7197052e-02   8.1240177e-01   9.6092804e+01
   5.2683328e-02   1.1227292e-02   1.9248538e-02   1.7157045e-02   7.8976560e-01   9.6734650e+01
   5.8449512e-02   1.1412577e-02   1.9720468e-02   1.7264377e-02   8.1473797e-01   9.7323985e+01
   6.4452494e-02   1.1654631e-02   2.0229464e-02   1.7496520e-02   8.1807324e-01   9.8041743e+01
   7.0534974e-02   1.1930113e-02   2.0764994e-02   1.7824735e-02   8.1548133e-01   9.8929919e+01
   7.6499404e-02   1.2214650e-02   2.1303548e-02   1.8224893e-02   8.2991107e-01   9.9879324e+01
   8.2114054e-02   1.2492252e-02   2.1807466e-02   1.8673842e-02   8.1197588e-01   1.0070993e+02
   8.7118124e-02   1.2746506e-02   2.2237124e-02   1.9147343e-02   8.2912500e-01   1.0118718e+02
   9.1279762e-02   1.2952628e-02   2.2569496e-02   1.9643271e-02   8.3036450e-01   1.0155786e+02
   9.4441028e-02   1.3081010e-02   2.2802920e-02   2.0175520e-02   8.3905021e-01   1.0190714e+02
   9.6492776e-02   1.3111198e-02   2.2941750e-02   2.0752292e-02   8.5476165e-01   1.0221951e+02
   9.7402692e-02   1.3032952e-02   2.2999248e-02   2.1387352e-02   8.3451766e-01   1.0250403e+02
   9.7214344e-02   1.2845654e-02   2.2989890e-02   2.2104220e-02   8.4122127e-01   1.0258331e+02
   9.6053960e-02   1.2568972e-02   2.2923076e-02   2.2921378e-02   8.3713021e-01   1.0260466e+02
   9.4117418e-02   1.2229960e-02   2.2823652e-02   2.3844260e-02   8.3241721e-01   1.0251718e+02
   9.1550992e-02   1.1847195e-02   2.2721080e-02   2.4866468e-02   8.2783130e-01   1.0229533e+02
   8.8464408e-02   1.1434161e-02   2.2633090e-02   2.5975030e-02   8.3574198e-01   1.0218467e+02
   8.4994532e-02   1.1004227e-02   2.2563022e-02   2.7155020e-02   8.6222809e-01   1.0195427e+02
   8.1276082e-02   1.0575218e-02   2.2490014e-02   2.8386414e-02   8.6506778e-01   1.0167158e+02
   7.7438946e-02   1.0167311e-02   2.2377286e-02   2.9641444e-02   8.5088208e-01   1.0123750e+02
   7.3594300e-02   9.7951744e-03   2.2192884e-02   3.0887690e-02   8.3241534e-01   1.0052286e+02
   6.9823696e-02   9.4674810e-03   2.1914420e-02   3.2089192e-02   8.5484477e-01   9.9993769e+01
   6.6177078e-02   9.1896962e-03   2.1525702e-02   3.3199052e-02   8.6087555e-01   9.9323161e+01
   6.2663330e-02   8.9629092e-03   2.1024004e-02   3.4150646e-02   8.4468477e-01   9.8393730e+01
   5.9290260e-02   8.7892582e-03   2.0417372e-02   3.4875600e-02   8.4653068e-01   9.7261960e+01
   5.6093588e-02   8.6735994e-03   1.9708182e-02   3.5337476e-02   8.4758039e-01   9.5895251e+01
   5.3132164e-02   8.6138118e-03   1.8900124e-02   3.5521212e-02   8.5284571e-01   9.4356270e+01
   5.0460486e-02   8.5979174e-03   1.8013845e-02   3.5410942e-02   8.2201599e-01   9.2538203e+01
   4.8104950e-02   8.6063846e-03   1.7074806e-02   3.5031956e-02   8.2070631e-01   9.0917284e+01
   4.6073502e-02   8.6208286e-03   1.6101173e-02   3.4461334e-02   8.4457425e-01   8.8970195e+01
   4.4335764e-02   8.6297992e-03   1.5108428e-02   3.3775648e-02   8.4376312e-01   8.6283414e+01
   4.2818210e-02   8.6221694e-03   1.4112732e-02   3.3042800e-02   8.5709324e-01   8.3349565e+01
   4.1431410e-02   8.5861032e-03   1.3126786e-02   3.2338968e-02   8.5328420e-01   8.1182093e+01
   4.0078066e-02   8.5111762e-03   1.2152065e-02   3.1750694e-02   8.3539730e-01   8.0067739e+01
   3.8697220e-02   8.3905976e-03   1.1188887e-02   3.1358492e-02   8.2799929e-01   7.8442232e+01
   3.7288766e-02   8.2254650e-03   1.0245944e-02   3.1225408e-02   8.3142492e-01   7.7198239e+01
   3.5876180e-02   8.0225338e-03   9.3336244e-03   3.1417260e-02   8.2107030e-01   7.6149856e+01
   3.4474230e-02   7.7915392e-03   8.4629224e-03   3.2019120e-02   8.2633397e-01   7.3990005e+01
   3.3074234e-02   7.5447614e-03   7.6414180e-03   3.3127016e-02   8.5598034e-01   7.2235036e+01
   3.1659336e-02   7.2926016e-03   6.8765864e-03   3.4819970e-02   8.3637792e-01   7.0411805e+01
   3.0215348e-02   7.0381716e-03   6.1816028e-03   3.7160490e-02   8.1656785e-01   6.8423125e+01
   2.8737926e-02   6.7776600e-03   5.5693068e-03   4.0229784e-02   8.3100842e-01   6.6249170e+01
   2.7250040e-02   6.5098948e-03   5.0522638e-03   4.4131036e-02   8.5623097e-01   6.3311946e+01
   2.5795796e-02   6.2423068e-03   4.6412278e-03   4.8953668e-02   8.4782813e-01   6.0375351e+01
   2.4436120e-02   5.9862124e-03   4.3436558e-03   5.4760642e-02   8.1356822e-01   5.6858732e+01
   2.3230778e-02   5.7548366e-03   4.1645742e-03   6.1619688e-02   8.4471133e-01   5.3487847e+01
   2.2218602e-02   5.5627070e-03   4.1048576e-03   6.9603932e-02   8.6254775e-01   5.0073324e+01
   2.1426434e-02   5.4199504e-03   4.1630932e-03   7.8762108e-02   8.5967444e-01   4.6611217e+01
   2.0873022e-02   5.3316062e-03   4.3345306e-03   8.9092900e-02   8.4823129e-01   4.4235462e+01
   2.0569044e-02   5.3010794e-03   4.6107230e-03   1.0053886e-01   8.3411388e-01   4.0420011e+01
   2.0511252e-02   5.3294192e-03   4.9846838e-03   1.1300918e-01   8.6654580e-01   3.5611496e+01
   2.0691150e-02   5.4162426e-03   5.4530968e-03   1.2635891e-01   8.4602574e-01   3.2431002e+01
   2.1112850e-02   5.5598356e-03   6.0118876e-03   1.4036163e-01   8.2287784e-01   2.9198235e+01
   2.1783984e-02   5.7555608e-03   6.6549972e-03   1.5471468e-01   8.3740056e-01   2.5224236e+01
   2.2705358e-02   6.0011254e-03   7.3761412e-03   1.6905703e-01   8.5970539e-01   2.2430640e+01
   2.3859558e-02   6.2965508e-03   8.1661590e-03   1.8297141e-01   8.6113401e-01   1.9556855e+01
   2.5210406e-02   6.6395850e-03   9.0137646e-03   1.9599641e-01   8.2423217e-01   1.5996989e+01
   2.6728604e-02   7.0309854e-03   9.9029460e-03   2.0761950e-01   8.2814838e-01   1.3002090e+01
   2.8403914e-02   7.4768412e-03   1.0811469e-02   2.1723492e-01   8.2353442e-01   1.0164779e+01
   3.0230596e-02   7.9812284e-03   1.1718667e-02   2.2430430e-01   8.2899577e-01   8.4059421e+00
   3.2189744e-02   8.5417888e-03   1.2615078e-02   2.2835026e-01   8.3838224e-01   6.9661069e+00
   3.4238206e-02   9.1517922e-03   1.3518266e-02   2.2895714e-01   8.3362009e-01   5.1356021e+00
   3.6297606e-02   9.8027556e-03   1.4466853e-02   2.2619550e-01   8.5055000e-01   3.9316530e+00
   3.8275162e-02   1.0485446e-02   1.5495157e-02   2.2055802e-01   8.2530401e-01   2.8522455e+00
   4.0105310e-02   1.1188903e-02   1.6630624e-02   2.1261868e-01   8.4543558e-01   2.1406438e+00
   4.1772214e-02   1.1899602e-02   1.7896417e-02   2.0290760e-01   8.3312087e-01   1.6844308e+00
   4.3300846e-02   1.2601092e-02   1.9310064e-02   1.9180741e-01   8.2924273e-01   1.1389805e+00
   4.4712382e-02   1.3279312e-02   2.0884560e-02   1.7966946e-01   8.5531307e-01   8.9568989e-01
   4.6030028e-02   1.3929100e-02   2.2626008e-02   1.6685385e-01   8.1221361e-01   7.3118743e-01
   4.7311396e-02   1.4545618e-02   2.4531728e-02   1.5372664e-01   8.5875364e-01   6.8228058e-01
   4.8621068e-02   1.5124800e-02   2.6586414e-02   1.4066771e-01   8.2348725e-01   6.8857850e-01
   4.9992430e-02   1.5669680e-02   2.8758020e-02   1.2795118e-01   8.4061751e-01   6.7786696e-01
   5.1403726e-02   1.6184530e-02   3.0991498e-02   1.1573233e-01   8.3989055e-01   6.8592251e-01
   5.2769782e-02   1.6668140e-02   3.3219100e-02   1.0405016e-01   8.1047762e-01   6.5293319e-01
   5.3961794e-02   1.7112430e-02   3.5374034e-02   9.2911044e-02   8.9020982e-01   6.7372661e-01
   5.4855474e-02   1.7531514e-02   3.7402222e-02   8.2390380e-02   7.7414920e-01   6.6717478e-01
   5.5399890e-02   1.7975094e-02   3.9288042e-02   7.2546994e-02   8.7540378e-01   6.7319419e-01
   5.5639530e-02   1.8505622e-02   4.1059412e-02   6.3409344e-02   7.9322125e-01   6.9519323e-01
   5.5648602e-02   1.9193356e-02   4.2823514e-02   5.5049516e-02   8.1601796e-01   6.7978489e-01
   5.5487910e-02   2.0109022e-02   4.4773446e-02   4.7562372e-02   8.8818757e-01   6.7102144e-01
   5.5220236e-02   2.1309834e-02   4.7107824e-02   4.1026224e-02   7.2436879e-01   6.5770590e-01
   5.4892490e-02   2.2838616e-02   5.0031432e-02   3.5513790e-02   9.1075853e-01   6.7234248e-01
   5.4526958e-02   2.4736162e-02   5.3773912e-02   3.1087482e-02   4.7807969e-01   6.8303810e-01
   5.4147176e-02   2.7043744e-02   5.8534818e-02   2.7779108e-02   8.1184221e-01   6.6716333e-01
   5.3776752e-02   2.9789158e-02   6.4473840e-02   2.5600852e-02   4.0235608e-01   6.5388583e-01
   5.3452778e-02   3.2989036e-02   7.1726300e-02   2.4557380e-02   7.1586964e-01   6.6431511e-01
   5.3231260e-02   3.6642514e-02   8.0393084e-02   2.4649600e-02   4.3943071e+00   6.6977539e-01
   5.3150184e-02   4.0718446e-02   9.0516386e-02   2.5866858e-02   1.2532560e+01   6.5391529e-01
   5.3212926e-02   4.5152804e-02   1.0207146e-01   2.8183582e-02   3.7564447e+01   6.8042832e-01
   5.3377984e-02   4.9844376e-02   1.1497515e-01   3.1572846e-02   6.9193566e+01   6.7599800e-01
   5.3574124e-02   5.4668824e-02   1.2908629e-01   3.6000202e-02   8.7452376e+01   6.6410097e-01
   5.3738388e-02   5.9487036e-02   1.4420906e-01   4.1439228e-02   9.7351099e+01   6.8219916e-01
   5.3835498e-02   6.4126894e-02   1.6007188e-01   4.7875472e-02   1.0229560e+02   6.4428012e-01
   5.3864656e-02   6.8381982e-02   1.7635547e-01   5.5277792e-02   1.0421958e+02   6.5596726e-01
   5.3825960e-02   7.2047340e-02   1.9273484e-01   6.3609548e-02   1.0573792e+02   6.7408841e-01
   5.3716692e-02   7.4944796e-02   2.0884366e-01   7.2838144e-02   1.0608489e+02   6.5208619e-01
   5.3543866e-02   7.6976048e-02   2.2431958e-01   8.2913888e-02   1.0579199e+02   6.6201923e-01
   5.3319802e-02   7.8198246e-02   2.3880556e-01   9.3735796e-02   1.0466137e+02   6.5457224e-01
   5.3103764e-02   7.8743896e-02   2.5177120e-01   1.0517334e-01   1.0377106e+02   6.6159116e-01
   5.2972086e-02   7.8694382e-02   2.6260024e-01   1.1709929e-01   1.0273820e+02   6.4802514e-01
   5.2967704e-02   7.8078928e-02   2.7087876e-01   1.2937636e-01   1.0182145e+02   6.3140410e-01
   5.3129986e-02   7.6920306e-02   2.7625724e-01   1.4185027e-01   1.0157783e+02   6.5620628e-01
   5.3489958e-02   7.5277850e-02   2.7825938e-01   1.5427502e-01   1.0109334e+02   6.5668496e-01
   5.4035152e-02   7.3245342e-02   2.7659328e-01   1.6629992e-01   1.0095292e+02   6.4712566e-01
   5.4703868e-02   7.0964886e-02   2.7140734e-01   1.7746615e-01   1.0109959e+02   6.5026851e-01
   5.5398300e-02   6.8637878e-02   2.6319288e-01   1.8718612e-01   1.0133915e+02   6.6874682e-01
   5.5986788e-02   6.6445464e-02   2.5270944e-01   1.9486100e-01   1.0207143e+02   6.5953913e-01
   5.6332724e-02   6.4504530e-02   2.4079660e-01   1.9981485e-01   1.0308058e+02   6.7476423e-01
   5.6346402e-02   6.2886778e-02   2.2812630e-01   2.0146958e-01   1.0404052e+02   6.8313791e-01
   5.6005292e-02   6.1654286e-02   2.1527180e-01   1.9976310e-01   1.0499302e+02   6.3728260e-01
   5.5328800e-02   6.0864420e-02   2.0278230e-01   1.9504437e-01   1.0590481e+02   6.6829853e-01
   5.4328272e-02   6.0523432e-02   1.9108129e-01   1.8789733e-01   1.0664119e+02   6.8441151e-01
   5.3024776e-02   6.0597282e-02   1.8042026e-01   1.7895820e-01   1.0730287e+02   6.8487589e-01
   5.1480722e-02   6.1042056e-02   1.7084937e-01   1.6870196e-01   1.0780566e+02   7.0911503e-01
   4.9789046e-02   6.1793780e-02   1.6225139e-01   1.5755192e-01   1.0823649e+02   6.7411745e-01
   4.8039858e-02   6.2762402e-02   1.5447528e-01   1.4594469e-01   1.0884030e+02   7.0598588e-01
   4.6294348e-02   6.3825414e-02   1.4735235e-01   1.3425880e-01   1.0931460e+02   7.2063800e-01
   4.4617670e-02   6.4810726e-02   1.4065699e-01   1.2279680e-01   1.0950343e+02   6.7466476e-01
   4.3064692e-02   6.5509384e-02   1.3416290e-01   1.1182455e-01   1.0969242e+02   6.9076167e-01
   4.1661308e-02   6.5768468e-02   1.2775739e-01   1.0155092e-01   1.0988578e+02   6.8514389e-01
   4.0446454e-02   6.5503274e-02   1.2144712e-01   9.2066498e-02   1.1000457e+02   6.9723569e-01
   3.9453700e-02   6.4636556e-02   1.1521308e-01   8.3345042e-02   1.0999107e+02   7.0043668e-01
   3.8696364e-02   6.3158138e-02   1.0898551e-01   7.5268330e-02   1.0986943e+02   6.8604954e-01
   3.8174596e-02   6.1134866e-02   1.0272973e-01   6.7686552e-02   1.0969771e+02   7.0321766e-01
   3.7861590e-02   5.8654678e-02   9.6457834e-02   6.0448776e-02   1.0921406e+02   6.6909283e-01
   3.7715694e-02   5.5824448e-02   9.0172660e-02   5.3473858e-02   1.0860961e+02   6.8033033e-01
   3.7694246e-02   5.2757490e-02   8.3839544e-02   4.6819070e-02   1.0787035e+02   7.0714731e-01
   3.7755710e-02   4.9554762e-02   7.7467878e-02   4.0593304e-02   1.0663088e+02   6.8752815e-01
   3.7838592e-02   4.6283672e-02   7.1133098e-02   3.4900570e-02   1.0519958e+02   6.9520235e-01
   3.7865528e-02   4.2995866e-02   6.4891828e-02   2.9825836e-02   1.0329213e+02   6.8700371e-01
   3.7783836e-02   3.9754362e-02   5.8788510e-02   2.5418050e-02   1.0104506e+02   6.6638120e-01
   3.7577778e-02   3.6613478e-02   5.2908624e-02   2.1708890e-02   9.9133215e+01   6.6731312e-01
   3.7264220e-02   3.3614164e-02   4.7350234e-02   1.8712300e-02   9.7231489e+01   6.8750606e-01
   3.6872256e-02   3.0805876e-02   4.2180172e-02   1.6425808e-02   9.5150199e+01   6.8899765e-01
   3.6436110e-02   2.8243812e-02   3.7446126e-02   1.4832839e-02   9.2882648e+01   6.7187395e-01
   3.5993478e-02   2.5958364e-02   3.3192794e-02   1.3901569e-02   9.0596467e+01   6.7916485e-01
   3.5581424e-02   2.3955626e-02   2.9444930e-02   1.3592381e-02   8.8239917e+01   6.7808538e-01
   3.5254734e-02   2.2230672e-02   2.6195186e-02   1.3857741e-02   8.6004616e+01   6.6579276e-01
   3.5070516e-02   2.0771906e-02   2.3415742e-02   1.4639085e-02   8.4020301e+01   6.7008124e-01
   3.5071682e-02   1.9570876e-02   2.1075150e-02   1.5867185e-02   8.1472266e+01   6.7159788e-01
   3.5299724e-02   1.8617682e-02   1.9136656e-02   1.7464370e-02   7.9317283e+01   6.6516544e-01
   3.5781890e-02   1.7899554e-02   1.7551435e-02   1.9343680e-02   7.7535609e+01   6.6588925e-01
   3.6511500e-02   1.7405426e-02   1.6269589e-02   2.1408742e-02   7.4353896e+01   6.8436174e-01
   3.7450586e-02   1.7129240e-02   1.5244672e-02   2.3553444e-02   7.1236679e+01   6.7931026e-01
   3.8538412e-02   1.7062256e-02   1.4424159e-02   2.5656242e-02   6.8797767e+01   6.5979128e-01
   3.9699112e-02   1.7183446e-02   1.3756202e-02   2.7585972e-02   6.5499385e+01   6.9685920e-01
   4.0857662e-02   1.7479788e-02   1.3208715e-02   2.9217696e-02   6.2612193e+01   6.9272433e-01
   4.1944138e-02   1.7952084e-02   1.2760100e-02   3.0422168e-02   6.0048568e+01   6.5540701e-01
   4.2883726e-02   1.8598660e-02   1.2381008e-02   3.1095804e-02   5.6753061e+01   6.9276400e-01
   4.3594016e-02   1.9412564e-02   1.2048256e-02   3.1222380e-02   5.3951105e+01   6.9220782e-01
   4.3984548e-02   2.0380596e-02   1.1752038e-02   3.0839428e-02   5.0562122e+01   6.8576423e-01
   4.3986332e-02   2.1486098e-02   1.1483036e-02   3.0008674e-02   4.6978382e+01   7.1590512e-01
   4.3608314e-02   2.2716098e-02   1.1223177e-02   2.8822060e-02   4.4622929e+01   6.9700337e-01
   4.2935644e-02   2.4063136e-02   1.0949049e-02   2.7370360e-02   4.1456922e+01   6.9819873e-01
   4.2069016e-02   2.5515964e-02   1.0650857e-02   2.5740350e-02   3.7885803e+01   6.8073194e-01
   4.1101942e-02   2.7051732e-02   1.0329579e-02   2.4022568e-02   3.4387559e+01   6.6211940e-01
   4.0127670e-02   2.8658514e-02   9.9875668e-03   2.2297608e-02   3.0471855e+01   6.9439941e-01
   3.9224434e-02   3.0354754e-02   9.6305302e-03   2.0626184e-02   2.7120420e+01   6.6908645e-01
   3.8439486e-02   3.2176910e-02   9.2608114e-03   1.9050425e-02   2.4182626e+01   6.8385189e-01
   3.7779900e-02   3.4161874e-02   8.8816940e-03   1.7603636e-02   2.1198302e+01   7.0965529e-01
   3.7225530e-02   3.6334344e-02   8.4984338e-03   1.6306867e-02   1.7182990e+01   6.6523009e-01
   3.6746814e-02   3.8697354e-02   8.1126540e-03   1.5165341e-02   1.3486883e+01   6.6198429e-01
   3.6299768e-02   4.1225774e-02   7.7276346e-03   1.4170586e-02   1.1563938e+01   6.6274165e-01
   3.5815580e-02   4.3860368e-02   7.3491816e-03   1.3302082e-02   8.9739801e+00   6.6235335e-01
   3.5210260e-02   4.6508996e-02   6.9818208e-03   1.2538942e-02   6.4042542e+00   6.8154694e-01
   3.4443764e-02   4.9078156e-02   6.6299354e-03   1.1866593e-02   5.2997990e+00   6.9311931e-01
   3.3523930e-02   5.1497586e-02   6.3010302e-03   1.1268625e-02   3.6934707e+00   6.7776565e-01
   3.2454944e-02   5.3693958e-02   6.0010434e-03   1.0722998e-02   2.0838616e+00   6.5993243e-01
   3.1250514e-02   5.5594694e-02   5.7299276e-03   1.0214600e-02   1.8775247e+00   6.7582201e-01
   2.9940398e-02   5.7171014e-02   5.4860062e-03   9.7374074e-03   1.8144849e+00   6.7624585e-01
   2.8562066e-02   5.8410860e-02   5.2685304e-03   9.2846286e-03   1.2124009e+00   6.6836222e-01
   2.7167660e-02   5.9286136e-02   5.0798966e-03   8.8469626e-03   8.4864370e-01   6.5461516e-01
   2.5802566e-02   5.9766528e-02   4.9257086e-03   8.4145602e-03   8.2698278e-01   6.6760959e-01
   2.4491378e-02   5.9817038e-02   4.8084772e-03   7.9861934e-03   8.2710527e-01   6.8094355e-01
   2.3252396e-02   5.9432430e-02   4.7251580e-03   7.5668002e-03   8.2781059e-01   6.5930704e-01
   2.2108694e-02   5.8659278e-02   4.6710978e-03   7.1584272e-03   8.4258368e-01   6.5717698e-01
   2.1087220e-02   5.7550878e-02   4.6445730e-03   6.7682524e-03   8.4852175e-01   6.4909729e-01
   2.0215870e-02   5.6159966e-02   4.6464746e-03   6.4104334e-03   8.3050341e-01   6.7172837e-01
   1.9513297e-02   5.4560366e-02   4.6806584e-03   6.0995282e-03   8.2565098e-01   6.7018876e-01
   1.8983339e-02   5.2835890e-02   4.7554282e-03   5.8460284e-03   8.2289527e-01   6.4904311e-01
   1.8622909e-02   5.1052822e-02   4.8806052e-03   5.6542244e-03   8.2142552e-01   6.8059819e-01
   1.8427765e-02   4.9256518e-02   5.0657754e-03   5.5291062e-03   8.2836170e-01   6.7960821e-01
   1.8394991e-02   4.7502498e-02   5.3181942e-03   5.4799470e-03   8.4134788e-01   6.6271911e-01
   1.8523235e-02   4.5863418e-02   5.6424902e-03   5.5159136e-03   8.4869586e-01   6.7943263e-01
   1.8806407e-02   4.4397826e-02   6.0393566e-03   5.6440860e-03   8.1665710e-01   6.8555456e-01
   1.9231407e-02   4.3143790e-02   6.5040454e-03   5.8680720e-03   8.2127741e-01   6.5738619e-01
   1.9782545e-02   4.2123260e-02   7.0284220e-03   6.1870644e-03   8.4610923e-01   6.2759598e-01
   2.0436024e-02   4.1329496e-02   7.5981832e-03   6.5954166e-03   8.1797429e-01   5.2270750e-01
   2.1150446e-02   4.0735422e-02   8.1980578e-03   7.0842424e-03   8.1141584e-01   5.0942355e-01
   2.1866220e-02   4.0295206e-02   8.8147180e-03   7.6432826e-03   8.1300646e-01   4.5147180e-01
   2.2509082e-02   3.9930942e-02   9.4327940e-03   8.2620818e-03   8.1041702e-01   4.5121371e-01
   2.2999306e-02   3.9532350e-02   1.0033167e-02   8.9319174e-03   8.3176153e-01   4.6580408e+00
   2.3281770e-02   3.8971282e-02   1.0592640e-02   9.6409226e-03   8.0979361e-01   1.8006127e+01
   2.3345586e-02   3.8163780e-02   1.1094070e-02   1.0370740e-02   8.0448702e-01   3.7555159e+01
   2.3213118e-02   3.7093266e-02   1.1521744e-02   1.1096414e-02   8.3776561e-01   5.6794046e+01
   2.2934902e-02   3.5770134e-02   1.1873232e-02   1.1786659e-02   8.1866943e-01   7.2900583e+01
   2.2593402e-02   3.4225864e-02   1.2177540e-02   1.2400927e-02   8.0816610e-01   8.4288799e+01
   2.2311780e-02   3.2494334e-02   1.2469438e-02   1.2893826e-02   8.3950286e-01   9.0905615e+01
   2.2233998e-02   3.0598356e-02   1.2778393e-02   1.3232297e-02   8.2339594e-01   9.4238866e+01
   2.2485858e-02   2.8573768e-02   1.3131972e-02   1.3393513e-02   7.9401888e-01   9.5665529e+01
   2.3173276e-02   2.6470022e-02   1.3556759e-02   1.3381092e-02   8.1892743e-01   9.6416976e+01
   2.4389358e-02   2.4340390e-02   1.4076709e-02   1.3238337e-02   8.2868717e-01   9.6743666e+01
   2.6220792e-02   2.2233912e-02   1.4703984e-02   1.3014897e-02   8.1218429e-01   9.6577087e+01
   2.8743126e-02   2.0194974e-02   1.5445996e-02   1.2756147e-02   8.2790650e-01   9.5799885e+01
   3.2009084e-02   1.8270266e-02   1.6307253e-02   1.2500646e-02   8.3621059e-01   9.4699632e+01
   3.6049526e-02   1.6507062e-02   1.7284930e-02   1.2275541e-02   8.1696129e-01   9.3974668e+01
   4.0867328e-02   1.4945274e-02   1.8371096e-02   1.2105567e-02   8.1726826e-01   9.3766802e+01
   4.6434940e-02   1.3613480e-02   1.9552074e-02   1.2012171e-02   8.2627318e-01   9.3912384e+01
   5.2684884e-02   1.2533452e-02   2.0801434e-02   1.2015906e-02   8.2307050e-01   9.4110943e+01
   5.9513170e-02   1.1716903e-02   2.2085350e-02   1.2134565e-02   8.2243584e-01   9.4268967e+01
   6.6773490e-02   1.1161658e-02   2.3375670e-02   1.2379912e-02   8.2083946e-01   9.4610084e+01
   7.4274556e-02   1.0856313e-02   2.4638128e-02   1.2758416e-02   8.2602771e-01   9.5135377e+01
   8.1808526e-02   1.0782711e-02   2.5827382e-02   1.3273296e-02   8.3971507e-01   9.5938271e+01
   8.9125734e-02   1.0912016e-02   2.6899066e-02   1.3923965e-02   8.0709113e-01   9.6925593e+01
   9.5965154e-02   1.1203725e-02   2.7824036e-02   1.4697264e-02   7.9887205e-01   9.7712061e+01
   1.0207641e-01   1.1610249e-02   2.8582152e-02   1.5575872e-02   8.4156726e-01   9.8463080e+01
   1.0718013e-01   1.2076177e-02   2.9140812e-02   1.6545527e-02   8.3092467e-01   9.9195493e+01
   1.1104198e-01   1.2545542e-02   2.9464368e-02   1.7600339e-02   8.5442161e-01   9.9809313e+01
   1.1353004e-01   1.2973010e-02   2.9531280e-02   1.8752813e-02   8.5992075e-01   1.0032186e+02
   1.1463377e-01   1.3332222e-02   2.9360234e-02   2.0015966e-02   8.1557370e-01   1.0068222e+02
   1.1442415e-01   1.3616398e-02   2.8996198e-02   2.1390768e-02   8.4172262e-01   1.0091522e+02
   1.1300096e-01   1.3824918e-02   2.8459652e-02   2.2874056e-02   8.3996666e-01   1.0104035e+02
   1.1055657e-01   1.3960938e-02   2.7754000e-02   2.4465936e-02   8.2020792e-01   1.0098427e+02
   1.0735666e-01   1.4025592e-02   2.6879092e-02   2.6169040e-02   8.4469840e-01   1.0076915e+02
   1.0367324e-01   1.4015596e-02   2.5837582e-02   2.7975992e-02   8.4677089e-01   1.0070169e+02
   9.9754268e-02   1.3933540e-02   2.4638276e-02   2.9874548e-02   8.2770103e-01   1.0046015e+02
   9.5772466e-02   1.3778502e-02   2.3287554e-02   3.1857994e-02   8.3303719e-01   1.0012380e+02
   9.1797352e-02   1.3545352e-02   2.1813132e-02   3.3915228e-02   8.4593061e-01   9.9856449e+01
   8.7818540e-02   1.3238830e-02   2.0262608e-02   3.6019624e-02   8.3848377e-01   9.9288770e+01
   8.3792648e-02   1.2869028e-02   1.8673394e-02   3.8125298e-02   8.3959445e-01   9.8830035e+01
   7.9684496e-02   1.2445440e-02   1.7079317e-02   4.0182838e-02   8.3754134e-01   9.8276096e+01
   7.5505586e-02   1.1986742e-02   1.5520360e-02   4.2150208e-02   8.2410005e-01   9.7570459e+01
   7.1318884e-02   1.1522277e-02   1.4032235e-02   4.3970256e-02   8.3564111e-01   9.6762710e+01
   6.7229302e-02   1.1074715e-02   1.2642486e-02   4.5553346e-02   8.4869756e-01   9.5768089e+01
   6.3349428e-02   1.0653648e-02   1.1373078e-02   4.6790426e-02   8.6408030e-01   9.4755593e+01
   5.9761250e-02   1.0263466e-02   1.0237708e-02   4.7597004e-02   8.5761830e-01   9.3391486e+01
   5.6528028e-02   9.9032500e-03   9.2412244e-03   4.7909378e-02   8.3069678e-01   9.2203244e+01
   5.3686014e-02   9.5675610e-03   8.3833782e-03   4.7658804e-02   8.2873382e-01   9.0796218e+01
   5.1222866e-02   9.2510012e-03   7.6623930e-03   4.6846708e-02   8.1278060e-01   8.9041767e+01
   4.9084860e-02   8.9468370e-03   7.0768086e-03   4.5567836e-02   8.2755827e-01   8.7047080e+01
   4.7195878e-02   8.6529916e-03   6.6213014e-03   4.3952144e-02   8.4412617e-01   8.4772593e+01
   4.5479356e-02   8.3763498e-03   6.2846534e-03   4.2150608e-02   8.1559219e-01   8.3256344e+01
   4.3878742e-02   8.1260794e-03   6.0503962e-03   4.0301316e-02   8.2690148e-01   8.1232292e+01
   4.2359778e-02   7.9100726e-03   5.9016732e-03   3.8508096e-02   8.2574306e-01   7.9041636e+01
   4.0903970e-02   7.7324018e-03   5.8285094e-03   3.6864640e-02   8.1413415e-01   7.7269307e+01
   3.9512988e-02   7.5922704e-03   5.8211440e-03   3.5459382e-02   8.3647888e-01   7.5480112e+01
   3.8184094e-02   7.4819888e-03   5.8658638e-03   3.4369464e-02   8.4158877e-01   7.3722790e+01
   3.6902634e-02   7.3899006e-03   5.9454114e-03   3.3675806e-02   8.3709364e-01   7.0689693e+01
   3.5670762e-02   7.3078688e-03   6.0394620e-03   3.3469558e-02   8.4933416e-01   6.8189576e+01
   3.4498150e-02   7.2285558e-03   6.1341302e-03   3.3829454e-02   8.4399845e-01   6.5297795e+01
   3.3386666e-02   7.1448760e-03   6.2214488e-03   3.4831154e-02   8.3519446e-01   6.1708516e+01
   3.2316698e-02   7.0518692e-03   6.2932286e-03   3.6575318e-02   8.4662846e-01   5.9593841e+01
   3.1256942e-02   6.9436250e-03   6.3448992e-03   3.9168618e-02   8.4068931e-01   5.6380634e+01
   3.0193084e-02   6.8147758e-03   6.3791128e-03   4.2696830e-02   8.3527822e-01   5.3101955e+01
   2.9121620e-02   6.6677070e-03   6.4029744e-03   4.7229272e-02   8.3175861e-01   5.0249888e+01
   2.8051508e-02   6.5108890e-03   6.4245572e-03   5.2828124e-02   8.4304990e-01   4.7003201e+01
   2.6984652e-02   6.3482654e-03   6.4554040e-03   5.9550050e-02   8.5549581e-01   4.3662561e+01
   2.5911700e-02   6.1823328e-03   6.5144716e-03   6.7426530e-02   8.3946240e-01   3.9064576e+01
   2.4862004e-02   6.0227550e-03   6.6252018e-03   7.6452504e-02   8.3494239e-01   3.4724198e+01
   2.3895648e-02   5.8833562e-03   6.8098840e-03   8.6605180e-02   8.1977702e-01   3.0683130e+01
   2.3074198e-02   5.7779582e-03   7.0903722e-03   9.7810752e-02   8.2524376e-01   2.7114499e+01
   2.2458264e-02   5.7190522e-03   7.4891070e-03   1.0991596e-01   8.4376192e-01   2.3791969e+01
   2.2096578e-02   5.7160250e-03   8.0236442e-03   1.2269106e-01   8.2721773e-01   2.0503549e+01
   2.2031564e-02   5.7755740e-03   8.7069226e-03   1.3583524e-01   8.4538473e-01   1.9090730e+01
   2.2307640e-02   5.9027634e-03   9.5505022e-03   1.4903539e-01   8.5980104e-01   1.7082595e+01
   2.2961668e-02   6.0990612e-03   1.0564005e-02   1.6193635e-01   8.3882232e-01   1.4165479e+01
   2.4017182e-02   6.3634270e-03   1.1754563e-02   1.7406741e-01   8.2097078e-01   1.1826759e+01
   2.5483288e-02   6.6925198e-03   1.3129689e-02   1.8481256e-01   8.2710660e-01   9.4490188e+00
   2.7355938e-02   7.0784374e-03   1.4712398e-02   1.9349170e-01   8.4189561e-01   7.7326971e+00
   2.9628424e-02   7.5124240e-03   1.6540514e-02   1.9950629e-01   8.3074724e-01   6.1577418e+00
   3.2292604e-02   7.9862778e-03   1.8654732e-02   2.0233698e-01   8.4062047e-01   4.4035737e+00
   3.5315464e-02   8.4924480e-03   2.1099656e-02   2.0183118e-01   8.4339554e-01   3.1287932e+00
   3.8644824e-02   9.0229516e-03   2.3912710e-02   1.9842107e-01   8.4439458e-01   2.5086115e+00
   4.2249958e-02   9.5681094e-03   2.7126692e-02   1.9277379e-01   8.2020046e-01   1.8374921e+00
   4.6111490e-02   1.0117293e-02   3.0772620e-02   1.8551370e-01   8.2339146e-01   9.1026066e-01
   5.0192864e-02   1.0656463e-02   3.4864600e-02   1.7708417e-01   8.6205500e-01   6.8304892e-01
   5.4436170e-02   1.1175597e-02   3.9407292e-02   1.6777638e-01   8.1657310e-01   6.7795336e-01
   5.8745582e-02   1.1676317e-02   4.4387068e-02   1.5785525e-01   8.5491880e-01   6.3763385e-01
   6.2985740e-02   1.2161345e-02   4.9761012e-02   1.4754421e-01   8.0800813e-01   7.1567304e-01
   6.7012662e-02   1.2621110e-02   5.5454500e-02   1.3705255e-01   8.1213682e-01   6.4214429e-01
   7.0717098e-02   1.3048432e-02   6.1345006e-02   1.2658001e-01   8.8023639e-01   6.5849761e-01
   7.4042082e-02   1.3461190e-02   6.7270154e-02   1.1626431e-01   7.8018112e-01   6.7520158e-01
   7.6948710e-02   1.3888090e-02   7.3021004e-02   1.0613723e-01   9.1349685e-01   6.5751221e-01
   7.9368690e-02   1.4351014e-02   7.8362532e-02   9.6224494e-02   7.9715414e-01   6.8559408e-01
   8.1204964e-02   1.4878562e-02   8.3055762e-02   8.6643530e-02   8.1716005e-01   6.5547448e-01
   8.2402060e-02   1.5524720e-02   8.6871858e-02   7.7481318e-02   8.8757333e-01   6.5886586e-01
   8.3017680e-02   1.6366410e-02   8.9711822e-02   6.8775830e-02   7.3973931e-01   6.7712042e-01
   8.3198710e-02   1.7489632e-02   9.1604004e-02   6.0593804e-02   9.6739245e-01   6.8394150e-01
   8.3085428e-02   1.8976068e-02   9.2677504e-02   5.3020694e-02   6.9854711e-01   6.8456736e-01
   8.2772820e-02   2.0894656e-02   9.3252302e-02   4.6140986e-02   9.2543792e-01   6.6108162e-01
   8.2319638e-02   2.3303964e-02   9.3722468e-02   4.0029496e-02   6.7196386e-01   6.7456512e-01
   8.1748956e-02   2.6248186e-02   9.4436032e-02   3.4748082e-02   5.6922060e-01   6.7933374e-01
   8.1056056e-02   2.9749920e-02   9.5735106e-02   3.0327970e-02   7.9291603e-01   6.6436019e-01
   8.0219442e-02   3.3805430e-02   9.7948154e-02   2.6764266e-02   2.9700726e-02   6.5150554e-01
   7.9252576e-02   3.8379658e-02   1.0134657e-01   2.4031970e-02   2.0831223e+00   6.5433530e-01
   7.8223190e-02   4.3404724e-02   1.0614140e-01   2.2094846e-02   7.0867147e+00   6.9130118e-01
   7.7178736e-02   4.8774220e-02   1.1251860e-01   2.0916412e-02   2.8722112e+01   6.7265321e-01
   7.6109790e-02   5.4350868e-02   1.2065105e-01   2.0466460e-02   6.5337055e+01   6.4438213e-01
   7.4968334e-02   5.9974278e-02   1.3067172e-01   2.0735450e-02   8.9213129e+01   6.5631424e-01
   7.3708234e-02   6.5454024e-02   1.4262721e-01   2.1760044e-02   1.0154595e+02   6.3928314e-01
   7.2314926e-02   7.0556910e-02   1.5647358e-01   2.3612806e-02   1.0889670e+02   6.3656806e-01
   7.0767916e-02   7.5026684e-02   1.7205752e-01   2.6373820e-02   1.1180283e+02   6.4698239e-01
   6.9028652e-02   7.8640420e-02   1.8905985e-01   3.0119148e-02   1.1446680e+02   6.5492664e-01
   6.7080158e-02   8.1226580e-02   2.0699104e-01   3.4908612e-02   1.1485037e+02   6.5887732e-01
   6.4941700e-02   8.2742238e-02   2.2525132e-01   4.0789060e-02   1.1452707e+02   6.5484733e-01
   6.2663818e-02   8.3315750e-02   2.4325584e-01   4.7784818e-02   1.1385476e+02   6.5841663e-01
   6.0338626e-02   8.3113098e-02   2.6039214e-01   5.5880608e-02   1.1247342e+02   6.5683417e-01
   5.8084970e-02   8.2266696e-02   2.7594998e-01   6.5025714e-02   1.1135819e+02   6.6926344e-01
   5.5987806e-02   8.0848858e-02   2.8928574e-01   7.5107572e-02   1.1025360e+02   6.6012641e-01
   5.4099178e-02   7.8872304e-02   2.9989686e-01   8.5956412e-02   1.0951546e+02   6.5176340e-01
   5.2472968e-02   7.6382440e-02   3.0719364e-01   9.7344584e-02   1.0863723e+02   6.5586396e-01
   5.1138322e-02   7.3472930e-02   3.1035796e-01   1.0899062e-01   1.0769503e+02   6.4783151e-01
   5.0074286e-02   7.0283922e-02   3.0887554e-01   1.2063031e-01   1.0687478e+02   6.6346025e-01
   4.9225760e-02   6.7013850e-02   3.0291488e-01   1.3198544e-01   1.0620933e+02   6.5690786e-01
   4.8525072e-02   6.3858940e-02   2.9306830e-01   1.4274744e-01   1.0575413e+02   6.3804453e-01
   4.7882826e-02   6.0969428e-02   2.8031404e-01   1.5262069e-01   1.0559778e+02   6.5950461e-01
   4.7193278e-02   5.8466530e-02   2.6578818e-01   1.6124915e-01   1.0575646e+02   6.8242402e-01
   4.6369232e-02   5.6455880e-02   2.5041662e-01   1.6815651e-01   1.0563430e+02   6.7613241e-01
   4.5387304e-02   5.5023180e-02   2.3497778e-01   1.7287130e-01   1.0530913e+02   6.6611543e-01
   4.4308910e-02   5.4223614e-02   2.2013404e-01   1.7497227e-01   1.0492763e+02   6.7992371e-01
   4.3221760e-02   5.4060686e-02   2.0638898e-01   1.7405704e-01   1.0432167e+02   6.9312469e-01
   4.2209924e-02   5.4492354e-02   1.9406909e-01   1.7008307e-01   1.0348871e+02   6.8907854e-01
   4.1348292e-02   5.5445426e-02   1.8329620e-01   1.6350357e-01   1.0265289e+02   6.9295285e-01
   4.0669380e-02   5.6816896e-02   1.7398071e-01   1.5498074e-01   1.0204072e+02   6.9218027e-01
   4.0180588e-02   5.8467158e-02   1.6583632e-01   1.4522964e-01   1.0130802e+02   6.7950681e-01
   3.9877486e-02   6.0214040e-02   1.5846073e-01   1.3487266e-01   1.0022850e+02   6.7500442e-01
   3.9732770e-02   6.1823738e-02   1.5141803e-01   1.2438574e-01   9.8885656e+01   6.7890598e-01
   3.9702530e-02   6.3016564e-02   1.4428466e-01   1.1415926e-01   9.7652107e+01   7.0241886e-01
   3.9733732e-02   6.3568208e-02   1.3668911e-01   1.0448903e-01   9.6796022e+01   6.9314479e-01
   3.9769070e-02   6.3352020e-02   1.2847208e-01   9.5568972e-02   9.5873642e+01   6.5510130e-01
   3.9756006e-02   6.2322510e-02   1.1972601e-01   8.7488788e-02   9.4590737e+01   6.7320833e-01
   3.9675218e-02   6.0553698e-02   1.1061415e-01   8.0248960e-02   9.3022604e+01   6.8233946e-01
   3.9539292e-02   5.8165914e-02   1.0135821e-01   7.3802700e-02   9.1707338e+01   6.5695644e-01
   3.9356168e-02   5.5265674e-02   9.2229032e-02   6.8061648e-02   9.0322393e+01   6.6023754e-01
   3.9134984e-02   5.1986966e-02   8.3448400e-02   6.2882654e-02   8.8175983e+01   6.6150033e-01
   3.8897340e-02   4.8479600e-02   7.5170376e-02   5.8088918e-02   8.6062934e+01   6.5286160e-01
   3.8655982e-02   4.4872296e-02   6.7462724e-02   5.3511528e-02   8.3344715e+01   6.8022634e-01
   3.8418618e-02   4.1258776e-02   6.0355092e-02   4.9058428e-02   8.0214242e+01   6.9236930e-01
   3.8202412e-02   3.7708710e-02   5.3901204e-02   4.4729064e-02   7.7765341e+01   6.6422341e-01
   3.8015772e-02   3.4277850e-02   4.8146390e-02   4.0572330e-02   7.4655186e+01   6.7524640e-01
   3.7836178e-02   3.1008374e-02   4.3083392e-02   3.6663398e-02   7.1189492e+01   6.7981892e-01
   3.7603150e-02   2.7924522e-02   3.8653174e-02   3.3059752e-02   6.7953152e+01   6.7880865e-01
   3.7237484e-02   2.5027526e-02   3.4786526e-02   2.9798244e-02   6.4382213e+01   7.0729954e-01
   3.6691114e-02   2.2316696e-02   3.1423048e-02   2.6921896e-02   6.0772084e+01   6.7834986e-01
   3.5967524e-02   1.9800072e-02   2.8504670e-02   2.4471486e-02   5.7886600e+01   6.6357448e-01
   3.5101620e-02   1.7477330e-02   2.5970150e-02   2.2472770e-02   5.5064507e+01   6.9534473e-01
   3.4137916e-02   1.5352116e-02   2.3757344e-02   2.0934030e-02   5.1777288e+01   6.8810720e-01
   3.3114670e-02   1.3449024e-02   2.1833950e-02   1.9860228e-02   4.8608812e+01   6.8499119e-01
   3.2053366e-02   1.1791881e-02   2.0194826e-02   1.9251519e-02   4.5382404e+01   6.9745817e-01
   3.0965680e-02   1.0390477e-02   1.8835028e-02   1.9095670e-02   4.2890393e+01   6.7817518e-01
   2.9874800e-02   9.2434782e-03   1.7754658e-02   1.9365481e-02   4.1040305e+01   6.6801732e-01
   2.8802666e-02   8.3424222e-03   1.6955062e-02   2.0014814e-02   3.9554668e+01   6.8847477e-01
   2.7758492e-02   7.6780348e-03   1.6429738e-02   2.0992912e-02   3.7715599e+01   6.9874150e-01
   2.6757622e-02   7.2403458e-03   1.6159371e-02   2.2241350e-02   3.5651053e+01   6.9226691e-01
   2.5815152e-02   7.0194524e-03   1.6107024e-02   2.3687814e-02   3.4224261e+01   6.8530286e-01
   2.4934270e-02   7.0027144e-03   1.6217619e-02   2.5246342e-02   3.1763759e+01   6.8524854e-01
   2.4113840e-02   7.1731032e-03   1.6418484e-02   2.6808986e-02   2.9414787e+01   6.6558005e-01
   2.3370394e-02   7.5132526e-03   1.6628978e-02   2.8251286e-02   2.8405457e+01   6.7598568e-01
   2.2744712e-02   8.0035792e-03   1.6758029e-02   2.9449344e-02   2.8066679e+01   6.8607680e-01
   2.2270628e-02   8.6242508e-03   1.6724276e-02   3.0292102e-02   2.7758663e+01   6.6329048e-01
   2.1964458e-02   9.3624528e-03   1.6488158e-02   3.0673520e-02   2.6802378e+01   6.9157886e-01
   2.1835600e-02   1.0211261e-02   1.6050420e-02   3.0543460e-02   2.6049119e+01   6.7314019e-01
   2.1884092e-02   1.1169005e-02   1.5444051e-02   2.9942656e-02   2.4896148e+01   6.6795433e-01
   2.2095136e-02   1.2242316e-02   1.4706604e-02   2.8929400e-02   2.3629274e+01   7.0538692e-01
   2.2434948e-02   1.3444094e-02   1.3871701e-02   2.7572998e-02   2.2738185e+01   6.8837578e-01
   2.2855604e-02   1.4790182e-02   1.2982726e-02   2.5971652e-02   2.0253227e+01   7.0158205e-01
   2.3301132e-02   1.6300050e-02   1.2080871e-02   2.4211144e-02   1.7146683e+01   7.0008109e-01
   2.3712662e-02   1.8004352e-02   1.1198890e-02   2.2357682e-02   1.5221754e+01   6.9079492e-01
   2.4030082e-02   1.9946612e-02   1.0362184e-02   2.0468122e-02   1.3290312e+01   7.0268492e-01
   2.4202790e-02   2.2173456e-02   9.5905258e-03   1.8595862e-02   1.0961320e+01   6.8182572e-01
   2.4212122e-02   2.4727504e-02   8.8975712e-03   1.6786293e-02   9.9010592e+00   6.8775580e-01
   2.4057094e-02   2.7652712e-02   8.2875192e-03   1.5069114e-02   9.2608121e+00   6.7911138e-01
   2.3747558e-02   3.0997690e-02   7.7611624e-03   1.3464869e-02   7.0412184e+00   6.5805733e-01
   2.3323260e-02   3.4815764e-02   7.3162064e-03   1.1983719e-02   5.1763902e+00   6.6963198e-01
   2.2843404e-02   3.9163918e-02   6.9455438e-03   1.0629724e-02   4.7473094e+00   6.7923007e-01
   2.2369704e-02   4.4075424e-02   6.6379136e-03   9.4064368e-03   4.2680029e+00   6.9462927e-01
   2.1954050e-02   4.9544816e-02   6.3800272e-03   8.3129108e-03   3.4199231e+00   6.8513054e-01
   2.1634392e-02   5.5540838e-02   6.1654076e-03   7.3484578e-03   2.2794192e+00   6.6871189e-01
   2.1435096e-02   6.1997768e-02   5.9931328e-03   6.5140206e-03   1.6420084e+00   6.6669261e-01
   2.1360032e-02   6.8789754e-02   5.8606658e-03   5.8064112e-03   1.7227969e+00   6.6459483e-01
   2.1403554e-02   7.5734082e-02   5.7651286e-03   5.2184224e-03   1.5836463e+00   6.6081931e-01
   2.1562010e-02   8.2620824e-02   5.7064352e-03   4.7394166e-03   1.3030260e+00   6.8322270e-01
   2.1830630e-02   8.9212298e-02   5.6835508e-03   4.3570266e-03   9.8073619e-01   7.0662240e-01
   2.2201582e-02   9.5220550e-02   5.6910896e-03   4.0617604e-03   7.9785648e-01   6.9010794e-01
   2.2663514e-02   1.0035504e-01   5.7231160e-03   3.8479434e-03   8.6640501e-01   6.8984892e-01
   2.3204314e-02   1.0446553e-01   5.7747638e-03   3.7121594e-03   8.2477934e-01   6.9507344e-01
   2.3814920e-02   1.0754477e-01   5.8423194e-03   3.6483104e-03   8.1748746e-01   6.9512587e-01
   2.4492810e-02   1.0957225e-01   5.9200576e-03   3.6459276e-03   8.4947808e-01   6.8607364e-01
   2.5243954e-02   1.1050419e-01   6.0041068e-03   3.6972098e-03   8.2895587e-01   6.7995194e-01
   2.6074880e-02   1.1029677e-01   6.1022432e-03   3.7983612e-03   8.3220872e-01   6.7763694e-01
   2.6995178e-02   1.0892020e-01   6.2270882e-03   3.9509340e-03   8.3653849e-01   6.7544917e-01
   2.8037286e-02   1.0643875e-01   6.3915184e-03   4.1635984e-03   8.2943043e-01   6.8345600e-01
   2.9257524e-02   1.0298054e-01   6.6097548e-03   4.4458208e-03   8.2997181e-01   6.8038460e-01
   3.0716530e-02   9.8709622e-02   6.8951478e-03   4.8088464e-03   8.4846137e-01   6.8525410e-01
   3.2455702e-02   9.3824152e-02   7.2591640e-03   5.2682898e-03   8.2033572e-01   6.6315951e-01
   3.4489416e-02   8.8551858e-02   7.7079124e-03   5.8379512e-03   8.1388340e-01   6.7126863e-01
   3.6812122e-02   8.3154466e-02   8.2502584e-03   6.5264334e-03   8.4211146e-01   6.6736243e-01
   3.9390562e-02   7.7854036e-02   8.9009100e-03   7.3376300e-03   8.2238509e-01   6.9834266e-01
   4.2159752e-02   7.2812772e-02   9.6694142e-03   8.2684146e-03   8.2675576e-01   7.0405808e-01
   4.5024036e-02   6.8148492e-02   1.0559271e-02   9.3091734e-03   8.3905349e-01   6.4298061e-01
   4.7871766e-02   6.3924078e-02   1.1570838e-02   1.0444910e-02   8.4493127e-01   7.1544541e-01
   5.0575864e-02   6.0136428e-02   1.2700186e-02   1.1655490e-02   8.3759096e-01   5.7100578e-01
   5.2983348e-02   5.6718100e-02   1.3932627e-02   1.2914182e-02   8.3677278e-01   5.7475714e-01
   5.4937312e-02   5.3560118e-02   1.5244932e-02   1.4180022e-02   8.5130642e-01   4.8078810e-01
   5.6253540e-02   5.0502294e-02   1.6612694e-02   1.5398460e-02   8.0599240e-01   4.4915966e-01
   5.6794182e-02   4.7379338e-02   1.8004764e-02   1.6501249e-02   8.2233008e-01   4.3323598e-01
   5.6566540e-02   4.4115312e-02   1.9376182e-02   1.7415861e-02   8.3986244e-01   1.4750095e+00
   5.5633474e-02   4.0746266e-02   2.0668770e-02   1.8077092e-02   8.1321148e-01   1.3575213e+01
   5.4110002e-02   3.7359746e-02   2.1825690e-02   1.8429708e-02   8.3327149e-01   3.7712090e+01
   5.2181022e-02   3.4018634e-02   2.2791056e-02   1.8461414e-02   8.1323531e-01   6.0797825e+01
   5.0012014e-02   3.0757094e-02   2.3523976e-02   1.8205883e-02   8.2207247e-01   7.6914995e+01
   4.7747098e-02   2.7605394e-02   2.4032666e-02   1.7716362e-02   8.3942056e-01   8.6034024e+01
   4.5526938e-02   2.4592636e-02   2.4347012e-02   1.7057479e-02   8.1742479e-01   9.0877463e+01
   4.3478488e-02   2.1738198e-02   2.4502420e-02   1.6291030e-02   8.1996309e-01   9.4206187e+01
   4.1703588e-02   1.9054400e-02   2.4554950e-02   1.5478853e-02   8.2656620e-01   9.6159238e+01
   4.0258720e-02   1.6566252e-02   2.4561038e-02   1.4677527e-02   8.2003688e-01   9.7430338e+01
   3.9170888e-02   1.4301604e-02   2.4566610e-02   1.3927073e-02   7.9181402e-01   9.7890229e+01
   3.8473196e-02   1.2273552e-02   2.4613392e-02   1.3258588e-02   8.2250458e-01   9.8037140e+01
   3.8207192e-02   1.0484808e-02   2.4738956e-02   1.2690537e-02   8.3199467e-01   9.8075209e+01
   3.8395480e-02   8.9349396e-03   2.4965952e-02   1.2228202e-02   7.9644147e-01   9.7537091e+01
   3.9026422e-02   7.6260338e-03   2.5303838e-02   1.1867524e-02   8.3968728e-01   9.7133295e+01
   4.0076964e-02   6.5566536e-03   2.5773874e-02   1.1602536e-02   8.3448398e-01   9.7138144e+01
   4.1534928e-02   5.7163798e-03   2.6410988e-02   1.1438992e-02   8.1388605e-01   9.7402592e+01
   4.3370934e-02   5.0880282e-03   2.7248340e-02   1.1387651e-02   8.2252717e-01   9.7867655e+01
   4.5506172e-02   4.6484566e-03   2.8311248e-02   1.1457512e-02   7.9370932e-01   9.8221080e+01
   4.7819134e-02   4.3735102e-03   2.9612518e-02   1.1663759e-02   8.1923281e-01   9.8619060e+01
   5.0179312e-02   4.2393994e-03   3.1149656e-02   1.2027137e-02   8.4582426e-01   9.9197458e+01
   5.2474318e-02   4.2197552e-03   3.2908428e-02   1.2565194e-02   8.3725183e-01   9.9774876e+01
   5.4593584e-02   4.2866776e-03   3.4863574e-02   1.3291127e-02   8.2811996e-01   1.0044815e+02
   5.6412658e-02   4.4125632e-03   3.6968920e-02   1.4231074e-02   8.2652722e-01   1.0095060e+02
   5.7830518e-02   4.5729132e-03   3.9143424e-02   1.5429380e-02   8.4629142e-01   1.0132121e+02
   5.8795540e-02   4.7491238e-03   4.1285920e-02   1.6927277e-02   8.1432715e-01   1.0182463e+02
   5.9293380e-02   4.9303128e-03   4.3306974e-02   1.8754972e-02   8.0811425e-01   1.0219860e+02
   5.9348584e-02   5.1122110e-03   4.5130602e-02   2.0942846e-02   8.5814332e-01   1.0241521e+02
   5.9004048e-02   5.2915520e-03   4.6706688e-02   2.3529760e-02   8.4970200e-01   1.0242757e+02
   5.8305070e-02   5.4644328e-03   4.8032616e-02   2.6556576e-02   8.3110180e-01   1.0245275e+02
   5.7331740e-02   5.6289030e-03   4.9130116e-02   3.0053032e-02   8.4375516e-01   1.0260144e+02
   5.6188156e-02   5.7873334e-03   4.9999776e-02   3.4033320e-02   8.4969614e-01   1.0251908e+02
   5.4963798e-02   5.9472164e-03   5.0618990e-02   3.8503608e-02   8.4087162e-01   1.0243512e+02
   5.3724392e-02   6.1192820e-03   5.0975220e-02   4.3459944e-02   8.3622696e-01   1.0235980e+02
   5.2505758e-02   6.3133798e-03   5.1051010e-02   4.8869472e-02   8.4631306e-01   1.0203196e+02
   5.1326396e-02   6.5368448e-03   5.0818792e-02   5.4657310e-02   8.4062249e-01   1.0157529e+02
   5.0215586e-02   6.7955548e-03   5.0283776e-02   6.0704518e-02   8.3554400e-01   1.0116180e+02
   4.9224090e-02   7.0912498e-03   4.9468134e-02   6.6863384e-02   8.4501359e-01   1.0089704e+02
   4.8399472e-02   7.4193854e-03   4.8375230e-02   7.2954216e-02   8.4438510e-01   1.0052261e+02
   4.7745760e-02   7.7678482e-03   4.7011986e-02   7.8748364e-02   8.2454458e-01   1.0000001e+02
   4.7221886e-02   8.1184128e-03   4.5410206e-02   8.3956080e-02   8.2220581e-01   9.9301215e+01
   4.6770516e-02   8.4533898e-03   4.3602916e-02   8.8258046e-02   8.4419948e-01   9.8145959e+01
   4.6323524e-02   8.7562430e-03   4.1601466e-02   9.1375136e-02   8.2765612e-01   9.6979161e+01
   4.5821156e-02   9.0140786e-03   3.9426052e-02   9.3037980e-02   8.3390642e-01   9.5708413e+01
   4.5264802e-02   9.2205930e-03   3.7127678e-02   9.3074686e-02   8.4444237e-01   9.3890942e+01
   4.4697094e-02   9.3697514e-03   3.4757626e-02   9.1552100e-02   8.0519666e-01   9.2068286e+01
   4.4144822e-02   9.4600112e-03   3.2354140e-02   8.8672100e-02   8.4021855e-01   8.9839796e+01
   4.3610542e-02   9.4997734e-03   2.9954646e-02   8.4718120e-02   8.6272846e-01   8.7137217e+01
   4.3085960e-02   9.4999088e-03   2.7600564e-02   8.0007678e-02   8.2354838e-01   8.5120643e+01
   4.2573338e-02   9.4703092e-03   2.5324624e-02   7.4792964e-02   8.4378406e-01   8.3109206e+01
   4.2072884e-02   9.4170444e-03   2.3138872e-02   6.9306780e-02   8.4710013e-01   8.0461077e+01
   4.1555192e-02   9.3402248e-03   2.1053280e-02   6.3780104e-02   8.2261842e-01   7.7770658e+01
   4.0965046e-02   9.2348188e-03   1.9090044e-02   5.8422558e-02   8.3269824e-01   7.5007386e+01
   4.0229778e-02   9.0864832e-03   1.7268984e-02   5.3432708e-02   8.3274229e-01   7.2169951e+01
   3.9288762e-02   8.8745944e-03   1.5595586e-02   4.8988664e-02   8.2573002e-01   6.9313516e+01
   3.8134304e-02   8.5843608e-03   1.4072342e-02   4.5247698e-02   8.2298775e-01   6.6239039e+01
   3.6813100e-02   8.2170682e-03   1.2706735e-02   4.2339676e-02   8.3553097e-01   6.2865803e+01
   3.5400394e-02   7.7909240e-03   1.1503654e-02   4.0352802e-02   8.4854536e-01   5.8668618e+01
   3.3963894e-02   7.3301496e-03   1.0464986e-02   3.9345888e-02   8.3669011e-01   5.4182993e+01
   3.2550540e-02   6.8557630e-03   9.5862024e-03   3.9377276e-02   8.3149006e-01   5.0960633e+01
   3.1208392e-02   6.3847138e-03   8.8556306e-03   4.0507926e-02   8.1883154e-01   4.7241300e+01
   2.9979340e-02   5.9316446e-03   8.2616254e-03   4.2788230e-02   8.1959935e-01   4.2654208e+01
   2.8885900e-02   5.5065262e-03   7.7895136e-03   4.6249476e-02   8.5425916e-01   3.8430249e+01
   2.7941916e-02   5.1146162e-03   7.4235606e-03   5.0909820e-02   8.5350371e-01   3.3858756e+01
   2.7143418e-02   4.7625788e-03   7.1515924e-03   5.6790336e-02   8.1908325e-01   3.0538469e+01
   2.6473574e-02   4.4584210e-03   6.9611492e-03   6.3904790e-02   8.1033600e-01   2.7635271e+01
   2.5925106e-02   4.2087904e-03   6.8349050e-03   7.2231956e-02   8.2433324e-01   2.4535605e+01
   2.5494956e-02   4.0199322e-03   6.7552812e-03   8.1697894e-02   8.4884994e-01   2.2089450e+01
   2.5177134e-02   3.8972996e-03   6.7195826e-03   9.2214480e-02   8.4584215e-01   1.8908678e+01
   2.4967752e-02   3.8440782e-03   6.7386878e-03   1.0369881e-01   8.3824101e-01   1.6971432e+01
   2.4854198e-02   3.8596434e-03   6.8294080e-03   1.1601385e-01   8.6120050e-01   1.5402216e+01
   2.4795320e-02   3.9395162e-03   7.0183676e-03   1.2893550e-01   8.4428150e-01   1.2084832e+01
   2.4742968e-02   4.0765374e-03   7.3358504e-03   1.4218484e-01   8.3962123e-01   1.0324526e+01
   2.4673794e-02   4.2628778e-03   7.8117432e-03   1.5546656e-01   8.5784516e-01   9.2591625e+00
   2.4575364e-02   4.4940068e-03   8.4835012e-03   1.6841293e-01   8.2881178e-01   7.2321222e+00
   2.4440138e-02   4.7666754e-03   9.3959218e-03   1.8053903e-01   8.3595415e-01   5.9353631e+00
   2.4269774e-02   5.0757062e-03   1.0598554e-02   1.9124600e-01   8.4999630e-01   4.3927375e+00
   2.4062462e-02   5.4149024e-03   1.2143823e-02   1.9992268e-01   8.2042786e-01   3.4155595e+00
   2.3819318e-02   5.7742390e-03   1.4078981e-02   2.0605300e-01   8.3285159e-01   3.1962956e+00
   2.3574596e-02   6.1420616e-03   1.6445986e-02   2.0911292e-01   8.3076842e-01   2.3192919e+00
   2.3413898e-02   6.5108220e-03   1.9285190e-02   2.0885766e-01   8.3137513e-01   1.9633561e+00
   2.3444066e-02   6.8789500e-03   2.2630060e-02   2.0559264e-01   8.3120573e-01   1.5252374e+00
   2.3753634e-02   7.2517682e-03   2.6496668e-02   1.9980440e-01   8.1014523e-01   8.1130446e-01
   2.4405214e-02   7.6419478e-03   3.0878460e-02   1.9195975e-01   8.5582451e-01   7.2439881e-01
   2.5434130e-02   8.0740730e-03   3.5742068e-02   1.8252408e-01   8.1583444e-01   6.9272183e-01
   2.6854058e-02   8.5805784e-03   4.1030174e-02   1.7193191e-01   8.3039846e-01   6.7973879e-01
   2.8662520e-02   9.1889808e-03   4.6680716e-02   1.6054168e-01   8.7303839e-01   6.6382746e-01
   3.0842978e-02   9.9177594e-03   5.2616556e-02   1.4863654e-01   8.2020044e-01   6.3210917e-01
   3.3374076e-02   1.0780769e-02   5.8731420e-02   1.3651322e-01   8.5321659e-01   6.7608096e-01
   3.6225336e-02   1.1794650e-02   6.4894232e-02   1.2443800e-01   8.0320831e-01   6.5637753e-01
   3.9342286e-02   1.2973588e-02   7.0964726e-02   1.1259818e-01   8.5513509e-01   6.4953355e-01
   4.2637732e-02   1.4324774e-02   7.6808096e-02   1.0115524e-01   8.2865315e-01   6.5961019e-01
   4.6000502e-02   1.5861410e-02   8.2259792e-02   9.0289222e-02   7.9149477e-01   6.6317088e-01
   4.9303838e-02   1.7600732e-02   8.7207758e-02   8.0158616e-02   8.6813875e-01   6.6148650e-01
   5.2414384e-02   1.9558064e-02   9.1662956e-02   7.0841540e-02   7.3773800e-01   6.5028545e-01
   5.5208400e-02   2.1757298e-02   9.5660826e-02   6.2395956e-02   8.9777276e-01   6.5764263e-01
   5.7570854e-02   2.4221110e-02   9.9328350e-02   5.4877868e-02   7.8316027e-01   6.7693765e-01
   5.9408328e-02   2.6953928e-02   1.0289466e-01   4.8311678e-02   8.2566460e-01   6.6666356e-01
   6.0640896e-02   2.9943582e-02   1.0652647e-01   4.2714368e-02   8.9850548e-01   6.6502141e-01
   6.1177654e-02   3.3171640e-02   1.1038674e-01   3.8090432e-02   7.0566378e-01   6.5542756e-01
   6.0985508e-02   3.6626632e-02   1.1469509e-01   3.4424936e-02   9.4999989e-01   6.3568038e-01
   6.0154364e-02   4.0297368e-02   1.1962617e-01   3.1680360e-02   4.4937747e-01   6.7683616e-01
   5.8835164e-02   4.4165976e-02   1.2529675e-01   2.9793580e-02   7.9277003e-01   6.7613330e-01
   5.7174854e-02   4.8220802e-02   1.3184275e-01   2.8689788e-02   4.1387290e-01   6.5046910e-01
   5.5325512e-02   5.2446732e-02   1.3940614e-01   2.8293172e-02   4.9920606e-01   6.5712233e-01
   5.3447822e-02   5.6793052e-02   1.4808250e-01   2.8548520e-02   3.2381379e+00   6.6898245e-01
   5.1692038e-02   6.1177666e-02   1.5799791e-01   2.9429086e-02   1.2534005e+01   6.8106273e-01
   5.0183486e-02   6.5524264e-02   1.6931709e-01   3.0933076e-02   4.2026585e+01   6.5600709e-01
   4.9013410e-02   6.9752682e-02   1.8211490e-01   3.3086682e-02   7.4581250e+01   6.4488672e-01
   4.8235078e-02   7.3736344e-02   1.9633802e-01   3.5939678e-02   9.1211213e+01   6.5298513e-01
   4.7856574e-02   7.7288650e-02   2.1187588e-01   3.9542982e-02   1.0145126e+02   6.7476252e-01
   4.7856894e-02   8.0209500e-02   2.2861988e-01   4.3931278e-02   1.0604027e+02   6.8057942e-01
   4.8211556e-02   8.2346394e-02   2.4640278e-01   4.9149544e-02   1.0758655e+02   6.4592747e-01
   4.8870358e-02   8.3606770e-02   2.6496244e-01   5.5253672e-02   1.0887168e+02   6.4999109e-01
   4.9759196e-02   8.4031742e-02   2.8403998e-01   6.2265594e-02   1.0815570e+02   6.5290910e-01
   5.0819488e-02   8.3793856e-02   3.0342350e-01   7.0150282e-02   1.0703104e+02   6.6735211e-01
   5.2024836e-02   8.3036890e-02   3.2281582e-01   7.8817634e-02   1.0496924e+02   6.9357358e-01
   5.3356270e-02   8.1826730e-02   3.4173964e-01   8.8123838e-02   1.0341377e+02   6.6859254e-01
   5.4746440e-02   8.0137600e-02   3.5965458e-01   9.7888272e-02   1.0293394e+02   6.5244184e-01
   5.6106614e-02   7.7888466e-02   3.7600000e-01   1.0790807e-01   1.0332816e+02   6.5425323e-01
   5.7358666e-02   7.5077174e-02   3.9015248e-01   1.1790096e-01   1.0395070e+02   6.5040055e-01
   5.8409520e-02   7.1771208e-02   4.0133486e-01   1.2758002e-01   1.0382318e+02   6.5939827e-01
   5.9162850e-02   6.8099796e-02   4.0855314e-01   1.3679289e-01   1.0370142e+02   6.6535483e-01
   5.9530314e-02   6.4274612e-02   4.1106152e-01   1.4540628e-01   1.0299822e+02   6.5241719e-01
   5.9442048e-02   6.0503334e-02   4.0867866e-01   1.5327992e-01   1.0206323e+02   6.7107007e-01
   5.8854948e-02   5.6954238e-02   4.0150302e-01   1.6038433e-01   1.0157577e+02   6.8532385e-01
   5.7803348e-02   5.3775342e-02   3.8991766e-01   1.6667494e-01   1.0087722e+02   6.4714245e-01
   5.6403870e-02   5.1100592e-02   3.7461006e-01   1.7198400e-01   1.0000957e+02   6.6871590e-01
   5.4773976e-02   4.9033248e-02   3.5622770e-01   1.7606490e-01   9.9333520e+01   7.1544723e-01
   5.3043060e-02   4.7631444e-02   3.3536796e-01   1.7865297e-01   9.8872438e+01   6.7988054e-01
   5.1338364e-02   4.6911732e-02   3.1284232e-01   1.7952852e-01   9.8487060e+01   6.4434425e-01
   4.9737886e-02   4.6846680e-02   2.8956536e-01   1.7839394e-01   9.7999952e+01   6.6181374e-01
   4.8284136e-02   4.7376634e-02   2.6626822e-01   1.7502354e-01   9.7514428e+01   6.8326100e-01
   4.7012516e-02   4.8418458e-02   2.4351986e-01   1.6956220e-01   9.6821403e+01   6.7620121e-01
   4.5974020e-02   4.9865204e-02   2.2184484e-01   1.6231782e-01   9.5855815e+01   6.6575877e-01
   4.5195554e-02   5.1564340e-02   2.0170276e-01   1.5368230e-01   9.5086246e+01   6.8287542e-01
   4.4663634e-02   5.3314028e-02   1.8338670e-01   1.4415958e-01   9.4311519e+01   6.8151691e-01
   4.4355238e-02   5.4862580e-02   1.6697556e-01   1.3419720e-01   9.3828042e+01   6.6311280e-01
   4.4248914e-02   5.5910720e-02   1.5241598e-01   1.2415782e-01   9.3461929e+01   6.8089994e-01
   4.4317282e-02   5.6217310e-02   1.3954145e-01   1.1430156e-01   9.2770699e+01   6.8165768e-01
   4.4498476e-02   5.5671234e-02   1.2811968e-01   1.0480688e-01   9.2196388e+01   6.7229350e-01
   4.4696224e-02   5.4310316e-02   1.1798191e-01   9.5811632e-02   9.1147612e+01   6.8456338e-01
   4.4815086e-02   5.2286810e-02   1.0899309e-01   8.7372512e-02   8.9877602e+01   6.8044899e-01
   4.4788490e-02   4.9742632e-02   1.0104548e-01   7.9487746e-02   8.8773378e+01   6.9260477e-01
   4.4562932e-02   4.6798854e-02   9.4072816e-02   7.2140904e-02   8.7478371e+01   6.8703312e-01
   4.4092766e-02   4.3593000e-02   8.7977406e-02   6.5301748e-02   8.6287666e+01   6.8307522e-01
   4.3387160e-02   4.0257570e-02   8.2643024e-02   5.8910312e-02   8.4743947e+01   6.9488830e-01
   4.2496694e-02   3.6898944e-02   7.7940242e-02   5.2895924e-02   8.2887132e+01   6.7727244e-01
   4.1467516e-02   3.3589990e-02   7.3742024e-02   4.7223132e-02   8.0440237e+01   6.8844613e-01
   4.0346374e-02   3.0385864e-02   6.9990050e-02   4.1888646e-02   7.7484960e+01   6.8449887e-01
   3.9170816e-02   2.7329966e-02   6.6673142e-02   3.6912034e-02   7.4514647e+01   6.8635314e-01
   3.7949274e-02   2.4452926e-02   6.3751340e-02   3.2326368e-02   6.9947383e+01   6.8540283e-01
   3.6681308e-02   2.1772122e-02   6.1123502e-02   2.8152342e-02   6.5680145e+01   6.6680439e-01
   3.5367580e-02   1.9301836e-02   5.8706222e-02   2.4411712e-02   6.2599459e+01   6.9196677e-01
   3.4016286e-02   1.7065842e-02   5.6497466e-02   2.1136526e-02   5.8830639e+01   6.7549973e-01
   3.2666468e-02   1.5082622e-02   5.4505350e-02   1.8349809e-02   5.5357734e+01   6.8492941e-01
   3.1358216e-02   1.3361138e-02   5.2701214e-02   1.6058207e-02   5.0908572e+01   7.0496237e-01
   3.0134112e-02   1.1908581e-02   5.1052174e-02   1.4251955e-02   4.6606595e+01   6.6771363e-01
   2.9088560e-02   1.0730194e-02   4.9548732e-02   1.2913772e-02   4.4222602e+01   6.8421778e-01
   2.8328824e-02   9.8295972e-03   4.8194822e-02   1.2024809e-02   4.1188889e+01   6.9061597e-01
   2.7938882e-02   9.2087398e-03   4.6967434e-02   1.1559674e-02   3.7321706e+01   6.6559548e-01
   2.8001496e-02   8.8672212e-03   4.5819408e-02   1.1484617e-02   3.3745503e+01   6.7635520e-01
   2.8600224e-02   8.7996786e-03   4.4694020e-02   1.1757351e-02   3.0388128e+01   6.7762436e-01
   2.9809794e-02   9.0018372e-03   4.3526986e-02   1.2326765e-02   2.7478569e+01   6.6903729e-01
   3.1689018e-02   9.4735148e-03   4.2281394e-02   1.3134992e-02   2.5409806e+01   6.8874888e-01
   3.4277104e-02   1.0211406e-02   4.0932370e-02   1.4135760e-02   2.3458220e+01   7.0185297e-01
   3.7586670e-02   1.1215485e-02   3.9458254e-02   1.5300432e-02   2.1397877e+01   6.9336595e-01
   4.1599306e-02   1.2490858e-02   3.7882072e-02   1.6603696e-02   1.8999180e+01   6.8738826e-01
   4.6265520e-02   1.4048152e-02   3.6241368e-02   1.8021848e-02   1.6777425e+01   6.9219838e-01
   5.1498642e-02   1.5915802e-02   3.4542734e-02   1.9525235e-02   1.5561895e+01   6.9937256e-01
   5.7168048e-02   1.8131168e-02   3.2779032e-02   2.1070062e-02   1.3605673e+01   6.7791494e-01
   6.3094464e-02   2.0721686e-02   3.0961674e-02   2.2596488e-02   1.2028760e+01   6.6232860e-01
   6.9048482e-02   2.3701434e-02   2.9107544e-02   2.4035014e-02   1.1263501e+01   6.6591211e-01
   7.4736712e-02   2.7076346e-02   2.7215018e-02   2.5302674e-02   9.7044934e+00   6.6889497e-01
   7.9800738e-02   3.0845442e-02   2.5285516e-02   2.6297378e-02   8.5889175e+00   6.7368638e-01
   8.3863072e-02   3.5000198e-02   2.3334762e-02   2.6950546e-02   7.1393606e+00   6.7572907e-01
   8.6612550e-02   3.9530936e-02   2.1386412e-02   2.7247056e-02   5.9928352e+00   6.9842959e-01
   8.7859172e-02   4.4422820e-02   1.9468010e-02   2.7206438e-02   5.8130323e+00   6.8897137e-01
   8.7560462e-02   4.9645092e-02   1.7605260e-02   2.6889334e-02   4.6136861e+00   6.6768664e-01
   8.5886330e-02   5.5137138e-02   1.5829537e-02   2.6366392e-02   3.2551533e+00   6.8780636e-01
   8.3144702e-02   6.0798312e-02   1.4171874e-02   2.5689238e-02   2.3688605e+00   6.6652676e-01
   7.9617594e-02   6.6495296e-02   1.2649466e-02   2.4892928e-02   1.8755675e+00   6.7198719e-01
   7.5530348e-02   7.2061734e-02   1.1271490e-02   2.4006482e-02   1.7503806e+00   7.0013867e-01
   7.1060882e-02   7.7331632e-02   1.0045949e-02   2.3062886e-02   1.6164987e+00   6.5003920e-01
   6.6362106e-02   8.2171584e-02   8.9770402e-03   2.2085142e-02   1.4434131e+00   6.5904228e-01
   6.1560386e-02   8.6444332e-02   8.0644712e-03   2.1080366e-02   9.8280019e-01   6.9493664e-01
   5.6743232e-02   9.0021182e-02   7.3073852e-03   2.0048620e-02   7.9507195e-01   6.8336591e-01
   5.1991098e-02   9.2790324e-02   6.7064424e-03   1.8987617e-02   8.7048966e-01   6.8509599e-01
   4.7372556e-02   9.4606530e-02   6.2603780e-03   1.7895815e-02   8.3110361e-01   6.6854875e-01
   4.2957910e-02   9.5371670e-02   5.9609230e-03   1.6770050e-02   8.5432923e-01   6.8747275e-01
   3.8828810e-02   9.5118322e-02   5.7949680e-03   1.5612947e-02   8.5941220e-01   6.9742368e-01
   3.5045060e-02   9.3917010e-02   5.7475920e-03   1.4442914e-02   8.6038218e-01   6.7930969e-01
   3.1646310e-02   9.1824932e-02   5.7994710e-03   1.3284029e-02   8.4733098e-01   6.9087184e-01
   2.8661578e-02   8.8934260e-02   5.9264174e-03   1.2158763e-02   8.4128413e-01   6.4509090e-01
   2.6104292e-02   8.5375146e-02   6.1016044e-03   1.1091843e-02   8.3982279e-01   6.7706840e-01
   2.3970550e-02   8.1315658e-02   6.2967856e-03   1.0106793e-02   8.2163666e-01   7.1066410e-01
   2.2241588e-02   7.6938716e-02   6.4885398e-03   9.2213764e-03   8.2737529e-01   6.4920280e-01
   2.0882532e-02   7.2375286e-02   6.6645938e-03   8.4470558e-03   8.2712206e-01   6.7772730e-01
   1.9843943e-02   6.7713136e-02   6.8168936e-03   7.7892310e-03   8.3454509e-01   6.4507795e-01
   1.9072979e-02   6.3024400e-02   6.9407498e-03   7.2495350e-03   8.2211245e-01   6.8003572e-01
   1.8508007e-02   5.8345168e-02   7.0463374e-03   6.8277828e-03   8.4992630e-01   7.0423812e-01
   1.8083461e-02   5.3691108e-02   7.1530204e-03   6.5249806e-03   8.5240625e-01   6.3266752e-01
   1.7749061e-02   4.9098016e-02   7.2787304e-03   6.3449516e-03   8.1243529e-01   7.0763247e-01
   1.7472841e-02   4.4632136e-02   7.4421308e-03   6.2885568e-03   8.3780922e-01   6.5542015e-01
   1.7249181e-02   4.0385370e-02   7.6646184e-03   6.3513722e-03   8.2110522e-01   6.8167849e-01
   1.7087105e-02   3.6446592e-02   7.9693252e-03   6.5315550e-03   8.2029950e-01   7.0534329e-01
   1.6986373e-02   3.2874246e-02   8.3768596e-03   6.8313874e-03   8.4563939e-01   6.6205765e-01
   1.6931277e-02   2.9705806e-02   8.9021802e-03   7.2485928e-03   8.2879231e-01   6.5186018e-01
   1.6896153e-02   2.6963538e-02   9.5516630e-03   7.7738028e-03   8.2602013e-01   5.5091712e-01
   1.6874879e-02   2.4653958e-02   1.0322349e-02   8.3935610e-03   8.1619360e-01   5.8596091e-01
   1.6888975e-02   2.2772922e-02   1.1201947e-02   9.0904628e-03   8.3445058e-01   3.9223002e-01
   1.6963833e-02   2.1299782e-02   1.2165641e-02   9.8443816e-03   8.3805397e-01   4.8743160e-01
   1.7114567e-02   2.0194698e-02   1.3178672e-02   1.0629986e-02   8.0403479e-01   6.3537548e-01
   1.7343241e-02   1.9403304e-02   1.4194816e-02   1.1412278e-02   8.2045472e-01   6.4526478e+00
   1.7650583e-02   1.8859192e-02   1.5165164e-02   1.2145331e-02   8.1035070e-01   2.5251982e+01
   1.8052101e-02   1.8479736e-02   1.6044580e-02   1.2774035e-02   8.0837907e-01   4.8437159e+01
   1.8566223e-02   1.8176974e-02   1.6794299e-02   1.3249618e-02   8.3595144e-01   6.7311615e+01
   1.9211763e-02   1.7873112e-02   1.7411509e-02   1.3529436e-02   8.0829470e-01   8.0983289e+01
   2.0044132e-02   1.7492768e-02   1.7920001e-02   1.3580752e-02   8.2535304e-01   8.8573343e+01
   2.1143308e-02   1.6987060e-02   1.8337491e-02   1.3410820e-02   8.4086011e-01   9.2913928e+01
   2.2580802e-02   1.6354790e-02   1.8685132e-02   1.3052860e-02   7.9827320e-01   9.5874746e+01
   2.4431932e-02   1.5623708e-02   1.8995812e-02   1.2550424e-02   8.0278887e-01   9.7584553e+01
   2.6772148e-02   1.4837274e-02   1.9302634e-02   1.1963649e-02   8.1446759e-01   9.8511533e+01
   2.9660488e-02   1.4033410e-02   1.9639050e-02   1.1348855e-02   8.1532991e-01   9.9005571e+01
   3.3130970e-02   1.3242100e-02   2.0041522e-02   1.0755306e-02   8.1408325e-01   9.9108826e+01
   3.7190852e-02   1.2494940e-02   2.0534444e-02   1.0233570e-02   8.1274621e-01   9.8614136e+01
   4.1833542e-02   1.1812794e-02   2.1122646e-02   9.8285614e-03   8.2163395e-01   9.8121309e+01
   4.7032370e-02   1.1206185e-02   2.1797478e-02   9.5760078e-03   8.2160571e-01   9.7756938e+01
   5.2730212e-02   1.0682343e-02   2.2549314e-02   9.5024264e-03   8.3353867e-01   9.7756264e+01
   5.8855326e-02   1.0243334e-02   2.3370258e-02   9.6267768e-03   8.3040825e-01   9.8009726e+01
   6.5321004e-02   9.8875056e-03   2.4256278e-02   9.9622712e-03   8.2480142e-01   9.8116740e+01
   7.1992634e-02   9.6122052e-03   2.5222472e-02   1.0519133e-02   8.1976647e-01   9.8455463e+01
   7.8678330e-02   9.4131372e-03   2.6285658e-02   1.1306743e-02   8.1169962e-01   9.8942629e+01
   8.5153496e-02   9.2818162e-03   2.7452896e-02   1.2328271e-02   8.3485084e-01   9.9509200e+01
   9.1196754e-02   9.2026410e-03   2.8726598e-02   1.3578625e-02   8.1437463e-01   1.0015338e+02
   9.6562524e-02   9.1520664e-03   3.0086754e-02   1.5049928e-02   7.9503672e-01   1.0069040e+02
   1.0093680e-01   9.0994572e-03   3.1498800e-02   1.6738330e-02   8.2715251e-01   1.0127038e+02
   1.0408263e-01   9.0142354e-03   3.2921484e-02   1.8657808e-02   8.2649130e-01   1.0167887e+02
   1.0593929e-01   8.8747680e-03   3.4301248e-02   2.0837342e-02   8.3588331e-01   1.0180518e+02
   1.0656700e-01   8.6711812e-03   3.5575086e-02   2.3298820e-02   8.4093033e-01   1.0182346e+02
   1.0611666e-01   8.4070296e-03   3.6651466e-02   2.6059544e-02   8.3824429e-01   1.0165203e+02
   1.0472108e-01   8.0899108e-03   3.7431574e-02   2.9144822e-02   8.6403250e-01   1.0138338e+02
   1.0248987e-01   7.7295852e-03   3.7861134e-02   3.2583568e-02   8.5794259e-01   1.0114086e+02
   9.9582118e-02   7.3479764e-03   3.7937050e-02   3.6391994e-02   8.5099375e-01   1.0083380e+02
   9.6162122e-02   6.9693616e-03   3.7680470e-02   4.0573450e-02   8.3504832e-01   1.0036412e+02
   9.2354512e-02   6.6123106e-03   3.7109876e-02   4.5143014e-02   8.2244927e-01   9.9825710e+01
   8.8193102e-02   6.2912398e-03   3.6260924e-02   5.0109510e-02   8.3905237e-01   9.9088943e+01
   8.3682906e-02   6.0142228e-03   3.5184690e-02   5.5442088e-02   8.2614152e-01   9.8217367e+01
   7.8890414e-02   5.7844668e-03   3.3921320e-02   6.1064168e-02   8.4169433e-01   9.7545273e+01
   7.3938286e-02   5.6036628e-03   3.2519964e-02   6.6862084e-02   8.5990693e-01   9.6438760e+01
   6.8998610e-02   5.4737546e-03   3.1033968e-02   7.2713884e-02   8.4010360e-01   9.5129794e+01
   6.4225828e-02   5.3934822e-03   2.9495786e-02   7.8462758e-02   8.3591116e-01   9.4069308e+01
   5.9722534e-02   5.3570870e-03   2.7918114e-02   8.3883016e-02   8.2587511e-01   9.2808616e+01
   5.5565270e-02   5.3578848e-03   2.6315028e-02   8.8680872e-02   8.2251355e-01   9.1733374e+01
   5.1806620e-02   5.3881394e-03   2.4713702e-02   9.2547288e-02   8.5462898e-01   9.0606842e+01
   4.8465972e-02   5.4401142e-03   2.3132890e-02   9.5219524e-02   8.7161360e-01   8.9322067e+01
   4.5529254e-02   5.5083314e-03   2.1578902e-02   9.6427302e-02   8.3651317e-01   8.7654193e+01
   4.2961112e-02   5.5882844e-03   2.0063078e-02   9.6013184e-02   8.3073237e-01   8.5569885e+01
   4.0700294e-02   5.6743508e-03   1.8604852e-02   9.4047102e-02   8.5399074e-01   8.3941350e+01
   3.8692754e-02   5.7631046e-03   1.7219129e-02   9.0692262e-02   8.3868215e-01   8.1654716e+01
   3.6905908e-02   5.8575802e-03   1.5908359e-02   8.6197322e-02   8.5083099e-01   7.8795262e+01
   3.5298978e-02   5.9634104e-03   1.4672911e-02   8.0848170e-02   8.5415658e-01   7.5850538e+01
   3.3835146e-02   6.0857434e-03   1.3519169e-02   7.4878114e-02   8.3633881e-01   7.2580497e+01
   3.2476136e-02   6.2263716e-03   1.2452284e-02   6.8522008e-02   8.5163683e-01   7.0348891e+01
   3.1186806e-02   6.3795800e-03   1.1464958e-02   6.2016904e-02   8.2445845e-01   6.7871101e+01
   2.9963176e-02   6.5320444e-03   1.0546683e-02   5.5600514e-02   7.9842496e-01   6.4473870e+01
   2.8810914e-02   6.6635516e-03   9.6959908e-03   4.9509056e-02   8.1483910e-01   6.0957670e+01
   2.7731804e-02   6.7533900e-03   8.9133302e-03   4.3939678e-02   8.3285071e-01   5.7091320e+01
   2.6729100e-02   6.7880916e-03   8.1942548e-03   3.9056774e-02   8.3565162e-01   5.3928477e+01
   2.5789222e-02   6.7627014e-03   7.5300558e-03   3.5001344e-02   8.2639393e-01   5.0801844e+01
   2.4884894e-02   6.6773790e-03   6.9190618e-03   3.1881200e-02   8.4828570e-01   4.6875264e+01
   2.4002100e-02   6.5336450e-03   6.3681710e-03   2.9763190e-02   8.5334042e-01   4.2692889e+01
   2.3136618e-02   6.3343002e-03   5.8815988e-03   2.8681010e-02   8.4748024e-01   3.8947528e+01
   2.2281360e-02   6.0871036e-03   5.4609552e-03   2.8650466e-02   8.4909774e-01   3.5292375e+01
   2.1432080e-02   5.8069720e-03   5.1053124e-03   2.9685848e-02   8.2258049e-01   3.1664396e+01
   2.0594870e-02   5.5099994e-03   4.8165136e-03   3.1799526e-02   8.2383544e-01   2.9040373e+01
   1.9778101e-02   5.2106648e-03   4.6080298e-03   3.4986882e-02   8.4141286e-01   2.5778058e+01
   1.8985489e-02   4.9230036e-03   4.4992466e-03   3.9229526e-02   8.3293624e-01   2.2385597e+01
   1.8229589e-02   4.6580106e-03   4.5071132e-03   4.4507308e-02   8.3160772e-01   2.0430920e+01
   1.7527705e-02   4.4236866e-03   4.6467820e-03   5.0805514e-02   8.4338556e-01   1.8653850e+01
   1.6898433e-02   4.2245644e-03   4.9405234e-03   5.8101192e-02   8.4252945e-01   1.6617473e+01
   1.6370843e-02   4.0608230e-03   5.4201864e-03   6.6349848e-02   8.3555212e-01   1.4002598e+01
   1.5974885e-02   3.9287622e-03   6.1197746e-03   7.5491862e-02   8.2164951e-01   1.1578045e+01
   1.5739841e-02   3.8226852e-03   7.0730662e-03   8.5465492e-02   8.2208508e-01   1.0235823e+01
   1.5697189e-02   3.7386380e-03   8.3143668e-03   9.6198762e-02   8.4587089e-01   8.8022255e+00
   1.5875947e-02   3.6725896e-03   9.8737822e-03   1.0757014e-01   8.3864737e-01   7.2781767e+00
   1.6300125e-02   3.6202704e-03   1.1776403e-02   1.1937452e-01   8.2582102e-01   6.0720757e+00
   1.6985499e-02   3.5803774e-03   1.4049517e-02   1.3134504e-01   8.3005411e-01   4.9663262e+00
   1.7934817e-02   3.5510238e-03   1.6717819e-02   1.4321195e-01   8.4476495e-01   4.0284049e+00
   1.9134965e-02   3.5279424e-03   1.9795998e-02   1.5467329e-01   8.4984645e-01   2.9365780e+00
   2.0557466e-02   3.5088272e-03   2.3294168e-02   1.6536336e-01   8.3439932e-01   1.9868822e+00
   2.2155834e-02   3.4950072e-03   2.7225892e-02   1.7484201e-01   8.1990796e-01   1.1638108e+00
   2.3871780e-02   3.4887942e-03   3.1610338e-02   1.8263473e-01   8.2500048e-01   6.1760254e-01
   2.5650908e-02   3.4927898e-03   3.6462072e-02   1.8829674e-01   8.5695820e-01   6.9557318e-01
   2.7459368e-02   3.5113670e-03   4.1782708e-02   1.9132516e-01   8.2741093e-01   6.8928677e-01
   2.9279434e-02   3.5491064e-03   4.7570212e-02   1.9142469e-01   8.0942203e-01   6.6149962e-01
   3.1091850e-02   3.6098094e-03   5.3838408e-02   1.8879702e-01   8.5666515e-01   6.7250655e-01
   3.2886054e-02   3.6996114e-03   6.0597340e-02   1.8384878e-01   8.2208408e-01   6.4410882e-01
   3.4671660e-02   3.8306188e-03   6.7812196e-02   1.7700265e-01   8.1785302e-01   7.0092256e-01
   3.6472546e-02   4.0181964e-03   7.5427906e-02   1.6869784e-01   8.4260353e-01   6.8143127e-01
   3.8302976e-02   4.2759082e-03   8.3405422e-02   1.5935086e-01   8.2174573e-01   6.8429593e-01
   4.0138956e-02   4.6173484e-03   9.1690086e-02   1.4931414e-01   8.5473200e-01   6.7139057e-01
   4.1923182e-02   5.0564584e-03   1.0015412e-01   1.3884886e-01   8.3536444e-01   6.5962526e-01
   4.3598932e-02   5.6068798e-03   1.0859629e-01   1.2821360e-01   8.3307153e-01   6.7533524e-01
   4.5131460e-02   6.2843928e-03   1.1678823e-01   1.1766021e-01   8.0960239e-01   6.5271401e-01
   4.6492542e-02   7.1040758e-03   1.2451380e-01   1.0734602e-01   8.0415087e-01   6.6975333e-01
   4.7648938e-02   8.0773414e-03   1.3153356e-01   9.7379826e-02   8.4218389e-01   6.5517697e-01
   4.8571446e-02   9.2122348e-03   1.3752115e-01   8.7900566e-02   7.9198840e-01   6.6587761e-01
   4.9239960e-02   1.0513889e-02   1.4223766e-01   7.9040918e-02   8.6711375e-01   7.0333156e-01
   4.9653514e-02   1.1984822e-02   1.4565950e-01   7.0880530e-02   8.0120707e-01   6.5241676e-01
   4.9849218e-02   1.3626084e-02   1.4780349e-01   6.3476488e-02   8.4283334e-01   6.5106166e-01
   4.9897938e-02   1.5435336e-02   1.4873789e-01   5.6879192e-02   8.2422425e-01   6.7836975e-01
   4.9862932e-02   1.7400794e-02   1.4867960e-01   5.1124226e-02   7.6963704e-01   6.4456089e-01
   4.9781872e-02   1.9504918e-02   1.4785840e-01   4.6220672e-02   9.2863298e-01   6.5031717e-01
   4.9688956e-02   2.1730394e-02   1.4649705e-01   4.2149568e-02   7.0371097e-01   6.6203776e-01
   4.9609200e-02   2.4060196e-02   1.4492881e-01   3.8874528e-02   9.0105000e-01   6.6418827e-01
   4.9536620e-02   2.6468154e-02   1.4352137e-01   3.6331020e-02   5.8818912e-01   6.6451559e-01
   4.9462884e-02   2.8921244e-02   1.4258268e-01   3.4450832e-02   6.5933449e-01   6.5814484e-01
   4.9415690e-02   3.1410176e-02   1.4244155e-01   3.3202400e-02   6.8645858e-01   6.8219221e-01
   4.9451084e-02   3.3933732e-02   1.4344788e-01   3.2561330e-02   1.5105781e-01   6.5726311e-01
   4.9626610e-02   3.6464388e-02   1.4587788e-01   3.2488412e-02   2.4452807e+00   6.4334863e-01
   4.9977412e-02   3.8973496e-02   1.4995187e-01   3.2942698e-02   9.3749828e+00   6.5107520e-01
   5.0512186e-02   4.1446098e-02   1.5588862e-01   3.3883448e-02   3.3601582e+01   6.5082108e-01
   5.1232480e-02   4.3862034e-02   1.6384720e-01   3.5277506e-02   6.7500894e+01   6.7005433e-01
   5.2131070e-02   4.6175464e-02   1.7384700e-01   3.7102102e-02   8.7236741e+01   6.4153483e-01
   5.3171320e-02   4.8326082e-02   1.8579697e-01   3.9351354e-02   9.8275539e+01   6.3815084e-01
   5.4296442e-02   5.0280834e-02   1.9955623e-01   4.2025812e-02   1.0491125e+02   6.6098835e-01
   5.5440348e-02   5.2016938e-02   2.1492502e-01   4.5129464e-02   1.0705418e+02   6.6423219e-01
   5.6536916e-02   5.3512084e-02   2.3158766e-01   4.8676834e-02   1.0886602e+02   6.6304804e-01
   5.7523824e-02   5.4784976e-02   2.4914386e-01   5.2663296e-02   1.0847559e+02   6.4645076e-01
   5.8323958e-02   5.5876480e-02   2.6724546e-01   5.7082734e-02   1.0740889e+02   6.5774908e-01
   5.8905764e-02   5.6804970e-02   2.8554280e-01   6.1943958e-02   1.0565198e+02   6.4805092e-01
   5.9301324e-02   5.7558322e-02   3.0350200e-01   6.7246694e-02   1.0332023e+02   6.3750445e-01
   5.9514178e-02   5.8084638e-02   3.2047014e-01   7.2962740e-02   1.0198092e+02   6.7008120e-01
   5.9557986e-02   5.8293004e-02   3.3579660e-01   7.9061322e-02   1.0123093e+02   6.4629469e-01
   5.9491282e-02   5.8124678e-02   3.4885970e-01   8.5590026e-02   1.0144285e+02   6.2989753e-01
   5.9339024e-02   5.7588992e-02   3.5896096e-01   9.2616266e-02   1.0177657e+02   6.4943257e-01
   5.9081712e-02   5.6734024e-02   3.6525466e-01   1.0014757e-01   1.0181199e+02   6.4253988e-01
   5.8675824e-02   5.5662964e-02   3.6722186e-01   1.0817393e-01   1.0161876e+02   6.4884005e-01
   5.8100714e-02   5.4523246e-02   3.6487120e-01   1.1664671e-01   1.0135255e+02   6.3506285e-01
   5.7347446e-02   5.3449102e-02   3.5835446e-01   1.2544921e-01   1.0151554e+02   6.4329260e-01
   5.6375672e-02   5.2547096e-02   3.4803752e-01   1.3437158e-01   1.0165609e+02   6.8576482e-01
   5.5198520e-02   5.1924914e-02   3.3460126e-01   1.4308456e-01   1.0173641e+02   6.7437449e-01
   5.3881742e-02   5.1694510e-02   3.1869892e-01   1.5115977e-01   1.0165487e+02   6.6054217e-01
   5.2485838e-02   5.1936640e-02   3.0084488e-01   1.5815110e-01   1.0159914e+02   6.7922292e-01
   5.1073236e-02   5.2678676e-02   2.8162104e-01   1.6368050e-01   1.0189680e+02   6.9566633e-01
   4.9675786e-02   5.3899278e-02   2.6172094e-01   1.6730768e-01   1.0193979e+02   6.7986733e-01
   4.8300022e-02   5.5542468e-02   2.4173316e-01   1.6868345e-01   1.0159890e+02   6.7810406e-01
   4.6971472e-02   5.7521010e-02   2.2204952e-01   1.6787250e-01   1.0127057e+02   6.8573442e-01
   4.5736426e-02   5.9706666e-02   2.0299448e-01   1.6515677e-01   1.0100884e+02   6.8039840e-01
   4.4633876e-02   6.1920540e-02   1.8488139e-01   1.6095087e-01   1.0049091e+02   7.1419574e-01
   4.3705174e-02   6.3935350e-02   1.6795181e-01   1.5582197e-01   9.9967470e+01   6.9379490e-01
   4.3008936e-02   6.5468290e-02   1.5231771e-01   1.5025609e-01   9.9896099e+01   6.6413711e-01
   4.2583530e-02   6.6239776e-02   1.3799552e-01   1.4460622e-01   9.9831064e+01   6.9665996e-01
   4.2430796e-02   6.6063362e-02   1.2500850e-01   1.3912354e-01   9.9459602e+01   6.9479851e-01
   4.2515374e-02   6.4886208e-02   1.1341823e-01   1.3393236e-01   9.8978162e+01   6.9122721e-01
   4.2768012e-02   6.2838038e-02   1.0327608e-01   1.2905535e-01   9.8758557e+01   6.8677113e-01
   4.3099610e-02   6.0135580e-02   9.4583058e-02   1.2444731e-01   9.8616345e+01   6.7500857e-01
   4.3414358e-02   5.6956040e-02   8.7297034e-02   1.1999316e-01   9.8027367e+01   6.8270611e-01
   4.3624252e-02   5.3459804e-02   8.1328476e-02   1.1547594e-01   9.7246231e+01   6.8676351e-01
   4.3654584e-02   4.9798972e-02   7.6519854e-02   1.1065944e-01   9.6446747e+01   6.8960161e-01
   4.3483560e-02   4.6105598e-02   7.2692876e-02   1.0543631e-01   9.5766905e+01   6.5804088e-01
   4.3149022e-02   4.2477264e-02   6.9665692e-02   9.9792740e-02   9.4711969e+01   6.5397510e-01
   4.2689744e-02   3.8973886e-02   6.7219756e-02   9.3736690e-02   9.2859055e+01   6.9223411e-01
   4.2133256e-02   3.5643026e-02   6.5131680e-02   8.7341396e-02   9.1039740e+01   6.6665915e-01
   4.1505426e-02   3.2523668e-02   6.3212986e-02   8.0726592e-02   8.8726746e+01   6.7518658e-01
   4.0819374e-02   2.9636950e-02   6.1309154e-02   7.3993696e-02   8.6056101e+01   6.8368529e-01
   4.0059332e-02   2.6987852e-02   5.9281764e-02   6.7242502e-02   8.3945610e+01   6.4140198e-01
   3.9182838e-02   2.4582844e-02   5.7042482e-02   6.0609310e-02   8.1765875e+01   6.8162988e-01
   3.8157132e-02   2.2426048e-02   5.4605598e-02   5.4236084e-02   7.9701372e+01   6.8966475e-01
   3.6979788e-02   2.0504696e-02   5.2028802e-02   4.8220290e-02   7.7517067e+01   6.7954414e-01
   3.5664674e-02   1.8801592e-02   4.9342860e-02   4.2623042e-02   7.4736161e+01   6.9833675e-01
   3.4222754e-02   1.7307858e-02   4.6565714e-02   3.7503684e-02   7.1311731e+01   6.7902849e-01
   3.2678818e-02   1.6016466e-02   4.3734954e-02   3.2927902e-02   6.7924723e+01   6.8660787e-01
   3.1096670e-02   1.4924068e-02   4.0912988e-02   2.8946820e-02   6.5313572e+01   6.7331742e-01
   2.9549756e-02   1.4037818e-02   3.8152014e-02   2.5581632e-02   6.2145287e+01   6.5986817e-01
   2.8105738e-02   1.3363490e-02   3.5473074e-02   2.2837654e-02   5.9575420e+01   6.6897739e-01
   2.6848486e-02   1.2899048e-02   3.2890836e-02   2.0723598e-02   5.7727659e+01   6.8179847e-01
   2.5866272e-02   1.2632704e-02   3.0436848e-02   1.9254214e-02   5.4091954e+01   6.9867604e-01
   2.5230446e-02   1.2544666e-02   2.8147162e-02   1.8437324e-02   4.9830267e+01   6.7176517e-01
   2.4989542e-02   1.2613156e-02   2.6048576e-02   1.8269245e-02   4.5966627e+01   6.7949005e-01
   2.5167338e-02   1.2807234e-02   2.4161970e-02   1.8748113e-02   4.2738565e+01   6.8319397e-01
   2.5766368e-02   1.3090542e-02   2.2484546e-02   1.9876550e-02   3.9746780e+01   6.7154003e-01
   2.6772520e-02   1.3430750e-02   2.0990536e-02   2.1653040e-02   3.6401761e+01   7.0287794e-01
   2.8173488e-02   1.3813490e-02   1.9658010e-02   2.4060354e-02   3.4137460e+01   6.8391312e-01
   2.9957616e-02   1.4257576e-02   1.8471676e-02   2.7062792e-02   3.1555138e+01   6.7883119e-01
   3.2082674e-02   1.4796616e-02   1.7427512e-02   3.0616608e-02   2.7802755e+01   6.8965800e-01
   3.4478382e-02   1.5459434e-02   1.6527865e-02   3.4667094e-02   2.4869953e+01   6.6909640e-01
   3.7049032e-02   1.6264626e-02   1.5761411e-02   3.9136940e-02   2.2040906e+01   6.9530725e-01
   3.9676590e-02   1.7215932e-02   1.5105754e-02   4.3915940e-02   1.8670301e+01   6.7553580e-01
   4.2229810e-02   1.8309610e-02   1.4530863e-02   4.8867074e-02   1.5840676e+01   6.7836381e-01
   4.4560288e-02   1.9543820e-02   1.4001969e-02   5.3845020e-02   1.4112962e+01   7.0185828e-01
   4.6553112e-02   2.0924312e-02   1.3488630e-02   5.8723134e-02   1.2495215e+01   6.7069587e-01
   4.8112584e-02   2.2460950e-02   1.2971198e-02   6.3425372e-02   1.0451236e+01   7.0887230e-01
   4.9137714e-02   2.4164304e-02   1.2446982e-02   6.7900262e-02   8.9454705e+00   6.8490146e-01
   4.9619980e-02   2.6048940e-02   1.1916447e-02   7.2080934e-02   6.8886449e+00   6.5819863e-01
   4.9640794e-02   2.8127878e-02   1.1374425e-02   7.5861810e-02   5.4416825e+00   6.8182745e-01
   4.9285678e-02   3.0415572e-02   1.0822946e-02   7.9092486e-02   5.2475533e+00   6.5718001e-01
   4.8614512e-02   3.2930052e-02   1.0272571e-02   8.1623632e-02   3.8668450e+00   6.8338061e-01
   4.7661568e-02   3.5679860e-02   9.7356622e-03   8.3280776e-02   2.4716795e+00   6.7849982e-01
   4.6453394e-02   3.8662270e-02   9.2206772e-03   8.3876946e-02   1.8401390e+00   6.6392914e-01
   4.5010512e-02   4.1860212e-02   8.7305268e-03   8.3344314e-02   1.5960766e+00   6.7960696e-01
   4.3347316e-02   4.5230816e-02   8.2653698e-03   8.1722866e-02   1.6884695e+00   6.7520981e-01
   4.1486354e-02   4.8706856e-02   7.8216094e-03   7.9119584e-02   1.6208162e+00   6.7962387e-01
   3.9456930e-02   5.2204958e-02   7.3970122e-03   7.5714002e-02   1.4315489e+00   6.7675548e-01
   3.7292458e-02   5.5640496e-02   6.9940964e-03   7.1677188e-02   1.0000108e+00   6.9844471e-01
   3.5030630e-02   5.8937202e-02   6.6135354e-03   6.7147662e-02   7.9156330e-01   6.8978189e-01
   3.2692346e-02   6.2006658e-02   6.2565670e-03   6.2272732e-02   8.2564751e-01   6.5585189e-01
   3.0302530e-02   6.4732994e-02   5.9277540e-03   5.7209808e-02   7.9908290e-01   6.6822992e-01
   2.7923648e-02   6.6991746e-02   5.6298892e-03   5.2089614e-02   8.3263258e-01   6.7449041e-01
   2.5619832e-02   6.8670308e-02   5.3633146e-03   4.7002480e-02   8.2884800e-01   6.9537732e-01
   2.3430786e-02   6.9667420e-02   5.1264122e-03   4.2040230e-02   8.5522488e-01   6.8868735e-01
   2.1381108e-02   6.9894188e-02   4.9160316e-03   3.7300356e-02   8.2352724e-01   6.5403188e-01
   1.9488609e-02   6.9278574e-02   4.7264592e-03   3.2851174e-02   8.0291212e-01   6.8660667e-01
   1.7763655e-02   6.7802998e-02   4.5479234e-03   2.8723882e-02   8.4056556e-01   6.7928345e-01
   1.6205947e-02   6.5543730e-02   4.3712076e-03   2.4930124e-02   8.0345010e-01   6.5095808e-01
   1.4813309e-02   6.2618082e-02   4.1914606e-03   2.1482932e-02   8.2505979e-01   6.6462572e-01
   1.3590419e-02   5.9170100e-02   4.0088068e-03   1.8392274e-02   8.4122120e-01   6.5289614e-01
   1.2547031e-02   5.5396102e-02   3.8282506e-03   1.5651780e-02   8.2226216e-01   6.6613951e-01
   1.1688381e-02   5.1483808e-02   3.6569940e-03   1.3243188e-02   8.3538710e-01   6.6883169e-01
   1.1012766e-02   4.7575252e-02   3.5017974e-03   1.1149756e-02   8.2575434e-01   6.8164651e-01
   1.0514127e-02   4.3773542e-02   3.3686258e-03   9.3616612e-03   8.3664978e-01   6.8059213e-01
   1.0181284e-02   4.0138936e-02   3.2617862e-03   7.8683330e-03   8.4463211e-01   6.8421425e-01
   9.9996202e-03   3.6707180e-02   3.1870454e-03   6.6557522e-03   8.3100809e-01   6.9414755e-01
   9.9519728e-03   3.3515662e-02   3.1571704e-03   5.7112900e-03   8.0758463e-01   6.0238277e-01
   1.0023624e-02   3.0600092e-02   3.1870432e-03   5.0254934e-03   8.0147207e-01   6.1041431e-01
   1.0212769e-02   2.7979862e-02   3.2907112e-03   4.5892164e-03   8.4009344e-01   4.4274050e-01
   1.0527628e-02   2.5663768e-02   3.4844398e-03   4.3891260e-03   8.2410759e-01   5.0341974e-01
   1.0976185e-02   2.3652436e-02   3.7831906e-03   4.4089542e-03   7.9719498e-01   3.1597695e-01
   1.1564407e-02   2.1925282e-02   4.1994518e-03   4.6298368e-03   8.3439192e-01   1.3215365e+00
   1.2295215e-02   2.0437352e-02   4.7442422e-03   5.0288914e-03   8.2643132e-01   1.1291182e+01
   1.3168099e-02   1.9133256e-02   5.4260432e-03   5.5787552e-03   8.0727531e-01   3.1390926e+01
   1.4182747e-02   1.7969740e-02   6.2528866e-03   6.2474270e-03   8.2971833e-01   5.4256114e+01
   1.5340979e-02   1.6917980e-02   7.2311444e-03   6.9999634e-03   8.2668625e-01   7.3404913e+01
   1.6642959e-02   1.5946542e-02   8.3617272e-03   7.7964754e-03   8.1913882e-01   8.4974901e+01
   1.8084083e-02   1.5020502e-02   9.6384226e-03   8.5928706e-03   8.1792306e-01   9.1235931e+01
   1.9657583e-02   1.4112194e-02   1.1046986e-02   9.3408742e-03   8.1356970e-01   9.5073297e+01
   2.1365242e-02   1.3206792e-02   1.2565710e-02   9.9925392e-03   8.0065134e-01   9.7153872e+01
   2.3229236e-02   1.2301528e-02   1.4162252e-02   1.0505076e-02   8.0646545e-01   9.8672864e+01
   2.5276262e-02   1.1403363e-02   1.5795548e-02   1.0844926e-02   8.1969248e-01   9.9377927e+01
   2.7516170e-02   1.0525513e-02   1.7419848e-02   1.1014984e-02   8.1712154e-01   9.9655052e+01
   2.9956996e-02   9.6817252e-03   1.8981738e-02   1.1054819e-02   8.1640741e-01   9.9690875e+01
   3.2614102e-02   8.8824050e-03   2.0414010e-02   1.1014417e-02   8.0568377e-01   9.9250980e+01
   3.5490450e-02   8.1377908e-03   2.1632394e-02   1.0945205e-02   8.2182987e-01   9.8748728e+01
   3.8560768e-02   7.4638516e-03   2.2561028e-02   1.0891755e-02   8.3172774e-01   9.8218283e+01
   4.1767242e-02   6.8776520e-03   2.3160436e-02   1.0893158e-02   8.1680925e-01   9.8181775e+01
   4.5051500e-02   6.3909872e-03   2.3446588e-02   1.0984217e-02   8.3271092e-01   9.8532722e+01
   4.8374398e-02   6.0107270e-03   2.3487802e-02   1.1194349e-02   8.1279744e-01   9.8931255e+01
   5.1680982e-02   5.7400140e-03   2.3360670e-02   1.1555743e-02   8.0271315e-01   9.9475381e+01
   5.4894372e-02   5.5782988e-03   2.3142500e-02   1.2100062e-02   8.4641847e-01   1.0006636e+02
   5.7935656e-02   5.5194916e-03   2.2909768e-02   1.2851952e-02   8.3172282e-01   1.0064798e+02
   6.0733678e-02   5.5516376e-03   2.2716952e-02   1.3829736e-02   8.1135688e-01   1.0117530e+02
   6.3194578e-02   5.6590236e-03   2.2601920e-02   1.5051025e-02   8.1497767e-01   1.0187350e+02
   6.5193200e-02   5.8235210e-03   2.2589152e-02   1.6539484e-02   8.1362429e-01   1.0262200e+02
   6.6658466e-02   6.0287242e-03   2.2694934e-02   1.8316291e-02   8.2737974e-01   1.0318157e+02
   6.7554764e-02   6.2592392e-03   2.2928706e-02   2.0387386e-02   8.5305629e-01   1.0365436e+02
   6.7829770e-02   6.4968898e-03   2.3292130e-02   2.2752386e-02   8.6358104e-01   1.0396113e+02
   6.7498030e-02   6.7298384e-03   2.3787864e-02   2.5426046e-02   8.2659328e-01   1.0422023e+02
   6.6644832e-02   6.9530272e-03   2.4417324e-02   2.8434200e-02   8.3225284e-01   1.0444141e+02
   6.5373698e-02   7.1626942e-03   2.5174330e-02   3.1795016e-02   8.3334609e-01   1.0455465e+02
   6.3814076e-02   7.3638976e-03   2.6031196e-02   3.5528006e-02   8.1906091e-01   1.0464214e+02
   6.2099144e-02   7.5650016e-03   2.6940034e-02   3.9662104e-02   8.5268829e-01   1.0458061e+02
   6.0342196e-02   7.7698008e-03   2.7856004e-02   4.4218870e-02   8.4236044e-01   1.0442234e+02
   5.8627930e-02   7.9818570e-03   2.8738340e-02   4.9192358e-02   8.3669785e-01   1.0421199e+02
   5.6990626e-02   8.2029036e-03   2.9543120e-02   5.4550420e-02   8.3761364e-01   1.0392925e+02
   5.5400548e-02   8.4313452e-03   3.0228040e-02   6.0241556e-02   8.3251534e-01   1.0365942e+02
   5.3793868e-02   8.6650094e-03   3.0760630e-02   6.6180320e-02   8.4460281e-01   1.0345657e+02
   5.2110896e-02   8.8993176e-03   3.1110644e-02   7.2234964e-02   8.1884923e-01   1.0307399e+02
   5.0309722e-02   9.1219234e-03   3.1240306e-02   7.8213470e-02   8.2864113e-01   1.0236189e+02
   4.8407392e-02   9.3184056e-03   3.1127518e-02   8.3854648e-02   8.4009188e-01   1.0189652e+02
   4.6467010e-02   9.4795624e-03   3.0774904e-02   8.8825892e-02   8.2194094e-01   1.0151126e+02
   4.4528836e-02   9.5931276e-03   3.0187424e-02   9.2785710e-02   8.4033070e-01   1.0065501e+02
   4.2623168e-02   9.6477828e-03   2.9370776e-02   9.5427624e-02   8.4346724e-01   9.9759615e+01
   4.0790840e-02   9.6422336e-03   2.8355102e-02   9.6446180e-02   8.4318232e-01   9.8877830e+01
   3.9054686e-02   9.5733434e-03   2.7192684e-02   9.5697304e-02   8.4850428e-01   9.7616635e+01
   3.7419500e-02   9.4369254e-03   2.5925186e-02   9.3277366e-02   8.4105480e-01   9.6024121e+01
   3.5879468e-02   9.2395472e-03   2.4580508e-02   8.9388472e-02   8.3739032e-01   9.4494861e+01
   3.4417534e-02   8.9938948e-03   2.3194204e-02   8.4327698e-02   8.2853142e-01   9.2924013e+01
   3.3015510e-02   8.7120260e-03   2.1812288e-02   7.8412912e-02   8.4206221e-01   9.1206086e+01
   3.1661412e-02   8.4042586e-03   2.0474966e-02   7.1917990e-02   8.5516972e-01   8.9734249e+01
   3.0359086e-02   8.0798474e-03   1.9210972e-02   6.5127684e-02   8.1789909e-01   8.7909012e+01
   2.9133704e-02   7.7453758e-03   1.8046551e-02   5.8315904e-02   8.2634079e-01   8.5835348e+01
   2.8027948e-02   7.4041172e-03   1.7000543e-02   5.1732766e-02   8.5550906e-01   8.4063967e+01
   2.7083116e-02   7.0578760e-03   1.6081434e-02   4.5602590e-02   8.5182232e-01   8.1833142e+01
   2.6325802e-02   6.7087998e-03   1.5290245e-02   4.0105076e-02   8.3475541e-01   7.9257553e+01
   2.5774894e-02   6.3633106e-03   1.4614038e-02   3.5391350e-02   8.1505667e-01   7.7300345e+01
   2.5433550e-02   6.0280530e-03   1.4028642e-02   3.1585770e-02   8.5556087e-01   7.5578106e+01
   2.5283142e-02   5.7034608e-03   1.3511614e-02   2.8779744e-02   8.5956744e-01   7.2991648e+01
   2.5283456e-02   5.3863674e-03   1.3047667e-02   2.7036012e-02   8.3562553e-01   7.0707305e+01
   2.5375270e-02   5.0758298e-03   1.2617724e-02   2.6390282e-02   8.4219536e-01   6.8878774e+01
   2.5502086e-02   4.7740978e-03   1.2191406e-02   2.6856000e-02   8.3682298e-01   6.6350407e+01
   2.5618608e-02   4.4847230e-03   1.1743203e-02   2.8433028e-02   8.3089002e-01   6.3450228e+01
   2.5685060e-02   4.2132542e-03   1.1267302e-02   3.1117238e-02   8.4647481e-01   6.0273478e+01
   2.5670222e-02   3.9659998e-03   1.0767080e-02   3.4901038e-02   8.6422138e-01   5.7581675e+01
   2.5553590e-02   3.7484962e-03   1.0248464e-02   3.9767780e-02   8.3469004e-01   5.4737377e+01
   2.5317396e-02   3.5647530e-03   9.7293516e-03   4.5699488e-02   8.4973068e-01   5.1832410e+01
   2.4933424e-02   3.4166720e-03   9.2377478e-03   5.2681616e-02   8.8077597e-01   4.8691031e+01
   2.4382296e-02   3.3053738e-03   8.8039458e-03   6.0680044e-02   8.4604423e-01   4.4574467e+01
   2.3696772e-02   3.2308744e-03   8.4575224e-03   6.9620992e-02   8.3063032e-01   4.0973463e+01
   2.2954976e-02   3.1903344e-03   8.2367104e-03   7.9414276e-02   8.4935114e-01   3.6909859e+01
   2.2235202e-02   3.1782320e-03   8.1970574e-03   8.9967170e-02   8.4046293e-01   3.2818037e+01
   2.1596664e-02   3.1880954e-03   8.3970636e-03   1.0115013e-01   8.3274791e-01   2.9276660e+01
   2.1082798e-02   3.2142278e-03   8.8913704e-03   1.1277713e-01   8.5144276e-01   2.5290488e+01
   2.0718066e-02   3.2525964e-03   9.7333134e-03   1.2461930e-01   8.4186327e-01   2.2050832e+01
   2.0507624e-02   3.2994848e-03   1.0969830e-02   1.3646929e-01   8.5063574e-01   1.9839796e+01
   2.0453966e-02   3.3514750e-03   1.2646778e-02   1.4812450e-01   8.4042188e-01   1.7631752e+01
   2.0566208e-02   3.4073170e-03   1.4819307e-02   1.5927888e-01   8.1074554e-01   1.4629390e+01
   2.0850538e-02   3.4679328e-03   1.7547360e-02   1.6955202e-01   8.3518037e-01   1.1847119e+01
   2.1300458e-02   3.5337238e-03   2.0878114e-02   1.7853748e-01   8.3151904e-01   9.8677744e+00
   2.1894304e-02   3.6018024e-03   2.4839912e-02   1.8585197e-01   8.3200397e-01   7.8904424e+00
   2.2603812e-02   3.6698096e-03   2.9447614e-02   1.9107484e-01   8.3295617e-01   6.0366437e+00
   2.3405572e-02   3.7399622e-03   3.4704838e-02   1.9374214e-01   8.2512998e-01   4.1481486e+00
   2.4284402e-02   3.8175128e-03   4.0617282e-02   1.9375912e-01   8.3706815e-01   3.0798160e+00
   2.5230480e-02   3.9125952e-03   4.7186026e-02   1.9138956e-01   8.1771992e-01   2.7991016e+00
   2.6247904e-02   4.0406214e-03   5.4374162e-02   1.8688214e-01   8.3300987e-01   2.1766104e+00
   2.7367950e-02   4.2170998e-03   6.2096978e-02   1.8053567e-01   8.3828556e-01   1.6833608e+00
   2.8624818e-02   4.4565234e-03   7.0238208e-02   1.7273581e-01   8.2554598e-01   1.1564315e+00
   3.0035114e-02   4.7713412e-03   7.8680710e-02   1.6380805e-01   8.2818155e-01   7.1828254e-01
   3.1610350e-02   5.1684952e-03   8.7287318e-02   1.5400832e-01   8.2638388e-01   7.6928895e-01
   3.3352290e-02   5.6504512e-03   9.5864504e-02   1.4357829e-01   8.3836298e-01   9.0489958e-01
   3.5238860e-02   6.2180592e-03   1.0418375e-01   1.3273930e-01   7.8640318e-01   9.3061611e-01
   3.7229700e-02   6.8726718e-03   1.1199203e-01   1.2165152e-01   8.4218696e-01   7.6773556e-01
   3.9271476e-02   7.6142986e-03   1.1903006e-01   1.1045415e-01   8.5038726e-01   6.4632826e-01
   4.1298294e-02   8.4391492e-03   1.2500757e-01   9.9350548e-02   8.0388045e-01   6.5412474e-01
   4.3258028e-02   9.3466566e-03   1.2965612e-01   8.8550252e-02   8.3748377e-01   6.5690392e-01
   4.5117636e-02   1.0342358e-02   1.3289339e-01   7.8182660e-02   7.7200218e-01   6.5122309e-01
   4.6843746e-02   1.1434094e-02   1.3471530e-01   6.8373040e-02   8.6604773e-01   6.3695396e-01
   4.8417530e-02   1.2633708e-02   1.3513380e-01   5.9288388e-02   7.9885465e-01   6.5243806e-01
   4.9829150e-02   1.3954206e-02   1.3432531e-01   5.1078740e-02   8.6536430e-01   6.5567898e-01
   5.1062044e-02   1.5406396e-02   1.3252530e-01   4.3850852e-02   8.8659686e-01   6.7428671e-01
   5.2104342e-02   1.7000204e-02   1.2994850e-01   3.7664102e-02   7.3994311e-01   6.9050965e-01
   5.2938326e-02   1.8741116e-02   1.2689681e-01   3.2532384e-02   8.7195709e-01   6.7109658e-01
   5.3533920e-02   2.0620542e-02   1.2371430e-01   2.8434194e-02   5.3671290e-01   6.5854859e-01
   5.3884978e-02   2.2617608e-02   1.2071221e-01   2.5332004e-02   7.7860932e-01   6.5659134e-01
   5.4010282e-02   2.4717848e-02   1.1820431e-01   2.3193562e-02   4.1267635e-01   6.6900522e-01
   5.3920522e-02   2.6903778e-02   1.1651383e-01   2.1991080e-02   7.8097514e-01   6.4444132e-01
   5.3650524e-02   2.9141188e-02   1.1593655e-01   2.1700488e-02   4.5604667e+00   6.6394904e-01
   5.3270794e-02   3.1397558e-02   1.1672287e-01   2.2298060e-02   1.5101850e+01   6.8388557e-01
   5.2858558e-02   3.3647248e-02   1.1908745e-01   2.3756498e-02   4.0570166e+01   6.4774184e-01
   5.2497074e-02   3.5856202e-02   1.2318208e-01   2.6054582e-02   6.8824597e+01   6.5639720e-01
   5.2245704e-02   3.7962424e-02   1.2903930e-01   2.9196884e-02   8.5859422e+01   6.5619381e-01
   5.2116998e-02   3.9897056e-02   1.3656171e-01   3.3216002e-02   9.6319477e+01   6.6502733e-01
   5.2087642e-02   4.1622342e-02   1.4559003e-01   3.8146914e-02   1.0182973e+02   6.5475006e-01
   5.2122386e-02   4.3117794e-02   1.5597847e-01   4.4003704e-02   1.0453543e+02   6.4776372e-01
   5.2196614e-02   4.4382558e-02   1.6755107e-01   5.0768472e-02   1.0590968e+02   6.5831683e-01
   5.2279058e-02   4.5449428e-02   1.8007950e-01   5.8414662e-02   1.0571859e+02   6.3498019e-01
   5.2339104e-02   4.6355194e-02   1.9336465e-01   6.6912212e-02   1.0503792e+02   6.6084104e-01
   5.2384472e-02   4.7114618e-02   2.0722186e-01   7.6199438e-02   1.0310377e+02   6.7486045e-01
   5.2432570e-02   4.7715104e-02   2.2135902e-01   8.6166006e-02   1.0105927e+02   6.6210904e-01
   5.2462102e-02   4.8100324e-02   2.3534400e-01   9.6659348e-02   9.9299743e+01   6.5027309e-01
   5.2447346e-02   4.8192458e-02   2.4866166e-01   1.0748436e-01   9.8346988e+01   6.5256827e-01
   5.2383540e-02   4.7962554e-02   2.6076888e-01   1.1837730e-01   9.8280982e+01   6.7373179e-01
   5.2249052e-02   4.7433756e-02   2.7113340e-01   1.2910956e-01   9.8205370e+01   6.6299750e-01
   5.2009722e-02   4.6679968e-02   2.7908892e-01   1.3950451e-01   9.8513396e+01   6.5606209e-01
   5.1632306e-02   4.5826516e-02   2.8386682e-01   1.4934001e-01   9.8592835e+01   6.5974867e-01
   5.1096444e-02   4.4990812e-02   2.8506822e-01   1.5844167e-01   9.8733832e+01   6.5403415e-01
   5.0411030e-02   4.4275066e-02   2.8274148e-01   1.6664979e-01   9.9227007e+01   6.4853141e-01
   4.9571244e-02   4.3775212e-02   2.7719022e-01   1.7368395e-01   9.9670251e+01   6.6653495e-01
   4.8579320e-02   4.3574936e-02   2.6900794e-01   1.7913640e-01   1.0013728e+02   6.6565266e-01
   4.7500356e-02   4.3755004e-02   2.5884866e-01   1.8258214e-01   1.0031816e+02   6.6316269e-01
   4.6410208e-02   4.4368940e-02   2.4718608e-01   1.8367252e-01   1.0062617e+02   6.8295239e-01
   4.5360980e-02   4.5430140e-02   2.3437220e-01   1.8211199e-01   1.0108488e+02   6.7570211e-01
   4.4387568e-02   4.6919528e-02   2.2076654e-01   1.7793598e-01   1.0125347e+02   6.8510095e-01
   4.3497452e-02   4.8777406e-02   2.0678720e-01   1.7159890e-01   1.0126645e+02   6.9297655e-01
   4.2702168e-02   5.0905928e-02   1.9276172e-01   1.6364333e-01   1.0109169e+02   6.7444573e-01
   4.2042346e-02   5.3161992e-02   1.7888042e-01   1.5464178e-01   1.0087244e+02   6.7961345e-01
   4.1554930e-02   5.5364256e-02   1.6533305e-01   1.4514556e-01   1.0049041e+02   6.9966109e-01
   4.1265444e-02   5.7296042e-02   1.5233759e-01   1.3560325e-01   9.9850108e+01   6.7940529e-01
   4.1211196e-02   5.8690310e-02   1.4006189e-01   1.2640251e-01   9.9221915e+01   6.7275329e-01
   4.1422896e-02   5.9326986e-02   1.2858583e-01   1.1783074e-01   9.8613089e+01   6.8389349e-01
   4.1891226e-02   5.9092824e-02   1.1798137e-01   1.1005263e-01   9.8180574e+01   6.6733978e-01
   4.2561294e-02   5.7966042e-02   1.0836639e-01   1.0311491e-01   9.7632941e+01   7.1369941e-01
   4.3334788e-02   5.6060546e-02   9.9844948e-02   9.6969006e-02   9.6913999e+01   7.2046597e-01
   4.4081834e-02   5.3551056e-02   9.2442120e-02   9.1529562e-02   9.6194897e+01   6.7834877e-01
   4.4698722e-02   5.0587220e-02   8.6090460e-02   8.6661100e-02   9.5140265e+01   6.9983737e-01
   4.5129836e-02   4.7317280e-02   8.0655822e-02   8.2129576e-02   9.4187330e+01   6.6398287e-01
   4.5334738e-02   4.3884812e-02   7.5965404e-02   7.7711742e-02   9.3204826e+01   6.4095239e-01
   4.5318444e-02   4.0417216e-02   7.1858966e-02   7.3295700e-02   9.2058302e+01   6.7232551e-01
   4.5133396e-02   3.7017036e-02   6.8200078e-02   6.8813334e-02   9.0791483e+01   6.6941404e-01
   4.4820182e-02   3.3770158e-02   6.4841988e-02   6.4252188e-02   8.8977046e+01   6.8880267e-01
   4.4397422e-02   3.0749720e-02   6.1673084e-02   5.9663728e-02   8.7201483e+01   6.8978951e-01
   4.3866360e-02   2.8000636e-02   5.8648580e-02   5.5088546e-02   8.5027203e+01   6.7164396e-01
   4.3227288e-02   2.5542370e-02   5.5736952e-02   5.0549058e-02   8.2624399e+01   6.8298348e-01
   4.2478268e-02   2.3370178e-02   5.2876028e-02   4.6083630e-02   8.1005572e+01   7.0283696e-01
   4.1594854e-02   2.1473964e-02   5.0007900e-02   4.1774164e-02   7.8845788e+01   7.0150783e-01
   4.0551324e-02   1.9848972e-02   4.7141734e-02   3.7710306e-02   7.5940066e+01   6.6922656e-01
   3.9330742e-02   1.8482674e-02   4.4322712e-02   3.3949196e-02   7.3519468e+01   6.8591506e-01
   3.7953326e-02   1.7355956e-02   4.1574892e-02   3.0538096e-02   7.0722703e+01   7.0115672e-01
   3.6482670e-02   1.6441204e-02   3.8905470e-02   2.7529656e-02   6.7978183e+01   6.7696590e-01
   3.4989638e-02   1.5714992e-02   3.6323044e-02   2.4969298e-02   6.5957290e+01   6.7407866e-01
   3.3570022e-02   1.5169558e-02   3.3846606e-02   2.2876818e-02   6.3080194e+01   6.7621444e-01
   3.2329770e-02   1.4798204e-02   3.1493120e-02   2.1253170e-02   6.0654325e+01   6.7901277e-01
   3.1349980e-02   1.4590996e-02   2.9260394e-02   2.0096534e-02   5.8511401e+01   6.8237173e-01
   3.0692116e-02   1.4536074e-02   2.7140404e-02   1.9400549e-02   5.4937645e+01   6.9815699e-01
   3.0403708e-02   1.4626122e-02   2.5142978e-02   1.9148772e-02   5.1286968e+01   6.7537742e-01
   3.0529824e-02   1.4861268e-02   2.3293480e-02   1.9311249e-02   4.7593967e+01   6.7003487e-01
   3.1107060e-02   1.5240394e-02   2.1609090e-02   1.9852720e-02   4.4605517e+01   7.0791914e-01
   3.2152378e-02   1.5760476e-02   2.0094296e-02   2.0732342e-02   4.1747157e+01   6.6823375e-01
   3.3658950e-02   1.6424232e-02   1.8759292e-02   2.1896360e-02   3.7809257e+01   6.7679686e-01
   3.5598336e-02   1.7247314e-02   1.7622102e-02   2.3281332e-02   3.4424785e+01   7.1420537e-01
   3.7917832e-02   1.8254548e-02   1.6694092e-02   2.4808594e-02   3.1552085e+01   6.9591815e-01
   4.0521740e-02   1.9476926e-02   1.5971214e-02   2.6380046e-02   2.9005463e+01   6.9076862e-01
   4.3277494e-02   2.0945296e-02   1.5437493e-02   2.7878148e-02   2.6263240e+01   6.7175410e-01
   4.6023742e-02   2.2678380e-02   1.5074458e-02   2.9185940e-02   2.3064782e+01   7.0417493e-01
   4.8595614e-02   2.4682674e-02   1.4856685e-02   3.0194490e-02   1.9637313e+01   7.0958598e-01
   5.0814354e-02   2.6955394e-02   1.4744885e-02   3.0798728e-02   1.6686461e+01   6.7523077e-01
   5.2485194e-02   2.9481402e-02   1.4689696e-02   3.0959990e-02   1.4669568e+01   6.9552172e-01
   5.3501940e-02   3.2234278e-02   1.4637680e-02   3.0702532e-02   1.2125158e+01   6.7650645e-01
   5.3813442e-02   3.5188064e-02   1.4548474e-02   3.0058208e-02   1.0009651e+01   6.8931785e-01
   5.3393520e-02   3.8314036e-02   1.4406521e-02   2.9090300e-02   8.0032792e+00   6.8904370e-01
   5.2343634e-02   4.1582738e-02   1.4207693e-02   2.7879570e-02   6.4757638e+00   6.6161686e-01
   5.0823548e-02   4.4976748e-02   1.3945611e-02   2.6490332e-02   6.0666359e+00   7.0248554e-01
   4.8972220e-02   4.8471760e-02   1.3619978e-02   2.4978338e-02   4.2957988e+00   6.9037154e-01
   4.6933292e-02   5.2024844e-02   1.3243859e-02   2.3395766e-02   2.5594268e+00   6.7366689e-01
   4.4831708e-02   5.5574846e-02   1.2832374e-02   2.1792666e-02   1.9072806e+00   6.7952034e-01
   4.2754376e-02   5.9023494e-02   1.2396603e-02   2.0208702e-02   1.6520991e+00   6.5706596e-01
   4.0761962e-02   6.2221252e-02   1.1939232e-02   1.8670267e-02   1.8084670e+00   6.6755572e-01
   3.8898670e-02   6.4997852e-02   1.1453528e-02   1.7199213e-02   1.4938628e+00   6.6982084e-01
   3.7195520e-02   6.7214224e-02   1.0935637e-02   1.5818268e-02   9.6964815e-01   6.5686540e-01
   3.5678488e-02   6.8789050e-02   1.0385988e-02   1.4546827e-02   8.1715526e-01   6.7424441e-01
   3.4371068e-02   6.9725512e-02   9.8096876e-03   1.3391588e-02   8.3041639e-01   6.7188615e-01
   3.3279990e-02   7.0084780e-02   9.2196126e-03   1.2349770e-02   8.0670683e-01   6.8788985e-01
   3.2391996e-02   6.9907976e-02   8.6279206e-03   1.1415521e-02   8.2024520e-01   7.0602760e-01
   3.1690254e-02   6.9200930e-02   8.0423838e-03   1.0581722e-02   8.5256119e-01   6.6861703e-01
   3.1165104e-02   6.7950642e-02   7.4689964e-03   9.8431252e-03   8.2398024e-01   6.7767007e-01
   3.0800252e-02   6.6159946e-02   6.9134952e-03   9.1974138e-03   8.2896993e-01   6.8639937e-01
   3.0572758e-02   6.3890740e-02   6.3812678e-03   8.6440770e-03   8.3125073e-01   6.7523813e-01
   3.0467652e-02   6.1238874e-02   5.8779638e-03   8.1853936e-03   8.4064660e-01   6.7064781e-01
   3.0463910e-02   5.8294584e-02   5.4122932e-03   7.8233304e-03   8.3165146e-01   6.4091350e-01
   3.0528556e-02   5.5126860e-02   4.9935148e-03   7.5545024e-03   8.1547996e-01   6.8446870e-01
   3.0632464e-02   5.1798078e-02   4.6281778e-03   7.3764108e-03   8.3354703e-01   6.8178352e-01
   3.0749588e-02   4.8389230e-02   4.3207496e-03   7.2915330e-03   8.3601604e-01   6.3347801e-01
   3.0834518e-02   4.4984090e-02   4.0740710e-03   7.3018078e-03   8.1901875e-01   6.8191054e-01
   3.0810788e-02   4.1654666e-02   3.8894858e-03   7.4049116e-03   8.0944680e-01   6.7279363e-01
   3.0626942e-02   3.8461964e-02   3.7662066e-03   7.5989026e-03   8.4139242e-01   6.6417058e-01
   3.0294712e-02   3.5470220e-02   3.7010006e-03   7.8900162e-03   8.3211211e-01   6.8519112e-01
   2.9847030e-02   3.2743132e-02   3.6890292e-03   8.2858724e-03   8.0336683e-01   6.7571927e-01
   2.9317010e-02   3.0322920e-02   3.7228450e-03   8.7863064e-03   8.2787962e-01   6.7020689e-01
   2.8730360e-02   2.8234314e-02   3.7940692e-03   9.3859268e-03   8.3847688e-01   6.4212654e-01
   2.8098872e-02   2.6482908e-02   3.9014826e-03   1.0076246e-02   8.1997160e-01   6.9123156e-01
   2.7422662e-02   2.5054034e-02   4.0510580e-03   1.0848132e-02   8.1677265e-01   6.1526590e-01
   2.6707776e-02   2.3917336e-02   4.2512360e-03   1.1687345e-02   8.3502610e-01   5.7744042e-01
   2.6010694e-02   2.3040988e-02   4.5150690e-03   1.2569360e-02   8.2430832e-01   4.6965514e-01
   2.5412278e-02   2.2402742e-02   4.8563808e-03   1.3464380e-02   8.2027127e-01   4.0046601e-01
   2.4971726e-02   2.1975448e-02   5.2844888e-03   1.4331724e-02   8.2495926e-01   3.9536135e-01
   2.4734828e-02   2.1722692e-02   5.8058346e-03   1.5121108e-02   7.9217677e-01   1.2500682e+00
   2.4728858e-02   2.1591538e-02   6.4250802e-03   1.5775049e-02   8.0339035e-01   1.2679916e+01
   2.4968394e-02   2.1503014e-02   7.1467082e-03   1.6236405e-02   8.1432609e-01   3.8332663e+01
   2.5468596e-02   2.1364764e-02   7.9730212e-03   1.6484081e-02   7.9390066e-01   6.3784450e+01
   2.6233790e-02   2.1080274e-02   8.9037680e-03   1.6529874e-02   8.2945977e-01   8.0439940e+01
   2.7252874e-02   2.0570838e-02   9.9426480e-03   1.6399884e-02   8.3708078e-01   8.9977472e+01
   2.8493130e-02   1.9817610e-02   1.1096123e-02   1.6135038e-02   8.0758695e-01   9.4536690e+01
   2.9897720e-02   1.8862186e-02   1.2367945e-02   1.5774747e-02   8.0852563e-01   9.7225940e+01
   3.1401346e-02   1.7770336e-02   1.3754720e-02   1.5347601e-02   8.0217994e-01   9.8797322e+01
   3.2950508e-02   1.6608708e-02   1.5240647e-02   1.4875935e-02   8.0008534e-01   9.9417850e+01
   3.4490572e-02   1.5430834e-02   1.6800077e-02   1.4386762e-02   8.1962715e-01   9.9766770e+01
   3.5943674e-02   1.4271148e-02   1.8401051e-02   1.3908163e-02   8.1063506e-01   9.9828113e+01
   3.7272626e-02   1.3149770e-02   2.0002862e-02   1.3456605e-02   7.8108913e-01   9.9660342e+01
   3.8510074e-02   1.2078949e-02   2.1554088e-02   1.3038336e-02   7.9629082e-01   9.9446055e+01
   3.9690104e-02   1.1068998e-02   2.2991114e-02   1.2654785e-02   8.1689680e-01   9.9630778e+01
   4.0845660e-02   1.0129426e-02   2.4248464e-02   1.2310816e-02   8.1419012e-01   9.9943407e+01
   4.2027404e-02   9.2670138e-03   2.5279464e-02   1.2014563e-02   8.1582402e-01   1.0024409e+02
   4.3283518e-02   8.4864578e-03   2.6067074e-02   1.1781544e-02   8.3403913e-01   1.0052765e+02
   4.4641324e-02   7.7943818e-03   2.6628978e-02   1.1633546e-02   8.3045834e-01   1.0073156e+02
   4.6079480e-02   7.1977092e-03   2.7014732e-02   1.1586513e-02   8.0147541e-01   1.0094374e+02
   4.7545620e-02   6.6964046e-03   2.7285814e-02   1.1657683e-02   8.3289115e-01   1.0108551e+02
   4.9015738e-02   6.2875492e-03   2.7493268e-02   1.1864711e-02   8.4191820e-01   1.0132474e+02
   5.0481256e-02   5.9724982e-03   2.7665674e-02   1.2220744e-02   8.1936094e-01   1.0156194e+02
   5.1913048e-02   5.7523372e-03   2.7808386e-02   1.2740451e-02   8.3587204e-01   1.0154907e+02
   5.3294118e-02   5.6233030e-03   2.7903880e-02   1.3436515e-02   8.3110798e-01   1.0134528e+02
   5.4629422e-02   5.5780530e-03   2.7914392e-02   1.4318207e-02   8.2551770e-01   1.0116041e+02
   5.5913908e-02   5.6081308e-03   2.7793774e-02   1.5391685e-02   8.3380825e-01   1.0085711e+02
   5.7113576e-02   5.7020658e-03   2.7486902e-02   1.6653259e-02   8.4626671e-01   1.0033223e+02
   5.8178784e-02   5.8442890e-03   2.6925228e-02   1.8090396e-02   8.4617565e-01   9.9865055e+01
   5.9091254e-02   6.0193172e-03   2.6054300e-02   1.9693827e-02   8.4453522e-01   9.9250943e+01
   5.9852488e-02   6.2125276e-03   2.4872904e-02   2.1456006e-02   8.2229649e-01   9.8424256e+01
   6.0418874e-02   6.4102772e-03   2.3432126e-02   2.3357368e-02   8.0252214e-01   9.7639500e+01
   6.0728764e-02   6.5980366e-03   2.1808566e-02   2.5367552e-02   8.4470238e-01   9.6752618e+01
   6.0791750e-02   6.7605828e-03   2.0092118e-02   2.7454304e-02   8.4762515e-01   9.5771872e+01
   6.0686970e-02   6.8905716e-03   1.8367357e-02   2.9588364e-02   8.3821845e-01   9.4734756e+01
   6.0497954e-02   6.9883250e-03   1.6696802e-02   3.1732494e-02   8.4258974e-01   9.3769525e+01
   6.0267418e-02   7.0568550e-03   1.5125680e-02   3.3829090e-02   8.3842207e-01   9.2876798e+01
   6.0006332e-02   7.1014170e-03   1.3683817e-02   3.5822384e-02   8.4641900e-01   9.2019408e+01
   5.9715092e-02   7.1252440e-03   1.2387641e-02   3.7669390e-02   8.4630082e-01   9.1199955e+01
   5.9373026e-02   7.1318860e-03   1.1240993e-02   3.9313086e-02   8.4510338e-01   9.0068558e+01
   5.8933728e-02   7.1284226e-03   1.0237801e-02   4.0668186e-02   8.3510419e-01   8.8864764e+01
   5.8335690e-02   7.1190878e-03   9.3753666e-03   4.1643960e-02   8.5792076e-01   8.7349774e+01
   5.7565346e-02   7.1063096e-03   8.6522704e-03   4.2183630e-02   8.6759568e-01   8.5604334e+01
   5.6684392e-02   7.0927336e-03   8.0613200e-03   4.2248738e-02   8.3930303e-01   8.3702769e+01
   5.5772498e-02   7.0800470e-03   7.5900680e-03   4.1795982e-02   8.3127435e-01   8.0864885e+01
   5.4895900e-02   7.0713746e-03   7.2220982e-03   4.0835750e-02   8.3052210e-01   7.7923777e+01
   5.4089442e-02   7.0711902e-03   6.9464134e-03   3.9440100e-02   8.5729330e-01   7.5022825e+01
   5.3353064e-02   7.0860436e-03   6.7595020e-03   3.7688202e-02   8.5217097e-01   7.1889871e+01
   5.2677188e-02   7.1192656e-03   6.6632552e-03   3.5655244e-02   8.3557288e-01   6.9130630e+01
   5.2039610e-02   7.1666640e-03   6.6622364e-03   3.3402674e-02   8.4815596e-01   6.6080932e+01
   5.1381532e-02   7.2227614e-03   6.7551692e-03   3.0984400e-02   8.2572326e-01   6.2998435e+01
   5.0619910e-02   7.2818914e-03   6.9325622e-03   2.8464496e-02   8.3354515e-01   5.9859978e+01
   4.9685554e-02   7.3370078e-03   7.1766460e-03   2.5908674e-02   8.4754300e-01   5.6238042e+01
   4.8528334e-02   7.3784580e-03   7.4662274e-03   2.3393132e-02   8.4072261e-01   5.2656557e+01
   4.7100558e-02   7.3947540e-03   7.7812682e-03   2.1019592e-02   8.5189051e-01   4.8625675e+01
   4.5365560e-02   7.3781772e-03   8.0990200e-03   1.8899799e-02   8.4394609e-01   4.4760519e+01
   4.3312134e-02   7.3206842e-03   8.3936098e-03   1.7131752e-02   8.2948115e-01   4.0906965e+01
   4.0962536e-02   7.2120310e-03   8.6405742e-03   1.5800689e-02   8.2845142e-01   3.7103405e+01
   3.8381118e-02   7.0499556e-03   8.8208816e-03   1.4994468e-02   8.4721580e-01   3.3488047e+01
   3.5663750e-02   6.8381346e-03   8.9236808e-03   1.4801862e-02   8.4072099e-01   3.0027695e+01
   3.2918580e-02   6.5799090e-03   8.9469742e-03   1.5302039e-02   8.1302291e-01   2.7940660e+01
   3.0245652e-02   6.2844688e-03   8.8887142e-03   1.6566330e-02   8.3956421e-01   2.4817350e+01
   2.7719494e-02   5.9647874e-03   8.7438496e-03   1.8657161e-02   8.5201802e-01   2.2035952e+01
   2.5384430e-02   5.6318740e-03   8.5200942e-03   2.1624922e-02   8.2829414e-01   2.0603174e+01
   2.3260548e-02   5.2965418e-03   8.2370510e-03   2.5515388e-02   8.4997944e-01   1.8036448e+01
   2.1348594e-02   4.9687830e-03   7.9166820e-03   3.0371978e-02   8.5018349e-01   1.6145681e+01
   1.9637875e-02   4.6564340e-03   7.5896602e-03   3.6232220e-02   8.2954891e-01   1.3972003e+01
   1.8117861e-02   4.3634346e-03   7.2958914e-03   4.3124302e-02   8.4275369e-01   1.1287060e+01
   1.6780229e-02   4.0922748e-03   7.0831976e-03   5.1060954e-02   8.4139686e-01   9.3163712e+00
   1.5625939e-02   3.8484468e-03   7.0062110e-03   6.0021912e-02   8.3247667e-01   8.1343736e+00
   1.4667265e-02   3.6380688e-03   7.1184306e-03   6.9965098e-02   8.2699799e-01   7.7449474e+00
   1.3932819e-02   3.4666808e-03   7.4690662e-03   8.0833942e-02   8.2577373e-01   6.5118402e+00
   1.3470599e-02   3.3402374e-03   8.1025286e-03   9.2515894e-02   8.3096905e-01   5.4224246e+00
   1.3326949e-02   3.2641974e-03   9.0598128e-03   1.0483559e-01   8.4367042e-01   4.4877917e+00
   1.3535837e-02   3.2407534e-03   1.0380764e-02   1.1755405e-01   8.4090654e-01   2.8046128e+00
   1.4117973e-02   3.2678260e-03   1.2101711e-02   1.3041563e-01   8.2579040e-01   1.6721922e+00
   1.5076255e-02   3.3414310e-03   1.4253178e-02   1.4315561e-01   8.2017261e-01   1.0353932e+00
   1.6396139e-02   3.4560942e-03   1.6858249e-02   1.5541427e-01   8.2722845e-01   6.5213068e-01
   1.8049641e-02   3.6057358e-03   1.9942078e-02   1.6672864e-01   8.3076824e-01   6.7062200e-01
   1.9996955e-02   3.7841840e-03   2.3544598e-02   1.7653340e-01   8.0084499e-01   6.8670248e-01
   2.2198886e-02   3.9846344e-03   2.7706988e-02   1.8429227e-01   8.0501819e-01   6.5547294e-01
   2.4626830e-02   4.2002694e-03   3.2456858e-02   1.8949750e-01   8.0260900e-01   6.6497399e-01
   2.7253980e-02   4.4252608e-03   3.7815310e-02   1.9166468e-01   8.2516727e-01   6.8560818e-01
   3.0061814e-02   4.6569272e-03   4.3799490e-02   1.9075837e-01   8.6470441e-01   6.7446239e-01
   3.3033200e-02   4.8935780e-03   5.0401742e-02   1.8717248e-01   8.1677433e-01   6.7934354e-01
   3.6124216e-02   5.1305368e-03   5.7566924e-02   1.8141057e-01   8.3449954e-01   6.8101082e-01
   3.9261134e-02   5.3638274e-03   6.5193696e-02   1.7402843e-01   8.0979945e-01   6.5583926e-01
   4.2369440e-02   5.6009920e-03   7.3158124e-02   1.6551843e-01   8.2233726e-01   6.7374747e-01
   4.5403594e-02   5.8605152e-03   8.1332570e-02   1.5626177e-01   8.6071295e-01   6.6202960e-01
   4.8322504e-02   6.1597866e-03   8.9548112e-02   1.4654986e-01   8.1357997e-01   6.4649772e-01
   5.1054852e-02   6.5212532e-03   9.7567850e-02   1.3663131e-01   8.5734938e-01   6.7063507e-01
   5.3494594e-02   6.9792768e-03   1.0511882e-01   1.2671248e-01   7.7783386e-01   6.8098417e-01
   5.5522074e-02   7.5714000e-03   1.1192406e-01   1.1689093e-01   8.4621496e-01   6.7792243e-01
   5.7074002e-02   8.3391558e-03   1.1771074e-01   1.0719732e-01   8.3089838e-01   6.4725228e-01
   5.8171966e-02   9.3265574e-03   1.2213187e-01   9.7667454e-02   7.8761618e-01   6.5318064e-01
   5.8875916e-02   1.0575536e-02   1.2485155e-01   8.8362358e-02   8.8318767e-01   6.6023055e-01
   5.9249050e-02   1.2135041e-02   1.2575886e-01   7.9326544e-02   7.1915435e-01   6.5827240e-01
   5.9349716e-02   1.4058322e-02   1.2486681e-01   7.0615898e-02   9.1339232e-01   6.9002594e-01
   5.9240980e-02   1.6387162e-02   1.2227559e-01   6.2363778e-02   7.3888863e-01   6.5624914e-01
   5.8976110e-02   1.9147480e-02   1.1828379e-01   5.4713892e-02   8.1680261e-01   6.3822932e-01
   5.8568022e-02   2.2348364e-02   1.1324693e-01   4.7779648e-02   7.8090289e-01   6.7011505e-01
   5.8017890e-02   2.5984748e-02   1.0752208e-01   4.1661014e-02   4.9208237e-01   6.8768622e-01
   5.7343678e-02   3.0043246e-02   1.0155809e-01   3.6424914e-02   9.0297494e-01   6.9348848e-01
   5.6576420e-02   3.4488998e-02   9.5839670e-02   3.2108654e-02   9.5203157e-02   6.6063723e-01
   5.5785354e-02   3.9256426e-02   9.0804346e-02   2.8738782e-02   1.5669324e+00   6.7002313e-01
   5.5070852e-02   4.4248036e-02   8.6838948e-02   2.6333082e-02   6.5390195e+00   6.8022911e-01
   5.4518276e-02   4.9330646e-02   8.4277756e-02   2.4893230e-02   2.4057990e+01   6.5377635e-01
   5.4185546e-02   5.4354386e-02   8.3379136e-02   2.4407036e-02   5.6980606e+01   6.8328459e-01
   5.4101428e-02   5.9171852e-02   8.4331570e-02   2.4856422e-02   8.1416065e+01   6.8738391e-01
   5.4274950e-02   6.3621654e-02   8.7252950e-02   2.6220816e-02   9.4377231e+01   6.6605587e-01
   5.4696170e-02   6.7507048e-02   9.2183070e-02   2.8498876e-02   1.0364425e+02   6.7422039e-01
   5.5314892e-02   7.0651526e-02   9.9092648e-02   3.1713214e-02   1.0762261e+02   6.6403824e-01
   5.6048166e-02   7.2937730e-02   1.0785866e-01   3.5896812e-02   1.1002937e+02   6.3859897e-01
   5.6807560e-02   7.4304088e-02   1.1825532e-01   4.1091684e-02   1.1052358e+02   6.3373482e-01
   5.7516224e-02   7.4829568e-02   1.2993880e-01   4.7319850e-02   1.0975086e+02   6.5591930e-01
   5.8117252e-02   7.4697878e-02   1.4251249e-01   5.4568884e-02   1.0824662e+02   6.5511649e-01
   5.8604328e-02   7.4063686e-02   1.5561605e-01   6.2799272e-02   1.0576978e+02   6.3557909e-01
   5.9002320e-02   7.3036608e-02   1.6882602e-01   7.1954096e-02   1.0416118e+02   6.5427351e-01
   5.9298548e-02   7.1654616e-02   1.8163256e-01   8.1988202e-02   1.0309737e+02   6.4959850e-01
   5.9468928e-02   6.9904254e-02   1.9346285e-01   9.2838660e-02   1.0292015e+02   6.5508346e-01
   5.9482808e-02   6.7797276e-02   2.0376042e-01   1.0436813e-01   1.0258457e+02   6.8053725e-01
   5.9275572e-02   6.5359336e-02   2.1204092e-01   1.1635425e-01   1.0142454e+02   6.4308022e-01
   5.8789160e-02   6.2648246e-02   2.1779042e-01   1.2857683e-01   1.0005771e+02   6.5342451e-01
   5.7978754e-02   5.9799534e-02   2.2079020e-01   1.4087723e-01   9.8625618e+01   6.7181103e-01
   5.6825682e-02   5.6986520e-02   2.2122998e-01   1.5305355e-01   9.7401540e+01   6.5946595e-01
   5.5322294e-02   5.4376282e-02   2.1934314e-01   1.6490264e-01   9.6040936e+01   6.7781239e-01
   5.3472014e-02   5.2113892e-02   2.1546442e-01   1.7626465e-01   9.5270644e+01   6.6937641e-01
   5.1368266e-02   5.0302220e-02   2.1008344e-01   1.8686434e-01   9.4732746e+01   6.5923984e-01
   4.9144524e-02   4.9011966e-02   2.0364820e-01   1.9628734e-01   9.3759937e+01   6.5591530e-01
   4.6901810e-02   4.8298606e-02   1.9649122e-01   2.0400204e-01   9.2816645e+01   6.6383226e-01
   4.4722820e-02   4.8179756e-02   1.8889483e-01   2.0947840e-01   9.1538190e+01   6.8148677e-01
   4.2649326e-02   4.8630930e-02   1.8114921e-01   2.1221232e-01   9.0272117e+01   6.8638439e-01
   4.0676334e-02   4.9604554e-02   1.7350458e-01   2.1168646e-01   8.8780934e+01   6.8197564e-01
   3.8804306e-02   5.1029432e-02   1.6610293e-01   2.0782664e-01   8.6939809e+01   6.8349034e-01
   3.7058876e-02   5.2797876e-02   1.5896016e-01   2.0108308e-01   8.5266382e+01   6.9357881e-01
   3.5458066e-02   5.4750398e-02   1.5205500e-01   1.9211563e-01   8.3676275e+01   6.9805599e-01
   3.4013042e-02   5.6683018e-02   1.4533980e-01   1.8171693e-01   8.2200514e+01   6.9098491e-01
   3.2739164e-02   5.8337670e-02   1.3869296e-01   1.7059230e-01   8.0718953e+01   6.7205665e-01
   3.1641748e-02   5.9444828e-02   1.3195012e-01   1.5926715e-01   7.9501774e+01   6.9218655e-01
   3.0716562e-02   5.9808996e-02   1.2494579e-01   1.4812499e-01   7.7998918e+01   7.0010721e-01
   2.9942368e-02   5.9331220e-02   1.1766404e-01   1.3743400e-01   7.6218867e+01   6.9911794e-01
   2.9272904e-02   5.8062156e-02   1.1025641e-01   1.2742630e-01   7.4504001e+01   6.9178321e-01
   2.8654572e-02   5.6146146e-02   1.0289593e-01   1.1823381e-01   7.2603004e+01   6.6858478e-01
   2.8055096e-02   5.3707192e-02   9.5771908e-02   1.0986459e-01   7.0576481e+01   7.0550234e-01
   2.7471564e-02   5.0883154e-02   8.9072324e-02   1.0221487e-01   6.8210768e+01   6.9021613e-01
   2.6909930e-02   4.7825084e-02   8.2927802e-02   9.5057036e-02   6.5974833e+01   6.6422529e-01
   2.6372934e-02   4.4659690e-02   7.7394466e-02   8.8184882e-02   6.3346798e+01   6.8551719e-01
   2.5858746e-02   4.1488742e-02   7.2440376e-02   8.1494010e-02   6.0450225e+01   7.0364858e-01
   2.5369340e-02   3.8385414e-02   6.7970404e-02   7.4919588e-02   5.6915055e+01   7.1625004e-01
   2.4911720e-02   3.5398308e-02   6.3861972e-02   6.8450428e-02   5.2721195e+01   6.8236306e-01
   2.4483612e-02   3.2560182e-02   6.0003594e-02   6.2129460e-02   4.9642435e+01   6.9372352e-01
   2.4080312e-02   2.9899664e-02   5.6306272e-02   5.6003028e-02   4.5908171e+01   7.0167461e-01
   2.3694238e-02   2.7433230e-02   5.2689304e-02   5.0125068e-02   4.1968298e+01   6.9389591e-01
   2.3309890e-02   2.5154056e-02   4.9116280e-02   4.4582270e-02   3.8165010e+01   7.0419385e-01
   2.2921404e-02   2.3045912e-02   4.5619730e-02   3.9474134e-02   3.3404248e+01   6.7732105e-01
   2.2534842e-02   2.1107120e-02   4.2247822e-02   3.4872736e-02   2.9908014e+01   6.8993063e-01
   2.2166096e-02   1.9349000e-02   3.9012674e-02   3.0823032e-02   2.7094618e+01   6.7927449e-01
   2.1834994e-02   1.7775384e-02   3.5907726e-02   2.7362714e-02   2.4093491e+01   6.7438611e-01
   2.1545858e-02   1.6390060e-02   3.2952266e-02   2.4524714e-02   2.1347318e+01   7.0805917e-01
   2.1280712e-02   1.5202482e-02   3.0188372e-02   2.2324140e-02   1.8640053e+01   6.9501706e-01
   2.1001684e-02   1.4218860e-02   2.7642594e-02   2.0754298e-02   1.5833757e+01   6.9857748e-01
   2.0669330e-02   1.3443632e-02   2.5318000e-02   1.9799757e-02   1.3119388e+01   6.8751856e-01
   2.0264796e-02   1.2876594e-02   2.3217478e-02   1.9437835e-02   1.1514681e+01   6.7636804e-01
   1.9803387e-02   1.2512678e-02   2.1355362e-02   1.9634202e-02   1.0336429e+01   6.9251588e-01
   1.9333781e-02   1.2350480e-02   1.9746000e-02   2.0342856e-02   9.1299883e+00   6.7449157e-01
   1.8908723e-02   1.2391926e-02   1.8390886e-02   2.1497246e-02   8.0579326e+00   6.7904326e-01
   1.8568145e-02   1.2636004e-02   1.7281348e-02   2.3010006e-02   6.6442901e+00   6.8351136e-01
   1.8340619e-02   1.3077516e-02   1.6408140e-02   2.4782654e-02   5.4137624e+00   6.7806819e-01
   1.8243251e-02   1.3705540e-02   1.5765993e-02   2.6710154e-02   4.6864313e+00   6.6282338e-01
   1.8285987e-02   1.4507426e-02   1.5349554e-02   2.8677770e-02   4.6973541e+00   6.6668790e-01
   1.8474863e-02   1.5474372e-02   1.5143840e-02   3.0555694e-02   5.0130403e+00   7.0591274e-01
   1.8810551e-02   1.6597698e-02   1.5126769e-02   3.2218946e-02   4.5081635e+00   6.6729768e-01
   1.9283841e-02   1.7865250e-02   1.5276101e-02   3.3537752e-02   3.5522038e+00   6.7759848e-01
   1.9892155e-02   1.9258308e-02   1.5563081e-02   3.4388944e-02   2.9160817e+00   6.9235484e-01
   2.0652234e-02   2.0755214e-02   1.5942706e-02   3.4728562e-02   2.4360223e+00   6.5797961e-01
   2.1572300e-02   2.2330340e-02   1.6355253e-02   3.4567352e-02   1.9345522e+00   6.8919563e-01
   2.2640214e-02   2.3956166e-02   1.6745984e-02   3.3930932e-02   1.7943154e+00   6.7370184e-01
   2.3838800e-02   2.5622266e-02   1.7079794e-02   3.2869180e-02   1.8531027e+00   6.7811047e-01
   2.5150162e-02   2.7342688e-02   1.7341082e-02   3.1444018e-02   1.8234384e+00   6.8836419e-01
   2.6550936e-02   2.9152058e-02   1.7524389e-02   2.9734694e-02   1.8388808e+00   6.6932603e-01
   2.8011734e-02   3.1092032e-02   1.7622889e-02   2.7834516e-02   1.7083278e+00   6.9442155e-01
   2.9506026e-02   3.3197664e-02   1.7635608e-02   2.5835910e-02   1.3699423e+00   6.7691780e-01
   3.1011832e-02   3.5487124e-02   1.7564792e-02   2.3814954e-02   9.7415681e-01   6.6366172e-01
   3.2508534e-02   3.7960650e-02   1.7400377e-02   2.1822764e-02   8.0100793e-01   6.6149222e-01
   3.3968750e-02   4.0607652e-02   1.7123767e-02   1.9896627e-02   8.2610963e-01   6.8106374e-01
   3.5351660e-02   4.3393172e-02   1.6722999e-02   1.8061425e-02   8.3097449e-01   6.9354740e-01
   3.6613596e-02   4.6257706e-02   1.6191278e-02   1.6333291e-02   8.5509131e-01   6.5917070e-01
   3.7708838e-02   4.9129698e-02   1.5520668e-02   1.4726412e-02   8.3126196e-01   6.6564216e-01
   3.8582168e-02   5.1912822e-02   1.4721650e-02   1.3250605e-02   8.2834788e-01   6.5774160e-01
   3.9153252e-02   5.4466160e-02   1.3823390e-02   1.1908005e-02   8.5471548e-01   6.7669011e-01
   3.9334250e-02   5.6616716e-02   1.2852831e-02   1.0700059e-02   8.3409476e-01   7.2091682e-01
   3.9088926e-02   5.8199112e-02   1.1832303e-02   9.6364806e-03   8.4058578e-01   7.0139182e-01
   3.8433008e-02   5.9088206e-02   1.0782622e-02   8.7253370e-03   8.4085182e-01   6.6195242e-01
   3.7421072e-02   5.9220468e-02   9.7265168e-03   7.9653094e-03   8.3473832e-01   6.4826782e-01
   3.6136332e-02   5.8595862e-02   8.6850368e-03   7.3507340e-03   8.2455183e-01   6.7279115e-01
   3.4640232e-02   5.7275048e-02   7.6751260e-03   6.8779818e-03   8.3057895e-01   6.5412314e-01
   3.2974446e-02   5.5349190e-02   6.7144338e-03   6.5486962e-03   8.4809634e-01   6.6395445e-01
   3.1188368e-02   5.2901854e-02   5.8178692e-03   6.3640506e-03   8.0578737e-01   6.7490543e-01
   2.9316920e-02   5.0011842e-02   4.9940102e-03   6.3204906e-03   8.0845019e-01   6.3395288e-01
   2.7379100e-02   4.6768192e-02   4.2454382e-03   6.4140174e-03   8.2699939e-01   6.6796364e-01
   2.5404052e-02   4.3297280e-02   3.5708940e-03   6.6435722e-03   8.1320683e-01   6.8313663e-01
   2.3425212e-02   3.9737150e-02   2.9709134e-03   7.0081364e-03   8.5215416e-01   6.8650276e-01
   2.1471930e-02   3.6196150e-02   2.4496394e-03   7.5018672e-03   8.3183405e-01   6.6741494e-01
   1.9582255e-02   3.2762236e-02   2.0117632e-03   8.1165676e-03   8.0968398e-01   6.7490654e-01
   1.7800307e-02   2.9500476e-02   1.6599006e-03   8.8488444e-03   8.3601167e-01   6.9896009e-01
   1.6157313e-02   2.6463488e-02   1.3948500e-03   9.6958084e-03   8.2996237e-01   6.6263142e-01
   1.4670645e-02   2.3691012e-02   1.2164648e-03   1.0646127e-02   8.4760892e-01   6.6987666e-01
   1.3353167e-02   2.1200166e-02   1.1233624e-03   1.1680610e-02   8.3903961e-01   6.5113668e-01
   1.2210649e-02   1.9007494e-02   1.1136682e-03   1.2772545e-02   8.2626911e-01   6.9002329e-01
   1.1240008e-02   1.7122630e-02   1.1842222e-03   1.3889407e-02   8.2776693e-01   6.3956653e-01
   1.0431801e-02   1.5540906e-02   1.3298218e-03   1.4998692e-02   8.0779173e-01   5.7228376e-01
   9.7700474e-03   1.4256440e-02   1.5447606e-03   1.6067110e-02   8.1596368e-01   5.1201938e-01
   9.2340358e-03   1.3256566e-02   1.8242390e-03   1.7054522e-02   8.3007668e-01   4.3068707e-01
   8.8063606e-03   1.2518630e-02   2.1672510e-03   1.7909875e-02   8.3701314e-01   3.8680019e-01
   8.4826754e-03   1.2017103e-02   2.5772858e-03   1.8582887e-02   8.2641139e-01   8.9445907e-01
   8.2689428e-03   1.1730304e-02   3.0604290e-03   1.9027325e-02   8.1034090e-01   8.3687345e+00
   8.1728074e-03   1.1636920e-02   3.6233094e-03   1.9194821e-02   8.2404340e-01   2.7214945e+01
   8.2026314e-03   1.1705490e-02   4.2700162e-03   1.9066987e-02   8.3381248e-01   5.0516597e+01
   8.3674276e-03   1.1892822e-02   5.0021616e-03   1.8663054e-02   8.1327629e-01   7.0065938e+01
   8.6729698e-03   1.2146648e-02   5.8190432e-03   1.8006405e-02   8.2395146e-01   8.2489516e+01
   9.1210392e-03   1.2412798e-02   6.7143188e-03   1.7125500e-02   8.3600479e-01   8.9717575e+01
   9.7125934e-03   1.2643836e-02   7.6766874e-03   1.6067217e-02   8.0713055e-01   9.4484079e+01
   1.0444049e-02   1.2803186e-02   8.6944752e-03   1.4890359e-02   8.2004968e-01   9.7063292e+01
   1.1305614e-02   1.2861744e-02   9.7535356e-03   1.3654187e-02   8.1019068e-01   9.8633748e+01
   1.2292481e-02   1.2792418e-02   1.0829621e-02   1.2415225e-02   8.1727578e-01   9.9424052e+01
   1.3404021e-02   1.2582830e-02   1.1893324e-02   1.1221857e-02   8.5896932e-01   9.9620701e+01
   1.4641859e-02   1.2246810e-02   1.2919399e-02   1.0110785e-02   8.0972322e-01   9.9677290e+01
   1.6023647e-02   1.1816245e-02   1.3882609e-02   9.1117052e-03   7.9740535e-01   9.9507086e+01
   1.7573383e-02   1.1326774e-02   1.4755623e-02   8.2478176e-03   8.2951008e-01   9.9431146e+01
   1.9305333e-02   1.0809282e-02   1.5512051e-02   7.5386896e-03   8.2315181e-01   9.9438721e+01
   2.1232718e-02   1.0293048e-02   1.6129413e-02   7.0040494e-03   8.0646072e-01   9.9836430e+01
   2.3374838e-02   9.8050252e-03   1.6591368e-02   6.6657708e-03   7.9063137e-01   1.0046086e+02
   2.5748172e-02   9.3641046e-03   1.6899654e-02   6.5493420e-03   8.1152864e-01   1.0104578e+02
   2.8351218e-02   8.9820734e-03   1.7086660e-02   6.6812950e-03   8.2166509e-01   1.0172793e+02
   3.1167776e-02   8.6655764e-03   1.7198503e-02   7.0857308e-03   8.3059233e-01   1.0246706e+02
   3.4178388e-02   8.4149646e-03   1.7282945e-02   7.7838464e-03   8.4667324e-01   1.0325242e+02
   3.7355096e-02   8.2221372e-03   1.7387447e-02   8.7975900e-03   8.2610908e-01   1.0379260e+02
   4.0644682e-02   8.0729726e-03   1.7551149e-02   1.0149264e-02   8.2564628e-01   1.0423667e+02
   4.3963326e-02   7.9561002e-03   1.7802368e-02   1.1857325e-02   8.3082129e-01   1.0458683e+02
   4.7226402e-02   7.8647370e-03   1.8153113e-02   1.3931910e-02   8.4054330e-01   1.0466067e+02
   5.0367324e-02   7.7902018e-03   1.8611086e-02   1.6374548e-02   8.5565755e-01   1.0463438e+02
   5.3331722e-02   7.7240156e-03   1.9189958e-02   1.9181257e-02   8.3007859e-01   1.0438257e+02
   5.6096932e-02   7.6613292e-03   1.9895480e-02   2.2342920e-02   8.2243500e-01   1.0409744e+02
   5.8665676e-02   7.5960016e-03   2.0721514e-02   2.5850310e-02   8.3714963e-01   1.0365452e+02
   6.1019512e-02   7.5219484e-03   2.1654280e-02   2.9686972e-02   8.4164474e-01   1.0298331e+02
   6.3122436e-02   7.4395048e-03   2.2673980e-02   3.3825020e-02   8.5177692e-01   1.0238569e+02
   6.4945474e-02   7.3539894e-03   2.3754330e-02   3.8237650e-02   8.5492936e-01   1.0138518e+02
   6.6430116e-02   7.2719398e-03   2.4863992e-02   4.2891144e-02   8.3335616e-01   9.9921224e+01
   6.7472736e-02   7.2020566e-03   2.5973276e-02   4.7728494e-02   8.3898435e-01   9.8410544e+01
   6.7986928e-02   7.1508046e-03   2.7050238e-02   5.2657076e-02   8.6557859e-01   9.6778117e+01
   6.7952662e-02   7.1161348e-03   2.8042742e-02   5.7556334e-02   8.3000008e-01   9.4833492e+01
   6.7422888e-02   7.0971328e-03   2.8905902e-02   6.2288420e-02   8.0955343e-01   9.2727104e+01
   6.6495292e-02   7.0972474e-03   2.9639128e-02   6.6686268e-02   8.2953665e-01   9.0297012e+01
   6.5284098e-02   7.1144532e-03   3.0243898e-02   7.0552430e-02   8.1693557e-01   8.7921570e+01
   6.3907164e-02   7.1465228e-03   3.0701016e-02   7.3652220e-02   8.2667190e-01   8.5540658e+01
   6.2447652e-02   7.1949380e-03   3.1002576e-02   7.5773244e-02   8.3612473e-01   8.2119120e+01
   6.0936218e-02   7.2563414e-03   3.1153834e-02   7.6762498e-02   8.4793824e-01   7.8827742e+01
   5.9367126e-02   7.3225246e-03   3.1148118e-02   7.6483210e-02   8.5313946e-01   7.5690763e+01
   5.7713284e-02   7.3885682e-03   3.0966086e-02   7.4930544e-02   8.1857865e-01   7.1518856e+01
   5.5954876e-02   7.4527384e-03   3.0607546e-02   7.2274284e-02   8.6169340e-01   6.7081894e+01
   5.4082528e-02   7.5138020e-03   3.0089112e-02   6.8745844e-02   8.6643655e-01   6.2994871e+01
   5.2070632e-02   7.5752542e-03   2.9425688e-02   6.4615834e-02   8.1400234e-01   5.8491883e+01
   4.9908488e-02   7.6427152e-03   2.8640648e-02   6.0133446e-02   8.4758032e-01   5.2135631e+01
   4.7638480e-02   7.7178354e-03   2.7757136e-02   5.5477452e-02   8.4118097e-01   4.5782379e+01
   4.5332996e-02   7.8003948e-03   2.6795866e-02   5.0784378e-02   8.3094432e-01   4.0640580e+01
   4.3052002e-02   7.8899024e-03   2.5778990e-02   4.6164694e-02   8.6669490e-01   3.4681194e+01
   4.0829400e-02   7.9794472e-03   2.4720338e-02   4.1707364e-02   8.5849061e-01   2.8771469e+01
   3.8692444e-02   8.0547772e-03   2.3647958e-02   3.7487012e-02   8.5381844e-01   2.4122318e+01
   3.6657476e-02   8.0994614e-03   2.2601680e-02   3.3581786e-02   8.3743984e-01   2.0446817e+01
   3.4721200e-02   8.0948370e-03   2.1598428e-02   3.0053610e-02   8.1216957e-01   1.6952566e+01
   3.2875728e-02   8.0241706e-03   2.0631026e-02   2.6929774e-02   8.3092209e-01   1.4048872e+01
   3.1115240e-02   7.8765972e-03   1.9679290e-02   2.4229274e-02   8.3484578e-01   1.2237147e+01
   2.9433692e-02   7.6505158e-03   1.8728472e-02   2.1979574e-02   8.2730303e-01   9.9638608e+00
   2.7812800e-02   7.3540976e-03   1.7773246e-02   2.0208852e-02   8.3326722e-01   8.6354089e+00
   2.6220018e-02   6.9983948e-03   1.6805108e-02   1.8942955e-02   8.3371958e-01   7.8363188e+00
   2.4635824e-02   6.6012070e-03   1.5828696e-02   1.8211102e-02   8.4909724e-01   5.9507188e+00
   2.3069832e-02   6.1848430e-03   1.4861254e-02   1.8045536e-02   8.4078420e-01   4.9896789e+00
   2.1551404e-02   5.7665190e-03   1.3914036e-02   1.8475208e-02   8.3503270e-01   4.0847843e+00
   2.0125824e-02   5.3622180e-03   1.2993727e-02   1.9517370e-02   8.5245719e-01   3.2094153e+00
   1.8845175e-02   4.9884250e-03   1.2105846e-02   2.1177770e-02   8.5149714e-01   2.7260179e+00
   1.7753505e-02   4.6587360e-03   1.1266586e-02   2.3460144e-02   8.4868822e-01   1.7235578e+00
   1.6890893e-02   4.3833078e-03   1.0499275e-02   2.6364830e-02   8.3215273e-01   1.5644657e+00
   1.6292187e-02   4.1682522e-03   9.8176984e-03   2.9875890e-02   8.3123265e-01   1.2798402e+00
   1.5980089e-02   4.0150202e-03   9.2268882e-03   3.3965996e-02   8.4460076e-01   6.7123417e-01
   1.5968741e-02   3.9217194e-03   8.7277802e-03   3.8601098e-02   8.5849389e-01   7.1304338e-01
   1.6260459e-02   3.8861096e-03   8.3338388e-03   4.3734348e-02   8.4371859e-01   6.4769294e-01
   1.6843613e-02   3.9040942e-03   8.0754350e-03   4.9299878e-02   8.3674079e-01   6.5723462e-01
   1.7696915e-02   3.9692498e-03   7.9821296e-03   5.5199702e-02   8.6368101e-01   6.7511912e-01
   1.8787609e-02   4.0767416e-03   8.0831490e-03   6.1296956e-02   8.3395003e-01   6.4844151e-01
   2.0069628e-02   4.2213088e-03   8.4098114e-03   6.7427806e-02   8.4403545e-01   6.7230001e-01
   2.1485688e-02   4.3944604e-03   8.9938104e-03   7.3463234e-02   8.5745194e-01   6.4190427e-01
   2.2971920e-02   4.5852868e-03   9.8711926e-03   7.9316046e-02   8.2177815e-01   7.0473026e-01
   2.4456458e-02   4.7846710e-03   1.1078424e-02   8.4891034e-02   8.2700047e-01   6.8501391e-01
   2.5859720e-02   4.9876994e-03   1.2648203e-02   9.0094120e-02   8.2108710e-01   6.6336935e-01
   2.7108134e-02   5.1892696e-03   1.4605828e-02   9.4800856e-02   8.4828933e-01   6.6302954e-01
   2.8140208e-02   5.3824324e-03   1.6965270e-02   9.8846242e-02   8.5185192e-01   6.4054368e-01
   2.8930418e-02   5.5556642e-03   1.9735866e-02   1.0208173e-01   8.1368098e-01   6.7719184e-01
   2.9521582e-02   5.6972908e-03   2.2927426e-02   1.0439259e-01   8.2085329e-01   6.8415508e-01
   3.0002278e-02   5.8024792e-03   2.6542612e-02   1.0562931e-01   8.1371670e-01   6.6744308e-01
   3.0463900e-02   5.8684564e-03   3.0568004e-02   1.0559424e-01   8.3897747e-01   6.6982210e-01
   3.0982712e-02   5.8997856e-03   3.4969372e-02   1.0423713e-01   8.3482017e-01   6.8451459e-01
   3.1621406e-02   5.9089926e-03   3.9710484e-02   1.0169962e-01   8.3012738e-01   6.8310808e-01
   3.2432242e-02   5.9054328e-03   4.4776212e-02   9.8183574e-02   8.5307003e-01   6.8300884e-01
   3.3455402e-02   5.8983400e-03   5.0141908e-02   9.3896098e-02   8.1136238e-01   6.8286046e-01
   3.4712700e-02   5.9001456e-03   5.5752314e-02   8.9015966e-02   8.2265640e-01   6.8756571e-01
   3.6190718e-02   5.9193748e-03   6.1543492e-02   8.3692346e-02   8.0217039e-01   6.8947262e-01
   3.7844798e-02   5.9574840e-03   6.7461378e-02   7.8042398e-02   8.1683815e-01   6.5474755e-01
   3.9606206e-02   6.0100068e-03   7.3460222e-02   7.2199484e-02   8.3228212e-01   6.6849605e-01
   4.1390388e-02   6.0692076e-03   7.9461572e-02   6.6339412e-02   8.1066919e-01   6.9162755e-01
   4.3135022e-02   6.1339530e-03   8.5392750e-02   6.0626464e-02   8.6025873e-01   6.7428905e-01
   4.4806858e-02   6.2084492e-03   9.1220036e-02   5.5202634e-02   7.9056907e-01   6.4057636e-01
   4.6386974e-02   6.2938078e-03   9.6862114e-02   5.0171384e-02   8.2640716e-01   6.3848004e-01
   4.7866880e-02   6.3932708e-03   1.0216885e-01   4.5586534e-02   8.1844272e-01   6.7452736e-01
   4.9248754e-02   6.5129666e-03   1.0692180e-01   4.1469754e-02   8.1921632e-01   6.5678491e-01
   5.0548212e-02   6.6609686e-03   1.1092125e-01   3.7814232e-02   8.6532351e-01   6.6563220e-01
   5.1773774e-02   6.8486886e-03   1.1410717e-01   3.4596288e-02   7.6624888e-01   6.5804365e-01
   5.2904464e-02   7.0882550e-03   1.1647753e-01   3.1790356e-02   8.5505068e-01   6.3293044e-01
   5.3886214e-02   7.3916294e-03   1.1811968e-01   2.9361530e-02   7.5834542e-01   6.7610050e-01
   5.4638158e-02   7.7653554e-03   1.1931159e-01   2.7279558e-02   8.5892251e-01   6.6619542e-01
   5.5068686e-02   8.2126538e-03   1.2037857e-01   2.5535932e-02   8.2481403e-01   6.7016111e-01
   5.5105002e-02   8.7394624e-03   1.2158565e-01   2.4123012e-02   8.0350159e-01   6.9270737e-01
   5.4707428e-02   9.3503814e-03   1.2319240e-01   2.3039334e-02   8.4715303e-01   6.8437691e-01
   5.3875604e-02   1.0048414e-02   1.2547700e-01   2.2293258e-02   4.7431332e-01   6.8742716e-01
   5.2670696e-02   1.0833329e-02   1.2868604e-01   2.1885658e-02   8.6978042e-01   6.7805384e-01
   5.1208982e-02   1.1701447e-02   1.3295642e-01   2.1818166e-02   2.2275260e-01   6.8240586e-01
   4.9628706e-02   1.2645378e-02   1.3831141e-01   2.2096358e-02   1.3224673e+00   6.7443064e-01
   4.8053070e-02   1.3651894e-02   1.4475025e-01   2.2726000e-02   6.0703050e+00   6.5182181e-01
   4.6583500e-02   1.4720044e-02   1.5228641e-01   2.3715372e-02   1.9300453e+01   6.4487175e-01
   4.5309692e-02   1.5865726e-02   1.6088199e-01   2.5069874e-02   4.7640289e+01   6.6576766e-01
   4.4281746e-02   1.7098656e-02   1.7038913e-01   2.6782804e-02   7.3120229e+01   6.5997611e-01
   4.3508150e-02   1.8415006e-02   1.8060369e-01   2.8833902e-02   8.6832550e+01   6.3973582e-01
   4.2977844e-02   1.9808264e-02   1.9135286e-01   3.1206656e-02   9.6074183e+01   6.6022967e-01
   4.2663196e-02   2.1276306e-02   2.0245306e-01   3.3893582e-02   1.0023204e+02   6.4622079e-01
   4.2525592e-02   2.2824222e-02   2.1362064e-01   3.6880220e-02   1.0259729e+02   6.4404134e-01
   4.2512982e-02   2.4456694e-02   2.2452846e-01   4.0142596e-02   1.0411137e+02   6.6511259e-01
   4.2590278e-02   2.6163080e-02   2.3493118e-01   4.3639674e-02   1.0425575e+02   6.5373754e-01
   4.2766844e-02   2.7911694e-02   2.4460478e-01   4.7337724e-02   1.0441229e+02   6.5442530e-01
   4.3054742e-02   2.9642770e-02   2.5321788e-01   5.1230536e-02   1.0379616e+02   6.5313274e-01
   4.3429678e-02   3.1281558e-02   2.6039624e-01   5.5309320e-02   1.0265279e+02   6.3817061e-01
   4.3847802e-02   3.2754006e-02   2.6578812e-01   5.9612022e-02   1.0158823e+02   6.4592240e-01
   4.4295940e-02   3.3993996e-02   2.6906588e-01   6.4229822e-02   1.0115755e+02   6.7076532e-01
   4.4777510e-02   3.4981486e-02   2.6984110e-01   6.9227470e-02   1.0094415e+02   6.6284109e-01
   4.5254632e-02   3.5748426e-02   2.6767714e-01   7.4650916e-02   1.0118692e+02   6.4168094e-01
   4.5673842e-02   3.6365178e-02   2.6248580e-01   8.0530676e-02   1.0162339e+02   6.5961132e-01
   4.6005000e-02   3.6944598e-02   2.5460388e-01   8.6844170e-02   1.0154152e+02   6.5288897e-01
   4.6217896e-02   3.7604792e-02   2.4451492e-01   9.3500578e-02   1.0162276e+02   6.4489597e-01
   4.6253674e-02   3.8430798e-02   2.3280128e-01   1.0034705e-01   1.0189943e+02   6.6911853e-01
   4.6028196e-02   3.9476886e-02   2.2007860e-01   1.0716687e-01   1.0247636e+02   6.6740090e-01
   4.5507802e-02   4.0781062e-02   2.0685036e-01   1.1367307e-01   1.0308139e+02   6.8290157e-01
   4.4756084e-02   4.2375860e-02   1.9347175e-01   1.1951274e-01   1.0344233e+02   6.9618093e-01
   4.3858980e-02   4.4283096e-02   1.8029939e-01   1.2433411e-01   1.0376824e+02   6.7822556e-01
   4.2866746e-02   4.6498328e-02   1.6774845e-01   1.2783723e-01   1.0387919e+02   6.8952754e-01
   4.1809970e-02   4.8973812e-02   1.5611200e-01   1.2969275e-01   1.0395093e+02   6.8175031e-01
   4.0733172e-02   5.1615700e-02   1.4550781e-01   1.2972054e-01   1.0382886e+02   6.7878529e-01
   3.9690418e-02   5.4307758e-02   1.3592765e-01   1.2807583e-01   1.0345631e+02   6.9807754e-01
   3.8711036e-02   5.6915066e-02   1.2731841e-01   1.2507875e-01   1.0305377e+02   6.5379072e-01
   3.7805974e-02   5.9276434e-02   1.1965302e-01   1.2117073e-01   1.0234118e+02   6.6121482e-01
   3.6987000e-02   6.1185942e-02   1.1287185e-01   1.1684713e-01   1.0151818e+02   6.9801124e-01
   3.6265616e-02   6.2391096e-02   1.0691647e-01   1.1250111e-01   1.0083662e+02   6.6840851e-01
   3.5640590e-02   6.2693932e-02   1.0175944e-01   1.0841440e-01   9.9681320e+01   6.6225914e-01
   3.5090238e-02   6.2008924e-02   9.7315300e-02   1.0476368e-01   9.8269401e+01   6.6676636e-01
   3.4577690e-02   6.0384982e-02   9.3437844e-02   1.0163124e-01   9.7138675e+01   6.6905298e-01
   3.4053484e-02   5.8008822e-02   8.9966788e-02   9.8990148e-02   9.5992941e+01   6.8928625e-01
   3.3489658e-02   5.5069650e-02   8.6770362e-02   9.6722468e-02   9.4977169e+01   6.9800259e-01
   3.2881186e-02   5.1708408e-02   8.3721568e-02   9.4669302e-02   9.3802148e+01   6.7658536e-01
   3.2216778e-02   4.8066160e-02   8.0687626e-02   9.2647036e-02   9.2355017e+01   6.5698014e-01
   3.1515580e-02   4.4285158e-02   7.7620276e-02   9.0459028e-02   9.0352239e+01   6.8390302e-01
   3.0821934e-02   4.0494790e-02   7.4521426e-02   8.7923354e-02   8.7539097e+01   6.9055275e-01
   3.0161136e-02   3.6786204e-02   7.1363356e-02   8.4924046e-02   8.4653411e+01   6.6655224e-01
   2.9526646e-02   3.3217804e-02   6.8132946e-02   8.1382910e-02   8.1449716e+01   6.8253136e-01
   2.8894222e-02   2.9843988e-02   6.4857804e-02   7.7289888e-02   7.8607220e+01   6.9478586e-01
   2.8270936e-02   2.6718872e-02   6.1563484e-02   7.2753196e-02   7.5476440e+01   6.7948798e-01
   2.7674592e-02   2.3873910e-02   5.8264134e-02   6.7890520e-02   7.0981509e+01   6.9421578e-01
   2.7095516e-02   2.1309314e-02   5.5001566e-02   6.2802752e-02   6.7232670e+01   6.9691301e-01
   2.6513270e-02   1.9020340e-02   5.1848672e-02   5.7621914e-02   6.4130282e+01   6.6627821e-01
   2.5898992e-02   1.7011350e-02   4.8870364e-02   5.2488444e-02   6.0875309e+01   6.7309653e-01
   2.5237202e-02   1.5280612e-02   4.6091072e-02   4.7514324e-02   5.7230601e+01   6.7124631e-01
   2.4541278e-02   1.3814442e-02   4.3499882e-02   4.2775744e-02   5.2905552e+01   6.7223914e-01
   2.3845804e-02   1.2605270e-02   4.1079126e-02   3.8340186e-02   4.9735742e+01   6.8639238e-01
   2.3211106e-02   1.1651233e-02   3.8807486e-02   3.4274246e-02   4.6856600e+01   6.6060719e-01
   2.2707424e-02   1.0942842e-02   3.6655144e-02   3.0631790e-02   4.3381411e+01   6.7170289e-01
   2.2399406e-02   1.0467902e-02   3.4590448e-02   2.7446900e-02   4.0854679e+01   6.8683998e-01
   2.2348756e-02   1.0212934e-02   3.2596082e-02   2.4741316e-02   3.7890251e+01   6.8923401e-01
   2.2613184e-02   1.0158968e-02   3.0686188e-02   2.2535444e-02   3.5164940e+01   7.0860458e-01
   2.3245902e-02   1.0287316e-02   2.8887874e-02   2.0838526e-02   3.3448637e+01   6.9330285e-01
   2.4293218e-02   1.0593800e-02   2.7217448e-02   1.9640215e-02   3.0527854e+01   6.9734280e-01
   2.5783770e-02   1.1088223e-02   2.5692388e-02   1.8914594e-02   2.7752281e+01   6.9947040e-01
   2.7725130e-02   1.1785499e-02   2.4341812e-02   1.8629224e-02   2.6361302e+01   6.7996321e-01
   3.0102732e-02   1.2706944e-02   2.3189592e-02   1.8748816e-02   2.4795682e+01   6.9238623e-01
   3.2886876e-02   1.3872776e-02   2.2237648e-02   1.9224519e-02   2.2658389e+01   6.8484346e-01
   3.6029578e-02   1.5294028e-02   2.1470696e-02   1.9991598e-02   2.0540695e+01   6.7922152e-01
   3.9443628e-02   1.6976880e-02   2.0862294e-02   2.0980136e-02   1.8353997e+01   6.8314029e-01
   4.3007760e-02   1.8929494e-02   2.0376464e-02   2.2114612e-02   1.6702318e+01   6.7818864e-01
   4.6560778e-02   2.1157650e-02   1.9974200e-02   2.3306970e-02   1.5592369e+01   7.0079730e-01
   4.9925610e-02   2.3656818e-02   1.9613804e-02   2.4447766e-02   1.4030183e+01   6.9711339e-01
   5.2921534e-02   2.6414222e-02   1.9253108e-02   2.5420004e-02   1.2407656e+01   6.7327848e-01
   5.5348906e-02   2.9409654e-02   1.8861886e-02   2.6111556e-02   1.0624125e+01   6.7789651e-01
   5.7087434e-02   3.2618800e-02   1.8421181e-02   2.6417024e-02   8.6676977e+00   6.8496461e-01
   5.8102576e-02   3.6015750e-02   1.7907741e-02   2.6295312e-02   7.3061026e+00   6.9636128e-01
   5.8394500e-02   3.9572956e-02   1.7304624e-02   2.5771720e-02   6.1473838e+00   6.8981697e-01
   5.8037854e-02   4.3259498e-02   1.6618510e-02   2.4887218e-02   5.0296763e+00   6.6435519e-01
   5.7130080e-02   4.7036102e-02   1.5862498e-02   2.3704750e-02   3.8835760e+00   6.9764483e-01
   5.5737712e-02   5.0845068e-02   1.5047646e-02   2.2296958e-02   2.6638663e+00   7.1893652e-01
   5.3920036e-02   5.4595336e-02   1.4187835e-02   2.0735900e-02   2.0621666e+00   6.8516336e-01
   5.1754470e-02   5.8175630e-02   1.3292051e-02   1.9097061e-02   1.8521853e+00   6.9219462e-01
   4.9314472e-02   6.1478088e-02   1.2367872e-02   1.7443717e-02   1.8199248e+00   7.0196375e-01
   4.6663658e-02   6.4437044e-02   1.1427993e-02   1.5823483e-02   1.4961101e+00   6.8910732e-01
   4.3903598e-02   6.7050410e-02   1.0487549e-02   1.4268075e-02   8.5643716e-01   6.8839609e-01
   4.1139166e-02   6.9322540e-02   9.5646198e-03   1.2797230e-02   8.1916006e-01   6.9496310e-01
   3.8446670e-02   7.1222804e-02   8.6777564e-03   1.1426456e-02   8.6965325e-01   7.0033589e-01
   3.5893106e-02   7.2696402e-02   7.8434806e-03   1.0167461e-02   8.2292493e-01   6.9438053e-01
   3.3528296e-02   7.3693820e-02   7.0752606e-03   9.0255848e-03   8.6509096e-01   6.9240570e-01
   3.1387336e-02   7.4172298e-02   6.3804386e-03   7.9996680e-03   8.2151403e-01   7.0581539e-01
   2.9487978e-02   7.4083432e-02   5.7610554e-03   7.0870124e-03   8.3731517e-01   6.8919255e-01
   2.7820840e-02   7.3420096e-02   5.2166268e-03   6.2877358e-03   8.3105801e-01   6.4928648e-01
   2.6363800e-02   7.2225516e-02   4.7489436e-03   5.6047516e-03   8.3238846e-01   6.6485512e-01
   2.5115454e-02   7.0580854e-02   4.3624720e-03   5.0403226e-03   8.4518484e-01   6.8085269e-01
   2.4098470e-02   6.8618984e-02   4.0626622e-03   4.5963930e-03   8.2884417e-01   6.7863715e-01
   2.3329028e-02   6.6470292e-02   3.8575338e-03   4.2751720e-03   8.2573564e-01   6.8475527e-01
   2.2806152e-02   6.4214666e-02   3.7546352e-03   4.0770098e-03   8.4199226e-01   6.7467861e-01
   2.2515108e-02   6.1873316e-02   3.7586034e-03   4.0022416e-03   8.4577478e-01   6.8667546e-01
   2.2425612e-02   5.9409746e-02   3.8699446e-03   4.0514066e-03   7.9899950e-01   6.6642228e-01
   2.2488364e-02   5.6759612e-02   4.0854488e-03   4.2234296e-03   8.1806691e-01   6.7601589e-01
   2.2639464e-02   5.3862424e-02   4.4008090e-03   4.5171048e-03   8.5387381e-01   6.6944821e-01
   2.2816392e-02   5.0704150e-02   4.8092108e-03   4.9325510e-03   8.5336541e-01   6.3279878e-01
   2.2979514e-02   4.7352882e-02   5.3009800e-03   5.4714032e-03   8.3558639e-01   6.8622541e-01
   2.3102276e-02   4.3934016e-02   5.8647612e-03   6.1364424e-03   8.1861672e-01   6.6583239e-01
   2.3160036e-02   4.0566872e-02   6.4886916e-03   6.9296330e-03   8.5329537e-01   6.8127799e-01
   2.3153042e-02   3.7338732e-02   7.1608574e-03   7.8495394e-03   8.3654673e-01   6.2513444e-01
   2.3098660e-02   3.4312136e-02   7.8665742e-03   8.8897688e-03   8.1835690e-01   5.5648514e-01
   2.3008466e-02   3.1521530e-02   8.5909492e-03   1.0038361e-02   8.4065987e-01   5.1822011e-01
   2.2881462e-02   2.8983070e-02   9.3246660e-03   1.1274827e-02   8.2004444e-01   4.5652968e-01
   2.2718102e-02   2.6705028e-02   1.0058599e-02   1.2567534e-02   8.1763611e-01   3.9765816e-01
   2.2535374e-02   2.4680274e-02   1.0776379e-02   1.3875212e-02   8.2808086e-01   1.4500318e+00
   2.2349564e-02   2.2881280e-02   1.1460987e-02   1.5146991e-02   8.2014685e-01   1.0819123e+01
   2.2177336e-02   2.1266400e-02   1.2104510e-02   1.6328584e-02   8.1731685e-01   3.0643442e+01
   2.2046712e-02   1.9793678e-02   1.2719079e-02   1.7361736e-02   8.1477249e-01   5.1947292e+01
   2.1995666e-02   1.8424830e-02   1.3343740e-02   1.8180365e-02   8.2553535e-01   6.9518838e+01
   2.2065104e-02   1.7120394e-02   1.4025295e-02   1.8731525e-02   8.2788202e-01   8.1697652e+01
   2.2288774e-02   1.5848714e-02   1.4798553e-02   1.8974235e-02   8.0633245e-01   8.9035546e+01
   2.2694354e-02   1.4607372e-02   1.5686345e-02   1.8887182e-02   8.0790680e-01   9.3820427e+01
   2.3300476e-02   1.3418320e-02   1.6696062e-02   1.8504996e-02   8.3477465e-01   9.6300586e+01
   2.4111774e-02   1.2305206e-02   1.7819077e-02   1.7889984e-02   8.2460800e-01   9.8023419e+01
   2.5116738e-02   1.1287457e-02   1.9044466e-02   1.7104173e-02   8.0694006e-01   9.9250812e+01
   2.6308568e-02   1.0378994e-02   2.0359870e-02   1.6220303e-02   8.1378260e-01   9.9802705e+01
   2.7699258e-02   9.5874808e-03   2.1746430e-02   1.5310129e-02   8.1681159e-01   1.0016100e+02
   2.9308380e-02   8.9150972e-03   2.3183150e-02   1.4436190e-02   8.0870009e-01   9.9980514e+01
   3.1177540e-02   8.3607582e-03   2.4647570e-02   1.3653640e-02   7.9591644e-01   9.9823057e+01
   3.3358708e-02   7.9266564e-03   2.6120832e-02   1.3006261e-02   8.1670501e-01   9.9690296e+01
   3.5884778e-02   7.6162398e-03   2.7592524e-02   1.2526130e-02   8.2324193e-01   9.9653659e+01
   3.8777666e-02   7.4286166e-03   2.9059566e-02   1.2235239e-02   8.1889514e-01   1.0007421e+02
   4.2050978e-02   7.3601296e-03   3.0521034e-02   1.2144189e-02   8.3288271e-01   1.0075546e+02
   4.5684514e-02   7.4043918e-03   3.1973918e-02   1.2256681e-02   8.1593751e-01   1.0155157e+02
   4.9611290e-02   7.5516144e-03   3.3407516e-02   1.2571755e-02   8.0867917e-01   1.0223593e+02
   5.3730744e-02   7.7878718e-03   3.4798612e-02   1.3080956e-02   8.3608624e-01   1.0310125e+02
   5.7904112e-02   8.0913186e-03   3.6113666e-02   1.3770690e-02   8.4973283e-01   1.0401638e+02
   6.1963888e-02   8.4331092e-03   3.7292314e-02   1.4621489e-02   8.2232811e-01   1.0482513e+02
   6.5702956e-02   8.7789966e-03   3.8257334e-02   1.5614147e-02   8.1410317e-01   1.0580023e+02
   6.8913968e-02   9.0959838e-03   3.8947542e-02   1.6735597e-02   8.2957821e-01   1.0646596e+02
   7.1488610e-02   9.3596198e-03   3.9332664e-02   1.7981298e-02   8.2130832e-01   1.0687502e+02
   7.3341240e-02   9.5502948e-03   3.9426040e-02   1.9358473e-02   8.2914010e-01   1.0726806e+02
   7.4404546e-02   9.6589316e-03   3.9249464e-02   2.0872578e-02   8.4579978e-01   1.0752417e+02
   7.4698556e-02   9.6869568e-03   3.8814358e-02   2.2528248e-02   8.4786908e-01   1.0769910e+02
   7.4242942e-02   9.6344134e-03   3.8147292e-02   2.4340436e-02   8.3531687e-01   1.0777881e+02
   7.3091236e-02   9.5049920e-03   3.7275258e-02   2.6327830e-02   8.5160778e-01   1.0783097e+02
   7.1375198e-02   9.3096390e-03   3.6204850e-02   2.8506372e-02   8.6458726e-01   1.0771360e+02
   6.9240412e-02   9.0572486e-03   3.4944610e-02   3.0884364e-02   8.4268880e-01   1.0747687e+02
   6.6840892e-02   8.7529770e-03   3.3537184e-02   3.3462578e-02   8.4389137e-01   1.0724083e+02
   6.4343106e-02   8.4064340e-03   3.2031870e-02   3.6231960e-02   8.5731663e-01   1.0695029e+02
   6.1906682e-02   8.0328762e-03   3.0460322e-02   3.9169016e-02   8.5456751e-01   1.0652924e+02
   5.9649622e-02   7.6499968e-03   2.8860340e-02   4.2233114e-02   8.1824396e-01   1.0588385e+02
   5.7642920e-02   7.2777352e-03   2.7272852e-02   4.5366766e-02   8.2923600e-01   1.0521166e+02
   5.5933318e-02   6.9350620e-03   2.5724910e-02   4.8497358e-02   8.6199459e-01   1.0437209e+02
   5.4545714e-02   6.6384526e-03   2.4220838e-02   5.1526202e-02   8.4213150e-01   1.0359707e+02
   5.3478128e-02   6.3987790e-03   2.2756750e-02   5.4324200e-02   8.3832839e-01   1.0302986e+02
   5.2714090e-02   6.2179612e-03   2.1344292e-02   5.6728182e-02   8.2256598e-01   1.0212690e+02
   5.2230184e-02   6.0912174e-03   1.9996214e-02   5.8586096e-02   8.3349700e-01   1.0098758e+02
   5.1980748e-02   6.0101756e-03   1.8710492e-02   5.9783814e-02   8.4962746e-01   9.9646036e+01
   5.1920392e-02   5.9660036e-03   1.7481068e-02   6.0203180e-02   8.1977322e-01   9.8155352e+01
   5.2004450e-02   5.9492288e-03   1.6315658e-02   5.9806362e-02   8.2704877e-01   9.6453227e+01
   5.2168244e-02   5.9524652e-03   1.5228744e-02   5.8682908e-02   8.4222354e-01   9.4514113e+01
   5.2340250e-02   5.9747266e-03   1.4221714e-02   5.6973662e-02   8.5338030e-01   9.2747485e+01
   5.2438272e-02   6.0154274e-03   1.3286350e-02   5.4849146e-02   8.4701665e-01   9.0959872e+01
   5.2400104e-02   6.0705892e-03   1.2412732e-02   5.2465966e-02   8.2447868e-01   8.9289134e+01
   5.2183672e-02   6.1370294e-03   1.1595301e-02   4.9945742e-02   8.3071457e-01   8.7680995e+01
   5.1758242e-02   6.2092552e-03   1.0832938e-02   4.7389528e-02   8.4828277e-01   8.5647055e+01
   5.1162194e-02   6.2745830e-03   1.0118652e-02   4.4891450e-02   8.4864324e-01   8.3700177e+01
   5.0464172e-02   6.3189994e-03   9.4429762e-03   4.2558740e-02   8.4710493e-01   8.1842979e+01
   4.9717344e-02   6.3289006e-03   8.8039752e-03   4.0496378e-02   8.4930268e-01   7.9456824e+01
   4.8976476e-02   6.2909694e-03   8.2039740e-03   3.8818432e-02   8.2861312e-01   7.7567706e+01
   4.8278354e-02   6.2013922e-03   7.6412452e-03   3.7644100e-02   8.2267803e-01   7.6168216e+01
   4.7646412e-02   6.0664010e-03   7.1127234e-03   3.7061176e-02   8.2307131e-01   7.3921849e+01
   4.7095846e-02   5.8943840e-03   6.6190570e-03   3.7126090e-02   8.3748042e-01   7.1900010e+01
   4.6624554e-02   5.6911938e-03   6.1610204e-03   3.7879858e-02   8.5644442e-01   7.0570306e+01
   4.6224220e-02   5.4619910e-03   5.7346396e-03   3.9363010e-02   8.4190240e-01   6.8783713e+01
   4.5868444e-02   5.2144422e-03   5.3312322e-03   4.1622902e-02   8.4663135e-01   6.6223334e+01
   4.5503442e-02   4.9577326e-03   4.9483032e-03   4.4703210e-02   8.3917305e-01   6.2965027e+01
   4.5075904e-02   4.7050866e-03   4.5920052e-03   4.8636488e-02   8.4477852e-01   5.9875843e+01
   4.4558034e-02   4.4721058e-03   4.2698788e-03   5.3468584e-02   8.4625308e-01   5.7007255e+01
   4.3951344e-02   4.2717158e-03   3.9970212e-03   5.9254400e-02   8.2470715e-01   5.3551246e+01
   4.3273900e-02   4.1141008e-03   3.7961264e-03   6.6014656e-02   8.3873438e-01   4.9860432e+01
   4.2524976e-02   4.0063778e-03   3.6899660e-03   7.3715396e-02   8.3513890e-01   4.6262574e+01
   4.1700186e-02   3.9531660e-03   3.7005354e-03   8.2268948e-02   8.4521637e-01   4.2189078e+01
   4.0838900e-02   3.9576952e-03   3.8531774e-03   9.1583110e-02   8.4208966e-01   3.6975639e+01
   3.9999960e-02   4.0214956e-03   4.1805150e-03   1.0158027e-01   8.4067039e-01   3.1903092e+01
   3.9229520e-02   4.1420176e-03   4.7210684e-03   1.1213229e-01   8.4460158e-01   2.8569981e+01
   3.8566284e-02   4.3145072e-03   5.5184364e-03   1.2302174e-01   8.1045253e-01   2.5409343e+01
   3.8047562e-02   4.5375448e-03   6.6199330e-03   1.3399840e-01   8.4755139e-01   2.1818179e+01
   3.7692634e-02   4.8081476e-03   8.0788176e-03   1.4484108e-01   8.3802425e-01   1.9272979e+01
   3.7505516e-02   5.1189106e-03   9.9480700e-03   1.5527435e-01   8.2957231e-01   1.7013622e+01
   3.7525024e-02   5.4638026e-03   1.2276829e-02   1.6490523e-01   8.7028869e-01   1.4288458e+01
   3.7814386e-02   5.8378244e-03   1.5120525e-02   1.7326319e-01   8.3391017e-01   1.1823289e+01
   3.8413556e-02   6.2352832e-03   1.8532868e-02   1.7988191e-01   8.4137269e-01   1.0323036e+01
   3.9336976e-02   6.6497692e-03   2.2556792e-02   1.8432252e-01   8.2722416e-01   8.7439437e+00
   4.0577092e-02   7.0785218e-03   2.7223098e-02   1.8610985e-01   8.2015899e-01   6.2025545e+00
   4.2103888e-02   7.5276718e-03   3.2555130e-02   1.8504220e-01   8.4703143e-01   4.3456812e+00
   4.3854566e-02   8.0039900e-03   3.8579598e-02   1.8141025e-01   8.2471697e-01   3.4521020e+00
   4.5746882e-02   8.5108694e-03   4.5309974e-02   1.7567022e-01   8.5192087e-01   2.9820267e+00
   4.7723872e-02   9.0533134e-03   5.2716528e-02   1.6828045e-01   8.2201653e-01   2.6694980e+00
   4.9758674e-02   9.6373028e-03   6.0720972e-02   1.5970877e-01   8.1780274e-01   2.1988936e+00
   5.1827562e-02   1.0271097e-02   6.9225552e-02   1.5036063e-01   8.2859503e-01   1.8720735e+00
   5.3880944e-02   1.0963485e-02   7.8133004e-02   1.4055071e-01   8.0978494e-01   1.2308031e+00
   5.5829402e-02   1.1724654e-02   8.7304534e-02   1.3054644e-01   8.3705501e-01   7.4375168e-01
   5.7553846e-02   1.2572460e-02   9.6533096e-02   1.2056566e-01   7.8367311e-01   8.1059136e-01
   5.8953938e-02   1.3526342e-02   1.0556937e-01   1.1071464e-01   8.5605619e-01   7.3159843e-01
   5.9994550e-02   1.4601912e-02   1.1412940e-01   1.0104052e-01   8.3264893e-01   7.0100713e-01
   6.0695708e-02   1.5814354e-02   1.2190656e-01   9.1591164e-02   8.4493743e-01   6.9677218e-01
   6.1125120e-02   1.7186872e-02   1.2852864e-01   8.2452872e-02   8.6617358e-01   6.5466745e-01
   6.1393454e-02   1.8755498e-02   1.3360136e-01   7.3751122e-02   7.5362459e-01   6.6215243e-01
   6.1630776e-02   2.0564972e-02   1.3692493e-01   6.5556482e-02   9.0203606e-01   6.4787769e-01
   6.1966788e-02   2.2670018e-02   1.3847188e-01   5.7912606e-02   7.4083184e-01   6.9434798e-01
   6.2506848e-02   2.5123216e-02   1.3833538e-01   5.0904330e-02   8.6564323e-01   6.7937140e-01
   6.3316884e-02   2.7955030e-02   1.3681178e-01   4.4607546e-02   8.3972129e-01   6.7507236e-01
   6.4422248e-02   3.1188450e-02   1.3423008e-01   3.9075046e-02   7.6478085e-01   6.8441236e-01
   6.5802506e-02   3.4848520e-02   1.3089917e-01   3.4351700e-02   8.9252403e-01   6.6526635e-01
   6.7384996e-02   3.8938008e-02   1.2724722e-01   3.0454634e-02   4.4823239e-01   6.8266197e-01
   6.9059578e-02   4.3428486e-02   1.2374182e-01   2.7371072e-02   9.0198683e-01   6.6291223e-01
   7.0762954e-02   4.8267954e-02   1.2084902e-01   2.5069720e-02   2.5087351e-01   6.7035339e-01
   7.2517764e-02   5.3388514e-02   1.1906541e-01   2.3509484e-02   7.1360739e-01   6.7091460e-01
   7.4344572e-02   5.8697484e-02   1.1884978e-01   2.2639932e-02   3.1727819e+00   6.6771627e-01
   7.6233834e-02   6.4068268e-02   1.2060232e-01   2.2408398e-02   1.5370951e+01   6.8397648e-01
   7.8155142e-02   6.9366176e-02   1.2464761e-01   2.2773068e-02   4.9570610e+01   6.4789574e-01
   8.0066328e-02   7.4455458e-02   1.3118870e-01   2.3713530e-02   8.2172677e+01   6.5051951e-01
   8.1937904e-02   7.9176310e-02   1.4030443e-01   2.5250188e-02   9.7734105e+01   6.6030492e-01
   8.3691636e-02   8.3318724e-02   1.5196208e-01   2.7438692e-02   1.0685265e+02   6.5571490e-01
   8.5170456e-02   8.6657968e-02   1.6602827e-01   3.0350724e-02   1.1115259e+02   6.6426803e-01
   8.6196932e-02   8.9024392e-02   1.8226042e-01   3.4066518e-02   1.1346206e+02   6.5466946e-01
   8.6625124e-02   9.0315056e-02   2.0026776e-01   3.8653528e-02   1.1408728e+02   6.8299985e-01
   8.6336996e-02   9.0570750e-02   2.1954294e-01   4.4150130e-02   1.1283062e+02   6.6304489e-01
   8.5282540e-02   8.9972094e-02   2.3955544e-01   5.0560624e-02   1.1169950e+02   6.2923499e-01
   8.3582978e-02   8.8681930e-02   2.5970132e-01   5.7843182e-02   1.0979177e+02   6.6550968e-01
   8.1467166e-02   8.6804850e-02   2.7918468e-01   6.5919150e-02   1.0792622e+02   6.5559604e-01
   7.9116964e-02   8.4361690e-02   2.9704364e-01   7.4676890e-02   1.0656901e+02   6.5384899e-01
   7.6652638e-02   8.1311412e-02   3.1237108e-01   8.3973136e-02   1.0633059e+02   6.6265370e-01
   7.4171868e-02   7.7679540e-02   3.2439608e-01   9.3616500e-02   1.0676860e+02   6.5201403e-01
   7.1742920e-02   7.3562746e-02   3.3219650e-01   1.0333571e-01   1.0678099e+02   6.6609763e-01
   6.9390202e-02   6.9128432e-02   3.3495344e-01   1.1289630e-01   1.0677442e+02   6.4842128e-01
   6.7089902e-02   6.4624428e-02   3.3256650e-01   1.2214810e-01   1.0661492e+02   6.4413515e-01
   6.4799810e-02   6.0284992e-02   3.2550140e-01   1.3092626e-01   1.0642198e+02   6.6608754e-01
   6.2476126e-02   5.6283924e-02   3.1453654e-01   1.3911025e-01   1.0660235e+02   6.4822600e-01
   6.0090796e-02   5.2760514e-02   3.0065030e-01   1.4660704e-01   1.0699325e+02   6.5219955e-01
   5.7656454e-02   4.9839362e-02   2.8471948e-01   1.5323037e-01   1.0740049e+02   6.8944987e-01
   5.5191418e-02   4.7614042e-02   2.6746388e-01   1.5870514e-01   1.0788216e+02   6.8752879e-01
   5.2729722e-02   4.6132792e-02   2.4954656e-01   1.6273278e-01   1.0839157e+02   6.6569867e-01
   5.0338626e-02   4.5403706e-02   2.3160642e-01   1.6508216e-01   1.0883688e+02   6.4551010e-01
   4.8083026e-02   4.5391722e-02   2.1419416e-01   1.6549206e-01   1.0937043e+02   6.6265130e-01
   4.6006954e-02   4.6018040e-02   1.9765628e-01   1.6373687e-01   1.0983147e+02   6.9312643e-01
   4.4132732e-02   4.7167442e-02   1.8210846e-01   1.5992129e-01   1.1016772e+02   6.9671658e-01
   4.2490804e-02   4.8696328e-02   1.6755824e-01   1.5432502e-01   1.1049841e+02   7.1297873e-01
   4.1116002e-02   5.0431564e-02   1.5406814e-01   1.4728906e-01   1.1075654e+02   6.8196233e-01
   4.0015786e-02   5.2162872e-02   1.4168300e-01   1.3929373e-01   1.1102350e+02   6.7395498e-01
   3.9189340e-02   5.3623852e-02   1.3032943e-01   1.3080573e-01   1.1126588e+02   7.0534758e-01
   3.8641726e-02   5.4556888e-02   1.1994974e-01   1.2222080e-01   1.1145501e+02   6.9765506e-01
   3.8358756e-02   5.4802722e-02   1.1058501e-01   1.1388083e-01   1.1163471e+02   6.7841569e-01
   3.8284824e-02   5.4293146e-02   1.0227859e-01   1.0604985e-01   1.1172431e+02   6.4665681e-01
   3.8325414e-02   5.3084032e-02   9.4978348e-02   9.8895320e-02   1.1169643e+02   6.7813106e-01
   3.8353846e-02   5.1314464e-02   8.8564190e-02   9.2460290e-02   1.1163522e+02   6.8958554e-01
   3.8240726e-02   4.9097448e-02   8.2902280e-02   8.6694178e-02   1.1152730e+02   6.7404594e-01
   3.7888542e-02   4.6540358e-02   7.7834196e-02   8.1464898e-02   1.1126039e+02   6.8848491e-01
   3.7215020e-02   4.3762148e-02   7.3202184e-02   7.6599768e-02   1.1094332e+02   6.6909017e-01
   3.6169018e-02   4.0876400e-02   6.8853364e-02   7.1997622e-02   1.1037257e+02   6.8394348e-01
   3.4762666e-02   3.7981970e-02   6.4628988e-02   6.7608998e-02   1.0954222e+02   6.6481074e-01
   3.3048084e-02   3.5162912e-02   6.0447760e-02   6.3370156e-02   1.0858603e+02   6.4947343e-01
   3.1104402e-02   3.2495274e-02   5.6310424e-02   5.9249806e-02   1.0712086e+02   6.8996557e-01
   2.9021008e-02   3.0029106e-02   5.2208812e-02   5.5266966e-02   1.0545690e+02   6.7256749e-01
   2.6889462e-02   2.7791250e-02   4.8127930e-02   5.1444744e-02   1.0371689e+02   6.8159986e-01
   2.4808258e-02   2.5789048e-02   4.4091438e-02   4.7794748e-02   1.0204051e+02   6.7918825e-01
   2.2856706e-02   2.4009230e-02   4.0151050e-02   4.4344950e-02   1.0045945e+02   6.6125606e-01
   2.1089684e-02   2.2436080e-02   3.6350854e-02   4.1149904e-02   9.8589235e+01   6.9644991e-01
   1.9549121e-02   2.1057288e-02   3.2723958e-02   3.8254824e-02   9.6967875e+01   6.8023902e-01
   1.8265745e-02   1.9860250e-02   2.9315546e-02   3.5676198e-02   9.5391884e+01   6.6314714e-01
   1.7260127e-02   1.8839842e-02   2.6181818e-02   3.3425054e-02   9.3909374e+01   6.9613152e-01
   1.6538319e-02   1.8008824e-02   2.3365588e-02   3.1524814e-02   9.2049925e+01   6.8744890e-01
   1.6088197e-02   1.7384504e-02   2.0883836e-02   2.9990918e-02   8.9549444e+01   6.7003223e-01
   1.5883221e-02   1.6970132e-02   1.8737428e-02   2.8813790e-02   8.7964148e+01   6.9771411e-01
   1.5897129e-02   1.6756474e-02   1.6924632e-02   2.7967530e-02   8.6400880e+01   6.8372184e-01
   1.6112307e-02   1.6728480e-02   1.5442239e-02   2.7419908e-02   8.4596198e+01   6.7010328e-01
   1.6523657e-02   1.6878754e-02   1.4278044e-02   2.7133650e-02   8.2772631e+01   6.7583373e-01
   1.7153741e-02   1.7221864e-02   1.3408278e-02   2.7052862e-02   8.0394381e+01   6.5613233e-01
   1.8045391e-02   1.7784874e-02   1.2801610e-02   2.7099230e-02   7.8215769e+01   6.7427982e-01
   1.9235665e-02   1.8591368e-02   1.2420942e-02   2.7185302e-02   7.5329960e+01   6.7138619e-01
   2.0749506e-02   1.9653388e-02   1.2223603e-02   2.7231062e-02   7.2401972e+01   6.5269010e-01
   2.2599858e-02   2.0965568e-02   1.2167654e-02   2.7154968e-02   6.9633124e+01   6.6504999e-01
   2.4781114e-02   2.2510146e-02   1.2218548e-02   2.6876560e-02   6.6557382e+01   6.7816889e-01
   2.7261834e-02   2.4259216e-02   1.2345183e-02   2.6370932e-02   6.4133094e+01   6.8475977e-01
   2.9986220e-02   2.6170166e-02   1.2517537e-02   2.5651056e-02   6.0927007e+01   6.9290088e-01
   3.2880272e-02   2.8187482e-02   1.2700580e-02   2.4723786e-02   5.7486580e+01   7.0555648e-01
   3.5854724e-02   3.0248312e-02   1.2847685e-02   2.3616016e-02   5.3589324e+01   6.6514473e-01
   3.8809788e-02   3.2300348e-02   1.2923845e-02   2.2371554e-02   4.9218396e+01   6.8019632e-01
   4.1633146e-02   3.4321368e-02   1.2923000e-02   2.1028550e-02   4.5966127e+01   7.3196824e-01
   4.4194666e-02   3.6321122e-02   1.2855808e-02   1.9628583e-02   4.1805954e+01   6.9466944e-01
   4.6377550e-02   3.8345104e-02   1.2735140e-02   1.8224322e-02   3.7842398e+01   6.8877080e-01
   4.8147254e-02   4.0477338e-02   1.2567069e-02   1.6863794e-02   3.4289401e+01   6.9873948e-01
   4.9555448e-02   4.2814032e-02   1.2354771e-02   1.5578917e-02   2.9132088e+01   6.9858317e-01
   5.0657116e-02   4.5429880e-02   1.2098623e-02   1.4390695e-02   2.4431894e+01   6.9323712e-01
   5.1471606e-02   4.8371778e-02   1.1791299e-02   1.3309695e-02   2.0454340e+01   6.7404548e-01
   5.1995316e-02   5.1668430e-02   1.1423250e-02   1.2337866e-02   1.6548452e+01   6.8335865e-01
   5.2195402e-02   5.5318956e-02   1.0984223e-02   1.1470425e-02   1.3105746e+01   6.6443721e-01
   5.2036010e-02   5.9284850e-02   1.0470058e-02   1.0701855e-02   1.0525297e+01   6.8471329e-01
   5.1518058e-02   6.3491334e-02   9.8921458e-03   1.0029821e-02   8.3052181e+00   7.0286258e-01
   5.0673012e-02   6.7820694e-02   9.2744384e-03   9.4478772e-03   5.9402600e+00   6.6585553e-01
   4.9559422e-02   7.2140902e-02   8.6471912e-03   8.9467506e-03   4.2459293e+00   6.8544897e-01
   4.8244864e-02   7.6299018e-02   8.0381528e-03   8.5182820e-03   2.6217487e+00   6.8710657e-01
   4.6764860e-02   8.0094974e-02   7.4661846e-03   8.1523234e-03   1.6806406e+00   6.8249847e-01
   4.5127934e-02   8.3310160e-02   6.9434078e-03   7.8346808e-03   1.6770209e+00   6.6858558e-01
   4.3341936e-02   8.5739332e-02   6.4793674e-03   7.5486178e-03   1.2941110e+00   6.5191516e-01
   4.1404794e-02   8.7215256e-02   6.0822420e-03   7.2777092e-03   8.7046470e-01   6.8762650e-01
   3.9314050e-02   8.7617510e-02   5.7563082e-03   7.0097088e-03   7.8823710e-01   6.8176438e-01
   3.7105068e-02   8.6928248e-02   5.5011466e-03   6.7397478e-03   8.1174279e-01   6.7704669e-01
   3.4836300e-02   8.5254290e-02   5.3153806e-03   6.4719464e-03   8.4450842e-01   6.7225235e-01
   3.2568014e-02   8.2736772e-02   5.1976368e-03   6.2162954e-03   8.5007144e-01   6.9051466e-01
   3.0363904e-02   7.9480082e-02   5.1493184e-03   5.9805524e-03   8.1930566e-01   6.7839194e-01
   2.8265530e-02   7.5558964e-02   5.1779308e-03   5.7725878e-03   8.1163568e-01   6.5974007e-01
   2.6294218e-02   7.1089462e-02   5.2915732e-03   5.6067734e-03   8.2123682e-01   6.9843542e-01
   2.4490716e-02   6.6218324e-02   5.4976802e-03   5.4988752e-03   8.2397463e-01   6.4022529e-01
   2.2904826e-02   6.1062212e-02   5.8018288e-03   5.4604914e-03   8.4815091e-01   6.7132249e-01
   2.1564462e-02   5.5738424e-02   6.2045506e-03   5.5002326e-03   8.2136410e-01   6.8174268e-01
   2.0476542e-02   5.0382664e-02   6.7035540e-03   5.6254728e-03   8.0955683e-01   6.5738312e-01
   1.9627317e-02   4.5134886e-02   7.2912160e-03   5.8417768e-03   8.2041626e-01   6.8195117e-01
   1.8988841e-02   4.0121838e-02   7.9564266e-03   6.1521686e-03   8.0829531e-01   6.5272883e-01
   1.8524975e-02   3.5429366e-02   8.6865528e-03   6.5572294e-03   8.2035523e-01   7.0209728e-01
   1.8189921e-02   3.1101516e-02   9.4651212e-03   7.0557252e-03   8.0487843e-01   6.3771322e-01
   1.7930629e-02   2.7153562e-02   1.0277185e-02   7.6436898e-03   8.0103378e-01   6.8195326e-01
   1.7689261e-02   2.3588868e-02   1.1107900e-02   8.3143134e-03   8.1880912e-01   6.0794035e-01
   1.7429897e-02   2.0405364e-02   1.1937852e-02   9.0586134e-03   8.1436010e-01   5.6512705e-01
   1.7157709e-02   1.7600980e-02   1.2744145e-02   9.8664098e-03   8.0276662e-01   5.1229276e-01
   1.6898073e-02   1.5179458e-02   1.3503832e-02   1.0727430e-02   8.0951943e-01   3.4519470e-01
   1.6678321e-02   1.3135856e-02   1.4192310e-02   1.1624500e-02   8.5478424e-01   5.3765105e-01
   1.6530257e-02   1.1451631e-02   1.4775765e-02   1.2532054e-02   8.4913237e-01   3.5322392e-01
   1.6490839e-02   1.0096451e-02   1.5224272e-02   1.3421932e-02   8.2468886e-01   7.7536300e+00
   1.6593089e-02   9.0311398e-03   1.5521997e-02   1.4262318e-02   8.3975195e-01   2.9597384e+01
   1.6863907e-02   8.2130296e-03   1.5665942e-02   1.5013650e-02   8.1561593e-01   5.7189710e+01
   1.7322363e-02   7.5950406e-03   1.5675181e-02   1.5629132e-02   8.1109439e-01   7.9830946e+01
   1.7978397e-02   7.1339742e-03   1.5579543e-02   1.6060663e-02   8.2449719e-01   9.2180091e+01
   1.8838987e-02   6.7875916e-03   1.5403900e-02   1.6260566e-02   8.0968644e-01   9.7368462e+01
   1.9903093e-02   6.5110426e-03   1.5178897e-02   1.6202513e-02   8.1190527e-01   1.0055395e+02
   2.1166800e-02   6.2793362e-03   1.4949459e-02   1.5903935e-02   8.1584019e-01   1.0221850e+02
   2.2638074e-02   6.0867358e-03   1.4759298e-02   1.5411971e-02   8.1722024e-01   1.0323659e+02
   2.4322838e-02   5.9272820e-03   1.4637860e-02   1.4787967e-02   7.9377392e-01   1.0378658e+02
   2.6226368e-02   5.7945236e-03   1.4608084e-02   1.4095057e-02   8.0666943e-01   1.0392702e+02
   2.8367222e-02   5.6855738e-03   1.4689089e-02   1.3389550e-02   8.4853493e-01   1.0375091e+02
   3.0755978e-02   5.6051294e-03   1.4888951e-02   1.2720902e-02   8.2966128e-01   1.0337285e+02
   3.3387910e-02   5.5635560e-03   1.5204656e-02   1.2129177e-02   8.1832446e-01   1.0318319e+02
   3.6236760e-02   5.5697178e-03   1.5631654e-02   1.1644994e-02   7.9742774e-01   1.0309445e+02
   3.9254568e-02   5.6281966e-03   1.6172216e-02   1.1288294e-02   8.0023705e-01   1.0331265e+02
   4.2396738e-02   5.7369344e-03   1.6828786e-02   1.1073856e-02   8.2703104e-01   1.0347828e+02
   4.5601974e-02   5.8898966e-03   1.7593228e-02   1.1021119e-02   8.0273941e-01   1.0363680e+02
   4.8777478e-02   6.0782030e-03   1.8443797e-02   1.1151981e-02   8.1673182e-01   1.0393070e+02
   5.1801048e-02   6.2889792e-03   1.9343514e-02   1.1483355e-02   8.2182241e-01   1.0416083e+02
   5.4523328e-02   6.5068224e-03   2.0251706e-02   1.2026575e-02   8.1379482e-01   1.0437597e+02
   5.6800254e-02   6.7114318e-03   2.1126654e-02   1.2789420e-02   8.4124111e-01   1.0443106e+02
   5.8498080e-02   6.8843240e-03   2.1918714e-02   1.3777075e-02   8.1835032e-01   1.0446805e+02
   5.9520130e-02   7.0167278e-03   2.2592580e-02   1.4990204e-02   8.1156041e-01   1.0445193e+02
   5.9860754e-02   7.1072342e-03   2.3123922e-02   1.6420530e-02   8.4475354e-01   1.0424893e+02
   5.9580054e-02   7.1634826e-03   2.3472748e-02   1.8055387e-02   8.3413003e-01   1.0396573e+02
   5.8764836e-02   7.1968584e-03   2.3597122e-02   1.9880301e-02   8.2488109e-01   1.0363900e+02
   5.7532588e-02   7.2150628e-03   2.3470328e-02   2.1879534e-02   8.3212841e-01   1.0308340e+02
   5.6013260e-02   7.2248240e-03   2.3084098e-02   2.4047706e-02   8.3044328e-01   1.0246040e+02
   5.4338442e-02   7.2331272e-03   2.2464224e-02   2.6385880e-02   8.4259635e-01   1.0197009e+02
   5.2641336e-02   7.2452366e-03   2.1666820e-02   2.8887312e-02   8.5032818e-01   1.0134204e+02
   5.1024438e-02   7.2611252e-03   2.0746394e-02   3.1544792e-02   8.5789124e-01   1.0079299e+02
   4.9546940e-02   7.2771974e-03   1.9752390e-02   3.4353772e-02   8.6624977e-01   1.0004553e+02
   4.8222924e-02   7.2885818e-03   1.8738894e-02   3.7293686e-02   8.4361142e-01   9.9148637e+01
   4.7024624e-02   7.2864610e-03   1.7751086e-02   4.0317348e-02   8.2465976e-01   9.8495078e+01
   4.5903900e-02   7.2637006e-03   1.6817254e-02   4.3353702e-02   8.3691450e-01   9.7653164e+01
   4.4813934e-02   7.2182970e-03   1.5951235e-02   4.6320642e-02   8.4220671e-01   9.6929160e+01
   4.3727500e-02   7.1504734e-03   1.5157901e-02   4.9132976e-02   8.5328743e-01   9.6215350e+01
   4.2625560e-02   7.0633550e-03   1.4441943e-02   5.1684256e-02   8.7560409e-01   9.5202160e+01
   4.1503392e-02   6.9596550e-03   1.3805430e-02   5.3832778e-02   8.5306148e-01   9.4111766e+01
   4.0384584e-02   6.8405110e-03   1.3245340e-02   5.5413616e-02   8.4246094e-01   9.2827144e+01
   3.9313316e-02   6.7083310e-03   1.2760788e-02   5.6288318e-02   8.4730572e-01   9.1542469e+01
   3.8344736e-02   6.5670466e-03   1.2354528e-02   5.6349002e-02   8.2407919e-01   9.0091864e+01
   3.7512448e-02   6.4223736e-03   1.2025359e-02   5.5487600e-02   8.2696941e-01   8.8204677e+01
   3.6830658e-02   6.2789104e-03   1.1761665e-02   5.3687978e-02   8.2229196e-01   8.6150075e+01
   3.6316774e-02   6.1386606e-03   1.1549463e-02   5.1061414e-02   8.3886819e-01   8.4426915e+01
   3.5978318e-02   6.0037516e-03   1.1381493e-02   4.7771846e-02   8.6531923e-01   8.2641344e+01
   3.5801892e-02   5.8772376e-03   1.1250730e-02   4.4029876e-02   8.2640180e-01   7.9945020e+01
   3.5762442e-02   5.7615190e-03   1.1143166e-02   4.0057148e-02   8.2354976e-01   7.7216125e+01
   3.5837420e-02   5.6564952e-03   1.1038130e-02   3.6038220e-02   8.4466310e-01   7.4763816e+01
   3.5992706e-02   5.5590266e-03   1.0917358e-02   3.2127522e-02   8.4263119e-01   7.2112059e+01
   3.6170740e-02   5.4647860e-03   1.0768097e-02   2.8447990e-02   8.4164670e-01   6.9640447e+01
   3.6310390e-02   5.3720256e-03   1.0576888e-02   2.5096888e-02   8.3629562e-01   6.7612544e+01
   3.6356750e-02   5.2776662e-03   1.0335698e-02   2.2163246e-02   8.4741063e-01   6.5358466e+01
   3.6264034e-02   5.1759650e-03   1.0048190e-02   1.9732861e-02   8.4262285e-01   6.2780824e+01
   3.5990226e-02   5.0660090e-03   9.7250900e-03   1.7882083e-02   8.5028257e-01   6.1110116e+01
   3.5506704e-02   4.9506344e-03   9.3824986e-03   1.6677793e-02   8.4281684e-01   5.9430983e+01
   3.4830148e-02   4.8346962e-03   9.0413018e-03   1.6185575e-02   8.2226523e-01   5.7896065e+01
   3.4008944e-02   4.7244892e-03   8.7217544e-03   1.6469441e-02   8.5016469e-01   5.7046646e+01
   3.3094576e-02   4.6244386e-03   8.4416212e-03   1.7587329e-02   8.2982683e-01   5.5139971e+01
   3.2129104e-02   4.5385436e-03   8.2139596e-03   1.9587909e-02   8.2785960e-01   5.2880345e+01
   3.1153106e-02   4.4707664e-03   8.0461868e-03   2.2507784e-02   8.5875265e-01   5.1042930e+01
   3.0231388e-02   4.4228116e-03   7.9451950e-03   2.6373222e-02   8.4113971e-01   4.9720589e+01
   2.9446286e-02   4.3958330e-03   7.9149540e-03   3.1197304e-02   8.5086677e-01   4.8480132e+01
   2.8880298e-02   4.3933594e-03   7.9535016e-03   3.6993726e-02   8.4797711e-01   4.6810472e+01
   2.8594830e-02   4.4181982e-03   8.0542204e-03   4.3785526e-02   8.3804012e-01   4.4931891e+01
   2.8615016e-02   4.4713252e-03   8.2090972e-03   5.1574292e-02   8.4412329e-01   4.2750851e+01
   2.8938642e-02   4.5558352e-03   8.4122628e-03   6.0327480e-02   8.3481533e-01   4.1368006e+01
   2.9542898e-02   4.6754860e-03   8.6619276e-03   6.9974772e-02   8.5955227e-01   3.9369520e+01
   3.0404002e-02   4.8286638e-03   8.9696070e-03   8.0428360e-02   8.5911471e-01   3.6046114e+01
   3.1510916e-02   5.0075134e-03   9.3575040e-03   9.1596708e-02   8.4972072e-01   3.3422910e+01
   3.2857704e-02   5.2040216e-03   9.8466488e-03   1.0334665e-01   8.4526236e-01   3.0512182e+01
   3.4434480e-02   5.4129032e-03   1.0462445e-02   1.1549303e-01   8.4455384e-01   2.7191091e+01
   3.6223468e-02   5.6306074e-03   1.1245776e-02   1.2778480e-01   8.4767358e-01   2.4394595e+01
   3.8199600e-02   5.8557862e-03   1.2247080e-02   1.3994121e-01   8.1293688e-01   2.1010641e+01
   4.0335578e-02   6.0897114e-03   1.3513652e-02   1.5168007e-01   8.4625330e-01   1.8343467e+01
   4.2601956e-02   6.3340952e-03   1.5097601e-02   1.6264970e-01   8.4184043e-01   1.5982713e+01
   4.4951494e-02   6.5877958e-03   1.7061139e-02   1.7238508e-01   8.1016620e-01   1.2482165e+01
   4.7321302e-02   6.8453770e-03   1.9464058e-02   1.8037622e-01   8.1920882e-01   1.0164573e+01
   4.9617276e-02   7.0991372e-03   2.2358214e-02   1.8619056e-01   8.1650402e-01   8.4059263e+00
   5.1723722e-02   7.3448256e-03   2.5782792e-02   1.8939188e-01   8.6084545e-01   6.7120156e+00
   5.3561884e-02   7.5784896e-03   2.9768180e-02   1.8968060e-01   8.4485792e-01   5.1274937e+00
   5.5090690e-02   7.7915878e-03   3.4340474e-02   1.8722038e-01   8.3567200e-01   3.2232473e+00
   5.6316752e-02   7.9733624e-03   3.9505424e-02   1.8243082e-01   8.3018849e-01   2.7788034e+00
   5.7272736e-02   8.1095792e-03   4.5243968e-02   1.7575274e-01   8.3311074e-01   2.3694615e+00
   5.7974194e-02   8.1952748e-03   5.1505460e-02   1.6764890e-01   8.4770072e-01   1.6198490e+00
   5.8464038e-02   8.2461322e-03   5.8203956e-02   1.5853715e-01   8.0344063e-01   1.2391389e+00
   5.8829402e-02   8.2857782e-03   6.5234750e-02   1.4877353e-01   8.4695524e-01   6.5462948e-01
   5.9182180e-02   8.3442464e-03   7.2464162e-02   1.3864340e-01   8.2490671e-01   6.6057646e-01
   5.9609698e-02   8.4631554e-03   7.9726270e-02   1.2832531e-01   8.4325037e-01   6.9512878e-01
   6.0135230e-02   8.6853948e-03   8.6844402e-02   1.1793946e-01   8.2815582e-01   6.3033886e-01
   6.0739840e-02   9.0514974e-03   9.3638036e-02   1.0757629e-01   8.0758146e-01   7.2365168e-01
   6.1361694e-02   9.6050914e-03   9.9876624e-02   9.7312038e-02   8.6336084e-01   6.3489096e-01
   6.1891404e-02   1.0390985e-02   1.0525887e-01   8.7298376e-02   7.5451062e-01   6.5792213e-01
   6.2188576e-02   1.1453544e-02   1.0955173e-01   7.7708802e-02   8.9411358e-01   6.7551511e-01
   6.2151722e-02   1.2835046e-02   1.1262616e-01   6.8638836e-02   8.0221384e-01   6.5699867e-01
   6.1772194e-02   1.4570136e-02   1.1435191e-01   6.0164642e-02   8.3166291e-01   6.7935155e-01
   6.1099704e-02   1.6685542e-02   1.1468787e-01   5.2388012e-02   8.7691772e-01   6.7447615e-01
   6.0233494e-02   1.9198200e-02   1.1373420e-01   4.5397372e-02   7.1141557e-01   6.7247433e-01
   5.9301536e-02   2.2115002e-02   1.1161154e-01   3.9250566e-02   9.3114476e-01   6.5223027e-01
   5.8415864e-02   2.5434930e-02   1.0849663e-01   3.3990478e-02   4.6769923e-01   6.5515434e-01
   5.7650266e-02   2.9144340e-02   1.0468467e-01   2.9641908e-02   8.4535553e-01   6.7229347e-01
   5.7024350e-02   3.3212396e-02   1.0049133e-01   2.6205820e-02   4.2598614e-01   6.7639031e-01
   5.6519378e-02   3.7584526e-02   9.6259346e-02   2.3656278e-02   5.4782037e-01   6.5076800e-01
   5.6102098e-02   4.2192266e-02   9.2399098e-02   2.1949176e-02   4.3294190e+00   6.4612815e-01
   5.5758952e-02   4.6953774e-02   8.9290174e-02   2.1038098e-02   1.4331986e+01   6.8400086e-01
   5.5499728e-02   5.1754776e-02   8.7259098e-02   2.0870084e-02   4.1431557e+01   6.5356953e-01
   5.5340716e-02   5.6474538e-02   8.6593598e-02   2.1407710e-02   7.1899495e+01   6.4003563e-01
   5.5311342e-02   6.1004192e-02   8.7509280e-02   2.2644902e-02   8.8854449e+01   6.6998616e-01
   5.5420626e-02   6.5209432e-02   9.0138536e-02   2.4595550e-02   9.9607038e+01   6.5999625e-01
   5.5640030e-02   6.8902708e-02   9.4527058e-02   2.7306828e-02   1.0545722e+02   6.6846522e-01
   5.5927216e-02   7.1897448e-02   1.0066340e-01   3.0846258e-02   1.0817049e+02   6.4811469e-01
   5.6234096e-02   7.4071152e-02   1.0848006e-01   3.5269574e-02   1.0975542e+02   6.2305059e-01
   5.6514094e-02   7.5371868e-02   1.1782348e-01   4.0609848e-02   1.0940413e+02   6.4400710e-01
   5.6731688e-02   7.5871792e-02   1.2843391e-01   4.6872972e-02   1.0880573e+02   6.4675428e-01
   5.6867350e-02   7.5736204e-02   1.3997750e-01   5.4037018e-02   1.0689972e+02   6.6036847e-01
   5.6926474e-02   7.5099416e-02   1.5213663e-01   6.2060328e-02   1.0442153e+02   6.4960367e-01
   5.6921634e-02   7.4038666e-02   1.6455488e-01   7.0892668e-02   1.0217827e+02   6.5142799e-01
   5.6835678e-02   7.2552322e-02   1.7674770e-01   8.0435966e-02   1.0055305e+02   6.5594730e-01
   5.6655494e-02   7.0601306e-02   1.8813677e-01   9.0540824e-02   1.0025565e+02   6.3177920e-01
   5.6386070e-02   6.8206134e-02   1.9816181e-01   1.0103401e-01   1.0058441e+02   6.5719073e-01
   5.6000258e-02   6.5433290e-02   2.0632850e-01   1.1172128e-01   1.0129552e+02   6.3984349e-01
   5.5452814e-02   6.2411174e-02   2.1204578e-01   1.2245771e-01   1.0176790e+02   6.5387119e-01
   5.4699450e-02   5.9339792e-02   2.1482190e-01   1.3310865e-01   1.0207310e+02   6.8387561e-01
   5.3706902e-02   5.6411466e-02   2.1464472e-01   1.4345663e-01   1.0257141e+02   6.5477727e-01
   5.2463484e-02   5.3776248e-02   2.1182116e-01   1.5324273e-01   1.0315217e+02   6.7417561e-01
   5.0951724e-02   5.1540614e-02   2.0679232e-01   1.6215493e-01   1.0405201e+02   6.7250769e-01
   4.9180582e-02   4.9789784e-02   2.0009010e-01   1.6974562e-01   1.0484401e+02   6.6054512e-01
   4.7218472e-02   4.8604494e-02   1.9220756e-01   1.7550238e-01   1.0539485e+02   6.8187212e-01
   4.5153838e-02   4.8026538e-02   1.8353932e-01   1.7894949e-01   1.0602617e+02   6.7935962e-01
   4.3069050e-02   4.8043264e-02   1.7440455e-01   1.7963447e-01   1.0646630e+02   6.7942403e-01
   4.1035940e-02   4.8603896e-02   1.6509215e-01   1.7739458e-01   1.0652989e+02   6.7860197e-01
   3.9118534e-02   4.9624074e-02   1.5584585e-01   1.7252839e-01   1.0644972e+02   6.6713841e-01
   3.7371580e-02   5.0989404e-02   1.4681691e-01   1.6553540e-01   1.0642511e+02   6.8158893e-01
   3.5830380e-02   5.2565426e-02   1.3803600e-01   1.5699824e-01   1.0627681e+02   6.6859053e-01
   3.4503420e-02   5.4190716e-02   1.2946035e-01   1.4749759e-01   1.0582565e+02   6.5393856e-01
   3.3373100e-02   5.5657274e-02   1.2106498e-01   1.3752393e-01   1.0517215e+02   6.7162653e-01
   3.2436266e-02   5.6718004e-02   1.1285856e-01   1.2752316e-01   1.0429996e+02   6.7431720e-01
   3.1724754e-02   5.7168694e-02   1.0486010e-01   1.1785801e-01   1.0351171e+02   6.7818876e-01
   3.1258616e-02   5.6889310e-02   9.7110326e-02   1.0876770e-01   1.0274731e+02   6.6654351e-01
   3.1024560e-02   5.5846988e-02   8.9703932e-02   1.0037917e-01   1.0178171e+02   6.7287049e-01
   3.0974692e-02   5.4130596e-02   8.2755618e-02   9.2738946e-02   1.0084334e+02   6.8511129e-01
   3.1046170e-02   5.1858632e-02   7.6324876e-02   8.5818992e-02   9.9592921e+01   6.9696369e-01
   3.1213244e-02   4.9113408e-02   7.0412818e-02   7.9502990e-02   9.8466335e+01   7.0890000e-01
   3.1465794e-02   4.6011340e-02   6.4990722e-02   7.3624538e-02   9.7368977e+01   6.6494591e-01
   3.1787454e-02   4.2698650e-02   6.0017990e-02   6.7977078e-02   9.5773508e+01   6.8367578e-01
   3.2173568e-02   3.9313890e-02   5.5469062e-02   6.2397270e-02   9.4312905e+01   7.1725614e-01
   3.2608260e-02   3.5982592e-02   5.1313628e-02   5.6855586e-02   9.2309459e+01   6.7623308e-01
   3.3069248e-02   3.2800996e-02   4.7501830e-02   5.1394650e-02   8.9921886e+01   6.7211018e-01
   3.3534100e-02   2.9834854e-02   4.4009534e-02   4.6096876e-02   8.7702827e+01   6.7447854e-01
   3.3972360e-02   2.7125384e-02   4.0844090e-02   4.1057858e-02   8.4912328e+01   6.8568975e-01
   3.4384762e-02   2.4687270e-02   3.8008362e-02   3.6339892e-02   8.2254152e+01   7.0824896e-01
   3.4795350e-02   2.2509720e-02   3.5477238e-02   3.1984218e-02   7.9561920e+01   6.8571973e-01
   3.5202696e-02   2.0567758e-02   3.3207702e-02   2.8027242e-02   7.6425583e+01   6.9042203e-01
   3.5583150e-02   1.8830868e-02   3.1184844e-02   2.4506718e-02   7.3133062e+01   6.8952272e-01
   3.5917862e-02   1.7256344e-02   2.9424280e-02   2.1448764e-02   6.9726919e+01   6.5566742e-01
   3.6200914e-02   1.5805278e-02   2.7931680e-02   1.8861556e-02   6.6471958e+01   6.7992034e-01
   3.6416896e-02   1.4460118e-02   2.6698768e-02   1.6747278e-02   6.3188337e+01   6.9755845e-01
   3.6535484e-02   1.3221400e-02   2.5719028e-02   1.5107304e-02   6.0088820e+01   6.8093021e-01
   3.6555080e-02   1.2115393e-02   2.4990154e-02   1.3940023e-02   5.5840958e+01   7.1104868e-01
   3.6509422e-02   1.1182540e-02   2.4505332e-02   1.3233666e-02   5.1285599e+01   7.0095521e-01
   3.6443444e-02   1.0457024e-02   2.4239374e-02   1.2970158e-02   4.8105193e+01   6.7513523e-01
   3.6426478e-02   9.9649986e-03   2.4146562e-02   1.3126223e-02   4.4679311e+01   6.9527083e-01
   3.6543486e-02   9.7261890e-03   2.4173336e-02   1.3667474e-02   4.0968823e+01   6.8814725e-01
   3.6867170e-02   9.7628326e-03   2.4274758e-02   1.4546689e-02   3.6869254e+01   7.0120354e-01
   3.7459640e-02   1.0103432e-02   2.4414720e-02   1.5704446e-02   3.3124452e+01   6.8992175e-01
   3.8375642e-02   1.0777802e-02   2.4549274e-02   1.7075460e-02   3.0400698e+01   6.8192644e-01
   3.9654714e-02   1.1811354e-02   2.4632012e-02   1.8595677e-02   2.7297847e+01   7.0691813e-01
   4.1311718e-02   1.3222238e-02   2.4638176e-02   2.0207902e-02   2.4235488e+01   6.8333272e-01
   4.3318114e-02   1.5026056e-02   2.4557350e-02   2.1847712e-02   2.1636227e+01   7.0122581e-01
   4.5595976e-02   1.7238178e-02   2.4380000e-02   2.3433144e-02   1.8853253e+01   7.0649509e-01
   4.8022450e-02   1.9876346e-02   2.4109004e-02   2.4869634e-02   1.6321528e+01   6.7335446e-01
   5.0436406e-02   2.2955184e-02   2.3751750e-02   2.6048618e-02   1.4391872e+01   7.1509367e-01
   5.2660808e-02   2.6474068e-02   2.3301738e-02   2.6870958e-02   1.2483321e+01   7.2373226e-01
   5.4482862e-02   3.0420416e-02   2.2742406e-02   2.7262460e-02   1.0764544e+01   6.6925771e-01
   5.5713360e-02   3.4777654e-02   2.2066548e-02   2.7199058e-02   9.2720626e+00   6.6771655e-01
   5.6303504e-02   3.9523204e-02   2.1285512e-02   2.6726156e-02   7.7177196e+00   6.9045227e-01
   5.6323306e-02   4.4616304e-02   2.0415336e-02   2.5910584e-02   6.2157008e+00   6.8582824e-01
   5.5916726e-02   4.9994478e-02   1.9473188e-02   2.4826630e-02   5.4233080e+00   6.9096751e-01
   5.5237784e-02   5.5567752e-02   1.8481598e-02   2.3555738e-02   4.6956633e+00   6.9971474e-01
   5.4394744e-02   6.1215230e-02   1.7456715e-02   2.2159228e-02   3.1834889e+00   6.8250949e-01
   5.3461870e-02   6.6816202e-02   1.6397594e-02   2.0679080e-02   2.0627910e+00   6.9345338e-01
   5.2476944e-02   7.2257090e-02   1.5310481e-02   1.9154193e-02   1.7252615e+00   6.8853787e-01
   5.1460356e-02   7.7402470e-02   1.4228151e-02   1.7633382e-02   1.7490152e+00   6.6346241e-01
   5.0408348e-02   8.2080380e-02   1.3186528e-02   1.6164256e-02   1.7991020e+00   6.9607066e-01
   4.9277822e-02   8.6087740e-02   1.2213727e-02   1.4779273e-02   1.3533748e+00   7.0176353e-01
   4.8014056e-02   8.9209708e-02   1.1331389e-02   1.3495350e-02   8.4307895e-01   6.6964345e-01
   4.6578486e-02   9.1265324e-02   1.0554018e-02   1.2314284e-02   7.9823585e-01   6.6780202e-01
   4.4972680e-02   9.2174704e-02   9.8910048e-03   1.1235130e-02   8.2925464e-01   6.7658936e-01
   4.3222574e-02   9.1946520e-02   9.3447966e-03   1.0258919e-02   8.3023922e-01   6.7045960e-01
   4.1359014e-02   9.0625980e-02   8.9154932e-03   9.3821258e-03   8.4065679e-01   6.7720967e-01
   3.9414738e-02   8.8308236e-02   8.5992410e-03   8.5964512e-03   8.2347409e-01   6.9300606e-01
   3.7419084e-02   8.5116428e-02   8.3853472e-03   7.8919012e-03   8.3870633e-01   6.8467547e-01
   3.5408882e-02   8.1171884e-02   8.2588806e-03   7.2661176e-03   8.1171685e-01   6.9161765e-01
   3.3412328e-02   7.6618288e-02   8.2030186e-03   6.7241028e-03   8.1423136e-01   6.7930480e-01
   3.1431972e-02   7.1617978e-02   8.2072168e-03   6.2693328e-03   8.2007749e-01   6.5965847e-01
   2.9471686e-02   6.6346842e-02   8.2689290e-03   5.9055584e-03   8.1176274e-01   6.7317308e-01
   2.7545964e-02   6.0987518e-02   8.3859504e-03   5.6373940e-03   8.4788976e-01   6.6891135e-01
   2.5665690e-02   5.5703660e-02   8.5508838e-03   5.4689232e-03   8.3362146e-01   6.9575491e-01
   2.3844380e-02   5.0623334e-02   8.7563574e-03   5.4040776e-03   8.1944976e-01   6.5920094e-01
   2.2103588e-02   4.5824314e-02   9.0014344e-03   5.4459588e-03   8.3091429e-01   6.7174924e-01
   2.0466694e-02   4.1337606e-02   9.2814564e-03   5.5987860e-03   8.2223788e-01   7.0556188e-01
   1.8956479e-02   3.7158950e-02   9.5841480e-03   5.8674842e-03   8.3240205e-01   6.5618026e-01
   1.7586955e-02   3.3271060e-02   9.8950628e-03   6.2534582e-03   8.2645261e-01   7.2519808e-01
   1.6364127e-02   2.9660672e-02   1.0195636e-02   6.7533786e-03   8.1851442e-01   6.6179352e-01
   1.5297409e-02   2.6318654e-02   1.0464597e-02   7.3616392e-03   8.1982591e-01   6.9563479e-01
   1.4397037e-02   2.3250382e-02   1.0679542e-02   8.0692112e-03   8.0763307e-01   6.8189740e-01
   1.3672711e-02   2.0463478e-02   1.0833482e-02   8.8603428e-03   8.3228190e-01   6.3120614e-01
   1.3137163e-02   1.7957738e-02   1.0947668e-02   9.7178742e-03   8.3659136e-01   7.1699118e-01
   1.2803809e-02   1.5736064e-02   1.1052285e-02   1.0626215e-02   8.1437679e-01   5.0459700e-01
   1.2677499e-02   1.3799244e-02   1.1174855e-02   1.1564047e-02   8.2167793e-01   6.0749330e-01
   1.2749763e-02   1.2141733e-02   1.1337631e-02   1.2502831e-02   8.0765840e-01   3.5369710e-01
   1.3015821e-02   1.0749128e-02   1.1556607e-02   1.3407810e-02   8.0705291e-01   4.9108625e-01
   1.3481447e-02   9.5970458e-03   1.1845899e-02   1.4238940e-02   8.3150365e-01   2.7100053e-01
   1.4150997e-02   8.6571202e-03   1.2218421e-02   1.4948800e-02   8.3802326e-01   2.4105020e+00
   1.5024051e-02   7.8990358e-03   1.2684499e-02   1.5488266e-02   8.3821503e-01   1.8999282e+01
   1.6096825e-02   7.2924114e-03   1.3243656e-02   1.5839010e-02   8.1876559e-01   4.6588375e+01
   1.7357577e-02   6.8086680e-03   1.3889743e-02   1.6021251e-02   8.2886822e-01   7.0681144e+01
   1.8781161e-02   6.4228636e-03   1.4624860e-02   1.6072390e-02   8.1957520e-01   8.6046686e+01
   2.0333308e-02   6.1123964e-03   1.5450972e-02   1.6036821e-02   7.9317326e-01   9.3850429e+01
   2.1970006e-02   5.8530250e-03   1.6362239e-02   1.5954095e-02   8.2708649e-01   9.8175201e+01
   2.3631768e-02   5.6184096e-03   1.7355912e-02   1.5856637e-02   8.1393652e-01   1.0045284e+02
   2.5261384e-02   5.3866694e-03   1.8439086e-02   1.5780888e-02   7.9423067e-01   1.0177612e+02
   2.6818668e-02   5.1500890e-03   1.9620040e-02   1.5763817e-02   8.0756739e-01   1.0290037e+02
   2.8261268e-02   4.9114634e-03   2.0896108e-02   1.5830749e-02   8.1525853e-01   1.0322622e+02
   2.9557328e-02   4.6755264e-03   2.2249826e-02   1.5994272e-02   8.3381037e-01   1.0340378e+02
   3.0718786e-02   4.4480452e-03   2.3649966e-02   1.6260835e-02   8.2051147e-01   1.0337773e+02
   3.1776174e-02   4.2368222e-03   2.5051078e-02   1.6632986e-02   8.2158270e-01   1.0341163e+02
   3.2762000e-02   4.0532350e-03   2.6396230e-02   1.7103815e-02   8.3643712e-01   1.0352877e+02
   3.3726672e-02   3.9096074e-03   2.7636522e-02   1.7658863e-02   8.1167067e-01   1.0362919e+02
   3.4723706e-02   3.8144196e-03   2.8760806e-02   1.8282613e-02   8.0078667e-01   1.0385521e+02
   3.5783848e-02   3.7714856e-03   2.9805500e-02   1.8959170e-02   7.9864469e-01   1.0386284e+02
   3.6907364e-02   3.7809548e-03   3.0835726e-02   1.9670622e-02   8.0222044e-01   1.0391722e+02
   3.8077278e-02   3.8410896e-03   3.1907180e-02   2.0403300e-02   8.1996892e-01   1.0396205e+02
   3.9272832e-02   3.9493662e-03   3.3046050e-02   2.1167836e-02   8.2047208e-01   1.0408017e+02
   4.0453980e-02   4.1016728e-03   3.4248940e-02   2.1993236e-02   8.1365757e-01   1.0442040e+02
   4.1558082e-02   4.2907498e-03   3.5476462e-02   2.2915030e-02   8.0602146e-01   1.0456902e+02
   4.2515846e-02   4.5068874e-03   3.6663096e-02   2.3989532e-02   8.2339210e-01   1.0466699e+02
   4.3250526e-02   4.7379928e-03   3.7724956e-02   2.5285776e-02   8.3385938e-01   1.0476076e+02
   4.3723248e-02   4.9698280e-03   3.8573816e-02   2.6859920e-02   8.2445607e-01   1.0476742e+02
   4.3985390e-02   5.1927314e-03   3.9136798e-02   2.8748058e-02   8.4428652e-01   1.0467093e+02
   4.4136926e-02   5.4018654e-03   3.9348986e-02   3.0982742e-02   8.3930243e-01   1.0433841e+02
   4.4262826e-02   5.5936098e-03   3.9174734e-02   3.3604880e-02   8.4910364e-01   1.0384421e+02
   4.4415640e-02   5.7676288e-03   3.8632168e-02   3.6648600e-02   8.7092869e-01   1.0320673e+02
   4.4613988e-02   5.9227402e-03   3.7776854e-02   4.0123944e-02   8.5757747e-01   1.0255170e+02
   4.4842726e-02   6.0541658e-03   3.6674290e-02   4.4023184e-02   8.5660339e-01   1.0192006e+02
   4.5072252e-02   6.1580932e-03   3.5367984e-02   4.8335844e-02   8.3879717e-01   1.0128043e+02
   4.5286066e-02   6.2359524e-03   3.3875492e-02   5.3032012e-02   8.3876024e-01   1.0048167e+02
   4.5500390e-02   6.2939496e-03   3.2215284e-02   5.8041054e-02   8.3909873e-01   9.9442107e+01
   4.5747408e-02   6.3383886e-03   3.0415118e-02   6.3247012e-02   8.2962143e-01   9.8650013e+01
   4.6032036e-02   6.3745762e-03   2.8512080e-02   6.8506446e-02   8.5388707e-01   9.7640119e+01
   4.6319068e-02   6.4068320e-03   2.6559080e-02   7.3670740e-02   8.4092440e-01   9.6061704e+01
   4.6554948e-02   6.4376412e-03   2.4607056e-02   7.8559232e-02   8.2215311e-01   9.4619112e+01
   4.6705190e-02   6.4673264e-03   2.2690044e-02   8.2936608e-02   8.4623753e-01   9.3097195e+01
   4.6755828e-02   6.4940996e-03   2.0835756e-02   8.6521768e-02   8.4919946e-01   9.1460828e+01
   4.6691068e-02   6.5160498e-03   1.9072960e-02   8.9056420e-02   8.1949849e-01   8.9721449e+01
   4.6497074e-02   6.5333694e-03   1.7423934e-02   9.0316248e-02   8.2377194e-01   8.7337909e+01
   4.6166042e-02   6.5467032e-03   1.5900708e-02   9.0086630e-02   8.3466384e-01   8.4573435e+01
   4.5680430e-02   6.5522168e-03   1.4516769e-02   8.8329556e-02   8.3228428e-01   8.1811902e+01
   4.5014750e-02   6.5405984e-03   1.3287161e-02   8.5194048e-02   8.6116003e-01   7.8350211e+01
   4.4176828e-02   6.5022182e-03   1.2217711e-02   8.0893968e-02   8.4087916e-01   7.4419716e+01
   4.3206070e-02   6.4361626e-03   1.1301829e-02   7.5718490e-02   8.1714066e-01   7.1654751e+01
   4.2136732e-02   6.3490166e-03   1.0521889e-02   6.9946330e-02   8.3226134e-01   6.8273079e+01
   4.0985930e-02   6.2444172e-03   9.8579278e-03   6.3808282e-02   8.2806751e-01   6.4377923e+01
   3.9733512e-02   6.1234928e-03   9.2939382e-03   5.7527122e-02   8.4758589e-01   6.1437012e+01
   3.8347884e-02   5.9885308e-03   8.8123558e-03   5.1306400e-02   8.5631580e-01   5.7103221e+01
   3.6844428e-02   5.8425162e-03   8.3961284e-03   4.5338954e-02   8.3679463e-01   5.2199798e+01
   3.5268490e-02   5.6881672e-03   8.0375636e-03   3.9795652e-02   8.2814925e-01   4.7163153e+01
   3.3664714e-02   5.5244038e-03   7.7320634e-03   3.4828934e-02   8.4709463e-01   4.2942631e+01
   3.2072444e-02   5.3485568e-03   7.4682202e-03   3.0576890e-02   8.6378897e-01   3.9028810e+01
   3.0509282e-02   5.1623038e-03   7.2308278e-03   2.7145518e-02   8.4139754e-01   3.3147954e+01
   2.8970232e-02   4.9685992e-03   7.0091486e-03   2.4613898e-02   8.2619694e-01   2.9272993e+01
   2.7443946e-02   4.7682328e-03   6.7982976e-03   2.3042648e-02   8.2183140e-01   2.6388040e+01
   2.5935102e-02   4.5626476e-03   6.5915138e-03   2.2474474e-02   8.3606860e-01   2.3130599e+01
   2.4479488e-02   4.3555968e-03   6.3766602e-03   2.2939468e-02   8.5399015e-01   2.1051773e+01
   2.3122820e-02   4.1520940e-03   6.1459320e-03   2.4468612e-02   8.4253245e-01   1.8677818e+01
   2.1896428e-02   3.9547838e-03   5.9003938e-03   2.7090312e-02   8.4652896e-01   1.6745834e+01
   2.0816378e-02   3.7648114e-03   5.6446480e-03   3.0818202e-02   8.6035572e-01   1.4458192e+01
   1.9883749e-02   3.5867180e-03   5.3837432e-03   3.5644076e-02   8.5239749e-01   1.2064772e+01
   1.9091467e-02   3.4259592e-03   5.1223054e-03   4.1557014e-02   8.4035149e-01   1.0297961e+01
   1.8430669e-02   3.2855002e-03   4.8758110e-03   4.8567322e-02   8.4063388e-01   9.0131285e+00
   1.7890217e-02   3.1675354e-03   4.6750768e-03   5.6681984e-02   8.2877749e-01   8.5105007e+00
   1.7462561e-02   3.0757388e-03   4.5555834e-03   6.5875382e-02   8.3141801e-01   7.1603013e+00
   1.7141813e-02   3.0144516e-03   4.5571486e-03   7.6105648e-02   8.3045550e-01   6.0774334e+00
   1.6923623e-02   2.9868358e-03   4.7205010e-03   8.7333396e-02   8.1713984e-01   4.9567397e+00
   1.6805813e-02   2.9950384e-03   5.0855568e-03   9.9476332e-02   8.4135043e-01   3.6606578e+00
   1.6788299e-02   3.0396630e-03   5.6998296e-03   1.1238822e-01   8.3947973e-01   3.3042532e+00
   1.6879259e-02   3.1218226e-03   6.6160564e-03   1.2588018e-01   8.3648903e-01   2.3871216e+00
   1.7086115e-02   3.2442612e-03   7.8917044e-03   1.3972579e-01   8.5383771e-01   1.9308208e+00
   1.7413493e-02   3.4077174e-03   9.5910762e-03   1.5364214e-01   8.4401358e-01   1.4523844e+00
   1.7862141e-02   3.6118032e-03   1.1777172e-02   1.6722208e-01   8.3333213e-01   6.4854007e-01
   1.8423717e-02   3.8564444e-03   1.4507214e-02   1.7992952e-01   8.2956020e-01   7.3070607e-01
   1.9100085e-02   4.1408868e-03   1.7831127e-02   1.9110809e-01   8.3805509e-01   6.7446060e-01
   1.9897091e-02   4.4646776e-03   2.1789390e-02   2.0007380e-01   8.3628314e-01   6.3685866e-01
   2.0819704e-02   4.8248476e-03   2.6413362e-02   2.0619412e-01   8.3098729e-01   6.7942889e-01
   2.1902896e-02   5.2172766e-03   3.1726320e-02   2.0882916e-01   8.2337288e-01   6.3429867e-01
   2.3198318e-02   5.6438522e-03   3.7744992e-02   2.0772970e-01   8.3158283e-01   6.8852934e-01
   2.4746256e-02   6.1095540e-03   4.4473656e-02   2.0330274e-01   8.5135258e-01   6.6602691e-01
   2.6568340e-02   6.6155652e-03   5.1896250e-02   1.9619830e-01   8.3906455e-01   6.7407273e-01
   2.8663694e-02   7.1600722e-03   5.9970586e-02   1.8708391e-01   8.3429660e-01   6.3708559e-01
   3.1017810e-02   7.7450328e-03   6.8627312e-02   1.7659697e-01   8.1247426e-01   6.6090166e-01
   3.3602880e-02   8.3797176e-03   7.7790406e-02   1.6525331e-01   8.3293197e-01   7.0414362e-01
   3.6387568e-02   9.0740802e-03   8.7374230e-02   1.5344978e-01   8.3266843e-01   6.9206135e-01
   3.9336032e-02   9.8292106e-03   9.7234908e-02   1.4147319e-01   8.2826422e-01   6.9454602e-01
   4.2385688e-02   1.0642152e-02   1.0715896e-01   1.2953713e-01   8.2993362e-01   6.3633983e-01
   4.5454830e-02   1.1515400e-02   1.1688479e-01   1.1781401e-01   7.9285628e-01   6.3801374e-01
   4.8464146e-02   1.2452618e-02   1.2612586e-01   1.0641754e-01   8.7569215e-01   6.5409940e-01
   5.1350860e-02   1.3451018e-02   1.3456962e-01   9.5417202e-02   8.0309426e-01   6.4253278e-01
   5.4060868e-02   1.4496260e-02   1.4181346e-01   8.4898640e-02   8.1452840e-01   6.5161689e-01
   5.6552398e-02   1.5574152e-02   1.4749131e-01   7.4955670e-02   8.3838215e-01   6.6006970e-01
   5.8820674e-02   1.6682618e-02   1.5143957e-01   6.5659784e-02   8.0783057e-01   6.9143020e-01
   6.0914762e-02   1.7832454e-02   1.5354575e-01   5.7105784e-02   9.1592926e-01   6.8403131e-01
   6.2924748e-02   1.9048286e-02   1.5376782e-01   4.9398154e-02   7.3219171e-01   6.6593565e-01
   6.4906052e-02   2.0347520e-02   1.5227858e-01   4.2600630e-02   9.3060856e-01   6.7501102e-01
   6.6847678e-02   2.1731326e-02   1.4929180e-01   3.6742382e-02   8.0077358e-01   6.7159297e-01
   6.8690218e-02   2.3190920e-02   1.4502891e-01   3.1828574e-02   8.0099183e-01   6.7543833e-01
   7.0322318e-02   2.4707338e-02   1.3986020e-01   2.7852690e-02   8.3699848e-01   6.8570429e-01
   7.1593968e-02   2.6247444e-02   1.3421033e-01   2.4800024e-02   4.3832635e-01   6.8099018e-01
   7.2369162e-02   2.7762592e-02   1.2845826e-01   2.2647462e-02   9.4208300e-01   6.8654660e-01
   7.2587026e-02   2.9220450e-02   1.2301733e-01   2.1365030e-02   7.3382150e-02   6.7700303e-01
   7.2250288e-02   3.0603892e-02   1.1833968e-01   2.0918534e-02   1.5538618e+00   6.4217890e-01
   7.1437270e-02   3.1894126e-02   1.1480727e-01   2.1279394e-02   6.3259450e+00   6.4753651e-01
   7.0306114e-02   3.3090208e-02   1.1271861e-01   2.2424238e-02   2.0463297e+01   6.5135645e-01
   6.8999882e-02   3.4195748e-02   1.1232773e-01   2.4330602e-02   5.1105322e+01   6.4140404e-01
   6.7625310e-02   3.5199240e-02   1.1382223e-01   2.6974134e-02   7.6764134e+01   6.6310687e-01
   6.6263628e-02   3.6078584e-02   1.1728606e-01   3.0340996e-02   9.0195509e+01   6.5612812e-01
   6.4953842e-02   3.6823118e-02   1.2267947e-01   3.4442014e-02   9.9751443e+01   6.4587402e-01
   6.3710598e-02   3.7437196e-02   1.2985306e-01   3.9303480e-02   1.0413032e+02   6.7203865e-01
   6.2541062e-02   3.7915778e-02   1.3859812e-01   4.4951476e-02   1.0683313e+02   6.5086740e-01
   6.1452948e-02   3.8270556e-02   1.4866638e-01   5.1402790e-02   1.0818742e+02   6.3225764e-01
   6.0430722e-02   3.8542026e-02   1.5971843e-01   5.8651490e-02   1.0802827e+02   6.6308817e-01
   5.9435758e-02   3.8769538e-02   1.7133959e-01   6.6655886e-02   1.0739871e+02   6.5046238e-01
   5.8471400e-02   3.8974846e-02   1.8312495e-01   7.5323974e-02   1.0574757e+02   6.4313041e-01
   5.7564858e-02   3.9154038e-02   1.9463942e-01   8.4513966e-02   1.0405445e+02   6.6499149e-01
   5.6717196e-02   3.9276814e-02   2.0536690e-01   9.4072424e-02   1.0258515e+02   6.5944101e-01
   5.5943404e-02   3.9304538e-02   2.1475654e-01   1.0379730e-01   1.0178455e+02   6.4550894e-01
   5.5259680e-02   3.9232414e-02   2.2232956e-01   1.1343898e-01   1.0102065e+02   6.4263214e-01
   5.4643368e-02   3.9079754e-02   2.2768618e-01   1.2284197e-01   1.0034454e+02   6.4823515e-01
   5.4057630e-02   3.8890290e-02   2.3045424e-01   1.3195766e-01   1.0038513e+02   6.4320516e-01
   5.3446304e-02   3.8751122e-02   2.3055054e-01   1.4077480e-01   1.0036811e+02   6.3871078e-01
   5.2750428e-02   3.8749724e-02   2.2816948e-01   1.4932082e-01   1.0056378e+02   6.5667507e-01
   5.1926284e-02   3.8950628e-02   2.2345640e-01   1.5759679e-01   1.0114067e+02   6.7545159e-01
   5.0924014e-02   3.9397828e-02   2.1666448e-01   1.6545461e-01   1.0180162e+02   6.6985517e-01
   4.9747652e-02   4.0147076e-02   2.0823962e-01   1.7259466e-01   1.0253326e+02   6.7080838e-01
   4.8465922e-02   4.1263858e-02   1.9857085e-01   1.7860116e-01   1.0293763e+02   6.7047082e-01
   4.7148620e-02   4.2778134e-02   1.8793531e-01   1.8301783e-01   1.0323829e+02   6.6999944e-01
   4.5859820e-02   4.4689326e-02   1.7662761e-01   1.8540009e-01   1.0353681e+02   6.9238747e-01
   4.4639986e-02   4.6963346e-02   1.6500206e-01   1.8524300e-01   1.0366465e+02   6.8902023e-01
   4.3513116e-02   4.9527298e-02   1.5334839e-01   1.8230455e-01   1.0351638e+02   6.8781708e-01
   4.2510112e-02   5.2278418e-02   1.4186989e-01   1.7680307e-01   1.0303355e+02   7.0399102e-01
   4.1652090e-02   5.5088286e-02   1.3076141e-01   1.6912837e-01   1.0235921e+02   7.0568596e-01
   4.0959934e-02   5.7805406e-02   1.2020506e-01   1.5982295e-01   1.0117123e+02   7.0196922e-01
   4.0471922e-02   6.0239858e-02   1.1033458e-01   1.4951246e-01   1.0006202e+02   6.8401758e-01
   4.0229698e-02   6.2148744e-02   1.0117659e-01   1.3873070e-01   9.9193728e+01   6.8054254e-01
   4.0257674e-02   6.3294418e-02   9.2669448e-02   1.2794426e-01   9.8023858e+01   6.7347386e-01
   4.0555872e-02   6.3537572e-02   8.4787504e-02   1.1755384e-01   9.7066738e+01   6.6971370e-01
   4.1092228e-02   6.2856572e-02   7.7560408e-02   1.0786785e-01   9.6020762e+01   6.8497065e-01
   4.1798242e-02   6.1347318e-02   7.1016156e-02   9.9069880e-02   9.4563590e+01   6.6503580e-01
   4.2578168e-02   5.9172746e-02   6.5198694e-02   9.1215564e-02   9.3150074e+01   6.6309014e-01
   4.3334246e-02   5.6476120e-02   6.0151426e-02   8.4260334e-02   9.1664785e+01   6.8622077e-01
   4.3992178e-02   5.3389668e-02   5.5867056e-02   7.8052314e-02   8.9733339e+01   6.9191861e-01
   4.4494626e-02   5.0065856e-02   5.2292740e-02   7.2366072e-02   8.7873376e+01   6.9678878e-01
   4.4820370e-02   4.6654464e-02   4.9337620e-02   6.7024942e-02   8.5954579e+01   6.9415612e-01
   4.5014754e-02   4.3273016e-02   4.6898482e-02   6.1924426e-02   8.3361780e+01   6.9658063e-01
   4.5150114e-02   4.0011914e-02   4.4869274e-02   5.6987154e-02   8.1097502e+01   6.9403249e-01
   4.5292552e-02   3.6945346e-02   4.3126078e-02   5.2187896e-02   7.8669972e+01   6.8884589e-01
   4.5506464e-02   3.4129008e-02   4.1555608e-02   4.7532322e-02   7.5416837e+01   6.9223680e-01
   4.5846598e-02   3.1591756e-02   4.0075094e-02   4.3031020e-02   7.2126765e+01   6.8193120e-01
   4.6350946e-02   2.9337700e-02   3.8616602e-02   3.8714106e-02   6.8542104e+01   6.9121067e-01
   4.7025720e-02   2.7361108e-02   3.7144232e-02   3.4636082e-02   6.5198030e+01   6.9381766e-01
   4.7845144e-02   2.5643848e-02   3.5687496e-02   3.0859762e-02   6.2491314e+01   6.5842711e-01
   4.8785532e-02   2.4165404e-02   3.4299728e-02   2.7426628e-02   5.8763281e+01   6.6997247e-01
   4.9821134e-02   2.2925382e-02   3.3020258e-02   2.4367430e-02   5.4310009e+01   6.9300388e-01
   5.0900812e-02   2.1935168e-02   3.1896114e-02   2.1720034e-02   5.0880437e+01   6.8197743e-01
   5.1940994e-02   2.1195764e-02   3.0976872e-02   1.9520799e-02   4.7368491e+01   6.7899696e-01
   5.2835092e-02   2.0695936e-02   3.0294220e-02   1.7791544e-02   4.3299939e+01   6.6826227e-01
   5.3514152e-02   2.0419184e-02   2.9853868e-02   1.6536218e-02   3.9616397e+01   6.8372218e-01
   5.3965592e-02   2.0347546e-02   2.9637904e-02   1.5752279e-02   3.5724197e+01   6.9824406e-01
   5.4202790e-02   2.0473028e-02   2.9605620e-02   1.5434046e-02   3.2168455e+01   6.8732065e-01
   5.4285968e-02   2.0799192e-02   2.9689022e-02   1.5567322e-02   2.9118120e+01   6.9145964e-01
   5.4314542e-02   2.1323416e-02   2.9794892e-02   1.6125694e-02   2.5886286e+01   6.9347570e-01
   5.4377262e-02   2.2024950e-02   2.9817146e-02   1.7071101e-02   2.3695657e+01   6.9698014e-01
   5.4543742e-02   2.2871440e-02   2.9675826e-02   1.8361070e-02   2.1219216e+01   6.6627222e-01
   5.4868222e-02   2.3820222e-02   2.9320820e-02   1.9944324e-02   1.7523315e+01   6.6023440e-01
   5.5386840e-02   2.4824126e-02   2.8724806e-02   2.1752804e-02   1.5290055e+01   6.9113836e-01
   5.6105384e-02   2.5846038e-02   2.7905522e-02   2.3705282e-02   1.3927850e+01   6.7367978e-01
   5.6982082e-02   2.6854348e-02   2.6903278e-02   2.5709902e-02   1.2385972e+01   6.7090773e-01
   5.7927712e-02   2.7827682e-02   2.5768770e-02   2.7657912e-02   1.1230838e+01   6.9195480e-01
   5.8806574e-02   2.8774972e-02   2.4561280e-02   2.9411022e-02   9.6769157e+00   7.0665949e-01
   5.9472348e-02   2.9737912e-02   2.3322138e-02   3.0821520e-02   8.1154795e+00   7.0849667e-01
   5.9760148e-02   3.0769506e-02   2.2078574e-02   3.1758750e-02   6.3865255e+00   6.8925063e-01
   5.9476614e-02   3.1927376e-02   2.0853576e-02   3.2128576e-02   5.0013062e+00   6.7321706e-01
   5.8542658e-02   3.3273528e-02   1.9663372e-02   3.1925122e-02   4.7379173e+00   6.8097809e-01
   5.7029668e-02   3.4857226e-02   1.8516686e-02   3.1220446e-02   4.0421553e+00   6.8974561e-01
   5.5077940e-02   3.6725266e-02   1.7416903e-02   3.0109598e-02   2.8478166e+00   6.8680111e-01
   5.2858298e-02   3.8920172e-02   1.6365774e-02   2.8692482e-02   1.9491204e+00   6.8877501e-01
   5.0507556e-02   4.1459176e-02   1.5364682e-02   2.7063378e-02   1.7053539e+00   6.8748306e-01
   4.8115514e-02   4.4330712e-02   1.4413600e-02   2.5309088e-02   1.7219461e+00   6.8228644e-01
   4.5749200e-02   4.7492798e-02   1.3508904e-02   2.3501112e-02   1.5212583e+00   6.7251079e-01
   4.3480860e-02   5.0880358e-02   1.2640581e-02   2.1688634e-02   1.2699606e+00   6.8322121e-01
   4.1385724e-02   5.4395822e-02   1.1798369e-02   1.9905033e-02   9.1463059e-01   6.8726508e-01
   3.9501564e-02   5.7924280e-02   1.0980717e-02   1.8174946e-02   8.0548514e-01   6.6923576e-01
   3.7847852e-02   6.1373252e-02   1.0192242e-02   1.6514772e-02   8.4871642e-01   6.6706482e-01
   3.6442126e-02   6.4655512e-02   9.4483348e-03   1.4933651e-02   8.0979338e-01   6.7644099e-01
   3.5291572e-02   6.7665096e-02   8.7731446e-03   1.3444298e-02   8.2088996e-01   6.9215894e-01
   3.4402748e-02   7.0290392e-02   8.1853790e-03   1.2057545e-02   8.2107967e-01   6.5614513e-01
   3.3782652e-02   7.2415308e-02   7.6984178e-03   1.0778707e-02   8.1696727e-01   6.3616258e-01
   3.3437194e-02   7.3903822e-02   7.3189554e-03   9.6107502e-03   8.1459005e-01   6.9006912e-01
   3.3375310e-02   7.4660944e-02   7.0445986e-03   8.5527368e-03   8.3264220e-01   6.9419690e-01
   3.3609904e-02   7.4684568e-02   6.8687146e-03   7.6077134e-03   8.2290899e-01   6.5662739e-01
   3.4143554e-02   7.4031628e-02   6.7817852e-03   6.7788650e-03   8.1092091e-01   6.6896673e-01
   3.4948758e-02   7.2788766e-02   6.7742370e-03   6.0641042e-03   8.3313282e-01   7.0520833e-01
   3.5983804e-02   7.1016042e-02   6.8371930e-03   5.4600158e-03   8.4820246e-01   6.7073658e-01
   3.7206452e-02   6.8726154e-02   6.9584708e-03   4.9623990e-03   8.5053787e-01   6.5382910e-01
   3.8555454e-02   6.5951378e-02   7.1223394e-03   4.5669658e-03   8.1978597e-01   6.8373598e-01
   3.9954832e-02   6.2799672e-02   7.3132888e-03   4.2673596e-03   8.1588941e-01   6.3430997e-01
   4.1310622e-02   5.9426092e-02   7.5168846e-03   4.0551078e-03   8.2690055e-01   6.5105800e-01
   4.2512924e-02   5.5968630e-02   7.7184248e-03   3.9232246e-03   8.3319533e-01   6.8960877e-01
   4.3483070e-02   5.2544212e-02   7.9082736e-03   3.8701064e-03   8.3064700e-01   6.6063613e-01
   4.4175380e-02   4.9258910e-02   8.0826390e-03   3.9006834e-03   8.2341998e-01   6.5512716e-01
   4.4551304e-02   4.6190708e-02   8.2349998e-03   4.0214338e-03   8.4408090e-01   6.6614174e-01
   4.4572220e-02   4.3374920e-02   8.3561450e-03   4.2387666e-03   8.3563599e-01   6.9196810e-01
   4.4214460e-02   4.0824628e-02   8.4436470e-03   4.5611220e-03   8.2690293e-01   6.6503248e-01
   4.3507734e-02   3.8540028e-02   8.5043042e-03   4.9973706e-03   8.3915927e-01   7.0556173e-01
   4.2507862e-02   3.6492624e-02   8.5445918e-03   5.5565590e-03   8.3625945e-01   6.1668825e-01
   4.1268798e-02   3.4648552e-02   8.5681192e-03   6.2483282e-03   8.3331857e-01   5.5693198e-01
   3.9853032e-02   3.2970524e-02   8.5856976e-03   7.0803520e-03   8.4473360e-01   5.1499224e-01
   3.8312628e-02   3.1397286e-02   8.6146802e-03   8.0559380e-03   8.5163886e-01   3.9598332e-01
   3.6703236e-02   2.9861938e-02   8.6692216e-03   9.1727398e-03   8.3997294e-01   4.3316633e-01
   3.5096726e-02   2.8315162e-02   8.7620110e-03   1.0420601e-02   8.2062423e-01   8.3425500e-01
   3.3549160e-02   2.6727618e-02   8.9104448e-03   1.1779244e-02   8.2536556e-01   9.5840695e+00
   3.2091754e-02   2.5084702e-02   9.1346382e-03   1.3217291e-02   8.3963676e-01   3.1785563e+01
   3.0748318e-02   2.3392766e-02   9.4491748e-03   1.4688731e-02   8.1904362e-01   5.6621277e+01
   2.9543508e-02   2.1681568e-02   9.8585004e-03   1.6138245e-02   8.2502033e-01   7.5098771e+01
   2.8488450e-02   1.9982756e-02   1.0360831e-02   1.7503179e-02   8.2673200e-01   8.6543105e+01
   2.7583804e-02   1.8312532e-02   1.0955898e-02   1.8711539e-02   8.0363457e-01   9.2936540e+01
   2.6846790e-02   1.6685810e-02   1.1647972e-02   1.9694180e-02   8.1384920e-01   9.6504041e+01
   2.6304802e-02   1.5119856e-02   1.2438054e-02   2.0391580e-02   8.0433496e-01   9.8058462e+01
   2.5976050e-02   1.3629108e-02   1.3324161e-02   2.0782672e-02   8.0806276e-01   9.9031506e+01
   2.5881192e-02   1.2237204e-02   1.4302538e-02   2.0899052e-02   8.1246452e-01   9.9283351e+01
   2.6054830e-02   1.0970370e-02   1.5357117e-02   2.0790462e-02   7.9817117e-01   9.8510118e+01
   2.6536962e-02   9.8483012e-03   1.6458281e-02   2.0511808e-02   8.1914128e-01   9.7606940e+01
   2.7354498e-02   8.8835550e-03   1.7564081e-02   2.0121404e-02   8.1820144e-01   9.6805600e+01
   2.8515422e-02   8.0765790e-03   1.8630878e-02   1.9673455e-02   8.0423438e-01   9.6427384e+01
   3.0024154e-02   7.4191160e-03   1.9621552e-02   1.9210757e-02   8.0667427e-01   9.6667407e+01
   3.1873714e-02   6.8979180e-03   2.0500630e-02   1.8757430e-02   8.0848302e-01   9.7189251e+01
   3.4030180e-02   6.4952496e-03   2.1240384e-02   1.8318856e-02   8.1049374e-01   9.7561726e+01
   3.6432352e-02   6.1897266e-03   2.1821620e-02   1.7885177e-02   8.0475307e-01   9.7854588e+01
   3.8999592e-02   5.9619354e-03   2.2241422e-02   1.7442627e-02   8.2009732e-01   9.8185363e+01
   4.1653426e-02   5.7995056e-03   2.2513560e-02   1.6978540e-02   8.3284146e-01   9.8568622e+01
   4.4324646e-02   5.6906512e-03   2.2651614e-02   1.6483438e-02   8.1712583e-01   9.8990366e+01
   4.6949750e-02   5.6209438e-03   2.2671568e-02   1.5960567e-02   8.1837139e-01   9.9246500e+01
   4.9447290e-02   5.5778418e-03   2.2583516e-02   1.5425158e-02   8.2813990e-01   9.9475580e+01
   5.1742248e-02   5.5535202e-03   2.2371716e-02   1.4892845e-02   8.4511841e-01   9.9446638e+01
   5.3831744e-02   5.5415824e-03   2.2006024e-02   1.4380439e-02   8.5936105e-01   9.9016291e+01
   5.5736562e-02   5.5331896e-03   2.1461240e-02   1.3911738e-02   8.5087977e-01   9.8588070e+01
   5.7464730e-02   5.5251654e-03   2.0714260e-02   1.3512222e-02   8.4856621e-01   9.8067405e+01
   5.9059682e-02   5.5239034e-03   1.9755690e-02   1.3206230e-02   8.4988975e-01   9.7310651e+01
   6.0582868e-02   5.5373666e-03   1.8606636e-02   1.3013165e-02   8.3352709e-01   9.6250316e+01
   6.2064438e-02   5.5727144e-03   1.7313032e-02   1.2944342e-02   8.1325857e-01   9.5110702e+01
   6.3523436e-02   5.6368448e-03   1.5935993e-02   1.3007463e-02   8.3493356e-01   9.4119308e+01
   6.4989922e-02   5.7359332e-03   1.4535344e-02   1.3206267e-02   8.5427087e-01   9.2745105e+01
   6.6450402e-02   5.8727428e-03   1.3159382e-02   1.3538833e-02   8.3703646e-01   9.1076297e+01
   6.7840676e-02   6.0448228e-03   1.1845721e-02   1.3997835e-02   8.2810127e-01   8.9874218e+01
   6.9071798e-02   6.2479152e-03   1.0621283e-02   1.4569680e-02   8.2160784e-01   8.8751832e+01
   7.0012982e-02   6.4750770e-03   9.5033636e-03   1.5237586e-02   8.1924811e-01   8.7098187e+01
   7.0537212e-02   6.7162418e-03   8.5013884e-03   1.5980635e-02   8.3910440e-01   8.5495005e+01
   7.0556210e-02   6.9588768e-03   7.6203290e-03   1.6767691e-02   8.6184893e-01   8.3931107e+01
   7.0027772e-02   7.1874278e-03   6.8638408e-03   1.7557482e-02   8.6156624e-01   8.2050791e+01
   6.8977452e-02   7.3889954e-03   6.2342406e-03   1.8302175e-02   8.3757074e-01   7.9708695e+01
   6.7466124e-02   7.5554770e-03   5.7286058e-03   1.8950274e-02   8.2494706e-01   7.6902180e+01
   6.5568340e-02   7.6812190e-03   5.3402102e-03   1.9458833e-02   8.4288437e-01   7.4148625e+01
   6.3372636e-02   7.7628142e-03   5.0624664e-03   1.9804509e-02   8.4044211e-01   7.1077065e+01
   6.0975202e-02   7.7961324e-03   4.8868624e-03   1.9966988e-02   8.3154033e-01   6.7593551e+01
   5.8469754e-02   7.7739190e-03   4.8023014e-03   1.9935816e-02   8.3370075e-01   6.3941439e+01
   5.5943210e-02   7.6896510e-03   4.7944868e-03   1.9736771e-02   8.1967182e-01   6.0240953e+01
   5.3478842e-02   7.5441436e-03   4.8459724e-03   1.9405493e-02   8.3415068e-01   5.6319970e+01
   5.1124600e-02   7.3456184e-03   4.9380630e-03   1.8973094e-02   8.4236502e-01   5.1276461e+01
   4.8877920e-02   7.1031472e-03   5.0521954e-03   1.8483856e-02   8.2038521e-01   4.5791548e+01
   4.6712604e-02   6.8221358e-03   5.1716488e-03   1.7988832e-02   8.3608674e-01   4.1044041e+01
   4.4594960e-02   6.5049804e-03   5.2819764e-03   1.7540910e-02   8.5350547e-01   3.6842992e+01
   4.2496970e-02   6.1571412e-03   5.3736818e-03   1.7200376e-02   8.2592596e-01   3.2657868e+01
   4.0414852e-02   5.7902386e-03   5.4400328e-03   1.7032669e-02   8.2451928e-01   2.8553365e+01
   3.8365832e-02   5.4168142e-03   5.4724800e-03   1.7096390e-02   8.5450908e-01   2.4533306e+01
   3.6380722e-02   5.0475172e-03   5.4662870e-03   1.7442237e-02   8.3206223e-01   2.1268333e+01
   3.4507552e-02   4.6917316e-03   5.4236298e-03   1.8128827e-02   8.3713142e-01   1.9245561e+01
   3.2801466e-02   4.3581512e-03   5.3487944e-03   1.9217967e-02   8.6068287e-01   1.6975339e+01
   3.1313810e-02   4.0572770e-03   5.2455650e-03   2.0761574e-02   8.2863352e-01   1.4844875e+01
   3.0085752e-02   3.8001848e-03   5.1210370e-03   2.2806578e-02   8.2607487e-01   1.2901409e+01
   2.9140258e-02   3.5956064e-03   4.9887870e-03   2.5404062e-02   8.4064655e-01   1.0579685e+01
   2.8480396e-02   3.4500546e-03   4.8628576e-03   2.8616084e-02   8.4873762e-01   8.9941941e+00
   2.8091804e-02   3.3671792e-03   4.7534914e-03   3.2507356e-02   8.5898071e-01   8.0282110e+00
   2.7956330e-02   3.3469420e-03   4.6706166e-03   3.7123884e-02   8.5338124e-01   7.3504142e+00
   2.8064852e-02   3.3866618e-03   4.6241038e-03   4.2494448e-02   8.4146990e-01   5.9453413e+00
   2.8403552e-02   3.4809206e-03   4.6242318e-03   4.8655550e-02   8.3386540e-01   4.8536382e+00
   2.8935104e-02   3.6209790e-03   4.6834220e-03   5.5645042e-02   8.2134300e-01   4.4813828e+00
   2.9602266e-02   3.7958826e-03   4.8163496e-03   6.3474708e-02   8.3010122e-01   3.5516251e+00
   3.0331886e-02   3.9909884e-03   5.0441108e-03   7.2115248e-02   8.4217993e-01   3.1393904e+00
   3.1053052e-02   4.1913656e-03   5.3935028e-03   8.1517958e-02   8.3202492e-01   2.4033770e+00
   3.1747518e-02   4.3921330e-03   5.8975158e-03   9.1644340e-02   8.3322002e-01   1.7556809e+00
   3.2455774e-02   4.5998448e-03   6.5993240e-03   1.0241019e-01   8.2302508e-01   1.6538971e+00
   3.3230468e-02   4.8276986e-03   7.5469242e-03   1.1365927e-01   8.3886422e-01   9.6668408e-01
   3.4102986e-02   5.0893728e-03   8.7903346e-03   1.2519369e-01   8.4278939e-01   7.1793759e-01
   3.5078102e-02   5.3942014e-03   1.0385434e-02   1.3677718e-01   8.2672826e-01   7.1719101e-01
   3.6165616e-02   5.7513516e-03   1.2391264e-02   1.4814326e-01   8.5037552e-01   6.4434334e-01
   3.7390320e-02   6.1704512e-03   1.4867859e-02   1.5894891e-01   8.2228540e-01   7.1312011e-01
   3.8753998e-02   6.6567320e-03   1.7879512e-02   1.6874283e-01   8.0745689e-01   6.6983127e-01
   4.0223810e-02   7.2084232e-03   2.1483900e-02   1.7706284e-01   8.1710120e-01   6.9190026e-01
   4.1741720e-02   7.8154310e-03   2.5729774e-02   1.8353123e-01   8.1238898e-01   6.8084335e-01
   4.3228560e-02   8.4629410e-03   3.0658144e-02   1.8771137e-01   8.3467506e-01   6.8527213e-01
   4.4593738e-02   9.1327358e-03   3.6292502e-02   1.8914399e-01   8.3290010e-01   7.1005261e-01
   4.5745824e-02   9.8013210e-03   4.2662444e-02   1.8779058e-01   8.2976537e-01   6.7921315e-01
   4.6607552e-02   1.0445118e-02   4.9802222e-02   1.8403301e-01   8.2529295e-01   6.7938235e-01
   4.7158472e-02   1.1050465e-02   5.7712558e-02   1.7834080e-01   8.3215827e-01   6.7810005e-01
   4.7479358e-02   1.1617635e-02   6.6357564e-02   1.7117342e-01   8.2198656e-01   6.9547802e-01
   4.7718360e-02   1.2154643e-02   7.5680970e-02   1.6294195e-01   8.0857143e-01   6.9765949e-01
   4.8004624e-02   1.2668410e-02   8.5614442e-02   1.5397725e-01   8.2553495e-01   6.7927777e-01
   4.8414992e-02   1.3159176e-02   9.6046108e-02   1.4451199e-01   8.3770690e-01   6.6410161e-01
   4.8982788e-02   1.3623972e-02   1.0680056e-01   1.3472254e-01   8.4284010e-01   6.4955773e-01
   4.9696488e-02   1.4063810e-02   1.1766347e-01   1.2478053e-01   8.1056310e-01   6.6389859e-01
   5.0498344e-02   1.4476962e-02   1.2840325e-01   1.1480569e-01   8.5730786e-01   6.7862474e-01
   5.1291452e-02   1.4854558e-02   1.3874791e-01   1.0484646e-01   8.3563105e-01   6.8178101e-01
   5.1982602e-02   1.5196296e-02   1.4834178e-01   9.4976428e-02   8.2256127e-01   6.6638463e-01
   5.2539146e-02   1.5516682e-02   1.5686875e-01   8.5318858e-02   8.6002831e-01   6.6068984e-01
   5.2993768e-02   1.5837018e-02   1.6413778e-01   7.5966772e-02   7.8547707e-01   6.7517515e-01
   5.3403512e-02   1.6177694e-02   1.6993693e-01   6.7006902e-02   8.6920002e-01   6.5554541e-01
   5.3802686e-02   1.6553932e-02   1.7409360e-01   5.8561218e-02   7.9657038e-01   6.6944694e-01
   5.4194102e-02   1.6980242e-02   1.7663357e-01   5.0760572e-02   8.7002313e-01   6.8371379e-01
   5.4574576e-02   1.7467436e-02   1.7765886e-01   4.3723510e-02   8.6832262e-01   6.6146646e-01
   5.4934878e-02   1.8024216e-02   1.7733289e-01   3.7538032e-02   7.5754738e-01   6.8255221e-01
   5.5241130e-02   1.8670186e-02   1.7601970e-01   3.2257270e-02   9.5908623e-01   6.8196254e-01
   5.5457964e-02   1.9432486e-02   1.7416067e-01   2.7904316e-02   6.8553473e-01   6.7656647e-01
   5.5571970e-02   2.0333592e-02   1.7212296e-01   2.4479462e-02   9.2464345e-01   6.7454001e-01
   5.5565510e-02   2.1387846e-02   1.7029410e-01   2.1964454e-02   6.1646982e-01   6.4092446e-01
   5.5406914e-02   2.2604840e-02   1.6913679e-01   2.0320794e-02   5.9516210e-01   6.5826999e-01
   5.5098638e-02   2.3990726e-02   1.6905032e-01   1.9499600e-02   7.7192910e-01   6.6855656e-01
   5.4707896e-02   2.5543354e-02   1.7026095e-01   1.9455136e-02   2.8552896e-02   6.5778842e-01
   5.4318530e-02   2.7244838e-02   1.7288348e-01   2.0142308e-02   2.4244661e+00   6.8303191e-01
   5.3989434e-02   2.9062088e-02   1.7701183e-01   2.1521936e-02   8.7484470e+00   6.7473854e-01
   5.3759318e-02   3.0959082e-02   1.8270719e-01   2.3578746e-02   3.1086515e+01   6.5718609e-01
   5.3653362e-02   3.2898838e-02   1.8992897e-01   2.6308050e-02   6.5256318e+01   6.6235781e-01
   5.3682700e-02   3.4830274e-02   1.9852271e-01   2.9708756e-02   8.6559420e+01   6.5752090e-01
   5.3831552e-02   3.6691652e-02   2.0832074e-01   3.3796468e-02   9.7825075e+01   6.5891721e-01
   5.4079300e-02   3.8431248e-02   2.1920008e-01   3.8604960e-02   1.0431590e+02   6.5485196e-01
   5.4421356e-02   4.0013140e-02   2.3100114e-01   4.4168848e-02   1.0653949e+02   6.4415462e-01
   5.4833866e-02   4.1420362e-02   2.4348220e-01   5.0491592e-02   1.0829625e+02   6.5605835e-01
   5.5282392e-02   4.2672332e-02   2.5639086e-01   5.7545232e-02   1.0815946e+02   6.6966501e-01
   5.5758372e-02   4.3812792e-02   2.6952188e-01   6.5268240e-02   1.0764373e+02   6.7413498e-01
   5.6269072e-02   4.4857718e-02   2.8263572e-01   7.3548644e-02   1.0628790e+02   6.6244325e-01
   5.6809578e-02   4.5780154e-02   2.9539680e-01   8.2237652e-02   1.0406031e+02   6.4915206e-01
   5.7329066e-02   4.6517090e-02   3.0745042e-01   9.1144048e-02   1.0286767e+02   6.5315555e-01
   5.7777894e-02   4.6971716e-02   3.1839854e-01   1.0006554e-01   1.0282279e+02   6.4852712e-01
   5.8158566e-02   4.7082710e-02   3.2774606e-01   1.0888103e-01   1.0339920e+02   6.5825643e-01
   5.8462080e-02   4.6856496e-02   3.3486668e-01   1.1750210e-01   1.0391450e+02   6.5041200e-01
   5.8651092e-02   4.6350670e-02   3.3891096e-01   1.2578299e-01   1.0446555e+02   6.4744014e-01
   5.8690980e-02   4.5690184e-02   3.3915428e-01   1.3360902e-01   1.0472738e+02   6.7346783e-01
   5.8567800e-02   4.5021134e-02   3.3541606e-01   1.4089217e-01   1.0478747e+02   6.6348576e-01
   5.8272654e-02   4.4454182e-02   3.2788446e-01   1.4745363e-01   1.0474869e+02   6.5046645e-01
   5.7742356e-02   4.4053076e-02   3.1702998e-01   1.5300488e-01   1.0472063e+02   6.4124246e-01
   5.6936986e-02   4.3865346e-02   3.0357904e-01   1.5717225e-01   1.0489903e+02   6.7127406e-01
   5.5912950e-02   4.3956152e-02   2.8821036e-01   1.5962024e-01   1.0496631e+02   6.9221197e-01
   5.4737782e-02   4.4379650e-02   2.7150182e-01   1.6002184e-01   1.0494320e+02   6.5899837e-01
   5.3454932e-02   4.5164092e-02   2.5407132e-01   1.5811072e-01   1.0475846e+02   6.7338436e-01
   5.2091906e-02   4.6308952e-02   2.3658632e-01   1.5400736e-01   1.0466249e+02   7.0631136e-01
   5.0676844e-02   4.7771084e-02   2.1962528e-01   1.4809868e-01   1.0446847e+02   7.0850359e-01
   4.9262144e-02   4.9470318e-02   2.0359908e-01   1.4083261e-01   1.0386196e+02   6.7698119e-01
   4.7904948e-02   5.1302560e-02   1.8882282e-01   1.3273024e-01   1.0331376e+02   6.6979714e-01
   4.6667910e-02   5.3139148e-02   1.7552621e-01   1.2426239e-01   1.0270748e+02   6.7207072e-01
   4.5619554e-02   5.4815846e-02   1.6381540e-01   1.1582168e-01   1.0206634e+02   6.4656018e-01
   4.4813356e-02   5.6115904e-02   1.5364707e-01   1.0772899e-01   1.0138522e+02   6.8686711e-01
   4.4274786e-02   5.6806664e-02   1.4485342e-01   1.0019220e-01   1.0055688e+02   7.0596409e-01
   4.3990976e-02   5.6736038e-02   1.3715409e-01   9.3304256e-02   9.9850438e+01   6.9764707e-01
   4.3907190e-02   5.5871400e-02   1.3018430e-01   8.7053698e-02   9.8915945e+01   7.1112459e-01
   4.3936834e-02   5.4301018e-02   1.2369238e-01   8.1376216e-02   9.7986318e+01   6.8224077e-01
   4.3998412e-02   5.2169082e-02   1.1756661e-01   7.6173996e-02   9.7176287e+01   6.9384581e-01
   4.4030598e-02   4.9591584e-02   1.1173822e-01   7.1338404e-02   9.6157487e+01   7.0873256e-01
   4.3959370e-02   4.6677546e-02   1.0621056e-01   6.6771012e-02   9.5098866e+01   6.9389792e-01
   4.3709786e-02   4.3554384e-02   1.0100789e-01   6.2349592e-02   9.3969014e+01   6.9008136e-01
   4.3253918e-02   4.0359746e-02   9.6132058e-02   5.7963894e-02   9.2610342e+01   6.7076692e-01
   4.2586048e-02   3.7212492e-02   9.1561042e-02   5.3580528e-02   9.0640986e+01   6.6971395e-01
   4.1689034e-02   3.4197112e-02   8.7264718e-02   4.9219416e-02   8.8353152e+01   6.6443074e-01
   4.0544706e-02   3.1379368e-02   8.3264782e-02   4.4916614e-02   8.5956088e+01   6.8114068e-01
   3.9143820e-02   2.8803578e-02   7.9613600e-02   4.0717772e-02   8.3158289e+01   6.8405820e-01
   3.7506736e-02   2.6498170e-02   7.6332710e-02   3.6661888e-02   8.0441650e+01   6.6517579e-01
   3.5674450e-02   2.4478016e-02   7.3363160e-02   3.2781072e-02   7.7777767e+01   6.9685835e-01
   3.3709200e-02   2.2733096e-02   7.0604204e-02   2.9128322e-02   7.4343078e+01   6.7097193e-01
   3.1710598e-02   2.1242634e-02   6.8011980e-02   2.5765430e-02   7.0818805e+01   6.5245960e-01
   2.9772542e-02   1.9990098e-02   6.5576522e-02   2.2731322e-02   6.7756896e+01   6.9635947e-01
   2.7970582e-02   1.8951230e-02   6.3249616e-02   2.0048686e-02   6.4230533e+01   6.8685221e-01
   2.6384416e-02   1.8090300e-02   6.0954336e-02   1.7734603e-02   6.1065262e+01   6.6668327e-01
   2.5087986e-02   1.7370964e-02   5.8642078e-02   1.5803492e-02   5.8021921e+01   6.8430278e-01
   2.4142530e-02   1.6757408e-02   5.6303226e-02   1.4265750e-02   5.4111958e+01   7.0196906e-01
   2.3597866e-02   1.6224268e-02   5.3918446e-02   1.3120117e-02   5.0510422e+01   6.8773648e-01
   2.3487498e-02   1.5764022e-02   5.1457082e-02   1.2358563e-02   4.6841258e+01   6.7988094e-01
   2.3829198e-02   1.5377482e-02   4.8918706e-02   1.1971427e-02   4.3115218e+01   6.8718694e-01
   2.4637384e-02   1.5074514e-02   4.6330474e-02   1.1945393e-02   3.9605294e+01   6.8647735e-01
   2.5919558e-02   1.4871376e-02   4.3708116e-02   1.2258465e-02   3.5739273e+01   6.8689757e-01
   2.7659698e-02   1.4777716e-02   4.1042048e-02   1.2879721e-02   3.2784470e+01   6.7721466e-01
   2.9813580e-02   1.4801968e-02   3.8337170e-02   1.3773046e-02   3.0427899e+01   7.0147156e-01
   3.2303154e-02   1.4958808e-02   3.5625910e-02   1.4893219e-02   2.7001993e+01   6.9723871e-01
   3.5021474e-02   1.5266626e-02   3.2934734e-02   1.6184669e-02   2.3985118e+01   6.7719497e-01
   3.7835252e-02   1.5744918e-02   3.0284410e-02   1.7577056e-02   2.1949182e+01   7.0083173e-01
   4.0577438e-02   1.6406204e-02   2.7696526e-02   1.8986878e-02   1.9222022e+01   6.8662496e-01
   4.3040744e-02   1.7253238e-02   2.5179650e-02   2.0318340e-02   1.6925752e+01   6.7432904e-01
   4.4993124e-02   1.8279948e-02   2.2737774e-02   2.1476338e-02   1.4771951e+01   6.8089716e-01
   4.6263632e-02   1.9477220e-02   2.0393094e-02   2.2391780e-02   1.2374593e+01   6.9529692e-01
   4.6807172e-02   2.0841864e-02   1.8183628e-02   2.2998482e-02   1.0652273e+01   7.0147802e-01
   4.6660192e-02   2.2371842e-02   1.6144861e-02   2.3255144e-02   8.4470714e+00   7.0536568e-01
   4.5864234e-02   2.4062158e-02   1.4305758e-02   2.3180128e-02   6.7210921e+00   7.1073494e-01
   4.4470660e-02   2.5905588e-02   1.2687890e-02   2.2806812e-02   5.6182401e+00   6.7481167e-01
   4.2582090e-02   2.7888924e-02   1.1300801e-02   2.2185528e-02   4.6894808e+00   6.8578806e-01
   4.0332688e-02   2.9988878e-02   1.0144897e-02   2.1388910e-02   3.6658200e+00   6.8380042e-01
   3.7864226e-02   3.2183734e-02   9.2146062e-03   2.0478006e-02   2.2103737e+00   6.5592832e-01
   3.5302884e-02   3.4458842e-02   8.4980438e-03   1.9497126e-02   1.8034131e+00   6.9120943e-01
   3.2744998e-02   3.6791552e-02   7.9792952e-03   1.8478731e-02   1.9131571e+00   6.9189734e-01
   3.0273320e-02   3.9154788e-02   7.6416342e-03   1.7456284e-02   1.8148396e+00   6.7771705e-01
   2.7951710e-02   4.1513180e-02   7.4681392e-03   1.6461885e-02   1.3528608e+00   6.7016230e-01
   2.5819142e-02   4.3819388e-02   7.4398604e-03   1.5513620e-02   7.6353692e-01   6.5439957e-01
   2.3894256e-02   4.6033914e-02   7.5347786e-03   1.4623308e-02   8.3097257e-01   6.7969848e-01
   2.2177022e-02   4.8115732e-02   7.7268408e-03   1.3801561e-02   8.6319625e-01   6.9433878e-01
   2.0648714e-02   5.0019392e-02   7.9855912e-03   1.3054648e-02   8.1141665e-01   6.8073339e-01
   1.9275637e-02   5.1704958e-02   8.2814442e-03   1.2380981e-02   8.5602178e-01   6.7391315e-01
   1.8028279e-02   5.3133092e-02   8.5855068e-03   1.1772998e-02   8.2792649e-01   6.7897195e-01
   1.6903493e-02   5.4290264e-02   8.8667676e-03   1.1225939e-02   8.2069095e-01   6.9287944e-01
   1.5920657e-02   5.5200304e-02   9.1023236e-03   1.0739550e-02   7.9336602e-01   6.8042635e-01
   1.5096759e-02   5.5883876e-02   9.2806858e-03   1.0312340e-02   8.3090362e-01   6.8195145e-01
   1.4440893e-02   5.6331214e-02   9.3923598e-03   9.9376222e-03   8.4538348e-01   6.7798773e-01
   1.3958229e-02   5.6516930e-02   9.4236574e-03   9.6012476e-03   8.3538895e-01   6.5381112e-01
   1.3648181e-02   5.6403204e-02   9.3619892e-03   9.2878844e-03   8.3212541e-01   6.6299705e-01
   1.3504567e-02   5.5936796e-02   9.2058770e-03   8.9876414e-03   8.2250231e-01   6.6443563e-01
   1.3513377e-02   5.5067486e-02   8.9586836e-03   8.6914884e-03   8.5046979e-01   6.8470180e-01
   1.3654021e-02   5.3774774e-02   8.6287892e-03   8.3952482e-03   8.3134719e-01   6.7171180e-01
   1.3904511e-02   5.2089284e-02   8.2370138e-03   8.1048446e-03   8.1063430e-01   6.8208969e-01
   1.4242855e-02   5.0060908e-02   7.8062816e-03   7.8261520e-03   8.4109999e-01   6.7340416e-01
   1.4640481e-02   4.7724974e-02   7.3536604e-03   7.5616876e-03   8.4805304e-01   6.4805072e-01
   1.5061503e-02   4.5121404e-02   6.8918434e-03   7.3191504e-03   8.3872157e-01   6.9656045e-01
   1.5481965e-02   4.2316606e-02   6.4354822e-03   7.1096992e-03   8.4662876e-01   6.4275460e-01
   1.5897661e-02   3.9406162e-02   6.0039108e-03   6.9408614e-03   8.3194291e-01   6.9170003e-01
   1.6308337e-02   3.6500400e-02   5.6167248e-03   6.8185776e-03   8.1573042e-01   6.5506486e-01
   1.6714975e-02   3.3704428e-02   5.2917040e-03   6.7472804e-03   8.2979970e-01   6.7436992e-01
   1.7129039e-02   3.1094616e-02   5.0421180e-03   6.7257176e-03   8.3136055e-01   6.7802234e-01
   1.7561649e-02   2.8709350e-02   4.8765426e-03   6.7471478e-03   8.2520209e-01   5.1143955e-01
   1.8017041e-02   2.6560216e-02   4.8008122e-03   6.8027352e-03   8.2377307e-01   5.9354605e-01
   1.8501193e-02   2.4636660e-02   4.8181780e-03   6.8856294e-03   8.3589289e-01   3.4666247e-01
   1.9007485e-02   2.2918590e-02   4.9311280e-03   6.9890290e-03   8.3913325e-01   5.2002281e-01
   1.9514609e-02   2.1382844e-02   5.1431688e-03   7.1012246e-03   8.1049170e-01   3.4557684e-01
   2.0003248e-02   2.0001452e-02   5.4580704e-03   7.2143610e-03   8.2272895e-01   5.7929923e+00
   2.0465300e-02   1.8751856e-02   5.8799554e-03   7.3315060e-03   8.3677406e-01   2.5994753e+01
   2.0925244e-02   1.7609812e-02   6.4132604e-03   7.4575988e-03   7.9952490e-01   5.1333469e+01
   2.1427876e-02   1.6547438e-02   7.0615022e-03   7.5997172e-03   8.0532297e-01   7.1317775e+01
   2.2005206e-02   1.5549016e-02   7.8309482e-03   7.7695140e-03   8.1832186e-01   8.4828756e+01
   2.2672102e-02   1.4606712e-02   8.7289558e-03   7.9757594e-03   8.1453739e-01   9.1886044e+01
   2.3437828e-02   1.3707326e-02   9.7569946e-03   8.2219600e-03   8.2582402e-01   9.6034454e+01
   2.4322638e-02   1.2835374e-02   1.0913690e-02   8.5074842e-03   8.3196082e-01   9.8482076e+01
   2.5344470e-02   1.1989288e-02   1.2195925e-02   8.8307096e-03   8.4439145e-01   9.9750682e+01
   2.6501818e-02   1.1183628e-02   1.3591849e-02   9.1904684e-03   8.1966586e-01   1.0054605e+02
   2.7781336e-02   1.0433674e-02   1.5076187e-02   9.5815060e-03   8.1157295e-01   1.0068397e+02
[truncated: 16,239,644 more chars]
