# Supplementary material for: Reflex Control of Robotic Gait Using Human Walking Data
Source: PLoS One. 2014 Oct 27;9(10):e109959. doi: 10.1371/journal.pone.0109959 (PMC4210155; doi:10.1371/journal.pone.0109959)
Supplement: Data S16 — Subject E. (GZ) [file pone.0109959.s033.gz › Data_S16.dat]

   0.0000000e+00   0.0000000e+00   0.0000000e+00   6.1794932e-03   5.6901600e-01   8.3494241e+01
   8.1253088e-03   1.5788939e-03   1.7197538e-03   7.7646068e-03   5.6944528e-01   8.1136626e+01
   1.5659515e-02   3.2072374e-03   3.3166620e-03   9.3699446e-03   5.7165793e-01   7.8661494e+01
   2.2448496e-02   4.8616424e-03   4.7628480e-03   1.0949515e-02   5.7359805e-01   7.5515271e+01
   2.8456612e-02   6.5567068e-03   6.0567280e-03   1.2500725e-02   5.7373353e-01   7.2636329e+01
   3.3520040e-02   8.2430680e-03   7.1660360e-03   1.3978627e-02   5.6692729e-01   6.9572556e+01
   3.7716002e-02   9.9529970e-03   8.1096558e-03   1.5409282e-02   5.7902903e-01   6.7247707e+01
   4.0935994e-02   1.1652811e-02   8.8638792e-03   1.6763828e-02   5.6509475e-01   6.4372395e+01
   4.3303376e-02   1.3365665e-02   9.4529696e-03   1.8072232e-02   5.5836323e-01   6.1629570e+01
   4.4909874e-02   1.5093738e-02   9.8876856e-03   1.9338815e-02   5.7643936e-01   5.9097100e+01
   4.5895392e-02   1.6832567e-02   1.0182750e-02   2.0555678e-02   5.7508084e-01   5.5642356e+01
   4.6438312e-02   1.8589541e-02   1.0364829e-02   2.1729872e-02   5.7824349e-01   5.3015194e+01
   4.6627740e-02   2.0346622e-02   1.0448047e-02   2.2848020e-02   5.7502338e-01   4.8976543e+01
   4.6621996e-02   2.2111846e-02   1.0465921e-02   2.3919302e-02   5.7260759e-01   4.5361954e+01
   4.6489126e-02   2.3866390e-02   1.0436942e-02   2.4935820e-02   5.6995575e-01   4.2181056e+01
   4.6307524e-02   2.5588194e-02   1.0387140e-02   2.5908802e-02   5.6746409e-01   3.8400504e+01
   4.6132832e-02   2.7250904e-02   1.0340923e-02   2.6839996e-02   5.7337732e-01   3.6164102e+01
   4.6024150e-02   2.8821220e-02   1.0318477e-02   2.7703116e-02   5.6503990e-01   3.1799725e+01
   4.6104372e-02   3.0276496e-02   1.0342948e-02   2.8484098e-02   5.6771177e-01   2.7770944e+01
   4.6474424e-02   3.1626312e-02   1.0427054e-02   2.9170340e-02   5.7173625e-01   2.4449854e+01
   4.7237778e-02   3.2915908e-02   1.0584371e-02   2.9753528e-02   5.6649609e-01   1.9188385e+01
   4.8464018e-02   3.4175558e-02   1.0823033e-02   3.0231966e-02   5.6874353e-01   1.5683862e+01
   5.0209048e-02   3.5430800e-02   1.1152467e-02   3.0623534e-02   5.6998554e-01   1.2977436e+01
   5.2510664e-02   3.6700596e-02   1.1582903e-02   3.0953576e-02   5.7571835e-01   9.2873287e+00
   5.5361958e-02   3.7987184e-02   1.2122077e-02   3.1243516e-02   5.7386924e-01   5.8200787e+00
   5.8730288e-02   3.9270286e-02   1.2783985e-02   3.1528526e-02   5.6512767e-01   4.0216079e+00
   6.2552646e-02   4.0493184e-02   1.3581116e-02   3.1842516e-02   5.6937310e-01   2.9339157e+00
   6.6753110e-02   4.1591446e-02   1.4524340e-02   3.2198400e-02   5.8060644e-01   1.5224026e+00
   7.1240124e-02   4.2514060e-02   1.5634289e-02   3.2587706e-02   5.7633905e-01   1.2490245e+00
   7.5915234e-02   4.3243820e-02   1.6945613e-02   3.2979402e-02   5.6400998e-01   1.3361020e+00
   8.0671270e-02   4.3804128e-02   1.8496940e-02   3.3332320e-02   5.6735408e-01   1.2748315e+00
   8.5395328e-02   4.4231898e-02   2.0323570e-02   3.3616624e-02   5.6746000e-01   1.3478558e+00
   9.0016840e-02   4.4582488e-02   2.2463524e-02   3.3812734e-02   5.6344897e-01   1.2836745e+00
   9.4511416e-02   4.4948666e-02   2.4958866e-02   3.3925384e-02   5.5810892e-01   1.3395931e+00
   9.8889812e-02   4.5429034e-02   2.7846410e-02   3.3986746e-02   5.5772457e-01   1.3171508e+00
   1.0316561e-01   4.6090122e-02   3.1151804e-02   3.4021892e-02   5.7597438e-01   1.3028306e+00
   1.0729535e-01   4.6983802e-02   3.4886530e-02   3.4036382e-02   5.6209531e-01   1.3252317e+00
   1.1121873e-01   4.8163978e-02   3.9048304e-02   3.4017664e-02   5.6074275e-01   1.3002983e+00
   1.1493761e-01   4.9656996e-02   4.3624744e-02   3.3969794e-02   5.7897320e-01   1.3354585e+00
   1.1850621e-01   5.1437706e-02   4.8577658e-02   3.3932222e-02   5.6387617e-01   1.3167179e+00
   1.2198821e-01   5.3445860e-02   5.3830198e-02   3.3940384e-02   5.7390105e-01   1.3116299e+00
   1.2540601e-01   5.5597794e-02   5.9277838e-02   3.4020218e-02   5.5409016e-01   1.3160112e+00
   1.2872879e-01   5.7787482e-02   6.4797714e-02   3.4205174e-02   5.6692340e-01   1.3143016e+00
   1.3193049e-01   5.9905648e-02   7.0250006e-02   3.4538954e-02   5.8447747e-01   1.3230751e+00
   1.3497800e-01   6.1835734e-02   7.5460860e-02   3.5064620e-02   5.4701114e-01   1.3095871e+00
   1.3779948e-01   6.3472824e-02   8.0215676e-02   3.5829246e-02   5.3976502e-01   1.3226096e+00
   1.4030272e-01   6.4772644e-02   8.4326650e-02   3.6896986e-02   4.5072612e-01   1.3217015e+00
   1.4235152e-01   6.5739532e-02   8.7649676e-02   3.8326858e-02   4.4813719e-01   1.3178124e+00
   1.4380965e-01   6.6402910e-02   9.0030746e-02   4.0173142e-02   3.9072924e-01   1.3250313e+00
   1.4463095e-01   6.6809244e-02   9.1397284e-02   4.2483582e-02   2.3690457e-01   1.3165139e+00
   1.4478956e-01   6.7017526e-02   9.1814400e-02   4.5279158e-02   1.6768841e+00   1.3243224e+00
   1.4421673e-01   6.7084418e-02   9.1381220e-02   4.8566040e-02   9.4972973e+00   1.3252418e+00
   1.4284980e-01   6.7034280e-02   9.0189654e-02   5.2336220e-02   2.6292566e+01   1.3145856e+00
   1.4058118e-01   6.6885230e-02   8.8321428e-02   5.6570412e-02   4.5971677e+01   1.3188779e+00
   1.3726071e-01   6.6665858e-02   8.5855510e-02   6.1232726e-02   6.2551550e+01   1.3087652e+00
   1.3284899e-01   6.6404800e-02   8.2881240e-02   6.6236390e-02   7.4936934e+01   1.3040042e+00
   1.2742046e-01   6.6145002e-02   7.9502754e-02   7.1446654e-02   8.4226011e+01   1.3200189e+00
   1.2106634e-01   6.5926998e-02   7.5860450e-02   7.6711542e-02   9.1711878e+01   1.3123307e+00
   1.1388982e-01   6.5768190e-02   7.2088954e-02   8.1887548e-02   9.6514899e+01   1.3064611e+00
   1.0604677e-01   6.5643742e-02   6.8290528e-02   8.6804444e-02   9.9725066e+01   1.3041265e+00
   9.7744982e-02   6.5487848e-02   6.4569316e-02   9.1274546e-02   1.0250751e+02   1.3005004e+00
   8.9213750e-02   6.5232382e-02   6.1016854e-02   9.5230818e-02   1.0457205e+02   1.3134528e+00
   8.0694982e-02   6.4839366e-02   5.7690048e-02   9.8704328e-02   1.0631261e+02   1.3092183e+00
   7.2418324e-02   6.4323322e-02   5.4610590e-02   1.0173883e-01   1.0724673e+02   1.3069517e+00
   6.4571676e-02   6.3725072e-02   5.1768384e-02   1.0446480e-01   1.0761655e+02   1.3125440e+00
   5.7293292e-02   6.3130418e-02   4.9155134e-02   1.0705219e-01   1.0777970e+02   1.3101512e+00
   5.0676174e-02   6.2690138e-02   4.6765992e-02   1.0960096e-01   1.0766828e+02   1.3184222e+00
   4.4776678e-02   6.2535628e-02   4.4574266e-02   1.1216265e-01   1.0745484e+02   1.3205709e+00
   3.9615876e-02   6.2762392e-02   4.2565392e-02   1.1476806e-01   1.0685770e+02   1.3179903e+00
   3.5185050e-02   6.3457446e-02   4.0758318e-02   1.1742354e-01   1.0628508e+02   1.3161097e+00
   3.1450810e-02   6.4680428e-02   3.9173506e-02   1.2005580e-01   1.0591819e+02   1.3202884e+00
   2.8360632e-02   6.6445550e-02   3.7823710e-02   1.2249345e-01   1.0549333e+02   1.3288999e+00
   2.5848046e-02   6.8719908e-02   3.6720766e-02   1.2450414e-01   1.0492776e+02   1.3204058e+00
   2.3838346e-02   7.1444368e-02   3.5872504e-02   1.2584956e-01   1.0430095e+02   1.3265783e+00
   2.2255484e-02   7.4519938e-02   3.5270720e-02   1.2631212e-01   1.0382899e+02   1.3290909e+00
   2.1026418e-02   7.7806488e-02   3.4886048e-02   1.2561478e-01   1.0311854e+02   1.3233097e+00
   2.0097440e-02   8.1181114e-02   3.4676928e-02   1.2360480e-01   1.0269740e+02   1.3391660e+00
   1.9433275e-02   8.4536856e-02   3.4586164e-02   1.2039901e-01   1.0286045e+02   1.3312020e+00
   1.9000690e-02   8.7740304e-02   3.4541730e-02   1.1617745e-01   1.0269583e+02   1.3305429e+00
   1.8768089e-02   9.0632566e-02   3.4459684e-02   1.1115737e-01   1.0249028e+02   1.3341404e+00
   1.8705639e-02   9.3045032e-02   3.4244804e-02   1.0557891e-01   1.0225285e+02   1.3243137e+00
   1.8786392e-02   9.4830082e-02   3.3829336e-02   9.9625966e-02   1.0160256e+02   1.3407744e+00
   1.8985276e-02   9.5881670e-02   3.3180290e-02   9.3451098e-02   1.0096436e+02   1.3353206e+00
   1.9276044e-02   9.6089304e-02   3.2265132e-02   8.7187264e-02   1.0025024e+02   1.3348146e+00
   1.9632873e-02   9.5359264e-02   3.1082870e-02   8.0988950e-02   9.9737152e+01   1.3405375e+00
   2.0032410e-02   9.3701204e-02   2.9676228e-02   7.5020674e-02   9.9163844e+01   1.3185498e+00
   2.0460992e-02   9.1202142e-02   2.8088544e-02   6.9418860e-02   9.7996949e+01   1.3220594e+00
   2.0912562e-02   8.8004866e-02   2.6368574e-02   6.4293714e-02   9.6559503e+01   1.3310526e+00
   2.1380702e-02   8.4291586e-02   2.4579932e-02   5.9715172e-02   9.4462597e+01   1.3317601e+00
   2.1858722e-02   8.0202558e-02   2.2780434e-02   5.5713008e-02   9.2276220e+01   1.3248875e+00
   2.2338798e-02   7.5824080e-02   2.1012732e-02   5.2279046e-02   9.0475081e+01   1.3282637e+00
   2.2814884e-02   7.1223166e-02   1.9315621e-02   4.9358916e-02   8.8645752e+01   1.3366512e+00
   2.3283462e-02   6.6468444e-02   1.7730159e-02   4.6862070e-02   8.6505235e+01   1.3208992e+00
   2.3736774e-02   6.1658480e-02   1.6287453e-02   4.4675704e-02   8.3777922e+01   1.3317216e+00
   2.4165560e-02   5.6924754e-02   1.5006120e-02   4.2679316e-02   8.1348372e+01   1.3372219e+00
   2.4564732e-02   5.2381180e-02   1.3897484e-02   4.0757292e-02   7.8885050e+01   1.3235585e+00
   2.4934738e-02   4.8123412e-02   1.2967264e-02   3.8806690e-02   7.6168960e+01   1.3298458e+00
   2.5283664e-02   4.4249772e-02   1.2215404e-02   3.6772718e-02   7.4098976e+01   1.3259704e+00
   2.5621672e-02   4.0826498e-02   1.1636429e-02   3.4654462e-02   7.2036429e+01   1.3302896e+00
   2.5957834e-02   3.7892594e-02   1.1224032e-02   3.2472602e-02   6.9363323e+01   1.3362771e+00
   2.6302586e-02   3.5477798e-02   1.0972263e-02   3.0268170e-02   6.6209823e+01   1.3284777e+00
   2.6662256e-02   3.3600032e-02   1.0875088e-02   2.8093398e-02   6.3447812e+01   1.3357327e+00
   2.7038050e-02   3.2281954e-02   1.0924488e-02   2.5996232e-02   6.1455434e+01   1.3375234e+00
   2.7431424e-02   3.1545906e-02   1.1107442e-02   2.4018852e-02   5.9493026e+01   1.3290551e+00
   2.7840566e-02   3.1397604e-02   1.1407522e-02   2.2189500e-02   5.7708934e+01   1.3237796e+00
   2.8256508e-02   3.1836148e-02   1.1810290e-02   2.0515556e-02   5.6005926e+01   1.3276950e+00
   2.8667324e-02   3.2858428e-02   1.2306533e-02   1.8988241e-02   5.4166049e+01   1.3337172e+00
   2.9062120e-02   3.4445180e-02   1.2889899e-02   1.7597470e-02   5.2129102e+01   1.3290894e+00
   2.9431116e-02   3.6560104e-02   1.3555427e-02   1.6331187e-02   4.9595813e+01   1.3342149e+00
   2.9759546e-02   3.9165464e-02   1.4295925e-02   1.5171972e-02   4.8416604e+01   1.3355578e+00
   3.0033562e-02   4.2228192e-02   1.5101757e-02   1.4108124e-02   4.7813747e+01   1.3203556e+00
   3.0251794e-02   4.5714598e-02   1.5966378e-02   1.3136089e-02   4.5662654e+01   1.3299557e+00
   3.0417288e-02   4.9575898e-02   1.6881005e-02   1.2258843e-02   4.4127426e+01   1.3347613e+00
   3.0539038e-02   5.3753538e-02   1.7830072e-02   1.1481767e-02   4.3577613e+01   1.3157343e+00
   3.0637498e-02   5.8204018e-02   1.8792842e-02   1.0805112e-02   4.2191125e+01   1.3226325e+00
   3.0730182e-02   6.2879016e-02   1.9743226e-02   1.0223797e-02   3.9977716e+01   1.3274829e+00
   3.0823014e-02   6.7713566e-02   2.0648696e-02   9.7291822e-03   3.8488994e+01   1.3160344e+00
   3.0914858e-02   7.2636240e-02   2.1464046e-02   9.3132322e-03   3.7710149e+01   1.3163118e+00
   3.1006526e-02   7.7561878e-02   2.2140224e-02   8.9697612e-03   3.5953884e+01   1.3216171e+00
   3.1106096e-02   8.2389588e-02   2.2637064e-02   8.6935760e-03   3.3186103e+01   1.3290406e+00
   3.1222982e-02   8.6988070e-02   2.2915198e-02   8.4852474e-03   3.0787846e+01   1.3297764e+00
   3.1364950e-02   9.1201726e-02   2.2946064e-02   8.3484476e-03   2.9169731e+01   1.3330243e+00
   3.1541132e-02   9.4857996e-02   2.2725164e-02   8.2870154e-03   2.7548664e+01   1.3306950e+00
   3.1759488e-02   9.7825170e-02   2.2262760e-02   8.3052482e-03   2.6106982e+01   1.3206867e+00
   3.2021974e-02   1.0010631e-01   2.1589800e-02   8.4029648e-03   2.4519680e+01   1.3274188e+00
   3.2316880e-02   1.0176267e-01   2.0757422e-02   8.5738250e-03   2.2218825e+01   1.3253813e+00
   3.2619602e-02   1.0280572e-01   1.9821154e-02   8.8059630e-03   2.0465967e+01   1.3241638e+00
   3.2909416e-02   1.0322531e-01   1.8836533e-02   9.0845490e-03   1.9086049e+01   1.3209934e+00
   3.3174414e-02   1.0305430e-01   1.7849771e-02   9.3937046e-03   1.7230087e+01   1.3167555e+00
   3.3396450e-02   1.0235983e-01   1.6893477e-02   9.7170168e-03   1.5846187e+01   1.3258588e+00
   3.3552200e-02   1.0118232e-01   1.5993982e-02   1.0034193e-02   1.3772321e+01   1.3166640e+00
   3.3639736e-02   9.9577554e-02   1.5172846e-02   1.0317347e-02   1.1724948e+01   1.3163760e+00
   3.3677404e-02   9.7664358e-02   1.4445101e-02   1.0535217e-02   1.0944638e+01   1.3124474e+00
   3.3679398e-02   9.5589012e-02   1.3816773e-02   1.0654197e-02   9.5616090e+00   1.3191885e+00
   3.3655256e-02   9.3502594e-02   1.3285258e-02   1.0651325e-02   8.7573099e+00   1.3302912e+00
   3.3613130e-02   9.1522002e-02   1.2843611e-02   1.0525723e-02   8.3619228e+00   1.3164060e+00
   3.3561696e-02   8.9707626e-02   1.2482600e-02   1.0281575e-02   7.7150582e+00   1.3338790e+00
   3.3516408e-02   8.8083494e-02   1.2187683e-02   9.9218662e-03   6.8446139e+00   1.3118837e+00
   3.3489448e-02   8.6642168e-02   1.1941510e-02   9.4629764e-03   5.3489126e+00   1.3170158e+00
   3.3481036e-02   8.5356564e-02   1.1735814e-02   8.9348828e-03   4.8754659e+00   1.3102917e+00
   3.3492906e-02   8.4219682e-02   1.1570711e-02   8.3653518e-03   4.7539512e+00   1.2992809e+00
   3.3532126e-02   8.3227600e-02   1.1447099e-02   7.7760908e-03   4.3094528e+00   1.3530680e+00
   3.3597866e-02   8.2350540e-02   1.1366986e-02   7.1882298e-03   4.0150073e+00   1.2945646e+00
   3.3684600e-02   8.1577982e-02   1.1331104e-02   6.6203046e-03   3.9425328e+00   1.3408469e+00
   3.3787572e-02   8.0901614e-02   1.1336043e-02   6.0870298e-03   3.7750248e+00   1.3057805e+00
   3.3896064e-02   8.0295790e-02   1.1375673e-02   5.5998182e-03   3.6789728e+00   1.2992619e+00
   3.3987770e-02   7.9753306e-02   1.1443613e-02   5.1659056e-03   4.0796075e+00   1.3664988e+00
   3.4029904e-02   7.9258356e-02   1.1532883e-02   4.7881834e-03   3.9662247e+00   1.2644540e+00
   3.3983916e-02   7.8801396e-02   1.1632855e-02   4.4658460e-03   3.9116427e+00   1.3865366e+00
   3.3812248e-02   7.8416742e-02   1.1730008e-02   4.1991578e-03   3.9989970e+00   1.2562766e+00
   3.3488544e-02   7.8138290e-02   1.1810934e-02   3.9903484e-03   3.8270627e+00   1.3542246e+00
   3.2992738e-02   7.7988602e-02   1.1863355e-02   3.8404532e-03   4.1860825e+00   1.3331703e+00
   3.2321880e-02   7.8006264e-02   1.1881669e-02   3.7521518e-03   4.2885321e+00   1.2581912e+00
   3.1508288e-02   7.8212966e-02   1.1875134e-02   3.7305670e-03   4.0207497e+00   1.4415106e+00
   3.0592930e-02   7.8592206e-02   1.1864412e-02   3.7781800e-03   3.9596936e+00   9.9752613e-01
   2.9607030e-02   7.9108204e-02   1.1869696e-02   3.8952552e-03   3.7769055e+00   1.4152578e+00
   2.8574922e-02   7.9732008e-02   1.1906634e-02   4.0856908e-03   3.6720630e+00   8.2054670e-01
   2.7516462e-02   8.0486024e-02   1.1988700e-02   4.3557262e-03   3.5173305e+00   1.3084575e+00
   2.6454270e-02   8.1424096e-02   1.2127019e-02   4.7093616e-03   3.1128935e+00   8.7413812e-01
   2.5409200e-02   8.2587552e-02   1.2330807e-02   5.1483204e-03   2.8953660e+00   2.3079544e+00
   2.4395820e-02   8.3992998e-02   1.2608341e-02   5.6707058e-03   2.6499851e+00   2.5522633e+01
   2.3427698e-02   8.5617936e-02   1.2965042e-02   6.2715796e-03   2.4316045e+00   5.6421425e+01
   2.2523944e-02   8.7426550e-02   1.3401097e-02   6.9429164e-03   2.4270799e+00   7.3388359e+01
   2.1713334e-02   8.9372848e-02   1.3910730e-02   7.6739070e-03   1.9877525e+00   8.3941313e+01
   2.1034234e-02   9.1365078e-02   1.4484079e-02   8.4564266e-03   1.4956984e+00   9.1628293e+01
   2.0528442e-02   9.3289400e-02   1.5106951e-02   9.2811160e-03   1.4176205e+00   9.7027478e+01
   2.0238080e-02   9.5040532e-02   1.5760325e-02   1.0133510e-02   1.4069931e+00   1.0030827e+02
   2.0207430e-02   9.6531992e-02   1.6424628e-02   1.0992879e-02   1.4677363e+00   1.0280949e+02
   2.0480786e-02   9.7714544e-02   1.7081998e-02   1.1833899e-02   1.3973398e+00   1.0600634e+02
   2.1102962e-02   9.8558648e-02   1.7716621e-02   1.2641859e-02   1.2730574e+00   1.0860823e+02
   2.2118900e-02   9.9075292e-02   1.8317556e-02   1.3410979e-02   1.2693924e+00   1.1164117e+02
   2.3571654e-02   9.9339934e-02   1.8881449e-02   1.4137859e-02   1.2754606e+00   1.1383807e+02
   2.5503234e-02   9.9417542e-02   1.9409030e-02   1.4828989e-02   1.3182858e+00   1.1511229e+02
   2.7951002e-02   9.9332802e-02   1.9901094e-02   1.5496429e-02   1.4179256e+00   1.1630677e+02
   3.0942212e-02   9.9072694e-02   2.0359772e-02   1.6148285e-02   1.3115173e+00   1.1690949e+02
   3.4493278e-02   9.8573276e-02   2.0784846e-02   1.6794110e-02   7.7256907e-01   1.1750536e+02
   3.8607266e-02   9.7773428e-02   2.1169070e-02   1.7460021e-02   5.1555409e-01   1.1795666e+02
   4.3268940e-02   9.6652290e-02   2.1497512e-02   1.8179652e-02   5.8877035e-01   1.1812325e+02
   4.8439468e-02   9.5210580e-02   2.1755030e-02   1.8981564e-02   5.3885870e-01   1.1818870e+02
   5.4048854e-02   9.3458250e-02   2.1944004e-02   1.9891142e-02   5.6322667e-01   1.1815999e+02
   5.9993378e-02   9.1400478e-02   2.2088896e-02   2.0922536e-02   5.7425859e-01   1.1815005e+02
   6.6130396e-02   8.9029204e-02   2.2220120e-02   2.2080606e-02   5.6818941e-01   1.1799807e+02
   7.2296564e-02   8.6348398e-02   2.2361098e-02   2.3358484e-02   5.6942862e-01   1.1777458e+02
   7.8341840e-02   8.3378686e-02   2.2529822e-02   2.4731168e-02   5.5713760e-01   1.1763924e+02
   8.4124264e-02   8.0123594e-02   2.2741122e-02   2.6167930e-02   5.8219381e-01   1.1761951e+02
   8.9506994e-02   7.6590070e-02   2.3009436e-02   2.7638122e-02   5.7532012e-01   1.1761615e+02
   9.4361066e-02   7.2826722e-02   2.3349228e-02   2.9107812e-02   5.7797750e-01   1.1759868e+02
   9.8572954e-02   6.8890322e-02   2.3763032e-02   3.0535504e-02   5.7025982e-01   1.1759445e+02
   1.0209153e-01   6.4805108e-02   2.4241590e-02   3.1881790e-02   5.6976241e-01   1.1747616e+02
   1.0494409e-01   6.0582104e-02   2.4771454e-02   3.3123970e-02   5.7495750e-01   1.1735659e+02
   1.0717319e-01   5.6268818e-02   2.5332068e-02   3.4240978e-02   5.5652271e-01   1.1718909e+02
   1.0878249e-01   5.1933386e-02   2.5903900e-02   3.5208274e-02   5.6568073e-01   1.1695720e+02
   1.0976349e-01   4.7631722e-02   2.6468560e-02   3.6026794e-02   5.7680909e-01   1.1682810e+02
   1.1011047e-01   4.3435250e-02   2.6995934e-02   3.6717476e-02   5.8555714e-01   1.1665138e+02
   1.0983143e-01   3.9427096e-02   2.7453274e-02   3.7292486e-02   5.6983994e-01   1.1632064e+02
   1.0897820e-01   3.5671494e-02   2.7808370e-02   3.7762862e-02   5.6242350e-01   1.1585949e+02
   1.0763525e-01   3.2207228e-02   2.8023808e-02   3.8139602e-02   5.7833546e-01   1.1526861e+02
   1.0589840e-01   2.9053020e-02   2.8057928e-02   3.8419838e-02   5.7165730e-01   1.1470515e+02
   1.0383494e-01   2.6219354e-02   2.7864360e-02   3.8578988e-02   5.7965464e-01   1.1393145e+02
   1.0149055e-01   2.3706594e-02   2.7421672e-02   3.8572568e-02   5.7906783e-01   1.1287774e+02
   9.8931380e-02   2.1500852e-02   2.6744718e-02   3.8367390e-02   5.6985024e-01   1.1186816e+02
   9.6252906e-02   1.9575432e-02   2.5858206e-02   3.7947098e-02   5.8143687e-01   1.1074144e+02
   9.3569576e-02   1.7897713e-02   2.4799588e-02   3.7305970e-02   5.7878640e-01   1.0943097e+02
   9.0989586e-02   1.6440337e-02   2.3618434e-02   3.6469386e-02   5.7377850e-01   1.0765559e+02
   8.8606860e-02   1.5176362e-02   2.2356112e-02   3.5480226e-02   5.7988608e-01   1.0594731e+02
   8.6468924e-02   1.4076844e-02   2.1044354e-02   3.4376010e-02   5.7931184e-01   1.0462059e+02
   8.4589256e-02   1.3117698e-02   1.9720061e-02   3.3183914e-02   5.7310494e-01   1.0275773e+02
   8.2974430e-02   1.2283661e-02   1.8425269e-02   3.1911746e-02   5.7797779e-01   1.0092024e+02
   8.1591858e-02   1.1569417e-02   1.7194292e-02   3.0556120e-02   5.7005623e-01   9.8710967e+01
   8.0406476e-02   1.0967423e-02   1.6052759e-02   2.9122594e-02   5.5836109e-01   9.6056006e+01
   7.9393522e-02   1.0461349e-02   1.5016834e-02   2.7623820e-02   5.7753945e-01   9.4236365e+01
   7.8493388e-02   1.0033400e-02   1.4095069e-02   2.6067236e-02   5.7901390e-01   9.2101980e+01
   7.7619614e-02   9.6673796e-03   1.3293367e-02   2.4473086e-02   5.7765281e-01   8.9595120e+01
   7.6669672e-02   9.3568908e-03   1.2612852e-02   2.2886368e-02   5.8611819e-01   8.7645633e+01
   7.5536064e-02   9.1056520e-03   1.2049778e-02   2.1348022e-02   5.7756463e-01   8.5620661e+01
   7.4136294e-02   8.9158892e-03   1.1595918e-02   1.9888350e-02   5.7507984e-01   8.3140290e+01
   7.2415616e-02   8.7900882e-03   1.1240327e-02   1.8546752e-02   5.7230598e-01   8.0692562e+01
   7.0339914e-02   8.7358490e-03   1.0970446e-02   1.7368580e-02   5.7446451e-01   7.8807637e+01
   6.7893800e-02   8.7644770e-03   1.0770775e-02   1.6390854e-02   5.8091418e-01   7.6943124e+01
   6.5073668e-02   8.8875636e-03   1.0625339e-02   1.5636563e-02   5.7781744e-01   7.4963351e+01
   6.1931770e-02   9.1129614e-03   1.0516371e-02   1.5119645e-02   5.7814160e-01   7.2492587e+01
   5.8594176e-02   9.4430078e-03   1.0426373e-02   1.4846664e-02   5.8036459e-01   6.9337803e+01
   5.5194654e-02   9.8718962e-03   1.0345553e-02   1.4818346e-02   5.8059066e-01   6.6744856e+01
   5.1836808e-02   1.0387441e-02   1.0271282e-02   1.5037129e-02   5.8325581e-01   6.4953118e+01
   4.8587190e-02   1.0972881e-02   1.0206309e-02   1.5504127e-02   5.8215070e-01   6.3704959e+01
   4.5490678e-02   1.1604807e-02   1.0155135e-02   1.6227082e-02   5.7215917e-01   6.1302007e+01
   4.2600792e-02   1.2259581e-02   1.0120159e-02   1.7223611e-02   5.7361408e-01   5.8388762e+01
   3.9984694e-02   1.2915020e-02   1.0102261e-02   1.8502802e-02   5.7283855e-01   5.6756341e+01
   3.7718560e-02   1.3560597e-02   1.0101420e-02   2.0062370e-02   5.6744132e-01   5.4191383e+01
   3.5875770e-02   1.4211017e-02   1.0117943e-02   2.1896660e-02   5.7459181e-01   5.1459189e+01
   3.4515666e-02   1.4886994e-02   1.0151642e-02   2.3997040e-02   5.6980756e-01   4.8688961e+01
   3.3679598e-02   1.5601281e-02   1.0201903e-02   2.6346264e-02   5.8015093e-01   4.5069797e+01
   3.3387762e-02   1.6359166e-02   1.0270334e-02   2.8913762e-02   5.8265870e-01   4.2317858e+01
   3.3642198e-02   1.7156053e-02   1.0360494e-02   3.1643618e-02   5.6390611e-01   3.9203407e+01
   3.4434364e-02   1.7975043e-02   1.0473867e-02   3.4458006e-02   5.7276641e-01   3.5016849e+01
   3.5743692e-02   1.8788426e-02   1.0610625e-02   3.7284386e-02   5.7269840e-01   3.0933408e+01
   3.7534262e-02   1.9574441e-02   1.0774570e-02   4.0063454e-02   5.6972428e-01   2.7144716e+01
   3.9755758e-02   2.0319282e-02   1.0970593e-02   4.2744736e-02   5.6818196e-01   2.2227559e+01
   4.2338384e-02   2.0999266e-02   1.1201402e-02   4.5284082e-02   5.6706403e-01   1.7028927e+01
   4.5192536e-02   2.1573100e-02   1.1466650e-02   4.7628042e-02   5.7593999e-01   1.3387049e+01
   4.8208246e-02   2.1998356e-02   1.1764779e-02   4.9698266e-02   5.6674416e-01   9.0128251e+00
   5.1264192e-02   2.2247748e-02   1.2099402e-02   5.1441366e-02   5.6858442e-01   4.5911761e+00
   5.4236538e-02   2.2311962e-02   1.2476656e-02   5.2844220e-02   5.7390487e-01   2.6346488e+00
   5.6989958e-02   2.2208726e-02   1.2897819e-02   5.3873834e-02   5.7739589e-01   1.6888993e+00
   5.9401778e-02   2.1977184e-02   1.3363575e-02   5.4501526e-02   5.7545949e-01   1.2098260e+00
   6.1422266e-02   2.1676434e-02   1.3881601e-02   5.4717544e-02   5.6766090e-01   1.3023120e+00
   6.3119590e-02   2.1388652e-02   1.4459712e-02   5.4521020e-02   5.7794939e-01   1.2847993e+00
   6.4643922e-02   2.1202646e-02   1.5101978e-02   5.3963858e-02   5.6316782e-01   1.3011937e+00
   6.6142504e-02   2.1204888e-02   1.5819516e-02   5.3130584e-02   5.6464453e-01   1.3136202e+00
   6.7742168e-02   2.1474476e-02   1.6629715e-02   5.2088560e-02   5.6359758e-01   1.3052182e+00
   6.9569246e-02   2.2082498e-02   1.7546455e-02   5.0878018e-02   5.5479040e-01   1.3318033e+00
   7.1733812e-02   2.3090476e-02   1.8585433e-02   4.9512650e-02   5.7534654e-01   1.3148869e+00
   7.4318630e-02   2.4542204e-02   1.9770867e-02   4.7995088e-02   5.5768647e-01   1.3100771e+00
   7.7395620e-02   2.6462586e-02   2.1124546e-02   4.6334806e-02   5.7469687e-01   1.3126479e+00
   8.1016394e-02   2.8855442e-02   2.2661112e-02   4.4556066e-02   5.6124441e-01   1.3242700e+00
   8.5186068e-02   3.1699750e-02   2.4391178e-02   4.2704366e-02   5.6436900e-01   1.3185632e+00
   8.9874808e-02   3.4949832e-02   2.6313776e-02   4.0841568e-02   5.8248452e-01   1.3101520e+00
   9.5023908e-02   3.8533166e-02   2.8410710e-02   3.9027928e-02   5.4102260e-01   1.3165980e+00
   1.0051233e-01   4.2347608e-02   3.0641118e-02   3.7328424e-02   5.9674343e-01   1.3170450e+00
   1.0617704e-01   4.6285130e-02   3.2943854e-02   3.5828100e-02   5.3494930e-01   1.3156709e+00
   1.1188789e-01   5.0241556e-02   3.5256098e-02   3.4613644e-02   5.5050989e-01   1.3059309e+00
   1.1755874e-01   5.4095484e-02   3.7513596e-02   3.3767068e-02   4.8396824e-01   1.3083798e+00
   1.2308395e-01   5.7737922e-02   3.9643680e-02   3.3374736e-02   3.8637406e-01   1.3128174e+00
   1.2830275e-01   6.1104474e-02   4.1583866e-02   3.3513986e-02   4.9815669e-01   1.3076766e+00
   1.3302509e-01   6.4160436e-02   4.3270872e-02   3.4244046e-02   1.4163430e-01   1.3120662e+00
   1.3702359e-01   6.6872012e-02   4.4631846e-02   3.5603828e-02   1.0731162e+00   1.3192715e+00
   1.4010956e-01   6.9171492e-02   4.5634796e-02   3.7609774e-02   7.2950122e+00   1.3176944e+00
   1.4224195e-01   7.0973128e-02   4.6285754e-02   4.0263442e-02   2.2748185e+01   1.3105907e+00
   1.4341421e-01   7.2234720e-02   4.6607546e-02   4.3547832e-02   4.3799107e+01   1.3100501e+00
   1.4356938e-01   7.2998312e-02   4.6655994e-02   4.7421756e-02   6.2033298e+01   1.3119380e+00
   1.4265994e-01   7.3374962e-02   4.6500928e-02   5.1832076e-02   7.5733104e+01   1.3151251e+00
   1.4067074e-01   7.3486040e-02   4.6212316e-02   5.6699734e-02   8.5375795e+01   1.3210804e+00
   1.3756682e-01   7.3431606e-02   4.5854528e-02   6.1906244e-02   9.2292388e+01   1.3084625e+00
   1.3328762e-01   7.3273204e-02   4.5476232e-02   6.7300178e-02   9.7097504e+01   1.3037638e+00
   1.2785229e-01   7.3028810e-02   4.5110802e-02   7.2703224e-02   9.9709118e+01   1.3082271e+00
   1.2133106e-01   7.2687830e-02   4.4780254e-02   7.7927844e-02   1.0219531e+02   1.2936113e+00
   1.1382236e-01   7.2215886e-02   4.4500976e-02   8.2735118e-02   1.0423527e+02   1.3053415e+00
   1.0556449e-01   7.1600942e-02   4.4267270e-02   8.6890180e-02   1.0565344e+02   1.3076614e+00
   9.6868588e-02   7.0842840e-02   4.4037008e-02   9.0292062e-02   1.0702779e+02   1.2951374e+00
   8.8012718e-02   6.9928972e-02   4.3748766e-02   9.2939730e-02   1.0775165e+02   1.3120643e+00
   7.9254328e-02   6.8941644e-02   4.3349860e-02   9.4941690e-02   1.0799804e+02   1.3060169e+00
   7.0822270e-02   6.8044866e-02   4.2792120e-02   9.6489580e-02   1.0785985e+02   1.3054708e+00
   6.2900284e-02   6.7389844e-02   4.2039950e-02   9.7717516e-02   1.0725906e+02   1.3176357e+00
   5.5621152e-02   6.7126272e-02   4.1101582e-02   9.8700152e-02   1.0661138e+02   1.3151797e+00
   4.9068212e-02   6.7383324e-02   4.0000174e-02   9.9503832e-02   1.0599037e+02   1.3142526e+00
   4.3282674e-02   6.8248710e-02   3.8754388e-02   1.0017333e-01   1.0526639e+02   1.3086733e+00
   3.8268612e-02   6.9758804e-02   3.7388048e-02   1.0068265e-01   1.0437367e+02   1.3185610e+00
   3.4001768e-02   7.1881190e-02   3.5923942e-02   1.0092322e-01   1.0348697e+02   1.3275735e+00
   3.0436186e-02   7.4550796e-02   3.4390310e-02   1.0075803e-01   1.0294571e+02   1.3312639e+00
   2.7510228e-02   7.7679116e-02   3.2819096e-02   1.0007992e-01   1.0234781e+02   1.3202892e+00
   2.5150386e-02   8.1122696e-02   3.1246262e-02   9.8764832e-02   1.0194337e+02   1.3049950e+00
   2.3281590e-02   8.4705742e-02   2.9712368e-02   9.6704654e-02   1.0202287e+02   1.3206592e+00
   2.1840530e-02   8.8292914e-02   2.8247398e-02   9.3984368e-02   1.0195966e+02   1.3222981e+00
   2.0773834e-02   9.1799426e-02   2.6863162e-02   9.0811998e-02   1.0172907e+02   1.3215927e+00
   2.0030922e-02   9.5126186e-02   2.5563182e-02   8.7371440e-02   1.0115781e+02   1.3349310e+00
   1.9563350e-02   9.8158754e-02   2.4359234e-02   8.3808938e-02   1.0008513e+02   1.3340863e+00
   1.9325909e-02   1.0080576e-01   2.3264458e-02   8.0237456e-02   9.8651442e+01   1.3367897e+00
   1.9277385e-02   1.0300139e-01   2.2287444e-02   7.6761196e-02   9.7303743e+01   1.3321099e+00
   1.9382092e-02   1.0471460e-01   2.1433660e-02   7.3433018e-02   9.6356123e+01   1.3275325e+00
   1.9606487e-02   1.0595758e-01   2.0693316e-02   7.0285576e-02   9.5247629e+01   1.3364464e+00
   1.9917017e-02   1.0675117e-01   2.0044640e-02   6.7424192e-02   9.3845025e+01   1.3293513e+00
   2.0287002e-02   1.0707157e-01   1.9466461e-02   6.4961122e-02   9.2015175e+01   1.3252158e+00
   2.0699156e-02   1.0684699e-01   1.8939529e-02   6.2958762e-02   8.9947582e+01   1.3301441e+00
   2.1140006e-02   1.0594131e-01   1.8448284e-02   6.1461026e-02   8.8266419e+01   1.3260205e+00
   2.1594428e-02   1.0419602e-01   1.7985529e-02   6.0497618e-02   8.6321243e+01   1.3224101e+00
   2.2043254e-02   1.0155840e-01   1.7546106e-02   6.0070988e-02   8.4084406e+01   1.3212716e+00
   2.2466722e-02   9.8044148e-02   1.7119566e-02   6.0130332e-02   8.1736008e+01   1.3254731e+00
   2.2847604e-02   9.3676578e-02   1.6695774e-02   6.0555218e-02   7.9008358e+01   1.3228909e+00
   2.3170240e-02   8.8517432e-02   1.6270840e-02   6.1167892e-02   7.6603558e+01   1.3219417e+00
   2.3419194e-02   8.2657378e-02   1.5842350e-02   6.1760296e-02   7.3847563e+01   1.3413465e+00
   2.3582194e-02   7.6260770e-02   1.5405258e-02   6.2145246e-02   7.0467771e+01   1.3290564e+00
   2.3658498e-02   6.9581822e-02   1.4964095e-02   6.2149186e-02   6.7810912e+01   1.3128635e+00
   2.3659752e-02   6.2876876e-02   1.4534337e-02   6.1624758e-02   6.5721076e+01   1.3279768e+00
   2.3603576e-02   5.6359712e-02   1.4129230e-02   6.0548662e-02   6.3399673e+01   1.3301801e+00
   2.3508630e-02   5.0195812e-02   1.3760536e-02   5.8977318e-02   6.1230014e+01   1.3246421e+00
   2.3392526e-02   4.4509604e-02   1.3441020e-02   5.6953970e-02   5.9377239e+01   1.3172986e+00
   2.3272358e-02   3.9407394e-02   1.3182223e-02   5.4542434e-02   5.7426989e+01   1.3283733e+00
   2.3163136e-02   3.4978376e-02   1.2991186e-02   5.1840242e-02   5.5020880e+01   1.3338287e+00
   2.3078870e-02   3.1282714e-02   1.2868137e-02   4.8930080e-02   5.1771208e+01   1.3199058e+00
   2.3032648e-02   2.8353226e-02   1.2808882e-02   4.5871966e-02   4.8493409e+01   1.3229980e+00
   2.3030560e-02   2.6216560e-02   1.2804108e-02   4.2741808e-02   4.6179806e+01   1.3171736e+00
   2.3073542e-02   2.4900136e-02   1.2840142e-02   3.9622326e-02   4.4666764e+01   1.3258028e+00
   2.3164234e-02   2.4418582e-02   1.2901334e-02   3.6573412e-02   4.2588775e+01   1.3400742e+00
   2.3309322e-02   2.4774242e-02   1.2971833e-02   3.3642722e-02   3.9718378e+01   1.3235701e+00
   2.3518320e-02   2.5970272e-02   1.3040025e-02   3.0874282e-02   3.7897672e+01   1.3238466e+00
   2.3799532e-02   2.8014398e-02   1.3096893e-02   2.8309758e-02   3.6313762e+01   1.3300166e+00
   2.4157782e-02   3.0903356e-02   1.3135713e-02   2.5982754e-02   3.4038152e+01   1.3259733e+00
   2.4594414e-02   3.4609394e-02   1.3156510e-02   2.3908492e-02   3.2812389e+01   1.3339532e+00
   2.5107708e-02   3.9083682e-02   1.3166331e-02   2.2083790e-02   3.2045944e+01   1.3378033e+00
   2.5691144e-02   4.4250032e-02   1.3175711e-02   2.0487518e-02   3.0540835e+01   1.3333350e+00
   2.6334006e-02   5.0010676e-02   1.3192615e-02   1.9086893e-02   2.8922030e+01   1.3350631e+00
   2.7025674e-02   5.6268286e-02   1.3220634e-02   1.7849287e-02   2.7389597e+01   1.3282582e+00
   2.7756186e-02   6.2908302e-02   1.3257456e-02   1.6747659e-02   2.5841147e+01   1.3247173e+00
   2.8517960e-02   6.9772890e-02   1.3294353e-02   1.5757374e-02   2.3965694e+01   1.3348414e+00
   2.9304910e-02   7.6664516e-02   1.3321233e-02   1.4855054e-02   2.1492781e+01   1.3319059e+00
   3.0105976e-02   8.3359178e-02   1.3326329e-02   1.4028844e-02   1.9513388e+01   1.3238207e+00
   3.0906056e-02   8.9593574e-02   1.3300875e-02   1.3282089e-02   1.8002944e+01   1.3240255e+00
   3.1691724e-02   9.5059686e-02   1.3247489e-02   1.2621379e-02   1.6148378e+01   1.3226232e+00
   3.2448412e-02   9.9481196e-02   1.3174896e-02   1.2044852e-02   1.4085665e+01   1.3214992e+00
   3.3154128e-02   1.0273816e-01   1.3091309e-02   1.1547822e-02   1.2246138e+01   1.3323169e+00
   3.3784802e-02   1.0490296e-01   1.3002815e-02   1.1131830e-02   1.1059120e+01   1.3353126e+00
   3.4328230e-02   1.0611588e-01   1.2913964e-02   1.0796703e-02   9.9435990e+00   1.3321459e+00
   3.4786758e-02   1.0650664e-01   1.2829282e-02   1.0533777e-02   9.0789729e+00   1.3250329e+00
   3.5169210e-02   1.0622121e-01   1.2749380e-02   1.0329521e-02   8.2546481e+00   1.3084874e+00
   3.5484600e-02   1.0539454e-01   1.2669673e-02   1.0175301e-02   7.2526367e+00   1.3222369e+00
   3.5734744e-02   1.0412441e-01   1.2585031e-02   1.0067790e-02   6.6067210e+00   1.3234960e+00
   3.5915014e-02   1.0250335e-01   1.2488499e-02   9.9956528e-03   6.2603611e+00   1.3280170e+00
   3.6021734e-02   1.0064584e-01   1.2369820e-02   9.9392098e-03   5.8440845e+00   1.3201562e+00
   3.6057708e-02   9.8659812e-02   1.2218976e-02   9.8792762e-03   4.7612375e+00   1.3136811e+00
   3.6033360e-02   9.6637616e-02   1.2027734e-02   9.8007894e-03   4.1309375e+00   1.3380673e+00
   3.5957510e-02   9.4669796e-02   1.1794047e-02   9.6915336e-03   3.7994991e+00   1.3089007e+00
   3.5837242e-02   9.2818736e-02   1.1523546e-02   9.5439486e-03   3.4792193e+00   1.3373283e+00
   3.5679560e-02   9.1127002e-02   1.1227028e-02   9.3614746e-03   3.6624950e+00   1.3053625e+00
   3.5486746e-02   8.9622656e-02   1.0919837e-02   9.1546178e-03   3.5193543e+00   1.3137488e+00
   3.5261290e-02   8.8278886e-02   1.0616248e-02   8.9369920e-03   3.4963083e+00   1.3398578e+00
   3.5011226e-02   8.7008780e-02   1.0326070e-02   8.7256748e-03   3.4102851e+00   1.2811716e+00
   3.4750536e-02   8.5694800e-02   1.0055776e-02   8.5349100e-03   3.5805161e+00   1.3585468e+00
   3.4487438e-02   8.4211852e-02   9.8087924e-03   8.3732072e-03   4.2093620e+00   1.2619131e+00
   3.4214792e-02   8.2481710e-02   9.5863280e-03   8.2424428e-03   4.2135368e+00   1.3506624e+00
   3.3918158e-02   8.0504646e-02   9.3888684e-03   8.1443232e-03   4.0608236e+00   1.3300465e+00
   3.3580932e-02   7.8317750e-02   9.2195650e-03   8.0891812e-03   4.2578461e+00   1.2684851e+00
   3.3180878e-02   7.5979208e-02   9.0858062e-03   8.0870424e-03   4.3202186e+00   1.3915488e+00
   3.2688554e-02   7.3532462e-02   8.9962484e-03   8.1451992e-03   3.9899407e+00   1.2215855e+00
   3.2084392e-02   7.1020076e-02   8.9570406e-03   8.2728182e-03   3.7827182e+00   1.4671321e+00
   3.1374066e-02   6.8555618e-02   8.9723540e-03   8.4765404e-03   3.6086269e+00   1.1008960e+00
   3.0577306e-02   6.6264708e-02   9.0469442e-03   8.7568702e-03   3.2266867e+00   1.2610255e+00
   2.9714994e-02   6.4242016e-02   9.1846662e-03   9.1056360e-03   3.0550890e+00   1.1282184e+00
   2.8800366e-02   6.2566804e-02   9.3873518e-03   9.5088238e-03   3.0218653e+00   9.0920473e-01
   2.7837658e-02   6.1294962e-02   9.6572352e-03   9.9461916e-03   3.0410121e+00   1.4766891e+00
   2.6832172e-02   6.0476628e-02   9.9987506e-03   1.0392018e-02   2.8159283e+00   3.7561422e-01
   2.5792230e-02   6.0151566e-02   1.0417294e-02   1.0826951e-02   2.4103159e+00   1.4755605e+01
   2.4732634e-02   6.0340858e-02   1.0919984e-02   1.1239013e-02   2.3371073e+00   4.5305935e+01
   2.3682418e-02   6.1062472e-02   1.1516979e-02   1.1623109e-02   2.1218664e+00   6.7869613e+01
   2.2678468e-02   6.2339348e-02   1.2217131e-02   1.1985894e-02   1.7503844e+00   8.1758290e+01
   2.1757834e-02   6.4199462e-02   1.3025454e-02   1.2339295e-02   1.6348231e+00   9.1376554e+01
   2.0954678e-02   6.6646628e-02   1.3944842e-02   1.2693096e-02   1.6326682e+00   9.7155961e+01
   2.0297786e-02   6.9648250e-02   1.4976805e-02   1.3057875e-02   1.7249838e+00   1.0119930e+02
   1.9815377e-02   7.3135740e-02   1.6119109e-02   1.3450487e-02   1.6754798e+00   1.0393142e+02
   1.9537157e-02   7.6993860e-02   1.7362251e-02   1.3891286e-02   1.6173016e+00   1.0701555e+02
   1.9493300e-02   8.1096806e-02   1.8689725e-02   1.4399745e-02   1.7676865e+00   1.0959847e+02
   1.9718331e-02   8.5315294e-02   2.0081944e-02   1.5001413e-02   1.8445861e+00   1.1175882e+02
   2.0248720e-02   8.9550766e-02   2.1520450e-02   1.5732799e-02   1.8223149e+00   1.1361491e+02
   2.1123424e-02   9.3764694e-02   2.2985272e-02   1.6631253e-02   1.7101529e+00   1.1483536e+02
   2.2387054e-02   9.7880216e-02   2.4450606e-02   1.7729687e-02   1.5143792e+00   1.1561022e+02
   2.4082558e-02   1.0179651e-01   2.5886462e-02   1.9062034e-02   1.0012956e+00   1.1586479e+02
   2.6250572e-02   1.0546685e-01   2.7260596e-02   2.0660098e-02   5.4987583e-01   1.1605698e+02
   2.8930626e-02   1.0886326e-01   2.8549518e-02   2.2540892e-02   5.5990359e-01   1.1607480e+02
   3.2155910e-02   1.1191189e-01   2.9742656e-02   2.4703990e-02   5.5530733e-01   1.1594194e+02
   3.5947514e-02   1.1449791e-01   3.0825620e-02   2.7140138e-02   5.5629492e-01   1.1563117e+02
   4.0308632e-02   1.1654821e-01   3.1785396e-02   2.9830336e-02   5.7994314e-01   1.1523270e+02
   4.5224784e-02   1.1801472e-01   3.2621998e-02   3.2737248e-02   5.6140914e-01   1.1499839e+02
   5.0659040e-02   1.1885191e-01   3.3330146e-02   3.5800440e-02   5.8211756e-01   1.1477957e+02
   5.6543684e-02   1.1905367e-01   3.3894856e-02   3.8950212e-02   5.7159412e-01   1.1454271e+02
   6.2774334e-02   1.1859482e-01   3.4295188e-02   4.2126842e-02   5.7754337e-01   1.1418926e+02
   6.9211148e-02   1.1739988e-01   3.4502012e-02   4.5266800e-02   5.7775824e-01   1.1393317e+02
   7.5679182e-02   1.1542010e-01   3.4490506e-02   4.8296830e-02   5.7997229e-01   1.1381841e+02
   8.1969132e-02   1.1265666e-01   3.4235004e-02   5.1152218e-02   5.7923497e-01   1.1365179e+02
   8.7884290e-02   1.0910223e-01   3.3724480e-02   5.3764020e-02   5.5508236e-01   1.1358352e+02
   9.3257192e-02   1.0479786e-01   3.2990696e-02   5.6032098e-02   5.6477680e-01   1.1354426e+02
   9.7909916e-02   9.9888578e-02   3.2077838e-02   5.7854116e-02   5.8104934e-01   1.1352059e+02
   1.0168379e-01   9.4498912e-02   3.1026088e-02   5.9182080e-02   5.8312976e-01   1.1350776e+02
   1.0450376e-01   8.8702120e-02   2.9883064e-02   5.9996604e-02   5.7480685e-01   1.1341452e+02
   1.0638751e-01   8.2623926e-02   2.8696102e-02   6.0285106e-02   5.7393345e-01   1.1327586e+02
   1.0740155e-01   7.6420798e-02   2.7506120e-02   6.0089940e-02   5.7829312e-01   1.1303767e+02
   1.0760193e-01   7.0188572e-02   2.6340566e-02   5.9493802e-02   5.6218485e-01   1.1277361e+02
   1.0700960e-01   6.3981366e-02   2.5209506e-02   5.8577146e-02   5.6832853e-01   1.1247753e+02
   1.0561887e-01   5.7880156e-02   2.4105422e-02   5.7415588e-02   5.7880768e-01   1.1208740e+02
   1.0344382e-01   5.1973220e-02   2.3003342e-02   5.6085590e-02   5.6480355e-01   1.1160538e+02
   1.0060580e-01   4.6313576e-02   2.1884360e-02   5.4657674e-02   5.7225118e-01   1.1092649e+02
   9.7313136e-02   4.0948800e-02   2.0747324e-02   5.3174492e-02   5.6804458e-01   1.1009108e+02
   9.3742094e-02   3.5939974e-02   1.9603062e-02   5.1647186e-02   5.6439701e-01   1.0930167e+02
   9.0047674e-02   3.1334614e-02   1.8479220e-02   5.0077440e-02   5.7527913e-01   1.0830773e+02
   8.6394214e-02   2.7161374e-02   1.7404609e-02   4.8480078e-02   5.6783544e-01   1.0683985e+02
   8.2911756e-02   2.3436658e-02   1.6396948e-02   4.6864364e-02   5.8424359e-01   1.0515648e+02
   7.9703494e-02   2.0155692e-02   1.5472442e-02   4.5226632e-02   5.8768092e-01   1.0322889e+02
   7.6827638e-02   1.7297468e-02   1.4647761e-02   4.3578550e-02   5.7646084e-01   1.0109025e+02
   7.4281778e-02   1.4838153e-02   1.3936285e-02   4.1943482e-02   5.8267420e-01   9.8593787e+01
   7.2056318e-02   1.2751868e-02   1.3343287e-02   4.0343718e-02   5.8435933e-01   9.6197631e+01
   7.0148652e-02   1.1016637e-02   1.2867231e-02   3.8789396e-02   5.8661988e-01   9.4276595e+01
   6.8538552e-02   9.6189304e-03   1.2502477e-02   3.7266042e-02   5.7740010e-01   9.1927389e+01
   6.7176338e-02   8.5443732e-03   1.2240202e-02   3.5738902e-02   5.8217960e-01   8.9619803e+01
   6.5999214e-02   7.7689244e-03   1.2073409e-02   3.4181118e-02   5.8360036e-01   8.6997712e+01
   6.4954074e-02   7.2604016e-03   1.1994443e-02   3.2585164e-02   5.7194211e-01   8.3957910e+01
   6.3992592e-02   6.9882576e-03   1.1991623e-02   3.0938740e-02   5.8025570e-01   8.1885678e+01
   6.3069166e-02   6.9249070e-03   1.2050485e-02   2.9238076e-02   5.8448992e-01   7.9930063e+01
   6.2137108e-02   7.0413248e-03   1.2155619e-02   2.7510100e-02   5.8112152e-01   7.7798569e+01
   6.1132198e-02   7.3092040e-03   1.2293284e-02   2.5792918e-02   5.7688448e-01   7.5750145e+01
   5.9970510e-02   7.7013304e-03   1.2447044e-02   2.4126838e-02   5.7360843e-01   7.3565191e+01
   5.8556498e-02   8.1896518e-03   1.2598150e-02   2.2569538e-02   5.6600975e-01   7.1375617e+01
   5.6823836e-02   8.7461716e-03   1.2730459e-02   2.1188400e-02   5.7410112e-01   6.9074552e+01
   5.4772284e-02   9.3462324e-03   1.2830988e-02   2.0034080e-02   5.8683898e-01   6.6798420e+01
   5.2438200e-02   9.9710838e-03   1.2892947e-02   1.9140353e-02   5.7312442e-01   6.3929137e+01
   4.9878920e-02   1.0607699e-02   1.2911414e-02   1.8530116e-02   5.7707453e-01   6.1018952e+01
   4.7183930e-02   1.1241237e-02   1.2880044e-02   1.8209921e-02   5.8300489e-01   5.9475409e+01
   4.4451218e-02   1.1852848e-02   1.2796386e-02   1.8173936e-02   5.7574750e-01   5.7617824e+01
   4.1762716e-02   1.2430601e-02   1.2658688e-02   1.8409878e-02   5.7624523e-01   5.4512074e+01
   3.9179298e-02   1.2966831e-02   1.2462242e-02   1.8899821e-02   5.7672697e-01   5.1789136e+01
   3.6738094e-02   1.3459973e-02   1.2204948e-02   1.9630792e-02   5.8009318e-01   4.9138561e+01
   3.4450522e-02   1.3918152e-02   1.1891228e-02   2.0603734e-02   5.7876310e-01   4.5745835e+01
   3.2324310e-02   1.4344564e-02   1.1533056e-02   2.1818638e-02   5.7708561e-01   4.2427047e+01
   3.0389142e-02   1.4739096e-02   1.1149058e-02   2.3276536e-02   5.7291745e-01   3.9653722e+01
   2.8682480e-02   1.5098149e-02   1.0758868e-02   2.4991090e-02   5.7627303e-01   3.6805463e+01
   2.7239094e-02   1.5428656e-02   1.0381373e-02   2.6968988e-02   5.7364022e-01   3.3478894e+01
   2.6092282e-02   1.5770496e-02   1.0036729e-02   2.9197548e-02   5.6394306e-01   2.9958999e+01
   2.5267836e-02   1.6170112e-02   9.7434894e-03   3.1636702e-02   5.7646375e-01   2.6730349e+01
   2.4787534e-02   1.6665281e-02   9.5169020e-03   3.4220948e-02   5.7284111e-01   2.3038519e+01
   2.4670800e-02   1.7287913e-02   9.3707736e-03   3.6887118e-02   5.6460015e-01   1.8813687e+01
   2.4931926e-02   1.8058418e-02   9.3165504e-03   3.9590606e-02   5.7969353e-01   1.5647702e+01
   2.5577186e-02   1.8986957e-02   9.3632434e-03   4.2293944e-02   5.7611187e-01   1.2946480e+01
   2.6605734e-02   2.0068500e-02   9.5199474e-03   4.4962756e-02   5.6083497e-01   9.1044532e+00
   2.8010212e-02   2.1288680e-02   9.7952684e-03   4.7601876e-02   5.8079134e-01   5.5626270e+00
   2.9773356e-02   2.2626148e-02   1.0194658e-02   5.0246232e-02   5.9544266e-01   3.8150345e+00
   3.1869190e-02   2.4050528e-02   1.0719651e-02   5.2921036e-02   5.6909389e-01   2.1935093e+00
   3.4265414e-02   2.5530550e-02   1.1367477e-02   5.5636074e-02   5.7210311e-01   1.1633702e+00
   3.6918808e-02   2.7033098e-02   1.2133054e-02   5.8382918e-02   5.7607213e-01   1.3324319e+00
   3.9774214e-02   2.8531828e-02   1.3013454e-02   6.1145924e-02   5.6014391e-01   1.2875678e+00
   4.2771308e-02   3.0013090e-02   1.4006218e-02   6.3886924e-02   5.7974421e-01   1.3009449e+00
   4.5845808e-02   3.1480944e-02   1.5109982e-02   6.6526694e-02   5.6784064e-01   1.3273183e+00
   4.8959530e-02   3.2972180e-02   1.6334301e-02   6.8947660e-02   5.6675824e-01   1.2840975e+00
   5.2128600e-02   3.4549922e-02   1.7698924e-02   7.1010950e-02   5.8548729e-01   1.3428628e+00
   5.5400802e-02   3.6293916e-02   1.9223071e-02   7.2611906e-02   5.6759319e-01   1.3000427e+00
   5.8825550e-02   3.8289280e-02   2.0926142e-02   7.3658228e-02   5.7587559e-01   1.3242487e+00
   6.2444122e-02   4.0607762e-02   2.2831280e-02   7.4052964e-02   5.6411775e-01   1.3157253e+00
   6.6319506e-02   4.3297746e-02   2.4959048e-02   7.3792114e-02   5.7313579e-01   1.3029928e+00
   7.0536446e-02   4.6369736e-02   2.7319010e-02   7.2938868e-02   5.6637112e-01   1.3232156e+00
   7.5164776e-02   4.9789600e-02   2.9907582e-02   7.1529546e-02   5.6217763e-01   1.3098749e+00
   8.0257556e-02   5.3489238e-02   3.2715246e-02   6.9612462e-02   5.7618331e-01   1.3150556e+00
   8.5840914e-02   5.7372476e-02   3.5730702e-02   6.7274218e-02   5.2796632e-01   1.3068347e+00
   9.1905812e-02   6.1324754e-02   3.8931756e-02   6.4600246e-02   5.8746588e-01   1.3142814e+00
   9.8403486e-02   6.5212552e-02   4.2275240e-02   6.1631764e-02   5.4489240e-01   1.3170230e+00
   1.0523432e-01   6.8881958e-02   4.5700822e-02   5.8377494e-02   5.7788677e-01   1.3156335e+00
   1.1225479e-01   7.2207272e-02   4.9119660e-02   5.4887384e-02   5.8879614e-01   1.3171836e+00
   1.1930364e-01   7.5108880e-02   5.2409116e-02   5.1239468e-02   4.9576071e-01   1.3057929e+00
   1.2619589e-01   7.7511652e-02   5.5449830e-02   4.7475834e-02   5.9730951e-01   1.3089096e+00
   1.3267622e-01   7.9348368e-02   5.8112354e-02   4.3615524e-02   3.6263881e-01   1.3064668e+00
   1.3848101e-01   8.0592770e-02   6.0269820e-02   3.9710316e-02   5.3830845e-01   1.3062010e+00
   1.4342031e-01   8.1242648e-02   6.1878186e-02   3.5859998e-02   2.7089762e-01   1.3178718e+00
   1.4733609e-01   8.1299210e-02   6.2947866e-02   3.2173468e-02   5.4322271e-01   1.3253090e+00
   1.5005256e-01   8.0817034e-02   6.3518416e-02   2.8760320e-02   4.5405457e+00   1.3267095e+00
   1.5137786e-01   7.9912762e-02   6.3680722e-02   2.5736468e-02   1.2841456e+01   1.3260089e+00
   1.5113088e-01   7.8713470e-02   6.3526884e-02   2.3204780e-02   2.8564278e+01   1.3150174e+00
   1.4920238e-01   7.7354618e-02   6.3120668e-02   2.1247382e-02   4.7250226e+01   1.3114857e+00
   1.4557999e-01   7.5966452e-02   6.2497166e-02   1.9926826e-02   6.0976657e+01   1.3142676e+00
   1.4025007e-01   7.4658136e-02   6.1667612e-02   1.9289721e-02   7.1483378e+01   1.3008927e+00
   1.3329039e-01   7.3528614e-02   6.0638318e-02   1.9366902e-02   8.0022672e+01   1.3117585e+00
   1.2502057e-01   7.2639046e-02   5.9409016e-02   2.0171402e-02   8.5908235e+01   1.3154999e+00
   1.1582316e-01   7.2000784e-02   5.7984698e-02   2.1700822e-02   8.9796966e+01   1.3035427e+00
   1.0606664e-01   7.1565010e-02   5.6390848e-02   2.3949258e-02   9.2726835e+01   1.3127023e+00
   9.6138794e-02   7.1217260e-02   5.4657996e-02   2.6913424e-02   9.5267991e+01   1.3114213e+00
   8.6363524e-02   7.0819662e-02   5.2790144e-02   3.0580406e-02   9.7159863e+01   1.3020660e+00
   7.6992464e-02   7.0250234e-02   5.0772358e-02   3.4927010e-02   9.8476068e+01   1.3004791e+00
   6.8218638e-02   6.9487934e-02   4.8625890e-02   3.9933114e-02   9.8854325e+01   1.3097675e+00
   6.0175702e-02   6.8599038e-02   4.6407166e-02   4.5586754e-02   9.8607755e+01   1.3102327e+00
   5.2943160e-02   6.7651108e-02   4.4174302e-02   5.1854436e-02   9.8141178e+01   1.3083026e+00
   4.6551772e-02   6.6779584e-02   4.1990354e-02   5.8657894e-02   9.7460276e+01   1.3161537e+00
   4.0998488e-02   6.6167162e-02   3.9914414e-02   6.5890202e-02   9.6928582e+01   1.3165293e+00
   3.6248452e-02   6.5944136e-02   3.7981288e-02   7.3433206e-02   9.6254167e+01   1.3213804e+00
   3.2249328e-02   6.6208506e-02   3.6197274e-02   8.1153586e-02   9.5859812e+01   1.3213204e+00
   2.8939170e-02   6.7042394e-02   3.4544972e-02   8.8857426e-02   9.5920296e+01   1.3223465e+00
   2.6244386e-02   6.8480616e-02   3.2996860e-02   9.6283168e-02   9.5662637e+01   1.3277964e+00
   2.4083646e-02   7.0491612e-02   3.1534400e-02   1.0313240e-01   9.5589166e+01   1.3266282e+00
   2.2375088e-02   7.2995398e-02   3.0150950e-02   1.0911148e-01   9.5895008e+01   1.3381165e+00
   2.1041838e-02   7.5880552e-02   2.8842142e-02   1.1392617e-01   9.6437248e+01   1.3331846e+00
   2.0014320e-02   7.9027022e-02   2.7611432e-02   1.1723202e-01   9.7333420e+01   1.3162394e+00
   1.9242959e-02   8.2330434e-02   2.6467348e-02   1.1884305e-01   9.7853745e+01   1.3193739e+00
   1.8693687e-02   8.5698514e-02   2.5407308e-02   1.1886755e-01   9.8088391e+01   1.3262829e+00
   1.8335802e-02   8.9049778e-02   2.4425710e-02   1.1750921e-01   9.8356646e+01   1.3342624e+00
   1.8141297e-02   9.2296146e-02   2.3521640e-02   1.1496269e-01   9.8471416e+01   1.3287454e+00
   1.8082245e-02   9.5322576e-02   2.2690042e-02   1.1141229e-01   9.8666911e+01   1.3203338e+00
   1.8136230e-02   9.7985334e-02   2.1917430e-02   1.0703692e-01   9.8853965e+01   1.3351715e+00
   1.8288249e-02   1.0015391e-01   2.1180168e-02   1.0196061e-01   9.8640340e+01   1.3393866e+00
   1.8526114e-02   1.0177927e-01   2.0460514e-02   9.6252040e-02   9.8144950e+01   1.3228963e+00
   1.8839250e-02   1.0288271e-01   1.9759261e-02   9.0082396e-02   9.7660882e+01   1.3281007e+00
   1.9216776e-02   1.0347680e-01   1.9079084e-02   8.3708616e-02   9.6731698e+01   1.3299110e+00
   1.9647213e-02   1.0352868e-01   1.8416350e-02   7.7373044e-02   9.5324661e+01   1.3200773e+00
   2.0119100e-02   1.0301809e-01   1.7771896e-02   7.1311036e-02   9.3678969e+01   1.3256994e+00
   2.0621770e-02   1.0198367e-01   1.7153837e-02   6.5725320e-02   9.1606372e+01   1.3256847e+00
   2.1144428e-02   1.0048745e-01   1.6564925e-02   6.0756700e-02   8.9548336e+01   1.3335644e+00
   2.1674180e-02   9.8557726e-02   1.5997508e-02   5.6478894e-02   8.7766481e+01   1.3325255e+00
   2.2195024e-02   9.6177126e-02   1.5441829e-02   5.2899402e-02   8.5892310e+01   1.3183227e+00
   2.2687694e-02   9.3309988e-02   1.4897290e-02   4.9974284e-02   8.3546027e+01   1.3247238e+00
   2.3129432e-02   8.9908866e-02   1.4374327e-02   4.7630916e-02   8.0741768e+01   1.3307844e+00
   2.3493632e-02   8.5976470e-02   1.3885089e-02   4.5775104e-02   7.7793306e+01   1.3324326e+00
   2.3753926e-02   8.1604738e-02   1.3441693e-02   4.4289832e-02   7.5395045e+01   1.3352108e+00
   2.3895252e-02   7.6899998e-02   1.3052720e-02   4.3027686e-02   7.2853384e+01   1.3316289e+00
   2.3923268e-02   7.1968018e-02   1.2720889e-02   4.1816220e-02   6.9506631e+01   1.3335583e+00
   2.3858112e-02   6.6915090e-02   1.2450322e-02   4.0542208e-02   6.7477281e+01   1.3319525e+00
   2.3725650e-02   6.1838436e-02   1.2245533e-02   3.9173806e-02   6.5820935e+01   1.3257840e+00
   2.3553772e-02   5.6855258e-02   1.2108754e-02   3.7696170e-02   6.3402746e+01   1.3244947e+00
   2.3364632e-02   5.2076356e-02   1.2040979e-02   3.6103326e-02   6.1493099e+01   1.3179329e+00
   2.3173932e-02   4.7598322e-02   1.2042221e-02   3.4411782e-02   5.9417306e+01   1.3218447e+00
   2.2992710e-02   4.3510306e-02   1.2112723e-02   3.2653952e-02   5.7907540e+01   1.3317169e+00
   2.2828818e-02   3.9871050e-02   1.2249853e-02   3.0849066e-02   5.6086145e+01   1.3324960e+00
   2.2693602e-02   3.6725620e-02   1.2446850e-02   2.9007652e-02   5.3243113e+01   1.3283680e+00
   2.2600078e-02   3.4109054e-02   1.2696070e-02   2.7162188e-02   5.1452023e+01   1.3241122e+00
   2.2558462e-02   3.2031424e-02   1.2986296e-02   2.5353522e-02   4.9498739e+01   1.3231217e+00
   2.2577382e-02   3.0484190e-02   1.3300484e-02   2.3619218e-02   4.7079061e+01   1.3317571e+00
   2.2661700e-02   2.9448788e-02   1.3617700e-02   2.1995468e-02   4.5444829e+01   1.3389781e+00
   2.2812300e-02   2.8898612e-02   1.3915345e-02   2.0508612e-02   4.3628380e+01   1.3352910e+00
   2.3029054e-02   2.8794208e-02   1.4174874e-02   1.9172026e-02   4.1064915e+01   1.3374901e+00
   2.3310140e-02   2.9087950e-02   1.4382552e-02   1.7985810e-02   3.8902888e+01   1.3331753e+00
   2.3652654e-02   2.9731332e-02   1.4527064e-02   1.6935237e-02   3.6969980e+01   1.3360731e+00
   2.4052684e-02   3.0673526e-02   1.4599399e-02   1.6001567e-02   3.4807916e+01   1.3330598e+00
   2.4503204e-02   3.1867136e-02   1.4590619e-02   1.5170829e-02   3.3500897e+01   1.3190108e+00
   2.5000710e-02   3.3290788e-02   1.4495141e-02   1.4430715e-02   3.1195965e+01   1.3198997e+00
   2.5550380e-02   3.4948200e-02   1.4316565e-02   1.3774069e-02   2.8310966e+01   1.3261299e+00
   2.6160046e-02   3.6828436e-02   1.4067705e-02   1.3197693e-02   2.6965511e+01   1.3354290e+00
   2.6834142e-02   3.8907408e-02   1.3768167e-02   1.2693954e-02   2.5569446e+01   1.3390214e+00
   2.7568822e-02   4.1166896e-02   1.3440448e-02   1.2248897e-02   2.3263290e+01   1.3378371e+00
   2.8353208e-02   4.3583486e-02   1.3104290e-02   1.1847157e-02   2.0479343e+01   1.3280350e+00
   2.9178748e-02   4.6132384e-02   1.2775763e-02   1.1477003e-02   1.8386528e+01   1.3310476e+00
   3.0038410e-02   4.8772928e-02   1.2470060e-02   1.1128783e-02   1.6474376e+01   1.3285425e+00
   3.0916712e-02   5.1432006e-02   1.2198613e-02   1.0798437e-02   1.4442717e+01   1.3148069e+00
   3.1791198e-02   5.4027530e-02   1.1965935e-02   1.0488937e-02   1.3188082e+01   1.3176627e+00
   3.2643604e-02   5.6497692e-02   1.1771686e-02   1.0203783e-02   1.2011641e+01   1.3221255e+00
   3.3467298e-02   5.8811030e-02   1.1612963e-02   9.9466710e-03   1.0954842e+01   1.3340511e+00
   3.4262992e-02   6.0964682e-02   1.1485209e-02   9.7209370e-03   9.8123326e+00   1.3209857e+00
   3.5023644e-02   6.2976466e-02   1.1380854e-02   9.5320476e-03   8.4387931e+00   1.3239308e+00
   3.5732934e-02   6.4864068e-02   1.1287614e-02   9.3898794e-03   7.5106863e+00   1.3267040e+00
   3.6369904e-02   6.6660306e-02   1.1191425e-02   9.3045982e-03   7.1095171e+00   1.3124727e+00
   3.6907470e-02   6.8408962e-02   1.1082634e-02   9.2853008e-03   6.9703128e+00   1.3298489e+00
   3.7319716e-02   7.0112328e-02   1.0959890e-02   9.3386238e-03   6.1230921e+00   1.3116765e+00
   3.7584730e-02   7.1739074e-02   1.0827585e-02   9.4682058e-03   4.8500070e+00   1.3263744e+00
   3.7702160e-02   7.3258872e-02   1.0690916e-02   9.6720208e-03   4.4254375e+00   1.3227344e+00
   3.7701720e-02   7.4632568e-02   1.0555350e-02   9.9404802e-03   4.0765204e+00   1.3139326e+00
   3.7612114e-02   7.5803404e-02   1.0426565e-02   1.0257348e-02   3.2003205e+00   1.3311772e+00
   3.7454364e-02   7.6700876e-02   1.0309760e-02   1.0601441e-02   3.1776332e+00   1.3015318e+00
   3.7246360e-02   7.7238614e-02   1.0210740e-02   1.0953334e-02   3.3262450e+00   1.3360653e+00
   3.6995856e-02   7.7347978e-02   1.0136024e-02   1.1293881e-02   3.0690531e+00   1.2942783e+00
   3.6704222e-02   7.7020536e-02   1.0092753e-02   1.1597986e-02   3.7466220e+00   1.3272116e+00
   3.6375110e-02   7.6320954e-02   1.0089010e-02   1.1837579e-02   4.0535110e+00   1.3247140e+00
   3.6017918e-02   7.5332330e-02   1.0132343e-02   1.1991801e-02   3.4987926e+00   1.2901652e+00
   3.5638038e-02   7.4100320e-02   1.0227389e-02   1.2046590e-02   3.5380441e+00   1.3701636e+00
   3.5233694e-02   7.2679502e-02   1.0374428e-02   1.1987898e-02   3.7802535e+00   1.2504300e+00
   3.4794022e-02   7.1145314e-02   1.0569107e-02   1.1816999e-02   3.7132011e+00   1.3874788e+00
   3.4304166e-02   6.9580658e-02   1.0804977e-02   1.1553453e-02   3.6461806e+00   1.2910685e+00
   3.3758538e-02   6.8082086e-02   1.1073912e-02   1.1218564e-02   3.7441578e+00   1.2955329e+00
   3.3156640e-02   6.6732152e-02   1.1367240e-02   1.0831274e-02   3.6155386e+00   1.3896041e+00
   3.2505960e-02   6.5606632e-02   1.1680090e-02   1.0406256e-02   3.3765578e+00   1.2141105e+00
   3.1818542e-02   6.4786900e-02   1.2006454e-02   9.9553554e-03   3.2715748e+00   1.4719073e+00
   3.1099254e-02   6.4362238e-02   1.2336114e-02   9.4905496e-03   2.9695999e+00   1.0264400e+00
   3.0345724e-02   6.4424116e-02   1.2659217e-02   9.0301024e-03   2.8535600e+00   1.3590915e+00
   2.9552878e-02   6.5035092e-02   1.2969293e-02   8.5982448e-03   2.7611418e+00   9.7736682e-01
   2.8723580e-02   6.6235296e-02   1.3267350e-02   8.2147884e-03   2.4015341e+00   1.0827962e+00
   2.7866540e-02   6.8061068e-02   1.3556481e-02   7.8947378e-03   2.2491646e+00   1.3023203e+00
   2.6995596e-02   7.0532826e-02   1.3835201e-02   7.6482464e-03   2.0301019e+00   8.9759861e-01
   2.6131924e-02   7.3631664e-02   1.4103429e-02   7.4803430e-03   1.7997920e+00   2.0303685e+01
   2.5293358e-02   7.7307236e-02   1.4364501e-02   7.3925036e-03   1.6883571e+00   5.1862890e+01
   2.4495524e-02   8.1482840e-02   1.4621525e-02   7.3892400e-03   1.4724938e+00   6.9597697e+01
   2.3758276e-02   8.6032844e-02   1.4875606e-02   7.4816458e-03   1.4434521e+00   8.0120053e+01
   2.3108500e-02   9.0820038e-02   1.5124686e-02   7.6798298e-03   1.4275142e+00   8.8119815e+01
   2.2582054e-02   9.5703788e-02   1.5361985e-02   7.9976082e-03   1.4181773e+00   9.2865062e+01
   2.2216814e-02   1.0052102e-01   1.5579317e-02   8.4536792e-03   1.6392427e+00   9.7170110e+01
   2.2052132e-02   1.0511651e-01   1.5776532e-02   9.0641458e-03   1.6590513e+00   1.0020487e+02
   2.2135948e-02   1.0935889e-01   1.5956775e-02   9.8454790e-03   1.4946637e+00   1.0273094e+02
   2.2522276e-02   1.1318049e-01   1.6118373e-02   1.0816588e-02   1.4596322e+00   1.0527881e+02
   2.3264060e-02   1.1655594e-01   1.6264842e-02   1.1996224e-02   1.3966942e+00   1.0811608e+02
   2.4408678e-02   1.1950111e-01   1.6410119e-02   1.3399837e-02   1.3044400e+00   1.1055492e+02
   2.5999902e-02   1.2213814e-01   1.6572018e-02   1.5039911e-02   1.2617270e+00   1.1237173e+02
   2.8077852e-02   1.2460589e-01   1.6767136e-02   1.6922469e-02   1.3323586e+00   1.1360548e+02
   3.0671892e-02   1.2696253e-01   1.7007748e-02   1.9043256e-02   1.1734293e+00   1.1399843e+02
   3.3801074e-02   1.2916413e-01   1.7301385e-02   2.1392774e-02   6.5121408e-01   1.1444663e+02
   3.7472864e-02   1.3105756e-01   1.7652085e-02   2.3958574e-02   5.1485188e-01   1.1474602e+02
   4.1677532e-02   1.3241389e-01   1.8066629e-02   2.6723866e-02   5.8792645e-01   1.1484575e+02
   4.6381666e-02   1.3301401e-01   1.8558690e-02   2.9659590e-02   5.5254104e-01   1.1499542e+02
   5.1522226e-02   1.3269173e-01   1.9144412e-02   3.2725012e-02   5.8294017e-01   1.1476606e+02
   5.7005124e-02   1.3132212e-01   1.9841357e-02   3.5864858e-02   5.6688177e-01   1.1468288e+02
   6.2698686e-02   1.2897674e-01   2.0667646e-02   3.9010920e-02   5.7976522e-01   1.1492997e+02
   6.8437244e-02   1.2590563e-01   2.1636984e-02   4.2113782e-02   5.9008381e-01   1.1487281e+02
   7.4033216e-02   1.2228245e-01   2.2752590e-02   4.5125228e-02   5.7560855e-01   1.1484162e+02
   7.9313258e-02   1.1815907e-01   2.4004522e-02   4.7964058e-02   5.8329319e-01   1.1502921e+02
   8.4140198e-02   1.1355016e-01   2.5375178e-02   5.0543530e-02   5.7378432e-01   1.1502046e+02
   8.8388278e-02   1.0853913e-01   2.6844716e-02   5.2803590e-02   5.7647427e-01   1.1494117e+02
   9.1945936e-02   1.0326480e-01   2.8389232e-02   5.4691560e-02   5.7651883e-01   1.1497297e+02
   9.4724348e-02   9.7809266e-02   2.9975826e-02   5.6155608e-02   5.8154445e-01   1.1497551e+02
   9.6714822e-02   9.2219774e-02   3.1568654e-02   5.7205208e-02   5.8430577e-01   1.1502420e+02
   9.8013882e-02   8.6572456e-02   3.3131214e-02   5.7888580e-02   5.8182500e-01   1.1511895e+02
   9.8719066e-02   8.0975836e-02   3.4615456e-02   5.8240682e-02   5.7884829e-01   1.1504495e+02
   9.8904192e-02   7.5560140e-02   3.5962428e-02   5.8334124e-02   5.8067930e-01   1.1492998e+02
   9.8637152e-02   7.0467888e-02   3.7099016e-02   5.8267982e-02   5.8347184e-01   1.1482164e+02
   9.7992074e-02   6.5827158e-02   3.7947700e-02   5.8109144e-02   5.6599949e-01   1.1467775e+02
   9.7077534e-02   6.1737078e-02   3.8438468e-02   5.7895404e-02   5.8031733e-01   1.1450483e+02
   9.5982744e-02   5.8252934e-02   3.8484820e-02   5.7643764e-02   5.8778493e-01   1.1419915e+02
   9.4769438e-02   5.5364606e-02   3.8028796e-02   5.7338182e-02   5.7672333e-01   1.1380894e+02
   9.3502706e-02   5.3013472e-02   3.7093856e-02   5.6931452e-02   5.8089903e-01   1.1324228e+02
   9.2230426e-02   5.1113898e-02   3.5745294e-02   5.6381344e-02   5.6507317e-01   1.1260294e+02
   9.0986152e-02   4.9573574e-02   3.4079834e-02   5.5632718e-02   5.6790948e-01   1.1191372e+02
   8.9790348e-02   4.8302612e-02   3.2212458e-02   5.4597686e-02   5.7774742e-01   1.1096029e+02
   8.8658744e-02   4.7198024e-02   3.0232380e-02   5.3215886e-02   5.7167000e-01   1.1012053e+02
   8.7635868e-02   4.6182258e-02   2.8200264e-02   5.1470860e-02   5.7355773e-01   1.0899228e+02
   8.6790182e-02   4.5232338e-02   2.6163440e-02   4.9393200e-02   5.6884825e-01   1.0737959e+02
   8.6172560e-02   4.4328186e-02   2.4167020e-02   4.7064200e-02   5.7869894e-01   1.0623138e+02
   8.5775218e-02   4.3441710e-02   2.2246668e-02   4.4579892e-02   5.7723089e-01   1.0488953e+02
   8.5531592e-02   4.2547456e-02   2.0422084e-02   4.2037624e-02   5.6584072e-01   1.0308193e+02
   8.5324550e-02   4.1600186e-02   1.8708252e-02   3.9518660e-02   5.7865922e-01   1.0142931e+02
   8.5000528e-02   4.0574482e-02   1.7121410e-02   3.7082984e-02   5.7542434e-01   9.9367681e+01
   8.4468960e-02   3.9493084e-02   1.5675501e-02   3.4777832e-02   5.7248215e-01   9.7249967e+01
   8.3743194e-02   3.8388630e-02   1.4375686e-02   3.2643044e-02   5.7301732e-01   9.5569471e+01
   8.2853298e-02   3.7300532e-02   1.3221078e-02   3.0727458e-02   5.6806860e-01   9.4091233e+01
   8.1816176e-02   3.6273814e-02   1.2211611e-02   2.9078606e-02   5.7022622e-01   9.2669415e+01
   8.0663180e-02   3.5339218e-02   1.1345026e-02   2.7722706e-02   5.6548452e-01   9.0695294e+01
   7.9441382e-02   3.4504080e-02   1.0612769e-02   2.6663640e-02   5.6291657e-01   8.8531174e+01
   7.8188634e-02   3.3757024e-02   1.0002211e-02   2.5895942e-02   5.6899955e-01   8.6616095e+01
   7.6903432e-02   3.3086930e-02   9.4999958e-03   2.5416208e-02   5.7417691e-01   8.4312293e+01
   7.5572094e-02   3.2475990e-02   9.0917018e-03   2.5219626e-02   5.6536717e-01   8.2015168e+01
   7.4203674e-02   3.1895042e-02   8.7624258e-03   2.5289588e-02   5.6189956e-01   7.9973504e+01
   7.2798346e-02   3.1314136e-02   8.4987052e-03   2.5598924e-02   5.7104870e-01   7.7741589e+01
   7.1321438e-02   3.0692730e-02   8.2873542e-03   2.6129900e-02   5.7475530e-01   7.5823527e+01
   6.9721622e-02   2.9984798e-02   8.1162016e-03   2.6876518e-02   5.7742769e-01   7.3479492e+01
   6.7953804e-02   2.9152478e-02   7.9750434e-03   2.7821250e-02   5.7428717e-01   7.0244277e+01
   6.5971030e-02   2.8162220e-02   7.8553336e-03   2.8929040e-02   5.6986868e-01   6.7488994e+01
   6.3727464e-02   2.6994718e-02   7.7528042e-03   3.0166566e-02   5.6830729e-01   6.4334531e+01
   6.1199674e-02   2.5661566e-02   7.6664424e-03   3.1514512e-02   5.7239665e-01   6.0990059e+01
   5.8408790e-02   2.4194500e-02   7.5958150e-03   3.2954536e-02   5.7394727e-01   5.8205064e+01
   5.5460808e-02   2.2621256e-02   7.5431386e-03   3.4461456e-02   5.7745210e-01   5.4986055e+01
   5.2502604e-02   2.0968794e-02   7.5143434e-03   3.6014364e-02   5.8427033e-01   5.2297778e+01
   4.9669182e-02   1.9283456e-02   7.5175814e-03   3.7589850e-02   5.7154282e-01   4.9411565e+01
   4.7091636e-02   1.7623273e-02   7.5621602e-03   3.9143530e-02   5.7268329e-01   4.5037229e+01
   4.4874340e-02   1.6038393e-02   7.6577928e-03   4.0613264e-02   5.7698580e-01   4.1059230e+01
   4.3094688e-02   1.4566130e-02   7.8133628e-03   4.1937576e-02   5.7170207e-01   3.8150827e+01
   4.1814606e-02   1.3230321e-02   8.0394778e-03   4.3079652e-02   5.7597140e-01   3.3920993e+01
   4.1074144e-02   1.2042048e-02   8.3517004e-03   4.4036826e-02   5.6907710e-01   2.8624947e+01
   4.0889920e-02   1.1002857e-02   8.7673638e-03   4.4816862e-02   5.7149649e-01   2.3176683e+01
   4.1253966e-02   1.0111725e-02   9.3036952e-03   4.5424706e-02   5.6675893e-01   1.7820420e+01
   4.2145510e-02   9.3714322e-03   9.9803110e-03   4.5876406e-02   5.6371949e-01   1.4200130e+01
   4.3524298e-02   8.7918032e-03   1.0821435e-02   4.6194464e-02   5.8060556e-01   1.0091605e+01
   4.5326442e-02   8.3921540e-03   1.1856001e-02   4.6398630e-02   5.7037324e-01   5.7836769e+00
   4.7482318e-02   8.2042626e-03   1.3113445e-02   4.6512718e-02   5.7309262e-01   3.6033960e+00
   4.9928966e-02   8.2708554e-03   1.4619528e-02   4.6553426e-02   5.7516441e-01   2.1430201e+00
   5.2621792e-02   8.6355742e-03   1.6395624e-02   4.6524502e-02   5.5630510e-01   1.3717693e+00
   5.5515088e-02   9.3399670e-03   1.8458762e-02   4.6422466e-02   5.6208263e-01   1.2879039e+00
   5.8565758e-02   1.0431119e-02   2.0825180e-02   4.6234730e-02   5.6723120e-01   1.2616572e+00
   6.1762724e-02   1.1962340e-02   2.3511156e-02   4.5968100e-02   5.6937356e-01   1.3095473e+00
   6.5103474e-02   1.3982053e-02   2.6525718e-02   4.5670678e-02   5.7093187e-01   1.2988443e+00
   6.8597974e-02   1.6532491e-02   2.9869544e-02   4.5398162e-02   5.8003109e-01   1.3240791e+00
   7.2298674e-02   1.9654529e-02   3.3543922e-02   4.5182302e-02   5.7194590e-01   1.3133116e+00
   7.6297700e-02   2.3384576e-02   3.7554618e-02   4.5027490e-02   5.5128218e-01   1.3145128e+00
   8.0694722e-02   2.7749746e-02   4.1891492e-02   4.4907724e-02   5.6301932e-01   1.3289489e+00
   8.5554034e-02   3.2759540e-02   4.6512860e-02   4.4780640e-02   5.6130734e-01   1.3051580e+00
   9.0885560e-02   3.8400888e-02   5.1362268e-02   4.4594958e-02   5.7548425e-01   1.3088139e+00
   9.6644268e-02   4.4629566e-02   5.6382218e-02   4.4280686e-02   5.5088953e-01   1.3035528e+00
   1.0277641e-01   5.1361318e-02   6.1507684e-02   4.3757934e-02   5.6136732e-01   1.3229221e+00
   1.0923344e-01   5.8466336e-02   6.6651598e-02   4.2949658e-02   5.7929989e-01   1.3187716e+00
   1.1591857e-01   6.5772646e-02   7.1709670e-02   4.1818442e-02   5.3135428e-01   1.3138368e+00
   1.2266168e-01   7.3059822e-02   7.6539540e-02   4.0378830e-02   5.9770599e-01   1.3205258e+00
   1.2925464e-01   8.0057064e-02   8.0946038e-02   3.8683070e-02   5.3610489e-01   1.3096005e+00
   1.3548356e-01   8.6522092e-02   8.4728108e-02   3.6830088e-02   5.5666363e-01   1.3239730e+00
   1.4107595e-01   9.2278582e-02   8.7674680e-02   3.4930080e-02   5.1184961e-01   1.3140993e+00
   1.4573299e-01   9.7204668e-02   8.9633952e-02   3.3082764e-02   3.8942846e-01   1.3257481e+00
   1.4920809e-01   1.0125502e-01   9.0591424e-02   3.1387544e-02   4.9631780e-01   1.3322374e+00
   1.5132088e-01   1.0440648e-01   9.0580732e-02   2.9936838e-02   2.0323640e-01   1.3138534e+00
   1.5201108e-01   1.0662491e-01   8.9698032e-02   2.8814938e-02   6.6658457e-01   1.3298247e+00
   1.5130997e-01   1.0789232e-01   8.8114934e-02   2.8085020e-02   4.9494575e+00   1.3208171e+00
   1.4924035e-01   1.0818563e-01   8.5965472e-02   2.7807888e-02   1.7937042e+01   1.3169973e+00
   1.4576802e-01   1.0750530e-01   8.3348194e-02   2.8065540e-02   3.7104934e+01   1.3157839e+00
   1.4086362e-01   1.0594545e-01   8.0370524e-02   2.8931026e-02   5.3867083e+01   1.3092493e+00
   1.3457766e-01   1.0366917e-01   7.7140060e-02   3.0451024e-02   6.7918153e+01   1.3161421e+00
   1.2707360e-01   1.0085624e-01   7.3736730e-02   3.2646108e-02   7.9164102e+01   1.3067085e+00
   1.1866183e-01   9.7703194e-02   7.0206104e-02   3.5514914e-02   8.6903918e+01   1.3023185e+00
   1.0967372e-01   9.4391172e-02   6.6613342e-02   3.9047664e-02   9.2697972e+01   1.2986762e+00
   1.0037308e-01   9.1017138e-02   6.3045236e-02   4.3224004e-02   9.6586102e+01   1.3049359e+00
   9.1014706e-02   8.7586402e-02   5.9562248e-02   4.8000438e-02   9.9706140e+01   1.3105370e+00
   8.1841766e-02   8.4065268e-02   5.6215120e-02   5.3304894e-02   1.0230782e+02   1.3104055e+00
   7.3060342e-02   8.0424892e-02   5.3065846e-02   5.9071678e-02   1.0432300e+02   1.3131054e+00
   6.4833260e-02   7.6657044e-02   5.0167224e-02   6.5255486e-02   1.0607851e+02   1.3020592e+00
   5.7282588e-02   7.2777374e-02   4.7553602e-02   7.1787698e-02   1.0721398e+02   1.3006524e+00
   5.0482386e-02   6.8860726e-02   4.5236508e-02   7.8602346e-02   1.0776387e+02   1.3103782e+00
   4.4456982e-02   6.5080612e-02   4.3195782e-02   8.5669580e-02   1.0784342e+02   1.3159400e+00
   3.9205316e-02   6.1638828e-02   4.1379550e-02   9.2938638e-02   1.0754385e+02   1.3082564e+00
   3.4706126e-02   5.8682748e-02   3.9722404e-02   1.0029815e-01   1.0715485e+02   1.3142073e+00
   3.0917666e-02   5.6325810e-02   3.8159442e-02   1.0761897e-01   1.0654838e+02   1.3280267e+00
   2.7784520e-02   5.4672900e-02   3.6605394e-02   1.1478276e-01   1.0592620e+02   1.3189113e+00
   2.5242846e-02   5.3803670e-02   3.4985776e-02   1.2161694e-01   1.0557618e+02   1.3254117e+00
   2.3227236e-02   5.3751810e-02   3.3285962e-02   1.2786278e-01   1.0493898e+02   1.3264783e+00
   2.1672664e-02   5.4510276e-02   3.1520650e-02   1.3320087e-01   1.0423526e+02   1.3178452e+00
   2.0515566e-02   5.6052150e-02   2.9725994e-02   1.3733103e-01   1.0324571e+02   1.3282463e+00
   1.9691529e-02   5.8329724e-02   2.7965628e-02   1.3999087e-01   1.0224994e+02   1.3264843e+00
   1.9135036e-02   6.1263650e-02   2.6293732e-02   1.4089254e-01   1.0209594e+02   1.3247213e+00
   1.8792381e-02   6.4759792e-02   2.4743558e-02   1.3996307e-01   1.0186609e+02   1.3252478e+00
   1.8626222e-02   6.8721910e-02   2.3346216e-02   1.3744631e-01   1.0175211e+02   1.3186562e+00
   1.8606990e-02   7.3040992e-02   2.2135562e-02   1.3363621e-01   1.0192155e+02   1.3250156e+00
   1.8710291e-02   7.7613734e-02   2.1135028e-02   1.2879865e-01   1.0167518e+02   1.3320561e+00
   1.8913569e-02   8.2333020e-02   2.0357268e-02   1.2315621e-01   1.0147147e+02   1.3317311e+00
   1.9193230e-02   8.7054668e-02   1.9806848e-02   1.1688219e-01   1.0124815e+02   1.3289854e+00
   1.9528788e-02   9.1615554e-02   1.9473962e-02   1.1011358e-01   1.0087240e+02   1.3302319e+00
   1.9904007e-02   9.5829196e-02   1.9335927e-02   1.0290781e-01   1.0053612e+02   1.3343556e+00
   2.0306804e-02   9.9516262e-02   1.9358282e-02   9.5345934e-02   9.9985191e+01   1.3229692e+00
   2.0727952e-02   1.0257014e-01   1.9506977e-02   8.7603704e-02   9.9416856e+01   1.3160391e+00
   2.1159648e-02   1.0491281e-01   1.9759977e-02   7.9875632e-02   9.8172223e+01   1.3319292e+00
   2.1596622e-02   1.0643542e-01   2.0096238e-02   7.2354082e-02   9.6127830e+01   1.3318939e+00
   2.2033120e-02   1.0702521e-01   2.0492350e-02   6.5230524e-02   9.4346811e+01   1.3226567e+00
   2.2461406e-02   1.0659621e-01   2.0934280e-02   5.8664472e-02   9.2509212e+01   1.3279576e+00
   2.2872762e-02   1.0509173e-01   2.1415058e-02   5.2763880e-02   9.0651639e+01   1.3219748e+00
   2.3259012e-02   1.0251765e-01   2.1928014e-02   4.7584760e-02   8.8581160e+01   1.3192975e+00
   2.3612910e-02   9.8943114e-02   2.2483222e-02   4.3154184e-02   8.6387828e+01   1.3297251e+00
   2.3927138e-02   9.4476676e-02   2.3103470e-02   3.9477320e-02   8.4582261e+01   1.3328074e+00
   2.4198818e-02   8.9290282e-02   2.3800372e-02   3.6527354e-02   8.2200734e+01   1.3326223e+00
   2.4428820e-02   8.3605584e-02   2.4573626e-02   3.4240002e-02   7.9576176e+01   1.3366367e+00
   2.4617474e-02   7.7640346e-02   2.5415332e-02   3.2510748e-02   7.7288508e+01   1.3294493e+00
   2.4765438e-02   7.1579858e-02   2.6320634e-02   3.1200502e-02   7.4988763e+01   1.3237604e+00
   2.4873664e-02   6.5587452e-02   2.7285914e-02   3.0134960e-02   7.2837767e+01   1.3379177e+00
   2.4944368e-02   5.9819258e-02   2.8288556e-02   2.9164112e-02   7.0762745e+01   1.3342438e+00
   2.4978396e-02   5.4410712e-02   2.9282840e-02   2.8205486e-02   6.7922085e+01   1.3324349e+00
   2.4973754e-02   4.9471460e-02   3.0202244e-02   2.7197938e-02   6.5240099e+01   1.3350908e+00
   2.4931062e-02   4.5077366e-02   3.0978454e-02   2.6125184e-02   6.4049263e+01   1.3214373e+00
   2.4852792e-02   4.1264774e-02   3.1563984e-02   2.5020840e-02   6.2838902e+01   1.3285438e+00
   2.4745270e-02   3.8043330e-02   3.1914808e-02   2.3917732e-02   6.1021994e+01   1.3320828e+00
   2.4622390e-02   3.5404806e-02   3.1996670e-02   2.2858696e-02   5.9501961e+01   1.3300575e+00
   2.4502298e-02   3.3349356e-02   3.1813900e-02   2.1888596e-02   5.8098424e+01   1.3260103e+00
   2.4406062e-02   3.1887566e-02   3.1388232e-02   2.1040818e-02   5.5925276e+01   1.3165002e+00
   2.4350952e-02   3.1025624e-02   3.0759096e-02   2.0343732e-02   5.3935207e+01   1.3324031e+00
   2.4347006e-02   3.0783530e-02   2.9997498e-02   1.9810319e-02   5.2620080e+01   1.3281579e+00
   2.4400654e-02   3.1184774e-02   2.9171120e-02   1.9437379e-02   5.0465613e+01   1.3137291e+00
   2.4512968e-02   3.2234360e-02   2.8327412e-02   1.9209888e-02   4.8378926e+01   1.3215643e+00
   2.4679392e-02   3.3915594e-02   2.7494798e-02   1.9098663e-02   4.6945102e+01   1.3186049e+00
   2.4889630e-02   3.6186956e-02   2.6683384e-02   1.9059119e-02   4.5668417e+01   1.3164555e+00
   2.5131986e-02   3.8980872e-02   2.5894050e-02   1.9043694e-02   4.4241951e+01   1.3234991e+00
   2.5398520e-02   4.2200258e-02   2.5116384e-02   1.9011074e-02   4.2127765e+01   1.3284766e+00
   2.5682712e-02   4.5736514e-02   2.4326174e-02   1.8923641e-02   4.0659339e+01   1.3219559e+00
   2.5984128e-02   4.9477848e-02   2.3491516e-02   1.8743249e-02   3.9273263e+01   1.3163893e+00
   2.6310792e-02   5.3298012e-02   2.2594392e-02   1.8441395e-02   3.7274134e+01   1.3273595e+00
   2.6672430e-02   5.7077784e-02   2.1635636e-02   1.8022990e-02   3.5200433e+01   1.3234382e+00
   2.7076042e-02   6.0733242e-02   2.0617754e-02   1.7510069e-02   3.3282060e+01   1.3201419e+00
   2.7521824e-02   6.4190990e-02   1.9552879e-02   1.6919659e-02   3.1721449e+01   1.3232196e+00
   2.8002868e-02   6.7384476e-02   1.8462870e-02   1.6263268e-02   2.9851264e+01   1.3116824e+00
   2.8506684e-02   7.0309126e-02   1.7364806e-02   1.5543239e-02   2.8035085e+01   1.3108068e+00
   2.9014970e-02   7.2987870e-02   1.6279292e-02   1.4771331e-02   2.5451349e+01   1.3188218e+00
   2.9510074e-02   7.5428918e-02   1.5234691e-02   1.3973527e-02   2.3312005e+01   1.3271308e+00
   2.9982912e-02   7.7663566e-02   1.4255051e-02   1.3172537e-02   2.2159621e+01   1.3275435e+00
   3.0436194e-02   7.9749450e-02   1.3356508e-02   1.2386982e-02   1.9442347e+01   1.3243370e+00
   3.0879390e-02   8.1764090e-02   1.2550681e-02   1.1635689e-02   1.6670035e+01   1.3213215e+00
   3.1318072e-02   8.3805572e-02   1.1845058e-02   1.0940618e-02   1.4927628e+01   1.3207265e+00
   3.1755350e-02   8.5991580e-02   1.1242505e-02   1.0322257e-02   1.3334404e+01   1.3198601e+00
   3.2196524e-02   8.8419120e-02   1.0739713e-02   9.7926538e-03   1.1556012e+01   1.3098713e+00
   3.2644874e-02   9.1132098e-02   1.0328167e-02   9.3547192e-03   1.0163114e+01   1.3181208e+00
   3.3100158e-02   9.4158454e-02   9.9981052e-03   9.0058264e-03   9.7941242e+00   1.3050193e+00
   3.3556790e-02   9.7484298e-02   9.7419860e-03   8.7444464e-03   9.0276955e+00   1.3142267e+00
   3.4002266e-02   1.0102000e-01   9.5548516e-03   8.5664294e-03   7.7641789e+00   1.3254191e+00
   3.4427662e-02   1.0462704e-01   9.4300722e-03   8.4598784e-03   7.1208378e+00   1.3079938e+00
   3.4834672e-02   1.0812754e-01   9.3588920e-03   8.4114312e-03   6.5518834e+00   1.3299973e+00
   3.5224762e-02   1.1130151e-01   9.3319086e-03   8.4120210e-03   5.7486766e+00   1.3024998e+00
   3.5592946e-02   1.1393702e-01   9.3382322e-03   8.4546444e-03   5.1228442e+00   1.3271296e+00
   3.5925204e-02   1.1595383e-01   9.3670970e-03   8.5284132e-03   4.3346168e+00   1.3174375e+00
   3.6191750e-02   1.1737479e-01   9.4091392e-03   8.6204654e-03   3.7096363e+00   1.3034744e+00
   3.6349758e-02   1.1817324e-01   9.4566540e-03   8.7256854e-03   3.7415520e+00   1.3348417e+00
   3.6352776e-02   1.1830498e-01   9.5028958e-03   8.8435432e-03   3.7552308e+00   1.2748840e+00
   3.6174348e-02   1.1779515e-01   9.5431200e-03   8.9710820e-03   3.6458533e+00   1.3580914e+00
   3.5821968e-02   1.1671383e-01   9.5776028e-03   9.1074994e-03   3.5416317e+00   1.2814480e+00
   3.5320696e-02   1.1509381e-01   9.6123154e-03   9.2510436e-03   3.5201875e+00   1.3156091e+00
   3.4698884e-02   1.1290904e-01   9.6593830e-03   9.3939884e-03   3.8460920e+00   1.3484629e+00
   3.3979858e-02   1.1019443e-01   9.7327554e-03   9.5250656e-03   4.1960091e+00   1.2461217e+00
   3.3174784e-02   1.0708713e-01   9.8439464e-03   9.6342634e-03   4.1676090e+00   1.4059953e+00
   3.2288018e-02   1.0376412e-01   1.0003226e-02   9.7216520e-03   3.9697689e+00   1.2218501e+00
   3.1330158e-02   1.0040142e-01   1.0219437e-02   9.7942106e-03   4.0154740e+00   1.4181689e+00
   3.0317550e-02   9.7148010e-02   1.0500360e-02   9.8574010e-03   4.0793914e+00   1.1978887e+00
   2.9266894e-02   9.4146390e-02   1.0854741e-02   9.9161346e-03   3.8219529e+00   1.1649654e+00
   2.8197722e-02   9.1523040e-02   1.1292354e-02   9.9765114e-03   3.5520165e+00   1.2523241e+00
   2.7125832e-02   8.9402476e-02   1.1821337e-02   1.0048988e-02   3.4099572e+00   7.9703289e-01
   2.6062534e-02   8.7929450e-02   1.2447447e-02   1.0146187e-02   3.2204473e+00   1.5742433e+00
   2.5023938e-02   8.7197426e-02   1.3176326e-02   1.0277881e-02   3.0966371e+00   1.8229510e-01
   2.4030096e-02   8.7245886e-02   1.4014350e-02   1.0452969e-02   3.0643181e+00   1.0367870e+01
   2.3100800e-02   8.8101868e-02   1.4965899e-02   1.0680217e-02   2.8906127e+00   3.9296651e+01
   2.2256374e-02   8.9768030e-02   1.6030108e-02   1.0967954e-02   2.5416021e+00   6.3251825e+01
   2.1519776e-02   9.2179064e-02   1.7200098e-02   1.1320220e-02   2.3968851e+00   7.6525493e+01
   2.0916580e-02   9.5184298e-02   1.8461026e-02   1.1732949e-02   2.3400564e+00   8.5913299e+01
   2.0474376e-02   9.8639824e-02   1.9789977e-02   1.2200373e-02   1.8423723e+00   9.2418894e+01
   2.0221692e-02   1.0243954e-01   2.1158514e-02   1.2719428e-02   1.3637088e+00   9.7678074e+01
   2.0187824e-02   1.0644840e-01   2.2535672e-02   1.3287430e-02   1.3467806e+00   1.0122913e+02
   2.0402944e-02   1.1045776e-01   2.3893822e-02   1.3908446e-02   1.3403989e+00   1.0431341e+02
   2.0897324e-02   1.1422760e-01   2.5204970e-02   1.4597088e-02   1.3278981e+00   1.0714865e+02
   2.1704326e-02   1.1762787e-01   2.6435030e-02   1.5367958e-02   1.4047613e+00   1.0976941e+02
   2.2860072e-02   1.2064904e-01   2.7555356e-02   1.6232438e-02   1.3877438e+00   1.1215413e+02
   2.4398268e-02   1.2336877e-01   2.8550652e-02   1.7204150e-02   1.3664209e+00   1.1393331e+02
   2.6347948e-02   1.2593883e-01   2.9410050e-02   1.8304609e-02   1.3750095e+00   1.1535463e+02
   2.8732634e-02   1.2846614e-01   3.0115578e-02   1.9557560e-02   1.3522137e+00   1.1587354e+02
   3.1571930e-02   1.3095649e-01   3.0651676e-02   2.0976558e-02   1.2655343e+00   1.1615297e+02
   3.4878736e-02   1.3332388e-01   3.1020984e-02   2.2564398e-02   1.1657853e+00   1.1636008e+02
   3.8656284e-02   1.3538770e-01   3.1220836e-02   2.4311640e-02   1.1416065e+00   1.1626863e+02
   4.2898316e-02   1.3691942e-01   3.1235634e-02   2.6199000e-02   9.9913837e-01   1.1619633e+02
   4.7578192e-02   1.3772245e-01   3.1071624e-02   2.8205026e-02   6.9028755e-01   1.1589458e+02
   5.2638708e-02   1.3760116e-01   3.0752384e-02   3.0305456e-02   5.5268013e-01   1.1550313e+02
   5.7989814e-02   1.3639411e-01   3.0299400e-02   3.2464758e-02   5.7872838e-01   1.1521351e+02
   6.3504182e-02   1.3412519e-01   2.9745456e-02   3.4630670e-02   5.7172541e-01   1.1497693e+02
   6.9028414e-02   1.3091980e-01   2.9132604e-02   3.6745374e-02   5.7651280e-01   1.1481353e+02
   7.4427194e-02   1.2682187e-01   2.8491582e-02   3.8746416e-02   5.8250571e-01   1.1465622e+02
   7.9590712e-02   1.2176858e-01   2.7845636e-02   4.0551728e-02   5.7370540e-01   1.1453337e+02
   8.4399304e-02   1.1574723e-01   2.7219378e-02   4.2081092e-02   5.7132201e-01   1.1440934e+02
   8.8762510e-02   1.0889335e-01   2.6630510e-02   4.3293458e-02   5.7516853e-01   1.1430580e+02
   9.2642930e-02   1.0143074e-01   2.6081326e-02   4.4166700e-02   5.8341925e-01   1.1428234e+02
   9.6013446e-02   9.3652308e-02   2.5556878e-02   4.4696044e-02   5.8431790e-01   1.1421162e+02
   9.8870956e-02   8.5830120e-02   2.5041190e-02   4.4937394e-02   5.7462483e-01   1.1423083e+02
   1.0123674e-01   7.8154536e-02   2.4522186e-02   4.4981988e-02   5.6875615e-01   1.1421638e+02
   1.0313778e-01   7.0779384e-02   2.3976566e-02   4.4920864e-02   5.8030512e-01   1.1408788e+02
   1.0458019e-01   6.3826102e-02   2.3373178e-02   4.4842196e-02   5.8490119e-01   1.1404112e+02
   1.0552375e-01   5.7378732e-02   2.2680436e-02   4.4815446e-02   5.7314813e-01   1.1390440e+02
   1.0593018e-01   5.1486188e-02   2.1869160e-02   4.4880878e-02   5.6535706e-01   1.1377871e+02
   1.0576587e-01   4.6179356e-02   2.0926392e-02   4.5041728e-02   5.7473414e-01   1.1355944e+02
   1.0503160e-01   4.1462052e-02   1.9869646e-02   4.5269010e-02   5.7102314e-01   1.1319271e+02
   1.0382749e-01   3.7291050e-02   1.8739962e-02   4.5509682e-02   5.6621510e-01   1.1270938e+02
   1.0229567e-01   3.3613928e-02   1.7586702e-02   4.5684498e-02   5.7412536e-01   1.1199657e+02
   1.0057009e-01   3.0415780e-02   1.6456105e-02   4.5702958e-02   5.6594162e-01   1.1135283e+02
   9.8780700e-02   2.7709398e-02   1.5383021e-02   4.5507186e-02   5.7318122e-01   1.1037371e+02
   9.7032994e-02   2.5509312e-02   1.4391972e-02   4.5090262e-02   5.7711154e-01   1.0930809e+02
   9.5402302e-02   2.3833824e-02   1.3498077e-02   4.4468016e-02   5.6473307e-01   1.0823451e+02
   9.3957908e-02   2.2701742e-02   1.2709788e-02   4.3682122e-02   5.6704423e-01   1.0638910e+02
   9.2751060e-02   2.2127334e-02   1.2031098e-02   4.2800096e-02   5.6712222e-01   1.0440813e+02
   9.1805708e-02   2.2113960e-02   1.1459626e-02   4.1891550e-02   5.7098499e-01   1.0228819e+02
   9.1134412e-02   2.2648794e-02   1.0988151e-02   4.1021014e-02   5.6953015e-01   9.9733782e+01
   9.0699004e-02   2.3707498e-02   1.0606917e-02   4.0221444e-02   5.6632965e-01   9.7300819e+01
   9.0413046e-02   2.5249508e-02   1.0304802e-02   3.9488556e-02   5.7389240e-01   9.5388544e+01
   9.0204694e-02   2.7215818e-02   1.0069241e-02   3.8809730e-02   5.7651527e-01   9.3434909e+01
   9.0007618e-02   2.9549170e-02   9.8883388e-03   3.8168066e-02   5.8058049e-01   9.1415261e+01
   8.9767868e-02   3.2215824e-02   9.7534952e-03   3.7535058e-02   5.7490861e-01   8.9509011e+01
   8.9455760e-02   3.5187360e-02   9.6568978e-03   3.6885678e-02   5.7001906e-01   8.6990683e+01
   8.9052218e-02   3.8417768e-02   9.5891496e-03   3.6219156e-02   5.8094580e-01   8.4901526e+01
   8.8598808e-02   4.1853268e-02   9.5419700e-03   3.5544482e-02   5.8669598e-01   8.2673129e+01
   8.8163380e-02   4.5439878e-02   9.5099972e-03   3.4849160e-02   5.8085331e-01   7.9738594e+01
   8.7772074e-02   4.9105150e-02   9.4883490e-03   3.4095288e-02   5.6830902e-01   7.7708813e+01
   8.7414402e-02   5.2734506e-02   9.4720870e-03   3.3250420e-02   5.7646958e-01   7.6314448e+01
   8.7012690e-02   5.6185788e-02   9.4556888e-03   3.2320210e-02   5.8308848e-01   7.4436186e+01
   8.6451678e-02   5.9328598e-02   9.4315572e-03   3.1330144e-02   5.7381126e-01   7.1727185e+01
   8.5620902e-02   6.2074622e-02   9.3934044e-03   3.0307672e-02   5.8271865e-01   6.9032986e+01
   8.4397550e-02   6.4367976e-02   9.3399814e-03   2.9306530e-02   5.7271538e-01   6.6304724e+01
   8.2712584e-02   6.6167922e-02   9.2732820e-03   2.8398478e-02   5.6249675e-01   6.3446341e+01
   8.0580542e-02   6.7466150e-02   9.1955028e-03   2.7639610e-02   5.7203397e-01   6.0853103e+01
   7.8022152e-02   6.8258032e-02   9.1089670e-03   2.7059476e-02   5.6837529e-01   5.8781081e+01
   7.5022132e-02   6.8507592e-02   9.0166816e-03   2.6664594e-02   5.7216232e-01   5.6745042e+01
   7.1597890e-02   6.8174394e-02   8.9227768e-03   2.6461162e-02   5.7612013e-01   5.3687431e+01
   6.7874266e-02   6.7231354e-02   8.8326570e-03   2.6473686e-02   5.6364515e-01   5.1281128e+01
   6.4026676e-02   6.5669504e-02   8.7522932e-03   2.6729722e-02   5.5326428e-01   4.8226856e+01
   6.0227758e-02   6.3512668e-02   8.6873980e-03   2.7243390e-02   5.6435061e-01   4.3762530e+01
   5.6634416e-02   6.0808276e-02   8.6418384e-03   2.8023004e-02   5.7359118e-01   4.0691387e+01
   5.3371144e-02   5.7620082e-02   8.6189262e-03   2.9084974e-02   5.7002578e-01   3.8164183e+01
   5.0540554e-02   5.4047208e-02   8.6230330e-03   3.0445482e-02   5.7599653e-01   3.5073938e+01
   4.8219744e-02   5.0202122e-02   8.6576730e-03   3.2107386e-02   5.7333021e-01   3.0758907e+01
   4.6463432e-02   4.6181828e-02   8.7266294e-03   3.4060602e-02   5.6866674e-01   2.6953888e+01
   4.5306176e-02   4.2074788e-02   8.8368634e-03   3.6274602e-02   5.7414728e-01   2.3316803e+01
   4.4752842e-02   3.7951784e-02   8.9990498e-03   3.8699466e-02   5.7583906e-01   1.8028078e+01
   4.4778110e-02   3.3888922e-02   9.2260488e-03   4.1272528e-02   5.7283785e-01   1.4971962e+01
   4.5331596e-02   2.9990500e-02   9.5309818e-03   4.3921398e-02   5.6309323e-01   1.1679375e+01
   4.6343750e-02   2.6353780e-02   9.9270844e-03   4.6573276e-02   5.7250370e-01   6.7453157e+00
   4.7722776e-02   2.3061882e-02   1.0426155e-02   4.9149288e-02   5.8516405e-01   4.4454404e+00
   4.9363224e-02   2.0195464e-02   1.1038537e-02   5.1572702e-02   5.6834484e-01   2.9076669e+00
   5.1157592e-02   1.7821764e-02   1.1776374e-02   5.3811596e-02   5.6264442e-01   1.4503264e+00
   5.3018938e-02   1.5989024e-02   1.2653519e-02   5.5886052e-02   5.7020471e-01   1.2568799e+00
   5.4899438e-02   1.4728664e-02   1.3683110e-02   5.7819126e-02   5.7406013e-01   1.2815823e+00
   5.6781626e-02   1.4056673e-02   1.4877764e-02   5.9606884e-02   5.7537566e-01   1.3176192e+00
   5.8691458e-02   1.3975565e-02   1.6255770e-02   6.1227558e-02   5.7137960e-01   1.3145362e+00
   6.0706556e-02   1.4476173e-02   1.7839647e-02   6.2663466e-02   5.7190122e-01   1.3005173e+00
   6.2919590e-02   1.5544218e-02   1.9642813e-02   6.3915160e-02   5.7029595e-01   1.3147319e+00
   6.5406798e-02   1.7166303e-02   2.1671442e-02   6.4971416e-02   5.6729309e-01   1.3022504e+00
   6.8223730e-02   1.9321994e-02   2.3931276e-02   6.5784582e-02   5.6955330e-01   1.3211222e+00
   7.1393806e-02   2.1979880e-02   2.6423926e-02   6.6302506e-02   5.6794184e-01   1.3007957e+00
   7.4920978e-02   2.5102318e-02   2.9148070e-02   6.6498072e-02   5.6279121e-01   1.3164237e+00
   7.8817584e-02   2.8649096e-02   3.2096792e-02   6.6343458e-02   5.6840941e-01   1.3204943e+00
   8.3091792e-02   3.2564358e-02   3.5256670e-02   6.5793486e-02   5.7026526e-01   1.2987674e+00
   8.7729308e-02   3.6765452e-02   3.8617122e-02   6.4830606e-02   5.6717539e-01   1.3144462e+00
   9.2687492e-02   4.1150360e-02   4.2166384e-02   6.3460580e-02   5.6187498e-01   1.3151111e+00
   9.7913706e-02   4.5596212e-02   4.5870688e-02   6.1668210e-02   5.6936020e-01   1.3113453e+00
   1.0334757e-01   4.9975188e-02   4.9670340e-02   5.9466056e-02   5.6754501e-01   1.3059805e+00
   1.0890041e-01   5.4138092e-02   5.3486188e-02   5.6935862e-02   5.5695157e-01   1.3000618e+00
   1.1446014e-01   5.7916638e-02   5.7209262e-02   5.4175726e-02   5.8347663e-01   1.3057501e+00
   1.1989615e-01   6.1193796e-02   6.0724112e-02   5.1285296e-02   5.5461028e-01   1.3057567e+00
   1.2506650e-01   6.3899488e-02   6.3915706e-02   4.8394492e-02   5.5673156e-01   1.3103136e+00
   1.2978819e-01   6.6038576e-02   6.6658572e-02   4.5642120e-02   4.9742147e-01   1.3112163e+00
   1.3383327e-01   6.7711404e-02   6.8894150e-02   4.3149538e-02   4.0324484e-01   1.3170798e+00
   1.3699593e-01   6.9005800e-02   7.0622664e-02   4.1014648e-02   4.3675917e-01   1.3235326e+00
   1.3913791e-01   6.9965848e-02   7.1842272e-02   3.9318820e-02   2.3995020e-01   1.3201427e+00
   1.4022660e-01   7.0627918e-02   7.2610200e-02   3.8141752e-02   7.1315352e-01   1.3316372e+00
   1.4029456e-01   7.1037414e-02   7.3016550e-02   3.7552718e-02   6.2003461e+00   1.3137559e+00
   1.3937701e-01   7.1256434e-02   7.3108870e-02   3.7617942e-02   2.1572357e+01   1.3069508e+00
   1.3749995e-01   7.1351708e-02   7.2904016e-02   3.8407302e-02   4.2252938e+01   1.3272530e+00
   1.3465927e-01   7.1382828e-02   7.2393684e-02   3.9971752e-02   5.9711935e+01   1.3051794e+00
   1.3087097e-01   7.1377982e-02   7.1580066e-02   4.2327720e-02   7.3361170e+01   1.3059769e+00
   1.2622747e-01   7.1362982e-02   7.0485684e-02   4.5453350e-02   8.3634447e+01   1.3167672e+00
   1.2089138e-01   7.1392114e-02   6.9132978e-02   4.9301372e-02   9.0254324e+01   1.3025241e+00
   1.1505638e-01   7.1493666e-02   6.7584878e-02   5.3803444e-02   9.4791359e+01   1.3071535e+00
   1.0891787e-01   7.1641258e-02   6.5936934e-02   5.8864896e-02   9.8485311e+01   1.3076484e+00
   1.0267407e-01   7.1759294e-02   6.4251240e-02   6.4350520e-02   1.0180520e+02   1.3046946e+00
   9.6478824e-02   7.1747382e-02   6.2537740e-02   7.0098646e-02   1.0448072e+02   1.3052015e+00
   9.0399798e-02   7.1522102e-02   6.0809126e-02   7.5984748e-02   1.0667663e+02   1.3029370e+00
   8.4432206e-02   7.1033268e-02   5.9116708e-02   8.1906442e-02   1.0831871e+02   1.2993699e+00
   7.8561978e-02   7.0272158e-02   5.7508892e-02   8.7764382e-02   1.0940230e+02   1.3002217e+00
   7.2828010e-02   6.9279376e-02   5.6004494e-02   9.3516562e-02   1.0997473e+02   1.3209336e+00
   6.7314434e-02   6.8178376e-02   5.4601734e-02   9.9143248e-02   1.1021686e+02   1.3275663e+00
   6.2139062e-02   6.7153056e-02   5.3282504e-02   1.0457080e-01   1.1045963e+02   1.3183511e+00
   5.7422232e-02   6.6351584e-02   5.2005996e-02   1.0971006e-01   1.1012324e+02   1.3279418e+00
   5.3244796e-02   6.5863628e-02   5.0710942e-02   1.1449286e-01   1.0968590e+02   1.3308274e+00
   4.9651340e-02   6.5746786e-02   4.9348686e-02   1.1881122e-01   1.0925719e+02   1.3273377e+00
   4.6657176e-02   6.6019792e-02   4.7907824e-02   1.2247950e-01   1.0864141e+02   1.3285936e+00
   4.4254046e-02   6.6631330e-02   4.6388476e-02   1.2525835e-01   1.0813154e+02   1.3327324e+00
   4.2416386e-02   6.7484970e-02   4.4787282e-02   1.2694710e-01   1.0732019e+02   1.3383932e+00
   4.1097686e-02   6.8482538e-02   4.3120228e-02   1.2738297e-01   1.0696944e+02   1.3300048e+00
   4.0231198e-02   6.9533720e-02   4.1410170e-02   1.2643141e-01   1.0648897e+02   1.3311043e+00
   3.9746922e-02   7.0584216e-02   3.9666864e-02   1.2419582e-01   1.0547951e+02   1.3358378e+00
   3.9573158e-02   7.1589606e-02   3.7901430e-02   1.2096193e-01   1.0519847e+02   1.3225853e+00
   3.9637456e-02   7.2490896e-02   3.6142304e-02   1.1696629e-01   1.0487043e+02   1.3242690e+00
   3.9889534e-02   7.3265770e-02   3.4429038e-02   1.1240622e-01   1.0438601e+02   1.3330551e+00
   4.0287772e-02   7.3935918e-02   3.2794300e-02   1.0744842e-01   1.0395018e+02   1.3232031e+00
   4.0770148e-02   7.4508776e-02   3.1263160e-02   1.0224058e-01   1.0320468e+02   1.3258465e+00
   4.1258794e-02   7.4969350e-02   2.9853450e-02   9.6914896e-02   1.0262849e+02   1.3347811e+00
   4.1686240e-02   7.5300060e-02   2.8575772e-02   9.1522388e-02   1.0194911e+02   1.3216508e+00
   4.2013540e-02   7.5459348e-02   2.7434750e-02   8.6087410e-02   1.0125669e+02   1.3192746e+00
   4.2219144e-02   7.5382722e-02   2.6425428e-02   8.0710806e-02   1.0049162e+02   1.3301175e+00
   4.2284726e-02   7.5005232e-02   2.5542404e-02   7.5520170e-02   9.9366772e+01   1.3272605e+00
   4.2185454e-02   7.4293526e-02   2.4787152e-02   7.0610920e-02   9.8178135e+01   1.3309413e+00
   4.1881144e-02   7.3219170e-02   2.4162732e-02   6.6089654e-02   9.6386826e+01   1.3278303e+00
   4.1329556e-02   7.1734904e-02   2.3668896e-02   6.2056578e-02   9.4304272e+01   1.3207873e+00
   4.0517996e-02   6.9848572e-02   2.3300534e-02   5.8559352e-02   9.1979899e+01   1.3291209e+00
   3.9483814e-02   6.7611480e-02   2.3046336e-02   5.5611714e-02   8.9548722e+01   1.3338827e+00
   3.8301510e-02   6.5079054e-02   2.2882376e-02   5.3212738e-02   8.7655606e+01   1.3243578e+00
   3.7049454e-02   6.2326498e-02   2.2769780e-02   5.1337534e-02   8.5130447e+01   1.3169926e+00
   3.5789734e-02   5.9437572e-02   2.2673720e-02   4.9918160e-02   8.2169947e+01   1.3317036e+00
   3.4566660e-02   5.6473558e-02   2.2568024e-02   4.8857060e-02   7.9446227e+01   1.3239140e+00
   3.3409334e-02   5.3449576e-02   2.2422856e-02   4.8038338e-02   7.7102390e+01   1.3149519e+00
   3.2335620e-02   5.0370432e-02   2.2226060e-02   4.7310106e-02   7.5353766e+01   1.3355859e+00
   3.1354098e-02   4.7248186e-02   2.1989140e-02   4.6512800e-02   7.3244491e+01   1.3297677e+00
   3.0462708e-02   4.4111612e-02   2.1726164e-02   4.5497486e-02   7.0618975e+01   1.3190459e+00
   2.9649264e-02   4.1027576e-02   2.1450458e-02   4.4149358e-02   6.7059263e+01   1.3246317e+00
   2.8893316e-02   3.8060110e-02   2.1164366e-02   4.2448118e-02   6.3556363e+01   1.3275157e+00
   2.8170586e-02   3.5248272e-02   2.0862718e-02   4.0447030e-02   6.1585216e+01   1.3331383e+00
   2.7462308e-02   3.2607004e-02   2.0543032e-02   3.8240902e-02   5.9029576e+01   1.3301791e+00
   2.6762992e-02   3.0146586e-02   2.0201646e-02   3.5943764e-02   5.5870437e+01   1.3241151e+00
   2.6077356e-02   2.7904134e-02   1.9845131e-02   3.3649770e-02   5.3013242e+01   1.3293689e+00
   2.5410486e-02   2.5919900e-02   1.9485294e-02   3.1433420e-02   4.9763902e+01   1.3283137e+00
   2.4762826e-02   2.4218512e-02   1.9129939e-02   2.9348644e-02   4.6941521e+01   1.3222411e+00
   2.4138298e-02   2.2826386e-02   1.8792250e-02   2.7427386e-02   4.4150088e+01   1.3319982e+00
   2.3552568e-02   2.1776920e-02   1.8487484e-02   2.5686772e-02   4.0965197e+01   1.3295702e+00
   2.3024728e-02   2.1093578e-02   1.8228539e-02   2.4143754e-02   3.8504609e+01   1.3255371e+00
   2.2571752e-02   2.0782418e-02   1.8023209e-02   2.2820902e-02   3.6712868e+01   1.3379950e+00
   2.2210994e-02   2.0842000e-02   1.7871949e-02   2.1725486e-02   3.4984036e+01   1.3323769e+00
   2.1957716e-02   2.1266228e-02   1.7771900e-02   2.0852766e-02   3.2415648e+01   1.3280974e+00
   2.1825080e-02   2.2043350e-02   1.7716390e-02   2.0205250e-02   2.9906310e+01   1.3279651e+00
   2.1823512e-02   2.3155190e-02   1.7691553e-02   1.9783808e-02   2.8646977e+01   1.3296655e+00
   2.1958284e-02   2.4583296e-02   1.7675751e-02   1.9574215e-02   2.6214675e+01   1.3369091e+00
   2.2232632e-02   2.6319882e-02   1.7649010e-02   1.9556153e-02   2.3497466e+01   1.3249456e+00
   2.2649238e-02   2.8359778e-02   1.7600538e-02   1.9705057e-02   2.1875020e+01   1.3207575e+00
   2.3208310e-02   3.0685202e-02   1.7526460e-02   1.9986080e-02   1.9718500e+01   1.3304376e+00
   2.3906644e-02   3.3262602e-02   1.7429788e-02   2.0358736e-02   1.8010640e+01   1.3288825e+00
   2.4737006e-02   3.6054726e-02   1.7315637e-02   2.0778918e-02   1.6403614e+01   1.3255753e+00
   2.5688612e-02   3.9026610e-02   1.7184543e-02   2.1208106e-02   1.5342291e+01   1.3277727e+00
   2.6746916e-02   4.2133280e-02   1.7031338e-02   2.1622554e-02   1.4731268e+01   1.3233905e+00
   2.7890054e-02   4.5325924e-02   1.6843644e-02   2.2004182e-02   1.2983070e+01   1.3205545e+00
   2.9087026e-02   4.8562748e-02   1.6606372e-02   2.2330108e-02   1.1593727e+01   1.3213875e+00
   3.0299192e-02   5.1807058e-02   1.6308566e-02   2.2575000e-02   1.0507155e+01   1.3249850e+00
   3.1485990e-02   5.5047522e-02   1.5942540e-02   2.2724638e-02   9.6972356e+00   1.3347368e+00
   3.2619676e-02   5.8308692e-02   1.5507405e-02   2.2778066e-02   9.1002253e+00   1.3293740e+00
   3.3690872e-02   6.1615852e-02   1.5011878e-02   2.2726128e-02   8.7366274e+00   1.3295309e+00
   3.4694920e-02   6.4976528e-02   1.4467003e-02   2.2547918e-02   8.4698634e+00   1.3296461e+00
   3.5624782e-02   6.8403784e-02   1.3885301e-02   2.2233206e-02   7.2840878e+00   1.3242664e+00
   3.6473632e-02   7.1915676e-02   1.3284211e-02   2.1785352e-02   6.8167739e+00   1.3320701e+00
   3.7230092e-02   7.5522820e-02   1.2682873e-02   2.1216768e-02   6.2374330e+00   1.3174932e+00
   3.7876218e-02   7.9226914e-02   1.2098149e-02   2.0549666e-02   5.2808807e+00   1.3175994e+00
   3.8401454e-02   8.2996998e-02   1.1543128e-02   1.9804045e-02   4.9022069e+00   1.3248269e+00
   3.8810066e-02   8.6774880e-02   1.1030003e-02   1.8989642e-02   4.3149999e+00   1.3191660e+00
   3.9114944e-02   9.0502968e-02   1.0572692e-02   1.8102051e-02   4.3743699e+00   1.3234703e+00
   3.9337982e-02   9.4109442e-02   1.0182507e-02   1.7135441e-02   3.9877917e+00   1.3133414e+00
   3.9501170e-02   9.7493456e-02   9.8656750e-03   1.6107438e-02   3.4242248e+00   1.3328153e+00
   3.9616254e-02   1.0054127e-01   9.6251002e-03   1.5050892e-02   3.6742978e+00   1.3095220e+00
   3.9691626e-02   1.0313366e-01   9.4623334e-03   1.3999673e-02   4.0420912e+00   1.3099834e+00
   3.9736174e-02   1.0517308e-01   9.3791308e-03   1.2986882e-02   4.3823324e+00   1.3289140e+00
   3.9757364e-02   1.0663636e-01   9.3755010e-03   1.2040772e-02   3.8841343e+00   1.3057303e+00
   3.9760466e-02   1.0753848e-01   9.4489186e-03   1.1182832e-02   3.7310941e+00   1.3404130e+00
   3.9751456e-02   1.0786521e-01   9.5969946e-03   1.0423818e-02   3.9582064e+00   1.2752915e+00
   3.9734342e-02   1.0759981e-01   9.8168550e-03   9.7691786e-03   3.7401435e+00   1.3255411e+00
   3.9700594e-02   1.0675560e-01   1.0104756e-02   9.2260240e-03   3.6426149e+00   1.3114116e+00
   3.9629598e-02   1.0536061e-01   1.0459130e-02   8.7997422e-03   3.6366524e+00   1.2798243e+00
   3.9498304e-02   1.0346790e-01   1.0879177e-02   8.4947138e-03   3.6903543e+00   1.3750959e+00
   3.9285134e-02   1.0117347e-01   1.1362432e-02   8.3165308e-03   3.3379191e+00   1.2359440e+00
   3.8969106e-02   9.8583474e-02   1.1904319e-02   8.2707618e-03   3.0878774e+00   1.3754038e+00
   3.8533784e-02   9.5792840e-02   1.2495873e-02   8.3604636e-03   2.9782818e+00   1.2824013e+00
   3.7970988e-02   9.2931728e-02   1.3122398e-02   8.5845460e-03   2.6162933e+00   1.3561144e+00
   3.7270248e-02   9.0165018e-02   1.3764227e-02   8.9393694e-03   2.5683428e+00   1.3059386e+00
   3.6417362e-02   8.7594432e-02   1.4400997e-02   9.4190986e-03   2.5297301e+00   1.0660425e+00
   3.5413354e-02   8.5259992e-02   1.5015595e-02   1.0010823e-02   2.2712640e+00   1.3533197e+00
   3.4281912e-02   8.3237728e-02   1.5599245e-02   1.0692855e-02   2.0107861e+00   7.6513195e-01
   3.3065160e-02   8.1640576e-02   1.6152226e-02   1.1435816e-02   1.8343471e+00   1.5182198e+00
   3.1809624e-02   8.0572308e-02   1.6675680e-02   1.2205336e-02   1.5886777e+00   3.1051444e-01
   3.0552318e-02   8.0101624e-02   1.7167209e-02   1.2971399e-02   1.3508987e+00   6.0232813e+00
   2.9318994e-02   8.0230124e-02   1.7618526e-02   1.3704978e-02   1.2960777e+00   3.3175827e+01
   2.8125918e-02   8.0904390e-02   1.8025138e-02   1.4372244e-02   1.2376252e+00   6.0703776e+01
   2.6997524e-02   8.2088746e-02   1.8394826e-02   1.4943370e-02   1.2651433e+00   7.5617763e+01
   2.5977786e-02   8.3790326e-02   1.8738633e-02   1.5398802e-02   1.2864165e+00   8.6755240e+01
   2.5118090e-02   8.5986276e-02   1.9067033e-02   1.5737050e-02   1.2861643e+00   9.3766650e+01
   2.4465804e-02   8.8582264e-02   1.9388656e-02   1.5976336e-02   1.3685047e+00   9.8360843e+01
   2.4062426e-02   9.1453176e-02   1.9709588e-02   1.6146828e-02   1.3442208e+00   1.0219497e+02
   2.3947742e-02   9.4484148e-02   2.0028988e-02   1.6284039e-02   1.3397694e+00   1.0524975e+02
   2.4157950e-02   9.7574002e-02   2.0335922e-02   1.6421290e-02   1.2550583e+00   1.0842827e+02
   2.4724530e-02   1.0061045e-01   2.0614660e-02   1.6587218e-02   1.1621614e+00   1.1097612e+02
   2.5676608e-02   1.0345899e-01   2.0844066e-02   1.6802742e-02   1.1334872e+00   1.1321525e+02
   2.7039272e-02   1.0597947e-01   2.1000486e-02   1.7085727e-02   8.7951359e-01   1.1480611e+02
   2.8836446e-02   1.0810047e-01   2.1059800e-02   1.7454277e-02   7.4853729e-01   1.1566603e+02
   3.1087804e-02   1.0989367e-01   2.1004970e-02   1.7921798e-02   6.5338511e-01   1.1618581e+02
   3.3803174e-02   1.1147754e-01   2.0843370e-02   1.8509092e-02   5.2558556e-01   1.1663947e+02
   3.6980658e-02   1.1288788e-01   2.0603294e-02   1.9243242e-02   5.6695685e-01   1.1704610e+02
   4.0601294e-02   1.1407685e-01   2.0319508e-02   2.0139026e-02   5.5442863e-01   1.1716852e+02
   4.4626384e-02   1.1492933e-01   2.0032850e-02   2.1202914e-02   5.5583986e-01   1.1715374e+02
   4.8992138e-02   1.1529304e-01   1.9793810e-02   2.2440304e-02   5.7254318e-01   1.1705530e+02
   5.3610026e-02   1.1502841e-01   1.9651797e-02   2.3846080e-02   5.7480717e-01   1.1696063e+02
   5.8362194e-02   1.1395678e-01   1.9646466e-02   2.5400306e-02   5.7094946e-01   1.1670100e+02
   6.3105550e-02   1.1187059e-01   1.9807858e-02   2.7069590e-02   5.5937263e-01   1.1642614e+02
   6.7706336e-02   1.0873010e-01   2.0154350e-02   2.8809320e-02   5.8203090e-01   1.1619722e+02
   7.2068148e-02   1.0465619e-01   2.0696236e-02   3.0572198e-02   5.6834347e-01   1.1604907e+02
   7.6149702e-02   9.9773710e-02   2.1440488e-02   3.2303994e-02   5.6914366e-01   1.1603389e+02
   7.9930274e-02   9.4249140e-02   2.2389180e-02   3.3931296e-02   5.8440897e-01   1.1583450e+02
   8.3367626e-02   8.8296308e-02   2.3533484e-02   3.5378920e-02   5.7551720e-01   1.1571350e+02
   8.6408622e-02   8.2103672e-02   2.4851726e-02   3.6596582e-02   5.7602885e-01   1.1562018e+02
   8.8980936e-02   7.5824380e-02   2.6313732e-02   3.7543720e-02   5.7743811e-01   1.1546557e+02
   9.1027106e-02   6.9578280e-02   2.7886696e-02   3.8194160e-02   5.7576259e-01   1.1543688e+02
   9.2553928e-02   6.3465144e-02   2.9525596e-02   3.8579676e-02   5.7292176e-01   1.1528120e+02
   9.3604126e-02   5.7562216e-02   3.1164700e-02   3.8769432e-02   5.7416320e-01   1.1511419e+02
   9.4221254e-02   5.1932004e-02   3.2721962e-02   3.8825634e-02   5.7931344e-01   1.1505043e+02
   9.4431198e-02   4.6638230e-02   3.4085280e-02   3.8812728e-02   5.7981720e-01   1.1496305e+02
   9.4246060e-02   4.1725602e-02   3.5133312e-02   3.8799694e-02   5.6819798e-01   1.1478617e+02
   9.3667716e-02   3.7225940e-02   3.5757876e-02   3.8832562e-02   5.6675305e-01   1.1445607e+02
   9.2674326e-02   3.3167040e-02   3.5875922e-02   3.8934052e-02   5.6907563e-01   1.1411686e+02
   9.1277318e-02   2.9566860e-02   3.5489106e-02   3.9111812e-02   5.6595645e-01   1.1373147e+02
   8.9570650e-02   2.6437192e-02   3.4657272e-02   3.9349030e-02   5.7964651e-01   1.1322353e+02
   8.7680500e-02   2.3777354e-02   3.3447504e-02   3.9609668e-02   5.8138389e-01   1.1272816e+02
   8.5727726e-02   2.1575244e-02   3.1953460e-02   3.9839702e-02   5.8047162e-01   1.1212635e+02
   8.3826402e-02   1.9803747e-02   3.0276726e-02   3.9981866e-02   5.7535980e-01   1.1130243e+02
   8.2067494e-02   1.8419217e-02   2.8504686e-02   4.0003954e-02   5.6618013e-01   1.1021126e+02
   8.0495672e-02   1.7379435e-02   2.6705950e-02   3.9891216e-02   5.7981780e-01   1.0864803e+02
   7.9113878e-02   1.6645652e-02   2.4928988e-02   3.9648520e-02   5.7135924e-01   1.0706802e+02
   7.7914608e-02   1.6181616e-02   2.3218586e-02   3.9301452e-02   5.6797012e-01   1.0555950e+02
   7.6899868e-02   1.5961177e-02   2.1614548e-02   3.8874752e-02   5.8272391e-01   1.0367999e+02
   7.6093462e-02   1.5957899e-02   2.0144078e-02   3.8387638e-02   5.7291136e-01   1.0188921e+02
   7.5531686e-02   1.6133577e-02   1.8826770e-02   3.7844942e-02   5.7143896e-01   9.9924119e+01
   7.5244886e-02   1.6439592e-02   1.7673999e-02   3.7248780e-02   5.6860287e-01   9.7773387e+01
   7.5252752e-02   1.6819259e-02   1.6685930e-02   3.6612084e-02   5.6957056e-01   9.5949114e+01
   7.5557280e-02   1.7212368e-02   1.5855526e-02   3.5933158e-02   5.7706466e-01   9.4075270e+01
   7.6146726e-02   1.7559981e-02   1.5169536e-02   3.5202894e-02   5.6599221e-01   9.2182048e+01
   7.6988204e-02   1.7803870e-02   1.4606824e-02   3.4437880e-02   5.7115324e-01   9.0327636e+01
   7.8026666e-02   1.7894640e-02   1.4145916e-02   3.3670554e-02   5.6640496e-01   8.8642328e+01
   7.9211800e-02   1.7818250e-02   1.3771122e-02   3.2914618e-02   5.5424845e-01   8.6578321e+01
   8.0500252e-02   1.7588609e-02   1.3467779e-02   3.2163030e-02   5.6765154e-01   8.4007646e+01
   8.1844226e-02   1.7221568e-02   1.3218406e-02   3.1409486e-02   5.7070223e-01   8.1568003e+01
   8.3206312e-02   1.6753263e-02   1.3007262e-02   3.0657400e-02   5.7578947e-01   7.9209552e+01
   8.4562476e-02   1.6239987e-02   1.2822557e-02   2.9913798e-02   5.8194555e-01   7.7440694e+01
   8.5861320e-02   1.5731611e-02   1.2651599e-02   2.9177368e-02   5.6762220e-01   7.5345455e+01
   8.7002532e-02   1.5267456e-02   1.2479706e-02   2.8447270e-02   5.6948958e-01   7.2272558e+01
   8.7847788e-02   1.4876613e-02   1.2289338e-02   2.7742706e-02   5.8139478e-01   6.9150521e+01
   8.8249416e-02   1.4579215e-02   1.2063620e-02   2.7094524e-02   5.7473301e-01   6.6393555e+01
   8.8034458e-02   1.4385689e-02   1.1793583e-02   2.6519944e-02   5.6432544e-01   6.3365494e+01
   8.7006012e-02   1.4295532e-02   1.1476426e-02   2.6032048e-02   5.6638211e-01   6.0108882e+01
   8.5100578e-02   1.4296445e-02   1.1118301e-02   2.5666364e-02   5.7716202e-01   5.7499206e+01
   8.2396130e-02   1.4362458e-02   1.0734371e-02   2.5468090e-02   5.6869609e-01   5.4265743e+01
   7.8991436e-02   1.4459695e-02   1.0341112e-02   2.5473660e-02   5.5081215e-01   5.0263184e+01
   7.5048254e-02   1.4550087e-02   9.9555598e-03   2.5709558e-02   5.5796329e-01   4.5881984e+01
   7.0788868e-02   1.4591819e-02   9.5929872e-03   2.6185526e-02   5.7188114e-01   4.1433369e+01
   6.6440906e-02   1.4533607e-02   9.2659366e-03   2.6890882e-02   5.6638166e-01   3.7560674e+01
   6.2220002e-02   1.4328053e-02   8.9872978e-03   2.7796726e-02   5.6813013e-01   3.2519140e+01
   5.8298010e-02   1.3958561e-02   8.7684662e-03   2.8853232e-02   5.7306299e-01   2.7450618e+01
   5.4801476e-02   1.3428801e-02   8.6191076e-03   3.0000360e-02   5.6226390e-01   2.2301028e+01
   5.1818012e-02   1.2751730e-02   8.5496960e-03   3.1175046e-02   5.7288132e-01   1.6896689e+01
   4.9408086e-02   1.1953115e-02   8.5707812e-03   3.2302868e-02   5.8246286e-01   1.3289689e+01
   4.7614444e-02   1.1069041e-02   8.6915422e-03   3.3321720e-02   5.7076200e-01   8.3379525e+00
   4.6453754e-02   1.0143348e-02   8.9213384e-03   3.4199266e-02   5.6495011e-01   4.1044248e+00
   4.5918006e-02   9.2208724e-03   9.2708050e-03   3.4913916e-02   5.6894516e-01   2.9816524e+00
   4.5994528e-02   8.3493500e-03   9.7510432e-03   3.5424152e-02   5.7033892e-01   1.7444499e+00
   4.6684556e-02   7.5836752e-03   1.0375016e-02   3.5683838e-02   5.6469646e-01   1.2172509e+00
   4.7982666e-02   6.9839892e-03   1.1157285e-02   3.5704762e-02   5.7201972e-01   1.3259537e+00
   4.9861578e-02   6.6123244e-03   1.2111263e-02   3.5536650e-02   5.8098632e-01   1.2428025e+00
   5.2288682e-02   6.5310152e-03   1.3250844e-02   3.5226760e-02   5.7136379e-01   1.3499025e+00
   5.5226206e-02   6.8055800e-03   1.4591690e-02   3.4829828e-02   5.6455611e-01   1.2960948e+00
   5.8631572e-02   7.5015376e-03   1.6152981e-02   3.4408604e-02   5.6232337e-01   1.3193469e+00
   6.2486260e-02   8.6837192e-03   1.7961584e-02   3.4040070e-02   5.6067889e-01   1.3047920e+00
   6.6800110e-02   1.0419217e-02   2.0045620e-02   3.3798796e-02   5.7093890e-01   1.3022849e+00
   7.1564326e-02   1.2772116e-02   2.2426040e-02   3.3735008e-02   5.6500935e-01   1.3396748e+00
   7.6738026e-02   1.5797882e-02   2.5116132e-02   3.3877098e-02   5.5537079e-01   1.3075685e+00
   8.2272740e-02   1.9541153e-02   2.8117142e-02   3.4233046e-02   5.5502331e-01   1.3278477e+00
   8.8111414e-02   2.4035426e-02   3.1418054e-02   3.4796850e-02   5.5781306e-01   1.3099516e+00
   9.4186574e-02   2.9301916e-02   3.4993374e-02   3.5544260e-02   5.7092227e-01   1.3161150e+00
   1.0040186e-01   3.5342482e-02   3.8797240e-02   3.6445818e-02   5.7005125e-01   1.3146177e+00
   1.0661311e-01   4.2130956e-02   4.2771786e-02   3.7471594e-02   5.5969658e-01   1.3010281e+00
   1.1262676e-01   4.9602470e-02   4.6846512e-02   3.8573828e-02   5.5953184e-01   1.3261547e+00
   1.1819526e-01   5.7641146e-02   5.0931372e-02   3.9723298e-02   5.7580180e-01   1.3057499e+00
   1.2310067e-01   6.6075158e-02   5.4914112e-02   4.0915598e-02   5.5675812e-01   1.2967847e+00
   1.2724183e-01   7.4682826e-02   5.8671456e-02   4.2138930e-02   5.5460523e-01   1.3095670e+00
   1.3061197e-01   8.3219070e-02   6.2078590e-02   4.3395950e-02   5.6770616e-01   1.3104841e+00
   1.3324749e-01   9.1431940e-02   6.5012096e-02   4.4734216e-02   5.5231993e-01   1.3240902e+00
   1.3519829e-01   9.9067324e-02   6.7384334e-02   4.6238546e-02   5.2990824e-01   1.3201037e+00
   1.3650412e-01   1.0589450e-01   6.9111614e-02   4.7982352e-02   4.3490419e-01   1.3142270e+00
   1.3715712e-01   1.1172768e-01   7.0122536e-02   5.0023068e-02   4.2658469e-01   1.3148946e+00
   1.3717083e-01   1.1646070e-01   7.0447502e-02   5.2436546e-02   3.7708000e-01   1.3113063e+00
   1.3661795e-01   1.2005764e-01   7.0173670e-02   5.5286118e-02   2.0882428e-01   1.3172313e+00
   1.3555606e-01   1.2251671e-01   6.9420236e-02   5.8587872e-02   1.9257119e+00   1.3138009e+00
   1.3405694e-01   1.2389637e-01   6.8339164e-02   6.2305292e-02   1.1876654e+01   1.3211800e+00
   1.3219507e-01   1.2429638e-01   6.7054246e-02   6.6369450e-02   3.1797052e+01   1.3223864e+00
   1.3000245e-01   1.2383399e-01   6.5651958e-02   7.0710464e-02   5.1772058e+01   1.3147519e+00
   1.2751013e-01   1.2262481e-01   6.4171920e-02   7.5233886e-02   6.6921474e+01   1.3131836e+00
   1.2476421e-01   1.2075524e-01   6.2628334e-02   7.9786686e-02   7.9398671e+01   1.2969730e+00
   1.2180104e-01   1.1833310e-01   6.1044630e-02   8.4146820e-02   8.8176191e+01   1.3041013e+00
   1.1861416e-01   1.1551783e-01   5.9435388e-02   8.8028696e-02   9.3907756e+01   1.3090920e+00
   1.1514729e-01   1.1247795e-01   5.7809708e-02   9.1114614e-02   9.8273553e+01   1.3013239e+00
   1.1132409e-01   1.0930960e-01   5.6203962e-02   9.3199110e-02   1.0181932e+02   1.3064529e+00
   1.0710446e-01   1.0604946e-01   5.4672780e-02   9.4352768e-02   1.0478103e+02   1.3053423e+00
   1.0248283e-01   1.0275408e-01   5.3240272e-02   9.4816870e-02   1.0703070e+02   1.3023117e+00
   9.7473836e-02   9.9451890e-02   5.1906608e-02   9.4809994e-02   1.0897252e+02   1.3008657e+00
   9.2152378e-02   9.6154364e-02   5.0679390e-02   9.4500612e-02   1.1022990e+02   1.2996850e+00
   8.6636486e-02   9.2945492e-02   4.9563364e-02   9.4067584e-02   1.1084227e+02   1.2980884e+00
   8.1057874e-02   8.9902208e-02   4.8544000e-02   9.3715390e-02   1.1133988e+02   1.3108360e+00
   7.5523718e-02   8.7040016e-02   4.7595676e-02   9.3597974e-02   1.1143446e+02   1.3132670e+00
   7.0103138e-02   8.4400422e-02   4.6703864e-02   9.3792086e-02   1.1138925e+02   1.3008298e+00
   6.4886830e-02   8.2059684e-02   4.5846512e-02   9.4305364e-02   1.1112883e+02   1.3056683e+00
   5.9982690e-02   8.0067586e-02   4.4979916e-02   9.5086370e-02   1.1069039e+02   1.3109794e+00
   5.5476264e-02   7.8438698e-02   4.4085906e-02   9.6052916e-02   1.1038212e+02   1.3238299e+00
   5.1421782e-02   7.7190252e-02   4.3180032e-02   9.7062510e-02   1.0974333e+02   1.3242160e+00
   4.7840718e-02   7.6334050e-02   4.2272258e-02   9.7906252e-02   1.0910114e+02   1.3154350e+00
   4.4731460e-02   7.5875320e-02   4.1381614e-02   9.8376878e-02   1.0858738e+02   1.3250139e+00
   4.2090676e-02   7.5872054e-02   4.0550428e-02   9.8293562e-02   1.0812155e+02   1.3224184e+00
   3.9918586e-02   7.6383774e-02   3.9806696e-02   9.7435190e-02   1.0786670e+02   1.3250936e+00
   3.8197004e-02   7.7410476e-02   3.9158528e-02   9.5638020e-02   1.0780788e+02   1.3234718e+00
   3.6884050e-02   7.8932698e-02   3.8616658e-02   9.2963660e-02   1.0800156e+02   1.3172700e+00
   3.5927724e-02   8.0933478e-02   3.8199742e-02   8.9586420e-02   1.0800899e+02   1.3316120e+00
   3.5278348e-02   8.3386216e-02   3.7921320e-02   8.5696278e-02   1.0797444e+02   1.3174217e+00
   3.4888002e-02   8.6217660e-02   3.7786236e-02   8.1532926e-02   1.0800921e+02   1.3078148e+00
   3.4707700e-02   8.9325796e-02   3.7811204e-02   7.7326860e-02   1.0798973e+02   1.3253981e+00
   3.4691180e-02   9.2606166e-02   3.8016224e-02   7.3233102e-02   1.0803978e+02   1.3273479e+00
   3.4784652e-02   9.5905146e-02   3.8405632e-02   6.9363292e-02   1.0793524e+02   1.3302990e+00
   3.4937104e-02   9.9001290e-02   3.8957662e-02   6.5852418e-02   1.0782739e+02   1.3228129e+00
   3.5116930e-02   1.0162583e-01   3.9627538e-02   6.2849288e-02   1.0768015e+02   1.3193210e+00
   3.5309380e-02   1.0352658e-01   4.0373526e-02   6.0481456e-02   1.0734092e+02   1.3209539e+00
   3.5519292e-02   1.0448057e-01   4.1147330e-02   5.8831532e-02   1.0690134e+02   1.3144133e+00
   3.5751302e-02   1.0431217e-01   4.1877908e-02   5.7919752e-02   1.0632195e+02   1.3252462e+00
   3.5993564e-02   1.0299938e-01   4.2489594e-02   5.7720512e-02   1.0539971e+02   1.3133666e+00
   3.6224456e-02   1.0060181e-01   4.2924950e-02   5.8176002e-02   1.0444150e+02   1.3100705e+00
   3.6410468e-02   9.7201578e-02   4.3125106e-02   5.9202080e-02   1.0321659e+02   1.3290684e+00
   3.6506326e-02   9.2960874e-02   4.3024592e-02   6.0667542e-02   1.0120579e+02   1.3226981e+00
   3.6466498e-02   8.8089750e-02   4.2602754e-02   6.2404784e-02   9.9273184e+01   1.3298106e+00
   3.6265778e-02   8.2829006e-02   4.1867454e-02   6.4223136e-02   9.7130335e+01   1.3284567e+00
   3.5911708e-02   7.7404070e-02   4.0840418e-02   6.5894288e-02   9.5017089e+01   1.3172663e+00
   3.5438094e-02   7.1969576e-02   3.9585896e-02   6.7173910e-02   9.2754901e+01   1.3278234e+00
   3.4879486e-02   6.6648516e-02   3.8188876e-02   6.7784206e-02   9.0040072e+01   1.3300227e+00
   3.4255642e-02   6.1584640e-02   3.6742382e-02   6.7511912e-02   8.8316928e+01   1.3210312e+00
   3.3585666e-02   5.6921224e-02   3.5336080e-02   6.6327076e-02   8.6205838e+01   1.3128049e+00
   3.2890432e-02   5.2755080e-02   3.4032210e-02   6.4310318e-02   8.3836875e+01   1.3273082e+00
   3.2190628e-02   4.9137480e-02   3.2867904e-02   6.1626382e-02   8.1954330e+01   1.3367428e+00
   3.1506654e-02   4.6083130e-02   3.1868484e-02   5.8488408e-02   7.9511248e+01   1.3213306e+00
   3.0849054e-02   4.3577740e-02   3.1046904e-02   5.5074858e-02   7.7178976e+01   1.3236669e+00
   3.0224466e-02   4.1586284e-02   3.0401458e-02   5.1541482e-02   7.5282593e+01   1.3246218e+00
   2.9641132e-02   4.0083572e-02   2.9928442e-02   4.8045622e-02   7.3422690e+01   1.3202479e+00
   2.9108044e-02   3.9063050e-02   2.9617798e-02   4.4728326e-02   7.0930354e+01   1.3297281e+00
   2.8635820e-02   3.8510344e-02   2.9443796e-02   4.1685930e-02   6.8700948e+01   1.3236087e+00
   2.8231728e-02   3.8416722e-02   2.9365286e-02   3.8973766e-02   6.6984924e+01   1.3107397e+00
   2.7903178e-02   3.8775972e-02   2.9337244e-02   3.6616742e-02   6.5070662e+01   1.3142337e+00
   2.7660096e-02   3.9566984e-02   2.9322858e-02   3.4604282e-02   6.3854482e+01   1.3122021e+00
   2.7512156e-02   4.0759172e-02   2.9281796e-02   3.2896594e-02   6.2354277e+01   1.3119313e+00
   2.7468036e-02   4.2320376e-02   2.9180106e-02   3.1439720e-02   6.0240665e+01   1.3216990e+00
   2.7527584e-02   4.4209826e-02   2.9002284e-02   3.0165784e-02   5.8790668e+01   1.3190009e+00
   2.7684032e-02   4.6362964e-02   2.8729406e-02   2.8993326e-02   5.7510008e+01   1.3064474e+00
   2.7931196e-02   4.8700666e-02   2.8335710e-02   2.7851396e-02   5.5486937e+01   1.3052553e+00
   2.8261092e-02   5.1125308e-02   2.7798620e-02   2.6685940e-02   5.3307757e+01   1.3172805e+00
   2.8661280e-02   5.3559280e-02   2.7104824e-02   2.5458024e-02   5.1279118e+01   1.3210821e+00
   2.9110486e-02   5.5987150e-02   2.6249760e-02   2.4157220e-02   4.8773236e+01   1.3257653e+00
   2.9585800e-02   5.8421482e-02   2.5234446e-02   2.2802762e-02   4.6561176e+01   1.3317095e+00
   3.0075896e-02   6.0888288e-02   2.4085382e-02   2.1425938e-02   4.4287252e+01   1.3235100e+00
   3.0576402e-02   6.3400958e-02   2.2847234e-02   2.0049120e-02   4.1554233e+01   1.3119322e+00
   3.1079154e-02   6.5935600e-02   2.1556206e-02   1.8685192e-02   3.9484017e+01   1.3136677e+00
   3.1568530e-02   6.8449360e-02   2.0246708e-02   1.7349316e-02   3.7404034e+01   1.3250281e+00
   3.2024782e-02   7.0873610e-02   1.8957214e-02   1.6060578e-02   3.5071937e+01   1.3168123e+00
   3.2428274e-02   7.3105008e-02   1.7722935e-02   1.4835076e-02   3.2932040e+01   1.3172596e+00
   3.2765802e-02   7.5054182e-02   1.6568832e-02   1.3688393e-02   3.0466067e+01   1.3235036e+00
   3.3036696e-02   7.6689236e-02   1.5507702e-02   1.2636891e-02   2.7145629e+01   1.3181724e+00
   3.3245760e-02   7.8034188e-02   1.4544031e-02   1.1688317e-02   2.3584712e+01   1.3250982e+00
   3.3399482e-02   7.9159076e-02   1.3677507e-02   1.0843212e-02   2.1231285e+01   1.3211244e+00
   3.3507400e-02   8.0125136e-02   1.2903944e-02   1.0096313e-02   1.8687523e+01   1.3260943e+00
   3.3571856e-02   8.0973948e-02   1.2213952e-02   9.4362766e-03   1.5555823e+01   1.3137278e+00
   3.3584990e-02   8.1765500e-02   1.1593653e-02   8.8589136e-03   1.3790148e+01   1.3162308e+00
   3.3541194e-02   8.2551218e-02   1.1028743e-02   8.3712778e-03   1.2153352e+01   1.3310535e+00
   3.3444206e-02   8.3349270e-02   1.0511441e-02   7.9819306e-03   1.0602332e+01   1.3038914e+00
   3.3304256e-02   8.4163448e-02   1.0039185e-02   7.6974472e-03   9.6381106e+00   1.3313849e+00
   3.3134760e-02   8.4999864e-02   9.6081098e-03   7.5217166e-03   8.3601668e+00   1.3040356e+00
   3.2948630e-02   8.5834202e-02   9.2167656e-03   7.4538842e-03   7.4257285e+00   1.3211035e+00
   3.2748660e-02   8.6625082e-02   8.8661926e-03   7.4922236e-03   6.3809628e+00   1.3307417e+00
   3.2526340e-02   8.7367656e-02   8.5555786e-03   7.6355344e-03   5.2086551e+00   1.2856963e+00
   3.2273626e-02   8.8043418e-02   8.2849494e-03   7.8782568e-03   4.3835678e+00   1.3555626e+00
   3.1979320e-02   8.8607954e-02   8.0553868e-03   8.2148478e-03   4.1616856e+00   1.2681792e+00
   3.1625902e-02   8.9014890e-02   7.8669472e-03   8.6441706e-03   4.5214121e+00   1.3479728e+00
   3.1200782e-02   8.9181832e-02   7.7177370e-03   9.1615942e-03   4.4121457e+00   1.3121701e+00
   3.0697544e-02   8.9030344e-02   7.6045174e-03   9.7572994e-03   4.2674974e+00   1.2805671e+00
   3.0111414e-02   8.8542704e-02   7.5265052e-03   1.0421519e-02   4.0233367e+00   1.3870311e+00
   2.9438438e-02   8.7778140e-02   7.4853962e-03   1.1143344e-02   3.7384583e+00   1.2245942e+00
   2.8681090e-02   8.6854830e-02   7.4835970e-03   1.1909900e-02   3.6428683e+00   1.4375422e+00
   2.7847874e-02   8.5872824e-02   7.5252686e-03   1.2707523e-02   3.7469330e+00   1.1123154e+00
   2.6945674e-02   8.4885478e-02   7.6158318e-03   1.3522449e-02   4.4018094e+00   1.2799585e+00
   2.5982664e-02   8.3940328e-02   7.7607506e-03   1.4335987e-02   4.2842548e+00   1.1222597e+00
   2.4976358e-02   8.3105184e-02   7.9665058e-03   1.5120221e-02   3.9165101e+00   9.6112899e-01
   2.3954398e-02   8.2435602e-02   8.2412672e-03   1.5847269e-02   4.1583802e+00   1.4101050e+00
   2.2947354e-02   8.1938648e-02   8.5937722e-03   1.6496275e-02   4.2873613e+00   4.9286956e-01
   2.1984786e-02   8.1606542e-02   9.0316204e-03   1.7062815e-02   4.2957445e+00   1.3660255e+01
   2.1094290e-02   8.1468842e-02   9.5598124e-03   1.7560471e-02   3.9893446e+00   4.0869825e+01
   2.0300564e-02   8.1566202e-02   1.0181232e-02   1.7997780e-02   3.7758443e+00   6.1641679e+01
   1.9627714e-02   8.1914924e-02   1.0897052e-02   1.8373252e-02   3.6973410e+00   7.5839070e+01
   1.9098286e-02   8.2523800e-02   1.1707996e-02   1.8687515e-02   3.5192499e+00   8.5489526e+01
   1.8731666e-02   8.3388018e-02   1.2615469e-02   1.8940524e-02   3.4676780e+00   9.1124487e+01
   1.8546867e-02   8.4473632e-02   1.3618131e-02   1.9132052e-02   3.1715075e+00   9.5498212e+01
   1.8564738e-02   8.5696416e-02   1.4708030e-02   1.9271050e-02   2.7344121e+00   9.8463281e+01
   1.8807998e-02   8.6935696e-02   1.5867288e-02   1.9382109e-02   2.3013395e+00   1.0160463e+02
   1.9301580e-02   8.8094354e-02   1.7068903e-02   1.9508944e-02   2.0623813e+00   1.0401524e+02
   2.0072866e-02   8.9093988e-02   1.8277870e-02   1.9702776e-02   1.9012046e+00   1.0623327e+02
   2.1150338e-02   8.9845730e-02   1.9457254e-02   2.0009874e-02   1.3472276e+00   1.0870681e+02
   2.2559844e-02   9.0263248e-02   2.0582194e-02   2.0468804e-02   1.1866906e+00   1.1040295e+02
   2.4324282e-02   9.0314440e-02   2.1639674e-02   2.1108892e-02   1.3769556e+00   1.1161879e+02
   2.6464696e-02   9.0080718e-02   2.2629362e-02   2.1946796e-02   1.3369362e+00   1.1229317e+02
   2.8996310e-02   8.9751350e-02   2.3559218e-02   2.2980546e-02   1.3785289e+00   1.1250953e+02
   3.1929472e-02   8.9545222e-02   2.4427962e-02   2.4197868e-02   1.3772909e+00   1.1235109e+02
   3.5271004e-02   8.9635252e-02   2.5228784e-02   2.5590504e-02   1.3814690e+00   1.1213775e+02
   3.9018418e-02   9.0147606e-02   2.5957114e-02   2.7157946e-02   1.3319854e+00   1.1153524e+02
   4.3148508e-02   9.1170280e-02   2.6614254e-02   2.8895912e-02   1.2271125e+00   1.1106357e+02
   4.7614024e-02   9.2716780e-02   2.7211114e-02   3.0810904e-02   1.2867189e+00   1.1120703e+02
   5.2344330e-02   9.4725386e-02   2.7755066e-02   3.2949392e-02   9.2552503e-01   1.1088762e+02
   5.7234972e-02   9.7089242e-02   2.8240970e-02   3.5364764e-02   5.2428710e-01   1.1057636e+02
   6.2150050e-02   9.9652096e-02   2.8668208e-02   3.8084052e-02   5.7275030e-01   1.1052334e+02
   6.6922860e-02   1.0222757e-01   2.9049534e-02   4.1117872e-02   5.7535002e-01   1.1041566e+02
   7.1381630e-02   1.0461607e-01   2.9390576e-02   4.4458234e-02   5.6782543e-01   1.1036785e+02
   7.5378822e-02   1.0658575e-01   2.9687146e-02   4.8063122e-02   5.6965536e-01   1.1028147e+02
   7.8773426e-02   1.0795285e-01   2.9942154e-02   5.1850266e-02   5.6806578e-01   1.1027623e+02
   8.1470396e-02   1.0861185e-01   3.0153882e-02   5.5701748e-02   5.8547612e-01   1.1025797e+02
   8.3455598e-02   1.0842623e-01   3.0298090e-02   5.9481870e-02   5.7379402e-01   1.1029882e+02
   8.4772988e-02   1.0728102e-01   3.0338606e-02   6.3043800e-02   5.7801092e-01   1.1016073e+02
   8.5497718e-02   1.0519910e-01   3.0241554e-02   6.6233226e-02   5.6473327e-01   1.0988444e+02
   8.5685448e-02   1.0230309e-01   2.9984946e-02   6.8937430e-02   5.7674660e-01   1.0973073e+02
   8.5358866e-02   9.8766658e-02   2.9555046e-02   7.1076170e-02   5.7391218e-01   1.0944202e+02
   8.4519166e-02   9.4786390e-02   2.8932510e-02   7.2574482e-02   5.6331696e-01   1.0925939e+02
   8.3202530e-02   9.0563578e-02   2.8111884e-02   7.3440214e-02   5.8021868e-01   1.0889221e+02
   8.1532272e-02   8.6310490e-02   2.7112292e-02   7.3741592e-02   5.6550175e-01   1.0831085e+02
   7.9642294e-02   8.2211812e-02   2.5963260e-02   7.3550064e-02   5.5797461e-01   1.0764050e+02
   7.7638256e-02   7.8385362e-02   2.4717542e-02   7.2994334e-02   5.7591417e-01   1.0675545e+02
   7.5612382e-02   7.4885672e-02   2.3442864e-02   7.2213344e-02   5.8149562e-01   1.0607333e+02
   7.3626524e-02   7.1722750e-02   2.2189976e-02   7.1280648e-02   5.7148768e-01   1.0519225e+02
   7.1731022e-02   6.8884866e-02   2.0994540e-02   7.0222726e-02   5.6965843e-01   1.0417685e+02
   6.9978784e-02   6.6324338e-02   1.9885274e-02   6.9027634e-02   5.7127922e-01   1.0250359e+02
   6.8426476e-02   6.3966952e-02   1.8882343e-02   6.7665860e-02   5.7757141e-01   1.0008441e+02
   6.7128462e-02   6.1776394e-02   1.7997461e-02   6.6108132e-02   5.7790130e-01   9.7948682e+01
   6.6113672e-02   5.9758184e-02   1.7231326e-02   6.4295418e-02   5.6546566e-01   9.5452473e+01
   6.5388446e-02   5.7909712e-02   1.6577021e-02   6.2158338e-02   5.6882994e-01   9.3225522e+01
   6.4932634e-02   5.6208846e-02   1.6027594e-02   5.9656114e-02   5.7569313e-01   9.1403991e+01
   6.4692180e-02   5.4665142e-02   1.5575383e-02   5.6774086e-02   5.8233685e-01   8.9140136e+01
   6.4608674e-02   5.3334582e-02   1.5205736e-02   5.3541334e-02   5.7200130e-01   8.6550236e+01
   6.4625358e-02   5.2304494e-02   1.4899746e-02   5.0024758e-02   5.7011602e-01   8.3849864e+01
   6.4669448e-02   5.1706566e-02   1.4647800e-02   4.6312720e-02   5.8740789e-01   8.1698463e+01
   6.4646842e-02   5.1672392e-02   1.4450012e-02   4.2506938e-02   5.7263342e-01   7.9396270e+01
   6.4455352e-02   5.2290984e-02   1.4304462e-02   3.8698498e-02   5.5887651e-01   7.7185030e+01
   6.4033452e-02   5.3615092e-02   1.4205813e-02   3.4979884e-02   5.6353874e-01   7.5348396e+01
   6.3370510e-02   5.5668580e-02   1.4149012e-02   3.1442012e-02   5.7908232e-01   7.2886381e+01
   6.2483910e-02   5.8449076e-02   1.4127122e-02   2.8153326e-02   5.7986297e-01   7.0576382e+01
   6.1404166e-02   6.1910862e-02   1.4126378e-02   2.5168820e-02   5.7028548e-01   6.7820628e+01
   6.0142782e-02   6.5953164e-02   1.4123929e-02   2.2536628e-02   5.7981154e-01   6.4664677e+01
   5.8681600e-02   7.0419500e-02   1.4095153e-02   2.0296796e-02   5.8155286e-01   6.2463082e+01
   5.6992250e-02   7.5105420e-02   1.4024265e-02   1.8471243e-02   5.7638569e-01   6.0108370e+01
   5.5072068e-02   7.9761628e-02   1.3903898e-02   1.7064209e-02   5.6272532e-01   5.8025938e+01
   5.2954664e-02   8.4101136e-02   1.3731922e-02   1.6085376e-02   5.6227980e-01   5.5730231e+01
   5.0679486e-02   8.7826728e-02   1.3508413e-02   1.5552159e-02   5.6980436e-01   5.2698306e+01
   4.8287416e-02   9.0632422e-02   1.3230435e-02   1.5478021e-02   5.6607024e-01   5.0270820e+01
   4.5833872e-02   9.2260242e-02   1.2897520e-02   1.5869001e-02   5.7561133e-01   4.6460615e+01
   4.3388666e-02   9.2581722e-02   1.2513134e-02   1.6719495e-02   5.7505689e-01   4.2165021e+01
   4.1020812e-02   9.1584968e-02   1.2081557e-02   1.8010212e-02   5.6749756e-01   3.9595865e+01
   3.8778778e-02   8.9371356e-02   1.1617781e-02   1.9711300e-02   5.7593024e-01   3.6781889e+01
   3.6704246e-02   8.6128360e-02   1.1145086e-02   2.1798454e-02   5.8356012e-01   3.2720614e+01
   3.4852146e-02   8.2049164e-02   1.0686627e-02   2.4258422e-02   5.6946632e-01   2.8184498e+01
   3.3281298e-02   7.7325998e-02   1.0267170e-02   2.7080918e-02   5.6289937e-01   2.4142823e+01
   3.2039554e-02   7.2151086e-02   9.9103684e-03   3.0255978e-02   5.7253893e-01   1.9536199e+01
   3.1169450e-02   6.6680302e-02   9.6380610e-03   3.3758150e-02   5.6840877e-01   1.5340444e+01
   3.0721928e-02   6.1044216e-02   9.4699400e-03   3.7539090e-02   5.7410957e-01   1.3113948e+01
   3.0744620e-02   5.5361216e-02   9.4230584e-03   4.1531672e-02   5.7018381e-01   9.4438472e+00
   3.1268880e-02   4.9718202e-02   9.5133568e-03   4.5648750e-02   5.6229554e-01   5.4498133e+00
   3.2310454e-02   4.4202014e-02   9.7539998e-03   4.9794552e-02   5.7294792e-01   3.8309746e+00
   3.3867004e-02   3.8925936e-02   1.0155347e-02   5.3895838e-02   5.6692421e-01   2.4108484e+00
   3.5919842e-02   3.3996848e-02   1.0724847e-02   5.7942014e-02   5.6280226e-01   1.3477352e+00
   3.8435904e-02   2.9504852e-02   1.1467114e-02   6.1963350e-02   5.6765648e-01   1.3040948e+00
   4.1372246e-02   2.5524408e-02   1.2384040e-02   6.5964678e-02   5.7156512e-01   1.2892628e+00
   4.4676872e-02   2.2109206e-02   1.3476521e-02   6.9904938e-02   5.6931727e-01   1.2992897e+00
   4.8284290e-02   1.9292344e-02   1.4748002e-02   7.3682420e-02   5.7530226e-01   1.3091255e+00
   5.2109466e-02   1.7095811e-02   1.6203002e-02   7.7160368e-02   5.8211474e-01   1.3116500e+00
   5.6049962e-02   1.5544385e-02   1.7843179e-02   8.0217818e-02   5.6339453e-01   1.3210032e+00
   6.0018186e-02   1.4661312e-02   1.9665434e-02   8.2746652e-02   5.6615496e-01   1.3014561e+00
   6.3960284e-02   1.4473982e-02   2.1672854e-02   8.4692656e-02   5.6220631e-01   1.3152332e+00
   6.7867698e-02   1.5016793e-02   2.3879394e-02   8.6072494e-02   5.5962249e-01   1.3177619e+00
   7.1766688e-02   1.6318098e-02   2.6296610e-02   8.6943660e-02   5.6276692e-01   1.3234762e+00
   7.5673702e-02   1.8398314e-02   2.8933030e-02   8.7391834e-02   5.5444001e-01   1.3110810e+00
   7.9640716e-02   2.1272946e-02   3.1797274e-02   8.7467356e-02   5.7309770e-01   1.3167402e+00
   8.3794082e-02   2.4947832e-02   3.4898930e-02   8.7167816e-02   5.5953889e-01   1.3347991e+00
   8.8255856e-02   2.9410946e-02   3.8239872e-02   8.6468462e-02   5.6602683e-01   1.3172253e+00
   9.3085458e-02   3.4635054e-02   4.1804088e-02   8.5345786e-02   5.6232005e-01   1.3125442e+00
   9.8288132e-02   4.0567020e-02   4.5576266e-02   8.3799556e-02   5.6071769e-01   1.3221095e+00
   1.0385413e-01   4.7115584e-02   4.9547702e-02   8.1847280e-02   5.7615967e-01   1.3135971e+00
   1.0977886e-01   5.4151612e-02   5.3694858e-02   7.9547252e-02   5.4184161e-01   1.3007904e+00
   1.1602652e-01   6.1499380e-02   5.7958460e-02   7.6972624e-02   5.9074133e-01   1.3062892e+00
   1.2249717e-01   6.8954980e-02   6.2246616e-02   7.4137396e-02   5.3221363e-01   1.3045315e+00
   1.2904499e-01   7.6291262e-02   6.6452026e-02   7.1030354e-02   5.3904891e-01   1.3070328e+00
   1.3552960e-01   8.3264172e-02   7.0458550e-02   6.7684068e-02   4.8589296e-01   1.3193447e+00
   1.4184062e-01   8.9649890e-02   7.4128698e-02   6.4153948e-02   3.6360519e-01   1.3154223e+00
   1.4785603e-01   9.5252320e-02   7.7276906e-02   6.0479846e-02   4.8312335e-01   1.3134897e+00
   1.5342140e-01   9.9930398e-02   7.9737906e-02   5.6707936e-02   7.9356997e-02   1.3165022e+00
   1.5833619e-01   1.0357107e-01   8.1440074e-02   5.2927938e-02   2.0671851e+00   1.3125952e+00
   1.6230658e-01   1.0607661e-01   8.2346192e-02   4.9257120e-02   1.0797365e+01   1.3124773e+00
   1.6503334e-01   1.0743765e-01   8.2449410e-02   4.5790620e-02   2.6733951e+01   1.3086639e+00
   1.6632200e-01   1.0767251e-01   8.1797938e-02   4.2615492e-02   4.6758129e+01   1.3137502e+00
   1.6609049e-01   1.0679965e-01   8.0440118e-02   3.9846780e-02   6.4183861e+01   1.3270040e+00
   1.6439680e-01   1.0487681e-01   7.8420054e-02   3.7595602e-02   7.5920719e+01   1.3114798e+00
   1.6137900e-01   1.0196265e-01   7.5804346e-02   3.5935450e-02   8.4730636e+01   1.3166019e+00
   1.5715862e-01   9.8167470e-02   7.2683040e-02   3.4916450e-02   9.1732241e+01   1.3214225e+00
   1.5185739e-01   9.3680292e-02   6.9158646e-02   3.4587934e-02   9.6375742e+01   1.2988567e+00
   1.4558411e-01   8.8682224e-02   6.5345708e-02   3.4984444e-02   9.9568542e+01   1.3022282e+00
   1.3839778e-01   8.3320870e-02   6.1388096e-02   3.6108982e-02   1.0194613e+02   1.3011687e+00
   1.3037643e-01   7.7769590e-02   5.7424094e-02   3.7939860e-02   1.0352930e+02   1.3082647e+00
   1.2170680e-01   7.2236534e-02   5.3541502e-02   4.0428458e-02   1.0446431e+02   1.3139629e+00
   1.1261946e-01   6.6894768e-02   4.9786702e-02   4.3508660e-02   1.0508508e+02   1.2952965e+00
   1.0329032e-01   6.1877332e-02   4.6198430e-02   4.7105916e-02   1.0527754e+02   1.2979547e+00
   9.3893502e-02   5.7323064e-02   4.2824614e-02   5.1140646e-02   1.0507300e+02   1.3041892e+00
   8.4625438e-02   5.3359090e-02   3.9708964e-02   5.5529592e-02   1.0454150e+02   1.3106996e+00
   7.5672120e-02   5.0082408e-02   3.6888526e-02   6.0146610e-02   1.0327035e+02   1.3077947e+00
   6.7215618e-02   4.7601714e-02   3.4387356e-02   6.4827780e-02   1.0210590e+02   1.3010301e+00
   5.9408438e-02   4.6030838e-02   3.2207452e-02   6.9416286e-02   1.0119539e+02   1.3189711e+00
   5.2350898e-02   4.5451370e-02   3.0334436e-02   7.3744250e-02   1.0021195e+02   1.3124530e+00
   4.6095900e-02   4.5923814e-02   2.8739624e-02   7.7601646e-02   9.9709747e+01   1.3147469e+00
   4.0655660e-02   4.7475538e-02   2.7396526e-02   8.0750124e-02   9.9509200e+01   1.3334297e+00
   3.6012752e-02   5.0090290e-02   2.6283220e-02   8.2987470e-02   9.9373298e+01   1.3200243e+00
   3.2128638e-02   5.3718594e-02   2.5373570e-02   8.4126718e-02   9.9361262e+01   1.3223334e+00
   2.8949298e-02   5.8274618e-02   2.4637584e-02   8.4001724e-02   9.9808498e+01   1.3208195e+00
   2.6403494e-02   6.3625372e-02   2.4037260e-02   8.2641952e-02   1.0046708e+02   1.3179721e+00
   2.4408632e-02   6.9585722e-02   2.3535456e-02   8.0267134e-02   1.0080253e+02   1.3332698e+00
   2.2876180e-02   7.5929744e-02   2.3098622e-02   7.7169480e-02   1.0106692e+02   1.3266133e+00
   2.1720862e-02   8.2407386e-02   2.2708532e-02   7.3659030e-02   1.0124838e+02   1.3257198e+00
   2.0877722e-02   8.8805538e-02   2.2368202e-02   6.9980904e-02   1.0123846e+02   1.3326018e+00
   2.0297388e-02   9.4972786e-02   2.2073838e-02   6.6315940e-02   1.0106882e+02   1.3256328e+00
   1.9940217e-02   1.0076050e-01   2.1811892e-02   6.2804726e-02   1.0068050e+02   1.3187483e+00
   1.9774794e-02   1.0596850e-01   2.1576096e-02   5.9527112e-02   1.0004727e+02   1.3223197e+00
   1.9772888e-02   1.1038631e-01   2.1367800e-02   5.6531560e-02   9.9193066e+01   1.3252827e+00
   1.9910130e-02   1.1390656e-01   2.1184166e-02   5.3891790e-02   9.8176777e+01   1.3293872e+00
   2.0163250e-02   1.1647734e-01   2.1012714e-02   5.1686442e-02   9.6800631e+01   1.3375963e+00
   2.0510772e-02   1.1806321e-01   2.0836692e-02   4.9957898e-02   9.5054571e+01   1.3347729e+00
   2.0934098e-02   1.1869654e-01   2.0647710e-02   4.8719974e-02   9.3342716e+01   1.3303336e+00
   2.1414706e-02   1.1838765e-01   2.0451426e-02   4.7947372e-02   9.1580599e+01   1.3250996e+00
   2.1933762e-02   1.1710687e-01   2.0251304e-02   4.7589802e-02   8.9737688e+01   1.3275963e+00
   2.2469336e-02   1.1486023e-01   2.0043320e-02   4.7584170e-02   8.7731273e+01   1.3341139e+00
   2.3000962e-02   1.1169453e-01   1.9820901e-02   4.7826840e-02   8.5415639e+01   1.3184260e+00
   2.3516904e-02   1.0769275e-01   1.9573971e-02   4.8184646e-02   8.3140454e+01   1.3180260e+00
   2.4008462e-02   1.0296053e-01   1.9289430e-02   4.8510930e-02   8.0559291e+01   1.3344009e+00
   2.4465406e-02   9.7574108e-02   1.8952676e-02   4.8668928e-02   7.8272787e+01   1.3293830e+00
   2.4880554e-02   9.1592600e-02   1.8560263e-02   4.8539030e-02   7.5994795e+01   1.3321368e+00
   2.5254260e-02   8.5159922e-02   1.8120583e-02   4.8022000e-02   7.3213244e+01   1.3227775e+00
   2.5591886e-02   7.8480650e-02   1.7639680e-02   4.7108638e-02   7.0939163e+01   1.3140109e+00
   2.5897624e-02   7.1737416e-02   1.7127642e-02   4.5862486e-02   6.7806452e+01   1.3309342e+00
   2.6176824e-02   6.5102154e-02   1.6606732e-02   4.4331376e-02   6.5155162e+01   1.3222410e+00
   2.6440240e-02   5.8734032e-02   1.6098455e-02   4.2545116e-02   6.4211608e+01   1.3242216e+00
   2.6702678e-02   5.2775706e-02   1.5616584e-02   4.0551610e-02   6.2201458e+01   1.3260354e+00
   2.6976154e-02   4.7345848e-02   1.5173237e-02   3.8419214e-02   6.0260242e+01   1.3199241e+00
   2.7267744e-02   4.2531364e-02   1.4777228e-02   3.6198522e-02   5.8431656e+01   1.3362873e+00
   2.7589038e-02   3.8401848e-02   1.4430163e-02   3.3919858e-02   5.5954151e+01   1.3255528e+00
   2.7952478e-02   3.4997098e-02   1.4130572e-02   3.1631698e-02   5.4387562e+01   1.3235898e+00
   2.8366364e-02   3.2329190e-02   1.3881116e-02   2.9398304e-02   5.2017094e+01   1.3279773e+00
   2.8840628e-02   3.0394418e-02   1.3687841e-02   2.7279774e-02   4.9827807e+01   1.3248649e+00
   2.9381696e-02   2.9173302e-02   1.3552894e-02   2.5329716e-02   4.8360505e+01   1.3367157e+00
   2.9984276e-02   2.8631450e-02   1.3471894e-02   2.3595502e-02   4.6457235e+01   1.3246355e+00
   3.0635552e-02   2.8715484e-02   1.3435131e-02   2.2110644e-02   4.5758368e+01   1.3265713e+00
   3.1324900e-02   2.9359692e-02   1.3429173e-02   2.0888596e-02   4.4657424e+01   1.3302851e+00
   3.2041372e-02   3.0489894e-02   1.3435070e-02   1.9926616e-02   4.2361241e+01   1.3234795e+00
   3.2773952e-02   3.2017028e-02   1.3433767e-02   1.9203840e-02   4.0775912e+01   1.3302228e+00
   3.3512182e-02   3.3856744e-02   1.3415016e-02   1.8687580e-02   3.9713715e+01   1.3211232e+00
   3.4238630e-02   3.5951518e-02   1.3373348e-02   1.8340907e-02   3.7834696e+01   1.3328903e+00
   3.4940992e-02   3.8253122e-02   1.3310989e-02   1.8112782e-02   3.6039731e+01   1.3385082e+00
   3.5617534e-02   4.0704174e-02   1.3239407e-02   1.7957350e-02   3.4948101e+01   1.3259237e+00
   3.6256694e-02   4.3237116e-02   1.3168496e-02   1.7853509e-02   3.3162525e+01   1.3338348e+00
   3.6833466e-02   4.5791100e-02   1.3106466e-02   1.7787968e-02   3.1735822e+01   1.3276681e+00
   3.7329994e-02   4.8328508e-02   1.3060627e-02   1.7753519e-02   3.0250546e+01   1.3207969e+00
   3.7743360e-02   5.0827950e-02   1.3034098e-02   1.7753790e-02   2.7953896e+01   1.3162059e+00
   3.8077752e-02   5.3284248e-02   1.3026755e-02   1.7791697e-02   2.5846827e+01   1.3159332e+00
   3.8332974e-02   5.5704808e-02   1.3037434e-02   1.7859922e-02   2.3913081e+01   1.3229198e+00
   3.8499048e-02   5.8099444e-02   1.3067907e-02   1.7943070e-02   2.1756460e+01   1.3174514e+00
   3.8563360e-02   6.0468750e-02   1.3123232e-02   1.8025726e-02   1.9067735e+01   1.3209899e+00
   3.8517616e-02   6.2791532e-02   1.3208117e-02   1.8097592e-02   1.7330391e+01   1.3233250e+00
   3.8379602e-02   6.5015184e-02   1.3324152e-02   1.8152611e-02   1.5399639e+01   1.3265243e+00
   3.8194668e-02   6.7066688e-02   1.3469871e-02   1.8183008e-02   1.3159088e+01   1.3132199e+00
   3.8004134e-02   6.8913104e-02   1.3641515e-02   1.8179398e-02   1.1874514e+01   1.3092215e+00
   3.7838396e-02   7.0575006e-02   1.3830074e-02   1.8127524e-02   1.0529725e+01   1.3268128e+00
   3.7714286e-02   7.2105044e-02   1.4018831e-02   1.8005517e-02   9.4826267e+00   1.3147447e+00
   3.7632740e-02   7.3577822e-02   1.4186647e-02   1.7791101e-02   8.1273152e+00   1.3214511e+00
   3.7584738e-02   7.5035388e-02   1.4311316e-02   1.7470307e-02   7.1851116e+00   1.3066331e+00
   3.7551694e-02   7.6465746e-02   1.4367138e-02   1.7052090e-02   6.9957098e+00   1.3202216e+00
   3.7519034e-02   7.7829658e-02   1.4326365e-02   1.6564709e-02   5.9778165e+00   1.3291733e+00
   3.7477688e-02   7.9108496e-02   1.4170753e-02   1.6040621e-02   4.8075588e+00   1.3050200e+00
   3.7412242e-02   8.0321490e-02   1.3905624e-02   1.5511254e-02   4.2812894e+00   1.3400234e+00
   3.7304480e-02   8.1451924e-02   1.3559408e-02   1.5000518e-02   3.8983970e+00   1.2964092e+00
   3.7138702e-02   8.2417252e-02   1.3164193e-02   1.4527300e-02   3.7430100e+00   1.3463884e+00
   3.6903950e-02   8.3148458e-02   1.2746741e-02   1.4104212e-02   3.8759194e+00   1.3188466e+00
   3.6592598e-02   8.3663274e-02   1.2334526e-02   1.3732911e-02   3.6122276e+00   1.3062388e+00
   3.6193708e-02   8.4014460e-02   1.1953253e-02   1.3409819e-02   3.6054898e+00   1.3645773e+00
   3.5693130e-02   8.4229684e-02   1.1622566e-02   1.3126417e-02   3.7839300e+00   1.2410000e+00
   3.5082214e-02   8.4367392e-02   1.1356836e-02   1.2867915e-02   3.8068609e+00   1.4021247e+00
   3.4360304e-02   8.4522452e-02   1.1166357e-02   1.2615248e-02   4.3506047e+00   1.2761058e+00
   3.3532412e-02   8.4790318e-02   1.1060886e-02   1.2345806e-02   4.4689604e+00   1.3428663e+00
   3.2608194e-02   8.5261830e-02   1.1051441e-02   1.2037793e-02   4.0399956e+00   1.3497790e+00
   3.1599668e-02   8.6012766e-02   1.1149863e-02   1.1676324e-02   3.9326359e+00   1.2223883e+00
   3.0520622e-02   8.7096540e-02   1.1367696e-02   1.1254090e-02   3.8890398e+00   1.4946453e+00
   2.9382564e-02   8.8501452e-02   1.1713427e-02   1.0771425e-02   3.9222427e+00   9.7997390e-01
   2.8197686e-02   9.0188698e-02   1.2190733e-02   1.0234253e-02   3.9598446e+00   1.4291094e+00
   2.6990346e-02   9.2191928e-02   1.2797061e-02   9.6522900e-03   3.7749100e+00   8.7043570e-01
   2.5792404e-02   9.4590344e-02   1.3524504e-02   9.0441864e-03   3.6107003e+00   1.1860551e+00
   2.4632194e-02   9.7432316e-02   1.4364269e-02   8.4332254e-03   3.3159078e+00   1.1288395e+00
   2.3537484e-02   1.0073347e-01   1.5313334e-02   7.8386524e-03   3.1921185e+00   1.1740301e+00
   2.2539182e-02   1.0451824e-01   1.6377799e-02   7.2776080e-03   3.3336846e+00   2.1924213e+01
   2.1664478e-02   1.0879157e-01   1.7564490e-02   6.7714764e-03   3.0039788e+00   5.2913922e+01
   2.0936470e-02   1.1347897e-01   1.8871878e-02   6.3454074e-03   2.6684848e+00   7.2389105e+01
   2.0380704e-02   1.1844897e-01   2.0292078e-02   6.0211850e-03   2.4808684e+00   8.5693356e+01
   2.0023010e-02   1.2353992e-01   2.1816732e-02   5.8168954e-03   2.0291433e+00   9.4133448e+01
   1.9888611e-02   1.2855626e-01   2.3432222e-02   5.7470864e-03   1.6952819e+00   9.9871655e+01
   2.0003650e-02   1.3328242e-01   2.5112394e-02   5.8221680e-03   1.6463104e+00   1.0395525e+02
   2.0393250e-02   1.3745763e-01   2.6831114e-02   6.0564246e-03   1.6407362e+00   1.0631638e+02
   2.1081610e-02   1.4079824e-01   2.8572520e-02   6.4687244e-03   1.4222318e+00   1.0927399e+02
   2.2091912e-02   1.4313656e-01   3.0316630e-02   7.0747282e-03   1.2988439e+00   1.1128193e+02
   2.3446018e-02   1.4441783e-01   3.2031504e-02   7.8885096e-03   1.3192100e+00   1.1310815e+02
   2.5163274e-02   1.4467219e-01   3.3686302e-02   8.9288562e-03   1.3061457e+00   1.1461094e+02
   2.7257262e-02   1.4410839e-01   3.5251540e-02   1.0220923e-02   1.3319492e+00   1.1573617e+02
   2.9734398e-02   1.4300495e-01   3.6691922e-02   1.1792292e-02   1.3732866e+00   1.1685818e+02
   3.2594610e-02   1.4153418e-01   3.7971866e-02   1.3664976e-02   1.2385605e+00   1.1726578e+02
   3.5829344e-02   1.3974906e-01   3.9057100e-02   1.5852097e-02   7.4559452e-01   1.1747515e+02
   3.9414532e-02   1.3763776e-01   3.9924670e-02   1.8360187e-02   5.1885456e-01   1.1738123e+02
   4.3307774e-02   1.3515679e-01   4.0569922e-02   2.1190622e-02   5.9463581e-01   1.1718826e+02
   4.7444614e-02   1.3221965e-01   4.0988622e-02   2.4333976e-02   5.5968489e-01   1.1694510e+02
   5.1737284e-02   1.2875080e-01   4.1179304e-02   2.7766452e-02   5.7341422e-01   1.1641264e+02
   5.6083132e-02   1.2480426e-01   4.1163916e-02   3.1460794e-02   5.7090597e-01   1.1598932e+02
   6.0360592e-02   1.2055366e-01   4.0974842e-02   3.5381112e-02   5.6969119e-01   1.1558389e+02
   6.4440796e-02   1.1615193e-01   4.0647566e-02   3.9470254e-02   5.8442929e-01   1.1517663e+02
   6.8216218e-02   1.1167430e-01   4.0229700e-02   4.3653680e-02   5.7033102e-01   1.1502619e+02
   7.1616300e-02   1.0712692e-01   3.9758668e-02   4.7826224e-02   5.7875040e-01   1.1498223e+02
   7.4635498e-02   1.0250962e-01   3.9261538e-02   5.1856824e-02   5.8034368e-01   1.1483904e+02
   7.7324788e-02   9.7881724e-02   3.8766648e-02   5.5629292e-02   5.7992702e-01   1.1469331e+02
   7.9738726e-02   9.3301812e-02   3.8284664e-02   5.9040540e-02   5.7720650e-01   1.1450335e+02
   8.1921574e-02   8.8784768e-02   3.7812218e-02   6.1959138e-02   5.8112784e-01   1.1435691e+02
   8.3898176e-02   8.4322490e-02   3.7337980e-02   6.4253324e-02   5.7862428e-01   1.1430920e+02
   8.5657058e-02   7.9918994e-02   3.6836896e-02   6.5867164e-02   5.7402577e-01   1.1423988e+02
   8.7174544e-02   7.5592544e-02   3.6284020e-02   6.6774980e-02   5.7955024e-01   1.1419597e+02
   8.8421522e-02   7.1330106e-02   3.5647604e-02   6.6929476e-02   5.8628926e-01   1.1405990e+02
   8.9344530e-02   6.7092528e-02   3.4886488e-02   6.6348652e-02   5.9478335e-01   1.1385369e+02
   8.9900710e-02   6.2845832e-02   3.3967992e-02   6.5118598e-02   5.7406899e-01   1.1365236e+02
   9.0101510e-02   5.8581260e-02   3.2855280e-02   6.3324566e-02   5.6587152e-01   1.1335065e+02
   8.9997920e-02   5.4315024e-02   3.1540446e-02   6.1075888e-02   5.7986713e-01   1.1293572e+02
   8.9652570e-02   5.0087932e-02   3.0071044e-02   5.8512006e-02   5.7645644e-01   1.1251825e+02
   8.9130032e-02   4.5975438e-02   2.8504386e-02   5.5750212e-02   5.7532929e-01   1.1199257e+02
   8.8501396e-02   4.2055236e-02   2.6902848e-02   5.2855086e-02   5.7906900e-01   1.1130241e+02
   8.7822668e-02   3.8379246e-02   2.5331622e-02   4.9873484e-02   5.8032704e-01   1.1059885e+02
   8.7101518e-02   3.4976378e-02   2.3839802e-02   4.6867302e-02   5.8096767e-01   1.0979720e+02
   8.6317082e-02   3.1854094e-02   2.2462012e-02   4.3881730e-02   5.7850960e-01   1.0890089e+02
   8.5420688e-02   2.9009320e-02   2.1213456e-02   4.0932872e-02   5.7781659e-01   1.0788231e+02
   8.4347796e-02   2.6435486e-02   2.0097122e-02   3.8024074e-02   5.8076535e-01   1.0674014e+02
   8.3068900e-02   2.4115958e-02   1.9113885e-02   3.5162922e-02   5.6827737e-01   1.0548147e+02
   8.1574094e-02   2.2032276e-02   1.8259033e-02   3.2374494e-02   5.6380056e-01   1.0419025e+02
   7.9870040e-02   2.0176478e-02   1.7517288e-02   2.9683910e-02   5.8962642e-01   1.0285495e+02
   7.7999918e-02   1.8540029e-02   1.6863425e-02   2.7106248e-02   5.9327935e-01   1.0130568e+02
   7.6030544e-02   1.7107252e-02   1.6273017e-02   2.4655336e-02   5.7017497e-01   9.9638754e+01
   7.4028356e-02   1.5866619e-02   1.5727387e-02   2.2340932e-02   5.6583901e-01   9.7734719e+01
   7.2033582e-02   1.4808020e-02   1.5207325e-02   2.0179126e-02   5.7348934e-01   9.6341026e+01
   7.0065044e-02   1.3914271e-02   1.4695797e-02   1.8201034e-02   5.7770121e-01   9.5402221e+01
   6.8105358e-02   1.3163524e-02   1.4185607e-02   1.6433595e-02   5.7874943e-01   9.3903988e+01
   6.6092908e-02   1.2537521e-02   1.3678849e-02   1.4897175e-02   5.7276700e-01   9.2213412e+01
   6.3943368e-02   1.2024551e-02   1.3181653e-02   1.3612311e-02   5.7206245e-01   9.0312369e+01
   6.1567630e-02   1.1609935e-02   1.2696438e-02   1.2592350e-02   5.7052833e-01   8.8306670e+01
   5.8945878e-02   1.1281317e-02   1.2222602e-02   1.1842672e-02   5.6447965e-01   8.6450469e+01
   5.6143678e-02   1.1035815e-02   1.1760802e-02   1.1363124e-02   5.7043161e-01   8.4747140e+01
   5.3233660e-02   1.0871607e-02   1.1310749e-02   1.1148258e-02   5.7008429e-01   8.3019947e+01
   5.0280812e-02   1.0784881e-02   1.0872566e-02   1.1187300e-02   5.6690784e-01   8.0959524e+01
   4.7350718e-02   1.0771094e-02   1.0449580e-02   1.1470497e-02   5.7229502e-01   7.9270349e+01
   4.4497578e-02   1.0833628e-02   1.0048803e-02   1.1995431e-02   5.6884610e-01   7.7329633e+01
   4.1768954e-02   1.0985260e-02   9.6787602e-03   1.2761809e-02   5.6298008e-01   7.4464633e+01
   3.9199644e-02   1.1233377e-02   9.3471824e-03   1.3770492e-02   5.7053110e-01   7.2116644e+01
   3.6805018e-02   1.1576311e-02   9.0623604e-03   1.5025114e-02   5.7984821e-01   6.9773580e+01
   3.4599466e-02   1.2014338e-02   8.8322340e-03   1.6523988e-02   5.6399039e-01   6.6425042e+01
   3.2620782e-02   1.2553789e-02   8.6641170e-03   1.8253618e-02   5.5919967e-01   6.3841753e+01
   3.0925256e-02   1.3200153e-02   8.5685068e-03   2.0189960e-02   5.7934629e-01   6.2294642e+01
   2.9564028e-02   1.3959613e-02   8.5596292e-03   2.2301834e-02   5.6974370e-01   6.0400324e+01
   2.8577048e-02   1.4847118e-02   8.6518740e-03   2.4558986e-02   5.6198314e-01   5.8010528e+01
   2.7996528e-02   1.5882474e-02   8.8584206e-03   2.6929278e-02   5.7634252e-01   5.5527511e+01
   2.7845988e-02   1.7083205e-02   9.1915326e-03   2.9374178e-02   5.8197490e-01   5.3319752e+01
   2.8138562e-02   1.8458556e-02   9.6648966e-03   3.1859364e-02   5.7872266e-01   5.0883292e+01
   2.8878524e-02   2.0008202e-02   1.0296320e-02   3.4361768e-02   5.6480152e-01   4.7044380e+01
   3.0058974e-02   2.1734130e-02   1.1104654e-02   3.6888788e-02   5.6544675e-01   4.2600628e+01
   3.1658608e-02   2.3638896e-02   1.2105904e-02   3.9466068e-02   5.7148206e-01   3.8986905e+01
   3.3642916e-02   2.5712786e-02   1.3313759e-02   4.2089324e-02   5.7061837e-01   3.5406770e+01
   3.5965318e-02   2.7921142e-02   1.4745131e-02   4.4728312e-02   5.7421592e-01   3.0785488e+01
   3.8574050e-02   3.0218336e-02   1.6420000e-02   4.7349794e-02   5.6712336e-01   2.4259476e+01
   4.1411610e-02   3.2581606e-02   1.8353062e-02   4.9925696e-02   5.6768438e-01   1.8083873e+01
   4.4422084e-02   3.4997596e-02   2.0550294e-02   5.2424496e-02   5.6792512e-01   1.4065342e+01
   4.7560678e-02   3.7470496e-02   2.3012054e-02   5.4807282e-02   5.7014356e-01   9.2154916e+00
   5.0778134e-02   4.0024890e-02   2.5749264e-02   5.7043440e-02   5.7976211e-01   4.7617421e+00
   5.4028342e-02   4.2671184e-02   2.8786648e-02   5.9105040e-02   5.6891401e-01   2.6420055e+00
   5.7296692e-02   4.5418140e-02   3.2140376e-02   6.0994226e-02   5.7194573e-01   1.4740872e+00
   6.0626712e-02   4.8272250e-02   3.5812518e-02   6.2741372e-02   5.7021155e-01   1.2411503e+00
   6.4103510e-02   5.1267164e-02   3.9797358e-02   6.4343766e-02   5.7137555e-01   1.3091314e+00
   6.7783604e-02   5.4478706e-02   4.4088038e-02   6.5762246e-02   5.6190308e-01   1.2764027e+00
   7.1689548e-02   5.7960804e-02   4.8668296e-02   6.6933788e-02   5.5018753e-01   1.3249416e+00
   7.5839598e-02   6.1751986e-02   5.3488242e-02   6.7781796e-02   5.8349594e-01   1.2958139e+00
   8.0245868e-02   6.5885322e-02   5.8468474e-02   6.8233036e-02   5.5719211e-01   1.3202975e+00
   8.4923008e-02   7.0342948e-02   6.3526028e-02   6.8253090e-02   5.7158290e-01   1.3004506e+00
   8.9871362e-02   7.5051660e-02   6.8583770e-02   6.7876436e-02   5.7067540e-01   1.3048159e+00
   9.5034332e-02   7.9908480e-02   7.3533882e-02   6.7175460e-02   5.6072225e-01   1.3241041e+00
   1.0031144e-01   8.4788694e-02   7.8228590e-02   6.6249156e-02   5.9004133e-01   1.3092379e+00
   1.0558097e-01   8.9529988e-02   8.2513514e-02   6.5187104e-02   5.3724773e-01   1.3258662e+00
   1.1068095e-01   9.3937738e-02   8.6231970e-02   6.4029364e-02   6.0335969e-01   1.3287712e+00
   1.1544557e-01   9.7824992e-02   8.9204934e-02   6.2835536e-02   5.3693587e-01   1.3182095e+00
   1.1972040e-01   1.0101368e-01   9.1204772e-02   6.1728182e-02   5.4682050e-01   1.3086303e+00
   1.2334272e-01   1.0333663e-01   9.2063820e-02   6.0866168e-02   5.2248774e-01   1.3161031e+00
   1.2622852e-01   1.0465798e-01   9.1788204e-02   6.0407108e-02   3.7566823e-01   1.3165312e+00
   1.2840885e-01   1.0487277e-01   9.0500284e-02   6.0474388e-02   5.4324724e-01   1.3110912e+00
   1.2994304e-01   1.0399715e-01   8.8406944e-02   6.1156642e-02   1.6684034e-01   1.3151546e+00
   1.3086898e-01   1.0217592e-01   8.5756930e-02   6.2512830e-02   9.8121551e-01   1.3247178e+00
   1.3118009e-01   9.9575430e-02   8.2759588e-02   6.4569858e-02   6.7492694e+00   1.3161338e+00
   1.3081017e-01   9.6400368e-02   7.9558888e-02   6.7307616e-02   2.0532229e+01   1.3117439e+00
   1.2970764e-01   9.2859594e-02   7.6252742e-02   7.0671398e-02   3.8812155e+01   1.3199813e+00
   1.2784310e-01   8.9115748e-02   7.2951252e-02   7.4595262e-02   5.3992473e+01   1.3033253e+00
   1.2513430e-01   8.5328686e-02   6.9767616e-02   7.8987164e-02   6.6105130e+01   1.3109861e+00
   1.2151725e-01   8.1656204e-02   6.6764846e-02   8.3727352e-02   7.5928151e+01   1.3133174e+00
   1.1698365e-01   7.8227268e-02   6.3966628e-02   8.8637638e-02   8.3448203e+01   1.3027465e+00
   1.1155836e-01   7.5110020e-02   6.1404446e-02   9.3510790e-02   8.8956713e+01   1.3157846e+00
   1.0537650e-01   7.2323990e-02   5.9133344e-02   9.8249560e-02   9.2424160e+01   1.3105616e+00
   9.8668392e-02   6.9843416e-02   5.7200222e-02   1.0283066e-01   9.5913350e+01   1.3124912e+00
   9.1682204e-02   6.7577770e-02   5.5623688e-02   1.0719835e-01   9.8713483e+01   1.3174623e+00
   8.4635284e-02   6.5413738e-02   5.4404364e-02   1.1135639e-01   1.0067793e+02   1.3114195e+00
   7.7687894e-02   6.3243156e-02   5.3528622e-02   1.1540446e-01   1.0262040e+02   1.3162956e+00
   7.0982816e-02   6.1027150e-02   5.2958730e-02   1.1940789e-01   1.0364443e+02   1.3157373e+00
   6.4641324e-02   5.8812518e-02   5.2628926e-02   1.2336012e-01   1.0414540e+02   1.3097425e+00
   5.8729658e-02   5.6637822e-02   5.2457322e-02   1.2723460e-01   1.0428627e+02   1.3140157e+00
   5.3269686e-02   5.4567826e-02   5.2357310e-02   1.3100904e-01   1.0413795e+02   1.3211551e+00
   4.8273088e-02   5.2732526e-02   5.2236744e-02   1.3462572e-01   1.0422461e+02   1.3140679e+00
   4.3763786e-02   5.1256558e-02   5.1989512e-02   1.3794077e-01   1.0424914e+02   1.3160284e+00
   3.9757992e-02   5.0254488e-02   5.1496944e-02   1.4074982e-01   1.0426736e+02   1.3169572e+00
   3.6252896e-02   4.9842606e-02   5.0675490e-02   1.4282249e-01   1.0431320e+02   1.3110660e+00
   3.3230536e-02   5.0113480e-02   4.9494526e-02   1.4396447e-01   1.0430043e+02   1.3171200e+00
   3.0662224e-02   5.1122894e-02   4.7939528e-02   1.4396032e-01   1.0439858e+02   1.3218535e+00
   2.8518288e-02   5.2884668e-02   4.6037196e-02   1.4261190e-01   1.0426145e+02   1.3307219e+00
   2.6763208e-02   5.5378952e-02   4.3868438e-02   1.4001209e-01   1.0426151e+02   1.3267480e+00
   2.5352018e-02   5.8566594e-02   4.1515846e-02   1.3642877e-01   1.0462556e+02   1.3291470e+00
   2.4234712e-02   6.2403084e-02   3.9052744e-02   1.3209633e-01   1.0482511e+02   1.3353703e+00
   2.3355496e-02   6.6826868e-02   3.6559444e-02   1.2720699e-01   1.0504695e+02   1.3204983e+00
   2.2656256e-02   7.1739458e-02   3.4113912e-02   1.2187529e-01   1.0507896e+02   1.3269724e+00
   2.2090450e-02   7.7027244e-02   3.1776358e-02   1.1621314e-01   1.0501860e+02   1.3345326e+00
   2.1629974e-02   8.2550406e-02   2.9588206e-02   1.1031301e-01   1.0499942e+02   1.3308885e+00
   2.1260214e-02   8.8128854e-02   2.7570384e-02   1.0425147e-01   1.0471506e+02   1.3270207e+00
   2.0973772e-02   9.3583044e-02   2.5724080e-02   9.8213918e-02   1.0459099e+02   1.3203111e+00
   2.0765900e-02   9.8730634e-02   2.4041694e-02   9.2419990e-02   1.0414679e+02   1.3262487e+00
   2.0631722e-02   1.0338669e-01   2.2513912e-02   8.7014198e-02   1.0341711e+02   1.3255136e+00
   2.0565470e-02   1.0740629e-01   2.1141632e-02   8.2065284e-02   1.0286273e+02   1.3215544e+00
   2.0559428e-02   1.1066767e-01   1.9939109e-02   7.7594910e-02   1.0193880e+02   1.3215809e+00
   2.0603524e-02   1.1306381e-01   1.8923039e-02   7.3618692e-02   1.0072613e+02   1.3267901e+00
   2.0688256e-02   1.1456003e-01   1.8105891e-02   7.0140212e-02   9.9177695e+01   1.3351808e+00
   2.0803392e-02   1.1516883e-01   1.7489999e-02   6.7113110e-02   9.7411714e+01   1.3257019e+00
   2.0937540e-02   1.1486801e-01   1.7067614e-02   6.4440950e-02   9.4901886e+01   1.3236321e+00
   2.1082284e-02   1.1357366e-01   1.6824684e-02   6.2010152e-02   9.1707728e+01   1.3272124e+00
   2.1231034e-02   1.1118727e-01   1.6739509e-02   5.9716100e-02   8.9141493e+01   1.3162634e+00
   2.1376494e-02   1.0769370e-01   1.6779730e-02   5.7461596e-02   8.6848750e+01   1.3133149e+00
   2.1512018e-02   1.0317112e-01   1.6907143e-02   5.5136992e-02   8.3931027e+01   1.3262026e+00
   2.1635136e-02   9.7785574e-02   1.7086885e-02   5.2660102e-02   8.0197656e+01   1.3271302e+00
   2.1746596e-02   9.1774272e-02   1.7287953e-02   5.0028538e-02   7.7424661e+01   1.3235368e+00
   2.1847678e-02   8.5351234e-02   1.7479472e-02   4.7277372e-02   7.5011200e+01   1.3276986e+00
   2.1942602e-02   7.8701802e-02   1.7630841e-02   4.4452242e-02   7.1851070e+01   1.3234716e+00
   2.2037840e-02   7.2019024e-02   1.7715800e-02   4.1631096e-02   6.9324615e+01   1.3325054e+00
   2.2138446e-02   6.5487850e-02   1.7714172e-02   3.8903656e-02   6.5690966e+01   1.3290616e+00
   2.2244954e-02   5.9258088e-02   1.7621725e-02   3.6339486e-02   6.2247263e+01   1.3194260e+00
   2.2354090e-02   5.3441662e-02   1.7454837e-02   3.3977508e-02   6.0412708e+01   1.3334473e+00
   2.2464640e-02   4.8122278e-02   1.7230677e-02   3.1838278e-02   5.7623500e+01   1.3291875e+00
   2.2576644e-02   4.3342094e-02   1.6958883e-02   2.9939910e-02   5.4815424e+01   1.3311473e+00
   2.2688864e-02   3.9106402e-02   1.6653717e-02   2.8289522e-02   5.2294557e+01   1.3296510e+00
   2.2802974e-02   3.5417372e-02   1.6336907e-02   2.6871554e-02   4.8448686e+01   1.3214345e+00
   2.2924768e-02   3.2291146e-02   1.6025987e-02   2.5648274e-02   4.4967677e+01   1.3367510e+00
   2.3063324e-02   2.9735232e-02   1.5728590e-02   2.4565494e-02   4.2905902e+01   1.3325548e+00
   2.3229666e-02   2.7742586e-02   1.5449104e-02   2.3568572e-02   4.0176725e+01   1.3280829e+00
   2.3433532e-02   2.6316660e-02   1.5192891e-02   2.2629796e-02   3.7994613e+01   1.3253591e+00
   2.3682206e-02   2.5459412e-02   1.4961347e-02   2.1744716e-02   3.6503583e+01   1.3266622e+00
   2.3979532e-02   2.5155280e-02   1.4750516e-02   2.0911418e-02   3.3751849e+01   1.3412651e+00
   2.4327174e-02   2.5380434e-02   1.4562586e-02   2.0133232e-02   3.1528337e+01   1.3285485e+00
   2.4726748e-02   2.6105030e-02   1.4409032e-02   1.9414883e-02   2.9018889e+01   1.3227951e+00
   2.5179812e-02   2.7302238e-02   1.4301953e-02   1.8751787e-02   2.6572731e+01   1.3248763e+00
   2.5685904e-02   2.8952268e-02   1.4248655e-02   1.8133142e-02   2.4907750e+01   1.3253588e+00
   2.6238738e-02   3.1027076e-02   1.4251337e-02   1.7557813e-02   2.2459515e+01   1.3304079e+00
   2.6827118e-02   3.3485448e-02   1.4312383e-02   1.7037426e-02   2.0204394e+01   1.3193827e+00
   2.7438148e-02   3.6274824e-02   1.4432607e-02   1.6577283e-02   1.7252574e+01   1.3256611e+00
   2.8055780e-02   3.9335238e-02   1.4607468e-02   1.6171796e-02   1.4698756e+01   1.3271652e+00
   2.8662704e-02   4.2604862e-02   1.4831295e-02   1.5813219e-02   1.3784051e+01   1.3191551e+00
   2.9252322e-02   4.6016534e-02   1.5095369e-02   1.5493275e-02   1.2581656e+01   1.3284934e+00
   2.9829854e-02   4.9495920e-02   1.5385156e-02   1.5202018e-02   1.1162154e+01   1.3275016e+00
   3.0400912e-02   5.2962202e-02   1.5685244e-02   1.4927099e-02   9.9634244e+00   1.3322031e+00
   3.0966806e-02   5.6367836e-02   1.5981357e-02   1.4652135e-02   9.5297968e+00   1.3253831e+00
   3.1519188e-02   5.9720532e-02   1.6256479e-02   1.4361401e-02   8.8471492e+00   1.3193364e+00
   3.2047278e-02   6.3028738e-02   1.6491656e-02   1.4054739e-02   7.4389379e+00   1.3240258e+00
   3.2552532e-02   6.6290974e-02   1.6674172e-02   1.3747297e-02   6.7527981e+00   1.3210293e+00
   3.3039856e-02   6.9513344e-02   1.6793324e-02   1.3454678e-02   5.7155429e+00   1.3265626e+00
   3.3509200e-02   7.2693866e-02   1.6835489e-02   1.3193921e-02   4.4218280e+00   1.3076798e+00
   3.3956754e-02   7.5796472e-02   1.6795144e-02   1.2985081e-02   4.3952828e+00   1.3180148e+00
   3.4373338e-02   7.8750442e-02   1.6672963e-02   1.2843640e-02   4.3092734e+00   1.3183867e+00
   3.4748422e-02   8.1474014e-02   1.6462056e-02   1.2781377e-02   3.7228758e+00   1.3114104e+00
   3.5069566e-02   8.3852736e-02   1.6148144e-02   1.2807768e-02   3.4480561e+00   1.3169804e+00
   3.5320632e-02   8.5784904e-02   1.5728697e-02   1.2926141e-02   3.6531506e+00   1.2965014e+00
   3.5494622e-02   8.7239164e-02   1.5221323e-02   1.3133657e-02   4.5060873e+00   1.3477435e+00
   3.5600260e-02   8.8204360e-02   1.4650783e-02   1.3421009e-02   4.6284537e+00   1.3100946e+00
   3.5651530e-02   8.8663380e-02   1.4046114e-02   1.3775650e-02   4.4033820e+00   1.3299310e+00
   3.5658578e-02   8.8580712e-02   1.3437235e-02   1.4187599e-02   4.5468910e+00   1.3385104e+00
   3.5620682e-02   8.7917422e-02   1.2848217e-02   1.4645027e-02   3.9718083e+00   1.2803356e+00
   3.5522290e-02   8.6643298e-02   1.2299016e-02   1.5126742e-02   3.9009010e+00   1.3685095e+00
   3.5337106e-02   8.4756558e-02   1.1805728e-02   1.5597893e-02   4.0611329e+00   1.2657398e+00
   3.5032608e-02   8.2378508e-02   1.1383588e-02   1.6029146e-02   3.7715061e+00   1.3525489e+00
   3.4577634e-02   7.9710306e-02   1.1046085e-02   1.6413804e-02   3.7751109e+00   1.2968285e+00
   3.3951824e-02   7.6937638e-02   1.0801277e-02   1.6749934e-02   3.6270088e+00   1.2850156e+00
   3.3153334e-02   7.4239032e-02   1.0654404e-02   1.7037538e-02   3.6580280e+00   1.3952669e+00
   3.2201196e-02   7.1761110e-02   1.0610553e-02   1.7282283e-02   3.4618557e+00   1.2026341e+00
   3.1125330e-02   6.9607964e-02   1.0675436e-02   1.7488805e-02   3.1051774e+00   1.4665435e+00
   2.9958296e-02   6.7885764e-02   1.0854384e-02   1.7661077e-02   3.0933626e+00   1.0617333e+00
   2.8736228e-02   6.6720832e-02   1.1153618e-02   1.7797426e-02   2.8192477e+00   1.2958791e+00
   2.7491838e-02   6.6240520e-02   1.1580179e-02   1.7894447e-02   2.7559562e+00   1.0663261e+00
   2.6251488e-02   6.6561132e-02   1.2137862e-02   1.7950098e-02   2.7677886e+00   9.3149230e-01
   2.5045964e-02   6.7802636e-02   1.2826593e-02   1.7959268e-02   2.4991845e+00   1.4424572e+00
   2.3909590e-02   7.0069494e-02   1.3642472e-02   1.7918278e-02   2.1177449e+00   2.9884768e-01
   2.2873282e-02   7.3411850e-02   1.4577578e-02   1.7823602e-02   1.6347391e+00   1.6321304e+01
   2.1963332e-02   7.7817534e-02   1.5621160e-02   1.7671552e-02   1.4835616e+00   4.8736723e+01
   2.1203840e-02   8.3207284e-02   1.6760904e-02   1.7466750e-02   1.3684681e+00   7.1468795e+01
   2.0621204e-02   8.9446216e-02   1.7982153e-02   1.7218619e-02   1.2217623e+00   8.4214908e+01
   2.0243450e-02   9.6345354e-02   1.9263077e-02   1.6932609e-02   1.2052102e+00   9.2634514e+01
   2.0098474e-02   1.0363946e-01   2.0573146e-02   1.6625109e-02   1.2107144e+00   9.7601433e+01
   2.0213538e-02   1.1101583e-01   2.1879190e-02   1.6333171e-02   1.3756885e+00   1.0088844e+02
   2.0616840e-02   1.1816880e-01   2.3148888e-02   1.6094710e-02   1.3744790e+00   1.0331063e+02
   2.1338126e-02   1.2479248e-01   2.4349086e-02   1.5939858e-02   1.3179721e+00   1.0617856e+02
   2.2409314e-02   1.3052860e-01   2.5442534e-02   1.5897313e-02   1.3320881e+00   1.0850142e+02
   2.3865292e-02   1.3504115e-01   2.6389146e-02   1.5992599e-02   1.2276419e+00   1.1073537e+02
   2.5740086e-02   1.3816385e-01   2.7160422e-02   1.6243106e-02   1.2987473e+00   1.1280112e+02
   2.8063880e-02   1.3993654e-01   2.7745054e-02   1.6663789e-02   1.1447116e+00   1.1448925e+02
   3.0859662e-02   1.4063344e-01   2.8151050e-02   1.7272682e-02   6.3659544e-01   1.1563747e+02
   3.4139938e-02   1.4065576e-01   2.8411758e-02   1.8086268e-02   5.2290946e-01   1.1589518e+02
   3.7901348e-02   1.4031266e-01   2.8568048e-02   1.9114418e-02   5.7721255e-01   1.1610874e+02
   4.2120048e-02   1.3977919e-01   2.8657592e-02   2.0352862e-02   5.4088213e-01   1.1614506e+02
   4.6749198e-02   1.3912503e-01   2.8718378e-02   2.1783674e-02   5.6958127e-01   1.1611728e+02
   5.1712730e-02   1.3836299e-01   2.8776520e-02   2.3382024e-02   5.6655634e-01   1.1594207e+02
   5.6898562e-02   1.3746135e-01   2.8848940e-02   2.5130398e-02   5.7626390e-01   1.1552547e+02
   6.2164872e-02   1.3630586e-01   2.8959562e-02   2.7027198e-02   5.8023942e-01   1.1531169e+02
   6.7360320e-02   1.3472135e-01   2.9134460e-02   2.9072884e-02   5.6430351e-01   1.1520994e+02
   7.2335076e-02   1.3255401e-01   2.9400548e-02   3.1274592e-02   5.7255840e-01   1.1520287e+02
   7.6998900e-02   1.2977392e-01   2.9786736e-02   3.3646850e-02   5.8077589e-01   1.1515599e+02
   8.1366402e-02   1.2640339e-01   3.0310512e-02   3.6190486e-02   5.7504402e-01   1.1507647e+02
   8.5482426e-02   1.2236565e-01   3.0969400e-02   3.8886426e-02   5.7236209e-01   1.1507237e+02
   8.9378100e-02   1.1759125e-01   3.1746616e-02   4.1702492e-02   5.9131932e-01   1.1503889e+02
   9.3084302e-02   1.1218357e-01   3.2621480e-02   4.4595486e-02   5.8167579e-01   1.1505151e+02
   9.6638140e-02   1.0632943e-01   3.3561660e-02   4.7494588e-02   5.8085610e-01   1.1504995e+02
   1.0007765e-01   1.0017555e-01   3.4522178e-02   5.0297568e-02   5.8756326e-01   1.1499262e+02
   1.0338892e-01   9.3810282e-02   3.5450342e-02   5.2901652e-02   5.6346540e-01   1.1497473e+02
   1.0648722e-01   8.7317388e-02   3.6286982e-02   5.5236392e-02   5.8044531e-01   1.1498404e+02
   1.0924770e-01   8.0815412e-02   3.6997966e-02   5.7226294e-02   5.8337479e-01   1.1491592e+02
   1.1154781e-01   7.4391148e-02   3.7573508e-02   5.8775114e-02   5.7125827e-01   1.1471767e+02
   1.1327623e-01   6.8092996e-02   3.8000132e-02   5.9862664e-02   5.9277214e-01   1.1448935e+02
   1.1432108e-01   6.1979360e-02   3.8256166e-02   6.0536586e-02   5.8630932e-01   1.1425254e+02
   1.1461933e-01   5.6112148e-02   3.8293290e-02   6.0852200e-02   5.8225963e-01   1.1394780e+02
   1.1420226e-01   5.0538126e-02   3.8055328e-02   6.0889976e-02   5.8697278e-01   1.1353803e+02
   1.1318827e-01   4.5316966e-02   3.7520004e-02   6.0715072e-02   5.7590575e-01   1.1302297e+02
   1.1171856e-01   4.0529614e-02   3.6693282e-02   6.0353694e-02   5.7204874e-01   1.1245645e+02
   1.0990281e-01   3.6235486e-02   3.5609474e-02   5.9812314e-02   5.7133431e-01   1.1173551e+02
   1.0783609e-01   3.2474390e-02   3.4329328e-02   5.9061804e-02   5.7009389e-01   1.1079333e+02
   1.0560865e-01   2.9279624e-02   3.2904468e-02   5.8040184e-02   5.6985409e-01   1.0976099e+02
   1.0330700e-01   2.6688976e-02   3.1363510e-02   5.6695178e-02   5.6877395e-01   1.0838074e+02
   1.0100855e-01   2.4749634e-02   2.9744744e-02   5.5011598e-02   5.6783383e-01   1.0646437e+02
   9.8742978e-02   2.3496386e-02   2.8106854e-02   5.2998412e-02   5.7718713e-01   1.0457192e+02
   9.6483456e-02   2.2964520e-02   2.6498860e-02   5.0671724e-02   5.7392714e-01   1.0267404e+02
   9.4184360e-02   2.3199506e-02   2.4952708e-02   4.8045768e-02   5.6903648e-01   1.0024727e+02
   9.1820920e-02   2.4243762e-02   2.3492308e-02   4.5154076e-02   5.7537903e-01   9.7736799e+01
   8.9408208e-02   2.6136578e-02   2.2137066e-02   4.2059604e-02   5.7088533e-01   9.5600018e+01
   8.6991726e-02   2.8904728e-02   2.0900126e-02   3.8818130e-02   5.7834841e-01   9.3725531e+01
   8.4642372e-02   3.2550934e-02   1.9781766e-02   3.5495828e-02   5.7498839e-01   9.1828304e+01
   8.2439486e-02   3.7059744e-02   1.8776213e-02   3.2194588e-02   5.6512874e-01   8.9686826e+01
   8.0425008e-02   4.2398990e-02   1.7880779e-02   2.9009618e-02   5.7698335e-01   8.7207310e+01
   7.8595650e-02   4.8506900e-02   1.7092060e-02   2.6010494e-02   5.7501175e-01   8.5007636e+01
   7.6909142e-02   5.5288112e-02   1.6399884e-02   2.3255556e-02   5.6312768e-01   8.3195442e+01
   7.5289200e-02   6.2599216e-02   1.5786529e-02   2.0798280e-02   5.6885690e-01   8.0879787e+01
   7.3661330e-02   7.0235222e-02   1.5233461e-02   1.8684350e-02   5.7510497e-01   7.9026451e+01
   7.1956028e-02   7.7955714e-02   1.4725760e-02   1.6943890e-02   5.6659013e-01   7.7139864e+01
   7.0088120e-02   8.5487852e-02   1.4247052e-02   1.5591755e-02   5.6304042e-01   7.4156840e+01
   6.7990178e-02   9.2515942e-02   1.3781265e-02   1.4635703e-02   5.6643442e-01   7.1655780e+01
   6.5646098e-02   9.8723588e-02   1.3318934e-02   1.4083759e-02   5.6790390e-01   6.9440111e+01
   6.3071604e-02   1.0384441e-01   1.2853595e-02   1.3939126e-02   5.6772834e-01   6.6818782e+01
   6.0296156e-02   1.0767899e-01   1.2381537e-02   1.4194502e-02   5.7144373e-01   6.4252796e+01
   5.7368478e-02   1.1013716e-01   1.1908102e-02   1.4828823e-02   5.7691386e-01   6.1915892e+01
   5.4354708e-02   1.1123587e-01   1.1443724e-02   1.5808627e-02   5.7165028e-01   6.0519678e+01
   5.1330226e-02   1.1099611e-01   1.0997522e-02   1.7095225e-02   5.6994165e-01   5.9068982e+01
   4.8385358e-02   1.0946418e-01   1.0579042e-02   1.8638665e-02   5.7093152e-01   5.6066584e+01
   4.5620404e-02   1.0673675e-01   1.0198035e-02   2.0386242e-02   5.7241302e-01   5.3142776e+01
   4.3126444e-02   1.0291779e-01   9.8632058e-03   2.2293522e-02   5.8050672e-01   5.0132550e+01
   4.0990590e-02   9.8190396e-02   9.5828120e-03   2.4322616e-02   5.7773201e-01   4.6524913e+01
   3.9303194e-02   9.2786386e-02   9.3652456e-03   2.6448604e-02   5.7153197e-01   4.3039783e+01
   3.8143520e-02   8.6902826e-02   9.2217618e-03   2.8654570e-02   5.8111607e-01   3.9305765e+01
   3.7568348e-02   8.0697950e-02   9.1653352e-03   3.0918728e-02   5.8413475e-01   3.7073196e+01
   3.7607282e-02   7.4276420e-02   9.2076400e-03   3.3201734e-02   5.7085426e-01   3.4352571e+01
   3.8263794e-02   6.7743620e-02   9.3588692e-03   3.5454962e-02   5.7181542e-01   3.0146367e+01
   3.9516888e-02   6.1254934e-02   9.6277026e-03   3.7638008e-02   5.7480362e-01   2.7240941e+01
   4.1319310e-02   5.4993968e-02   1.0023370e-02   3.9732750e-02   5.7240230e-01   2.2774464e+01
   4.3600510e-02   4.9145432e-02   1.0555987e-02   4.1749276e-02   5.7449317e-01   1.7224407e+01
   4.6267954e-02   4.3869656e-02   1.1236394e-02   4.3692400e-02   5.6484410e-01   1.4381568e+01
   4.9212908e-02   3.9289498e-02   1.2076889e-02   4.5552698e-02   5.6463926e-01   1.1939071e+01
   5.2321980e-02   3.5494058e-02   1.3089853e-02   4.7326722e-02   5.6990873e-01   8.0945341e+00
   5.5483210e-02   3.2562480e-02   1.4287321e-02   4.9026240e-02   5.6321886e-01   5.1108535e+00
   5.8587598e-02   3.0561396e-02   1.5678566e-02   5.0660174e-02   5.7893102e-01   3.3045351e+00
   6.1537958e-02   2.9529178e-02   1.7269316e-02   5.2224668e-02   5.7915963e-01   1.7152217e+00
   6.4264752e-02   2.9490764e-02   1.9066443e-02   5.3729992e-02   5.7075387e-01   1.2082583e+00
   6.6726700e-02   3.0465492e-02   2.1084458e-02   5.5182590e-02   5.8785148e-01   1.3364245e+00
   6.8902886e-02   3.2464280e-02   2.3340030e-02   5.6559924e-02   5.7193184e-01   1.2707846e+00
   7.0800202e-02   3.5474682e-02   2.5838540e-02   5.7807038e-02   5.5666920e-01   1.3131311e+00
   7.2488966e-02   3.9453700e-02   2.8581462e-02   5.8868192e-02   5.6017560e-01   1.3093104e+00
   7.4099824e-02   4.4341912e-02   3.1573940e-02   5.9725468e-02   5.5869394e-01   1.3078232e+00
   7.5757434e-02   5.0062186e-02   3.4810754e-02   6.0364010e-02   5.5945712e-01   1.3292981e+00
   7.7566758e-02   5.6513486e-02   3.8263704e-02   6.0758228e-02   5.5405877e-01   1.3076000e+00
   7.9635676e-02   6.3562382e-02   4.1879908e-02   6.0887712e-02   5.7650831e-01   1.3147146e+00
   8.2057562e-02   7.1035118e-02   4.5595190e-02   6.0746560e-02   5.6585644e-01   1.3103009e+00
   8.4882352e-02   7.8739870e-02   4.9358760e-02   6.0343030e-02   5.6733218e-01   1.3184993e+00
   8.8100538e-02   8.6488042e-02   5.3118374e-02   5.9681912e-02   5.6924205e-01   1.3103963e+00
   9.1634570e-02   9.4074702e-02   5.6793772e-02   5.8787182e-02   5.4186248e-01   1.3104948e+00
   9.5369178e-02   1.0125697e-01   6.0307920e-02   5.7716392e-02   5.9958783e-01   1.3223397e+00
   9.9222668e-02   1.0781394e-01   6.3584112e-02   5.6529570e-02   5.4808383e-01   1.3064529e+00
   1.0313637e-01   1.1357323e-01   6.6515836e-02   5.5274540e-02   5.7041367e-01   1.3131858e+00
   1.0703716e-01   1.1832276e-01   6.8972912e-02   5.4014878e-02   5.8110760e-01   1.3168247e+00
   1.1086043e-01   1.2187205e-01   7.0819188e-02   5.2835722e-02   5.2268155e-01   1.3049564e+00
   1.1453988e-01   1.2415191e-01   7.1988530e-02   5.1803166e-02   5.6719555e-01   1.3108009e+00
   1.1799067e-01   1.2513203e-01   7.2490054e-02   5.0968102e-02   3.9057511e-01   1.3069491e+00
   1.2109617e-01   1.2481869e-01   7.2354180e-02   5.0387034e-02   5.0417627e-01   1.3075792e+00
   1.2373101e-01   1.2331086e-01   7.1677418e-02   5.0111514e-02   3.0856920e-01   1.3167516e+00
   1.2581520e-01   1.2074389e-01   7.0603142e-02   5.0189606e-02   3.5629666e-01   1.3094821e+00
   1.2729659e-01   1.1725131e-01   6.9236192e-02   5.0665246e-02   4.0449423e+00   1.3100812e+00
   1.2815435e-01   1.1300680e-01   6.7634944e-02   5.1571900e-02   1.4436549e+01   1.3072402e+00
   1.2837600e-01   1.0823237e-01   6.5824242e-02   5.2924330e-02   3.0993066e+01   1.2999456e+00
   1.2790116e-01   1.0315413e-01   6.3815834e-02   5.4698592e-02   4.8148761e+01   1.3019817e+00
   1.2666358e-01   9.7990016e-02   6.1628182e-02   5.6834716e-02   6.2913880e+01   1.2991450e+00
   1.2465164e-01   9.2943692e-02   5.9278960e-02   5.9289764e-02   7.4216834e+01   1.3060536e+00
   1.2194431e-01   8.8168254e-02   5.6816764e-02   6.2053782e-02   8.2068445e+01   1.3104370e+00
   1.1867923e-01   8.3742126e-02   5.4330372e-02   6.5088444e-02   8.8041710e+01   1.3060559e+00
   1.1496226e-01   7.9664622e-02   5.1896734e-02   6.8377330e-02   9.2375755e+01   1.3003288e+00
   1.1083205e-01   7.5851348e-02   4.9564274e-02   7.1995916e-02   9.6336224e+01   1.3020885e+00
   1.0631646e-01   7.2190392e-02   4.7368592e-02   7.6015444e-02   9.9682528e+01   1.3103696e+00
   1.0149889e-01   6.8615970e-02   4.5351966e-02   8.0444296e-02   1.0219521e+02   1.2938023e+00
   9.6489930e-02   6.5105362e-02   4.3557958e-02   8.5265404e-02   1.0420743e+02   1.2990593e+00
   9.1379528e-02   6.1670756e-02   4.2010472e-02   9.0491390e-02   1.0558503e+02   1.3182614e+00
   8.6212114e-02   5.8349162e-02   4.0701812e-02   9.6149942e-02   1.0671537e+02   1.3067791e+00
   8.0994520e-02   5.5200018e-02   3.9596034e-02   1.0221014e-01   1.0733787e+02   1.3238585e+00
   7.5758196e-02   5.2332430e-02   3.8661528e-02   1.0860853e-01   1.0778694e+02   1.3291035e+00
   7.0570906e-02   4.9863896e-02   3.7869888e-02   1.1528528e-01   1.0796561e+02   1.3112222e+00
   6.5498292e-02   4.7878552e-02   3.7172748e-02   1.2216551e-01   1.0793162e+02   1.3279901e+00
   6.0595294e-02   4.6455954e-02   3.6496346e-02   1.2909803e-01   1.0824914e+02   1.3247237e+00
   5.5903678e-02   4.5664182e-02   3.5760292e-02   1.3582447e-01   1.0832400e+02   1.3166426e+00
   5.1454330e-02   4.5532368e-02   3.4918952e-02   1.4203033e-01   1.0822722e+02   1.3257350e+00
   4.7282640e-02   4.6057984e-02   3.3944328e-02   1.4740912e-01   1.0821677e+02   1.3208869e+00
   4.3417848e-02   4.7207852e-02   3.2818986e-02   1.5168789e-01   1.0807063e+02   1.3253362e+00
   3.9875820e-02   4.8913072e-02   3.1570498e-02   1.5453965e-01   1.0805935e+02   1.3294132e+00
   3.6675780e-02   5.1070452e-02   3.0244128e-02   1.5575604e-01   1.0812747e+02   1.3273046e+00
   3.3850266e-02   5.3578228e-02   2.8872920e-02   1.5545764e-01   1.0815873e+02   1.3317832e+00
   3.1437366e-02   5.6367796e-02   2.7474556e-02   1.5382124e-01   1.0820812e+02   1.3239807e+00
   2.9461054e-02   5.9362708e-02   2.6063752e-02   1.5094671e-01   1.0826394e+02   1.3199502e+00
   2.7928054e-02   6.2458258e-02   2.4674396e-02   1.4695411e-01   1.0839588e+02   1.3281295e+00
   2.6843766e-02   6.5526456e-02   2.3344824e-02   1.4198306e-01   1.0849631e+02   1.3231444e+00
   2.6216694e-02   6.8436962e-02   2.2100642e-02   1.3618755e-01   1.0851550e+02   1.3265235e+00
   2.6049580e-02   7.1120802e-02   2.0953586e-02   1.2967029e-01   1.0841022e+02   1.3326681e+00
   2.6339514e-02   7.3544492e-02   1.9911030e-02   1.2253642e-01   1.0826403e+02   1.3208103e+00
   2.7078276e-02   7.5672678e-02   1.8984372e-02   1.1501008e-01   1.0806612e+02   1.3142239e+00
   2.8260952e-02   7.7507958e-02   1.8183022e-02   1.0733840e-01   1.0769874e+02   1.3189075e+00
   2.9900980e-02   7.9052244e-02   1.7517910e-02   9.9728332e-02   1.0730906e+02   1.3250335e+00
   3.2012592e-02   8.0253170e-02   1.7001974e-02   9.2407408e-02   1.0656447e+02   1.3269956e+00
   3.4603484e-02   8.1042698e-02   1.6642375e-02   8.5604024e-02   1.0556580e+02   1.3260723e+00
   3.7679180e-02   8.1371900e-02   1.6442374e-02   7.9481692e-02   1.0433050e+02   1.3224294e+00
   4.1230394e-02   8.1186316e-02   1.6405234e-02   7.4112898e-02   1.0256100e+02   1.3232238e+00
   4.5237958e-02   8.0417190e-02   1.6531492e-02   6.9490684e-02   1.0054824e+02   1.3163834e+00
   4.9665208e-02   7.9036292e-02   1.6819927e-02   6.5568220e-02   9.7863109e+01   1.3166671e+00
   5.4451384e-02   7.7077372e-02   1.7270997e-02   6.2291354e-02   9.4978526e+01   1.3267578e+00
   5.9516186e-02   7.4613208e-02   1.7878741e-02   5.9598982e-02   9.2400124e+01   1.3114875e+00
   6.4759478e-02   7.1731116e-02   1.8625011e-02   5.7389972e-02   8.9776018e+01   1.3082407e+00
   7.0071510e-02   6.8509414e-02   1.9483831e-02   5.5528196e-02   8.7077530e+01   1.3217541e+00
   7.5320300e-02   6.5038282e-02   2.0420758e-02   5.3928326e-02   8.3787240e+01   1.3270864e+00
   8.0360336e-02   6.1430642e-02   2.1394172e-02   5.2561158e-02   8.0681208e+01   1.3272713e+00
   8.5048028e-02   5.7789182e-02   2.2354648e-02   5.1371528e-02   7.7759374e+01   1.3248183e+00
   8.9247814e-02   5.4181808e-02   2.3234980e-02   5.0279188e-02   7.4324280e+01   1.3290548e+00
   9.2841862e-02   5.0632238e-02   2.3968744e-02   4.9227886e-02   7.1124547e+01   1.3258320e+00
   9.5706544e-02   4.7141886e-02   2.4516442e-02   4.8185392e-02   6.7846092e+01   1.3242282e+00
   9.7731840e-02   4.3731078e-02   2.4864480e-02   4.7103156e-02   6.4682167e+01   1.3237514e+00
   9.8823562e-02   4.0455432e-02   2.5026734e-02   4.5909164e-02   6.2166201e+01   1.3153645e+00
   9.8876378e-02   3.7396586e-02   2.5035634e-02   4.4529754e-02   5.9900326e+01   1.3233551e+00
   9.7787074e-02   3.4639996e-02   2.4927230e-02   4.2903368e-02   5.7247217e+01   1.3290247e+00
   9.5483370e-02   3.2258012e-02   2.4740002e-02   4.1015282e-02   5.3848842e+01   1.3281336e+00
   9.2007804e-02   3.0297634e-02   2.4508500e-02   3.8905138e-02   5.1089816e+01   1.3294333e+00
   8.7546934e-02   2.8785628e-02   2.4258268e-02   3.6630820e-02   4.9451766e+01   1.3196229e+00
   8.2359096e-02   2.7740876e-02   2.4004438e-02   3.4255888e-02   4.7226742e+01   1.3302551e+00
   7.6712136e-02   2.7158994e-02   2.3748448e-02   3.1860082e-02   4.3769987e+01   1.3346401e+00
   7.0858940e-02   2.7015160e-02   2.3476576e-02   2.9525548e-02   4.1074550e+01   1.3305313e+00
   6.5025960e-02   2.7275832e-02   2.3159500e-02   2.7309640e-02   3.8751194e+01   1.3357662e+00
   5.9397228e-02   2.7898096e-02   2.2763698e-02   2.5242312e-02   3.5154313e+01   1.3246416e+00
   5.4116668e-02   2.8840812e-02   2.2272948e-02   2.3334794e-02   3.2260065e+01   1.3282312e+00
   4.9285938e-02   3.0061232e-02   2.1694020e-02   2.1590446e-02   3.0270475e+01   1.3250447e+00
   4.4960130e-02   3.1510978e-02   2.1042572e-02   2.0010458e-02   2.7145496e+01   1.3246646e+00
   4.1162108e-02   3.3132802e-02   2.0334372e-02   1.8596737e-02   2.3581879e+01   1.3383979e+00
   3.7894330e-02   3.4863326e-02   1.9588908e-02   1.7350988e-02   2.0819000e+01   1.3327503e+00
   3.5143936e-02   3.6651900e-02   1.8824564e-02   1.6266461e-02   1.7868676e+01   1.3347065e+00
   3.2885604e-02   3.8459520e-02   1.8056684e-02   1.5334707e-02   1.5520227e+01   1.3322135e+00
   3.1091762e-02   4.0272218e-02   1.7303205e-02   1.4546621e-02   1.4483359e+01   1.3328522e+00
   2.9730658e-02   4.2117050e-02   1.6579547e-02   1.3885235e-02   1.2284909e+01   1.3365929e+00
   2.8762926e-02   4.4025842e-02   1.5896106e-02   1.3329416e-02   1.0467921e+01   1.3318929e+00
   2.8147994e-02   4.6021768e-02   1.5257708e-02   1.2857854e-02   1.0214163e+01   1.3332126e+00
   2.7840644e-02   4.8153792e-02   1.4660413e-02   1.2451224e-02   9.0788532e+00   1.3282242e+00
   2.7800636e-02   5.0481782e-02   1.4097312e-02   1.2093127e-02   7.9450652e+00   1.3239049e+00
   2.7997106e-02   5.3038768e-02   1.3567456e-02   1.1770592e-02   6.9575841e+00   1.3218268e+00
   2.8397288e-02   5.5834442e-02   1.3073315e-02   1.1470284e-02   5.9792453e+00   1.3274270e+00
   2.8963082e-02   5.8855408e-02   1.2613235e-02   1.1178738e-02   5.7311974e+00   1.3255285e+00
   2.9649466e-02   6.2077692e-02   1.2184112e-02   1.0891375e-02   4.9861386e+00   1.3231290e+00
   3.0413256e-02   6.5481748e-02   1.1783455e-02   1.0612651e-02   4.2024418e+00   1.3209346e+00
   3.1219528e-02   6.9027954e-02   1.1407231e-02   1.0351123e-02   3.9714901e+00   1.3210086e+00
   3.2038444e-02   7.2658518e-02   1.1051364e-02   1.0119078e-02   4.0485320e+00   1.3297199e+00
   3.2838300e-02   7.6329266e-02   1.0711589e-02   9.9319720e-03   4.3824246e+00   1.3147766e+00
   3.3579450e-02   8.0015202e-02   1.0386486e-02   9.8038918e-03   4.5456642e+00   1.3285710e+00
   3.4225998e-02   8.3669374e-02   1.0080764e-02   9.7456534e-03   4.6776726e+00   1.3187197e+00
   3.4748750e-02   8.7188210e-02   9.7991026e-03   9.7688308e-03   4.2791965e+00   1.3301463e+00
   3.5124906e-02   9.0447442e-02   9.5454724e-03   9.8849266e-03   3.6382788e+00   1.3373733e+00
   3.5344428e-02   9.3340074e-02   9.3273536e-03   1.0102697e-02   3.5736928e+00   1.3046320e+00
   3.5410940e-02   9.5769478e-02   9.1522478e-03   1.0427988e-02   3.4636147e+00   1.3530086e+00
   3.5342980e-02   9.7613450e-02   9.0263004e-03   1.0862121e-02   3.5631460e+00   1.2973146e+00
   3.5154704e-02   9.8728026e-02   8.9550356e-03   1.1398856e-02   3.8424685e+00   1.3255187e+00
   3.4852692e-02   9.9025376e-02   8.9429830e-03   1.2021402e-02   3.8851268e+00   1.3223973e+00
   3.4454646e-02   9.8513250e-02   8.9958756e-03   1.2706439e-02   3.9968699e+00   1.2881953e+00
   3.3978638e-02   9.7279358e-02   9.1197704e-03   1.3423041e-02   3.9659193e+00   1.3599705e+00
   3.3438418e-02   9.5438460e-02   9.3191522e-03   1.4136060e-02   3.7026773e+00   1.2571078e+00
   3.2853576e-02   9.3063068e-02   9.5971464e-03   1.4828257e-02   3.4492614e+00   1.3742458e+00
   3.2241286e-02   9.0192552e-02   9.9554910e-03   1.5499491e-02   3.1675637e+00   1.2807872e+00
   3.1604616e-02   8.6891660e-02   1.0395556e-02   1.6153991e-02   2.9403106e+00   1.3435770e+00
   3.0932492e-02   8.3283288e-02   1.0918577e-02   1.6803616e-02   2.8907701e+00   1.3023294e+00
   3.0211040e-02   7.9543484e-02   1.1524836e-02   1.7462654e-02   2.5868190e+00   1.1008425e+00
   2.9434404e-02   7.5863614e-02   1.2214447e-02   1.8139733e-02   2.3150599e+00   1.3199365e+00
   2.8602576e-02   7.2422958e-02   1.2988895e-02   1.8833375e-02   2.1403921e+00   8.1994610e-01
   2.7723190e-02   6.9390810e-02   1.3850621e-02   1.9531166e-02   1.7141693e+00   1.4568436e+00
   2.6814506e-02   6.6912076e-02   1.4799844e-02   2.0217640e-02   1.5958638e+00   4.2354899e-01
   2.5897610e-02   6.5079874e-02   1.5832099e-02   2.0875958e-02   1.5298611e+00   5.7130455e+00
   2.4996784e-02   6.3935914e-02   1.6938248e-02   2.1491210e-02   1.4361836e+00   3.0907287e+01
   2.4141442e-02   6.3499400e-02   1.8102268e-02   2.2055426e-02   1.5822519e+00   5.8452749e+01
   2.3361836e-02   6.3777114e-02   1.9300226e-02   2.2560980e-02   1.7274115e+00   7.4349391e+01
   2.2689630e-02   6.4738858e-02   2.0510290e-02   2.3001702e-02   1.7898944e+00   8.5012564e+01
   2.2155502e-02   6.6317170e-02   2.1712140e-02   2.3377658e-02   1.5476133e+00   9.2513759e+01
   2.1784952e-02   6.8414052e-02   2.2879716e-02   2.3685712e-02   1.3438187e+00   9.7483881e+01
   2.1599978e-02   7.0900232e-02   2.3991626e-02   2.3922862e-02   1.3795497e+00   1.0066184e+02
   2.1624838e-02   7.3637714e-02   2.5029502e-02   2.4097410e-02   1.3107296e+00   1.0338228e+02
   2.1888892e-02   7.6490308e-02   2.5983396e-02   2.4214834e-02   1.2465870e+00   1.0589462e+02
   2.2425716e-02   7.9317782e-02   2.6867466e-02   2.4276664e-02   1.0425455e+00   1.0794142e+02
   2.3272160e-02   8.2005784e-02   2.7703520e-02   2.4290074e-02   6.3934455e-01   1.1055111e+02
   2.4463034e-02   8.4495344e-02   2.8502636e-02   2.4276554e-02   5.3396195e-01   1.1275038e+02
   2.6029056e-02   8.6768590e-02   2.9264856e-02   2.4284232e-02   5.7078515e-01   1.1427208e+02
   2.7996466e-02   8.8897034e-02   2.9985886e-02   2.4365700e-02   5.3557286e-01   1.1528273e+02
   3.0383906e-02   9.1041984e-02   3.0648186e-02   2.4574482e-02   5.6752854e-01   1.1569994e+02
   3.3200704e-02   9.3335138e-02   3.1222882e-02   2.4972918e-02   5.6266312e-01   1.1602099e+02
   3.6443436e-02   9.5829434e-02   3.1690286e-02   2.5611624e-02   5.5403776e-01   1.1616325e+02
   4.0091630e-02   9.8489544e-02   3.2033162e-02   2.6525114e-02   5.6767133e-01   1.1608625e+02
   4.4102338e-02   1.0120847e-01   3.2240980e-02   2.7728626e-02   5.5944311e-01   1.1585707e+02
   4.8417598e-02   1.0384382e-01   3.2313722e-02   2.9220376e-02   5.6429895e-01   1.1580893e+02
   5.2977102e-02   1.0622358e-01   3.2266088e-02   3.0983556e-02   5.7018951e-01   1.1597609e+02
   5.7713314e-02   1.0813324e-01   3.2146306e-02   3.2982502e-02   5.8246487e-01   1.1602902e+02
   6.2543236e-02   1.0936243e-01   3.2006968e-02   3.5177850e-02   5.8750601e-01   1.1619271e+02
   6.7368192e-02   1.0984372e-01   3.1882132e-02   3.7514288e-02   5.7630427e-01   1.1637264e+02
   7.2074978e-02   1.0960426e-01   3.1791342e-02   3.9909772e-02   5.7667891e-01   1.1647276e+02
   7.6531918e-02   1.0860701e-01   3.1738834e-02   4.2288466e-02   5.8416963e-01   1.1661971e+02
   8.0614282e-02   1.0681129e-01   3.1729058e-02   4.4598012e-02   5.7793701e-01   1.1658999e+02
   8.4259432e-02   1.0429169e-01   3.1764496e-02   4.6783736e-02   5.8454027e-01   1.1656272e+02
   8.7458574e-02   1.0119058e-01   3.1838476e-02   4.8770104e-02   5.9504118e-01   1.1667977e+02
   9.0193444e-02   9.7617044e-02   3.1934782e-02   5.0515234e-02   5.7246263e-01   1.1674448e+02
   9.2405728e-02   9.3611540e-02   3.2020040e-02   5.2038410e-02   5.7727983e-01   1.1675596e+02
   9.3992174e-02   8.9160380e-02   3.2056108e-02   5.3355492e-02   5.8567740e-01   1.1666612e+02
   9.4841514e-02   8.4275454e-02   3.2006454e-02   5.4458766e-02   5.7822465e-01   1.1653772e+02
   9.4922580e-02   7.9027536e-02   3.1825980e-02   5.5345772e-02   5.9291373e-01   1.1636212e+02
   9.4324120e-02   7.3510026e-02   3.1448574e-02   5.6031634e-02   5.8463304e-01   1.1613182e+02
   9.3183422e-02   6.7846678e-02   3.0817236e-02   5.6532556e-02   5.7051020e-01   1.1594647e+02
   9.1613052e-02   6.2164490e-02   2.9946930e-02   5.6839966e-02   5.7428758e-01   1.1568667e+02
   8.9739162e-02   5.6562536e-02   2.8905404e-02   5.6947426e-02   5.8638902e-01   1.1536184e+02
   8.7728998e-02   5.1138204e-02   2.7763160e-02   5.6859584e-02   5.8922866e-01   1.1491048e+02
   8.5746830e-02   4.5983576e-02   2.6581146e-02   5.6566778e-02   5.8060904e-01   1.1438946e+02
   8.3923154e-02   4.1163502e-02   2.5404020e-02   5.6060704e-02   5.8069075e-01   1.1373609e+02
   8.2338114e-02   3.6704204e-02   2.4261046e-02   5.5328818e-02   5.7868284e-01   1.1283900e+02
   8.1037246e-02   3.2613748e-02   2.3161780e-02   5.4362050e-02   5.7502263e-01   1.1185500e+02
   8.0058852e-02   2.8916492e-02   2.2099514e-02   5.3203372e-02   5.7023158e-01   1.1061102e+02
   7.9418090e-02   2.5642448e-02   2.1073564e-02   5.1920066e-02   5.7506720e-01   1.0921139e+02
   7.9091832e-02   2.2812102e-02   2.0093826e-02   5.0552258e-02   5.7597634e-01   1.0781107e+02
   7.9024852e-02   2.0432096e-02   1.9165530e-02   4.9110540e-02   5.6934849e-01   1.0621773e+02
   7.9150568e-02   1.8496884e-02   1.8290516e-02   4.7596256e-02   5.8094427e-01   1.0463247e+02
   7.9402716e-02   1.7003507e-02   1.7478199e-02   4.6031394e-02   5.7995098e-01   1.0323533e+02
   7.9691194e-02   1.5953544e-02   1.6737096e-02   4.4443254e-02   5.7564384e-01   1.0165845e+02
   7.9891680e-02   1.5344567e-02   1.6066170e-02   4.2846604e-02   5.9080736e-01   9.9810317e+01
   7.9865448e-02   1.5166178e-02   1.5456276e-02   4.1281820e-02   5.8735608e-01   9.7936240e+01
   7.9502178e-02   1.5403642e-02   1.4892870e-02   3.9823556e-02   5.7973246e-01   9.6347608e+01
   7.8754386e-02   1.6038593e-02   1.4363967e-02   3.8539630e-02   5.8045349e-01   9.4739825e+01
   7.7605142e-02   1.7051337e-02   1.3862651e-02   3.7475022e-02   5.7447628e-01   9.2963275e+01
   7.6033484e-02   1.8424231e-02   1.3382132e-02   3.6672640e-02   5.7612363e-01   9.1423080e+01
   7.4024546e-02   2.0134784e-02   1.2914376e-02   3.6179116e-02   5.6985205e-01   8.9556274e+01
   7.1560540e-02   2.2147302e-02   1.2453391e-02   3.6030854e-02   5.6827340e-01   8.7702142e+01
   6.8607776e-02   2.4409530e-02   1.1998214e-02   3.6240080e-02   5.7585621e-01   8.5960221e+01
   6.5150176e-02   2.6855290e-02   1.1549541e-02   3.6785998e-02   5.7276679e-01   8.3743476e+01
   6.1257784e-02   2.9405136e-02   1.1105577e-02   3.7648622e-02   5.7797704e-01   8.1820126e+01
   5.7097652e-02   3.1972548e-02   1.0664576e-02   3.8843588e-02   5.8306734e-01   7.9515022e+01
   5.2853092e-02   3.4474034e-02   1.0228606e-02   4.0397732e-02   5.8133877e-01   7.6747965e+01
   4.8685014e-02   3.6833000e-02   9.7999356e-03   4.2327998e-02   5.7917689e-01   7.4323894e+01
   4.4737448e-02   3.8980072e-02   9.3788470e-03   4.4660034e-02   5.7823631e-01   7.1274735e+01
   4.1123776e-02   4.0841832e-02   8.9689334e-03   4.7442976e-02   5.7531406e-01   6.7886609e+01
   3.7928506e-02   4.2337564e-02   8.5776320e-03   5.0721354e-02   5.7608605e-01   6.4878039e+01
   3.5213222e-02   4.3392646e-02   8.2137958e-03   5.4510096e-02   5.7766894e-01   6.2175118e+01
   3.3017164e-02   4.3951342e-02   7.8872274e-03   5.8813028e-02   5.7084483e-01   5.9599209e+01
   3.1361656e-02   4.3970054e-02   7.6071942e-03   6.3641192e-02   5.7827939e-01   5.7097762e+01
   3.0253436e-02   4.3402860e-02   7.3826026e-03   6.9025786e-02   5.7770499e-01   5.4789326e+01
   2.9691022e-02   4.2248948e-02   7.2226496e-03   7.5000364e-02   5.7155172e-01   5.1660675e+01
   2.9671410e-02   4.0594192e-02   7.1358136e-03   8.1561566e-02   5.8079220e-01   4.7336230e+01
   3.0189848e-02   3.8576210e-02   7.1299970e-03   8.8693558e-02   5.7862129e-01   4.2723064e+01
   3.1238116e-02   3.6359256e-02   7.2138062e-03   9.6366588e-02   5.7773726e-01   3.8794242e+01
   3.2801120e-02   3.4115496e-02   7.3990218e-03   1.0449384e-01   5.7299168e-01   3.4731834e+01
   3.4847392e-02   3.1998464e-02   7.7028764e-03   1.1295624e-01   5.6628080e-01   2.8782463e+01
   3.7329040e-02   3.0132000e-02   8.1470042e-03   1.2160903e-01   5.7380944e-01   2.1850041e+01
   4.0195958e-02   2.8619618e-02   8.7554368e-03   1.3030125e-01   5.6705980e-01   1.6537865e+01
   4.3401606e-02   2.7565382e-02   9.5534534e-03   1.3888115e-01   5.6550317e-01   1.2393838e+01
   4.6899920e-02   2.7066458e-02   1.0566088e-02   1.4710154e-01   5.7649966e-01   7.1518054e+00
   5.0660442e-02   2.7204482e-02   1.1817271e-02   1.5459043e-01   5.7561127e-01   3.5228266e+00
   5.4673402e-02   2.8057690e-02   1.3331650e-02   1.6095193e-01   5.7842451e-01   2.3221272e+00
   5.8941578e-02   2.9702116e-02   1.5134133e-02   1.6588145e-01   5.7905154e-01   1.3096367e+00
   6.3491104e-02   3.2197414e-02   1.7253634e-02   1.6907315e-01   5.6877428e-01   1.2351332e+00
   6.8360992e-02   3.5579936e-02   1.9730566e-02   1.7024082e-01   5.7231389e-01   1.3443094e+00
   7.3598200e-02   3.9869182e-02   2.2606784e-02   1.6941490e-01   5.6680516e-01   1.2475136e+00
   7.9257392e-02   4.5078388e-02   2.5913538e-02   1.6684718e-01   5.6156496e-01   1.3505192e+00
   8.5367196e-02   5.1205388e-02   2.9674958e-02   1.6281263e-01   5.7833484e-01   1.2911411e+00
   9.1923290e-02   5.8213486e-02   3.3908064e-02   1.5769195e-01   5.7150678e-01   1.3385115e+00
   9.8909024e-02   6.6035706e-02   3.8607742e-02   1.5189058e-01   5.7435249e-01   1.3121206e+00
   1.0630192e-01   7.4589330e-02   4.3739128e-02   1.4572945e-01   5.6657913e-01   1.2997207e+00
   1.1404347e-01   8.3772792e-02   4.9242326e-02   1.3944634e-01   5.6691014e-01   1.3250064e+00
   1.2201451e-01   9.3425670e-02   5.5033100e-02   1.3317455e-01   5.7507663e-01   1.2978276e+00
   1.3004297e-01   1.0332914e-01   6.1003804e-02   1.2696331e-01   5.4839265e-01   1.3298671e+00
   1.3795129e-01   1.1323742e-01   6.7012734e-02   1.2083269e-01   5.8149148e-01   1.3086686e+00
   1.4561431e-01   1.2287126e-01   7.2892946e-02   1.1481303e-01   5.7081475e-01   1.3141741e+00
   1.5292692e-01   1.3187532e-01   7.8458592e-02   1.0894797e-01   5.5598298e-01   1.3183839e+00
   1.5973949e-01   1.3976034e-01   8.3506042e-02   1.0331099e-01   5.1169911e-01   1.3188135e+00
   1.6583543e-01   1.4604287e-01   8.7869772e-02   9.8009678e-02   4.2394965e-01   1.3312314e+00
   1.7097030e-01   1.5047185e-01   9.1400904e-02   9.3120916e-02   4.7303203e-01   1.3076694e+00
   1.7489494e-01   1.5309328e-01   9.3964684e-02   8.8668762e-02   2.8491483e-01   1.3243758e+00
   1.7740353e-01   1.5418094e-01   9.5539188e-02   8.4690686e-02   6.3151040e-01   1.3293879e+00
   1.7841795e-01   1.5401828e-01   9.6176224e-02   8.1264180e-02   5.2492748e+00   1.3191181e+00
   1.7791359e-01   1.5278344e-01   9.5961550e-02   7.8431532e-02   1.7802603e+01   1.3207175e+00
   1.7586399e-01   1.5059370e-01   9.5040586e-02   7.6173774e-02   3.5448854e+01   1.3111154e+00
   1.7224211e-01   1.4746501e-01   9.3540980e-02   7.4485034e-02   5.2468792e+01   1.3112058e+00
   1.6704559e-01   1.4335691e-01   9.1533750e-02   7.3381352e-02   6.6706705e+01   1.3081914e+00
   1.6039355e-01   1.3831044e-01   8.9092386e-02   7.2842342e-02   7.7780663e+01   1.3037837e+00
   1.5250709e-01   1.3241622e-01   8.6314866e-02   7.2812518e-02   8.6473262e+01   1.3025161e+00
   1.4361100e-01   1.2580965e-01   8.3287336e-02   7.3250606e-02   9.2758621e+01   1.3049869e+00
   1.3389183e-01   1.1873113e-01   8.0085912e-02   7.4133032e-02   9.7110642e+01   1.3070113e+00
   1.2360522e-01   1.1146673e-01   7.6821202e-02   7.5409110e-02   1.0055013e+02   1.3085181e+00
   1.1311804e-01   1.0428009e-01   7.3607644e-02   7.7031694e-02   1.0325132e+02   1.3100782e+00
   1.0275981e-01   9.7369456e-02   7.0495732e-02   7.9020908e-02   1.0552955e+02   1.2930782e+00
   9.2761772e-02   9.0860508e-02   6.7497252e-02   8.1415440e-02   1.0689080e+02   1.3002323e+00
   8.3272322e-02   8.4837158e-02   6.4644990e-02   8.4228362e-02   1.0763434e+02   1.3103617e+00
   7.4385782e-02   7.9393618e-02   6.1984186e-02   8.7487084e-02   1.0792471e+02   1.2918443e+00
   6.6193120e-02   7.4642044e-02   5.9538354e-02   9.1227902e-02   1.0763150e+02   1.3048822e+00
   5.8786056e-02   7.0658880e-02   5.7309686e-02   9.5445880e-02   1.0727102e+02   1.3181333e+00
   5.2237502e-02   6.7505324e-02   5.5299154e-02   1.0008643e-01   1.0699635e+02   1.3205537e+00
   4.6588266e-02   6.5241448e-02   5.3492974e-02   1.0507164e-01   1.0672164e+02   1.3347166e+00
   4.1845594e-02   6.3896078e-02   5.1847418e-02   1.1031134e-01   1.0614479e+02   1.3170681e+00
   3.7984118e-02   6.3464484e-02   5.0322408e-02   1.1565225e-01   1.0558518e+02   1.3071530e+00
   3.4948802e-02   6.3910536e-02   4.8884042e-02   1.2084149e-01   1.0500414e+02   1.3261126e+00
   3.2667336e-02   6.5191664e-02   4.7475290e-02   1.2554814e-01   1.0397537e+02   1.3255696e+00
   3.1054104e-02   6.7258692e-02   4.6038782e-02   1.2944426e-01   1.0304726e+02   1.3161264e+00
   3.0007618e-02   7.0015054e-02   4.4542996e-02   1.3225694e-01   1.0257630e+02   1.3156734e+00
   2.9415346e-02   7.3321432e-02   4.2965164e-02   1.3368973e-01   1.0242436e+02   1.3266111e+00
   2.9169200e-02   7.7039000e-02   4.1293382e-02   1.3359082e-01   1.0244424e+02   1.3338136e+00
   2.9172626e-02   8.1042516e-02   3.9550332e-02   1.3214191e-01   1.0269417e+02   1.3264430e+00
   2.9335326e-02   8.5180246e-02   3.7783296e-02   1.2960805e-01   1.0298639e+02   1.3286926e+00
   2.9576754e-02   8.9241396e-02   3.6038870e-02   1.2618402e-01   1.0303338e+02   1.3386087e+00
   2.9822434e-02   9.2972410e-02   3.4364798e-02   1.2209045e-01   1.0298965e+02   1.3296542e+00
   3.0010196e-02   9.6131318e-02   3.2822032e-02   1.1758190e-01   1.0289773e+02   1.3258824e+00
   3.0116964e-02   9.8514342e-02   3.1468034e-02   1.1287972e-01   1.0279952e+02   1.3334540e+00
   3.0152216e-02   9.9922518e-02   3.0331976e-02   1.0812690e-01   1.0259515e+02   1.3194803e+00
   3.0133842e-02   1.0020970e-01   2.9415438e-02   1.0340088e-01   1.0238905e+02   1.3160678e+00
   3.0079250e-02   9.9347630e-02   2.8708304e-02   9.8803474e-02   1.0207815e+02   1.3275227e+00
   3.0003562e-02   9.7377886e-02   2.8198808e-02   9.4493958e-02   1.0155751e+02   1.3317532e+00
   2.9919216e-02   9.4394526e-02   2.7864352e-02   9.0644544e-02   1.0109626e+02   1.3312535e+00
   2.9830652e-02   9.0546084e-02   2.7661776e-02   8.7427298e-02   9.9823252e+01   1.3318663e+00
   2.9732980e-02   8.5977098e-02   2.7535400e-02   8.4954794e-02   9.7883612e+01   1.3434912e+00
   2.9616582e-02   8.0825942e-02   2.7423630e-02   8.3239602e-02   9.6033151e+01   1.3386663e+00
   2.9475688e-02   7.5285176e-02   2.7267882e-02   8.2222922e-02   9.3951235e+01   1.3255276e+00
   2.9311640e-02   6.9562494e-02   2.7023876e-02   8.1778752e-02   9.1678089e+01   1.3248790e+00
   2.9124652e-02   6.3821140e-02   2.6648940e-02   8.1722402e-02   8.9473422e+01   1.3229388e+00
   2.8914314e-02   5.8221564e-02   2.6110818e-02   8.1823882e-02   8.7440279e+01   1.3216944e+00
   2.8683388e-02   5.2924864e-02   2.5414016e-02   8.1853944e-02   8.5023761e+01   1.3317594e+00
   2.8432586e-02   4.8052504e-02   2.4576900e-02   8.1621414e-02   8.2389487e+01   1.3363071e+00
   2.8160502e-02   4.3700182e-02   2.3619792e-02   8.0903426e-02   8.0301701e+01   1.3220550e+00
   2.7869890e-02   3.9960888e-02   2.2580246e-02   7.9513228e-02   7.8556729e+01   1.3184107e+00
   2.7566592e-02   3.6919894e-02   2.1499174e-02   7.7434016e-02   7.6353661e+01   1.3230629e+00
   2.7253990e-02   3.4642580e-02   2.0414400e-02   7.4723030e-02   7.4118280e+01   1.3188192e+00
   2.6935498e-02   3.3176520e-02   1.9367182e-02   7.1451544e-02   7.2322737e+01   1.3227585e+00
   2.6616182e-02   3.2563136e-02   1.8393369e-02   6.7745562e-02   6.9852061e+01   1.3276976e+00
   2.6297134e-02   3.2832974e-02   1.7516517e-02   6.3759442e-02   6.7470969e+01   1.3266658e+00
   2.5974778e-02   3.3994144e-02   1.6747782e-02   5.9625568e-02   6.5907009e+01   1.3272406e+00
   2.5648080e-02   3.6032084e-02   1.6089429e-02   5.5438074e-02   6.4488107e+01   1.3250634e+00
   2.5323938e-02   3.8922030e-02   1.5541368e-02   5.1283652e-02   6.3117932e+01   1.3267475e+00
   2.5013294e-02   4.2646812e-02   1.5102096e-02   4.7246108e-02   6.1474692e+01   1.3283519e+00
   2.4726330e-02   4.7193586e-02   1.4762675e-02   4.3392584e-02   5.9778882e+01   1.3258730e+00
   2.4470792e-02   5.2527466e-02   1.4507579e-02   3.9770556e-02   5.8104187e+01   1.3372273e+00
   2.4249444e-02   5.8578976e-02   1.4324496e-02   3.6409588e-02   5.6596570e+01   1.3357431e+00
   2.4064738e-02   6.5245948e-02   1.4204566e-02   3.3331988e-02   5.4933019e+01   1.3140280e+00
   2.3922244e-02   7.2382654e-02   1.4139701e-02   3.0550532e-02   5.2694634e+01   1.3149253e+00
   2.3827116e-02   7.9812680e-02   1.4122900e-02   2.8066028e-02   5.0884161e+01   1.3207245e+00
   2.3784018e-02   8.7353514e-02   1.4143973e-02   2.5866296e-02   4.8837982e+01   1.3189935e+00
   2.3797844e-02   9.4782178e-02   1.4190679e-02   2.3935330e-02   4.6923129e+01   1.3278294e+00
   2.3873806e-02   1.0181617e-01   1.4248421e-02   2.2259172e-02   4.5697677e+01   1.3263697e+00
   2.4015140e-02   1.0819047e-01   1.4297685e-02   2.0813622e-02   4.3617958e+01   1.3189560e+00
   2.4224570e-02   1.1367806e-01   1.4324412e-02   1.9564107e-02   4.1738885e+01   1.3245280e+00
   2.4507382e-02   1.1805561e-01   1.4321344e-02   1.8481174e-02   3.9355424e+01   1.3240360e+00
   2.4866442e-02   1.2117362e-01   1.4280101e-02   1.7547089e-02   3.6274067e+01   1.3314481e+00
   2.5297734e-02   1.2298763e-01   1.4195822e-02   1.6744018e-02   3.4383912e+01   1.3293804e+00
   2.5790982e-02   1.2348252e-01   1.4066748e-02   1.6055922e-02   3.1812274e+01   1.3156133e+00
   2.6334426e-02   1.2264127e-01   1.3893399e-02   1.5476712e-02   2.8881809e+01   1.3282054e+00
   2.6915738e-02   1.2055043e-01   1.3683898e-02   1.5001382e-02   2.6626174e+01   1.3234283e+00
   2.7523280e-02   1.1745764e-01   1.3448203e-02   1.4618401e-02   2.4078632e+01   1.3237441e+00
   2.8148668e-02   1.1366878e-01   1.3196453e-02   1.4313510e-02   2.1417826e+01   1.3266077e+00
   2.8784160e-02   1.0950124e-01   1.2941902e-02   1.4073605e-02   1.8744228e+01   1.3170755e+00
   2.9427550e-02   1.0525411e-01   1.2694758e-02   1.3886566e-02   1.6688342e+01   1.3255797e+00
   3.0081192e-02   1.0116055e-01   1.2459782e-02   1.3746572e-02   1.5433279e+01   1.3217990e+00
   3.0746654e-02   9.7392562e-02   1.2239239e-02   1.3650799e-02   1.3471632e+01   1.3192606e+00
   3.1422598e-02   9.4066370e-02   1.2030860e-02   1.3590195e-02   1.1336559e+01   1.3071675e+00
   3.2097764e-02   9.1248684e-02   1.1827646e-02   1.3546750e-02   1.0067572e+01   1.3272250e+00
   3.2760486e-02   8.8948442e-02   1.1625086e-02   1.3503188e-02   8.6422005e+00   1.3282258e+00
   3.3405588e-02   8.7123144e-02   1.1420832e-02   1.3457840e-02   8.0230899e+00   1.3032448e+00
   3.4026634e-02   8.5720240e-02   1.1213060e-02   1.3412239e-02   7.1701515e+00   1.3301720e+00
   3.4613088e-02   8.4693972e-02   1.1003460e-02   1.3361731e-02   5.4701765e+00   1.3120417e+00
   3.5145742e-02   8.3984516e-02   1.0794335e-02   1.3308595e-02   5.0677768e+00   1.3415707e+00
   3.5598888e-02   8.3496210e-02   1.0588840e-02   1.3260956e-02   4.0116102e+00   1.3171271e+00
   3.5948574e-02   8.3116814e-02   1.0391026e-02   1.3222292e-02   3.0801715e+00   1.3081436e+00
   3.6180158e-02   8.2753400e-02   1.0202901e-02   1.3190836e-02   3.4719146e+00   1.3445531e+00
   3.6290632e-02   8.2313160e-02   1.0026472e-02   1.3164058e-02   3.1704093e+00   1.2831677e+00
   3.6278992e-02   8.1678208e-02   9.8651148e-03   1.3136787e-02   3.3250701e+00   1.3586189e+00
   3.6136576e-02   8.0749346e-02   9.7217710e-03   1.3095386e-02   3.5405502e+00   1.2775823e+00
   3.5849492e-02   7.9457622e-02   9.5996620e-03   1.3022152e-02   3.4246268e+00   1.3282771e+00
   3.5417704e-02   7.7739576e-02   9.5049052e-03   1.2904938e-02   3.7981072e+00   1.3369336e+00
   3.4860178e-02   7.5568102e-02   9.4450648e-03   1.2735076e-02   3.9523098e+00   1.2619351e+00
   3.4195758e-02   7.2951036e-02   9.4283032e-03   1.2509523e-02   3.9839669e+00   1.4054885e+00
   3.3436326e-02   6.9954514e-02   9.4633464e-03   1.2241301e-02   3.7082566e+00   1.2071033e+00
   3.2593092e-02   6.6773396e-02   9.5575934e-03   1.1949959e-02   3.8204139e+00   1.4454627e+00
   3.1677782e-02   6.3673242e-02   9.7175412e-03   1.1645901e-02   4.3736495e+00   1.1637024e+00
   3.0701738e-02   6.0890912e-02   9.9483692e-03   1.1335552e-02   4.4180077e+00   1.2156515e+00
   2.9677144e-02   5.8606116e-02   1.0252809e-02   1.1034227e-02   4.3435356e+00   1.2309104e+00
   2.8615494e-02   5.6949052e-02   1.0630998e-02   1.0761170e-02   4.0800089e+00   8.4523408e-01
   2.7530866e-02   5.6008810e-02   1.1078924e-02   1.0528932e-02   3.8135267e+00   1.6268751e+00
   2.6440934e-02   5.5833490e-02   1.1589371e-02   1.0351738e-02   3.5682123e+00   3.5303380e-02
   2.5359758e-02   5.6448038e-02   1.2155713e-02   1.0252521e-02   3.2809335e+00   1.1088154e+01
   2.4302912e-02   5.7851402e-02   1.2769674e-02   1.0252863e-02   3.1428652e+00   3.9237783e+01
   2.3292804e-02   6.0001282e-02   1.3418190e-02   1.0369099e-02   2.7571625e+00   5.9814704e+01
   2.2353604e-02   6.2810000e-02   1.4088452e-02   1.0617814e-02   2.5504201e+00   7.0882521e+01
   2.1508388e-02   6.6151278e-02   1.4770540e-02   1.1013358e-02   2.3000258e+00   7.9373306e+01
   2.0779156e-02   6.9895734e-02   1.5456843e-02   1.1563738e-02   1.8060935e+00   8.4676655e+01
   2.0188010e-02   7.3933882e-02   1.6139793e-02   1.2269824e-02   1.6173655e+00   8.9302809e+01
   1.9758161e-02   7.8162050e-02   1.6806286e-02   1.3127401e-02   1.3234873e+00   9.3273049e+01
   1.9511592e-02   8.2455576e-02   1.7440397e-02   1.4130782e-02   1.2224496e+00   9.6883217e+01
   1.9469560e-02   8.6714146e-02   1.8025164e-02   1.5269881e-02   1.4159962e+00   1.0003931e+02
   1.9660447e-02   9.0882498e-02   1.8544654e-02   1.6525194e-02   1.3983171e+00   1.0306078e+02
   2.0117836e-02   9.4916088e-02   1.8990264e-02   1.7866615e-02   1.3731313e+00   1.0608079e+02
   2.0872686e-02   9.8834434e-02   1.9356922e-02   1.9266597e-02   1.3863954e+00   1.0853491e+02
   2.1956510e-02   1.0268229e-01   1.9652267e-02   2.0712780e-02   1.3384742e+00   1.1043566e+02
   2.3401480e-02   1.0646714e-01   1.9906193e-02   2.2203688e-02   1.4066541e+00   1.1155203e+02
   2.5238590e-02   1.1016043e-01   2.0153518e-02   2.3743338e-02   1.2333400e+00   1.1249782e+02
   2.7497546e-02   1.1364494e-01   2.0423664e-02   2.5331574e-02   6.7384529e-01   1.1306562e+02
   3.0202160e-02   1.1675554e-01   2.0741682e-02   2.6961400e-02   5.2427407e-01   1.1328478e+02
   3.3367270e-02   1.1933588e-01   2.1124566e-02   2.8619486e-02   6.0166038e-01   1.1365472e+02
   3.6993516e-02   1.2127377e-01   2.1579606e-02   3.0287254e-02   5.4425464e-01   1.1394340e+02
   4.1065412e-02   1.2253037e-01   2.2106956e-02   3.1958598e-02   5.7170395e-01   1.1393403e+02
   4.5543848e-02   1.2313579e-01   2.2704432e-02   3.3631170e-02   5.6802864e-01   1.1382542e+02
   5.0365600e-02   1.2321693e-01   2.3367442e-02   3.5285808e-02   5.6524586e-01   1.1399906e+02
   5.5452874e-02   1.2289264e-01   2.4083236e-02   3.6905288e-02   5.7055465e-01   1.1417248e+02
   6.0707406e-02   1.2218684e-01   2.4831570e-02   3.8491958e-02   5.7292980e-01   1.1435842e+02
   6.6025194e-02   1.2112250e-01   2.5583644e-02   4.0047494e-02   5.8170495e-01   1.1461111e+02
   7.1303864e-02   1.1974050e-01   2.6301194e-02   4.1553376e-02   5.5952348e-01   1.1463149e+02
   7.6436044e-02   1.1802036e-01   2.6954588e-02   4.3000248e-02   5.6553556e-01   1.1470537e+02
   8.1310946e-02   1.1591025e-01   2.7536788e-02   4.4406440e-02   5.6311114e-01   1.1486478e+02
   8.5824144e-02   1.1343010e-01   2.8057478e-02   4.5768824e-02   5.6167073e-01   1.1499004e+02
   8.9906140e-02   1.1061543e-01   2.8528956e-02   4.7053812e-02   5.7567529e-01   1.1514681e+02
   9.3502410e-02   1.0743620e-01   2.8954660e-02   4.8247728e-02   5.8247273e-01   1.1524005e+02
   9.6553942e-02   1.0388365e-01   2.9325382e-02   4.9352942e-02   5.8121508e-01   1.1527500e+02
   9.8995776e-02   1.0002933e-01   2.9615724e-02   5.0353490e-02   5.7039002e-01   1.1524522e+02
   1.0078319e-01   9.6006994e-02   2.9787000e-02   5.1223838e-02   5.7827897e-01   1.1519619e+02
   1.0191859e-01   9.2018482e-02   2.9794266e-02   5.1957958e-02   5.7741964e-01   1.1511285e+02
   1.0240459e-01   8.8290158e-02   2.9600814e-02   5.2554628e-02   5.7887716e-01   1.1494662e+02
   1.0228420e-01   8.4995452e-02   2.9180400e-02   5.2993546e-02   5.8741410e-01   1.1468059e+02
   1.0167050e-01   8.2219554e-02   2.8507324e-02   5.3263270e-02   5.6342053e-01   1.1436619e+02
   1.0067423e-01   7.9954906e-02   2.7584570e-02   5.3366158e-02   5.5676916e-01   1.1398036e+02
   9.9385754e-02   7.8097642e-02   2.6445140e-02   5.3283340e-02   5.7255089e-01   1.1326709e+02
   9.7872264e-02   7.6479270e-02   2.5130014e-02   5.2979646e-02   5.6570585e-01   1.1243406e+02
   9.6161888e-02   7.4946108e-02   2.3699658e-02   5.2426402e-02   5.6375240e-01   1.1154653e+02
   9.4260680e-02   7.3381470e-02   2.2219376e-02   5.1576292e-02   5.7952250e-01   1.1048019e+02
   9.2177442e-02   7.1762198e-02   2.0738794e-02   5.0367912e-02   5.7850108e-01   1.0897486e+02
   8.9918062e-02   7.0183148e-02   1.9293785e-02   4.8779342e-02   5.7985635e-01   1.0697954e+02
   8.7477584e-02   6.8734054e-02   1.7914063e-02   4.6815962e-02   5.8326115e-01   1.0528429e+02
   8.4837602e-02   6.7466232e-02   1.6628595e-02   4.4502728e-02   5.7084096e-01   1.0357651e+02
   8.2003534e-02   6.6414384e-02   1.5457453e-02   4.1896664e-02   5.7855768e-01   1.0146224e+02
   7.9056792e-02   6.5600670e-02   1.4410621e-02   3.9068270e-02   5.8147880e-01   9.8933411e+01
   7.6113168e-02   6.5037560e-02   1.3491869e-02   3.6112298e-02   5.6836208e-01   9.6460726e+01
   7.3260912e-02   6.4695966e-02   1.2701264e-02   3.3131678e-02   5.6992851e-01   9.4936586e+01
   7.0548682e-02   6.4531820e-02   1.2037840e-02   3.0208468e-02   5.7065906e-01   9.3158977e+01
   6.7992174e-02   6.4504820e-02   1.1497638e-02   2.7419184e-02   5.7472267e-01   9.1072736e+01
   6.5575946e-02   6.4548148e-02   1.1073548e-02   2.4837164e-02   5.8417035e-01   8.9404287e+01
   6.3281702e-02   6.4568250e-02   1.0755977e-02   2.2523716e-02   5.6874660e-01   8.7325324e+01
   6.1120412e-02   6.4455082e-02   1.0534788e-02   2.0527350e-02   5.6502272e-01   8.4936718e+01
   5.9095228e-02   6.4076632e-02   1.0399857e-02   1.8881571e-02   5.8805438e-01   8.2833568e+01
   5.7173218e-02   6.3314860e-02   1.0340196e-02   1.7608010e-02   5.7424973e-01   8.0369090e+01
   5.5304316e-02   6.2102872e-02   1.0344219e-02   1.6720193e-02   5.6212463e-01   7.7623547e+01
   5.3436552e-02   6.0370796e-02   1.0399499e-02   1.6217692e-02   5.8169245e-01   7.5905559e+01
   5.1507236e-02   5.8071866e-02   1.0491952e-02   1.6081879e-02   5.6875373e-01   7.4098761e+01
   4.9449818e-02   5.5263106e-02   1.0603648e-02   1.6283935e-02   5.6287990e-01   7.1327044e+01
   4.7236790e-02   5.2042822e-02   1.0715138e-02   1.6796712e-02   5.7200910e-01   6.8438338e+01
   4.4878430e-02   4.8496392e-02   1.0806360e-02   1.7594518e-02   5.6038551e-01   6.6391969e+01
   4.2401370e-02   4.4717642e-02   1.0859597e-02   1.8640953e-02   5.6405236e-01   6.4949811e+01
   3.9856330e-02   4.0817950e-02   1.0866295e-02   1.9885149e-02   5.6514513e-01   6.1992099e+01
   3.7317098e-02   3.6919778e-02   1.0823804e-02   2.1275992e-02   5.6418293e-01   5.8969382e+01
   3.4870802e-02   3.3134936e-02   1.0737261e-02   2.2777280e-02   5.7654610e-01   5.6671468e+01
   3.2597412e-02   2.9552500e-02   1.0619558e-02   2.4365630e-02   5.7604565e-01   5.3314663e+01
   3.0559528e-02   2.6238034e-02   1.0483540e-02   2.6014038e-02   5.6931596e-01   5.0002379e+01
   2.8811950e-02   2.3238228e-02   1.0345281e-02   2.7697568e-02   5.7110805e-01   4.6189073e+01
   2.7400758e-02   2.0594274e-02   1.0225419e-02   2.9415212e-02   5.7764648e-01   4.1721301e+01
   2.6359398e-02   1.8351997e-02   1.0146066e-02   3.1169126e-02   5.6554833e-01   3.8247703e+01
   2.5708890e-02   1.6561785e-02   1.0127740e-02   3.2944592e-02   5.5976017e-01   3.5407110e+01
   2.5460774e-02   1.5264565e-02   1.0187397e-02   3.4721992e-02   5.8252819e-01   3.2171145e+01
   2.5617862e-02   1.4483843e-02   1.0339677e-02   3.6480110e-02   5.8156489e-01   2.8230947e+01
   2.6175026e-02   1.4231210e-02   1.0598034e-02   3.8202804e-02   5.6674872e-01   2.3943873e+01
   2.7119534e-02   1.4507145e-02   1.0979058e-02   3.9873640e-02   5.6979508e-01   1.8983412e+01
   2.8429778e-02   1.5300795e-02   1.1502297e-02   4.1453034e-02   5.7601941e-01   1.5464663e+01
   3.0078674e-02   1.6595723e-02   1.2187784e-02   4.2881574e-02   5.7466263e-01   1.2258873e+01
   3.2034956e-02   1.8372618e-02   1.3053900e-02   4.4136220e-02   5.6829353e-01   7.1805785e+00
   3.4263916e-02   2.0607406e-02   1.4115097e-02   4.5259730e-02   5.7578318e-01   4.2483470e+00
   3.6721010e-02   2.3271364e-02   1.5384535e-02   4.6300532e-02   5.8043277e-01   2.8917925e+00
   3.9364406e-02   2.6334182e-02   1.6872988e-02   4.7288312e-02   5.7190002e-01   1.4353136e+00
   4.2183952e-02   2.9753788e-02   1.8586922e-02   4.8263058e-02   5.7272063e-01   1.2532001e+00
   4.5198436e-02   3.3470980e-02   2.0529730e-02   4.9260252e-02   5.7235993e-01   1.2966935e+00
   4.8439180e-02   3.7407420e-02   2.2708292e-02   5.0300010e-02   5.7438284e-01   1.2773198e+00
   5.1944152e-02   4.1455280e-02   2.5134208e-02   5.1415318e-02   5.7348480e-01   1.3244421e+00
   5.5763238e-02   4.5519328e-02   2.7814398e-02   5.2643430e-02   5.6326391e-01   1.2967591e+00
   5.9948846e-02   4.9546608e-02   3.0755330e-02   5.3987500e-02   5.6977946e-01   1.3373416e+00
   6.4540786e-02   5.3509764e-02   3.3974258e-02   5.5415846e-02   5.6976520e-01   1.3035285e+00
   6.9567390e-02   5.7408502e-02   3.7492646e-02   5.6882754e-02   5.7688512e-01   1.3230698e+00
   7.5045282e-02   6.1253644e-02   4.1311274e-02   5.8327252e-02   5.6965734e-01   1.3075534e+00
   8.0966170e-02   6.5070282e-02   4.5415040e-02   5.9685792e-02   5.5075455e-01   1.2984699e+00
   8.7290720e-02   6.8886156e-02   4.9791530e-02   6.0924948e-02   5.7297892e-01   1.3279505e+00
   9.3977916e-02   7.2678594e-02   5.4413690e-02   6.2006348e-02   5.6694778e-01   1.3099393e+00
   1.0097363e-01   7.6368646e-02   5.9213972e-02   6.2860704e-02   5.6983488e-01   1.3266453e+00
   1.0821615e-01   7.9829472e-02   6.4077554e-02   6.3450340e-02   5.7072186e-01   1.3260424e+00
   1.1565835e-01   8.2920128e-02   6.8869810e-02   6.3787434e-02   5.6973337e-01   1.3231056e+00
   1.2319879e-01   8.5519584e-02   7.3425010e-02   6.3888480e-02   5.7703803e-01   1.3250873e+00
   1.3065690e-01   8.7523520e-02   7.7542770e-02   6.3787838e-02   5.4687692e-01   1.3148128e+00
   1.3777977e-01   8.8850592e-02   8.1011882e-02   6.3574972e-02   5.3741537e-01   1.3247703e+00
   1.4427314e-01   8.9436056e-02   8.3599780e-02   6.3360438e-02   4.3441371e-01   1.3215765e+00
   1.4983701e-01   8.9255112e-02   8.5155832e-02   6.3257004e-02   4.4199300e-01   1.3148916e+00
   1.5418136e-01   8.8329528e-02   8.5669624e-02   6.3385790e-02   3.9546565e-01   1.3185622e+00
   1.5711400e-01   8.6712272e-02   8.5210836e-02   6.3855632e-02   2.2547265e-01   1.3216632e+00
   1.5853167e-01   8.4531616e-02   8.3924140e-02   6.4762508e-02   2.6638978e+00   1.3211257e+00
   1.5841930e-01   8.1970472e-02   8.1972502e-02   6.6185054e-02   1.2172963e+01   1.3197340e+00
   1.5693737e-01   7.9194238e-02   7.9488888e-02   6.8181720e-02   2.8854795e+01   1.3211248e+00
   1.5436424e-01   7.6325740e-02   7.6609454e-02   7.0777656e-02   4.6689043e+01   1.3167351e+00
   1.5096970e-01   7.3473964e-02   7.3484838e-02   7.3937958e-02   6.1427903e+01   1.3118061e+00
   1.4696098e-01   7.0753194e-02   7.0251796e-02   7.7580526e-02   7.3123155e+01   1.3070316e+00
   1.4248809e-01   6.8238368e-02   6.7006908e-02   8.1606614e-02   8.2308589e+01   1.3061424e+00
   1.3766966e-01   6.5948976e-02   6.3821874e-02   8.5930696e-02   8.8644784e+01   1.3118180e+00
   1.3263932e-01   6.3875296e-02   6.0770140e-02   9.0438390e-02   9.2821545e+01   1.3105486e+00
   1.2755918e-01   6.2010460e-02   5.7920142e-02   9.5001896e-02   9.6281261e+01   1.3017722e+00
   1.2258153e-01   6.0341300e-02   5.5307548e-02   9.9610440e-02   9.8987114e+01   1.3015412e+00
   1.1781735e-01   5.8864004e-02   5.2953864e-02   1.0432126e-01   1.0141621e+02   1.3065247e+00
   1.1332646e-01   5.7634282e-02   5.0885282e-02   1.0915013e-01   1.0353309e+02   1.3010751e+00
   1.0913974e-01   5.6692930e-02   4.9101892e-02   1.1412677e-01   1.0466702e+02   1.3054036e+00
   1.0525566e-01   5.6053970e-02   4.7580126e-02   1.1935157e-01   1.0536411e+02   1.3074991e+00
   1.0165999e-01   5.5783954e-02   4.6276518e-02   1.2491916e-01   1.0571674e+02   1.2996337e+00
   9.8377912e-02   5.5958954e-02   4.5111018e-02   1.3085467e-01   1.0558219e+02   1.3123606e+00
   9.5427342e-02   5.6636322e-02   4.3984204e-02   1.3714643e-01   1.0535464e+02   1.3140120e+00
   9.2779228e-02   5.7875352e-02   4.2814390e-02   1.4376754e-01   1.0528359e+02   1.3145192e+00
   9.0369066e-02   5.9723026e-02   4.1553812e-02   1.5066031e-01   1.0515119e+02   1.3240384e+00
   8.8104774e-02   6.2192480e-02   4.0187010e-02   1.5765859e-01   1.0472975e+02   1.3183193e+00
   8.5872806e-02   6.5245864e-02   3.8732018e-02   1.6447959e-01   1.0414840e+02   1.3227757e+00
   8.3523802e-02   6.8828074e-02   3.7219152e-02   1.7078860e-01   1.0348284e+02   1.3255152e+00
   8.0963884e-02   7.2877920e-02   3.5677646e-02   1.7627174e-01   1.0297456e+02   1.3260726e+00
   7.8232006e-02   7.7285716e-02   3.4144486e-02   1.8063054e-01   1.0266222e+02   1.3270758e+00
   7.5386268e-02   8.1895034e-02   3.2653574e-02   1.8349205e-01   1.0238694e+02   1.3283372e+00
   7.2461422e-02   8.6544998e-02   3.1223174e-02   1.8468993e-01   1.0253307e+02   1.3373317e+00
   6.9511152e-02   9.1125474e-02   2.9854818e-02   1.8439525e-01   1.0293132e+02   1.3254807e+00
   6.6595358e-02   9.5542390e-02   2.8546558e-02   1.8275384e-01   1.0310410e+02   1.3299450e+00
   6.3800128e-02   9.9669240e-02   2.7301266e-02   1.7982105e-01   1.0321917e+02   1.3364078e+00
   6.1228388e-02   1.0339040e-01   2.6119720e-02   1.7572950e-01   1.0319706e+02   1.3267930e+00
   5.8966694e-02   1.0659410e-01   2.5011608e-02   1.7069719e-01   1.0303871e+02   1.3372869e+00
   5.7075148e-02   1.0921657e-01   2.4001948e-02   1.6492018e-01   1.0292159e+02   1.3274248e+00
   5.5576622e-02   1.1127414e-01   2.3116842e-02   1.5851311e-01   1.0279862e+02   1.3251504e+00
   5.4464756e-02   1.1274839e-01   2.2372860e-02   1.5155770e-01   1.0260752e+02   1.3349203e+00
   5.3700370e-02   1.1354320e-01   2.1775130e-02   1.4418750e-01   1.0216833e+02   1.3284900e+00
   5.3209966e-02   1.1350118e-01   2.1318552e-02   1.3658742e-01   1.0149012e+02   1.3333257e+00
   5.2884006e-02   1.1246835e-01   2.0989812e-02   1.2894480e-01   1.0077498e+02   1.3268697e+00
   5.2585690e-02   1.1037682e-01   2.0769466e-02   1.2148963e-01   9.9724560e+01   1.3247161e+00
   5.2150228e-02   1.0723645e-01   2.0630804e-02   1.1445609e-01   9.8343072e+01   1.3284430e+00
   5.1397588e-02   1.0315085e-01   2.0544104e-02   1.0798097e-01   9.6963520e+01   1.3201375e+00
   5.0241320e-02   9.8263486e-02   2.0482590e-02   1.0207958e-01   9.5167165e+01   1.3250824e+00
   4.8708498e-02   9.2691446e-02   2.0420770e-02   9.6680218e-02   9.3039901e+01   1.3304330e+00
   4.6862818e-02   8.6616342e-02   2.0325040e-02   9.1681164e-02   9.0948234e+01   1.3326579e+00
   4.4790242e-02   8.0275006e-02   2.0161366e-02   8.6975310e-02   8.8713563e+01   1.3315370e+00
   4.2586282e-02   7.3862516e-02   1.9921793e-02   8.2432100e-02   8.6349587e+01   1.3301189e+00
   4.0343938e-02   6.7536322e-02   1.9612718e-02   7.7872938e-02   8.3943202e+01   1.3316072e+00
   3.8147780e-02   6.1425726e-02   1.9237115e-02   7.3191760e-02   8.1480051e+01   1.3300101e+00
   3.6060248e-02   5.5626400e-02   1.8805756e-02   6.8422038e-02   7.9117894e+01   1.3398596e+00
   3.4124224e-02   5.0210748e-02   1.8335446e-02   6.3604882e-02   7.7102220e+01   1.3346196e+00
   3.2367544e-02   4.5236256e-02   1.7843721e-02   5.8786960e-02   7.4806188e+01   1.3251067e+00
   3.0807486e-02   4.0754118e-02   1.7353251e-02   5.4069940e-02   7.2084629e+01   1.3317632e+00
   2.9455646e-02   3.6816132e-02   1.6889812e-02   4.9559972e-02   6.9507758e+01   1.3312094e+00
   2.8317632e-02   3.3463446e-02   1.6474635e-02   4.5333522e-02   6.7207632e+01   1.3358576e+00
   2.7391498e-02   3.0721614e-02   1.6120317e-02   4.1435530e-02   6.4572309e+01   1.3339278e+00
   2.6670020e-02   2.8610742e-02   1.5829301e-02   3.7902188e-02   6.1649747e+01   1.3362802e+00
   2.6145174e-02   2.7133076e-02   1.5600570e-02   3.4770434e-02   5.9957922e+01   1.3333628e+00
   2.5812020e-02   2.6284638e-02   1.5434596e-02   3.2060776e-02   5.8228219e+01   1.3219836e+00
   2.5665622e-02   2.6076578e-02   1.5325137e-02   2.9763808e-02   5.5750221e+01   1.3342088e+00
   2.5695036e-02   2.6516542e-02   1.5261127e-02   2.7844836e-02   5.3484198e+01   1.3317741e+00
   2.5885690e-02   2.7604602e-02   1.5232282e-02   2.6255282e-02   5.0785077e+01   1.3355112e+00
   2.6223330e-02   2.9338008e-02   1.5229191e-02   2.4938138e-02   4.8245011e+01   1.3425604e+00
   2.6693948e-02   3.1705760e-02   1.5246253e-02   2.3835472e-02   4.6886708e+01   1.3351038e+00
   2.7280624e-02   3.4696366e-02   1.5280785e-02   2.2884388e-02   4.5353645e+01   1.3415328e+00
   2.7966324e-02   3.8290490e-02   1.5328763e-02   2.2024370e-02   4.2868449e+01   1.3435368e+00
   2.8738964e-02   4.2442198e-02   1.5380419e-02   2.1218516e-02   4.1572523e+01   1.3504663e+00
   2.9585018e-02   4.7079650e-02   1.5419136e-02   2.0445242e-02   4.0460081e+01   1.3376054e+00
   3.0482350e-02   5.2107066e-02   1.5422516e-02   1.9680280e-02   3.7948904e+01   1.3208611e+00
   3.1406946e-02   5.7402854e-02   1.5371989e-02   1.8901412e-02   3.5431772e+01   1.3342641e+00
   3.2348282e-02   6.2817748e-02   1.5259345e-02   1.8101247e-02   3.3091352e+01   1.3292131e+00
   3.3307850e-02   6.8178712e-02   1.5079940e-02   1.7280564e-02   3.1047479e+01   1.3318280e+00
   3.4287052e-02   7.3269096e-02   1.4836753e-02   1.6435885e-02   2.9161716e+01   1.3291894e+00
   3.5289366e-02   7.7829858e-02   1.4540602e-02   1.5564103e-02   2.7435498e+01   1.3154914e+00
   3.6319804e-02   8.1631702e-02   1.4201090e-02   1.4670282e-02   2.5381004e+01   1.3247423e+00
   3.7376646e-02   8.4491186e-02   1.3826665e-02   1.3761575e-02   2.3059812e+01   1.3245866e+00
   3.8448818e-02   8.6327382e-02   1.3426206e-02   1.2839658e-02   2.1008074e+01   1.3249759e+00
   3.9513628e-02   8.7214250e-02   1.3009670e-02   1.1912632e-02   1.8566770e+01   1.3200823e+00
   4.0541926e-02   8.7276382e-02   1.2587539e-02   1.0997000e-02   1.6622028e+01   1.3305498e+00
   4.1502172e-02   8.6663440e-02   1.2173366e-02   1.0106050e-02   1.4855254e+01   1.3347667e+00
   4.2354432e-02   8.5538532e-02   1.1782383e-02   9.2518874e-03   1.3096697e+01   1.3177734e+00
   4.3073690e-02   8.4055130e-02   1.1424791e-02   8.4453582e-03   1.1359628e+01   1.3303464e+00
   4.3666314e-02   8.2400684e-02   1.1106106e-02   7.6961578e-03   9.9332283e+00   1.3187786e+00
   4.4136358e-02   8.0742954e-02   1.0826154e-02   7.0147508e-03   9.4503244e+00   1.3227752e+00
   4.4474608e-02   7.9202080e-02   1.0581625e-02   6.4085592e-03   8.0515194e+00   1.3225462e+00
   4.4677988e-02   7.7881990e-02   1.0371370e-02   5.8818780e-03   6.7577049e+00   1.3184195e+00
   4.4753602e-02   7.6856484e-02   1.0194386e-02   5.4361124e-03   6.1472504e+00   1.3460331e+00
   4.4706468e-02   7.6148866e-02   1.0049134e-02   5.0682352e-03   5.4566264e+00   1.3260597e+00
   4.4525428e-02   7.5719500e-02   9.9346536e-03   4.7705572e-03   5.0809475e+00   1.3347946e+00
   4.4196990e-02   7.5489246e-02   9.8501776e-03   4.5340474e-03   3.9023943e+00   1.3142534e+00
   4.3729696e-02   7.5366258e-02   9.7924928e-03   4.3516862e-03   3.2149700e+00   1.3231123e+00
   4.3149918e-02   7.5265550e-02   9.7566008e-03   4.2188950e-03   3.5816063e+00   1.3380131e+00
   4.2476032e-02   7.5131628e-02   9.7394856e-03   4.1321810e-03   3.8262513e+00   1.3062676e+00
   4.1710818e-02   7.4933342e-02   9.7393288e-03   4.0860704e-03   4.3107742e+00   1.3486745e+00
   4.0852192e-02   7.4642242e-02   9.7549272e-03   4.0754266e-03   4.3770060e+00   1.2889011e+00
   3.9890776e-02   7.4197144e-02   9.7865656e-03   4.0961932e-03   4.1567051e+00   1.3476097e+00
   3.8825858e-02   7.3538516e-02   9.8364984e-03   4.1428756e-03   4.4092634e+00   1.3201078e+00
   3.7683036e-02   7.2687860e-02   9.9080754e-03   4.2112786e-03   4.4713010e+00   1.2861091e+00
   3.6490366e-02   7.1739186e-02   1.0005197e-02   4.2976414e-03   4.2849616e+00   1.3816682e+00
   3.5262662e-02   7.0822700e-02   1.0131601e-02   4.3969196e-03   4.2385048e+00   1.2385740e+00
   3.4006896e-02   7.0060588e-02   1.0288175e-02   4.5051028e-03   4.2648570e+00   1.3856031e+00
   3.2727312e-02   6.9526352e-02   1.0474085e-02   4.6221624e-03   4.2760000e+00   1.2647476e+00
   3.1429912e-02   6.9272558e-02   1.0686595e-02   4.7565000e-03   4.0701875e+00   1.3560078e+00
   3.0122974e-02   6.9352300e-02   1.0919931e-02   4.9228288e-03   3.8532559e+00   1.3135167e+00
   2.8818448e-02   6.9798120e-02   1.1167516e-02   5.1364760e-03   3.6014260e+00   1.0715380e+00
   2.7529436e-02   7.0634912e-02   1.1423725e-02   5.4107562e-03   3.3024261e+00   1.3737518e+00
   2.6268182e-02   7.1907058e-02   1.1687982e-02   5.7543238e-03   3.0173453e+00   7.6758653e-01
   2.5050628e-02   7.3650202e-02   1.1965420e-02   6.1740562e-03   2.7186565e+00   1.5738060e+00
   2.3899244e-02   7.5872432e-02   1.2266166e-02   6.6790082e-03   2.7784575e+00   3.2079234e-01
   2.2837442e-02   7.8551156e-02   1.2607179e-02   7.2785506e-03   2.6078579e+00   5.3063278e+00
   2.1884670e-02   8.1611782e-02   1.3006066e-02   7.9778124e-03   2.3087076e+00   3.0641427e+01
   2.1060840e-02   8.4940498e-02   1.3473360e-02   8.7781188e-03   2.2516899e+00   5.7043854e+01
   2.0386926e-02   8.8389508e-02   1.4012236e-02   9.6846358e-03   1.8947073e+00   7.1626781e+01
   1.9885455e-02   9.1818530e-02   1.4620826e-02   1.0706116e-02   1.5948626e+00   8.0941741e+01
   1.9582941e-02   9.5153394e-02   1.5290755e-02   1.1849562e-02   1.3820605e+00   8.6632514e+01
   1.9508297e-02   9.8337784e-02   1.6005478e-02   1.3117863e-02   1.5192471e+00   9.1163848e+01
   1.9693363e-02   1.0132777e-01   1.6741023e-02   1.4511567e-02   1.8241786e+00   9.4595180e+01
   2.0169554e-02   1.0409664e-01   1.7465981e-02   1.6033401e-02   1.5162290e+00   9.7453932e+01
   2.0967164e-02   1.0658845e-01   1.8148133e-02   1.7682811e-02   1.4077738e+00   1.0067565e+02
   2.2119906e-02   1.0877643e-01   1.8765072e-02   1.9450851e-02   1.4481741e+00   1.0338226e+02
   2.3660974e-02   1.1066292e-01   1.9308951e-02   2.1327102e-02   1.3042306e+00   1.0613125e+02
   2.5619434e-02   1.1225397e-01   1.9782132e-02   2.3309662e-02   1.2983428e+00   1.0879311e+02
   2.8021492e-02   1.1361871e-01   2.0191684e-02   2.5395192e-02   1.2627583e+00   1.1084215e+02
   3.0890082e-02   1.1480208e-01   2.0555028e-02   2.7569226e-02   1.1680253e+00   1.1225855e+02
   3.4238892e-02   1.1574148e-01   2.0896226e-02   2.9823178e-02   7.8885537e-01   1.1319821e+02
   3.8066032e-02   1.1627904e-01   2.1231788e-02   3.2148694e-02   5.1450754e-01   1.1372085e+02
   4.2351118e-02   1.1619637e-01   2.1572188e-02   3.4528006e-02   5.7499405e-01   1.1410021e+02
   4.7055808e-02   1.1538846e-01   2.1925336e-02   3.6953700e-02   5.5617064e-01   1.1431344e+02
   5.2129298e-02   1.1390792e-01   2.2293780e-02   3.9437648e-02   5.7090645e-01   1.1431833e+02
   5.7498378e-02   1.1181738e-01   2.2673388e-02   4.1998554e-02   5.6729252e-01   1.1445152e+02
   6.3055560e-02   1.0919780e-01   2.3055562e-02   4.4640118e-02   5.5546904e-01   1.1472353e+02
   6.8671374e-02   1.0619717e-01   2.3433250e-02   4.7334250e-02   5.8392928e-01   1.1498519e+02
   7.4230522e-02   1.0293956e-01   2.3797774e-02   5.0025498e-02   5.6664445e-01   1.1511242e+02
   7.9648744e-02   9.9501278e-02   2.4130336e-02   5.2665190e-02   5.6629553e-01   1.1516632e+02
   8.4845380e-02   9.5949042e-02   2.4399662e-02   5.5205032e-02   5.6910940e-01   1.1519843e+02
   8.9754078e-02   9.2299396e-02   2.4573504e-02   5.7567804e-02   5.8534067e-01   1.1530694e+02
   9.4324756e-02   8.8524284e-02   2.4641902e-02   5.9677634e-02   5.9211138e-01   1.1549321e+02
   9.8502564e-02   8.4571268e-02   2.4620364e-02   6.1473404e-02   5.7606168e-01   1.1561487e+02
   1.0225671e-01   8.0362520e-02   2.4530034e-02   6.2886968e-02   5.6687067e-01   1.1571153e+02
   1.0555880e-01   7.5881808e-02   2.4385026e-02   6.3819110e-02   5.6613951e-01   1.1583877e+02
   1.0836576e-01   7.1212240e-02   2.4189714e-02   6.4178996e-02   5.7491462e-01   1.1592293e+02
   1.1065412e-01   6.6466464e-02   2.3939524e-02   6.3944368e-02   5.7079996e-01   1.1593710e+02
   1.1240877e-01   6.1741532e-02   2.3630396e-02   6.3108548e-02   5.7057417e-01   1.1594088e+02
   1.1358830e-01   5.7125846e-02   2.3263900e-02   6.1686596e-02   5.7687817e-01   1.1593807e+02
   1.1411151e-01   5.2694824e-02   2.2838616e-02   5.9774120e-02   5.7532655e-01   1.1595650e+02
   1.1393249e-01   4.8493530e-02   2.2354220e-02   5.7495866e-02   5.7341574e-01   1.1588991e+02
   1.1308070e-01   4.4544870e-02   2.1820752e-02   5.4970236e-02   5.7368584e-01   1.1564862e+02
   1.1158967e-01   4.0864760e-02   2.1247900e-02   5.2315868e-02   5.8021097e-01   1.1536705e+02
   1.0953374e-01   3.7477418e-02   2.0636228e-02   4.9640746e-02   5.7475466e-01   1.1508365e+02
   1.0707811e-01   3.4411056e-02   1.9987140e-02   4.7025714e-02   5.6414155e-01   1.1473635e+02
   1.0441569e-01   3.1680404e-02   1.9316876e-02   4.4511344e-02   5.7208151e-01   1.1427063e+02
   1.0173567e-01   2.9285614e-02   1.8648483e-02   4.2106320e-02   5.7294218e-01   1.1362167e+02
   9.9201406e-02   2.7219494e-02   1.7997956e-02   3.9795788e-02   5.6636641e-01   1.1282899e+02
   9.6909428e-02   2.5465888e-02   1.7375098e-02   3.7535540e-02   5.7156465e-01   1.1199091e+02
   9.4884254e-02   2.3988468e-02   1.6780807e-02   3.5274082e-02   5.8047596e-01   1.1104303e+02
   9.3085378e-02   2.2746364e-02   1.6212963e-02   3.2991882e-02   5.7864677e-01   1.1004804e+02
   9.1432264e-02   2.1714340e-02   1.5677440e-02   3.0689856e-02   5.6410362e-01   1.0888066e+02
   8.9862122e-02   2.0872346e-02   1.5183332e-02   2.8367244e-02   5.6888125e-01   1.0756486e+02
   8.8362466e-02   2.0195484e-02   1.4739563e-02   2.6039896e-02   5.7380882e-01   1.0646095e+02
   8.6949940e-02   1.9657114e-02   1.4352666e-02   2.3747534e-02   5.6638565e-01   1.0538666e+02
   8.5656180e-02   1.9238886e-02   1.4022347e-02   2.1532718e-02   5.7437967e-01   1.0416026e+02
   8.4523350e-02   1.8935216e-02   1.3744357e-02   1.9430396e-02   5.7773983e-01   1.0260491e+02
   8.3559368e-02   1.8738066e-02   1.3511887e-02   1.7480386e-02   5.7235650e-01   1.0093020e+02
   8.2705576e-02   1.8625739e-02   1.3314663e-02   1.5729061e-02   5.6472255e-01   9.9277953e+01
   8.1862986e-02   1.8564780e-02   1.3140758e-02   1.4214438e-02   5.7194814e-01   9.7482412e+01
   8.0917344e-02   1.8514334e-02   1.2978084e-02   1.2967560e-02   5.7603793e-01   9.6008818e+01
   7.9730674e-02   1.8423112e-02   1.2817854e-02   1.2025415e-02   5.7741616e-01   9.4559792e+01
   7.8135584e-02   1.8231748e-02   1.2655193e-02   1.1429157e-02   5.8164595e-01   9.3006892e+01
   7.5942718e-02   1.7914832e-02   1.2486599e-02   1.1211660e-02   5.6243865e-01   9.1249628e+01
   7.3016210e-02   1.7490504e-02   1.2313382e-02   1.1393088e-02   5.6887328e-01   8.9094663e+01
   6.9379872e-02   1.6979666e-02   1.2141440e-02   1.1981357e-02   5.7037603e-01   8.7355895e+01
   6.5187970e-02   1.6398811e-02   1.1974775e-02   1.2973075e-02   5.6117221e-01   8.5063507e+01
   6.0644140e-02   1.5768736e-02   1.1813790e-02   1.4358580e-02   5.8039966e-01   8.2424795e+01
   5.5961848e-02   1.5109449e-02   1.1655999e-02   1.6123797e-02   5.7686276e-01   8.0974208e+01
   5.1328132e-02   1.4435050e-02   1.1498344e-02   1.8247601e-02   5.6922932e-01   7.9214075e+01
   4.6904094e-02   1.3765594e-02   1.1339558e-02   2.0693512e-02   5.7570157e-01   7.6661096e+01
   4.2824374e-02   1.3133653e-02   1.1180819e-02   2.3407616e-02   5.6859026e-01   7.4195539e+01
   3.9188346e-02   1.2567480e-02   1.1028219e-02   2.6325012e-02   5.6758900e-01   7.1195776e+01
   3.6067108e-02   1.2090972e-02   1.0891942e-02   2.9365394e-02   5.7855920e-01   6.8174464e+01
   3.3506314e-02   1.1732331e-02   1.0783454e-02   3.2434738e-02   5.6710972e-01   6.5753258e+01
   3.1536738e-02   1.1517765e-02   1.0715617e-02   3.5428350e-02   5.6841743e-01   6.3274015e+01
   3.0181476e-02   1.1466200e-02   1.0700352e-02   3.8245182e-02   5.7828869e-01   6.0635367e+01
   2.9453342e-02   1.1586934e-02   1.0749073e-02   4.0817310e-02   5.6080269e-01   5.8429501e+01
   2.9354164e-02   1.1879947e-02   1.0878779e-02   4.3097516e-02   5.6448451e-01   5.6051995e+01
   2.9878542e-02   1.2338948e-02   1.1109650e-02   4.5025744e-02   5.6502001e-01   5.3031981e+01
   3.1019188e-02   1.2952350e-02   1.1460432e-02   4.6538630e-02   5.7416052e-01   5.0371411e+01
   3.2761968e-02   1.3711958e-02   1.1950016e-02   4.7617592e-02   5.8606512e-01   4.6719791e+01
   3.5077994e-02   1.4618833e-02   1.2596445e-02   4.8272296e-02   5.6861465e-01   4.1899324e+01
   3.7924862e-02   1.5679997e-02   1.3414193e-02   4.8515590e-02   5.7464219e-01   3.7402865e+01
   4.1249516e-02   1.6908555e-02   1.4412353e-02   4.8424246e-02   5.7049738e-01   3.3331357e+01
   4.4992874e-02   1.8319591e-02   1.5599086e-02   4.8115660e-02   5.6592944e-01   2.7948788e+01
   4.9086824e-02   1.9935907e-02   1.6988149e-02   4.7674312e-02   5.6835965e-01   2.0748071e+01
   5.3450890e-02   2.1795710e-02   1.8594070e-02   4.7167106e-02   5.7234337e-01   1.5631604e+01
   5.8016336e-02   2.3939174e-02   2.0429268e-02   4.6644274e-02   5.7853310e-01   1.0475334e+01
   6.2751092e-02   2.6407576e-02   2.2513094e-02   4.6127150e-02   5.6568855e-01   4.7492812e+00
   6.7656488e-02   2.9247242e-02   2.4870310e-02   4.5629024e-02   5.6460580e-01   2.6682029e+00
   7.2724080e-02   3.2491600e-02   2.7517660e-02   4.5144052e-02   5.5132216e-01   1.5686952e+00
   7.7912658e-02   3.6156600e-02   3.0464152e-02   4.4649300e-02   5.8124745e-01   1.0909754e+00
   8.3174152e-02   4.0251426e-02   3.3717948e-02   4.4128138e-02   5.8371573e-01   1.3967701e+00
   8.8432726e-02   4.4769932e-02   3.7290480e-02   4.3568322e-02   5.6271437e-01   1.2108379e+00
   9.3585474e-02   4.9687488e-02   4.1187562e-02   4.2966104e-02   5.6901002e-01   1.3495880e+00
   9.8573704e-02   5.4960798e-02   4.5395392e-02   4.2312132e-02   5.5229981e-01   1.3001290e+00
   1.0339917e-01   6.0519110e-02   4.9894442e-02   4.1582534e-02   5.9868365e-01   1.3032612e+00
   1.0806377e-01   6.6274010e-02   5.4671834e-02   4.0726224e-02   5.5054491e-01   1.3396279e+00
   1.1253727e-01   7.2100928e-02   5.9700982e-02   3.9683586e-02   5.7557889e-01   1.2805917e+00
   1.1678448e-01   7.7841544e-02   6.4907178e-02   3.8467562e-02   5.6631941e-01   1.3494856e+00
   1.2077161e-01   8.3349158e-02   7.0182114e-02   3.7143340e-02   5.1908639e-01   1.3103932e+00
   1.2446503e-01   8.8482194e-02   7.5401836e-02   3.5784388e-02   6.2289909e-01   1.3288829e+00
   1.2782142e-01   9.3126376e-02   8.0398072e-02   3.4480840e-02   5.0452502e-01   1.3028182e+00
   1.3076424e-01   9.7201926e-02   8.4969912e-02   3.3320500e-02   5.9621110e-01   1.2956991e+00
   1.3316066e-01   1.0060000e-01   8.8897664e-02   3.2385790e-02   4.3631032e-01   1.3247046e+00
   1.3487317e-01   1.0321485e-01   9.2007084e-02   3.1749294e-02   4.2211077e-01   1.3012800e+00
   1.3583490e-01   1.0498267e-01   9.4246212e-02   3.1472922e-02   4.7805444e-01   1.3149155e+00
   1.3597918e-01   1.0583502e-01   9.5624766e-02   3.1622632e-02   8.5018579e-02   1.3138650e+00
   1.3528318e-01   1.0572804e-01   9.6174808e-02   3.2259730e-02   2.3058397e+00   1.3192298e+00
   1.3385177e-01   1.0472328e-01   9.5939350e-02   3.3431614e-02   9.2862053e+00   1.3148211e+00
   1.3179331e-01   1.0295638e-01   9.4946140e-02   3.5173768e-02   2.4280224e+01   1.3093852e+00
   1.2916576e-01   1.0055773e-01   9.3240170e-02   3.7510088e-02   4.3804539e+01   1.3223405e+00
   1.2600967e-01   9.7635422e-02   9.0913514e-02   4.0449302e-02   5.9124242e+01   1.3234516e+00
   1.2233117e-01   9.4290750e-02   8.8098784e-02   4.3971738e-02   7.0692148e+01   1.3093219e+00
   1.1810052e-01   9.0659076e-02   8.4918192e-02   4.8018530e-02   7.9545203e+01   1.2985817e+00
   1.1331016e-01   8.6894460e-02   8.1454370e-02   5.2499592e-02   8.5825450e+01   1.2962442e+00
   1.0802272e-01   8.3110964e-02   7.7787170e-02   5.7279064e-02   9.0432727e+01   1.2965418e+00
   1.0234442e-01   7.9361130e-02   7.4013680e-02   6.2212244e-02   9.3464970e+01   1.3187524e+00
   9.6380136e-02   7.5654064e-02   7.0213278e-02   6.7220346e-02   9.6158052e+01   1.3080307e+00
   9.0224398e-02   7.1987462e-02   6.6409288e-02   7.2249298e-02   9.8334687e+01   1.2946657e+00
   8.3989976e-02   6.8327858e-02   6.2609566e-02   7.7258978e-02   1.0006348e+02   1.3126575e+00
   7.7806756e-02   6.4673630e-02   5.8859960e-02   8.2252226e-02   1.0149316e+02   1.3144681e+00
   7.1791726e-02   6.1099242e-02   5.5226362e-02   8.7223096e-02   1.0209510e+02   1.3150126e+00
   6.6055510e-02   5.7685252e-02   5.1782120e-02   9.2111250e-02   1.0247893e+02   1.3190534e+00
   6.0714206e-02   5.4552298e-02   4.8601714e-02   9.6809768e-02   1.0255773e+02   1.3150114e+00
   5.5873814e-02   5.1844602e-02   4.5726946e-02   1.0122985e-01   1.0209985e+02   1.2985136e+00
   5.1604146e-02   4.9658848e-02   4.3159660e-02   1.0529582e-01   1.0183879e+02   1.3061369e+00
   4.7930862e-02   4.8069604e-02   4.0865570e-02   1.0888222e-01   1.0162343e+02   1.3177267e+00
   4.4844390e-02   4.7127584e-02   3.8786418e-02   1.1181700e-01   1.0120685e+02   1.3146131e+00
   4.2302876e-02   4.6841392e-02   3.6885010e-02   1.1394823e-01   1.0104343e+02   1.3235994e+00
   4.0232780e-02   4.7177216e-02   3.5144926e-02   1.1518081e-01   1.0116755e+02   1.3187206e+00
   3.8542658e-02   4.8071638e-02   3.3553754e-02   1.1541065e-01   1.0112376e+02   1.3219474e+00
   3.7150880e-02   4.9437084e-02   3.2114714e-02   1.1463428e-01   1.0090677e+02   1.3254564e+00
   3.6005648e-02   5.1155848e-02   3.0828770e-02   1.1304109e-01   1.0104431e+02   1.3254900e+00
   3.5074866e-02   5.3107152e-02   2.9679528e-02   1.1080888e-01   1.0141848e+02   1.3237185e+00
   3.4325160e-02   5.5178674e-02   2.8640720e-02   1.0800031e-01   1.0178463e+02   1.3197889e+00
   3.3723328e-02   5.7290706e-02   2.7694250e-02   1.0462862e-01   1.0211698e+02   1.3293191e+00
   3.3242708e-02   5.9402530e-02   2.6830044e-02   1.0075136e-01   1.0218442e+02   1.3198690e+00
   3.2860722e-02   6.1457506e-02   2.6030516e-02   9.6466914e-02   1.0214899e+02   1.3190600e+00
   3.2556702e-02   6.3392394e-02   2.5290570e-02   9.1801394e-02   1.0201877e+02   1.3218844e+00
   3.2303524e-02   6.5173498e-02   2.4620868e-02   8.6738876e-02   1.0163440e+02   1.3280700e+00
   3.2058610e-02   6.6790478e-02   2.4028192e-02   8.1349574e-02   1.0085886e+02   1.3392413e+00
   3.1788412e-02   6.8230618e-02   2.3518260e-02   7.5799126e-02   9.9918110e+01   1.3279039e+00
   3.1498674e-02   6.9454726e-02   2.3096306e-02   7.0295770e-02   9.9131537e+01   1.3284027e+00
   3.1209306e-02   7.0407408e-02   2.2758260e-02   6.5060348e-02   9.8118225e+01   1.3292360e+00
   3.0935074e-02   7.1025000e-02   2.2491336e-02   6.0279706e-02   9.6696595e+01   1.3313224e+00
   3.0694508e-02   7.1249790e-02   2.2284708e-02   5.6086794e-02   9.4823787e+01   1.3317589e+00
   3.0498942e-02   7.1044688e-02   2.2130290e-02   5.2556708e-02   9.2806608e+01   1.3250563e+00
   3.0345862e-02   7.0372336e-02   2.2018788e-02   4.9704966e-02   9.0935389e+01   1.3294111e+00
   3.0218120e-02   6.9194694e-02   2.1941900e-02   4.7510934e-02   8.9402038e+01   1.3270774e+00
   3.0089094e-02   6.7479750e-02   2.1884264e-02   4.5925240e-02   8.7230812e+01   1.3343223e+00
   2.9930612e-02   6.5193250e-02   2.1814106e-02   4.4857054e-02   8.4021722e+01   1.3366921e+00
   2.9706330e-02   6.2345568e-02   2.1697844e-02   4.4166094e-02   8.1940040e+01   1.3316027e+00
   2.9378548e-02   5.9052542e-02   2.1520400e-02   4.3685086e-02   7.9883553e+01   1.3267317e+00
   2.8916250e-02   5.5489896e-02   2.1285594e-02   4.3240822e-02   7.6912447e+01   1.3214045e+00
   2.8308670e-02   5.1815094e-02   2.1013020e-02   4.2710652e-02   7.4610831e+01   1.3311834e+00
   2.7584284e-02   4.8156976e-02   2.0731810e-02   4.2064394e-02   7.1944755e+01   1.3306746e+00
   2.6787730e-02   4.4613524e-02   2.0467182e-02   4.1283496e-02   6.8629271e+01   1.3274740e+00
   2.5956058e-02   4.1256920e-02   2.0235158e-02   4.0329390e-02   6.5533879e+01   1.3333637e+00
   2.5119652e-02   3.8165160e-02   2.0043546e-02   3.9195224e-02   6.3228768e+01   1.3357368e+00
   2.4304258e-02   3.5418566e-02   1.9892094e-02   3.7909990e-02   6.1417781e+01   1.3298224e+00
   2.3534476e-02   3.3072836e-02   1.9767302e-02   3.6507344e-02   5.8418851e+01   1.3275880e+00
   2.2830860e-02   3.1171264e-02   1.9644788e-02   3.5011058e-02   5.5379885e+01   1.3297967e+00
   2.2208282e-02   2.9765294e-02   1.9505634e-02   3.3447282e-02   5.2922597e+01   1.3321441e+00
   2.1677918e-02   2.8902652e-02   1.9338143e-02   3.1848292e-02   4.9844967e+01   1.3305905e+00
   2.1248196e-02   2.8616166e-02   1.9130817e-02   3.0240652e-02   4.7418669e+01   1.3219902e+00
   2.0926762e-02   2.8922504e-02   1.8879481e-02   2.8637134e-02   4.5037268e+01   1.3404193e+00
   2.0719948e-02   2.9823776e-02   1.8587035e-02   2.7042412e-02   4.2131579e+01   1.3436953e+00
   2.0631272e-02   3.1309094e-02   1.8247904e-02   2.5460914e-02   3.9678758e+01   1.3315015e+00
   2.0662248e-02   3.3355438e-02   1.7850412e-02   2.3890606e-02   3.7181189e+01   1.3460175e+00
   2.0814556e-02   3.5936362e-02   1.7396409e-02   2.2320034e-02   3.5195252e+01   1.3352033e+00
   2.1088256e-02   3.9017538e-02   1.6898805e-02   2.0747466e-02   3.3367749e+01   1.3304278e+00
   2.1480168e-02   4.2547464e-02   1.6371700e-02   1.9193603e-02   3.1237997e+01   1.3306437e+00
   2.1985120e-02   4.6465808e-02   1.5834193e-02   1.7685735e-02   2.9237093e+01   1.3205864e+00
   2.2595016e-02   5.0703232e-02   1.5306083e-02   1.6245334e-02   2.6779866e+01   1.3340011e+00
   2.3298420e-02   5.5157716e-02   1.4800357e-02   1.4890565e-02   2.4893982e+01   1.3342338e+00
   2.4082018e-02   5.9687004e-02   1.4327912e-02   1.3639255e-02   2.3565379e+01   1.3299401e+00
   2.4932214e-02   6.4113866e-02   1.3901201e-02   1.2505123e-02   2.0752485e+01   1.3369144e+00
   2.5834510e-02   6.8257716e-02   1.3528091e-02   1.1492245e-02   1.8348356e+01   1.3325339e+00
   2.6773538e-02   7.1959940e-02   1.3207834e-02   1.0594196e-02   1.6929410e+01   1.3257499e+00
   2.7740352e-02   7.5068632e-02   1.2932583e-02   9.7960336e-03   1.4722119e+01   1.3233911e+00
   2.8733804e-02   7.7530536e-02   1.2691615e-02   9.0845124e-03   1.3501515e+01   1.3251620e+00
   2.9751750e-02   7.9410528e-02   1.2476916e-02   8.4532722e-03   1.2972784e+01   1.3304015e+00
   3.0790596e-02   8.0757852e-02   1.2287164e-02   7.8981570e-03   1.1620998e+01   1.3261968e+00
   3.1846788e-02   8.1601104e-02   1.2126440e-02   7.4149422e-03   1.0241930e+01   1.3284124e+00
   3.2913062e-02   8.1958308e-02   1.1996363e-02   6.9939534e-03   9.4801683e+00   1.3246836e+00
   3.3978892e-02   8.1824340e-02   1.1893266e-02   6.6212522e-03   8.9812070e+00   1.3204759e+00
   3.5031754e-02   8.1229564e-02   1.1813112e-02   6.2872004e-03   7.9912746e+00   1.3245860e+00
   3.6052548e-02   8.0261986e-02   1.1752823e-02   5.9841334e-03   6.8427677e+00   1.3223087e+00
   3.7005826e-02   7.9065016e-02   1.1706690e-02   5.7049718e-03   6.4305354e+00   1.3247249e+00
   3.7844254e-02   7.7803944e-02   1.1664500e-02   5.4486288e-03   5.8505618e+00   1.3152989e+00
   3.8527160e-02   7.6600600e-02   1.1612659e-02   5.2177610e-03   4.6730095e+00   1.3327397e+00
   3.9027642e-02   7.5531186e-02   1.1535687e-02   5.0146348e-03   4.3707673e+00   1.3235724e+00
   3.9339252e-02   7.4662060e-02   1.1422803e-02   4.8415246e-03   4.0877266e+00   1.3093438e+00
   3.9470886e-02   7.4046292e-02   1.1272556e-02   4.7010040e-03   3.4521203e+00   1.3329101e+00
   3.9425554e-02   7.3692914e-02   1.1087517e-02   4.5951270e-03   3.3656799e+00   1.3140659e+00
   3.9201920e-02   7.3551938e-02   1.0874095e-02   4.5243494e-03   3.2595355e+00   1.3229533e+00
   3.8802232e-02   7.3522254e-02   1.0644214e-02   4.4883324e-03   3.6442876e+00   1.2975732e+00
   3.8232810e-02   7.3476078e-02   1.0410843e-02   4.4868002e-03   4.5777004e+00   1.3140160e+00
   3.7504798e-02   7.3273920e-02   1.0186861e-02   4.5203222e-03   4.5570941e+00   1.3248259e+00
   3.6632616e-02   7.2789684e-02   9.9857018e-03   4.5907372e-03   3.9366098e+00   1.2969427e+00
   3.5638704e-02   7.1984010e-02   9.8215404e-03   4.6969448e-03   4.0148321e+00   1.3484091e+00
   3.4551598e-02   7.0916044e-02   9.7074694e-03   4.8332032e-03   4.1440497e+00   1.2824945e+00
   3.3395334e-02   6.9657942e-02   9.6517740e-03   4.9923030e-03   4.0953660e+00   1.3427421e+00
   3.2190082e-02   6.8271756e-02   9.6591272e-03   5.1678854e-03   4.2780299e+00   1.3093288e+00
   3.0957386e-02   6.6813756e-02   9.7324184e-03   5.3558220e-03   4.0509355e+00   1.2881960e+00
   2.9716306e-02   6.5303880e-02   9.8725114e-03   5.5516220e-03   3.5398879e+00   1.3549147e+00
   2.8480618e-02   6.3783246e-02   1.0078865e-02   5.7477274e-03   3.3095515e+00   1.2528675e+00
   2.7263830e-02   6.2350918e-02   1.0350149e-02   5.9353032e-03   3.1288444e+00   1.3942346e+00
   2.6081056e-02   6.1116554e-02   1.0684930e-02   6.1062474e-03   2.8759771e+00   1.1648957e+00
   2.4945190e-02   6.0182498e-02   1.1081556e-02   6.2515138e-03   2.7851467e+00   1.2662008e+00
   2.3865372e-02   5.9621122e-02   1.1538411e-02   6.3599448e-03   2.6561799e+00   1.0685785e+00
   2.2848662e-02   5.9495232e-02   1.2053950e-02   6.4264920e-03   2.3603930e+00   1.0415744e+00
   2.1902914e-02   5.9893090e-02   1.2628736e-02   6.4587814e-03   2.2797940e+00   1.2114179e+00
   2.1036538e-02   6.0883144e-02   1.3268712e-02   6.4706814e-03   2.1838167e+00   9.6770179e-01
   2.0256042e-02   6.2488326e-02   1.3980786e-02   6.4730838e-03   1.7530613e+00   1.4553340e+01
   1.9569775e-02   6.4697948e-02   1.4769761e-02   6.4757512e-03   1.4432307e+00   4.2888744e+01
   1.8990013e-02   6.7460124e-02   1.5639994e-02   6.4944940e-03   1.3495225e+00   6.5911782e+01
   1.8529099e-02   7.0687188e-02   1.6591163e-02   6.5472770e-03   1.2764773e+00   7.9745529e+01
   1.8199538e-02   7.4267908e-02   1.7616000e-02   6.6480544e-03   1.3673816e+00   8.8744936e+01
   1.8016796e-02   7.8073942e-02   1.8699909e-02   6.8101062e-03   1.4331944e+00   9.4062683e+01
   1.8000690e-02   8.1998856e-02   1.9821754e-02   7.0535174e-03   1.3989821e+00   9.7759153e+01
   1.8176115e-02   8.5972476e-02   2.0960882e-02   7.4038850e-03   1.4006397e+00   1.0052402e+02
   1.8572655e-02   8.9924146e-02   2.2095716e-02   7.8830640e-03   1.3957257e+00   1.0296962e+02
   1.9222998e-02   9.3752438e-02   2.3201280e-02   8.5117208e-03   1.4525662e+00   1.0530539e+02
   2.0159944e-02   9.7347512e-02   2.4255240e-02   9.3156574e-03   1.3096003e+00   1.0738197e+02
   2.1414128e-02   1.0064503e-01   2.5241490e-02   1.0322738e-02   1.1409816e+00   1.0921390e+02
   2.3013294e-02   1.0364523e-01   2.6141394e-02   1.1560620e-02   1.0945717e+00   1.1074925e+02
   2.4981324e-02   1.0643068e-01   2.6932462e-02   1.3055530e-02   7.4424474e-01   1.1175147e+02
   2.7338550e-02   1.0913495e-01   2.7612094e-02   1.4831916e-02   5.3107959e-01   1.1220460e+02
   3.0101662e-02   1.1185710e-01   2.8190784e-02   1.6911876e-02   5.6945774e-01   1.1234927e+02
   3.3279952e-02   1.1463298e-01   2.8672284e-02   1.9309533e-02   5.4099210e-01   1.1223135e+02
   3.6873222e-02   1.1742165e-01   2.9062240e-02   2.2026376e-02   5.6272492e-01   1.1198324e+02
   4.0868522e-02   1.2010467e-01   2.9366342e-02   2.5047738e-02   5.5490997e-01   1.1159835e+02
   4.5233064e-02   1.2252055e-01   2.9594760e-02   2.8341292e-02   5.5192835e-01   1.1119842e+02
   4.9917098e-02   1.2448653e-01   2.9770010e-02   3.1860582e-02   5.6902670e-01   1.1097418e+02
   5.4852272e-02   1.2581088e-01   2.9920054e-02   3.5546554e-02   5.5979689e-01   1.1090369e+02
   5.9941142e-02   1.2627077e-01   3.0073002e-02   3.9328126e-02   5.7286433e-01   1.1088973e+02
   6.5058730e-02   1.2567544e-01   3.0248370e-02   4.3127828e-02   5.6844267e-01   1.1087717e+02
   7.0056256e-02   1.2401195e-01   3.0458282e-02   4.6863774e-02   5.7606721e-01   1.1090092e+02
   7.4796240e-02   1.2135532e-01   3.0704268e-02   5.0442924e-02   5.8325770e-01   1.1085677e+02
   7.9194518e-02   1.1773430e-01   3.0969888e-02   5.3749444e-02   5.7923411e-01   1.1094415e+02
   8.3179780e-02   1.1320855e-01   3.1226042e-02   5.6658210e-02   5.7864599e-01   1.1116407e+02
   8.6669844e-02   1.0790005e-01   3.1432490e-02   5.9075596e-02   5.6723048e-01   1.1130219e+02
   8.9625362e-02   1.0196972e-01   3.1556166e-02   6.0930980e-02   5.7826438e-01   1.1150206e+02
   9.2054214e-02   9.5628666e-02   3.1573226e-02   6.2151738e-02   5.7025610e-01   1.1164419e+02
   9.3970762e-02   8.9093710e-02   3.1461976e-02   6.2711856e-02   5.6723583e-01   1.1161341e+02
   9.5374454e-02   8.2544952e-02   3.1224530e-02   6.2651228e-02   5.7916555e-01   1.1154688e+02
   9.6270336e-02   7.6129920e-02   3.0867858e-02   6.1998282e-02   5.6108646e-01   1.1142879e+02
   9.6684434e-02   6.9962452e-02   3.0385206e-02   6.0760916e-02   5.7446843e-01   1.1114420e+02
   9.6615830e-02   6.4125506e-02   2.9756166e-02   5.9005154e-02   5.8027167e-01   1.1086761e+02
   9.6062548e-02   5.8687970e-02   2.8943284e-02   5.6839348e-02   5.7007103e-01   1.1055179e+02
   9.5093270e-02   5.3710978e-02   2.7938578e-02   5.4365202e-02   5.7427573e-01   1.1009918e+02
   9.3806482e-02   4.9253464e-02   2.6776700e-02   5.1701684e-02   5.6421021e-01   1.0964990e+02
   9.2294974e-02   4.5364156e-02   2.5504380e-02   4.8977500e-02   5.7974966e-01   1.0894677e+02
   9.0669832e-02   4.2083648e-02   2.4176316e-02   4.6288964e-02   5.8571784e-01   1.0820528e+02
   8.9035880e-02   3.9458650e-02   2.2842762e-02   4.3688488e-02   5.6223832e-01   1.0726580e+02
   8.7462376e-02   3.7516530e-02   2.1538864e-02   4.1193254e-02   5.7138335e-01   1.0590931e+02
   8.6016650e-02   3.6252306e-02   2.0284830e-02   3.8802772e-02   5.8086624e-01   1.0436487e+02
   8.4771684e-02   3.5649280e-02   1.9091516e-02   3.6522098e-02   5.7289441e-01   1.0224227e+02
   8.3765614e-02   3.5710916e-02   1.7972976e-02   3.4377262e-02   5.7737323e-01   9.9954520e+01
   8.3002942e-02   3.6467590e-02   1.6942799e-02   3.2408300e-02   5.7693434e-01   9.7526476e+01
   8.2473958e-02   3.7960484e-02   1.6007620e-02   3.0646534e-02   5.7923910e-01   9.5109472e+01
   8.2155162e-02   4.0243330e-02   1.5168861e-02   2.9096882e-02   5.7388700e-01   9.2982561e+01
   8.2002280e-02   4.3362762e-02   1.4423822e-02   2.7739914e-02   5.7168534e-01   9.0662936e+01
   8.1944176e-02   4.7328402e-02   1.3766909e-02   2.6540768e-02   5.8665526e-01   8.8285885e+01
   8.1896960e-02   5.2108716e-02   1.3193876e-02   2.5455608e-02   5.8514653e-01   8.5919049e+01
   8.1786648e-02   5.7639168e-02   1.2704647e-02   2.4441682e-02   5.9253994e-01   8.4018723e+01
   8.1560868e-02   6.3819320e-02   1.2295739e-02   2.3461600e-02   5.8747517e-01   8.1729540e+01
   8.1161144e-02   7.0495582e-02   1.1957656e-02   2.2486886e-02   5.7255348e-01   7.9393182e+01
   8.0500932e-02   7.7463412e-02   1.1685170e-02   2.1509920e-02   5.8378014e-01   7.7416737e+01
   7.9497658e-02   8.4475402e-02   1.1478045e-02   2.0539006e-02   5.7837363e-01   7.4325801e+01
   7.8088890e-02   9.1257488e-02   1.1333257e-02   1.9580469e-02   5.7717118e-01   7.2259266e+01
   7.6244562e-02   9.7541304e-02   1.1242616e-02   1.8645314e-02   5.7978938e-01   7.0102989e+01
   7.3996676e-02   1.0304529e-01   1.1193939e-02   1.7759430e-02   5.6636869e-01   6.6183796e+01
   7.1395938e-02   1.0746689e-01   1.1175487e-02   1.6951516e-02   5.7274131e-01   6.3659383e+01
   6.8448994e-02   1.1056782e-01   1.1179436e-02   1.6240484e-02   5.8331803e-01   6.1823027e+01
   6.5157388e-02   1.1220153e-01   1.1198875e-02   1.5637370e-02   5.8039537e-01   5.8966938e+01
   6.1576542e-02   1.1228409e-01   1.1221479e-02   1.5158758e-02   5.7129805e-01   5.5601445e+01
   5.7803380e-02   1.1084327e-01   1.1231147e-02   1.4827924e-02   5.8100058e-01   5.3203062e+01
   5.3941202e-02   1.0800557e-01   1.1218430e-02   1.4662591e-02   5.9118685e-01   5.1093988e+01
   5.0087674e-02   1.0395333e-01   1.1181931e-02   1.4677889e-02   5.7963297e-01   4.7956142e+01
   4.6329446e-02   9.8937280e-02   1.1122977e-02   1.4888172e-02   5.8125390e-01   4.4622798e+01
   4.2735786e-02   9.3209480e-02   1.1046277e-02   1.5296750e-02   5.7509859e-01   4.1467081e+01
   3.9371130e-02   8.6975680e-02   1.0962475e-02   1.5892200e-02   5.7904394e-01   3.8934304e+01
   3.6294950e-02   8.0407802e-02   1.0885451e-02   1.6656724e-02   5.8723444e-01   3.4861387e+01
   3.3550026e-02   7.3633492e-02   1.0826848e-02   1.7579145e-02   5.6499555e-01   2.9917984e+01
   3.1169010e-02   6.6756422e-02   1.0796047e-02   1.8649395e-02   5.6635484e-01   2.7137361e+01
   2.9177320e-02   5.9885892e-02   1.0802225e-02   1.9858933e-02   5.7525637e-01   2.3248296e+01
   2.7596272e-02   5.3141064e-02   1.0854990e-02   2.1210586e-02   5.7547599e-01   1.8492030e+01
   2.6443350e-02   4.6657108e-02   1.0963545e-02   2.2701516e-02   5.8209500e-01   1.5807023e+01
   2.5725976e-02   4.0580838e-02   1.1134399e-02   2.4308518e-02   5.8581138e-01   1.2872268e+01
   2.5442954e-02   3.5049002e-02   1.1371549e-02   2.5986594e-02   5.8079702e-01   9.0176515e+00
   2.5587672e-02   3.0169486e-02   1.1679584e-02   2.7682590e-02   5.7023983e-01   5.7026364e+00
   2.6152154e-02   2.6014906e-02   1.2066936e-02   2.9354428e-02   5.8264005e-01   4.1160926e+00
   2.7124022e-02   2.2627480e-02   1.2542992e-02   3.0967408e-02   5.8661206e-01   2.9139110e+00
   2.8480618e-02   2.0032624e-02   1.3116506e-02   3.2488814e-02   5.7855231e-01   1.4087052e+00
   3.0192758e-02   1.8242048e-02   1.3800373e-02   3.3895256e-02   5.7348680e-01   1.2768315e+00
   3.2226552e-02   1.7252176e-02   1.4612516e-02   3.5184878e-02   5.6545666e-01   1.3349476e+00
   3.4542000e-02   1.7058426e-02   1.5572398e-02   3.6359546e-02   5.7666112e-01   1.2579560e+00
   3.7087830e-02   1.7657240e-02   1.6696479e-02   3.7413086e-02   5.7490145e-01   1.3486482e+00
   3.9799018e-02   1.9038649e-02   1.7998611e-02   3.8347792e-02   5.7423887e-01   1.2784953e+00
   4.2615452e-02   2.1187518e-02   1.9495258e-02   3.9166454e-02   5.7311082e-01   1.3471519e+00
   4.5506714e-02   2.4082402e-02   2.1206572e-02   3.9864724e-02   5.7224021e-01   1.3195719e+00
   4.8462412e-02   2.7696406e-02   2.3148880e-02   4.0427036e-02   5.7405094e-01   1.3328874e+00
   5.1472948e-02   3.1994302e-02   2.5324570e-02   4.0839638e-02   5.7183876e-01   1.3425130e+00
   5.4566820e-02   3.6934274e-02   2.7725080e-02   4.1095050e-02   5.8185988e-01   1.2986530e+00
   5.7816472e-02   4.2467682e-02   3.0344876e-02   4.1186004e-02   5.5747948e-01   1.3254312e+00
   6.1286724e-02   4.8523642e-02   3.3182444e-02   4.1133752e-02   5.7796030e-01   1.3021007e+00
   6.5034422e-02   5.4993650e-02   3.6226044e-02   4.0967354e-02   5.8026759e-01   1.3242611e+00
   6.9098618e-02   6.1725728e-02   3.9448028e-02   4.0688180e-02   5.5505226e-01   1.3332936e+00
   7.3476600e-02   6.8538166e-02   4.2813902e-02   4.0281710e-02   5.7433279e-01   1.3089727e+00
   7.8144362e-02   7.5239394e-02   4.6299900e-02   3.9730166e-02   5.5990260e-01   1.3148094e+00
   8.3096872e-02   8.1637864e-02   4.9880124e-02   3.9016112e-02   5.7643860e-01   1.3214798e+00
   8.8381108e-02   8.7542518e-02   5.3499636e-02   3.8136732e-02   5.6382548e-01   1.3195673e+00
   9.4045826e-02   9.2782002e-02   5.7091966e-02   3.7111320e-02   5.8061586e-01   1.3077369e+00
   1.0007902e-01   9.7202822e-02   6.0574324e-02   3.5972136e-02   5.6578602e-01   1.3232090e+00
   1.0641230e-01   1.0065648e-01   6.3835638e-02   3.4784184e-02   5.6448871e-01   1.3308686e+00
   1.1291948e-01   1.0303688e-01   6.6743014e-02   3.3636522e-02   5.7652934e-01   1.3188697e+00
   1.1939975e-01   1.0425148e-01   6.9144538e-02   3.2609094e-02   5.1336055e-01   1.3186781e+00
   1.2559025e-01   1.0422709e-01   7.0943598e-02   3.1788452e-02   5.8370267e-01   1.3018484e+00
   1.3122871e-01   1.0299812e-01   7.2123774e-02   3.1266402e-02   3.9945136e-01   1.2918471e+00
   1.3608831e-01   1.0068433e-01   7.2698152e-02   3.1115886e-02   5.1443245e-01   1.3043610e+00
   1.3997057e-01   9.7445106e-02   7.2706450e-02   3.1391012e-02   3.1503054e-01   1.3080512e+00
   1.4266409e-01   9.3465144e-02   7.2193456e-02   3.2135248e-02   6.3676101e-01   1.3172865e+00
   1.4393971e-01   8.8928100e-02   7.1201544e-02   3.3377914e-02   5.0750810e+00   1.3149820e+00
   1.4361419e-01   8.3998444e-02   6.9810164e-02   3.5126592e-02   1.2931296e+01   1.3096349e+00
   1.4152444e-01   7.8840282e-02   6.8151994e-02   3.7379938e-02   2.5490312e+01   1.3183412e+00
   1.3758088e-01   7.3631844e-02   6.6383636e-02   4.0128810e-02   4.1875362e+01   1.3063418e+00
   1.3187681e-01   6.8539728e-02   6.4626434e-02   4.3344986e-02   5.4648854e+01   1.2978007e+00
   1.2467527e-01   6.3722536e-02   6.2951552e-02   4.6983604e-02   6.3790995e+01   1.3021148e+00
   1.1638379e-01   5.9308446e-02   6.1410572e-02   5.0980228e-02   7.2056850e+01   1.3094175e+00
   1.0745048e-01   5.5367922e-02   6.0048494e-02   5.5259094e-02   7.7914911e+01   1.3089342e+00
   9.8262228e-02   5.1923732e-02   5.8890686e-02   5.9723732e-02   8.1968795e+01   1.2941313e+00
   8.9140576e-02   4.8956988e-02   5.7923266e-02   6.4270816e-02   8.5690218e+01   1.2972478e+00
   8.0339080e-02   4.6448940e-02   5.7098372e-02   6.8838936e-02   8.8999387e+01   1.2985223e+00
   7.2040160e-02   4.4427256e-02   5.6360758e-02   7.3372692e-02   9.1777744e+01   1.2997360e+00
   6.4365240e-02   4.2958372e-02   5.5663442e-02   7.7781106e-02   9.3552594e+01   1.3174343e+00
   5.7395090e-02   4.2095138e-02   5.4947454e-02   8.1964670e-02   9.4293659e+01   1.3164910e+00
   5.1181232e-02   4.1855122e-02   5.4130440e-02   8.5840024e-02   9.4765524e+01   1.3083996e+00
   4.5754432e-02   4.2232906e-02   5.3160230e-02   8.9312348e-02   9.5066110e+01   1.3063140e+00
   4.1122070e-02   4.3196284e-02   5.2015340e-02   9.2278762e-02   9.5026779e+01   1.3140691e+00
   3.7264544e-02   4.4695128e-02   5.0669046e-02   9.4690336e-02   9.4794475e+01   1.3228956e+00
   3.4149904e-02   4.6667906e-02   4.9136900e-02   9.6516436e-02   9.4899393e+01   1.3135900e+00
   3.1735256e-02   4.9039590e-02   4.7476820e-02   9.7670740e-02   9.5380635e+01   1.3176178e+00
   2.9965706e-02   5.1705538e-02   4.5736714e-02   9.8037324e-02   9.5201109e+01   1.3207271e+00
   2.8776378e-02   5.4540860e-02   4.3949822e-02   9.7558016e-02   9.4301004e+01   1.3152241e+00
   2.8088656e-02   5.7449184e-02   4.2152038e-02   9.6214064e-02   9.3909950e+01   1.3208907e+00
   2.7811794e-02   6.0354954e-02   4.0389658e-02   9.4007660e-02   9.4514744e+01   1.3215445e+00
   2.7856714e-02   6.3238916e-02   3.8706834e-02   9.1084402e-02   9.5428965e+01   1.3206651e+00
   2.8148542e-02   6.6161586e-02   3.7146902e-02   8.7659004e-02   9.6002516e+01   1.3211531e+00
   2.8623070e-02   6.9173334e-02   3.5742988e-02   8.3891084e-02   9.6386305e+01   1.3263392e+00
   2.9225066e-02   7.2297018e-02   3.4498830e-02   7.9929336e-02   9.6870492e+01   1.3190215e+00
   2.9914162e-02   7.5549886e-02   3.3392492e-02   7.5891374e-02   9.7249454e+01   1.3213928e+00
   3.0669606e-02   7.8927952e-02   3.2378990e-02   7.1866528e-02   9.7656125e+01   1.3381313e+00
   3.1480858e-02   8.2388134e-02   3.1415852e-02   6.7927540e-02   9.8046938e+01   1.3266723e+00
   3.2340856e-02   8.5848428e-02   3.0475004e-02   6.4125096e-02   9.8103562e+01   1.3220654e+00
   3.3255870e-02   8.9209034e-02   2.9521916e-02   6.0549224e-02   9.8182827e+01   1.3266731e+00
   3.4239406e-02   9.2360022e-02   2.8533672e-02   5.7312516e-02   9.8231700e+01   1.3252211e+00
   3.5300478e-02   9.5201084e-02   2.7504532e-02   5.4485854e-02   9.8266212e+01   1.3201140e+00
   3.6441148e-02   9.7645086e-02   2.6431746e-02   5.2091878e-02   9.8232315e+01   1.3169917e+00
   3.7652404e-02   9.9627404e-02   2.5335272e-02   5.0114174e-02   9.7977937e+01   1.3224449e+00
   3.8912216e-02   1.0111608e-01   2.4248358e-02   4.8516428e-02   9.7708005e+01   1.3146522e+00
   4.0187356e-02   1.0207391e-01   2.3197464e-02   4.7256960e-02   9.7065502e+01   1.3152430e+00
   4.1430616e-02   1.0243980e-01   2.2211648e-02   4.6278388e-02   9.6068491e+01   1.3164320e+00
   4.2581210e-02   1.0212910e-01   2.1319184e-02   4.5503212e-02   9.3531608e+01   1.3118550e+00
   4.3572228e-02   1.0107591e-01   2.0537984e-02   4.4845782e-02   9.0168653e+01   1.3224022e+00
   4.4341974e-02   9.9290328e-02   1.9876054e-02   4.4232220e-02   8.7933899e+01   1.3273618e+00
   4.4867966e-02   9.6822920e-02   1.9331183e-02   4.3589056e-02   8.5660385e+01   1.3266071e+00
   4.5178062e-02   9.3711214e-02   1.8890903e-02   4.2836920e-02   8.3658361e+01   1.3217558e+00
   4.5324576e-02   9.0036312e-02   1.8540703e-02   4.1944230e-02   8.1413627e+01   1.3204529e+00
   4.5365848e-02   8.5949478e-02   1.8264740e-02   4.0926252e-02   7.9205356e+01   1.3262293e+00
   4.5346064e-02   8.1591888e-02   1.8037418e-02   3.9784424e-02   7.8016530e+01   1.3226683e+00
   4.5282364e-02   7.7104180e-02   1.7832024e-02   3.8503696e-02   7.5785790e+01   1.3171449e+00
   4.5172138e-02   7.2639452e-02   1.7633576e-02   3.7097324e-02   7.3555933e+01   1.3213344e+00
   4.5010394e-02   6.8318288e-02   1.7433139e-02   3.5615700e-02   7.1723158e+01   1.3192676e+00
   4.4791730e-02   6.4231476e-02   1.7226972e-02   3.4116662e-02   6.9318491e+01   1.3147612e+00
   4.4504692e-02   6.0440914e-02   1.7022783e-02   3.2649430e-02   6.7783037e+01   1.3233880e+00
   4.4140830e-02   5.6992966e-02   1.6828645e-02   3.1244378e-02   6.6075537e+01   1.3218031e+00
   4.3696102e-02   5.3916652e-02   1.6644565e-02   2.9912132e-02   6.4015073e+01   1.3259342e+00
   4.3170482e-02   5.1212200e-02   1.6469315e-02   2.8640896e-02   6.3124716e+01   1.3260010e+00
   4.2562616e-02   4.8863624e-02   1.6304747e-02   2.7392286e-02   6.2096237e+01   1.3209054e+00
   4.1866506e-02   4.6846896e-02   1.6150749e-02   2.6125036e-02   6.0918589e+01   1.3323877e+00
   4.1089172e-02   4.5174134e-02   1.6001243e-02   2.4818550e-02   5.9960083e+01   1.3208644e+00
   4.0251032e-02   4.3899704e-02   1.5850763e-02   2.3490714e-02   5.8392096e+01   1.3144953e+00
   3.9373814e-02   4.3072022e-02   1.5696603e-02   2.2185978e-02   5.6836578e+01   1.3173305e+00
   3.8476780e-02   4.2722372e-02   1.5538677e-02   2.0941264e-02   5.5220790e+01   1.3131720e+00
   3.7576684e-02   4.2875472e-02   1.5380619e-02   1.9783891e-02   5.2860283e+01   1.3251262e+00
   3.6689472e-02   4.3552294e-02   1.5223342e-02   1.8737111e-02   5.0197199e+01   1.3175282e+00
   3.5828710e-02   4.4766200e-02   1.5063059e-02   1.7819161e-02   4.8044537e+01   1.3179521e+00
   3.5013026e-02   4.6515196e-02   1.4892005e-02   1.7035952e-02   4.6350269e+01   1.3389787e+00
   3.4266934e-02   4.8767112e-02   1.4700759e-02   1.6382228e-02   4.4014513e+01   1.3267894e+00
   3.3611062e-02   5.1474948e-02   1.4482041e-02   1.5852337e-02   4.1159206e+01   1.3162909e+00
   3.3061138e-02   5.4591120e-02   1.4232060e-02   1.5435384e-02   3.9050940e+01   1.3228076e+00
   3.2626540e-02   5.8039776e-02   1.3950308e-02   1.5116935e-02   3.7333478e+01   1.3127284e+00
   3.2310096e-02   6.1729620e-02   1.3637286e-02   1.4882308e-02   3.5175573e+01   1.3112039e+00
   3.2108718e-02   6.5597574e-02   1.3298833e-02   1.4718247e-02   3.2907345e+01   1.3244850e+00
   3.2013006e-02   6.9596936e-02   1.2946415e-02   1.4616528e-02   3.1049356e+01   1.3264616e+00
   3.2009878e-02   7.3660704e-02   1.2590730e-02   1.4569134e-02   2.8153756e+01   1.3229861e+00
   3.2084878e-02   7.7734934e-02   1.2239614e-02   1.4567452e-02   2.4198108e+01   1.3226005e+00
   3.2220934e-02   8.1795128e-02   1.1897107e-02   1.4601390e-02   2.2011058e+01   1.3168775e+00
   3.2398550e-02   8.5789770e-02   1.1565998e-02   1.4658581e-02   1.9263755e+01   1.3177170e+00
   3.2601092e-02   8.9665116e-02   1.1248314e-02   1.4720957e-02   1.5993788e+01   1.3121231e+00
   3.2814346e-02   9.3378466e-02   1.0944527e-02   1.4762192e-02   1.4699894e+01   1.3094982e+00
   3.3026822e-02   9.6867350e-02   1.0657236e-02   1.4760101e-02   1.2575012e+01   1.3234362e+00
   3.3226310e-02   1.0012917e-01   1.0390889e-02   1.4706411e-02   1.1227141e+01   1.3240494e+00
   3.3394634e-02   1.0321808e-01   1.0150328e-02   1.4608245e-02   1.0265030e+01   1.3126491e+00
   3.3516242e-02   1.0613057e-01   9.9398228e-03   1.4482118e-02   8.2224170e+00   1.2945125e+00
   3.3578672e-02   1.0878570e-01   9.7615426e-03   1.4341861e-02   7.6491338e+00   1.3238107e+00
   3.3572966e-02   1.1106768e-01   9.6166262e-03   1.4200595e-02   6.5395224e+00   1.3162519e+00
   3.3501008e-02   1.1289033e-01   9.5052506e-03   1.4077763e-02   5.5482124e+00   1.3087078e+00
   3.3364484e-02   1.1420259e-01   9.4254080e-03   1.4000136e-02   5.0090637e+00   1.3304300e+00
   3.3155402e-02   1.1495850e-01   9.3728708e-03   1.4001180e-02   3.9106405e+00   1.2936346e+00
   3.2859954e-02   1.1513612e-01   9.3432220e-03   1.4109723e-02   3.9278932e+00   1.3418511e+00
   3.2460232e-02   1.1470716e-01   9.3340030e-03   1.4341313e-02   4.0037840e+00   1.2949618e+00
   3.1942418e-02   1.1365550e-01   9.3477616e-03   1.4701796e-02   4.0791138e+00   1.3207371e+00
   3.1304040e-02   1.1201759e-01   9.3918532e-03   1.5190118e-02   4.1333166e+00   1.3328844e+00
   3.0551374e-02   1.0981713e-01   9.4727970e-03   1.5801772e-02   4.2387875e+00   1.2719018e+00
   2.9698656e-02   1.0708253e-01   9.5962908e-03   1.6526626e-02   4.7453149e+00   1.3853685e+00
   2.8764934e-02   1.0391838e-01   9.7690408e-03   1.7352037e-02   4.4384548e+00   1.2435192e+00
   2.7776320e-02   1.0047427e-01   9.9972924e-03   1.8269412e-02   4.2477551e+00   1.3685052e+00
   2.6764664e-02   9.6884950e-02   1.0287048e-02   1.9266219e-02   4.3550299e+00   1.2959703e+00
   2.5755964e-02   9.3274790e-02   1.0644219e-02   2.0332660e-02   4.2001272e+00   1.3145706e+00
   2.4769594e-02   8.9761440e-02   1.1073520e-02   2.1460232e-02   4.3403865e+00   1.3894726e+00
   2.3818864e-02   8.6449752e-02   1.1576837e-02   2.2625042e-02   4.3111673e+00   1.0319985e+00
   2.2910416e-02   8.3453240e-02   1.2153474e-02   2.3796420e-02   4.0708774e+00   1.3978750e+00
   2.2049262e-02   8.0871316e-02   1.2802327e-02   2.4940776e-02   3.9298455e+00   7.8253700e-01
   2.1244710e-02   7.8798254e-02   1.3522979e-02   2.6027294e-02   3.9013780e+00   1.4197369e+00
   2.0512604e-02   7.7341128e-02   1.4313472e-02   2.7036366e-02   3.7070705e+00   6.0669210e-01
   1.9872615e-02   7.6563786e-02   1.5168128e-02   2.7948606e-02   3.2636208e+00   3.8657663e+00
   1.9344285e-02   7.6460898e-02   1.6081811e-02   2.8754284e-02   3.0478177e+00   2.8678727e+01
   1.8944583e-02   7.6979144e-02   1.7047832e-02   2.9458496e-02   2.7026216e+00   5.8921711e+01
   1.8691050e-02   7.8012466e-02   1.8049247e-02   3.0060156e-02   2.4937187e+00   7.6753721e+01
   1.8604366e-02   7.9385594e-02   1.9059714e-02   3.0551612e-02   2.4600254e+00   8.8226462e+01
   1.8706966e-02   8.0898276e-02   2.0046882e-02   3.0930556e-02   2.1410507e+00   9.5377247e+01
   1.9022987e-02   8.2382464e-02   2.0983958e-02   3.1204506e-02   2.0385047e+00   9.9663830e+01
   1.9578612e-02   8.3665890e-02   2.1858084e-02   3.1396548e-02   1.8479918e+00   1.0272468e+02
   2.0402922e-02   8.4532342e-02   2.2662666e-02   3.1539692e-02   1.5449386e+00   1.0576126e+02
   2.1528054e-02   8.4826500e-02   2.3404366e-02   3.1669932e-02   1.4716256e+00   1.0864544e+02
   2.2989120e-02   8.4497740e-02   2.4104168e-02   3.1839362e-02   1.3750132e+00   1.1075775e+02
   2.4823214e-02   8.3569668e-02   2.4780944e-02   3.2113306e-02   1.3836726e+00   1.1316297e+02
   2.7067560e-02   8.2209624e-02   2.5447338e-02   3.2544550e-02   1.3464880e+00   1.1488080e+02
   2.9756470e-02   8.0646272e-02   2.6116708e-02   3.3157118e-02   1.3419212e+00   1.1593895e+02
   3.2915250e-02   7.9071008e-02   2.6805092e-02   3.3953410e-02   1.3046734e+00   1.1669152e+02
   3.6555574e-02   7.7685552e-02   2.7518060e-02   3.4947724e-02   8.7877223e-01   1.1690312e+02
   4.0672260e-02   7.6666068e-02   2.8243790e-02   3.6171488e-02   6.8849995e-01   1.1688017e+02
   4.5242996e-02   7.6133924e-02   2.8952666e-02   3.7639298e-02   7.3703241e-01   1.1657697e+02
   5.0223808e-02   7.6173296e-02   2.9606370e-02   3.9349576e-02   6.4232216e-01   1.1610935e+02
   5.5547946e-02   7.6831312e-02   3.0172784e-02   4.1305454e-02   5.9122473e-01   1.1576518e+02
   6.1130726e-02   7.8109506e-02   3.0614300e-02   4.3513706e-02   5.7234329e-01   1.1564669e+02
   6.6863716e-02   7.9955568e-02   3.0903068e-02   4.5978506e-02   5.6997776e-01   1.1535853e+02
   7.2622978e-02   8.2257366e-02   3.1051640e-02   4.8685892e-02   5.7634871e-01   1.1502657e+02
   7.8287124e-02   8.4857580e-02   3.1088756e-02   5.1585038e-02   5.7038864e-01   1.1503354e+02
   8.3757294e-02   8.7587184e-02   3.1032586e-02   5.4598532e-02   5.7196072e-01   1.1507189e+02
   8.8962490e-02   9.0250040e-02   3.0882580e-02   5.7646632e-02   5.8117360e-01   1.1505391e+02
   9.3839130e-02   9.2659312e-02   3.0625042e-02   6.0637976e-02   5.8782271e-01   1.1505584e+02
   9.8325526e-02   9.4645098e-02   3.0254884e-02   6.3437812e-02   5.7443375e-01   1.1498109e+02
   1.0232454e-01   9.6059984e-02   2.9772770e-02   6.5880220e-02   5.7619861e-01   1.1497098e+02
   1.0571783e-01   9.6875138e-02   2.9179940e-02   6.7839270e-02   5.7865311e-01   1.1508723e+02
   1.0843938e-01   9.7095666e-02   2.8490014e-02   6.9242596e-02   5.7712051e-01   1.1511310e+02
   1.1045218e-01   9.6731854e-02   2.7724428e-02   7.0015334e-02   5.7570557e-01   1.1510931e+02
   1.1178508e-01   9.5873852e-02   2.6899850e-02   7.0137780e-02   5.7310656e-01   1.1506419e+02
   1.1255393e-01   9.4619004e-02   2.6027762e-02   6.9704072e-02   5.8872467e-01   1.1491918e+02
   1.1282806e-01   9.3079684e-02   2.5122844e-02   6.8829152e-02   5.8131701e-01   1.1484822e+02
   1.1260282e-01   9.1367772e-02   2.4201992e-02   6.7613562e-02   5.6754868e-01   1.1465110e+02
   1.1187035e-01   8.9548986e-02   2.3265456e-02   6.6167290e-02   5.6924393e-01   1.1427618e+02
   1.1061852e-01   8.7687084e-02   2.2307950e-02   6.4590820e-02   5.6649420e-01   1.1381639e+02
   1.0883523e-01   8.5815360e-02   2.1347092e-02   6.2964612e-02   5.7521000e-01   1.1332830e+02
   1.0656837e-01   8.3936816e-02   2.0411454e-02   6.1337288e-02   5.7793498e-01   1.1273808e+02
   1.0390526e-01   8.2070824e-02   1.9528491e-02   5.9740214e-02   5.7307831e-01   1.1178158e+02
   1.0092967e-01   8.0235080e-02   1.8721397e-02   5.8202738e-02   5.6789004e-01   1.1096110e+02
   9.7759300e-02   7.8409226e-02   1.8001498e-02   5.6729838e-02   5.6594525e-01   1.0992668e+02
   9.4527030e-02   7.6576858e-02   1.7370388e-02   5.5282820e-02   5.7161268e-01   1.0823454e+02
   9.1341144e-02   7.4777126e-02   1.6823198e-02   5.3801554e-02   5.7699588e-01   1.0653636e+02
   8.8273032e-02   7.3062140e-02   1.6356147e-02   5.2224324e-02   5.8083371e-01   1.0471933e+02
   8.5317288e-02   7.1507074e-02   1.5962610e-02   5.0468908e-02   5.7246729e-01   1.0286456e+02
   8.2417062e-02   7.0221794e-02   1.5629979e-02   4.8465860e-02   5.6885607e-01   1.0084716e+02
   7.9543870e-02   6.9290758e-02   1.5350949e-02   4.6175658e-02   5.6582386e-01   9.8094567e+01
   7.6722562e-02   6.8793546e-02   1.5120172e-02   4.3592048e-02   5.6214940e-01   9.5588913e+01
   7.4010506e-02   6.8822670e-02   1.4927387e-02   4.0776952e-02   5.6852311e-01   9.4036651e+01
   7.1459788e-02   6.9427016e-02   1.4756726e-02   3.7806458e-02   5.7423249e-01   9.2271157e+01
   6.9100366e-02   7.0579190e-02   1.4591361e-02   3.4746086e-02   5.8344233e-01   9.0207968e+01
   6.6940558e-02   7.2187202e-02   1.4423578e-02   3.1689964e-02   5.8111223e-01   8.8081687e+01
   6.4963690e-02   7.4106352e-02   1.4252057e-02   2.8739934e-02   5.7816150e-01   8.5572056e+01
   6.3139208e-02   7.6135332e-02   1.4076494e-02   2.5975616e-02   5.6527851e-01   8.3725094e+01
   6.1417970e-02   7.8034882e-02   1.3898246e-02   2.3450568e-02   5.5654189e-01   8.1978016e+01
   5.9733038e-02   7.9552156e-02   1.3718787e-02   2.1204740e-02   5.7773894e-01   7.9597551e+01
   5.8027834e-02   8.0466932e-02   1.3536745e-02   1.9270902e-02   5.7790120e-01   7.7643410e+01
   5.6254038e-02   8.0652712e-02   1.3346514e-02   1.7668038e-02   5.7008908e-01   7.5875256e+01
   5.4342600e-02   8.0057654e-02   1.3143486e-02   1.6404378e-02   5.7326016e-01   7.3838341e+01
   5.2223044e-02   7.8670436e-02   1.2924989e-02   1.5477898e-02   5.8667392e-01   7.2184083e+01
   4.9854530e-02   7.6534202e-02   1.2686987e-02   1.4878505e-02   5.8644801e-01   7.0647492e+01
   4.7220898e-02   7.3730188e-02   1.2429235e-02   1.4596744e-02   5.6079186e-01   6.8459261e+01
   4.4363808e-02   7.0346368e-02   1.2158955e-02   1.4621338e-02   5.6710488e-01   6.6509312e+01
   4.1388372e-02   6.6471568e-02   1.1889595e-02   1.4935394e-02   5.7616090e-01   6.4822057e+01
   3.8405420e-02   6.2203858e-02   1.1637376e-02   1.5522081e-02   5.7143722e-01   6.2655936e+01
   3.5511786e-02   5.7667288e-02   1.1418910e-02   1.6365243e-02   5.7501043e-01   6.0693084e+01
   3.2793524e-02   5.2993284e-02   1.1252117e-02   1.7451618e-02   5.7565233e-01   5.9500251e+01
   3.0325982e-02   4.8304412e-02   1.1153635e-02   1.8770665e-02   5.6993511e-01   5.8467285e+01
   2.8172344e-02   4.3724158e-02   1.1139184e-02   2.0302794e-02   5.6382982e-01   5.6411572e+01
   2.6381012e-02   3.9359076e-02   1.1224531e-02   2.2020880e-02   5.7180299e-01   5.4087875e+01
   2.4989192e-02   3.5303186e-02   1.1422995e-02   2.3901334e-02   5.7189636e-01   5.2356485e+01
   2.4025074e-02   3.1657306e-02   1.1748468e-02   2.5922052e-02   5.6939722e-01   4.9761059e+01
   2.3509612e-02   2.8508758e-02   1.2216042e-02   2.8055582e-02   5.6989816e-01   4.6895025e+01
   2.3455954e-02   2.5926438e-02   1.2837644e-02   3.0279482e-02   5.7260312e-01   4.4289263e+01
   2.3870852e-02   2.3973970e-02   1.3622641e-02   3.2579930e-02   5.7954112e-01   4.0323954e+01
   2.4757470e-02   2.2707000e-02   1.4580902e-02   3.4939352e-02   5.6599210e-01   3.6937166e+01
   2.6116606e-02   2.2167176e-02   1.5720854e-02   3.7343802e-02   5.6313440e-01   3.3942899e+01
   2.7946010e-02   2.2381654e-02   1.7049385e-02   3.9774272e-02   5.7147272e-01   2.9496241e+01
   3.0237026e-02   2.3371394e-02   1.8577462e-02   4.2197594e-02   5.7377871e-01   2.4469222e+01
   3.2973680e-02   2.5146420e-02   2.0318270e-02   4.4599574e-02   5.7082049e-01   1.9128101e+01
   3.6133860e-02   2.7695852e-02   2.2282148e-02   4.6978238e-02   5.6753873e-01   1.5201212e+01
   3.9688184e-02   3.0990794e-02   2.4474970e-02   4.9316440e-02   5.6856651e-01   1.0757274e+01
   4.3595850e-02   3.4979488e-02   2.6900682e-02   5.1591628e-02   5.6445459e-01   5.5822549e+00
   4.7806716e-02   3.9588340e-02   2.9566608e-02   5.3769622e-02   5.7297753e-01   3.2365089e+00
   5.2272230e-02   4.4730272e-02   3.2475832e-02   5.5792236e-02   5.6216669e-01   1.8754167e+00
   5.6955228e-02   5.0311822e-02   3.5616158e-02   5.7579560e-02   5.5706033e-01   1.1815689e+00
   6.1811126e-02   5.6213674e-02   3.8965782e-02   5.9045222e-02   5.7166913e-01   1.3574575e+00
   6.6769226e-02   6.2281702e-02   4.2513152e-02   6.0094664e-02   5.7187178e-01   1.2354666e+00
   7.1782786e-02   6.8371504e-02   4.6254912e-02   6.0620572e-02   5.7635257e-01   1.3180410e+00
   7.6872026e-02   7.4334568e-02   5.0168760e-02   6.0578372e-02   5.7279138e-01   1.3033165e+00
   8.2081882e-02   8.0026496e-02   5.4215176e-02   5.9992266e-02   5.9012603e-01   1.3074219e+00
   8.7429280e-02   8.5359396e-02   5.8353790e-02   5.8874048e-02   5.6633947e-01   1.3267061e+00
   9.2890338e-02   9.0247770e-02   6.2542216e-02   5.7242928e-02   5.6402571e-01   1.2796940e+00
   9.8414664e-02   9.4545080e-02   6.6704104e-02   5.5157718e-02   5.7894506e-01   1.3426049e+00
   1.0393204e-01   9.8073146e-02   7.0716670e-02   5.2674984e-02   5.4531817e-01   1.3083934e+00
   1.0931881e-01   1.0070378e-01   7.4454584e-02   4.9820606e-02   5.9392999e-01   1.3181888e+00
   1.1441107e-01   1.0237161e-01   7.7797018e-02   4.6641240e-02   5.5506919e-01   1.3259666e+00
   1.1907245e-01   1.0308890e-01   8.0603546e-02   4.3229422e-02   5.6319960e-01   1.3128165e+00
   1.2316681e-01   1.0295729e-01   8.2690766e-02   3.9672498e-02   5.5779982e-01   1.3163981e+00
   1.2655727e-01   1.0208345e-01   8.3898032e-02   3.6041504e-02   5.5490356e-01   1.3091037e+00
   1.2919943e-01   1.0058311e-01   8.4193660e-02   3.2405766e-02   6.2078832e-01   1.3217527e+00
   1.3110856e-01   9.8592690e-02   8.3619382e-02   2.8848964e-02   5.0081690e-01   1.3082975e+00
   1.3228668e-01   9.6271840e-02   8.2254396e-02   2.5465036e-02   6.0300719e-01   1.3173295e+00
   1.3271957e-01   9.3845312e-02   8.0238438e-02   2.2330294e-02   4.0964922e-01   1.3185180e+00
   1.3235145e-01   9.1530666e-02   7.7724134e-02   1.9514877e-02   4.5687027e-01   1.3111391e+00
   1.3108232e-01   8.9482016e-02   7.4831732e-02   1.7091210e-02   4.3761511e-01   1.3189637e+00
   1.2879653e-01   8.7798558e-02   7.1659488e-02   1.5125032e-02   1.5053949e-01   1.3158927e+00
   1.2539772e-01   8.6540542e-02   6.8336072e-02   1.3679655e-02   2.7446420e+00   1.3232179e+00
   1.2082165e-01   8.5752944e-02   6.4996472e-02   1.2812217e-02   9.9965899e+00   1.3138568e+00
   1.1507762e-01   8.5462790e-02   6.1726132e-02   1.2569497e-02   2.5137305e+01   1.3062516e+00
   1.0834081e-01   8.5668722e-02   5.8573352e-02   1.2989604e-02   4.4209118e+01   1.3126442e+00
   1.0088856e-01   8.6339046e-02   5.5569306e-02   1.4102119e-02   5.8891776e+01   1.3128476e+00
   9.3004724e-02   8.7435616e-02   5.2730208e-02   1.5925595e-02   7.0122483e+01   1.3107633e+00
   8.4974878e-02   8.8885492e-02   5.0057770e-02   1.8463773e-02   7.8297137e+01   1.3014871e+00
   7.7056216e-02   9.0536146e-02   4.7534576e-02   2.1724510e-02   8.3864072e+01   1.3031227e+00
   6.9464514e-02   9.2163378e-02   4.5130946e-02   2.5725604e-02   8.8778614e+01   1.3051015e+00
   6.2363286e-02   9.3497730e-02   4.2841154e-02   3.0477206e-02   9.2805784e+01   1.3066545e+00
   5.5854954e-02   9.4333178e-02   4.0687094e-02   3.5985820e-02   9.6016897e+01   1.3090918e+00
   4.9993200e-02   9.4539986e-02   3.8694760e-02   4.2254370e-02   9.8704287e+01   1.3039689e+00
   4.4789966e-02   9.4016020e-02   3.6895036e-02   4.9272372e-02   1.0114287e+02   1.3125045e+00
   4.0225652e-02   9.2814882e-02   3.5320644e-02   5.6992728e-02   1.0276010e+02   1.3142016e+00
   3.6264050e-02   9.1104806e-02   3.3995032e-02   6.5313338e-02   1.0347902e+02   1.3123840e+00
   3.2869984e-02   8.9006028e-02   3.2926750e-02   7.4083162e-02   1.0393044e+02   1.3139476e+00
   3.0015638e-02   8.6667130e-02   3.2108710e-02   8.3123364e-02   1.0440284e+02   1.3140906e+00
   2.7676704e-02   8.4295178e-02   3.1518916e-02   9.2243310e-02   1.0476574e+02   1.3219807e+00
   2.5822918e-02   8.2059344e-02   3.1123982e-02   1.0120589e-01   1.0478023e+02   1.3131340e+00
   2.4412310e-02   8.0056356e-02   3.0879458e-02   1.0970802e-01   1.0452225e+02   1.3168544e+00
   2.3395782e-02   7.8315512e-02   3.0736958e-02   1.1740742e-01   1.0401749e+02   1.3320858e+00
   2.2719566e-02   7.6854914e-02   3.0662334e-02   1.2400347e-01   1.0367692e+02   1.3265414e+00
   2.2325724e-02   7.5694508e-02   3.0621712e-02   1.2923536e-01   1.0334598e+02   1.3318362e+00
   2.2159682e-02   7.4851230e-02   3.0570116e-02   1.3286320e-01   1.0279552e+02   1.3348386e+00
   2.2183688e-02   7.4383074e-02   3.0470240e-02   1.3489302e-01   1.0254387e+02   1.3243675e+00
   2.2376462e-02   7.4347190e-02   3.0290772e-02   1.3554254e-01   1.0239004e+02   1.3195503e+00
   2.2723992e-02   7.4766130e-02   2.9990066e-02   1.3495578e-01   1.0199688e+02   1.3231715e+00
   2.3215898e-02   7.5637002e-02   2.9519888e-02   1.3323455e-01   1.0151641e+02   1.3286531e+00
   2.3841876e-02   7.6915696e-02   2.8854860e-02   1.3053059e-01   1.0120979e+02   1.3233943e+00
   2.4588282e-02   7.8504806e-02   2.8006848e-02   1.2700455e-01   1.0096369e+02   1.3183133e+00
   2.5438276e-02   8.0269482e-02   2.7006490e-02   1.2279948e-01   1.0029951e+02   1.3232137e+00
   2.6371374e-02   8.2094778e-02   2.5880616e-02   1.1802691e-01   9.9382457e+01   1.3274731e+00
   2.7359420e-02   8.3870228e-02   2.4651302e-02   1.1271446e-01   9.8654649e+01   1.3196162e+00
   2.8365140e-02   8.5485954e-02   2.3351392e-02   1.0685595e-01   9.7592912e+01   1.3246415e+00
   2.9342674e-02   8.6878162e-02   2.2018424e-02   1.0054542e-01   9.6003580e+01   1.3357207e+00
   3.0245840e-02   8.7992032e-02   2.0685982e-02   9.3970064e-02   9.4630737e+01   1.3234376e+00
   3.1034188e-02   8.8776076e-02   1.9388812e-02   8.7361728e-02   9.3051443e+01   1.3215900e+00
   3.1662036e-02   8.9204758e-02   1.8162392e-02   8.0960326e-02   9.1119010e+01   1.3281188e+00
   3.2081390e-02   8.9238172e-02   1.7040209e-02   7.4954166e-02   8.9301908e+01   1.3207562e+00
   3.2265734e-02   8.8818146e-02   1.6047377e-02   6.9462940e-02   8.7155745e+01   1.3151589e+00
   3.2219414e-02   8.7904412e-02   1.5196439e-02   6.4543492e-02   8.4655047e+01   1.3175702e+00
   3.1968780e-02   8.6493712e-02   1.4489699e-02   6.0209868e-02   8.1991615e+01   1.3206913e+00
   3.1547838e-02   8.4606718e-02   1.3922790e-02   5.6441998e-02   7.9485674e+01   1.3265507e+00
   3.0986762e-02   8.2237078e-02   1.3486436e-02   5.3179676e-02   7.7099889e+01   1.3254358e+00
   3.0314870e-02   7.9389358e-02   1.3166231e-02   5.0323028e-02   7.4323856e+01   1.3200350e+00
   2.9562084e-02   7.6117906e-02   1.2943153e-02   4.7720734e-02   7.1103076e+01   1.3238530e+00
   2.8754120e-02   7.2498592e-02   1.2794262e-02   4.5216998e-02   6.8240464e+01   1.3265840e+00
   2.7909288e-02   6.8637006e-02   1.2691905e-02   4.2717864e-02   6.6007312e+01   1.3285706e+00
   2.7037194e-02   6.4614280e-02   1.2607257e-02   4.0167914e-02   6.2951824e+01   1.3277431e+00
   2.6152890e-02   6.0496732e-02   1.2522350e-02   3.7540574e-02   5.9703611e+01   1.3304385e+00
   2.5285748e-02   5.6404784e-02   1.2427925e-02   3.4863908e-02   5.7323994e+01   1.3260054e+00
   2.4468648e-02   5.2467696e-02   1.2316061e-02   3.2195082e-02   5.4344194e+01   1.3217945e+00
   2.3729560e-02   4.8789960e-02   1.2187610e-02   2.9581266e-02   5.0895641e+01   1.3301985e+00
   2.3089646e-02   4.5440446e-02   1.2050046e-02   2.7056918e-02   4.7885772e+01   1.3288037e+00
   2.2564766e-02   4.2462746e-02   1.1910138e-02   2.4664450e-02   4.5643241e+01   1.3266334e+00
   2.2167798e-02   3.9894630e-02   1.1774629e-02   2.2452296e-02   4.3209750e+01   1.3221603e+00
   2.1908054e-02   3.7755032e-02   1.1650349e-02   2.0454416e-02   3.9934051e+01   1.3189540e+00
   2.1791268e-02   3.6049418e-02   1.1544040e-02   1.8686810e-02   3.7555348e+01   1.3228508e+00
   2.1818844e-02   3.4774836e-02   1.1461035e-02   1.7148746e-02   3.5228494e+01   1.3177774e+00
   2.1987556e-02   3.3923214e-02   1.1402573e-02   1.5831845e-02   3.2597169e+01   1.3283125e+00
   2.2292616e-02   3.3473632e-02   1.1366894e-02   1.4736732e-02   3.0201012e+01   1.3366192e+00
   2.2729704e-02   3.3392868e-02   1.1353009e-02   1.3865968e-02   2.8068208e+01   1.3279699e+00
   2.3293412e-02   3.3653568e-02   1.1358290e-02   1.3210802e-02   2.6886803e+01   1.3360086e+00
   2.3971580e-02   3.4221852e-02   1.1375952e-02   1.2759008e-02   2.4933580e+01   1.3282450e+00
   2.4749818e-02   3.5048584e-02   1.1395718e-02   1.2500495e-02   2.3137205e+01   1.3229421e+00
   2.5615040e-02   3.6072166e-02   1.1402687e-02   1.2421290e-02   2.2196230e+01   1.3349323e+00
   2.6548696e-02   3.7226560e-02   1.1384832e-02   1.2505584e-02   1.9978127e+01   1.3311264e+00
   2.7532630e-02   3.8456540e-02   1.1339519e-02   1.2739464e-02   1.7895177e+01   1.3421464e+00
   2.8548372e-02   3.9711202e-02   1.1271700e-02   1.3106879e-02   1.6836169e+01   1.3310847e+00
   2.9576578e-02   4.0938020e-02   1.1194676e-02   1.3587557e-02   1.5653207e+01   1.3078585e+00
   3.0599434e-02   4.2088582e-02   1.1124593e-02   1.4151474e-02   1.4602954e+01   1.3280371e+00
   3.1593506e-02   4.3140552e-02   1.1076460e-02   1.4757096e-02   1.3928486e+01   1.3337412e+00
   3.2540098e-02   4.4107352e-02   1.1066525e-02   1.5364542e-02   1.2629960e+01   1.3227652e+00
   3.3427268e-02   4.5018844e-02   1.1107904e-02   1.5934988e-02   1.0934867e+01   1.3261265e+00
   3.4245474e-02   4.5911064e-02   1.1207693e-02   1.6426142e-02   9.8614271e+00   1.3318182e+00
   3.4987788e-02   4.6806764e-02   1.1366761e-02   1.6803424e-02   9.0350534e+00   1.3227135e+00
   3.5639568e-02   4.7711138e-02   1.1580720e-02   1.7041577e-02   7.9293805e+00   1.3220458e+00
   3.6180538e-02   4.8631394e-02   1.1843452e-02   1.7124722e-02   7.0558654e+00   1.3287415e+00
   3.6584952e-02   4.9579834e-02   1.2145006e-02   1.7048850e-02   6.5464370e+00   1.3244700e+00
   3.6824916e-02   5.0572630e-02   1.2470753e-02   1.6815057e-02   5.8935361e+00   1.3301542e+00
   3.6888454e-02   5.1630120e-02   1.2807248e-02   1.6425599e-02   5.3840276e+00   1.3191745e+00
   3.6782290e-02   5.2770398e-02   1.3143026e-02   1.5893331e-02   5.0235675e+00   1.3179941e+00
   3.6524686e-02   5.3998764e-02   1.3465053e-02   1.5248748e-02   4.7319981e+00   1.3110344e+00
   3.6139996e-02   5.5297006e-02   1.3761097e-02   1.4528652e-02   4.4766666e+00   1.3198810e+00
   3.5655904e-02   5.6612142e-02   1.4018839e-02   1.3770137e-02   4.0658788e+00   1.3312525e+00
   3.5103682e-02   5.7874740e-02   1.4222638e-02   1.3010541e-02   3.6969018e+00   1.3185857e+00
   3.4512622e-02   5.9000996e-02   1.4351697e-02   1.2282297e-02   3.2540206e+00   1.3422959e+00
   3.3903802e-02   5.9908484e-02   1.4376322e-02   1.1610067e-02   3.3010750e+00   1.3033371e+00
   3.3288206e-02   6.0568800e-02   1.4276302e-02   1.1012294e-02   3.8928963e+00   1.3321584e+00
   3.2665014e-02   6.0971078e-02   1.4058343e-02   1.0510536e-02   4.0641731e+00   1.3186457e+00
   3.2025134e-02   6.1159216e-02   1.3745782e-02   1.0128262e-02   4.1415114e+00   1.3011523e+00
   3.1364314e-02   6.1271910e-02   1.3370100e-02   9.8824316e-03   4.1678565e+00   1.3485228e+00
   3.0689940e-02   6.1438338e-02   1.2962230e-02   9.7851868e-03   4.0870121e+00   1.2752546e+00
   3.0013958e-02   6.1780682e-02   1.2546518e-02   9.8450100e-03   4.2877082e+00   1.3645313e+00
   2.9343900e-02   6.2417920e-02   1.2145073e-02   1.0065601e-02   4.1656163e+00   1.2708678e+00
   2.8677498e-02   6.3422598e-02   1.1777337e-02   1.0441399e-02   3.7469996e+00   1.3066961e+00
   2.8008606e-02   6.4857176e-02   1.1458551e-02   1.0955446e-02   3.4944840e+00   1.3279094e+00
   2.7333974e-02   6.6762028e-02   1.1200309e-02   1.1581067e-02   3.2992696e+00   1.2580335e+00
   2.6649602e-02   6.9149224e-02   1.1010715e-02   1.2283013e-02   3.1053733e+00   1.4173067e+00
   2.5953456e-02   7.2025740e-02   1.0895855e-02   1.3031932e-02   2.7736979e+00   1.0807642e+00
   2.5252098e-02   7.5365256e-02   1.0860119e-02   1.3807461e-02   2.5992974e+00   1.3219604e+00
   2.4558926e-02   7.9094042e-02   1.0905078e-02   1.4584752e-02   2.4265529e+00   9.4117891e-01
   2.3888972e-02   8.3083148e-02   1.1032407e-02   1.5343023e-02   2.2465182e+00   1.1776129e+00
   2.3255502e-02   8.7170204e-02   1.1244668e-02   1.6073598e-02   2.3397637e+00   1.0644661e+00
   2.2669220e-02   9.1194954e-02   1.1541852e-02   1.6774525e-02   2.0773911e+00   1.4199147e+00
   2.2139874e-02   9.5032686e-02   1.1922223e-02   1.7443095e-02   1.8892995e+00   1.8355453e+01
   2.1678426e-02   9.8656578e-02   1.2382146e-02   1.8072739e-02   1.7971835e+00   4.7211581e+01
   2.1298512e-02   1.0207486e-01   1.2914324e-02   1.8671226e-02   1.4561075e+00   6.8982344e+01
   2.1017674e-02   1.0522717e-01   1.3507162e-02   1.9260746e-02   1.4290512e+00   8.2563428e+01
   2.0855654e-02   1.0800495e-01   1.4147226e-02   1.9859141e-02   1.4666762e+00   9.0907053e+01
   2.0832262e-02   1.1027834e-01   1.4823763e-02   2.0478938e-02   1.5026285e+00   9.6416678e+01
   2.0969010e-02   1.1187359e-01   1.5526952e-02   2.1132124e-02   1.5541800e+00   1.0016435e+02
   2.1290530e-02   1.1261932e-01   1.6243437e-02   2.1835114e-02   1.3639019e+00   1.0289285e+02
   2.1822686e-02   1.1241426e-01   1.6958058e-02   2.2607642e-02   1.2314175e+00   1.0570675e+02
   2.2589678e-02   1.1122249e-01   1.7656805e-02   2.3468100e-02   1.2050181e+00   1.0817831e+02
   2.3613060e-02   1.0910622e-01   1.8320401e-02   2.4430932e-02   1.1757019e+00   1.1040310e+02
   2.4912090e-02   1.0619285e-01   1.8930604e-02   2.5514778e-02   1.1996289e+00   1.1204855e+02
   2.6505842e-02   1.0262057e-01   1.9485738e-02   2.6744212e-02   9.8573854e-01   1.1330717e+02
   2.8412636e-02   9.8587172e-02   1.9996590e-02   2.8134780e-02   6.7232682e-01   1.1404121e+02
   3.0644436e-02   9.4331468e-02   2.0482784e-02   2.9706376e-02   5.9024657e-01   1.1424231e+02
   3.3204974e-02   9.0071712e-02   2.0968232e-02   3.1493350e-02   5.6517302e-01   1.1417737e+02
   3.6091994e-02   8.5976516e-02   2.1467904e-02   3.3531562e-02   5.5694705e-01   1.1376430e+02
   3.9294910e-02   8.2158444e-02   2.1987650e-02   3.5856098e-02   5.6003826e-01   1.1319126e+02
   4.2786924e-02   7.8674750e-02   2.2525372e-02   3.8497482e-02   5.5414686e-01   1.1265937e+02
   4.6517734e-02   7.5541706e-02   2.3065398e-02   4.1468898e-02   5.7086109e-01   1.1261705e+02
   5.0413242e-02   7.2763670e-02   2.3583408e-02   4.4755372e-02   5.7186152e-01   1.1258157e+02
   5.4389800e-02   7.0313526e-02   2.4056264e-02   4.8310918e-02   5.7539766e-01   1.1233819e+02
   5.8354782e-02   6.8125580e-02   2.4470576e-02   5.2056294e-02   5.6791560e-01   1.1239754e+02
   6.2192084e-02   6.6132318e-02   2.4828678e-02   5.5885510e-02   5.6417569e-01   1.1241394e+02
   6.5789650e-02   6.4262282e-02   2.5140278e-02   5.9666018e-02   5.7588794e-01   1.1238128e+02
   6.9073980e-02   6.2438066e-02   2.5422348e-02   6.3236356e-02   5.6703159e-01   1.1246138e+02
   7.2003546e-02   6.0604724e-02   2.5707224e-02   6.6435286e-02   5.6973624e-01   1.1254540e+02
   7.4557294e-02   5.8696722e-02   2.6031960e-02   6.9124688e-02   5.8378738e-01   1.1268711e+02
   7.6747856e-02   5.6653428e-02   2.6431308e-02   7.1155942e-02   5.8609965e-01   1.1273356e+02
   7.8637396e-02   5.4490656e-02   2.6936532e-02   7.2370828e-02   5.8256415e-01   1.1263445e+02
   8.0310758e-02   5.2243166e-02   2.7563560e-02   7.2705456e-02   5.7779364e-01   1.1249062e+02
   8.1838574e-02   4.9923974e-02   2.8307480e-02   7.2171942e-02   5.7461907e-01   1.1237677e+02
   8.3260000e-02   4.7550208e-02   2.9138688e-02   7.0786394e-02   5.7906173e-01   1.1219208e+02
   8.4575250e-02   4.5147810e-02   3.0003624e-02   6.8657946e-02   5.8718739e-01   1.1191417e+02
   8.5758706e-02   4.2748646e-02   3.0843302e-02   6.5969416e-02   5.8552883e-01   1.1172203e+02
   8.6774916e-02   4.0374792e-02   3.1597470e-02   6.2871834e-02   5.8524632e-01   1.1142399e+02
   8.7589394e-02   3.8058248e-02   3.2198830e-02   5.9499530e-02   5.8191536e-01   1.1094211e+02
   8.8175820e-02   3.5834324e-02   3.2568242e-02   5.5988932e-02   5.7808103e-01   1.1031260e+02
   8.8510608e-02   3.3720088e-02   3.2637778e-02   5.2464984e-02   5.7675868e-01   1.0946107e+02
   8.8570154e-02   3.1737098e-02   3.2398214e-02   4.9013030e-02   5.7775047e-01   1.0841110e+02
   8.8325436e-02   2.9910110e-02   3.1874106e-02   4.5678382e-02   5.7571316e-01   1.0713364e+02
   8.7739042e-02   2.8257694e-02   3.1092934e-02   4.2488796e-02   5.6922369e-01   1.0563337e+02
   8.6802986e-02   2.6776866e-02   3.0103772e-02   3.9447264e-02   5.8534292e-01   1.0394586e+02
   8.5572110e-02   2.5442324e-02   2.8965934e-02   3.6543510e-02   5.8846762e-01   1.0210130e+02
   8.4134740e-02   2.4242336e-02   2.7734032e-02   3.3753962e-02   5.7555815e-01   9.9751404e+01
   8.2560096e-02   2.3177758e-02   2.6460552e-02   3.1052678e-02   5.8132017e-01   9.7131348e+01
   8.0913858e-02   2.2251238e-02   2.5191464e-02   2.8455300e-02   5.7975452e-01   9.4878972e+01
   7.9298830e-02   2.1482334e-02   2.3962596e-02   2.5996826e-02   5.7895274e-01   9.2844087e+01
   7.7811900e-02   2.0902526e-02   2.2798604e-02   2.3694604e-02   5.8203761e-01   9.0825749e+01
   7.6508218e-02   2.0533954e-02   2.1713142e-02   2.1556222e-02   5.7810863e-01   8.8253594e+01
   7.5411012e-02   2.0386178e-02   2.0711666e-02   1.9584139e-02   5.8431204e-01   8.5878806e+01
   7.4525096e-02   2.0469644e-02   1.9793882e-02   1.7768903e-02   5.8307082e-01   8.4022121e+01
   7.3860082e-02   2.0797816e-02   1.8953079e-02   1.6098546e-02   5.7655982e-01   8.1382364e+01
   7.3405140e-02   2.1375610e-02   1.8175013e-02   1.4568161e-02   5.7828350e-01   7.9234940e+01
   7.3118606e-02   2.2188990e-02   1.7440423e-02   1.3175295e-02   5.7525168e-01   7.7643285e+01
   7.2952444e-02   2.3207258e-02   1.6734506e-02   1.1930302e-02   5.7872847e-01   7.4843581e+01
   7.2826022e-02   2.4399906e-02   1.6053146e-02   1.0855196e-02   5.7796506e-01   7.2110273e+01
   7.2635940e-02   2.5741772e-02   1.5396754e-02   9.9718110e-03   5.7549043e-01   7.0215041e+01
   7.2292510e-02   2.7195422e-02   1.4766717e-02   9.3030830e-03   5.8115901e-01   6.7392186e+01
   7.1702374e-02   2.8702382e-02   1.4167997e-02   8.8671774e-03   5.7673874e-01   6.4631690e+01
   7.0750258e-02   3.0198668e-02   1.3609435e-02   8.6747836e-03   5.8166921e-01   6.3137753e+01
   6.9306508e-02   3.1627586e-02   1.3098917e-02   8.7297456e-03   5.9176717e-01   6.1034984e+01
   6.7316274e-02   3.2937440e-02   1.2637522e-02   9.0325680e-03   5.8820608e-01   5.8721838e+01
   6.4866792e-02   3.4056630e-02   1.2221626e-02   9.5850808e-03   5.8674615e-01   5.6471029e+01
   6.2089972e-02   3.4897866e-02   1.1846569e-02   1.0384838e-02   5.8904421e-01   5.4000871e+01
   5.9086220e-02   3.5413172e-02   1.1508403e-02   1.1423412e-02   5.7677365e-01   5.2513750e+01
   5.5933942e-02   3.5584582e-02   1.1204488e-02   1.2686190e-02   5.6986114e-01   5.0582405e+01
   5.2686390e-02   3.5404020e-02   1.0931974e-02   1.4152022e-02   5.8250852e-01   4.7882097e+01
   4.9375116e-02   3.4908124e-02   1.0691724e-02   1.5792905e-02   5.8168622e-01   4.5213809e+01
   4.6046806e-02   3.4169800e-02   1.0491007e-02   1.7580311e-02   5.7938248e-01   4.2218301e+01
   4.2798258e-02   3.3280304e-02   1.0338123e-02   1.9501657e-02   5.8024593e-01   4.0259171e+01
   3.9744882e-02   3.2351666e-02   1.0241167e-02   2.1554928e-02   5.7372635e-01   3.8626086e+01
   3.6976938e-02   3.1501232e-02   1.0212096e-02   2.3736428e-02   5.7496221e-01   3.6406428e+01
   3.4560062e-02   3.0834964e-02   1.0266314e-02   2.6046550e-02   5.8044358e-01   3.3647781e+01
   3.2541432e-02   3.0440480e-02   1.0419233e-02   2.8481962e-02   5.8439676e-01   3.0408537e+01
   3.0951152e-02   3.0385640e-02   1.0682994e-02   3.1025520e-02   5.7660208e-01   2.8393416e+01
   2.9808032e-02   3.0720576e-02   1.1067431e-02   3.3663538e-02   5.6616758e-01   2.6046029e+01
   2.9132738e-02   3.1487346e-02   1.1586265e-02   3.6382826e-02   5.7352712e-01   2.2152140e+01
   2.8947428e-02   3.2730250e-02   1.2256314e-02   3.9158766e-02   5.7802751e-01   1.8832563e+01
   2.9263488e-02   3.4491064e-02   1.3092596e-02   4.1971068e-02   5.7330145e-01   1.6406934e+01
   3.0078380e-02   3.6798122e-02   1.4108600e-02   4.4787408e-02   5.7429510e-01   1.3554955e+01
   3.1374634e-02   3.9677378e-02   1.5316837e-02   4.7541532e-02   5.8725163e-01   1.0714938e+01
   3.3119334e-02   4.3154830e-02   1.6731360e-02   5.0140738e-02   5.9088763e-01   7.9677421e+00
   3.5266592e-02   4.7229246e-02   1.8369618e-02   5.2493558e-02   5.8079929e-01   4.9813383e+00
   3.7761584e-02   5.1857376e-02   2.0245176e-02   5.4549872e-02   5.8288959e-01   3.4070586e+00
   4.0546906e-02   5.6957770e-02   2.2365576e-02   5.6277558e-02   5.6176399e-01   2.2530770e+00
   4.3563154e-02   6.2437706e-02   2.4749104e-02   5.7630782e-02   5.5991985e-01   1.2298320e+00
   4.6736266e-02   6.8196706e-02   2.7427306e-02   5.8565222e-02   5.7835252e-01   1.3213267e+00
   4.9984050e-02   7.4098776e-02   3.0422110e-02   5.9060786e-02   5.6563962e-01   1.2978499e+00
   5.3230062e-02   7.9972852e-02   3.3743168e-02   5.9139978e-02   5.8389171e-01   1.2833516e+00
   5.6404536e-02   8.5635684e-02   3.7397270e-02   5.8829588e-02   5.7368720e-01   1.3389974e+00
   5.9473734e-02   9.0940370e-02   4.1385086e-02   5.8143208e-02   5.6318375e-01   1.2896636e+00
   6.2435318e-02   9.5782980e-02   4.5693738e-02   5.7120870e-02   5.8136180e-01   1.3325968e+00
   6.5288486e-02   1.0013363e-01   5.0281390e-02   5.5833006e-02   5.7218416e-01   1.3013809e+00
   6.8074672e-02   1.0408261e-01   5.5068152e-02   5.4358970e-02   5.6572745e-01   1.3225754e+00
   7.0892364e-02   1.0772788e-01   5.9957178e-02   5.2761816e-02   5.5127748e-01   1.3079634e+00
   7.3843864e-02   1.1107842e-01   6.4866114e-02   5.1083630e-02   5.7104613e-01   1.3141494e+00
   7.6999406e-02   1.1408319e-01   6.9706866e-02   4.9353504e-02   5.5759872e-01   1.3318387e+00
   8.0382808e-02   1.1667058e-01   7.4361582e-02   4.7597550e-02   5.7566894e-01   1.3000880e+00
   8.3963532e-02   1.1873024e-01   7.8704846e-02   4.5842626e-02   5.8092266e-01   1.3121408e+00
   8.7667448e-02   1.2012009e-01   8.2610900e-02   4.4112848e-02   5.5464989e-01   1.3058698e+00
   9.1382386e-02   1.2071802e-01   8.5941782e-02   4.2449780e-02   5.8380757e-01   1.3118213e+00
   9.4957134e-02   1.2042347e-01   8.8516606e-02   4.0908014e-02   5.1150509e-01   1.3168072e+00
   9.8245470e-02   1.1916838e-01   9.0180180e-02   3.9534818e-02   5.6574261e-01   1.3101222e+00
   1.0114180e-01   1.1690219e-01   9.0906062e-02   3.8374538e-02   4.5133211e-01   1.3176002e+00
   1.0356187e-01   1.1359991e-01   9.0709612e-02   3.7473596e-02   4.5811530e-01   1.3133972e+00
   1.0541987e-01   1.0933350e-01   8.9606988e-02   3.6866970e-02   4.4100664e-01   1.3159529e+00
   1.0662403e-01   1.0427556e-01   8.7674792e-02   3.6568860e-02   2.6739773e-01   1.3180468e+00
   1.0709180e-01   9.8666862e-02   8.5008698e-02   3.6603524e-02   3.1298026e+00   1.3112504e+00
   1.0676350e-01   9.2760682e-02   8.1692576e-02   3.7014852e-02   1.0977113e+01   1.3073654e+00
   1.0563700e-01   8.6765768e-02   7.7853848e-02   3.7849328e-02   2.4058411e+01   1.3075080e+00
   1.0376787e-01   8.0853814e-02   7.3689620e-02   3.9159046e-02   3.9527548e+01   1.3077693e+00
   1.0119801e-01   7.5170084e-02   6.9392434e-02   4.0985026e-02   5.2918064e+01   1.3064121e+00
   9.7978838e-02   6.9803908e-02   6.5093476e-02   4.3338880e-02   6.4013080e+01   1.3167187e+00
   9.4217436e-02   6.4789852e-02   6.0895694e-02   4.6199528e-02   7.2270436e+01   1.3186639e+00
   9.0027952e-02   6.0149498e-02   5.6904082e-02   4.9527722e-02   7.8203787e+01   1.3062175e+00
   8.5519874e-02   5.5885734e-02   5.3205466e-02   5.3272582e-02   8.3167818e+01   1.3046512e+00
   8.0815518e-02   5.1969738e-02   4.9840650e-02   5.7350912e-02   8.6684205e+01   1.3021019e+00
   7.6038442e-02   4.8375674e-02   4.6810460e-02   6.1660522e-02   9.0109760e+01   1.2972748e+00
   7.1302298e-02   4.5089096e-02   4.4089314e-02   6.6104868e-02   9.3104714e+01   1.2990705e+00
   6.6698606e-02   4.2081502e-02   4.1650918e-02   7.0597148e-02   9.4723058e+01   1.2961363e+00
   6.2294674e-02   3.9329774e-02   3.9483898e-02   7.5037586e-02   9.6048607e+01   1.2933029e+00
   5.8144734e-02   3.6867716e-02   3.7568790e-02   7.9345492e-02   9.6735229e+01   1.3041122e+00
   5.4279212e-02   3.4784446e-02   3.5894300e-02   8.3517138e-02   9.6922312e+01   1.3175965e+00
   5.0695564e-02   3.3178788e-02   3.4468968e-02   8.7561568e-02   9.6996334e+01   1.3049632e+00
   4.7398014e-02   3.2134654e-02   3.3291428e-02   9.1460274e-02   9.7067641e+01   1.2970016e+00
   4.4409468e-02   3.1712760e-02   3.2342512e-02   9.5198774e-02   9.7226336e+01   1.3167164e+00
   4.1737934e-02   3.1942594e-02   3.1579462e-02   9.8771558e-02   9.6640908e+01   1.3068971e+00
   3.9366176e-02   3.2820940e-02   3.0939792e-02   1.0213903e-01   9.6271444e+01   1.3056838e+00
   3.7254122e-02   3.4313360e-02   3.0362400e-02   1.0518267e-01   9.6619829e+01   1.3228880e+00
   3.5360182e-02   3.6359156e-02   2.9790068e-02   1.0773623e-01   9.6875789e+01   1.3152313e+00
   3.3660982e-02   3.8878838e-02   2.9168340e-02   1.0964340e-01   9.7243322e+01   1.3198374e+00
   3.2146010e-02   4.1799570e-02   2.8467704e-02   1.1079518e-01   9.7412353e+01   1.3189932e+00
   3.0807012e-02   4.5046622e-02   2.7686866e-02   1.1105447e-01   9.7546327e+01   1.3317135e+00
   2.9632446e-02   4.8513060e-02   2.6823800e-02   1.1032265e-01   9.8144697e+01   1.3341384e+00
   2.8618032e-02   5.2120748e-02   2.5878062e-02   1.0872590e-01   9.8754752e+01   1.3118878e+00
   2.7765802e-02   5.5856150e-02   2.4865714e-02   1.0646438e-01   9.9190071e+01   1.3312419e+00
   2.7071710e-02   5.9720672e-02   2.3809360e-02   1.0369135e-01   9.9526044e+01   1.3290407e+00
   2.6525634e-02   6.3707860e-02   2.2731722e-02   1.0056338e-01   9.9715573e+01   1.3193764e+00
   2.6116286e-02   6.7801410e-02   2.1658628e-02   9.7213518e-02   9.9998878e+01   1.3325880e+00
   2.5829976e-02   7.1960162e-02   2.0617442e-02   9.3740628e-02   1.0040855e+02   1.3200142e+00
   2.5648786e-02   7.6104704e-02   1.9631567e-02   9.0183266e-02   1.0055970e+02   1.3192234e+00
   2.5554770e-02   8.0127284e-02   1.8719382e-02   8.6501498e-02   1.0058421e+02   1.3269796e+00
   2.5524608e-02   8.3890846e-02   1.7893977e-02   8.2637166e-02   1.0064539e+02   1.3265217e+00
   2.5534822e-02   8.7283152e-02   1.7159486e-02   7.8607498e-02   1.0051575e+02   1.3368033e+00
   2.5575472e-02   9.0263730e-02   1.6513083e-02   7.4504860e-02   1.0021442e+02   1.3267175e+00
   2.5641326e-02   9.2802322e-02   1.5949732e-02   7.0428172e-02   9.9788177e+01   1.3245982e+00
   2.5724704e-02   9.4885632e-02   1.5462547e-02   6.6466020e-02   9.9314540e+01   1.3355672e+00
   2.5817640e-02   9.6514404e-02   1.5042645e-02   6.2692458e-02   9.8147628e+01   1.3224132e+00
   2.5912074e-02   9.7652920e-02   1.4683684e-02   5.9146482e-02   9.6119852e+01   1.3250778e+00
   2.6001164e-02   9.8238146e-02   1.4383855e-02   5.5820640e-02   9.3831991e+01   1.3275825e+00
   2.6079810e-02   9.8199782e-02   1.4138456e-02   5.2684036e-02   9.1116336e+01   1.3137698e+00
   2.6141186e-02   9.7515954e-02   1.3940400e-02   4.9709942e-02   8.9144296e+01   1.3198165e+00
   2.6175116e-02   9.6197196e-02   1.3788416e-02   4.6866722e-02   8.7384595e+01   1.3263359e+00
   2.6171598e-02   9.4255636e-02   1.3686130e-02   4.4114472e-02   8.4970545e+01   1.3231984e+00
   2.6117320e-02   9.1769834e-02   1.3637149e-02   4.1450442e-02   8.3574647e+01   1.3227785e+00
   2.5996772e-02   8.8843466e-02   1.3643580e-02   3.8915642e-02   8.1723233e+01   1.3248949e+00
   2.5804184e-02   8.5547144e-02   1.3708458e-02   3.6544276e-02   7.9337005e+01   1.3241609e+00
   2.5549860e-02   8.1959910e-02   1.3835025e-02   3.4353838e-02   7.7528004e+01   1.3273410e+00
   2.5260172e-02   7.8142406e-02   1.4022876e-02   3.2359294e-02   7.5297164e+01   1.3300775e+00
   2.4966772e-02   7.4141424e-02   1.4266170e-02   3.0582028e-02   7.3492764e+01   1.3180614e+00
   2.4694982e-02   7.0060536e-02   1.4553260e-02   2.9044482e-02   7.1563446e+01   1.3259955e+00
   2.4467414e-02   6.6026798e-02   1.4873673e-02   2.7754628e-02   6.9180768e+01   1.3316033e+00
   2.4304178e-02   6.2157992e-02   1.5222641e-02   2.6711168e-02   6.7180287e+01   1.3279254e+00
   2.4218534e-02   5.8563548e-02   1.5595057e-02   2.5905224e-02   6.5414038e+01   1.3295644e+00
   2.4220054e-02   5.5311396e-02   1.5979838e-02   2.5314676e-02   6.4306926e+01   1.3130771e+00
   2.4312696e-02   5.2419440e-02   1.6360260e-02   2.4907180e-02   6.3310642e+01   1.3184626e+00
   2.4492716e-02   4.9894638e-02   1.6714898e-02   2.4641082e-02   6.1727128e+01   1.3323622e+00
   2.4753638e-02   4.7774670e-02   1.7019367e-02   2.4465828e-02   6.0077620e+01   1.3235006e+00
   2.5090182e-02   4.6110294e-02   1.7249885e-02   2.4325830e-02   5.8895688e+01   1.3214178e+00
   2.5498848e-02   4.4939346e-02   1.7381299e-02   2.4173792e-02   5.7851222e+01   1.3268343e+00
   2.5975790e-02   4.4287268e-02   1.7395265e-02   2.3975700e-02   5.5940407e+01   1.3291670e+00
   2.6517812e-02   4.4161056e-02   1.7286632e-02   2.3701772e-02   5.3955418e+01   1.3301333e+00
   2.7120196e-02   4.4543630e-02   1.7061036e-02   2.3338664e-02   5.2741769e+01   1.3303251e+00
   2.7773454e-02   4.5397282e-02   1.6740821e-02   2.2897174e-02   5.0886463e+01   1.3288331e+00
   2.8467756e-02   4.6690172e-02   1.6354882e-02   2.2389094e-02   4.8409073e+01   1.3176104e+00
   2.9192736e-02   4.8393822e-02   1.5929078e-02   2.1816872e-02   4.5719596e+01   1.3214873e+00
   2.9933716e-02   5.0449126e-02   1.5487234e-02   2.1189294e-02   4.3324232e+01   1.3377245e+00
   3.0671274e-02   5.2762760e-02   1.5045025e-02   2.0522326e-02   4.1590593e+01   1.3230311e+00
   3.1390194e-02   5.5223142e-02   1.4612848e-02   1.9825430e-02   3.9306045e+01   1.3101018e+00
   3.2086674e-02   5.7738112e-02   1.4199012e-02   1.9101336e-02   3.6931596e+01   1.3182866e+00
   3.2756302e-02   6.0249184e-02   1.3810158e-02   1.8349165e-02   3.4628338e+01   1.3212500e+00
   3.3392346e-02   6.2725572e-02   1.3454437e-02   1.7564618e-02   3.2712442e+01   1.3169879e+00
   3.3995564e-02   6.5177366e-02   1.3136988e-02   1.6740460e-02   3.0819680e+01   1.3254610e+00
   3.4566402e-02   6.7623228e-02   1.2857452e-02   1.5873884e-02   2.7876060e+01   1.3341857e+00
   3.5100468e-02   7.0062838e-02   1.2614619e-02   1.4973234e-02   2.5167866e+01   1.3170675e+00
   3.5595106e-02   7.2483256e-02   1.2405683e-02   1.4053455e-02   2.2230154e+01   1.3186559e+00
   3.6053340e-02   7.4862582e-02   1.2223336e-02   1.3135219e-02   1.9865896e+01   1.3198342e+00
   3.6480602e-02   7.7179524e-02   1.2060376e-02   1.2241274e-02   1.8559296e+01   1.3170335e+00
   3.6877332e-02   7.9392350e-02   1.1911959e-02   1.1388065e-02   1.6252353e+01   1.3358340e+00
   3.7244390e-02   8.1444734e-02   1.1775544e-02   1.0581975e-02   1.3941660e+01   1.3185305e+00
   3.7579064e-02   8.3278336e-02   1.1654592e-02   9.8246748e-03   1.2099034e+01   1.3135346e+00
   3.7864320e-02   8.4796708e-02   1.1553226e-02   9.1245736e-03   1.0746460e+01   1.3081828e+00
   3.8079634e-02   8.5897620e-02   1.1470106e-02   8.4948220e-03   9.7862247e+00   1.3067210e+00
   3.8205598e-02   8.6494046e-02   1.1401139e-02   7.9476566e-03   8.3288063e+00   1.3320967e+00
   3.8232488e-02   8.6496568e-02   1.1339086e-02   7.4931844e-03   7.4556831e+00   1.3096811e+00
   3.8170208e-02   8.5888324e-02   1.1274764e-02   7.1369102e-03   6.3329528e+00   1.3307551e+00
   3.8032078e-02   8.4736066e-02   1.1198330e-02   6.8807098e-03   5.0661626e+00   1.3061589e+00
   3.7827766e-02   8.3110712e-02   1.1100882e-02   6.7215096e-03   4.9796021e+00   1.3085150e+00
   3.7564504e-02   8.1087894e-02   1.0985654e-02   6.6502922e-03   4.5053847e+00   1.3378315e+00
   3.7244040e-02   7.8773526e-02   1.0866991e-02   6.6525406e-03   3.8896965e+00   1.2909434e+00
   3.6865582e-02   7.6280232e-02   1.0759340e-02   6.7077054e-03   3.7948979e+00   1.3553586e+00
   3.6425602e-02   7.3695322e-02   1.0676345e-02   6.7903172e-03   3.8185904e+00   1.2879829e+00
   3.5915098e-02   7.1085114e-02   1.0630210e-02   6.8689276e-03   3.8611326e+00   1.3375384e+00
   3.5319730e-02   6.8523362e-02   1.0630352e-02   6.9166776e-03   3.9789384e+00   1.3251455e+00
   3.4626482e-02   6.6102440e-02   1.0683435e-02   6.9256894e-03   4.3905361e+00   1.2672003e+00
   3.3832856e-02   6.3912908e-02   1.0793049e-02   6.9023540e-03   4.3399870e+00   1.4029500e+00
   3.2949546e-02   6.2015480e-02   1.0962213e-02   6.8609936e-03   3.9123692e+00   1.2147697e+00
   3.1993374e-02   6.0442276e-02   1.1192645e-02   6.8195004e-03   3.8085671e+00   1.3944391e+00
   3.0971538e-02   5.9194780e-02   1.1482541e-02   6.7921796e-03   3.9773708e+00   1.2686797e+00
   2.9882728e-02   5.8266404e-02   1.1830266e-02   6.7903022e-03   4.3261895e+00   1.3187079e+00
   2.8732444e-02   5.7683914e-02   1.2235956e-02   6.8231738e-03   4.3954233e+00   1.3587551e+00
   2.7531354e-02   5.7487574e-02   1.2699742e-02   6.8959426e-03   4.1711402e+00   1.0191267e+00
   2.6293188e-02   5.7721446e-02   1.3219529e-02   7.0106896e-03   3.9736642e+00   1.4423704e+00
   2.5038736e-02   5.8425822e-02   1.3789114e-02   7.1667738e-03   3.7394634e+00   7.1224733e-01
   2.3793630e-02   5.9616712e-02   1.4403191e-02   7.3611958e-03   3.5829978e+00   1.5955050e+00
   2.2583146e-02   6.1297466e-02   1.5057600e-02   7.5912344e-03   3.2989118e+00   3.4516584e-01
   2.1431248e-02   6.3445032e-02   1.5745734e-02   7.8525114e-03   2.9782991e+00   4.7913209e+00
   2.0365840e-02   6.6027888e-02   1.6464766e-02   8.1400608e-03   2.8211553e+00   3.1083283e+01
   1.9417272e-02   6.9043906e-02   1.7217705e-02   8.4539696e-03   2.5367893e+00   5.7038933e+01
   1.8614533e-02   7.2473256e-02   1.8006226e-02   8.7991200e-03   2.4484565e+00   6.9938920e+01
   1.7984648e-02   7.6238480e-02   1.8823705e-02   9.1854394e-03   2.2694137e+00   7.9869409e+01
   1.7554747e-02   8.0246888e-02   1.9656400e-02   9.6297464e-03   1.7767433e+00   8.5915517e+01
   1.7356791e-02   8.4422590e-02   2.0490892e-02   1.0155670e-02   1.7530241e+00   9.0298209e+01
   1.7426943e-02   8.8680236e-02   2.1314272e-02   1.0792416e-02   1.7428722e+00   9.4067753e+01
   1.7803689e-02   9.2902146e-02   2.2106686e-02   1.1567934e-02   1.4763380e+00   9.7277950e+01
   1.8526605e-02   9.6946948e-02   2.2837030e-02   1.2502781e-02   1.4363783e+00   1.0086200e+02
   1.9635537e-02   1.0066969e-01   2.3473468e-02   1.3608499e-02   1.3947389e+00   1.0384666e+02
   2.1169738e-02   1.0395484e-01   2.3991358e-02   1.4890540e-02   1.3846697e+00   1.0698097e+02
   2.3164968e-02   1.0678290e-01   2.4374176e-02   1.6351467e-02   1.3731136e+00   1.0948610e+02
   2.5653032e-02   1.0927667e-01   2.4623650e-02   1.7992962e-02   1.3908215e+00   1.1140880e+02
   2.8660630e-02   1.1163621e-01   2.4753926e-02   1.9826604e-02   1.2165483e+00   1.1273076e+02
   3.2206242e-02   1.1401837e-01   2.4777830e-02   2.1872460e-02   7.1151747e-01   1.1321351e+02
   3.6298152e-02   1.1649132e-01   2.4705654e-02   2.4146298e-02   5.4310420e-01   1.1358410e+02
   4.0934232e-02   1.1903885e-01   2.4543598e-02   2.6654272e-02   5.8607250e-01   1.1364359e+02
   4.6096272e-02   1.2155228e-01   2.4297266e-02   2.9383660e-02   5.8863952e-01   1.1352482e+02
   5.1737388e-02   1.2386674e-01   2.3980154e-02   3.2299592e-02   5.9611240e-01   1.1325714e+02
   5.7781576e-02   1.2580794e-01   2.3617892e-02   3.5354748e-02   5.6068074e-01   1.1317541e+02
   6.4139076e-02   1.2713125e-01   2.3242588e-02   3.8504808e-02   5.8447191e-01   1.1346331e+02
   7.0700066e-02   1.2753866e-01   2.2883790e-02   4.1708706e-02   5.7512115e-01   1.1355791e+02
   7.7308828e-02   1.2689018e-01   2.2560990e-02   4.4915744e-02   5.5797058e-01   1.1357044e+02
   8.3802414e-02   1.2522474e-01   2.2286754e-02   4.8082090e-02   5.8312407e-01   1.1361813e+02
   9.0063050e-02   1.2261366e-01   2.2075530e-02   5.1168992e-02   5.8003159e-01   1.1374335e+02
   9.5982564e-02   1.1915489e-01   2.1937848e-02   5.4108632e-02   5.8096176e-01   1.1394791e+02
   1.0142459e-01   1.1500131e-01   2.1875374e-02   5.6821446e-02   5.8103090e-01   1.1407273e+02
   1.0621593e-01   1.1037278e-01   2.1877882e-02   5.9244384e-02   5.8415675e-01   1.1418473e+02
   1.1017068e-01   1.0551814e-01   2.1931014e-02   6.1298532e-02   5.8919052e-01   1.1434499e+02
   1.1319327e-01   1.0062484e-01   2.2025036e-02   6.2872830e-02   5.7333654e-01   1.1453413e+02
   1.1532859e-01   9.5821960e-02   2.2141216e-02   6.3891788e-02   5.7770609e-01   1.1458562e+02
   1.1669007e-01   9.1222374e-02   2.2254572e-02   6.4340978e-02   5.8342970e-01   1.1458562e+02
   1.1740369e-01   8.6943270e-02   2.2345324e-02   6.4204370e-02   5.7159158e-01   1.1459172e+02
   1.1758035e-01   8.3130860e-02   2.2397828e-02   6.3490938e-02   5.8478664e-01   1.1454483e+02
   1.1726758e-01   7.9929150e-02   2.2399546e-02   6.2295064e-02   5.8358107e-01   1.1455404e+02
   1.1646020e-01   7.7425402e-02   2.2336530e-02   6.0742402e-02   5.6183939e-01   1.1449071e+02
   1.1516413e-01   7.5657736e-02   2.2187968e-02   5.8962474e-02   5.6416509e-01   1.1435196e+02
   1.1341265e-01   7.4640396e-02   2.1926418e-02   5.7104276e-02   5.6867235e-01   1.1415474e+02
   1.1120982e-01   7.4351380e-02   2.1533770e-02   5.5293716e-02   5.7590207e-01   1.1385284e+02
   1.0854585e-01   7.4716124e-02   2.1009538e-02   5.3601280e-02   5.7952347e-01   1.1345788e+02
   1.0548595e-01   7.5595470e-02   2.0363476e-02   5.2058110e-02   5.6611126e-01   1.1291735e+02
   1.0215956e-01   7.6795088e-02   1.9616101e-02   5.0685610e-02   5.6531962e-01   1.1228984e+02
   9.8726346e-02   7.8131136e-02   1.8795119e-02   4.9491166e-02   5.6906336e-01   1.1138403e+02
   9.5350136e-02   7.9499362e-02   1.7925697e-02   4.8441546e-02   5.7008863e-01   1.1043430e+02
   9.2153552e-02   8.0906302e-02   1.7028491e-02   4.7465098e-02   5.7688753e-01   1.0946618e+02
   8.9202246e-02   8.2409258e-02   1.6124761e-02   4.6472042e-02   5.6440482e-01   1.0806100e+02
   8.6501284e-02   8.4031120e-02   1.5237519e-02   4.5374926e-02   5.6506497e-01   1.0658928e+02
   8.4005618e-02   8.5783318e-02   1.4387152e-02   4.4112042e-02   5.7980955e-01   1.0486309e+02
   8.1636114e-02   8.7676652e-02   1.3589050e-02   4.2649122e-02   5.6940824e-01   1.0284857e+02
   7.9323468e-02   8.9665704e-02   1.2851448e-02   4.0953102e-02   5.6349219e-01   1.0049044e+02
   7.7033026e-02   9.1651272e-02   1.2175357e-02   3.9007940e-02   5.6676112e-01   9.7797918e+01
   7.4736408e-02   9.3525926e-02   1.1559570e-02   3.6842912e-02   5.7678941e-01   9.5964395e+01
   7.2406818e-02   9.5163432e-02   1.1003747e-02   3.4499888e-02   5.7964438e-01   9.4091922e+01
   7.0014910e-02   9.6417120e-02   1.0506363e-02   3.2025532e-02   5.7339509e-01   9.1629976e+01
   6.7510812e-02   9.7192944e-02   1.0064476e-02   2.9498654e-02   5.7957017e-01   8.9750791e+01
   6.4838920e-02   9.7432720e-02   9.6762764e-03   2.7011148e-02   5.7342459e-01   8.7919158e+01
   6.1962982e-02   9.7049230e-02   9.3407826e-03   2.4643682e-02   5.6946933e-01   8.5701710e+01
   5.8885158e-02   9.5986658e-02   9.0566346e-03   2.2467220e-02   5.7912396e-01   8.3366580e+01
   5.5660776e-02   9.4261468e-02   8.8226138e-03   2.0545958e-02   5.7609852e-01   8.1520571e+01
   5.2367290e-02   9.1900026e-02   8.6372006e-03   1.8934625e-02   5.7724853e-01   7.9766471e+01
   4.9065476e-02   8.8914076e-02   8.4978040e-03   1.7673398e-02   5.7934678e-01   7.7491142e+01
   4.5800510e-02   8.5337592e-02   8.4005164e-03   1.6790264e-02   5.7317128e-01   7.5490525e+01
   4.2615842e-02   8.1210512e-02   8.3393548e-03   1.6302082e-02   5.6671099e-01   7.3646051e+01
   3.9559518e-02   7.6571100e-02   8.3072778e-03   1.6213079e-02   5.5910332e-01   7.2105707e+01
   3.6670088e-02   7.1522596e-02   8.2973046e-03   1.6514537e-02   5.6687357e-01   7.0016570e+01
   3.3972986e-02   6.6222390e-02   8.3022032e-03   1.7189722e-02   5.7336403e-01   6.7665786e+01
   3.1493238e-02   6.0817692e-02   8.3170600e-03   1.8223341e-02   5.6753153e-01   6.6456026e+01
   2.9255364e-02   5.5425350e-02   8.3406738e-03   1.9597682e-02   5.6740347e-01   6.4592545e+01
   2.7280352e-02   5.0126478e-02   8.3728692e-03   2.1297826e-02   5.6903897e-01   6.2658028e+01
   2.5585798e-02   4.4977064e-02   8.4137288e-03   2.3320270e-02   5.7698391e-01   6.1025653e+01
   2.4187064e-02   4.0019940e-02   8.4637404e-03   2.5661236e-02   5.8160120e-01   5.9118439e+01
   2.3098452e-02   3.5308004e-02   8.5243520e-03   2.8319470e-02   5.7761493e-01   5.7750548e+01
   2.2329862e-02   3.0907360e-02   8.5974128e-03   3.1295546e-02   5.7770116e-01   5.5840731e+01
   2.1886770e-02   2.6869894e-02   8.6826648e-03   3.4569132e-02   5.7633184e-01   5.3707244e+01
   2.1780426e-02   2.3257322e-02   8.7805772e-03   3.8092652e-02   5.7198661e-01   5.2328567e+01
   2.2028932e-02   2.0145544e-02   8.8944934e-03   4.1791390e-02   5.7387475e-01   5.0867932e+01
   2.2648738e-02   1.7589258e-02   9.0287904e-03   4.5565246e-02   5.7620688e-01   4.8762138e+01
   2.3653408e-02   1.5624614e-02   9.1905840e-03   4.9302470e-02   5.6934904e-01   4.6360981e+01
   2.5052352e-02   1.4274905e-02   9.3910522e-03   5.2884316e-02   5.7507450e-01   4.3373669e+01
   2.6849868e-02   1.3550695e-02   9.6438958e-03   5.6194224e-02   5.6830920e-01   4.0303422e+01
   2.9042744e-02   1.3452551e-02   9.9640032e-03   5.9160180e-02   5.6334971e-01   3.8296747e+01
   3.1618664e-02   1.3975712e-02   1.0367510e-02   6.1799770e-02   5.8122754e-01   3.5863679e+01
   3.4560730e-02   1.5112130e-02   1.0874111e-02   6.4183584e-02   5.6575755e-01   3.2101262e+01
   3.7845284e-02   1.6840665e-02   1.1509623e-02   6.6367614e-02   5.7103599e-01   2.7942103e+01
   4.1436890e-02   1.9130787e-02   1.2302024e-02   6.8383836e-02   5.7219175e-01   2.2644331e+01
   4.5284462e-02   2.1946858e-02   1.3276232e-02   7.0225570e-02   5.6288399e-01   1.7775771e+01
   4.9318174e-02   2.5249306e-02   1.4457629e-02   7.1833072e-02   5.8212621e-01   1.4055727e+01
   5.3444948e-02   2.8987464e-02   1.5871157e-02   7.3087400e-02   5.7487571e-01   8.6802640e+00
   5.7560924e-02   3.3091698e-02   1.7538338e-02   7.3848890e-02   5.8497143e-01   4.6591501e+00
   6.1577500e-02   3.7482078e-02   1.9477773e-02   7.4033496e-02   5.7450924e-01   2.9422420e+00
   6.5425114e-02   4.2068168e-02   2.1700634e-02   7.3614184e-02   5.7584042e-01   1.4192843e+00
   6.9063236e-02   4.6780000e-02   2.4213572e-02   7.2632350e-02   5.7641274e-01   1.2474980e+00
   7.2462670e-02   5.1567992e-02   2.7020966e-02   7.1173780e-02   5.5008633e-01   1.3194043e+00
   7.5596112e-02   5.6378592e-02   3.0120418e-02   6.9306726e-02   5.9344668e-01   1.2466154e+00
   7.8491034e-02   6.1189622e-02   3.3495392e-02   6.7110030e-02   5.5864489e-01   1.3418591e+00
   8.1219160e-02   6.5976426e-02   3.7108814e-02   6.4662278e-02   5.7129396e-01   1.2748511e+00
   8.3874446e-02   7.0673708e-02   4.0918824e-02   6.2023692e-02   5.8071714e-01   1.3461701e+00
   8.6564520e-02   7.5183740e-02   4.4884936e-02   5.9241902e-02   5.5391983e-01   1.3122925e+00
   8.9363162e-02   7.9368782e-02   4.8942970e-02   5.6322672e-02   5.9510017e-01   1.3156061e+00
   9.2333430e-02   8.3080346e-02   5.2992518e-02   5.3282486e-02   5.2858053e-01   1.3132037e+00
   9.5538904e-02   8.6170274e-02   5.6912220e-02   5.0187938e-02   6.1239815e-01   1.2921341e+00
   9.8995878e-02   8.8520960e-02   6.0574986e-02   4.7091312e-02   5.2669533e-01   1.3355631e+00
   1.0267225e-01   9.0077066e-02   6.3848954e-02   4.4018030e-02   5.3142518e-01   1.3045406e+00
   1.0649923e-01   9.0803712e-02   6.6582760e-02   4.1018940e-02   5.2085577e-01   1.3161165e+00
   1.1038849e-01   9.0657748e-02   6.8632120e-02   3.8174078e-02   3.4670527e-01   1.3132636e+00
   1.1421665e-01   8.9610572e-02   6.9937810e-02   3.5555310e-02   5.4943298e-01   1.3076621e+00
   1.1780670e-01   8.7689256e-02   7.0509670e-02   3.3215512e-02   1.0417390e-01   1.3136100e+00
   1.2097100e-01   8.4972302e-02   7.0393522e-02   3.1196184e-02   2.1946062e+00   1.3022849e+00
   1.2349141e-01   8.1595096e-02   6.9704150e-02   2.9530512e-02   9.5924705e+00   1.3185376e+00
   1.2516594e-01   7.7757348e-02   6.8570408e-02   2.8246384e-02   2.2738499e+01   1.3094287e+00
   1.2589750e-01   7.3664910e-02   6.7082032e-02   2.7366720e-02   4.0581850e+01   1.3105891e+00
   1.2564842e-01   6.9506192e-02   6.5317388e-02   2.6909922e-02   5.5312855e+01   1.3172775e+00
   1.2446027e-01   6.5454410e-02   6.3361450e-02   2.6894512e-02   6.6252852e+01   1.3047116e+00
   1.2242232e-01   6.1654200e-02   6.1303254e-02   2.7332578e-02   7.6279580e+01   1.3144142e+00
   1.1957733e-01   5.8215412e-02   5.9205600e-02   2.8229582e-02   8.3036615e+01   1.3182347e+00
   1.1595551e-01   5.5200164e-02   5.7103208e-02   2.9597732e-02   8.7067831e+01   1.3139770e+00
   1.1162535e-01   5.2624274e-02   5.5028038e-02   3.1442294e-02   8.9979832e+01   1.3162283e+00
   1.0674081e-01   5.0468458e-02   5.3001774e-02   3.3754302e-02   9.2668997e+01   1.3161691e+00
   1.0150044e-01   4.8680504e-02   5.1028222e-02   3.6527938e-02   9.5017947e+01   1.3105075e+00
   9.6045680e-02   4.7201768e-02   4.9084504e-02   3.9763356e-02   9.6784846e+01   1.2981914e+00
   9.0452264e-02   4.6018064e-02   4.7142384e-02   4.3448850e-02   9.8052323e+01   1.3052738e+00
   8.4750274e-02   4.5170546e-02   4.5206218e-02   4.7558928e-02   9.8554866e+01   1.3175528e+00
   7.8944436e-02   4.4710924e-02   4.3292910e-02   5.2076714e-02   9.8375720e+01   1.3146594e+00
   7.3058192e-02   4.4676096e-02   4.1417158e-02   5.6974550e-02   9.7735375e+01   1.3072359e+00
   6.7166044e-02   4.5105920e-02   3.9597576e-02   6.2196844e-02   9.7280564e+01   1.3031968e+00
   6.1384012e-02   4.6045380e-02   3.7846360e-02   6.7669460e-02   9.7040719e+01   1.3112965e+00
   5.5832058e-02   4.7534846e-02   3.6165762e-02   7.3290690e-02   9.6937715e+01   1.3132153e+00
   5.0609600e-02   4.9610830e-02   3.4551070e-02   7.8923378e-02   9.6636308e+01   1.3199605e+00
   4.5788724e-02   5.2288054e-02   3.2989578e-02   8.4376624e-02   9.6147467e+01   1.3250406e+00
   4.1409492e-02   5.5536326e-02   3.1471054e-02   8.9401638e-02   9.6233891e+01   1.3196812e+00
   3.7485798e-02   5.9300064e-02   3.0000256e-02   9.3719136e-02   9.6249513e+01   1.3281027e+00
   3.4015744e-02   6.3522312e-02   2.8577338e-02   9.7081826e-02   9.6259536e+01   1.3260947e+00
   3.0982552e-02   6.8117574e-02   2.7189904e-02   9.9253304e-02   9.6701980e+01   1.3252884e+00
   2.8367400e-02   7.2984286e-02   2.5830204e-02   1.0001481e-01   9.7004945e+01   1.3179016e+00
   2.6159302e-02   7.8059634e-02   2.4495694e-02   9.9370008e-02   9.7329661e+01   1.3092142e+00
   2.4341238e-02   8.3270752e-02   2.3183836e-02   9.7523978e-02   9.7870096e+01   1.3356765e+00
   2.2887740e-02   8.8493660e-02   2.1896806e-02   9.4705744e-02   9.8394791e+01   1.3363805e+00
   2.1768572e-02   9.3644054e-02   2.0648040e-02   9.1134740e-02   9.8701321e+01   1.3261225e+00
   2.0948352e-02   9.8676634e-02   1.9455740e-02   8.6993436e-02   9.8867154e+01   1.3300660e+00
   2.0391390e-02   1.0350645e-01   1.8336427e-02   8.2443708e-02   9.8913771e+01   1.3220152e+00
   2.0061346e-02   1.0804506e-01   1.7305242e-02   7.7609332e-02   9.8939635e+01   1.3225247e+00
   1.9921037e-02   1.1221134e-01   1.6374581e-02   7.2552606e-02   9.8917072e+01   1.3238283e+00
   1.9933721e-02   1.1589918e-01   1.5555555e-02   6.7363380e-02   9.8668694e+01   1.3232283e+00
   2.0062880e-02   1.1899060e-01   1.4855979e-02   6.2184168e-02   9.8341198e+01   1.3240065e+00
   2.0271236e-02   1.2137260e-01   1.4278366e-02   5.7156168e-02   9.7802683e+01   1.3226097e+00
   2.0525150e-02   1.2294422e-01   1.3822030e-02   5.2414942e-02   9.7002236e+01   1.3164113e+00
   2.0803360e-02   1.2359808e-01   1.3484896e-02   4.8102044e-02   9.5829305e+01   1.3205727e+00
   2.1093658e-02   1.2320903e-01   1.3261818e-02   4.4335704e-02   9.4250475e+01   1.3380830e+00
   2.1385002e-02   1.2169243e-01   1.3139707e-02   4.1184352e-02   9.2183512e+01   1.3339383e+00
   2.1666096e-02   1.1906807e-01   1.3098408e-02   3.8667636e-02   9.0187510e+01   1.3241779e+00
   2.1924414e-02   1.1543156e-01   1.3113669e-02   3.6756728e-02   8.8592359e+01   1.3215004e+00
   2.2145240e-02   1.1088855e-01   1.3157143e-02   3.5379704e-02   8.6386454e+01   1.3105327e+00
   2.2316568e-02   1.0556094e-01   1.3197636e-02   3.4435484e-02   8.4328970e+01   1.3113916e+00
   2.2432112e-02   9.9621856e-02   1.3210013e-02   3.3811860e-02   8.2505980e+01   1.3219219e+00
   2.2488064e-02   9.3277070e-02   1.3181494e-02   3.3393138e-02   7.9828870e+01   1.3224096e+00
   2.2484634e-02   8.6740182e-02   1.3106349e-02   3.3057802e-02   7.7681630e+01   1.3268441e+00
   2.2428980e-02   8.0200506e-02   1.2985863e-02   3.2723824e-02   7.5996990e+01   1.3228296e+00
   2.2336074e-02   7.3797488e-02   1.2829010e-02   3.2378072e-02   7.3734556e+01   1.3161265e+00
   2.2225228e-02   6.7640976e-02   1.2647607e-02   3.2031590e-02   7.1365016e+01   1.3246631e+00
   2.2113598e-02   6.1818948e-02   1.2457302e-02   3.1693736e-02   6.8536623e+01   1.3186051e+00
   2.2015428e-02   5.6398506e-02   1.2277516e-02   3.1388028e-02   6.6591771e+01   1.3246780e+00
   2.1943664e-02   5.1448414e-02   1.2125937e-02   3.1164086e-02   6.5585112e+01   1.3254259e+00
   2.1911978e-02   4.7046952e-02   1.2014723e-02   3.1076662e-02   6.4069407e+01   1.3220889e+00
   2.1933464e-02   4.3250954e-02   1.1949207e-02   3.1168198e-02   6.2563425e+01   1.3422414e+00
   2.2017928e-02   4.0078186e-02   1.1927874e-02   3.1479736e-02   6.0481394e+01   1.3297382e+00
   2.2173062e-02   3.7525116e-02   1.1943325e-02   3.2037096e-02   5.8980469e+01   1.3228941e+00
   2.2404176e-02   3.5570774e-02   1.1984901e-02   3.2830126e-02   5.8083002e+01   1.3302371e+00
   2.2713970e-02   3.4177298e-02   1.2042285e-02   3.3820336e-02   5.5884483e+01   1.3231142e+00
   2.3103312e-02   3.3299906e-02   1.2105408e-02   3.4947032e-02   5.3537084e+01   1.3339523e+00
   2.3569500e-02   3.2883458e-02   1.2162458e-02   3.6134456e-02   5.1843440e+01   1.3387908e+00
   2.4105490e-02   3.2859700e-02   1.2201536e-02   3.7278948e-02   5.0399619e+01   1.3274004e+00
   2.4700974e-02   3.3164874e-02   1.2213587e-02   3.8249628e-02   4.8031201e+01   1.3282145e+00
   2.5342422e-02   3.3757516e-02   1.2192508e-02   3.8962020e-02   4.5659877e+01   1.3380654e+00
   2.6015502e-02   3.4603498e-02   1.2132445e-02   3.9380342e-02   4.3841749e+01   1.3360248e+00
   2.6709142e-02   3.5663568e-02   1.2026899e-02   3.9460812e-02   4.0604636e+01   1.3324537e+00
   2.7413352e-02   3.6909852e-02   1.1874891e-02   3.9174742e-02   3.7839248e+01   1.3365413e+00
   2.8112534e-02   3.8316698e-02   1.1686696e-02   3.8530464e-02   3.5949270e+01   1.3334254e+00
   2.8782746e-02   3.9851392e-02   1.1478462e-02   3.7541922e-02   3.2888316e+01   1.3332232e+00
   2.9397546e-02   4.1475258e-02   1.1266118e-02   3.6219322e-02   2.9675817e+01   1.3257658e+00
   2.9943048e-02   4.3134978e-02   1.1065835e-02   3.4611886e-02   2.7311987e+01   1.3216687e+00
   3.0428108e-02   4.4780622e-02   1.0892308e-02   3.2798160e-02   2.4758658e+01   1.3388399e+00
   3.0873548e-02   4.6382068e-02   1.0755720e-02   3.0831500e-02   2.1757249e+01   1.3339921e+00
   3.1296930e-02   4.7939018e-02   1.0660531e-02   2.8754150e-02   1.9153315e+01   1.3221622e+00
   3.1708142e-02   4.9464330e-02   1.0606316e-02   2.6622788e-02   1.6979801e+01   1.3259605e+00
   3.2108382e-02   5.0959540e-02   1.0589899e-02   2.4496140e-02   1.5058346e+01   1.3313977e+00
   3.2495754e-02   5.2418822e-02   1.0607095e-02   2.2420930e-02   1.2734450e+01   1.3368483e+00
   3.2867636e-02   5.3819916e-02   1.0651260e-02   2.0423600e-02   1.1422332e+01   1.3257863e+00
   3.3217728e-02   5.5141924e-02   1.0711454e-02   1.8511805e-02   1.0892285e+01   1.3257908e+00
   3.3539482e-02   5.6372046e-02   1.0777074e-02   1.6690587e-02   9.1421243e+00   1.3256900e+00
   3.3825480e-02   5.7495460e-02   1.0841662e-02   1.4973263e-02   7.8299595e+00   1.3166394e+00
   3.4068122e-02   5.8500748e-02   1.0902717e-02   1.3374751e-02   6.7371154e+00   1.3301204e+00
   3.4265428e-02   5.9366900e-02   1.0959977e-02   1.1911672e-02   5.5848751e+00   1.3138773e+00
   3.4416224e-02   6.0098978e-02   1.1013983e-02   1.0604233e-02   5.0204883e+00   1.3103062e+00
   3.4513426e-02   6.0744660e-02   1.1065453e-02   9.4672416e-03   4.4611996e+00   1.3175427e+00
   3.4544992e-02   6.1356610e-02   1.1114443e-02   8.5059378e-03   4.0745440e+00   1.3139413e+00
   3.4496996e-02   6.1979024e-02   1.1161235e-02   7.7177590e-03   3.9868357e+00   1.3251192e+00
   3.4364256e-02   6.2632476e-02   1.1204555e-02   7.0969666e-03   4.2209775e+00   1.3069240e+00
   3.4150712e-02   6.3312330e-02   1.1240371e-02   6.6374676e-03   4.2644113e+00   1.3297019e+00
   3.3858048e-02   6.3972492e-02   1.1261612e-02   6.3315010e-03   3.8774469e+00   1.2996717e+00
   3.3491856e-02   6.4536460e-02   1.1258439e-02   6.1689836e-03   3.4388680e+00   1.3102530e+00
   3.3064516e-02   6.4938368e-02   1.1221577e-02   6.1372894e-03   3.6757425e+00   1.3293549e+00
   3.2586060e-02   6.5093830e-02   1.1144875e-02   6.2219734e-03   4.0575028e+00   1.2667769e+00
   3.2061062e-02   6.4885300e-02   1.1032671e-02   6.4078536e-03   3.9486523e+00   1.3550249e+00
   3.1485796e-02   6.4181600e-02   1.0900827e-02   6.6787330e-03   4.0309623e+00   1.2865184e+00
   3.0850262e-02   6.2914390e-02   1.0767212e-02   7.0142920e-03   4.0425038e+00   1.3269756e+00
   3.0146898e-02   6.1151388e-02   1.0648269e-02   7.3906532e-03   3.9595216e+00   1.3196360e+00
   2.9373084e-02   5.9030554e-02   1.0558680e-02   7.7850220e-03   3.7424117e+00   1.2937266e+00
   2.8525438e-02   5.6710016e-02   1.0511110e-02   8.1730642e-03   3.4840903e+00   1.3709742e+00
   2.7601496e-02   5.4361962e-02   1.0517892e-02   8.5284194e-03   3.3172161e+00   1.1008264e+00
   2.6609966e-02   5.2156938e-02   1.0591455e-02   8.8261158e-03   3.0696077e+00   1.3188742e+00
   2.5571324e-02   5.0273302e-02   1.0741727e-02   9.0403744e-03   3.2235207e+00   9.3564947e-01
   2.4512190e-02   4.8882394e-02   1.0973715e-02   9.1528110e-03   2.8357630e+00   1.2353269e+00
   2.3465096e-02   4.8125244e-02   1.1288032e-02   9.1610058e-03   2.3675965e+00   8.9330869e-01
   2.2465404e-02   4.8106196e-02   1.1681240e-02   9.0736154e-03   2.6315400e+00   2.2567806e+00
   2.1544730e-02   4.8898180e-02   1.2147018e-02   8.9083870e-03   2.5190783e+00   2.0927954e+01
   2.0730132e-02   5.0539134e-02   1.2676282e-02   8.6849490e-03   2.4560175e+00   5.0054607e+01
   2.0047850e-02   5.3021626e-02   1.3260615e-02   8.4219348e-03   2.1792135e+00   7.0321690e+01
   1.9527897e-02   5.6309800e-02   1.3900335e-02   8.1428458e-03   1.5577430e+00   8.2816326e+01
   1.9203061e-02   6.0351536e-02   1.4601132e-02   7.8743106e-03   1.3984258e+00   9.1165909e+01
   1.9106203e-02   6.5055910e-02   1.5364468e-02   7.6474130e-03   1.3545292e+00   9.6072317e+01
   1.9271748e-02   7.0288932e-02   1.6187391e-02   7.4953060e-03   1.4606065e+00   9.9663913e+01
   1.9734537e-02   7.5909950e-02   1.7069957e-02   7.4514040e-03   1.4847256e+00   1.0252550e+02
   2.0528578e-02   8.1764086e-02   1.8013577e-02   7.5556038e-03   1.2728345e+00   1.0512617e+02
   2.1686522e-02   8.7661258e-02   1.9012109e-02   7.8530402e-03   1.2572392e+00   1.0755136e+02
   2.3238362e-02   9.3364320e-02   2.0052040e-02   8.3873642e-03   1.2308360e+00   1.0975870e+02
   2.5215332e-02   9.8583026e-02   2.1112238e-02   9.1980892e-03   1.2150856e+00   1.1151214e+02
   2.7648756e-02   1.0308395e-01   2.2166056e-02   1.0323628e-02   1.1904534e+00   1.1273619e+02
   3.0561070e-02   1.0681865e-01   2.3185996e-02   1.1798619e-02   8.9850651e-01   1.1356261e+02
   3.3963578e-02   1.0990705e-01   2.4147114e-02   1.3648728e-02   7.1391632e-01   1.1374187e+02
   3.7854526e-02   1.1250808e-01   2.5032404e-02   1.5889053e-02   7.1874031e-01   1.1355150e+02
   4.2217504e-02   1.1473687e-01   2.5822992e-02   1.8522775e-02   7.1056906e-01   1.1318442e+02
   4.7020570e-02   1.1665557e-01   2.6496952e-02   2.1539774e-02   6.9931287e-01   1.1258454e+02
   5.2206634e-02   1.1825476e-01   2.7039574e-02   2.4912540e-02   6.0855586e-01   1.1218312e+02
   5.7683530e-02   1.1943791e-01   2.7436994e-02   2.8599506e-02   5.4463507e-01   1.1209327e+02
   6.3322820e-02   1.2006139e-01   2.7680194e-02   3.2540860e-02   5.6443026e-01   1.1191922e+02
   6.8966832e-02   1.2001124e-01   2.7776372e-02   3.6655454e-02   5.7232447e-01   1.1167247e+02
   7.4433050e-02   1.1913887e-01   2.7751500e-02   4.0843006e-02   5.7672975e-01   1.1156389e+02
   7.9549164e-02   1.1727750e-01   2.7643494e-02   4.4984760e-02   5.7935991e-01   1.1142397e+02
   8.4191832e-02   1.1443621e-01   2.7489030e-02   4.8978384e-02   5.8130963e-01   1.1129328e+02
   8.8271984e-02   1.1072235e-01   2.7323458e-02   5.2737890e-02   5.6784319e-01   1.1125199e+02
   9.1723800e-02   1.0623856e-01   2.7171360e-02   5.6175276e-02   5.7980621e-01   1.1114646e+02
   9.4493398e-02   1.0116073e-01   2.7043406e-02   5.9232112e-02   5.9485514e-01   1.1111123e+02
   9.6538002e-02   9.5698862e-02   2.6956376e-02   6.1861492e-02   5.7471645e-01   1.1117736e+02
   9.7845324e-02   9.0020536e-02   2.6926584e-02   6.3977266e-02   5.7988709e-01   1.1108361e+02
   9.8446694e-02   8.4235198e-02   2.6953120e-02   6.5474506e-02   5.7878632e-01   1.1085240e+02
   9.8440496e-02   7.8432018e-02   2.7018454e-02   6.6296416e-02   5.8575408e-01   1.1054131e+02
   9.7959688e-02   7.2688524e-02   2.7086442e-02   6.6426242e-02   5.8206063e-01   1.0997939e+02
   9.7118550e-02   6.7061654e-02   2.7105070e-02   6.5847626e-02   5.6247135e-01   1.0928492e+02
   9.6010140e-02   6.1627270e-02   2.7025202e-02   6.4603024e-02   5.7408832e-01   1.0871806e+02
   9.4718226e-02   5.6467016e-02   2.6794912e-02   6.2804476e-02   5.6967531e-01   1.0805596e+02
   9.3323852e-02   5.1640574e-02   2.6364248e-02   6.0556702e-02   5.8235539e-01   1.0703240e+02
   9.1903014e-02   4.7171156e-02   2.5726166e-02   5.7956726e-02   5.8794666e-01   1.0593405e+02
   9.0523922e-02   4.3061308e-02   2.4898364e-02   5.5125082e-02   5.7077178e-01   1.0482892e+02
   8.9226718e-02   3.9312220e-02   2.3905762e-02   5.2177476e-02   5.7947089e-01   1.0339460e+02
   8.8002860e-02   3.5916182e-02   2.2799376e-02   4.9188884e-02   5.7013394e-01   1.0158998e+02
   8.6807124e-02   3.2896604e-02   2.1636180e-02   4.6202406e-02   5.6563750e-01   9.9519250e+01
   8.5586090e-02   3.0298448e-02   2.0462284e-02   4.3244378e-02   5.7257302e-01   9.7272415e+01
   8.4305482e-02   2.8150982e-02   1.9309126e-02   4.0327858e-02   5.6913581e-01   9.4946450e+01
   8.2965048e-02   2.6487048e-02   1.8192870e-02   3.7476006e-02   5.7461385e-01   9.2913615e+01
   8.1604498e-02   2.5349690e-02   1.7124997e-02   3.4725512e-02   5.7805638e-01   9.0448153e+01
   8.0273888e-02   2.4784008e-02   1.6116023e-02   3.2098142e-02   5.8254440e-01   8.7404245e+01
   7.9002390e-02   2.4823658e-02   1.5175292e-02   2.9597426e-02   5.7794621e-01   8.5315657e+01
   7.7790164e-02   2.5498892e-02   1.4310022e-02   2.7228490e-02   5.7004120e-01   8.2812255e+01
   7.6607666e-02   2.6854960e-02   1.3525344e-02   2.5000618e-02   5.7480701e-01   7.9400153e+01
   7.5400352e-02   2.8928446e-02   1.2822808e-02   2.2915214e-02   5.7057156e-01   7.6782181e+01
   7.4072660e-02   3.1730026e-02   1.2200295e-02   2.0967948e-02   5.7015378e-01   7.4739390e+01
   7.2528758e-02   3.5254144e-02   1.1655782e-02   1.9150056e-02   5.7892931e-01   7.2061138e+01
   7.0718896e-02   3.9474670e-02   1.1187935e-02   1.7455462e-02   5.7209502e-01   6.9330714e+01
   6.8628584e-02   4.4338846e-02   1.0794975e-02   1.5900565e-02   5.7012114e-01   6.7490566e+01
   6.6286660e-02   4.9756262e-02   1.0472805e-02   1.4510764e-02   5.7835518e-01   6.4488814e+01
   6.3736286e-02   5.5590564e-02   1.0216168e-02   1.3301263e-02   5.7100582e-01   6.1866275e+01
   6.1000274e-02   6.1665438e-02   1.0019802e-02   1.2286780e-02   5.6051386e-01   6.0395073e+01
   5.8094864e-02   6.7759412e-02   9.8776970e-03   1.1490110e-02   5.6435041e-01   5.7498103e+01
   5.5047858e-02   7.3611582e-02   9.7845114e-03   1.0937040e-02   5.7087045e-01   5.4511958e+01
   5.1913872e-02   7.8915212e-02   9.7351802e-03   1.0648548e-02   5.7158900e-01   5.1894615e+01
   4.8756698e-02   8.3368420e-02   9.7234464e-03   1.0639441e-02   5.6963392e-01   4.9213304e+01
   4.5624612e-02   8.6767028e-02   9.7409130e-03   1.0924061e-02   5.6506909e-01   4.5534951e+01
   4.2558188e-02   8.9004824e-02   9.7776856e-03   1.1520696e-02   5.7423141e-01   4.1044731e+01
   3.9593254e-02   9.0091182e-02   9.8227772e-03   1.2446021e-02   5.8337424e-01   3.7919640e+01
   3.6765710e-02   9.0121710e-02   9.8656900e-03   1.3713981e-02   5.7029035e-01   3.5037846e+01
   3.4121498e-02   8.9197894e-02   9.8969330e-03   1.5337666e-02   5.6974133e-01   3.1422860e+01
   3.1705068e-02   8.7448204e-02   9.9067866e-03   1.7319645e-02   5.6707465e-01   2.7515055e+01
   2.9559668e-02   8.5017488e-02   9.8922134e-03   1.9648789e-02   5.5759285e-01   2.4300509e+01
   2.7731066e-02   8.2011648e-02   9.8591640e-03   2.2305344e-02   5.7229791e-01   2.0509609e+01
   2.6257122e-02   7.8518022e-02   9.8208152e-03   2.5258362e-02   5.7781933e-01   1.6112404e+01
   2.5168498e-02   7.4644552e-02   9.7968764e-03   2.8466568e-02   5.7984542e-01   1.4153771e+01
   2.4489300e-02   7.0502358e-02   9.8077100e-03   3.1882078e-02   5.8020397e-01   1.2070014e+01
   2.4240454e-02   6.6207768e-02   9.8738276e-03   3.5440348e-02   5.7704266e-01   8.4217431e+00
   2.4443940e-02   6.1886372e-02   1.0015172e-02   3.9056052e-02   5.7580704e-01   5.6606714e+00
   2.5117282e-02   5.7647266e-02   1.0251147e-02   4.2627634e-02   5.6624933e-01   4.3029757e+00
   2.6271434e-02   5.3596952e-02   1.0602302e-02   4.6042580e-02   5.7332996e-01   3.0854624e+00
   2.7908184e-02   4.9844012e-02   1.1087353e-02   4.9199474e-02   5.6912550e-01   1.6131548e+00
   3.0020982e-02   4.6473564e-02   1.1725895e-02   5.2020118e-02   5.7393223e-01   1.2445626e+00
   3.2597306e-02   4.3527208e-02   1.2539566e-02   5.4435412e-02   5.8598086e-01   1.3429911e+00
   3.5614930e-02   4.1016980e-02   1.3552766e-02   5.6384628e-02   5.6060074e-01   1.2627088e+00
   3.9037088e-02   3.8958702e-02   1.4798534e-02   5.7867526e-02   5.6795341e-01   1.3416947e+00
   4.2809020e-02   3.7371474e-02   1.6313507e-02   5.8949132e-02   5.6693238e-01   1.2935609e+00
   4.6869086e-02   3.6270506e-02   1.8131255e-02   5.9677860e-02   5.5803481e-01   1.3079992e+00
   5.1149284e-02   3.5671386e-02   2.0284202e-02   6.0077142e-02   5.8092424e-01   1.3330456e+00
   5.5578798e-02   3.5599252e-02   2.2802308e-02   6.0181634e-02   5.6056764e-01   1.3134873e+00
   6.0109194e-02   3.6081924e-02   2.5714254e-02   6.0037024e-02   5.7146434e-01   1.3212211e+00
   6.4708328e-02   3.7124602e-02   2.9045544e-02   5.9672104e-02   5.8364906e-01   1.2987448e+00
   6.9370810e-02   3.8712996e-02   3.2806154e-02   5.9088706e-02   5.7069922e-01   1.3247167e+00
   7.4131318e-02   4.0821990e-02   3.6986822e-02   5.8323618e-02   5.7995550e-01   1.3216485e+00
   7.9028560e-02   4.3417386e-02   4.1568526e-02   5.7455932e-02   5.7105678e-01   1.3145008e+00
   8.4091660e-02   4.6459006e-02   4.6534722e-02   5.6544662e-02   5.8720854e-01   1.3183478e+00
   8.9333566e-02   4.9897642e-02   5.1860448e-02   5.5620878e-02   5.5744570e-01   1.3021606e+00
   9.4735498e-02   5.3690912e-02   5.7489720e-02   5.4722728e-02   5.5619138e-01   1.3138995e+00
   1.0024183e-01   5.7806892e-02   6.3345454e-02   5.3910548e-02   5.6250453e-01   1.3194161e+00
   1.0575671e-01   6.2191658e-02   6.9355710e-02   5.3241744e-02   5.6027211e-01   1.3092545e+00
   1.1115929e-01   6.6762868e-02   7.5451734e-02   5.2751342e-02   5.8286996e-01   1.3060958e+00
   1.1632672e-01   7.1430416e-02   8.1544314e-02   5.2486066e-02   5.2505537e-01   1.3150306e+00
   1.2114057e-01   7.6079214e-02   8.7531222e-02   5.2523874e-02   6.0918917e-01   1.3141891e+00
   1.2547710e-01   8.0562162e-02   9.3282044e-02   5.2931148e-02   5.3767066e-01   1.3047417e+00
   1.2922589e-01   8.4703586e-02   9.8607388e-02   5.3741580e-02   5.4079584e-01   1.3028307e+00
   1.3232197e-01   8.8303466e-02   1.0329781e-01   5.4969430e-02   5.1926564e-01   1.3048030e+00
   1.3467334e-01   9.1204084e-02   1.0713730e-01   5.6634128e-02   3.4375313e-01   1.3173941e+00
   1.3610467e-01   9.3302412e-02   1.0995129e-01   5.8780736e-02   5.2573573e-01   1.3119600e+00
   1.3646747e-01   9.4549904e-02   1.1168386e-01   6.1457612e-02   1.0055359e-01   1.3098800e+00
   1.3566828e-01   9.4982412e-02   1.1232372e-01   6.4684146e-02   1.1863450e+00   1.3216571e+00
   1.3367076e-01   9.4683012e-02   1.1186327e-01   6.8439286e-02   7.1981283e+00   1.3113745e+00
   1.3059525e-01   9.3774670e-02   1.1035949e-01   7.2684732e-02   2.1372719e+01   1.3132670e+00
   1.2665262e-01   9.2413196e-02   1.0790962e-01   7.7365796e-02   4.1900714e+01   1.3096489e+00
   1.2202943e-01   9.0745752e-02   1.0460966e-01   8.2371052e-02   5.9716382e+01   1.2937169e+00
   1.1684275e-01   8.8890260e-02   1.0058528e-01   8.7552088e-02   7.3521773e+01   1.3050160e+00
   1.1115432e-01   8.6939778e-02   9.6002890e-02   9.2741534e-02   8.3913730e+01   1.3111572e+00
   1.0503483e-01   8.4959666e-02   9.1014574e-02   9.7732672e-02   9.0010350e+01   1.3098441e+00
   9.8531818e-02   8.2955498e-02   8.5744316e-02   1.0225849e-01   9.4347909e+01   1.3087330e+00
   9.1684410e-02   8.0869384e-02   8.0348030e-02   1.0597467e-01   9.7277595e+01   1.3041269e+00
   8.4601108e-02   7.8599170e-02   7.4999550e-02   1.0857546e-01   9.9515615e+01   1.3042948e+00
   7.7449856e-02   7.6053006e-02   6.9809876e-02   1.0995504e-01   1.0150107e+02   1.3093556e+00
   7.0414290e-02   7.3181252e-02   6.4820482e-02   1.1026438e-01   1.0285637e+02   1.3071431e+00
   6.3658146e-02   6.9978118e-02   6.0068402e-02   1.0984994e-01   1.0363622e+02   1.2978667e+00
   5.7316250e-02   6.6486252e-02   5.5614874e-02   1.0907106e-01   1.0383485e+02   1.3125713e+00
   5.1489132e-02   6.2781276e-02   5.1511000e-02   1.0819935e-01   1.0370405e+02   1.3105602e+00
   4.6237992e-02   5.9021792e-02   4.7785206e-02   1.0742159e-01   1.0304335e+02   1.2996790e+00
   4.1594560e-02   5.5422068e-02   4.4460132e-02   1.0684408e-01   1.0252688e+02   1.3187467e+00
   3.7557354e-02   5.2162754e-02   4.1555836e-02   1.0653520e-01   1.0188462e+02   1.3207371e+00
   3.4106946e-02   4.9400884e-02   3.9071296e-02   1.0650276e-01   1.0098442e+02   1.3121989e+00
   3.1220800e-02   4.7263252e-02   3.6976540e-02   1.0665080e-01   1.0069923e+02   1.3228208e+00
   2.8862006e-02   4.5835090e-02   3.5243784e-02   1.0681753e-01   1.0046712e+02   1.3294932e+00
   2.6980424e-02   4.5161814e-02   3.3857266e-02   1.0682179e-01   1.0002597e+02   1.3185323e+00
   2.5518838e-02   4.5248992e-02   3.2790872e-02   1.0650289e-01   9.9677978e+01   1.3194485e+00
   2.4416860e-02   4.6069868e-02   3.1997018e-02   1.0565886e-01   9.9808010e+01   1.3241688e+00
   2.3614400e-02   4.7557546e-02   3.1417374e-02   1.0410292e-01   1.0025626e+02   1.3262142e+00
   2.3048712e-02   4.9633740e-02   3.0999134e-02   1.0189627e-01   1.0048385e+02   1.3205447e+00
   2.2652208e-02   5.2213484e-02   3.0686758e-02   9.9257936e-02   1.0064069e+02   1.3127875e+00
   2.2366710e-02   5.5203624e-02   3.0420814e-02   9.6369276e-02   1.0063129e+02   1.3320959e+00
   2.2161392e-02   5.8542410e-02   3.0148064e-02   9.3387106e-02   1.0051033e+02   1.3202476e+00
   2.2023350e-02   6.2176352e-02   2.9819980e-02   9.0462814e-02   1.0034628e+02   1.3161543e+00
   2.1940816e-02   6.6036962e-02   2.9397708e-02   8.7725852e-02   9.9938801e+01   1.3308739e+00
   2.1904652e-02   7.0045898e-02   2.8861416e-02   8.5248162e-02   9.9358129e+01   1.3205033e+00
   2.1912488e-02   7.4107674e-02   2.8208350e-02   8.3017338e-02   9.8518118e+01   1.3316134e+00
   2.1962592e-02   7.8103506e-02   2.7435560e-02   8.0989812e-02   9.7638261e+01   1.3214058e+00
   2.2049478e-02   8.1879450e-02   2.6539730e-02   7.9178804e-02   9.6474129e+01   1.3052402e+00
   2.2165932e-02   8.5255726e-02   2.5530452e-02   7.7609846e-02   9.4815562e+01   1.3122776e+00
   2.2306916e-02   8.8036336e-02   2.4428982e-02   7.6257846e-02   9.3184267e+01   1.3230950e+00
   2.2470078e-02   9.0022186e-02   2.3272602e-02   7.5102352e-02   9.1313090e+01   1.3267707e+00
   2.2653428e-02   9.1023324e-02   2.2108178e-02   7.4146398e-02   8.9492413e+01   1.3138726e+00
   2.2856334e-02   9.0875944e-02   2.0974162e-02   7.3366650e-02   8.7706181e+01   1.3213409e+00
   2.3075694e-02   8.9489326e-02   1.9898504e-02   7.2675496e-02   8.5637780e+01   1.3212464e+00
   2.3302656e-02   8.6880990e-02   1.8898663e-02   7.1934914e-02   8.3267074e+01   1.3180676e+00
   2.3523886e-02   8.3194198e-02   1.7985549e-02   7.0998776e-02   8.0064777e+01   1.3308230e+00
   2.3722634e-02   7.8659560e-02   1.7166702e-02   6.9748364e-02   7.7569191e+01   1.3337650e+00
   2.3887314e-02   7.3525708e-02   1.6443839e-02   6.8085620e-02   7.5338723e+01   1.3301168e+00
   2.4016184e-02   6.8034424e-02   1.5819371e-02   6.5944606e-02   7.1887305e+01   1.3164938e+00
   2.4115976e-02   6.2403776e-02   1.5300452e-02   6.3361472e-02   6.8964661e+01   1.3204209e+00
   2.4201194e-02   5.6807594e-02   1.4896737e-02   6.0434636e-02   6.6909496e+01   1.3322379e+00
   2.4285624e-02   5.1385682e-02   1.4616706e-02   5.7244736e-02   6.5122863e+01   1.3247053e+00
   2.4378986e-02   4.6261556e-02   1.4463341e-02   5.3874148e-02   6.2989339e+01   1.3190420e+00
   2.4491084e-02   4.1543466e-02   1.4432971e-02   5.0426090e-02   6.0761517e+01   1.3269675e+00
   2.4631554e-02   3.7323084e-02   1.4515373e-02   4.7009118e-02   5.9087673e+01   1.3464025e+00
   2.4808544e-02   3.3669694e-02   1.4696256e-02   4.3709912e-02   5.6997001e+01   1.3364700e+00
   2.5027698e-02   3.0619844e-02   1.4956798e-02   4.0595206e-02   5.4934775e+01   1.3170840e+00
   2.5293182e-02   2.8180524e-02   1.5273260e-02   3.7728770e-02   5.3047193e+01   1.3266357e+00
   2.5607946e-02   2.6336286e-02   1.5623182e-02   3.5155844e-02   5.0488904e+01   1.3235601e+00
   2.5969722e-02   2.5053266e-02   1.5988514e-02   3.2897254e-02   4.7841315e+01   1.3173711e+00
   2.6368410e-02   2.4295964e-02   1.6351672e-02   3.0956584e-02   4.5398015e+01   1.3290232e+00
   2.6792088e-02   2.4036260e-02   1.6690853e-02   2.9322106e-02   4.3153537e+01   1.3388874e+00
   2.7233278e-02   2.4243332e-02   1.6982534e-02   2.7972280e-02   4.1657666e+01   1.3290619e+00
   2.7687328e-02   2.4877224e-02   1.7200856e-02   2.6885566e-02   4.0045327e+01   1.3245915e+00
   2.8149404e-02   2.5890050e-02   1.7324641e-02   2.6036480e-02   3.7833590e+01   1.3353773e+00
   2.8611972e-02   2.7237894e-02   1.7354063e-02   2.5382112e-02   3.6712394e+01   1.3225863e+00
   2.9071502e-02   2.8890234e-02   1.7303587e-02   2.4863318e-02   3.5476821e+01   1.3181347e+00
   2.9531276e-02   3.0823206e-02   1.7189676e-02   2.4414550e-02   3.3319068e+01   1.3294228e+00
   2.9988276e-02   3.2997490e-02   1.7025422e-02   2.3983880e-02   3.1967815e+01   1.3255503e+00
   3.0431776e-02   3.5364246e-02   1.6818461e-02   2.3539316e-02   3.0936242e+01   1.3288744e+00
   3.0853478e-02   3.7905026e-02   1.6574034e-02   2.3056652e-02   2.9990438e+01   1.3274796e+00
   3.1248998e-02   4.0611736e-02   1.6292737e-02   2.2524276e-02   2.8320520e+01   1.3207164e+00
   3.1611776e-02   4.3464078e-02   1.5975246e-02   2.1946596e-02   2.6340842e+01   1.3303060e+00
   3.1934862e-02   4.6458172e-02   1.5628050e-02   2.1330828e-02   2.4922511e+01   1.3301746e+00
   3.2212454e-02   4.9588606e-02   1.5266888e-02   2.0676248e-02   2.2407144e+01   1.3232273e+00
   3.2432860e-02   5.2810046e-02   1.4915656e-02   1.9980057e-02   2.0906094e+01   1.3248197e+00
   3.2588296e-02   5.6058304e-02   1.4593836e-02   1.9252619e-02   2.0266512e+01   1.3220305e+00
   3.2683084e-02   5.9279656e-02   1.4314186e-02   1.8508618e-02   1.8020304e+01   1.3194313e+00
   3.2722934e-02   6.2427182e-02   1.4085044e-02   1.7750867e-02   1.6179859e+01   1.3242622e+00
   3.2711172e-02   6.5469424e-02   1.3908260e-02   1.6984635e-02   1.4138669e+01   1.3315840e+00
   3.2646748e-02   6.8376938e-02   1.3778882e-02   1.6226566e-02   1.2462067e+01   1.3279803e+00
   3.2518796e-02   7.1100926e-02   1.3685604e-02   1.5490964e-02   1.1877068e+01   1.3252236e+00
   3.2316070e-02   7.3583576e-02   1.3616096e-02   1.4782706e-02   1.0128686e+01   1.3175214e+00
   3.2048168e-02   7.5776028e-02   1.3557941e-02   1.4094850e-02   9.1517482e+00   1.3174673e+00
   3.1747452e-02   7.7651424e-02   1.3494480e-02   1.3409457e-02   8.7883395e+00   1.3243023e+00
   3.1449864e-02   7.9171686e-02   1.3409529e-02   1.2718883e-02   7.5853484e+00   1.3155587e+00
   3.1181778e-02   8.0298258e-02   1.3291361e-02   1.2036471e-02   6.6694624e+00   1.3240696e+00
   3.0958298e-02   8.1046598e-02   1.3127717e-02   1.1377485e-02   5.8647200e+00   1.3138938e+00
   3.0787804e-02   8.1467926e-02   1.2908703e-02   1.0756744e-02   5.2695167e+00   1.3270134e+00
   3.0673028e-02   8.1606944e-02   1.2634115e-02   1.0195651e-02   4.6756806e+00   1.3228710e+00
   3.0609382e-02   8.1481634e-02   1.2310063e-02   9.7135936e-03   4.1040224e+00   1.3094355e+00
   3.0588246e-02   8.1081182e-02   1.1946906e-02   9.3219204e-03   3.8910223e+00   1.3391993e+00
   3.0596772e-02   8.0392564e-02   1.1560947e-02   9.0231944e-03   3.5683442e+00   1.3006676e+00
   3.0613944e-02   7.9455656e-02   1.1170538e-02   8.8114754e-03   3.2892868e+00   1.3452303e+00
   3.0612124e-02   7.8358704e-02   1.0792890e-02   8.6771648e-03   3.1557564e+00   1.3126185e+00
   3.0560536e-02   7.7170174e-02   1.0445540e-02   8.6138974e-03   3.0974401e+00   1.3098334e+00
   3.0432260e-02   7.5902678e-02   1.0145972e-02   8.6168728e-03   3.6681884e+00   1.3576369e+00
   3.0212740e-02   7.4515694e-02   9.9081410e-03   8.6797192e-03   4.3098469e+00   1.2764748e+00
   2.9893488e-02   7.2943308e-02   9.7419140e-03   8.7980710e-03   4.0124947e+00   1.3659443e+00
   2.9466642e-02   7.1120584e-02   9.6545040e-03   8.9661298e-03   3.7490218e+00   1.2668646e+00
   2.8928934e-02   6.9030392e-02   9.6506078e-03   9.1752452e-03   3.5862650e+00   1.3702420e+00
   2.8280424e-02   6.6747358e-02   9.7326558e-03   9.4183124e-03   3.4309941e+00   1.2793976e+00
   2.7530492e-02   6.4417690e-02   9.9020292e-03   9.6882514e-03   3.8533039e+00   1.1567181e+00
   2.6703658e-02   6.2218816e-02   1.0159365e-02   9.9794930e-03   3.7950638e+00   1.2633204e+00
   2.5828588e-02   6.0315660e-02   1.0502956e-02   1.0283798e-02   3.4511014e+00   8.8743404e-01
   2.4927962e-02   5.8830570e-02   1.0929540e-02   1.0587689e-02   3.4893200e+00   1.4365079e+00
   2.4020430e-02   5.7867192e-02   1.1434712e-02   1.0884287e-02   3.5177871e+00   4.1962820e-01
   2.3127130e-02   5.7534652e-02   1.2012159e-02   1.1177987e-02   3.3999290e+00   6.2374272e+00
   2.2271728e-02   5.7915280e-02   1.2653488e-02   1.1479190e-02   3.1239103e+00   3.0329135e+01
   2.1475914e-02   5.9054222e-02   1.3349452e-02   1.1797468e-02   2.9108564e+00   5.7459540e+01
   2.0759932e-02   6.0982604e-02   1.4099197e-02   1.2145848e-02   2.7404102e+00   7.4062623e+01
   2.0146190e-02   6.3697886e-02   1.4910268e-02   1.2544832e-02   2.4001183e+00   8.4222675e+01
   1.9659461e-02   6.7143994e-02   1.5786892e-02   1.3015043e-02   1.9876757e+00   9.0880295e+01
   1.9324210e-02   7.1199134e-02   1.6729991e-02   1.3572720e-02   1.5926532e+00   9.4778064e+01
   1.9164823e-02   7.5678128e-02   1.7739602e-02   1.4226974e-02   1.4272720e+00   9.7891467e+01
   1.9209053e-02   8.0350080e-02   1.8810962e-02   1.4983467e-02   1.7111490e+00   1.0077613e+02
   1.9486525e-02   8.4956386e-02   1.9929015e-02   1.5840324e-02   1.7402149e+00   1.0262072e+02
   2.0026556e-02   8.9227770e-02   2.1071234e-02   1.6785942e-02   1.4607672e+00   1.0433458e+02
   2.0862812e-02   9.2876364e-02   2.2217614e-02   1.7798559e-02   1.4401236e+00   1.0625445e+02
   2.2032160e-02   9.5693242e-02   2.3343512e-02   1.8844508e-02   1.4247293e+00   1.0790300e+02
   2.3570258e-02   9.7645992e-02   2.4421870e-02   1.9911383e-02   1.3389045e+00   1.0947034e+02
   2.5511872e-02   9.8849216e-02   2.5432044e-02   2.1020042e-02   1.3261073e+00   1.1045905e+02
   2.7888016e-02   9.9509334e-02   2.6349316e-02   2.2214450e-02   1.3444782e+00   1.1084014e+02
   3.0724492e-02   9.9837760e-02   2.7155804e-02   2.3560304e-02   9.6508352e-01   1.1087161e+02
   3.4041930e-02   1.0002769e-01   2.7840406e-02   2.5120848e-02   5.4654688e-01   1.1086599e+02
   3.7848084e-02   1.0024258e-01   2.8387516e-02   2.6939968e-02   5.8761667e-01   1.1090871e+02
   4.2128150e-02   1.0055248e-01   2.8790650e-02   2.9045566e-02   5.8470798e-01   1.1089863e+02
   4.6843120e-02   1.0094016e-01   2.9042256e-02   3.1460076e-02   5.5997547e-01   1.1126515e+02
   5.1924678e-02   1.0134400e-01   2.9123530e-02   3.4195962e-02   5.8804828e-01   1.1153286e+02
   5.7275086e-02   1.0167064e-01   2.9018366e-02   3.7246822e-02   5.7091217e-01   1.1165280e+02
   6.2781586e-02   1.0178453e-01   2.8731788e-02   4.0588346e-02   5.7854973e-01   1.1201059e+02
   6.8312058e-02   1.0147685e-01   2.8298796e-02   4.4177784e-02   5.6233979e-01   1.1229324e+02
   7.3725448e-02   1.0054160e-01   2.7762446e-02   4.7954198e-02   5.7188257e-01   1.1249611e+02
   7.8913874e-02   9.8923652e-02   2.7158188e-02   5.1825340e-02   5.8738498e-01   1.1266399e+02
   8.3810874e-02   9.6658510e-02   2.6511152e-02   5.5671052e-02   5.8920639e-01   1.1289118e+02
   8.8362320e-02   9.3825424e-02   2.5824502e-02   5.9360764e-02   5.7706593e-01   1.1317781e+02
   9.2495184e-02   9.0592260e-02   2.5088154e-02   6.2757066e-02   5.6376487e-01   1.1329692e+02
   9.6138156e-02   8.7125028e-02   2.4293958e-02   6.5704448e-02   5.7853813e-01   1.1330386e+02
   9.9292792e-02   8.3554192e-02   2.3437350e-02   6.8062980e-02   5.7844701e-01   1.1336964e+02
   1.0203046e-01   8.0029680e-02   2.2527322e-02   6.9771934e-02   5.8589073e-01   1.1344323e+02
   1.0440023e-01   7.6716702e-02   2.1582646e-02   7.0790360e-02   5.8650802e-01   1.1344567e+02
   1.0639227e-01   7.3754254e-02   2.0614060e-02   7.1078258e-02   5.7078448e-01   1.1338700e+02
   1.0797691e-01   7.1263036e-02   1.9633495e-02   7.0691902e-02   5.6503238e-01   1.1331023e+02
   1.0910545e-01   6.9345202e-02   1.8664988e-02   6.9742634e-02   5.6789222e-01   1.1326283e+02
   1.0972900e-01   6.8047648e-02   1.7732715e-02   6.8329990e-02   5.7994439e-01   1.1311357e+02
   1.0985114e-01   6.7395666e-02   1.6855837e-02   6.6568430e-02   5.7722090e-01   1.1282378e+02
   1.0947797e-01   6.7416842e-02   1.6049627e-02   6.4573854e-02   5.7758593e-01   1.1242325e+02
   1.0858797e-01   6.8121918e-02   1.5324237e-02   6.2430470e-02   5.7131283e-01   1.1202754e+02
   1.0717481e-01   6.9496550e-02   1.4686452e-02   6.0187488e-02   5.6624734e-01   1.1162146e+02
   1.0526624e-01   7.1515638e-02   1.4136338e-02   5.7859736e-02   5.7791606e-01   1.1090118e+02
   1.0296070e-01   7.4159712e-02   1.3666385e-02   5.5449404e-02   5.6961904e-01   1.1011103e+02
   1.0042347e-01   7.7397852e-02   1.3267418e-02   5.2966430e-02   5.6674429e-01   1.0921049e+02
   9.7813100e-02   8.1196622e-02   1.2928867e-02   5.0407458e-02   5.7676175e-01   1.0787173e+02
   9.5240728e-02   8.5505284e-02   1.2636809e-02   4.7765248e-02   5.8271538e-01   1.0648341e+02
   9.2779988e-02   9.0281430e-02   1.2374546e-02   4.5064028e-02   5.7987398e-01   1.0522834e+02
   9.0469574e-02   9.5558888e-02   1.2127284e-02   4.2343700e-02   5.6645686e-01   1.0360041e+02
   8.8293940e-02   1.0137958e-01   1.1888367e-02   3.9630718e-02   5.6130018e-01   1.0145366e+02
   8.6174194e-02   1.0773901e-01   1.1655649e-02   3.6939074e-02   5.6615897e-01   9.9291948e+01
   8.4011926e-02   1.1459438e-01   1.1426985e-02   3.4277682e-02   5.8393836e-01   9.7011863e+01
   8.1754946e-02   1.2186843e-01   1.1204352e-02   3.1650658e-02   5.8566736e-01   9.5056730e+01
   7.9366034e-02   1.2943380e-01   1.0993835e-02   2.9077550e-02   5.6285383e-01   9.3564668e+01
   7.6760862e-02   1.3705553e-01   1.0800246e-02   2.6593562e-02   5.6901498e-01   9.1682234e+01
   7.3881926e-02   1.4438748e-01   1.0625837e-02   2.4229448e-02   5.8225959e-01   8.9621304e+01
   7.0772702e-02   1.5099152e-01   1.0469519e-02   2.2028104e-02   5.8362064e-01   8.7518139e+01
   6.7515426e-02   1.5643484e-01   1.0328095e-02   2.0043782e-02   5.8049553e-01   8.5783348e+01
   6.4178832e-02   1.6039809e-01   1.0200532e-02   1.8324109e-02   5.7455838e-01   8.4544452e+01
   6.0813844e-02   1.6265722e-01   1.0086519e-02   1.6910718e-02   5.7728084e-01   8.2680504e+01
   5.7451236e-02   1.6309126e-01   9.9831198e-03   1.5833958e-02   5.6671696e-01   8.0331975e+01
   5.4116438e-02   1.6162948e-01   9.8862398e-03   1.5111380e-02   5.6067146e-01   7.8479547e+01
   5.0828432e-02   1.5820487e-01   9.7932822e-03   1.4751046e-02   5.7807049e-01   7.6770915e+01
   4.7589968e-02   1.5289341e-01   9.7018662e-03   1.4752379e-02   5.8953331e-01   7.5062098e+01
   4.4393772e-02   1.4597429e-01   9.6089680e-03   1.5106963e-02   5.8423268e-01   7.2875035e+01
   4.1238274e-02   1.3780609e-01   9.5124558e-03   1.5801524e-02   5.8000075e-01   7.0321821e+01
   3.8152130e-02   1.2872813e-01   9.4101100e-03   1.6822357e-02   5.7609208e-01   6.8865060e+01
   3.5197804e-02   1.1909727e-01   9.3006022e-03   1.8151881e-02   5.7252442e-01   6.6446126e+01
   3.2441294e-02   1.0928371e-01   9.1889064e-03   1.9764431e-02   5.7616968e-01   6.3217393e+01
   2.9936314e-02   9.9576060e-02   9.0887182e-03   2.1621342e-02   5.7796450e-01   6.1608700e+01
   2.7732260e-02   9.0174148e-02   9.0184550e-03   2.3674146e-02   5.8113589e-01   6.0223784e+01
   2.5870776e-02   8.1243598e-02   8.9970462e-03   2.5879298e-02   5.7631833e-01   5.8587878e+01
   2.4381330e-02   7.2956426e-02   9.0420208e-03   2.8193164e-02   5.7281976e-01   5.6731117e+01
   2.3287208e-02   6.5463136e-02   9.1685168e-03   3.0567012e-02   5.8503957e-01   5.5319925e+01
   2.2605904e-02   5.8854106e-02   9.3921442e-03   3.2963220e-02   5.7790736e-01   5.4033954e+01
   2.2346588e-02   5.3183336e-02   9.7283278e-03   3.5353192e-02   5.6888431e-01   5.0949698e+01
   2.2511964e-02   4.8482704e-02   1.0190348e-02   3.7705764e-02   5.7265352e-01   4.7836362e+01
   2.3101202e-02   4.4761062e-02   1.0793431e-02   4.0001542e-02   5.6642001e-01   4.4628385e+01
   2.4110288e-02   4.1995514e-02   1.1555723e-02   4.2243764e-02   5.6959092e-01   4.0753272e+01
   2.5528368e-02   4.0128304e-02   1.2496736e-02   4.4440174e-02   5.6847229e-01   3.7584575e+01
   2.7335538e-02   3.9096428e-02   1.3636248e-02   4.6600260e-02   5.6980273e-01   3.3204576e+01
   2.9502462e-02   3.8858840e-02   1.4998618e-02   4.8725804e-02   5.7679297e-01   2.7717352e+01
   3.1990700e-02   3.9379462e-02   1.6617226e-02   5.0778866e-02   5.7773179e-01   2.2635322e+01
   3.4754508e-02   4.0603226e-02   1.8525384e-02   5.2723680e-02   5.8139206e-01   1.7546344e+01
   3.7741216e-02   4.2472310e-02   2.0749718e-02   5.4552188e-02   5.7323583e-01   1.2519568e+01
   4.0886382e-02   4.4942376e-02   2.3315914e-02   5.6246666e-02   5.6767076e-01   7.6803684e+00
   4.4112060e-02   4.7971654e-02   2.6254368e-02   5.7797084e-02   5.5582663e-01   4.2529114e+00
   4.7348898e-02   5.1512590e-02   2.9593278e-02   5.9188112e-02   5.5945304e-01   2.5403020e+00
   5.0546624e-02   5.5500488e-02   3.3344302e-02   6.0369338e-02   5.6679613e-01   1.4525033e+00
   5.3670526e-02   5.9832514e-02   3.7500108e-02   6.1288094e-02   5.6709389e-01   1.2082700e+00
   5.6732474e-02   6.4399682e-02   4.2047202e-02   6.1901576e-02   5.7958728e-01   1.3154072e+00
   5.9794928e-02   6.9089542e-02   4.6972416e-02   6.2133378e-02   5.5906717e-01   1.2721911e+00
   6.2940858e-02   7.3762024e-02   5.2244532e-02   6.1877226e-02   5.8003572e-01   1.3191708e+00
   6.6263684e-02   7.8336650e-02   5.7796390e-02   6.1081318e-02   5.7018990e-01   1.3161634e+00
   6.9842708e-02   8.2796774e-02   6.3535810e-02   5.9744338e-02   5.6412705e-01   1.3133784e+00
   7.3729084e-02   8.7105310e-02   6.9377818e-02   5.7895524e-02   5.9228922e-01   1.3119089e+00
   7.7951938e-02   9.1195892e-02   7.5232462e-02   5.5622478e-02   5.3812853e-01   1.3180083e+00
   8.2502722e-02   9.4957788e-02   8.0965146e-02   5.3019746e-02   5.8862177e-01   1.3264861e+00
   8.7353228e-02   9.8242316e-02   8.6419708e-02   5.0165820e-02   5.4609223e-01   1.3066397e+00
   9.2478996e-02   1.0088382e-01   9.1429554e-02   4.7162304e-02   5.6617658e-01   1.3169186e+00
   9.7844368e-02   1.0273552e-01   9.5814408e-02   4.4147118e-02   5.8292535e-01   1.3149017e+00
   1.0339805e-01   1.0370736e-01   9.9373944e-02   4.1271880e-02   5.0462258e-01   1.3186091e+00
   1.0905362e-01   1.0372312e-01   1.0190216e-01   3.8670474e-02   6.0075991e-01   1.3267901e+00
   1.1469059e-01   1.0274681e-01   1.0330907e-01   3.6453034e-02   3.8466657e-01   1.3154843e+00
   1.2013974e-01   1.0083059e-01   1.0362369e-01   3.4715984e-02   5.5384517e-01   1.3222864e+00
   1.2516062e-01   9.8091556e-02   1.0291105e-01   3.3546710e-02   2.6471453e-01   1.3297650e+00
   1.2951638e-01   9.4737738e-02   1.0130092e-01   3.3017622e-02   6.6401733e-01   1.3266489e+00
   1.3300127e-01   9.1025934e-02   9.8966850e-02   3.3181054e-02   4.9491618e+00   1.3252050e+00
   1.3543462e-01   8.7162062e-02   9.6055002e-02   3.4065616e-02   1.3302222e+01   1.3087973e+00
   1.3667781e-01   8.3299346e-02   9.2699236e-02   3.5672104e-02   2.7676078e+01   1.3045361e+00
   1.3661531e-01   7.9562090e-02   8.9074556e-02   3.7975890e-02   4.3598894e+01   1.3122826e+00
   1.3517235e-01   7.6043442e-02   8.5364198e-02   4.0939714e-02   5.5524192e+01   1.3112254e+00
   1.3230888e-01   7.2810706e-02   8.1685428e-02   4.4513602e-02   6.5700558e+01   1.3134613e+00
   1.2800683e-01   6.9904620e-02   7.8092856e-02   4.8616654e-02   7.3679869e+01   1.3126442e+00
   1.2238603e-01   6.7319060e-02   7.4600350e-02   5.3129604e-02   7.9643583e+01   1.3163067e+00
   1.1573946e-01   6.4998534e-02   7.1192302e-02   5.7922072e-02   8.4368070e+01   1.3181783e+00
   1.0837931e-01   6.2849084e-02   6.7848920e-02   6.2895794e-02   8.7519019e+01   1.3140148e+00
   1.0057233e-01   6.0761420e-02   6.4541162e-02   6.7967168e-02   9.0754771e+01   1.3052523e+00
   9.2576994e-02   5.8627032e-02   6.1255978e-02   7.3058566e-02   9.3301813e+01   1.2976937e+00
   8.4639662e-02   5.6360650e-02   5.8031298e-02   7.8142650e-02   9.5091869e+01   1.3087540e+00
   7.6961066e-02   5.3960684e-02   5.4926798e-02   8.3214844e-02   9.6564131e+01   1.3142238e+00
   6.9671116e-02   5.1475456e-02   5.2011576e-02   8.8238302e-02   9.6833209e+01   1.3056957e+00
   6.2868822e-02   4.8978918e-02   4.9343968e-02   9.3148290e-02   9.6728499e+01   1.3094364e+00
   5.6651256e-02   4.6618166e-02   4.6949436e-02   9.7894674e-02   9.6691113e+01   1.3136229e+00
   5.1083032e-02   4.4549690e-02   4.4836258e-02   1.0243545e-01   9.6775860e+01   1.3036674e+00
   4.6192928e-02   4.2895136e-02   4.2988426e-02   1.0666691e-01   9.6593361e+01   1.3136103e+00
   4.1989014e-02   4.1772872e-02   4.1358176e-02   1.1041527e-01   9.6171733e+01   1.3246914e+00
   3.8460402e-02   4.1286132e-02   3.9882414e-02   1.1347463e-01   9.6474060e+01   1.3119790e+00
   3.5575490e-02   4.1505764e-02   3.8513452e-02   1.1567338e-01   9.7054344e+01   1.3136946e+00
   3.3285840e-02   4.2483388e-02   3.7214430e-02   1.1685363e-01   9.7420778e+01   1.3250529e+00
   3.1533606e-02   4.4246752e-02   3.5932176e-02   1.1685239e-01   9.7530944e+01   1.3337906e+00
   3.0248262e-02   4.6787296e-02   3.4628532e-02   1.1570288e-01   9.7894120e+01   1.3290178e+00
   2.9345188e-02   5.0060938e-02   3.3296784e-02   1.1358587e-01   9.8707982e+01   1.3211468e+00
   2.8737510e-02   5.3979422e-02   3.1938468e-02   1.1059840e-01   9.9256768e+01   1.3298494e+00
   2.8351588e-02   5.8460440e-02   3.0568074e-02   1.0682375e-01   9.9798394e+01   1.3289695e+00
   2.8132692e-02   6.3442620e-02   2.9220556e-02   1.0241125e-01   1.0031280e+02   1.3238872e+00
   2.8041700e-02   6.8829046e-02   2.7936268e-02   9.7514648e-02   1.0082226e+02   1.3254280e+00
   2.8047262e-02   7.4484354e-02   2.6743720e-02   9.2233688e-02   1.0142341e+02   1.3249912e+00
   2.8114670e-02   8.0250668e-02   2.5665048e-02   8.6634372e-02   1.0171053e+02   1.3239451e+00
   2.8214310e-02   8.5979788e-02   2.4725596e-02   8.0831234e-02   1.0198291e+02   1.3255392e+00
   2.8331288e-02   9.1506930e-02   2.3947512e-02   7.4979290e-02   1.0214169e+02   1.3262447e+00
   2.8457090e-02   9.6658392e-02   2.3342632e-02   6.9217568e-02   1.0229999e+02   1.3292396e+00
   2.8590148e-02   1.0132235e-01   2.2907980e-02   6.3660152e-02   1.0259145e+02   1.3246733e+00
   2.8728758e-02   1.0538249e-01   2.2635234e-02   5.8406516e-02   1.0262167e+02   1.3202794e+00
   2.8863490e-02   1.0874694e-01   2.2522274e-02   5.3544966e-02   1.0268116e+02   1.3294665e+00
   2.8987278e-02   1.1140933e-01   2.2568368e-02   4.9135862e-02   1.0266638e+02   1.3238388e+00
   2.9094686e-02   1.1336039e-01   2.2768810e-02   4.5223546e-02   1.0260584e+02   1.3261064e+00
   2.9180496e-02   1.1458798e-01   2.3108374e-02   4.1851476e-02   1.0236907e+02   1.3348232e+00
   2.9242176e-02   1.1509729e-01   2.3556652e-02   3.9034268e-02   1.0176338e+02   1.3378518e+00
   2.9277168e-02   1.1488815e-01   2.4072860e-02   3.6744840e-02   1.0093215e+02   1.3419079e+00
   2.9290108e-02   1.1395534e-01   2.4604178e-02   3.4919602e-02   9.9089298e+01   1.3276812e+00
   2.9293198e-02   1.1231079e-01   2.5086782e-02   3.3472820e-02   9.6545651e+01   1.3241806e+00
   2.9291430e-02   1.0999281e-01   2.5466506e-02   3.2305308e-02   9.3522211e+01   1.3255518e+00
   2.9277474e-02   1.0700813e-01   2.5711022e-02   3.1313208e-02   9.0769793e+01   1.3254044e+00
   2.9245958e-02   1.0335051e-01   2.5816578e-02   3.0424138e-02   8.8711575e+01   1.3233483e+00
   2.9203638e-02   9.9080796e-02   2.5809926e-02   2.9591936e-02   8.6335466e+01   1.3146499e+00
   2.9159296e-02   9.4333906e-02   2.5729006e-02   2.8761698e-02   8.4785996e+01   1.3355378e+00
   2.9121894e-02   8.9258534e-02   2.5615380e-02   2.7878496e-02   8.3076455e+01   1.3303157e+00
   2.9103128e-02   8.3949594e-02   2.5508886e-02   2.6916270e-02   8.0977131e+01   1.3174393e+00
   2.9109040e-02   7.8502944e-02   2.5433790e-02   2.5877056e-02   7.9642192e+01   1.3310398e+00
   2.9137420e-02   7.3052216e-02   2.5393418e-02   2.4768700e-02   7.7667872e+01   1.3128803e+00
   2.9181076e-02   6.7731874e-02   2.5373740e-02   2.3611270e-02   7.5646325e+01   1.3250814e+00
   2.9235674e-02   6.2686850e-02   2.5356490e-02   2.2446622e-02   7.3487390e+01   1.3405751e+00
   2.9298578e-02   5.8028400e-02   2.5320814e-02   2.1319652e-02   7.1224836e+01   1.3160646e+00
   2.9361054e-02   5.3830522e-02   2.5236366e-02   2.0268744e-02   6.9449610e+01   1.3345700e+00
   2.9414774e-02   5.0176532e-02   2.5064466e-02   1.9323650e-02   6.7542434e+01   1.3378083e+00
   2.9458172e-02   4.7139634e-02   2.4771142e-02   1.8497304e-02   6.6413245e+01   1.3178361e+00
   2.9495338e-02   4.4773392e-02   2.4332628e-02   1.7786822e-02   6.5281780e+01   1.3254807e+00
   2.9529250e-02   4.3100532e-02   2.3734648e-02   1.7182088e-02   6.3443829e+01   1.3249559e+00
   2.9554416e-02   4.2117986e-02   2.2996734e-02   1.6673272e-02   6.1463762e+01   1.3305496e+00
   2.9567068e-02   4.1819456e-02   2.2166892e-02   1.6248469e-02   5.9660941e+01   1.3241890e+00
   2.9571840e-02   4.2184224e-02   2.1290472e-02   1.5890211e-02   5.8813964e+01   1.3198064e+00
   2.9570762e-02   4.3161812e-02   2.0402746e-02   1.5580164e-02   5.7044395e+01   1.3327097e+00
   2.9561300e-02   4.4675376e-02   1.9524032e-02   1.5301602e-02   5.4399777e+01   1.3244112e+00
   2.9541732e-02   4.6647870e-02   1.8669400e-02   1.5043470e-02   5.2357196e+01   1.3197956e+00
   2.9509868e-02   4.8994388e-02   1.7853826e-02   1.4799834e-02   5.0013714e+01   1.3252195e+00
   2.9460272e-02   5.1610304e-02   1.7084160e-02   1.4565415e-02   4.8043719e+01   1.3253170e+00
   2.9383316e-02   5.4401686e-02   1.6365170e-02   1.4341779e-02   4.5676889e+01   1.3264527e+00
   2.9272482e-02   5.7300972e-02   1.5702080e-02   1.4144906e-02   4.2797393e+01   1.3287154e+00
   2.9134428e-02   6.0275640e-02   1.5099772e-02   1.3999262e-02   4.0576442e+01   1.3254949e+00
   2.8981824e-02   6.3292760e-02   1.4560857e-02   1.3926104e-02   3.7771420e+01   1.3279777e+00
   2.8822200e-02   6.6295704e-02   1.4080233e-02   1.3942037e-02   3.4735013e+01   1.3219959e+00
   2.8664318e-02   6.9260640e-02   1.3648790e-02   1.4059007e-02   3.2312090e+01   1.3136430e+00
   2.8523292e-02   7.2196086e-02   1.3257071e-02   1.4283202e-02   2.9591114e+01   1.3115414e+00
   2.8413068e-02   7.5115906e-02   1.2891110e-02   1.4612840e-02   2.6135065e+01   1.3091897e+00
   2.8342006e-02   7.8027104e-02   1.2534911e-02   1.5037808e-02   2.2692614e+01   1.3248456e+00
   2.8313406e-02   8.0897654e-02   1.2180695e-02   1.5550631e-02   1.9852821e+01   1.3204916e+00
   2.8323982e-02   8.3685014e-02   1.1829890e-02   1.6148591e-02   1.7560363e+01   1.3090138e+00
   2.8366390e-02   8.6365990e-02   1.1486240e-02   1.6824330e-02   1.5211707e+01   1.3308856e+00
   2.8437794e-02   8.8906568e-02   1.1152318e-02   1.7560557e-02   1.2934973e+01   1.3228639e+00
   2.8540722e-02   9.1216184e-02   1.0830336e-02   1.8324016e-02   1.1660403e+01   1.3192058e+00
   2.8676358e-02   9.3162848e-02   1.0522374e-02   1.9063477e-02   1.0338030e+01   1.3452229e+00
   2.8841772e-02   9.4616298e-02   1.0229730e-02   1.9730474e-02   8.7498703e+00   1.3041462e+00
   2.9031754e-02   9.5430456e-02   9.9548000e-03   2.0298834e-02   7.5649502e+00   1.3223579e+00
   2.9238898e-02   9.5482724e-02   9.7008394e-03   2.0750984e-02   6.3334942e+00   1.3393863e+00
   2.9451144e-02   9.4691988e-02   9.4712212e-03   2.1073392e-02   5.3774699e+00   1.3098512e+00
   2.9651584e-02   9.3039952e-02   9.2690080e-03   2.1264110e-02   4.6493196e+00   1.3502705e+00
   2.9819840e-02   9.0629166e-02   9.0952630e-03   2.1324020e-02   4.3595830e+00   1.2957286e+00
   2.9933964e-02   8.7574142e-02   8.9510782e-03   2.1264738e-02   4.3045206e+00   1.3431894e+00
   2.9977584e-02   8.3969122e-02   8.8372900e-03   2.1107864e-02   4.1586364e+00   1.3265267e+00
   2.9943724e-02   7.9948140e-02   8.7523936e-03   2.0872392e-02   4.2646640e+00   1.3025865e+00
   2.9829850e-02   7.5675270e-02   8.6931140e-03   2.0586126e-02   4.1751025e+00   1.3769485e+00
   2.9638682e-02   7.1366918e-02   8.6557896e-03   2.0282128e-02   4.0490449e+00   1.2593530e+00
   2.9373396e-02   6.7240088e-02   8.6410002e-03   1.9988120e-02   3.8068245e+00   1.3902667e+00
   2.9028382e-02   6.3447564e-02   8.6543060e-03   1.9727800e-02   3.7962304e+00   1.2779715e+00
   2.8598238e-02   6.0089446e-02   8.7031474e-03   1.9516442e-02   4.2524325e+00   1.3399411e+00
   2.8083118e-02   5.7210494e-02   8.7958894e-03   1.9360948e-02   4.1662487e+00   1.2973726e+00
   2.7488616e-02   5.4826822e-02   8.9413140e-03   1.9263912e-02   3.9512059e+00   1.1013043e+00
   2.6829782e-02   5.2972774e-02   9.1482380e-03   1.9217242e-02   3.8885581e+00   1.3202644e+00
   2.6120614e-02   5.1690008e-02   9.4244722e-03   1.9197302e-02   3.8306629e+00   8.1952827e-01
   2.5368760e-02   5.1002180e-02   9.7768594e-03   1.9175477e-02   3.8791861e+00   1.4635167e+00
   2.4585182e-02   5.0910626e-02   1.0210368e-02   1.9130252e-02   3.6608916e+00   4.4319751e-01
   2.3789922e-02   5.1384792e-02   1.0728011e-02   1.9048533e-02   3.4367040e+00   6.6823373e+00
   2.3014050e-02   5.2387320e-02   1.1331884e-02   1.8918887e-02   3.3552229e+00   3.2648841e+01
   2.2295380e-02   5.3903010e-02   1.2021571e-02   1.8733240e-02   3.2567542e+00   5.8836615e+01
   2.1670386e-02   5.5923482e-02   1.2794078e-02   1.8492487e-02   3.0936981e+00   7.3503862e+01
   2.1170710e-02   5.8421788e-02   1.3646095e-02   1.8202845e-02   2.9308683e+00   8.3798074e+01
   2.0826330e-02   6.1319926e-02   1.4573648e-02   1.7874916e-02   2.7956959e+00   9.0143264e+01
   2.0670646e-02   6.4503104e-02   1.5568716e-02   1.7528802e-02   2.5663287e+00   9.4805867e+01
   2.0739964e-02   6.7849104e-02   1.6621637e-02   1.7199304e-02   2.3265363e+00   9.8768828e+01
   2.1073384e-02   7.1225572e-02   1.7721376e-02   1.6927144e-02   2.0327505e+00   1.0168401e+02
   2.1712624e-02   7.4466588e-02   1.8854356e-02   1.6747791e-02   1.9646189e+00   1.0417133e+02
   2.2699934e-02   7.7356848e-02   2.0007242e-02   1.6697629e-02   2.0406994e+00   1.0596545e+02
   2.4077376e-02   7.9713920e-02   2.1166076e-02   1.6815469e-02   1.8411525e+00   1.0826716e+02
   2.5881464e-02   8.1450238e-02   2.2319538e-02   1.7139983e-02   1.7554427e+00   1.1026021e+02
   2.8141170e-02   8.2615278e-02   2.3450834e-02   1.7711346e-02   1.6675601e+00   1.1117237e+02
   3.0879052e-02   8.3409676e-02   2.4541458e-02   1.8571731e-02   1.3903523e+00   1.1180812e+02
   3.4107684e-02   8.4056928e-02   2.5590262e-02   1.9768586e-02   1.3426813e+00   1.1184204e+02
   3.7825282e-02   8.4735782e-02   2.6603012e-02   2.1347392e-02   1.3855428e+00   1.1146691e+02
   4.2011114e-02   8.5580904e-02   2.7590244e-02   2.3338378e-02   1.0144977e+00   1.1121507e+02
   4.6626806e-02   8.6665308e-02   2.8568898e-02   2.5755612e-02   5.7970427e-01   1.1100372e+02
   5.1607522e-02   8.7996096e-02   2.9552982e-02   2.8595906e-02   5.6794863e-01   1.1059378e+02
   5.6853594e-02   8.9509322e-02   3.0561000e-02   3.1836534e-02   5.7866801e-01   1.1005042e+02
   6.2238568e-02   9.1084258e-02   3.1611790e-02   3.5435424e-02   5.5512198e-01   1.0983409e+02
   6.7614114e-02   9.2563672e-02   3.2713750e-02   3.9321356e-02   5.8774984e-01   1.0967176e+02
   7.2815280e-02   9.3763330e-02   3.3881936e-02   4.3391206e-02   5.6152113e-01   1.0935385e+02
   7.7649566e-02   9.4484100e-02   3.5142534e-02   4.7519826e-02   5.7729177e-01   1.0915822e+02
   8.1946836e-02   9.4592648e-02   3.6509980e-02   5.1561102e-02   5.8120729e-01   1.0908836e+02
   8.5647658e-02   9.4013560e-02   3.7981008e-02   5.5350366e-02   5.7420529e-01   1.0912301e+02
   8.8773162e-02   9.2618616e-02   3.9536932e-02   5.8745468e-02   5.8514789e-01   1.0913479e+02
   9.1367530e-02   9.0351442e-02   4.1155740e-02   6.1639032e-02   5.7149781e-01   1.0887644e+02
   9.3479680e-02   8.7352518e-02   4.2817404e-02   6.3915428e-02   5.7828784e-01   1.0859719e+02
   9.5157358e-02   8.3816934e-02   4.4477646e-02   6.5502876e-02   5.9411727e-01   1.0842406e+02
   9.6459408e-02   7.9881562e-02   4.6059642e-02   6.6414904e-02   5.8522312e-01   1.0792609e+02
   9.7451232e-02   7.5658810e-02   4.7473644e-02   6.6667762e-02   5.6835871e-01   1.0737797e+02
   9.8190148e-02   7.1301484e-02   4.8630832e-02   6.6274434e-02   5.7264469e-01   1.0662302e+02
   9.8706604e-02   6.6977766e-02   4.9422840e-02   6.5303398e-02   5.7435125e-01   1.0554362e+02
   9.9006158e-02   6.2818876e-02   4.9737006e-02   6.3854704e-02   5.6485255e-01   1.0478312e+02
   9.9092520e-02   5.8940466e-02   4.9528452e-02   6.2018384e-02   5.7282121e-01   1.0386152e+02
   9.8972638e-02   5.5441686e-02   4.8791384e-02   5.9888806e-02   5.7470855e-01   1.0266300e+02
   9.8652350e-02   5.2376846e-02   4.7531748e-02   5.7566728e-02   5.7290880e-01   1.0094202e+02
   9.8112440e-02   4.9757470e-02   4.5822940e-02   5.5121206e-02   5.8242779e-01   9.8933002e+01
   9.7292738e-02   4.7555626e-02   4.3767844e-02   5.2589154e-02   5.8319434e-01   9.6951926e+01
   9.6147932e-02   4.5705460e-02   4.1447986e-02   5.0011000e-02   5.8351219e-01   9.4509270e+01
   9.4689418e-02   4.4117510e-02   3.8942338e-02   4.7424576e-02   5.7981781e-01   9.2436524e+01
   9.2969014e-02   4.2678512e-02   3.6339876e-02   4.4833628e-02   5.8027065e-01   8.9693791e+01
   9.1045256e-02   4.1281988e-02   3.3730140e-02   4.2214670e-02   5.8274173e-01   8.6759440e+01
   8.8928630e-02   3.9895640e-02   3.1182484e-02   3.9551584e-02   5.6716664e-01   8.4542166e+01
   8.6617072e-02   3.8549012e-02   2.8744334e-02   3.6851092e-02   5.7360247e-01   8.1339782e+01
   8.4153082e-02   3.7290216e-02   2.6447560e-02   3.4136444e-02   5.7572759e-01   7.8356736e+01
   8.1589098e-02   3.6193054e-02   2.4311796e-02   3.1438730e-02   5.7291430e-01   7.5766577e+01
   7.8980462e-02   3.5341250e-02   2.2348454e-02   2.8793390e-02   5.8220988e-01   7.2748385e+01
   7.6375126e-02   3.4794532e-02   2.0559290e-02   2.6246838e-02   5.7536194e-01   6.9762139e+01
   7.3781510e-02   3.4586722e-02   1.8942895e-02   2.3851580e-02   5.8277934e-01   6.6729706e+01
   7.1164792e-02   3.4738580e-02   1.7499862e-02   2.1651698e-02   5.7594122e-01   6.4189743e+01
   6.8455306e-02   3.5278462e-02   1.6229926e-02   1.9686262e-02   5.7620909e-01   6.1637473e+01
   6.5621888e-02   3.6233412e-02   1.5128434e-02   1.7993262e-02   5.9255813e-01   5.8856210e+01
   6.2700080e-02   3.7601630e-02   1.4183453e-02   1.6599735e-02   5.7422117e-01   5.6809401e+01
   5.9723370e-02   3.9373718e-02   1.3380199e-02   1.5514041e-02   5.7091071e-01   5.4724680e+01
   5.6707676e-02   4.1539332e-02   1.2703651e-02   1.4729016e-02   5.6995441e-01   5.2737133e+01
   5.3665502e-02   4.4076756e-02   1.2136351e-02   1.4231981e-02   5.7242282e-01   5.0920499e+01
   5.0620192e-02   4.6956386e-02   1.1659689e-02   1.4017964e-02   5.8765084e-01   4.8292307e+01
   4.7609430e-02   5.0122516e-02   1.1253571e-02   1.4091803e-02   5.7040087e-01   4.6217444e+01
   4.4663492e-02   5.3499692e-02   1.0896779e-02   1.4454891e-02   5.7751255e-01   4.3304778e+01
   4.1796834e-02   5.6997292e-02   1.0570921e-02   1.5103728e-02   5.9294792e-01   3.9748627e+01
   3.9005830e-02   6.0502590e-02   1.0265798e-02   1.6039325e-02   5.8329116e-01   3.8223343e+01
   3.6307466e-02   6.3870558e-02   9.9801588e-03   1.7262345e-02   5.9561647e-01   3.6080685e+01
   3.3763030e-02   6.6915072e-02   9.7145020e-03   1.8766458e-02   5.8098762e-01   3.3130073e+01
   3.1440588e-02   6.9456014e-02   9.4710156e-03   2.0538556e-02   5.6274154e-01   3.0846046e+01
   2.9401374e-02   7.1313608e-02   9.2580652e-03   2.2554390e-02   5.7868407e-01   2.8731994e+01
   2.7701324e-02   7.2321692e-02   9.0859848e-03   2.4789214e-02   5.7484264e-01   2.6338131e+01
   2.6387666e-02   7.2418170e-02   8.9635774e-03   2.7230494e-02   5.7991348e-01   2.3426635e+01
   2.5501236e-02   7.1629720e-02   8.8990406e-03   2.9870166e-02   5.8023593e-01   2.1059862e+01
   2.5075210e-02   7.0003402e-02   8.9005326e-03   3.2700486e-02   5.7372678e-01   1.8249340e+01
   2.5133778e-02   6.7584776e-02   8.9769430e-03   3.5707208e-02   5.9355539e-01   1.5417656e+01
   2.5693802e-02   6.4456078e-02   9.1376298e-03   3.8872170e-02   5.8055578e-01   1.3231845e+01
   2.6769630e-02   6.0740196e-02   9.3917294e-03   4.2181498e-02   5.6595235e-01   1.0493178e+01
   2.8370002e-02   5.6571932e-02   9.7483368e-03   4.5599756e-02   5.7579743e-01   7.8691722e+00
   3.0493418e-02   5.2119514e-02   1.0219276e-02   4.9057370e-02   5.7764319e-01   5.4929615e+00
   3.3128144e-02   4.7558180e-02   1.0821513e-02   5.2486920e-02   5.7779653e-01   3.9280905e+00
   3.6251944e-02   4.3053364e-02   1.1574239e-02   5.5851908e-02   5.6735139e-01   2.6945802e+00
   3.9825878e-02   3.8776730e-02   1.2496870e-02   5.9132196e-02   5.6543226e-01   1.4959416e+00
   4.3789566e-02   3.4884898e-02   1.3608307e-02   6.2291744e-02   5.7500327e-01   1.3095885e+00
   4.8065098e-02   3.1504450e-02   1.4927672e-02   6.5269318e-02   5.7891357e-01   1.2986797e+00
   5.2556014e-02   2.8724728e-02   1.6478071e-02   6.8004748e-02   5.6918541e-01   1.2823058e+00
   5.7152926e-02   2.6603912e-02   1.8281365e-02   7.0446960e-02   5.6653271e-01   1.3212298e+00
   6.1724554e-02   2.5181460e-02   2.0349920e-02   7.2551282e-02   5.7238552e-01   1.2979899e+00
   6.6121084e-02   2.4476542e-02   2.2690034e-02   7.4286076e-02   5.6079949e-01   1.3498220e+00
   7.0240590e-02   2.4485212e-02   2.5309040e-02   7.5624236e-02   5.7280330e-01   1.3001875e+00
   7.4081572e-02   2.5190758e-02   2.8215738e-02   7.6576086e-02   5.7078352e-01   1.3153585e+00
   7.7731560e-02   2.6579818e-02   3.1412724e-02   7.7166800e-02   5.6935967e-01   1.3282388e+00
   8.1321352e-02   2.8643668e-02   3.4892692e-02   7.7373532e-02   5.8018233e-01   1.3050334e+00
   8.4996264e-02   3.1366532e-02   3.8652784e-02   7.7128052e-02   5.5285804e-01   1.3216234e+00
   8.8886226e-02   3.4709398e-02   4.2696506e-02   7.6326436e-02   5.7748293e-01   1.3116183e+00
   9.3073764e-02   3.8606062e-02   4.7012888e-02   7.4935786e-02   5.6387398e-01   1.3247836e+00
   9.7600776e-02   4.2970588e-02   5.1572714e-02   7.3013734e-02   5.6588906e-01   1.3175650e+00
   1.0245774e-01   4.7709296e-02   5.6332896e-02   7.0616026e-02   5.8330475e-01   1.3117107e+00
   1.0757447e-01   5.2704694e-02   6.1247924e-02   6.7868466e-02   5.4994784e-01   1.3217805e+00
   1.1285017e-01   5.7800778e-02   6.6271016e-02   6.4980838e-02   5.8663570e-01   1.3041075e+00
   1.1819109e-01   6.2821654e-02   7.1335352e-02   6.2142204e-02   5.3929318e-01   1.3069943e+00
   1.2350799e-01   6.7552736e-02   7.6354260e-02   5.9490022e-02   5.9630680e-01   1.3124811e+00
   1.2867848e-01   7.1764924e-02   8.1183746e-02   5.7141424e-02   5.5565841e-01   1.3164259e+00
   1.3355364e-01   7.5263164e-02   8.5629666e-02   5.5216262e-02   5.2287540e-01   1.3252393e+00
   1.3798937e-01   7.7898644e-02   8.9492920e-02   5.3822568e-02   5.4634647e-01   1.3162272e+00
   1.4189842e-01   7.9611142e-02   9.2544758e-02   5.3047160e-02   3.4610119e-01   1.3225360e+00
   1.4526300e-01   8.0399052e-02   9.4623554e-02   5.2970680e-02   5.5655130e-01   1.3238045e+00
   1.4805458e-01   8.0270662e-02   9.5694832e-02   5.3697868e-02   1.6500834e-01   1.3159586e+00
   1.5018019e-01   7.9267502e-02   9.5768476e-02   5.5327678e-02   9.9508382e-01   1.3223558e+00
   1.5150212e-01   7.7472452e-02   9.4901574e-02   5.7907962e-02   6.6799223e+00   1.3300535e+00
   1.5189941e-01   7.4993426e-02   9.3174788e-02   6.1445352e-02   1.9193809e+01   1.3313702e+00
   1.5128389e-01   7.1957624e-02   9.0658376e-02   6.5899128e-02   3.8011356e+01   1.3112676e+00
   1.4965473e-01   6.8525876e-02   8.7438748e-02   7.1169980e-02   5.4773788e+01   1.3061810e+00
   1.4717533e-01   6.4874668e-02   8.3636688e-02   7.7093152e-02   6.6004075e+01   1.3147648e+00
   1.4405607e-01   6.1151372e-02   7.9391826e-02   8.3445450e-02   7.5412283e+01   1.3035864e+00
   1.4045352e-01   5.7472962e-02   7.4817724e-02   8.9955902e-02   8.2692741e+01   1.2996636e+00
   1.3651841e-01   5.3942754e-02   7.0022048e-02   9.6330762e-02   8.7332518e+01   1.3059036e+00
   1.3241879e-01   5.0637356e-02   6.5129268e-02   1.0224048e-01   9.0817683e+01   1.3131120e+00
   1.2833681e-01   4.7587854e-02   6.0249800e-02   1.0730916e-01   9.3735088e+01   1.3118665e+00
   1.2442663e-01   4.4778172e-02   5.5469040e-02   1.1130210e-01   9.5827064e+01   1.3103882e+00
   1.2076313e-01   4.2175042e-02   5.0855336e-02   1.1413819e-01   9.7299026e+01   1.3102728e+00
   1.1735560e-01   3.9768484e-02   4.6467966e-02   1.1580006e-01   9.8502214e+01   1.3030992e+00
   1.1415674e-01   3.7583122e-02   4.2359054e-02   1.1647693e-01   9.8980351e+01   1.3081230e+00
   1.1108429e-01   3.5690882e-02   3.8575938e-02   1.1645154e-01   9.8439684e+01   1.3062176e+00
   1.0802889e-01   3.4190622e-02   3.5161526e-02   1.1592333e-01   9.8106348e+01   1.3045485e+00
   1.0489896e-01   3.3158974e-02   3.2136862e-02   1.1505069e-01   9.8047849e+01   1.3132551e+00
   1.0176730e-01   3.2650934e-02   2.9492950e-02   1.1395902e-01   9.7555691e+01   1.3132713e+00
   9.8826942e-02   3.2715700e-02   2.7203934e-02   1.1275245e-01   9.7313899e+01   1.3096312e+00
   9.6228614e-02   3.3388418e-02   2.5229494e-02   1.1147381e-01   9.7225418e+01   1.3019222e+00
   9.4044902e-02   3.4679118e-02   2.3522148e-02   1.1007556e-01   9.7143238e+01   1.3138573e+00
   9.2260864e-02   3.6568468e-02   2.2041656e-02   1.0845365e-01   9.7529496e+01   1.3276613e+00
   9.0786604e-02   3.9011280e-02   2.0749112e-02   1.0652212e-01   9.8065323e+01   1.3273038e+00
   8.9484238e-02   4.1960970e-02   1.9612789e-02   1.0424059e-01   9.8498958e+01   1.3264536e+00
   8.8217910e-02   4.5379084e-02   1.8611299e-02   1.0156348e-01   9.8927272e+01   1.3210175e+00
   8.6883424e-02   4.9221628e-02   1.7718337e-02   9.8596202e-02   9.9388987e+01   1.3357990e+00
   8.5380824e-02   5.3421988e-02   1.6911398e-02   9.5602880e-02   9.9897490e+01   1.3338673e+00
   8.3711912e-02   5.7883176e-02   1.6186447e-02   9.2785634e-02   1.0018489e+02   1.3212771e+00
   8.2045494e-02   6.2517758e-02   1.5551826e-02   9.0298580e-02   1.0037199e+02   1.3298358e+00
   8.0583492e-02   6.7277470e-02   1.5015878e-02   8.8292216e-02   1.0049995e+02   1.3219092e+00
   7.9464718e-02   7.2152392e-02   1.4582264e-02   8.6886242e-02   1.0042856e+02   1.3278596e+00
   7.8763568e-02   7.7158190e-02   1.4253077e-02   8.6150206e-02   1.0024594e+02   1.3338990e+00
   7.8496220e-02   8.2288424e-02   1.4029817e-02   8.6086646e-02   9.9829197e+01   1.3294884e+00
   7.8635894e-02   8.7476738e-02   1.3912880e-02   8.6645056e-02   9.9306223e+01   1.3376659e+00
   7.9134894e-02   9.2613188e-02   1.3900626e-02   8.7693818e-02   9.8520603e+01   1.3284162e+00
   7.9917738e-02   9.7592018e-02   1.3986188e-02   8.9040962e-02   9.7753359e+01   1.3260432e+00
   8.0865538e-02   1.0229989e-01   1.4156375e-02   9.0520816e-02   9.6592178e+01   1.3280575e+00
   8.1847236e-02   1.0659038e-01   1.4393705e-02   9.2009252e-02   9.4899890e+01   1.3275382e+00
   8.2763328e-02   1.1029196e-01   1.4677985e-02   9.3421662e-02   9.3504521e+01   1.3391614e+00
   8.3545956e-02   1.1319621e-01   1.4987064e-02   9.4707968e-02   9.1373437e+01   1.3384210e+00
   8.4118276e-02   1.1510916e-01   1.5303571e-02   9.5782256e-02   8.9404940e+01   1.3226448e+00
   8.4378812e-02   1.1589009e-01   1.5617560e-02   9.6484284e-02   8.7476157e+01   1.3158049e+00
   8.4187892e-02   1.1544753e-01   1.5920704e-02   9.6646174e-02   8.4615397e+01   1.3310737e+00
   8.3387244e-02   1.1376748e-01   1.6207570e-02   9.6157552e-02   8.2515117e+01   1.3325242e+00
   8.1937812e-02   1.1092160e-01   1.6476092e-02   9.4913448e-02   8.0379066e+01   1.3244602e+00
   7.9954388e-02   1.0707220e-01   1.6722742e-02   9.2807312e-02   7.8121566e+01   1.3344143e+00
   7.7585978e-02   1.0239673e-01   1.6942775e-02   8.9855376e-02   7.6337824e+01   1.3342269e+00
   7.4946066e-02   9.7045534e-02   1.7127336e-02   8.6168514e-02   7.4129140e+01   1.3232801e+00
   7.2098516e-02   9.1211164e-02   1.7258486e-02   8.1853846e-02   7.1573330e+01   1.3213795e+00
   6.9079516e-02   8.5105346e-02   1.7322020e-02   7.7078854e-02   6.8974904e+01   1.3256268e+00
   6.5913520e-02   7.8896508e-02   1.7318067e-02   7.2076098e-02   6.6613226e+01   1.3288746e+00
   6.2622620e-02   7.2732718e-02   1.7251661e-02   6.7042150e-02   6.4578734e+01   1.3285863e+00
   5.9244680e-02   6.6782126e-02   1.7130790e-02   6.2109312e-02   6.2942293e+01   1.3292622e+00
   5.5809572e-02   6.1205814e-02   1.6967830e-02   5.7376056e-02   6.1049705e+01   1.3226065e+00
   5.2344246e-02   5.6143682e-02   1.6777699e-02   5.2933764e-02   5.8515744e+01   1.3166266e+00
   4.8899026e-02   5.1726266e-02   1.6577219e-02   4.8854612e-02   5.5838733e+01   1.3280931e+00
   4.5545152e-02   4.8053684e-02   1.6379505e-02   4.5175302e-02   5.3702584e+01   1.3274210e+00
   4.2366306e-02   4.5194610e-02   1.6193608e-02   4.1913496e-02   5.1628476e+01   1.3254253e+00
   3.9433718e-02   4.3182794e-02   1.6022003e-02   3.9068058e-02   4.8613203e+01   1.3313136e+00
   3.6797946e-02   4.2018154e-02   1.5860856e-02   3.6601832e-02   4.6220042e+01   1.3233328e+00
   3.4496622e-02   4.1686828e-02   1.5705999e-02   3.4439442e-02   4.4665400e+01   1.3288407e+00
   3.2550744e-02   4.2157644e-02   1.5548302e-02   3.2501006e-02   4.2502435e+01   1.3390404e+00
   3.0964732e-02   4.3383490e-02   1.5378230e-02   3.0750550e-02   4.0197944e+01   1.3321536e+00
   2.9733894e-02   4.5299402e-02   1.5194520e-02   2.9190430e-02   3.8216377e+01   1.3286442e+00
   2.8848674e-02   4.7814624e-02   1.5001925e-02   2.7818294e-02   3.5856055e+01   1.3305139e+00
   2.8290608e-02   5.0812808e-02   1.4806972e-02   2.6617070e-02   3.3905313e+01   1.3311985e+00
   2.8033466e-02   5.4164298e-02   1.4610691e-02   2.5572852e-02   3.3097913e+01   1.3349228e+00
   2.8047590e-02   5.7743174e-02   1.4406976e-02   2.4670354e-02   3.1212257e+01   1.3290089e+00
   2.8298554e-02   6.1413774e-02   1.4187755e-02   2.3879372e-02   2.9362996e+01   1.3298152e+00
   2.8745432e-02   6.5023410e-02   1.3945677e-02   2.3167726e-02   2.8207811e+01   1.3378819e+00
   2.9344750e-02   6.8381522e-02   1.3676319e-02   2.2509052e-02   2.6008961e+01   1.3370502e+00
   3.0053830e-02   7.1287200e-02   1.3382743e-02   2.1870398e-02   2.4584736e+01   1.3373703e+00
   3.0828622e-02   7.3610092e-02   1.3072150e-02   2.1222982e-02   2.2718371e+01   1.3269478e+00
   3.1631032e-02   7.5241076e-02   1.2749983e-02   2.0564914e-02   1.9918775e+01   1.3273059e+00
   3.2440836e-02   7.6111220e-02   1.2424695e-02   1.9908696e-02   1.7933259e+01   1.3348825e+00
   3.3252944e-02   7.6313874e-02   1.2106881e-02   1.9257904e-02   1.6234153e+01   1.3278248e+00
   3.4065560e-02   7.6045846e-02   1.1804164e-02   1.8605434e-02   1.5070919e+01   1.3308135e+00
   3.4868656e-02   7.5505188e-02   1.1522276e-02   1.7945101e-02   1.3457824e+01   1.3277523e+00
   3.5639766e-02   7.4871036e-02   1.1266638e-02   1.7275748e-02   1.1889346e+01   1.3331243e+00
   3.6355546e-02   7.4292276e-02   1.1043942e-02   1.6594311e-02   1.0989782e+01   1.3374999e+00
   3.6992060e-02   7.3884662e-02   1.0857936e-02   1.5901160e-02   1.0256464e+01   1.3251984e+00
   3.7523584e-02   7.3740296e-02   1.0707977e-02   1.5205699e-02   9.5752570e+00   1.3306800e+00
   3.7943450e-02   7.3921188e-02   1.0593553e-02   1.4519290e-02   7.8657346e+00   1.3326847e+00
   3.8252782e-02   7.4434298e-02   1.0512614e-02   1.3849434e-02   6.9206192e+00   1.3266925e+00
   3.8444770e-02   7.5238866e-02   1.0462776e-02   1.3200975e-02   6.5141046e+00   1.3099009e+00
   3.8522626e-02   7.6266220e-02   1.0445357e-02   1.2586739e-02   4.9884635e+00   1.3242193e+00
   3.8502576e-02   7.7430788e-02   1.0464969e-02   1.2028964e-02   4.3854840e+00   1.3289718e+00
   3.8407776e-02   7.8665054e-02   1.0528062e-02   1.1545261e-02   4.1468797e+00   1.3136657e+00
   3.8257970e-02   7.9923790e-02   1.0640255e-02   1.1144516e-02   3.9013652e+00   1.3264569e+00
   3.8059050e-02   8.1154392e-02   1.0805015e-02   1.0837113e-02   4.3589282e+00   1.3068391e+00
   3.7810776e-02   8.2288186e-02   1.1024565e-02   1.0637619e-02   3.7183063e+00   1.3253251e+00
   3.7514756e-02   8.3234268e-02   1.1300873e-02   1.0556202e-02   3.1963411e+00   1.3018612e+00
   3.7174578e-02   8.3913382e-02   1.1633844e-02   1.0594314e-02   3.5388725e+00   1.3102230e+00
   3.6791860e-02   8.4275516e-02   1.2018715e-02   1.0743519e-02   3.3138905e+00   1.3250284e+00
   3.6367910e-02   8.4251998e-02   1.2446228e-02   1.0986645e-02   3.4800607e+00   1.2981330e+00
   3.5901282e-02   8.3756072e-02   1.2902560e-02   1.1307486e-02   3.6676750e+00   1.3687074e+00
   3.5385318e-02   8.2738922e-02   1.3369601e-02   1.1695444e-02   3.6499300e+00   1.2756086e+00
   3.4822414e-02   8.1265588e-02   1.3828158e-02   1.2138226e-02   3.9680810e+00   1.3338498e+00
   3.4224312e-02   7.9512576e-02   1.4262592e-02   1.2618076e-02   3.9474162e+00   1.3142646e+00
   3.3599414e-02   7.7664126e-02   1.4662197e-02   1.3113654e-02   3.8843347e+00   1.2770430e+00
   3.2953744e-02   7.5861218e-02   1.5020217e-02   1.3600985e-02   3.7614130e+00   1.3874280e+00
   3.2294394e-02   7.4210322e-02   1.5331508e-02   1.4058370e-02   3.5806189e+00   1.2123673e+00
   3.1629144e-02   7.2773012e-02   1.5592876e-02   1.4463330e-02   3.4863211e+00   1.4178235e+00
   3.0966452e-02   7.1568216e-02   1.5811186e-02   1.4784924e-02   3.2141940e+00   1.2428784e+00
   3.0311732e-02   7.0613838e-02   1.5999281e-02   1.4995971e-02   2.9017547e+00   1.3508341e+00
   2.9662538e-02   6.9942748e-02   1.6161577e-02   1.5081337e-02   2.6625985e+00   1.3206267e+00
   2.9013240e-02   6.9609036e-02   1.6295492e-02   1.5033932e-02   2.4854780e+00   1.0362561e+00
   2.8358094e-02   6.9680070e-02   1.6402048e-02   1.4854100e-02   2.3547403e+00   1.4405311e+00
   2.7686084e-02   7.0189638e-02   1.6487400e-02   1.4544653e-02   2.4510595e+00   6.6942923e-01
   2.6981698e-02   7.1146136e-02   1.6556217e-02   1.4112569e-02   2.1540145e+00   1.6882686e+00
   2.6229514e-02   7.2545984e-02   1.6613545e-02   1.3572693e-02   1.5829194e+00   1.5561180e-01
   2.5427136e-02   7.4340080e-02   1.6674192e-02   1.2948521e-02   1.4827791e+00   5.6237459e+00
   2.4592946e-02   7.6456104e-02   1.6759455e-02   1.2276644e-02   1.4003890e+00   3.3485034e+01
   2.3756484e-02   7.8866028e-02   1.6884852e-02   1.1603389e-02   1.4529994e+00   5.9906635e+01
   2.2955828e-02   8.1582676e-02   1.7060140e-02   1.0979495e-02   1.5775254e+00   7.3054522e+01
   2.2238126e-02   8.4602706e-02   1.7295642e-02   1.0457347e-02   1.4970305e+00   8.2482292e+01
   2.1653624e-02   8.7895864e-02   1.7597963e-02   1.0088542e-02   1.4962101e+00   8.8382465e+01
   2.1251642e-02   9.1411822e-02   1.7964702e-02   9.9198356e-03   1.4227728e+00   9.3438795e+01
   2.1077154e-02   9.5082548e-02   1.8385685e-02   9.9889716e-03   1.2840472e+00   9.8073973e+01
   2.1170418e-02   9.8816196e-02   1.8847661e-02   1.0324901e-02   1.3030999e+00   1.0183090e+02
   2.1571472e-02   1.0245459e-01   1.9340057e-02   1.0949984e-02   1.2886492e+00   1.0501779e+02
   2.2319518e-02   1.0583160e-01   1.9850691e-02   1.1885784e-02   9.1899141e-01   1.0797480e+02
   2.3452016e-02   1.0885124e-01   2.0364990e-02   1.3152138e-02   5.6438869e-01   1.1108803e+02
   2.5006350e-02   1.1146109e-01   2.0879696e-02   1.4761019e-02   5.5691734e-01   1.1354745e+02
   2.7018952e-02   1.1370726e-01   2.1403460e-02   1.6716395e-02   5.5680417e-01   1.1561150e+02
   2.9522758e-02   1.1571765e-01   2.1951052e-02   1.9022351e-02   5.4453762e-01   1.1650614e+02
   3.2540548e-02   1.1757818e-01   2.2544072e-02   2.1685678e-02   5.7240942e-01   1.1695855e+02
   3.6081526e-02   1.1933077e-01   2.3201700e-02   2.4699652e-02   5.5772468e-01   1.1767136e+02
   4.0138108e-02   1.2096997e-01   2.3936770e-02   2.8042808e-02   5.5615264e-01   1.1787063e+02
   4.4681250e-02   1.2242112e-01   2.4757818e-02   3.1683818e-02   5.7490465e-01   1.1803854e+02
   4.9660598e-02   1.2357290e-01   2.5672252e-02   3.5574424e-02   5.7129542e-01   1.1811254e+02
   5.5006178e-02   1.2428598e-01   2.6698502e-02   3.9653014e-02   5.6044714e-01   1.1802115e+02
   6.0627936e-02   1.2435785e-01   2.7861466e-02   4.3835498e-02   5.8281791e-01   1.1807398e+02
   6.6412566e-02   1.2355923e-01   2.9178202e-02   4.8021254e-02   5.7440727e-01   1.1804940e+02
   7.2233234e-02   1.2179855e-01   3.0652720e-02   5.2125294e-02   5.6442436e-01   1.1805548e+02
   7.7964688e-02   1.1910177e-01   3.2281910e-02   5.6058342e-02   5.7829975e-01   1.1804132e+02
   8.3485672e-02   1.1544882e-01   3.4058234e-02   5.9700528e-02   5.7169020e-01   1.1788616e+02
   8.8667588e-02   1.1086155e-01   3.5961064e-02   6.2934780e-02   5.8193560e-01   1.1780466e+02
   9.3386158e-02   1.0549167e-01   3.7969638e-02   6.5675690e-02   5.7646053e-01   1.1774074e+02
   9.7559460e-02   9.9527952e-02   4.0067820e-02   6.7848254e-02   5.7694391e-01   1.1769533e+02
   1.0115135e-01   9.3159856e-02   4.2222560e-02   6.9378984e-02   5.8969884e-01   1.1764104e+02
   1.0416372e-01   8.6591476e-02   4.4372818e-02   7.0264624e-02   5.8044321e-01   1.1758465e+02
   1.0659755e-01   8.0009034e-02   4.6437270e-02   7.0582488e-02   5.8642964e-01   1.1761328e+02
   1.0840579e-01   7.3559686e-02   4.8327740e-02   7.0411312e-02   5.8408223e-01   1.1753078e+02
   1.0952299e-01   6.7377312e-02   4.9951634e-02   6.9846086e-02   5.8048568e-01   1.1740370e+02
   1.0988172e-01   6.1567228e-02   5.1197166e-02   6.9020326e-02   5.6934604e-01   1.1727624e+02
   1.0940143e-01   5.6193534e-02   5.1928296e-02   6.8057978e-02   5.6032342e-01   1.1699449e+02
   1.0802663e-01   5.1299702e-02   5.2049346e-02   6.7056648e-02   5.8460639e-01   1.1661153e+02
   1.0582026e-01   4.6892130e-02   5.1514826e-02   6.6072734e-02   5.7810842e-01   1.1621924e+02
   1.0296718e-01   4.2945374e-02   5.0286114e-02   6.5106322e-02   5.5974518e-01   1.1570075e+02
   9.9638504e-02   3.9417194e-02   4.8404570e-02   6.4105806e-02   5.7081298e-01   1.1495662e+02
   9.5974786e-02   3.6248156e-02   4.5987132e-02   6.2993422e-02   5.7938167e-01   1.1406579e+02
   9.2139322e-02   3.3393280e-02   4.3152840e-02   6.1697726e-02   5.8331941e-01   1.1297039e+02
   8.8264040e-02   3.0838526e-02   4.0045772e-02   6.0160978e-02   5.8018623e-01   1.1175472e+02
   8.4434812e-02   2.8598960e-02   3.6817612e-02   5.8385926e-02   5.7741260e-01   1.1036333e+02
   8.0712900e-02   2.6711894e-02   3.3593642e-02   5.6436584e-02   5.8696792e-01   1.0836494e+02
   7.7124270e-02   2.5210378e-02   3.0471986e-02   5.4361698e-02   5.8055566e-01   1.0614643e+02
   7.3674658e-02   2.4113960e-02   2.7520204e-02   5.2207712e-02   5.7598206e-01   1.0428727e+02
   7.0366350e-02   2.3432210e-02   2.4788256e-02   5.0030430e-02   5.8181396e-01   1.0204611e+02
   6.7223672e-02   2.3164170e-02   2.2312152e-02   4.7858428e-02   5.7370308e-01   9.9407658e+01
   6.4310340e-02   2.3295064e-02   2.0110302e-02   4.5706208e-02   5.7515358e-01   9.7070462e+01
   6.1694804e-02   2.3794720e-02   1.8184300e-02   4.3571136e-02   5.8138589e-01   9.4893771e+01
   5.9417864e-02   2.4626592e-02   1.6520659e-02   4.1442802e-02   5.8072473e-01   9.2824036e+01
   5.7490042e-02   2.5754066e-02   1.5097577e-02   3.9345464e-02   5.7643707e-01   9.0533685e+01
   5.5901846e-02   2.7133482e-02   1.3892697e-02   3.7319842e-02   5.7138948e-01   8.8192448e+01
   5.4618800e-02   2.8713100e-02   1.2885925e-02   3.5388280e-02   5.7173476e-01   8.5740095e+01
   5.3578834e-02   3.0450490e-02   1.2056444e-02   3.3559292e-02   5.7803508e-01   8.2981469e+01
   5.2705142e-02   3.2310664e-02   1.1384806e-02   3.1839408e-02   5.8516550e-01   8.0560479e+01
   5.1904622e-02   3.4248250e-02   1.0853960e-02   3.0239954e-02   5.8548325e-01   7.8094458e+01
   5.1083946e-02   3.6216188e-02   1.0445951e-02   2.8771836e-02   5.8512843e-01   7.5864694e+01
   5.0165498e-02   3.8180260e-02   1.0141617e-02   2.7430358e-02   5.6323531e-01   7.3555839e+01
   4.9079878e-02   4.0110236e-02   9.9226454e-03   2.6213556e-02   5.6126772e-01   7.0641268e+01
   4.7780966e-02   4.1965786e-02   9.7735506e-03   2.5152688e-02   5.8252461e-01   6.8495970e+01
   4.6259158e-02   4.3706000e-02   9.6790138e-03   2.4292850e-02   5.7615566e-01   6.6189552e+01
   4.4527268e-02   4.5310910e-02   9.6243234e-03   2.3664472e-02   5.7560527e-01   6.3257068e+01
   4.2622026e-02   4.6761992e-02   9.5991686e-03   2.3288046e-02   5.8411066e-01   6.0369557e+01
   4.0608630e-02   4.8009730e-02   9.5963286e-03   2.3183902e-02   5.8031247e-01   5.7818854e+01
   3.8565592e-02   4.8976988e-02   9.6096788e-03   2.3375858e-02   5.7301440e-01   5.5861485e+01
   3.6590288e-02   4.9548744e-02   9.6342412e-03   2.3884380e-02   5.8908310e-01   5.3367880e+01
   3.4792924e-02   4.9601208e-02   9.6688446e-03   2.4715744e-02   5.8642485e-01   5.1304360e+01
   3.3268676e-02   4.9076626e-02   9.7160344e-03   2.5874688e-02   5.5983996e-01   4.8670349e+01
   3.2095682e-02   4.7997460e-02   9.7792378e-03   2.7375604e-02   5.7587644e-01   4.4240588e+01
   3.1336362e-02   4.6424800e-02   9.8647834e-03   2.9226152e-02   5.8471334e-01   4.0846771e+01
   3.1037006e-02   4.4409316e-02   9.9810144e-03   3.1409054e-02   5.6700832e-01   3.7877422e+01
   3.1229780e-02   4.2020756e-02   1.0132810e-02   3.3876632e-02   5.7485541e-01   3.5289018e+01
   3.1930106e-02   3.9372500e-02   1.0323117e-02   3.6552784e-02   5.7538244e-01   3.2269884e+01
   3.3140576e-02   3.6579796e-02   1.0561109e-02   3.9345358e-02   5.6621504e-01   2.7725462e+01
   3.4854898e-02   3.3764674e-02   1.0861645e-02   4.2176566e-02   5.8092022e-01   2.4567855e+01
   3.7052116e-02   3.1057312e-02   1.1238575e-02   4.4990790e-02   5.7768785e-01   2.0085458e+01
   3.9689820e-02   2.8584230e-02   1.1704507e-02   4.7724652e-02   5.7485078e-01   1.5548379e+01
   4.2704924e-02   2.6463746e-02   1.2270299e-02   5.0288430e-02   5.7921647e-01   1.3165045e+01
   4.6013708e-02   2.4787814e-02   1.2944162e-02   5.2602892e-02   5.6922422e-01   8.9585117e+00
   4.9523254e-02   2.3628260e-02   1.3731537e-02   5.4659112e-02   5.8746108e-01   5.3346118e+00
   5.3149608e-02   2.3043238e-02   1.4633976e-02   5.6485116e-02   5.7710102e-01   3.5244195e+00
   5.6828238e-02   2.3072110e-02   1.5649561e-02   5.8074346e-02   5.6368165e-01   1.9340044e+00
   6.0510910e-02   2.3738020e-02   1.6771116e-02   5.9377382e-02   5.8182009e-01   1.3126573e+00
   6.4135474e-02   2.5046162e-02   1.7991737e-02   6.0332972e-02   5.7277272e-01   1.2469865e+00
   6.7652050e-02   2.6984580e-02   1.9316676e-02   6.0907516e-02   5.7645302e-01   1.3011934e+00
   7.1075026e-02   2.9541572e-02   2.0755832e-02   6.1098146e-02   5.6509820e-01   1.3093311e+00
   7.4444026e-02   3.2710104e-02   2.2312436e-02   6.0934680e-02   5.6507239e-01   1.3005561e+00
   7.7810044e-02   3.6476366e-02   2.3991886e-02   6.0486146e-02   5.7892474e-01   1.3169690e+00
   8.1279954e-02   4.0814548e-02   2.5806740e-02   5.9840348e-02   5.7052774e-01   1.2916067e+00
   8.4995744e-02   4.5683490e-02   2.7771246e-02   5.9086550e-02   5.8398284e-01   1.3190823e+00
   8.9068906e-02   5.1023432e-02   2.9887936e-02   5.8312560e-02   5.6579331e-01   1.3089731e+00
   9.3552272e-02   5.6754360e-02   3.2147556e-02   5.7602266e-02   5.7852264e-01   1.3168893e+00
   9.8447264e-02   6.2772862e-02   3.4554460e-02   5.7022274e-02   5.6929174e-01   1.3089403e+00
   1.0371523e-01   6.8937470e-02   3.7122914e-02   5.6636780e-02   5.4853324e-01   1.3008130e+00
   1.0929512e-01   7.5085542e-02   3.9852988e-02   5.6521906e-02   5.7281350e-01   1.3175521e+00
   1.1511506e-01   8.1045094e-02   4.2731112e-02   5.6742644e-02   5.3527889e-01   1.3055407e+00
   1.2110073e-01   8.6609694e-02   4.5744516e-02   5.7329250e-02   5.9423702e-01   1.3209285e+00
   1.2715994e-01   9.1548578e-02   4.8865206e-02   5.8269698e-02   5.7248764e-01   1.3134613e+00
   1.3316005e-01   9.5613164e-02   5.2034380e-02   5.9518860e-02   5.3087445e-01   1.3062533e+00
   1.3894948e-01   9.8588424e-02   5.5175182e-02   6.1026800e-02   5.1059259e-01   1.3129149e+00
   1.4437537e-01   1.0034473e-01   5.8175668e-02   6.2776666e-02   3.8619421e-01   1.3002682e+00
   1.4926600e-01   1.0081740e-01   6.0936590e-02   6.4772636e-02   4.7605434e-01   1.3112461e+00
   1.5341141e-01   1.0001868e-01   6.3429066e-02   6.7016602e-02   2.0305122e-01   1.3157860e+00
   1.5657162e-01   9.8007452e-02   6.5664536e-02   6.9515628e-02   9.5431387e-01   1.3144996e+00
   1.5842978e-01   9.4906070e-02   6.7713712e-02   7.2279104e-02   7.3329696e+00   1.3177958e+00
   1.5861743e-01   9.0974594e-02   6.9673392e-02   7.5309392e-02   2.2183999e+01   1.3105342e+00
   1.5691246e-01   8.6548224e-02   7.1607144e-02   7.8564916e-02   4.0910763e+01   1.3099793e+00
   1.5331911e-01   8.1950790e-02   7.3563812e-02   8.1936220e-02   5.6707717e+01   1.3158560e+00
   1.4802397e-01   7.7457640e-02   7.5573236e-02   8.5272686e-02   6.9498749e+01   1.3071173e+00
   1.4130457e-01   7.3267368e-02   7.7675224e-02   8.8439258e-02   7.9284869e+01   1.2980226e+00
   1.3342252e-01   6.9510004e-02   7.9916660e-02   9.1313170e-02   8.5324824e+01   1.3088775e+00
   1.2466140e-01   6.6260274e-02   8.2318762e-02   9.3746126e-02   8.9872136e+01   1.3070502e+00
   1.1536084e-01   6.3523762e-02   8.4906150e-02   9.5694466e-02   9.3699569e+01   1.3125426e+00
   1.0587653e-01   6.1256544e-02   8.7686380e-02   9.7257102e-02   9.6726727e+01   1.3226577e+00
   9.6531440e-02   5.9387248e-02   9.0596722e-02   9.8520954e-02   9.9066973e+01   1.3033513e+00
   8.7566226e-02   5.7847016e-02   9.3505302e-02   9.9591382e-02   1.0090042e+02   1.2987290e+00
   7.9155120e-02   5.6618260e-02   9.6273098e-02   1.0066689e-01   1.0207931e+02   1.3059552e+00
   7.1416070e-02   5.5683442e-02   9.8786552e-02   1.0195985e-01   1.0241397e+02   1.3137345e+00
[truncated: 14,214,381 more chars]
