# Supplementary material for: Reflex Control of Robotic Gait Using Human Walking Data
Source: PLoS One. 2014 Oct 27;9(10):e109959. doi: 10.1371/journal.pone.0109959 (PMC4210155; doi:10.1371/journal.pone.0109959)
Supplement: Data S17 — Subject F. (GZ) [file pone.0109959.s034.gz › Data_S17.dat]

   2.3846840e-02   2.9641394e-03   0.0000000e+00   0.0000000e+00   3.9572336e+00   1.1646447e+02
   2.7771272e-02   3.9453468e-03   9.7930718e-04   2.9561478e-04   3.5683404e+00   1.1572699e+02
   3.1353758e-02   4.9341854e-03   1.8848481e-03   5.7630618e-04   3.3341357e+00   1.1492142e+02
   3.4602512e-02   5.9366760e-03   2.7214076e-03   8.4515444e-04   3.1284580e+00   1.1408726e+02
   3.7438664e-02   6.9207728e-03   3.4634818e-03   1.0952258e-03   2.6467952e+00   1.1319956e+02
   3.9859824e-02   7.8648612e-03   4.1106880e-03   1.3254194e-03   2.0258179e+00   1.1209860e+02
   4.1918292e-02   8.7491804e-03   4.6684192e-03   1.5361119e-03   2.0147414e+00   1.1086116e+02
   4.3658198e-02   9.5366022e-03   5.1344364e-03   1.7226461e-03   2.3187570e+00   1.0941373e+02
   4.5185606e-02   1.0216200e-02   5.5298160e-03   1.8868757e-03   2.7412172e+00   1.0810043e+02
   4.6510538e-02   1.0744195e-02   5.8535444e-03   2.0238734e-03   3.0783006e+00   1.0665741e+02
   4.7688668e-02   1.1111678e-02   6.1206202e-03   2.1336740e-03   3.3479680e+00   1.0489562e+02
   4.8720484e-02   1.1315300e-02   6.3402476e-03   2.2127842e-03   3.3876331e+00   1.0336882e+02
   4.9598616e-02   1.1352657e-02   6.5216686e-03   2.2585360e-03   3.7574464e+00   1.0174055e+02
   5.0356018e-02   1.1232710e-02   6.6762732e-03   2.2712524e-03   4.3481458e+00   1.0038632e+02
   5.0999720e-02   1.0962231e-02   6.8062890e-03   2.2494060e-03   4.2777761e+00   9.8716554e+01
   5.1538000e-02   1.0563953e-02   6.9192870e-03   2.1945902e-03   4.3222627e+00   9.6643448e+01
   5.1956630e-02   1.0062060e-02   7.0159308e-03   2.1068932e-03   4.8864560e+00   9.5056670e+01
   5.2262832e-02   9.4894434e-03   7.1000290e-03   1.9894353e-03   5.5284295e+00   9.2843993e+01
   5.2464262e-02   8.8727030e-03   7.1743324e-03   1.8493427e-03   5.7963495e+00   9.0719208e+01
   5.2563412e-02   8.2344714e-03   7.2378834e-03   1.6968813e-03   5.9308594e+00   8.9260729e+01
   5.2585904e-02   7.6029220e-03   7.2912644e-03   1.5455037e-03   6.2778152e+00   8.7389626e+01
   5.2574434e-02   6.9974094e-03   7.3312464e-03   1.4090766e-03   6.4498556e+00   8.5219662e+01
   5.2584300e-02   6.4330722e-03   7.3537930e-03   1.3032039e-03   6.5458659e+00   8.2955544e+01
   5.2630316e-02   5.9188662e-03   7.3523128e-03   1.2431166e-03   6.7043424e+00   8.1119964e+01
   5.2685098e-02   5.4590460e-03   7.3219660e-03   1.2436549e-03   6.7570292e+00   7.9818810e+01
   5.2721620e-02   5.0534298e-03   7.2636918e-03   1.3208660e-03   6.7625260e+00   7.8643773e+01
   5.2715718e-02   4.6987742e-03   7.1803876e-03   1.4918457e-03   6.8926644e+00   7.7399096e+01
   5.2629210e-02   4.3927364e-03   7.0740140e-03   1.7750978e-03   7.2977917e+00   7.5817361e+01
   5.2435476e-02   4.1307372e-03   6.9454204e-03   2.1910734e-03   7.7661641e+00   7.4401035e+01
   5.2140176e-02   3.9090782e-03   6.7954770e-03   2.7643538e-03   7.8799708e+00   7.2709987e+01
   5.1744054e-02   3.7233880e-03   6.6238494e-03   3.5224428e-03   8.2472583e+00   7.0898596e+01
   5.1226432e-02   3.5674404e-03   6.4292894e-03   4.4935102e-03   8.9903877e+00   6.9646026e+01
   5.0555550e-02   3.4368006e-03   6.2084856e-03   5.7063854e-03   9.1406736e+00   6.7665389e+01
   4.9714092e-02   3.3271914e-03   5.9574048e-03   7.1893532e-03   9.1187649e+00   6.5618529e+01
   4.8708368e-02   3.2340414e-03   5.6751704e-03   8.9681710e-03   9.2229333e+00   6.4207489e+01
   4.7580456e-02   3.1576908e-03   5.3615460e-03   1.1063976e-02   9.2985300e+00   6.2560223e+01
   4.6436962e-02   3.1036880e-03   5.0149780e-03   1.3492708e-02   9.4075811e+00   6.0870016e+01
   4.5404538e-02   3.0765232e-03   4.6352338e-03   1.6261468e-02   9.4143105e+00   5.8913801e+01
   4.4583568e-02   3.0786174e-03   4.2284362e-03   1.9363140e-02   9.5240750e+00   5.6893133e+01
   4.4040962e-02   3.1101202e-03   3.8090332e-03   2.2775320e-02   9.5278767e+00   5.5124163e+01
   4.3804024e-02   3.1691756e-03   3.3949830e-03   2.6458022e-02   9.5012235e+00   5.3104556e+01
   4.3872856e-02   3.2549520e-03   3.0058450e-03   3.0357172e-02   9.5396140e+00   5.0560392e+01
   4.4227320e-02   3.3663022e-03   2.6661436e-03   3.4406350e-02   9.4249075e+00   4.8175045e+01
   4.4830622e-02   3.5016462e-03   2.4058146e-03   3.8521140e-02   9.2917360e+00   4.6107320e+01
   4.5639112e-02   3.6592872e-03   2.2598288e-03   4.2595506e-02   8.9314990e+00   4.3428447e+01
   4.6606726e-02   3.8361652e-03   2.2699372e-03   4.6489488e-02   8.5855700e+00   4.1087590e+01
   4.7681758e-02   4.0275342e-03   2.4830724e-03   5.0063900e-02   8.4846322e+00   3.9020243e+01
   4.8808118e-02   4.2269588e-03   2.9487160e-03   5.3244818e-02   8.3387078e+00   3.5715435e+01
   4.9920798e-02   4.4306114e-03   3.7182624e-03   5.5996008e-02   8.1839335e+00   3.2115973e+01
   5.0937354e-02   4.6376730e-03   4.8442882e-03   5.8259470e-02   8.0397364e+00   2.9260185e+01
   5.1762140e-02   4.8478980e-03   6.3798744e-03   5.9952548e-02   8.0095291e+00   2.6920686e+01
   5.2293132e-02   5.0616934e-03   8.3803162e-03   6.0985026e-02   7.9483271e+00   2.4814937e+01
   5.2492450e-02   5.2786968e-03   1.0904887e-02   6.1291448e-02   7.7884170e+00   2.2026014e+01
   5.2448344e-02   5.5012140e-03   1.4012838e-02   6.0857850e-02   7.8366671e+00   1.9003492e+01
   5.2298558e-02   5.7340774e-03   1.7760988e-02   5.9710754e-02   7.7686607e+00   1.7054012e+01
   5.2158670e-02   5.9796800e-03   2.2201438e-02   5.7913608e-02   7.5886281e+00   1.5276366e+01
   5.2126530e-02   6.2387550e-03   2.7375594e-02   5.5582388e-02   7.2602175e+00   1.3914711e+01
   5.2263670e-02   6.5115132e-03   3.3307900e-02   5.2863850e-02   6.1209340e+00   1.3191817e+01
   5.2609088e-02   6.7999542e-03   3.9995134e-02   4.9880990e-02   5.1359091e+00   1.2456266e+01
   5.3243800e-02   7.1111800e-03   4.7404608e-02   4.6721380e-02   4.9308963e+00   1.1750499e+01
   5.4270688e-02   7.4557576e-03   5.5473264e-02   4.3450344e-02   4.7520747e+00   1.0443105e+01
   5.5765268e-02   7.8429546e-03   6.4100858e-02   4.0110266e-02   4.7283887e+00   9.6785884e+00
   5.7771286e-02   8.2782804e-03   7.3139346e-02   3.6758556e-02   4.8096155e+00   9.1527735e+00
   6.0289210e-02   8.7629632e-03   8.2367278e-02   3.3485384e-02   4.8217812e+00   8.0899822e+00
   6.3282008e-02   9.2938278e-03   9.1497234e-02   3.0373934e-02   4.8517167e+00   7.8422527e+00
   6.6692460e-02   9.8679634e-03   1.0019495e-01   2.7489396e-02   4.7969784e+00   7.0693605e+00
   7.0495924e-02   1.0485587e-02   1.0807253e-01   2.4883648e-02   4.6954930e+00   5.9023748e+00
   7.4740984e-02   1.1148567e-02   1.1466262e-01   2.2590992e-02   4.3891977e+00   5.5410066e+00
   7.9502444e-02   1.1860989e-02   1.1940208e-01   2.0632622e-02   3.9694573e+00   4.8989309e+00
   8.4844546e-02   1.2624600e-02   1.2177640e-01   1.9024157e-02   3.7827124e+00   4.3545323e+00
   9.0788268e-02   1.3440328e-02   1.2153795e-01   1.7780854e-02   3.8352187e+00   3.9261619e+00
   9.7288774e-02   1.4314235e-02   1.1879815e-01   1.6920658e-02   3.8524783e+00   3.3138549e+00
   1.0424981e-01   1.5253017e-02   1.1394013e-01   1.6459649e-02   3.8540398e+00   3.1212075e+00
   1.1151926e-01   1.6259237e-02   1.0743654e-01   1.6399914e-02   4.6864180e+00   2.9375694e+00
   1.1890990e-01   1.7325084e-02   9.9798494e-02   1.6731163e-02   8.8862005e+00   2.7631399e+00
   1.2617448e-01   1.8435650e-02   9.1536214e-02   1.7436747e-02   1.7978802e+01   2.6168352e+00
   1.3301649e-01   1.9576706e-02   8.3069096e-02   1.8487981e-02   3.0375560e+01   2.0923998e+00
   1.3921094e-01   2.0732686e-02   7.4733952e-02   1.9841363e-02   4.8156907e+01   1.8170698e+00
   1.4457389e-01   2.1881750e-02   6.6795030e-02   2.1444440e-02   6.8632167e+01   1.5862099e+00
   1.4889877e-01   2.2981396e-02   5.9442052e-02   2.3238846e-02   8.3452188e+01   1.1782631e+00
   1.5199060e-01   2.3968622e-02   5.2810716e-02   2.5148292e-02   9.3668306e+01   1.2027536e+00
   1.5367418e-01   2.4777360e-02   4.6984680e-02   2.7072140e-02   1.0095321e+02   1.0863595e+00
   1.5373404e-01   2.5345756e-02   4.1999456e-02   2.8892230e-02   1.0614291e+02   7.6842446e-01
   1.5192052e-01   2.5629784e-02   3.7852438e-02   3.0484924e-02   1.1067834e+02   6.9106846e-01
   1.4823738e-01   2.5604714e-02   3.4510798e-02   3.1730898e-02   1.1325352e+02   5.9872366e-01
   1.4302813e-01   2.5257620e-02   3.1926436e-02   3.2511830e-02   1.1480796e+02   5.7009842e-01
   1.3671477e-01   2.4604918e-02   3.0040206e-02   3.2742506e-02   1.1581941e+02   6.1051605e-01
   1.2968680e-01   2.3683176e-02   2.8776358e-02   3.2405050e-02   1.1636409e+02   5.5852872e-01
   1.2226835e-01   2.2534828e-02   2.8041156e-02   3.1540550e-02   1.1670993e+02   5.5229599e-01
   1.1469075e-01   2.1213422e-02   2.7717582e-02   3.0240156e-02   1.1657704e+02   6.2750353e-01
   1.0710775e-01   1.9767785e-02   2.7665650e-02   2.8608204e-02   1.1623031e+02   6.4191144e-01
   9.9622638e-02   1.8247249e-02   2.7749878e-02   2.6734440e-02   1.1559050e+02   6.2022167e-01
   9.2317046e-02   1.6705431e-02   2.7871298e-02   2.4705356e-02   1.1505459e+02   6.0777559e-01
   8.5259962e-02   1.5185291e-02   2.7941814e-02   2.2603956e-02   1.1468508e+02   6.0994761e-01
   7.8527674e-02   1.3726299e-02   2.7885258e-02   2.0503230e-02   1.1440934e+02   6.4871353e-01
   7.2195064e-02   1.2364596e-02   2.7689966e-02   1.8462319e-02   1.1420723e+02   5.4738207e-01
   6.6347356e-02   1.1129643e-02   2.7371046e-02   1.6531195e-02   1.1381606e+02   3.7342157e-01
   6.1088700e-02   1.0047558e-02   2.6924722e-02   1.4750242e-02   1.1383202e+02   3.0849710e-01
   5.6485292e-02   9.1389454e-03   2.6348954e-02   1.3145668e-02   1.1413674e+02   3.2994774e-01
   5.2558080e-02   8.4182848e-03   2.5653594e-02   1.1733888e-02   1.1430213e+02   2.9626828e-01
   4.9310384e-02   7.8915276e-03   2.4858820e-02   1.0520544e-02   1.1435181e+02   3.0131796e-01
   4.6715334e-02   7.5554982e-03   2.3985066e-02   9.5035012e-03   1.1421591e+02   4.5629345e-01
   4.4701790e-02   7.3989906e-03   2.3052032e-02   8.6766830e-03   1.1425256e+02   4.0157699e-01
   4.3154654e-02   7.4021936e-03   2.2085662e-02   8.0292574e-03   1.1436903e+02   4.2190188e-01
   4.1936784e-02   7.5368658e-03   2.1114108e-02   7.5479272e-03   1.1434922e+02   4.2660115e-01
   4.0916766e-02   7.7701872e-03   2.0164326e-02   7.2166854e-03   1.1438212e+02   4.9018569e-01
   4.0010490e-02   8.0752136e-03   1.9254119e-02   7.0181840e-03   1.1447815e+02   1.4068800e+00
   3.9223968e-02   8.4372750e-03   1.8383603e-02   6.9380134e-03   1.1453930e+02   2.5787798e+00
   3.8611446e-02   8.8518030e-03   1.7538596e-02   6.9628638e-03   1.1459390e+02   4.4027652e+00
   3.8226920e-02   9.3188176e-03   1.6710889e-02   7.0765656e-03   1.1468571e+02   7.0694872e+00
   3.8113402e-02   9.8345786e-03   1.5908391e-02   7.2623300e-03   1.1473231e+02   9.8337930e+00
   3.8281266e-02   1.0390160e-02   1.5145662e-02   7.5060126e-03   1.1478284e+02   1.2287230e+01
   3.8705550e-02   1.0977799e-02   1.4444219e-02   7.7914076e-03   1.1476048e+02   1.3191105e+01
   3.9326964e-02   1.1586316e-02   1.3827426e-02   8.0984188e-03   1.1458915e+02   1.3556376e+01
   4.0059604e-02   1.2199143e-02   1.3308173e-02   8.4075100e-03   1.1444627e+02   1.4040521e+01
   4.0808142e-02   1.2804768e-02   1.2888723e-02   8.6951428e-03   1.1431058e+02   1.3415524e+01
   4.1495294e-02   1.3397544e-02   1.2561275e-02   8.9370432e-03   1.1399861e+02   1.1728981e+01
   4.2082484e-02   1.3973200e-02   1.2313253e-02   9.1179398e-03   1.1353741e+02   9.8636083e+00
   4.2559014e-02   1.4526138e-02   1.2134204e-02   9.2294890e-03   1.1302768e+02   8.7838967e+00
   4.2953422e-02   1.5051113e-02   1.2012344e-02   9.2736638e-03   1.1240848e+02   8.1969542e+00
   4.3323976e-02   1.5542311e-02   1.1932287e-02   9.2621212e-03   1.1169642e+02   7.6079946e+00
   4.3720244e-02   1.5989158e-02   1.1878980e-02   9.2070138e-03   1.1087088e+02   7.3463011e+00
   4.4178276e-02   1.6386893e-02   1.1844919e-02   9.1175474e-03   1.0997280e+02   7.3055193e+00
   4.4705934e-02   1.6738989e-02   1.1829146e-02   8.9959066e-03   1.0903150e+02   7.2498267e+00
   4.5272400e-02   1.7047544e-02   1.1830659e-02   8.8397732e-03   1.0815072e+02   7.3670191e+00
   4.5827564e-02   1.7306422e-02   1.1844526e-02   8.6473514e-03   1.0743799e+02   7.7662593e+00
   4.6304022e-02   1.7500393e-02   1.1857714e-02   8.4185188e-03   1.0636516e+02   8.4372772e+00
   4.6643036e-02   1.7624028e-02   1.1856309e-02   8.1606806e-03   1.0509841e+02   9.1418585e+00
   4.6838368e-02   1.7686426e-02   1.1830964e-02   7.8846556e-03   1.0414807e+02   9.5487913e+00
   4.6911016e-02   1.7702287e-02   1.1770832e-02   7.5993848e-03   1.0310581e+02   9.8840099e+00
   4.6874960e-02   1.7698510e-02   1.1659786e-02   7.3174808e-03   1.0188690e+02   1.0098236e+01
   4.6731974e-02   1.7707481e-02   1.1482957e-02   7.0541424e-03   1.0073868e+02   1.0223987e+01
   4.6466154e-02   1.7755330e-02   1.1236559e-02   6.8238066e-03   9.9687732e+01   1.0415069e+01
   4.6059734e-02   1.7857930e-02   1.0923922e-02   6.6393948e-03   9.8734395e+01   1.0512672e+01
   4.5480248e-02   1.8016261e-02   1.0555861e-02   6.5120310e-03   9.7741706e+01   1.0711603e+01
   4.4651074e-02   1.8223552e-02   1.0150696e-02   6.4503592e-03   9.6655672e+01   1.0751935e+01
   4.3519174e-02   1.8473912e-02   9.7224238e-03   6.4604506e-03   9.5563752e+01   1.0736917e+01
   4.2123434e-02   1.8760569e-02   9.2803832e-03   6.5484100e-03   9.4446540e+01   1.1233142e+01
   4.0558558e-02   1.9076738e-02   8.8341546e-03   6.7174510e-03   9.3211952e+01   1.1591230e+01
   3.8927108e-02   1.9418730e-02   8.3933274e-03   6.9642302e-03   9.1964948e+01   1.1561331e+01
   3.7303830e-02   1.9777868e-02   7.9650682e-03   7.2821568e-03   9.0898603e+01   1.1632773e+01
   3.5729296e-02   2.0138652e-02   7.5534940e-03   7.6648162e-03   8.9693661e+01   1.1740843e+01
   3.4235764e-02   2.0489456e-02   7.1608198e-03   8.1049346e-03   8.8387380e+01   1.1765623e+01
   3.2848074e-02   2.0827672e-02   6.7873288e-03   8.5917860e-03   8.7426202e+01   1.1814188e+01
   3.1577032e-02   2.1158270e-02   6.4350608e-03   9.1105082e-03   8.6197608e+01   1.2030380e+01
   3.0411838e-02   2.1479184e-02   6.1077684e-03   9.6446348e-03   8.4875073e+01   1.2185991e+01
   2.9313966e-02   2.1775216e-02   5.8079132e-03   1.0178496e-02   8.4161726e+01   1.2233040e+01
   2.8238326e-02   2.2024534e-02   5.5378496e-03   1.0693659e-02   8.3380731e+01   1.2332097e+01
   2.7168214e-02   2.2201702e-02   5.2989686e-03   1.1165104e-02   8.2274771e+01   1.2346428e+01
   2.6118604e-02   2.2306802e-02   5.0906598e-03   1.1569128e-02   8.0800564e+01   1.2394279e+01
   2.5111582e-02   2.2379608e-02   4.9108536e-03   1.1889403e-02   7.9411375e+01   1.2467855e+01
   2.4164564e-02   2.2467248e-02   4.7563356e-03   1.2109160e-02   7.8576594e+01   1.2453703e+01
   2.3282634e-02   2.2601344e-02   4.6236298e-03   1.2212038e-02   7.7483468e+01   1.2449322e+01
   2.2458526e-02   2.2795968e-02   4.5090692e-03   1.2190420e-02   7.5863179e+01   1.2400829e+01
   2.1687270e-02   2.3057272e-02   4.4092028e-03   1.2041683e-02   7.4490807e+01   1.2300390e+01
   2.0974048e-02   2.3386906e-02   4.3213540e-03   1.1762330e-02   7.3098299e+01   1.2286925e+01
   2.0330626e-02   2.3782710e-02   4.2435972e-03   1.1356731e-02   7.0782910e+01   1.2257239e+01
   1.9771003e-02   2.4256022e-02   4.1743136e-03   1.0845778e-02   6.8842593e+01   1.2168400e+01
   1.9312555e-02   2.4820868e-02   4.1121252e-03   1.0256291e-02   6.7181714e+01   1.1935632e+01
   1.8966188e-02   2.5469274e-02   4.0581094e-03   9.6138630e-03   6.4757757e+01   1.1409680e+01
   1.8724479e-02   2.6171450e-02   4.0154422e-03   8.9454532e-03   6.2726545e+01   1.0993173e+01
   1.8570427e-02   2.6876170e-02   3.9872222e-03   8.2760066e-03   6.0780499e+01   1.0538663e+01
   1.8486923e-02   2.7521190e-02   3.9768960e-03   7.6244492e-03   5.8542657e+01   9.9284350e+00
   1.8455754e-02   2.8056582e-02   3.9880946e-03   7.0033244e-03   5.6377074e+01   9.6555855e+00
   1.8458564e-02   2.8465112e-02   4.0245754e-03   6.4197732e-03   5.4112262e+01   9.6042266e+00
   1.8480273e-02   2.8765034e-02   4.0903056e-03   5.8782586e-03   5.2149308e+01   9.5862782e+00
   1.8506077e-02   2.8978508e-02   4.1884868e-03   5.3845482e-03   5.0291194e+01   9.5789961e+00
   1.8521335e-02   2.9127496e-02   4.3217168e-03   4.9437222e-03   4.7735967e+01   9.5615398e+00
   1.8514778e-02   2.9257988e-02   4.4922596e-03   4.5565880e-03   4.5099436e+01   9.5327763e+00
   1.8471702e-02   2.9416560e-02   4.7007398e-03   4.2221720e-03   4.2092594e+01   9.4643719e+00
   1.8378624e-02   2.9628890e-02   4.9454164e-03   3.9396824e-03   3.7915887e+01   9.3707576e+00
   1.8239023e-02   2.9909850e-02   5.2235524e-03   3.7082950e-03   3.4814926e+01   9.1724424e+00
   1.8068681e-02   3.0263060e-02   5.5311210e-03   3.5265224e-03   3.1862859e+01   8.9407757e+00
   1.7877772e-02   3.0680498e-02   5.8639600e-03   3.3908136e-03   2.7836841e+01   8.8589927e+00
   1.7665670e-02   3.1134232e-02   6.2234452e-03   3.2947340e-03   2.5032400e+01   8.8619606e+00
   1.7434438e-02   3.1581300e-02   6.6162810e-03   3.2305604e-03   2.2487636e+01   8.8515921e+00
   1.7198331e-02   3.1988710e-02   7.0498080e-03   3.1918550e-03   2.0154885e+01   8.8308131e+00
   1.6974944e-02   3.2338054e-02   7.5300588e-03   3.1736244e-03   1.7813646e+01   8.8179982e+00
   1.6775138e-02   3.2632824e-02   8.0593638e-03   3.1702894e-03   1.4211766e+01   8.8174256e+00
   1.6601087e-02   3.2888786e-02   8.6371030e-03   3.1758370e-03   1.1742905e+01   8.8498006e+00
   1.6441496e-02   3.3112328e-02   9.2609930e-03   3.1880224e-03   1.0439049e+01   8.8152614e+00
   1.6273989e-02   3.3307240e-02   9.9226930e-03   3.2072794e-03   9.1964567e+00   8.8414139e+00
   1.6083295e-02   3.3472076e-02   1.0608810e-02   3.2324586e-03   8.9842683e+00   8.9354659e+00
   1.5862720e-02   3.3589980e-02   1.1304125e-02   3.2621208e-03   8.9118887e+00   8.9337327e+00
   1.5606012e-02   3.3646680e-02   1.1989044e-02   3.2951690e-03   8.0347514e+00   8.9991548e+00
   1.5311856e-02   3.3644166e-02   1.2642892e-02   3.3299790e-03   7.3210688e+00   9.0205521e+00
   1.4986043e-02   3.3582180e-02   1.3247792e-02   3.3655962e-03   6.4179300e+00   9.2206189e+00
   1.4638785e-02   3.3452138e-02   1.3789133e-02   3.4020818e-03   5.4307008e+00   9.1856736e+00
   1.4278577e-02   3.3246760e-02   1.4261305e-02   3.4391674e-03   5.0419189e+00   9.1001161e+00
   1.3911345e-02   3.2968720e-02   1.4664016e-02   3.4764650e-03   4.1803474e+00   9.2183111e+00
   1.3539191e-02   3.2625858e-02   1.4993654e-02   3.5132720e-03   3.8150127e+00   9.3766957e+00
   1.3156363e-02   3.2211078e-02   1.5253500e-02   3.5486012e-03   4.0426005e+00   1.0194598e+01
   1.2755372e-02   3.1713054e-02   1.5457286e-02   3.5839890e-03   3.8245717e+00   1.0307245e+01
   1.2329999e-02   3.1133208e-02   1.5616162e-02   3.6223692e-03   3.8872165e+00   1.7713716e+01
   1.1876539e-02   3.0483710e-02   1.5739337e-02   3.6642054e-03   3.7012931e+00   3.7349068e+01
   1.1391181e-02   2.9773922e-02   1.5835909e-02   3.7067514e-03   3.3738842e+00   5.8016436e+01
   1.0866056e-02   2.8990238e-02   1.5911198e-02   3.7454060e-03   3.3031897e+00   7.7154180e+01
   1.0296749e-02   2.8104332e-02   1.5970268e-02   3.7749494e-03   3.3463962e+00   9.3051009e+01
   9.6880470e-03   2.7100306e-02   1.6026992e-02   3.7891686e-03   3.6982959e+00   1.0144041e+02
   9.0536124e-03   2.5970018e-02   1.6108549e-02   3.7815914e-03   3.5805681e+00   1.0652316e+02
   8.4115584e-03   2.4686006e-02   1.6239764e-02   3.7480998e-03   3.3170015e+00   1.1018613e+02
   7.7914614e-03   2.3235014e-02   1.6433272e-02   3.6874740e-03   3.0803490e+00   1.1329304e+02
   7.2435604e-03   2.1667384e-02   1.6697916e-02   3.6021822e-03   2.7353943e+00   1.1599889e+02
   6.8238814e-03   2.0061824e-02   1.7038208e-02   3.4987432e-03   2.8636985e+00   1.1756521e+02
   6.5824646e-03   1.8482551e-02   1.7451066e-02   3.3833728e-03   2.9282054e+00   1.1879335e+02
   6.5648278e-03   1.6976369e-02   1.7931729e-02   3.2604502e-03   2.9545646e+00   1.1957644e+02
   6.8113702e-03   1.5574148e-02   1.8480127e-02   3.1348132e-03   2.7544131e+00   1.2010546e+02
   7.3572004e-03   1.4296989e-02   1.9098186e-02   3.0116234e-03   2.4773849e+00   1.2037425e+02
   8.2324160e-03   1.3155246e-02   1.9777522e-02   2.8961876e-03   2.6868988e+00   1.2024579e+02
   9.4629992e-03   1.2151219e-02   2.0494112e-02   2.7930498e-03   2.9907032e+00   1.1989440e+02
   1.1073294e-02   1.1290178e-02   2.1213112e-02   2.7040612e-03   3.3158008e+00   1.1955858e+02
   1.3085898e-02   1.0577277e-02   2.1886144e-02   2.6292586e-03   3.2637290e+00   1.1939806e+02
   1.5515051e-02   1.0012127e-02   2.2454494e-02   2.5681616e-03   3.1877551e+00   1.1931353e+02
   1.8361115e-02   9.5913606e-03   2.2867370e-02   2.5197254e-03   3.2767277e+00   1.1938329e+02
   2.1613950e-02   9.3100842e-03   2.3091700e-02   2.4830054e-03   3.2409127e+00   1.1949743e+02
   2.5254532e-02   9.1587078e-03   2.3118992e-02   2.4572960e-03   3.2063452e+00   1.1964617e+02
   2.9244730e-02   9.1217218e-03   2.2966094e-02   2.4421156e-03   2.9630261e+00   1.1993046e+02
   3.3519188e-02   9.1832204e-03   2.2658806e-02   2.4367248e-03   2.9308295e+00   1.2035754e+02
   3.7978912e-02   9.3288592e-03   2.2215928e-02   2.4384578e-03   2.8805274e+00   1.2087846e+02
   4.2489004e-02   9.5396302e-03   2.1649420e-02   2.4441820e-03   2.8660882e+00   1.2134711e+02
   4.6899518e-02   9.7942598e-03   2.0984878e-02   2.4528300e-03   2.5969029e+00   1.2181453e+02
   5.1047326e-02   1.0077727e-02   2.0262264e-02   2.4646308e-03   1.7897009e+00   1.2229618e+02
   5.4743584e-02   1.0375311e-02   1.9516526e-02   2.4795968e-03   1.7063961e+00   1.2271414e+02
   5.7809002e-02   1.0669206e-02   1.8779869e-02   2.4977418e-03   8.1699780e-01   1.2306240e+02
   6.0140946e-02   1.0949453e-02   1.8082624e-02   2.5188990e-03   9.3865099e-01   1.2324869e+02
   6.1734628e-02   1.1212267e-02   1.7444776e-02   2.5428390e-03   4.3718936e+00   1.2339007e+02
   6.2626774e-02   1.1449336e-02   1.6872617e-02   2.5707292e-03   7.4196436e+00   1.2358584e+02
   6.2877600e-02   1.1648495e-02   1.6357066e-02   2.6041562e-03   1.0252394e+01   1.2367481e+02
   6.2581130e-02   1.1796198e-02   1.5875976e-02   2.6443980e-03   1.2680835e+01   1.2371123e+02
   6.1803356e-02   1.1878706e-02   1.5404080e-02   2.6925876e-03   1.2629411e+01   1.2375495e+02
   6.0588456e-02   1.1885860e-02   1.4922447e-02   2.7484438e-03   1.2164376e+01   1.2378152e+02
   5.9037672e-02   1.1814855e-02   1.4412523e-02   2.8103702e-03   1.2183347e+01   1.2379880e+02
   5.7281658e-02   1.1667677e-02   1.3860946e-02   2.8764378e-03   1.0938556e+01   1.2379337e+02
   5.5422968e-02   1.1448680e-02   1.3272238e-02   2.9452708e-03   8.6618934e+00   1.2380427e+02
   5.3552084e-02   1.1174122e-02   1.2654896e-02   3.0157492e-03   7.2922944e+00   1.2372756e+02
   5.1757120e-02   1.0867044e-02   1.2012369e-02   3.0859550e-03   6.1208647e+00   1.2355171e+02
   5.0108860e-02   1.0542790e-02   1.1354043e-02   3.1536068e-03   5.2176191e+00   1.2338850e+02
   4.8646220e-02   1.0209560e-02   1.0695507e-02   3.2161062e-03   5.1590062e+00   1.2310131e+02
   4.7360820e-02   9.8675254e-03   1.0050343e-02   3.2694750e-03   4.7148968e+00   1.2274594e+02
   4.6228466e-02   9.5109148e-03   9.4329764e-03   3.3081850e-03   4.3451608e+00   1.2243012e+02
   4.5241888e-02   9.1348858e-03   8.8616986e-03   3.3271438e-03   4.5682477e+00   1.2204692e+02
   4.4394262e-02   8.7376182e-03   8.3527516e-03   3.3231560e-03   4.9885978e+00   1.2165083e+02
   4.3667104e-02   8.3246006e-03   7.9168428e-03   3.2949084e-03   5.4797634e+00   1.2120775e+02
   4.3016112e-02   7.9078856e-03   7.5594176e-03   3.2442238e-03   6.1051568e+00   1.2074866e+02
   4.2394748e-02   7.4982266e-03   7.2833658e-03   3.1751052e-03   6.6868591e+00   1.2034083e+02
   4.1796594e-02   7.1004820e-03   7.0900378e-03   3.0910240e-03   7.0299142e+00   1.1989344e+02
   4.1229256e-02   6.7142774e-03   6.9775926e-03   2.9949608e-03   7.3399599e+00   1.1944225e+02
   4.0674384e-02   6.3394662e-03   6.9409944e-03   2.8897322e-03   7.7884695e+00   1.1898759e+02
   4.0091530e-02   5.9777068e-03   6.9718444e-03   2.7780788e-03   8.1330509e+00   1.1855349e+02
   3.9455676e-02   5.6294080e-03   7.0597314e-03   2.6637044e-03   8.2502674e+00   1.1811931e+02
   3.8778256e-02   5.2964218e-03   7.1935634e-03   2.5512470e-03   8.7151320e+00   1.1762172e+02
   3.8103620e-02   4.9831478e-03   7.3588574e-03   2.4445020e-03   9.2380173e+00   1.1703912e+02
   3.7490722e-02   4.6927888e-03   7.5371916e-03   2.3465652e-03   9.3153392e+00   1.1637072e+02
   3.6982918e-02   4.4268384e-03   7.7138134e-03   2.2621218e-03   9.4383984e+00   1.1580108e+02
   3.6601144e-02   4.1856058e-03   7.8775060e-03   2.1968672e-03   9.6048978e+00   1.1530959e+02
   3.6346790e-02   3.9686456e-03   8.0152276e-03   2.1568662e-03   9.6608155e+00   1.1462019e+02
   3.6219522e-02   3.7742534e-03   8.1161284e-03   2.1499360e-03   9.7079994e+00   1.1382739e+02
   3.6230980e-02   3.5989916e-03   8.1681312e-03   2.1852506e-03   9.9339358e+00   1.1311028e+02
   3.6383098e-02   3.4409816e-03   8.1552610e-03   2.2725708e-03   1.0208069e+01   1.1235837e+02
   3.6668244e-02   3.3008952e-03   8.0630978e-03   2.4232948e-03   1.0293832e+01   1.1159868e+02
   3.7072904e-02   3.1805202e-03   7.8834196e-03   2.6518510e-03   1.0305735e+01   1.1087900e+02
   3.7566410e-02   3.0820148e-03   7.6198886e-03   2.9747410e-03   1.0322059e+01   1.1013381e+02
   3.8115700e-02   3.0077264e-03   7.2827174e-03   3.4104002e-03   1.0405198e+01   1.0935952e+02
   3.8685498e-02   2.9607382e-03   6.8834860e-03   3.9823536e-03   1.0407155e+01   1.0862700e+02
   3.9227034e-02   2.9416444e-03   6.4366424e-03   4.7184594e-03   1.0597648e+01   1.0775875e+02
   3.9694508e-02   2.9465716e-03   5.9556090e-03   5.6466894e-03   1.0861652e+01   1.0676623e+02
   4.0053592e-02   2.9695258e-03   5.4508980e-03   6.7955458e-03   1.0923111e+01   1.0590412e+02
   4.0287166e-02   3.0028716e-03   4.9311100e-03   8.1932642e-03   1.0964232e+01   1.0511655e+02
   4.0406770e-02   3.0388512e-03   4.4050134e-03   9.8636550e-03   1.0937610e+01   1.0431958e+02
   4.0439442e-02   3.0713048e-03   3.8834124e-03   1.1824841e-02   1.1052525e+01   1.0317350e+02
   4.0408392e-02   3.0948484e-03   3.3777366e-03   1.4085590e-02   1.1120275e+01   1.0212878e+02
   4.0332594e-02   3.1071394e-03   2.9004372e-03   1.6643727e-02   1.1127749e+01   1.0143761e+02
   4.0234938e-02   3.1083172e-03   2.4664602e-03   1.9483728e-02   1.1175241e+01   1.0042036e+02
   4.0130988e-02   3.0969070e-03   2.0918310e-03   2.2576998e-02   1.1128297e+01   9.9232464e+01
   4.0032736e-02   3.0716792e-03   1.7934639e-03   2.5890600e-02   1.1186914e+01   9.8109041e+01
   3.9974384e-02   3.0332196e-03   1.5899771e-03   2.9382164e-02   1.1217747e+01   9.7053789e+01
   3.9996600e-02   2.9829400e-03   1.5015099e-03   3.2991942e-02   1.1197132e+01   9.5580995e+01
   4.0125924e-02   2.9232164e-03   1.5508887e-03   3.6634764e-02   1.1215471e+01   9.3937995e+01
   4.0371798e-02   2.8578230e-03   1.7632472e-03   4.0220262e-02   1.1295876e+01   9.2398478e+01
   4.0742354e-02   2.7926230e-03   2.1672322e-03   4.3693590e-02   1.1219390e+01   9.0512466e+01
   4.1267362e-02   2.7348058e-03   2.7980976e-03   4.7005216e-02   1.0881777e+01   8.8943150e+01
   4.1974748e-02   2.6915176e-03   3.6958552e-03   5.0074736e-02   1.0746209e+01   8.7017231e+01
   4.2886258e-02   2.6684406e-03   4.9035056e-03   5.2796714e-02   1.0730608e+01   8.4760248e+01
   4.4021892e-02   2.6709700e-03   6.4680244e-03   5.5049166e-02   1.0729341e+01   8.2778100e+01
   4.5380498e-02   2.7056258e-03   8.4406640e-03   5.6716060e-02   1.0744329e+01   8.0384718e+01
   4.6949560e-02   2.7776338e-03   1.0873151e-02   5.7694776e-02   1.0471955e+01   7.8402685e+01
   4.8706202e-02   2.8896466e-03   1.3814064e-02   5.7921866e-02   1.0182617e+01   7.7102784e+01
   5.0604740e-02   3.0421128e-03   1.7311920e-02   5.7413464e-02   9.8870580e+00   7.5699263e+01
   5.2567494e-02   3.2345070e-03   2.1414872e-02   5.6245688e-02   9.4246893e+00   7.3238545e+01
   5.4511546e-02   3.4673030e-03   2.6159928e-02   5.4513322e-02   9.2626514e+00   7.0413581e+01
   5.6401714e-02   3.7434902e-03   3.1563398e-02   5.2321230e-02   9.1160862e+00   6.7895239e+01
   5.8254298e-02   4.0668554e-03   3.7622146e-02   4.9778946e-02   8.7126826e+00   6.4377922e+01
   6.0096290e-02   4.4388688e-03   4.4309306e-02   4.6977050e-02   8.4570906e+00   6.0588941e+01
   6.1921350e-02   4.8635528e-03   5.1563972e-02   4.3990866e-02   8.2334691e+00   5.6626886e+01
   6.3723108e-02   5.3485390e-03   5.9281778e-02   4.0892348e-02   8.0363681e+00   5.2061395e+01
   6.5531492e-02   5.9006142e-03   6.7303136e-02   3.7745074e-02   7.8178023e+00   4.7091847e+01
   6.7358902e-02   6.5288332e-03   7.5413966e-02   3.4620196e-02   7.7338368e+00   4.0871323e+01
   6.9171034e-02   7.2424564e-03   8.3343086e-02   3.1594866e-02   7.9382680e+00   3.4499236e+01
   7.0919024e-02   8.0489868e-03   9.0762046e-02   2.8724900e-02   7.6340772e+00   2.9301334e+01
   7.2565746e-02   8.9568906e-03   9.7273202e-02   2.6047616e-02   7.2548348e+00   2.4913875e+01
   7.4089132e-02   9.9756286e-03   1.0241193e-01   2.3593690e-02   6.9704404e+00   2.0491350e+01
   7.5508618e-02   1.1116433e-02   1.0576358e-01   2.1382744e-02   6.5262130e+00   1.7344947e+01
   7.6877460e-02   1.2386115e-02   1.0708750e-01   1.9427113e-02   6.6920669e+00   1.6228590e+01
   7.8258296e-02   1.3791462e-02   1.0637201e-01   1.7734406e-02   6.8295746e+00   1.4985373e+01
   7.9743566e-02   1.5350158e-02   1.0381585e-01   1.6297964e-02   6.8926422e+00   1.3203804e+01
   8.1417966e-02   1.7080584e-02   9.9708408e-02   1.5104391e-02   7.0480832e+00   1.1956245e+01
   8.3323822e-02   1.8989872e-02   9.4377144e-02   1.4143076e-02   7.2903243e+00   1.1497310e+01
   8.5457402e-02   2.1077482e-02   8.8178834e-02   1.3403252e-02   7.5278738e+00   1.0413034e+01
   8.7769584e-02   2.3342714e-02   8.1422806e-02   1.2871608e-02   8.4133436e+00   8.9408882e+00
   9.0201098e-02   2.5782326e-02   7.4372754e-02   1.2526816e-02   1.2816926e+01   7.9603226e+00
   9.2682648e-02   2.8388470e-02   6.7292300e-02   1.2345021e-02   2.2703991e+01   6.3048746e+00
   9.5115500e-02   3.1145620e-02   6.0410802e-02   1.2307339e-02   4.2220799e+01   5.1828526e+00
   9.7354890e-02   3.4022386e-02   5.3900606e-02   1.2390433e-02   6.6124484e+01   5.1999592e+00
   9.9237772e-02   3.6965806e-02   4.7889954e-02   1.2562152e-02   8.1150937e+01   4.7471767e+00
   1.0062204e-01   3.9896168e-02   4.2465722e-02   1.2790790e-02   9.0124283e+01   4.0671454e+00
   1.0137654e-01   4.2718318e-02   3.7673660e-02   1.3047314e-02   9.8636122e+01   3.9633422e+00
   1.0142738e-01   4.5324424e-02   3.3525904e-02   1.3304385e-02   1.0478743e+02   3.8756540e+00
   1.0076655e-01   4.7586308e-02   3.0009216e-02   1.3538538e-02   1.0935463e+02   3.2795678e+00
   9.9393796e-02   4.9377890e-02   2.7082798e-02   1.3729155e-02   1.1282564e+02   2.9581588e+00
   9.7330172e-02   5.0583824e-02   2.4678032e-02   1.3864996e-02   1.1494638e+02   2.6710586e+00
   9.4632048e-02   5.1104658e-02   2.2703858e-02   1.3941242e-02   1.1608265e+02   2.0006353e+00
   9.1337376e-02   5.0886684e-02   2.1071566e-02   1.3946539e-02   1.1676122e+02   1.8966327e+00
   8.7462816e-02   4.9927910e-02   1.9709737e-02   1.3872365e-02   1.1733650e+02   1.9120120e+00
   8.3082768e-02   4.8271636e-02   1.8557821e-02   1.3720588e-02   1.1751385e+02   1.6249356e+00
   7.8339602e-02   4.5985958e-02   1.7578282e-02   1.3493585e-02   1.1730328e+02   1.5012838e+00
   7.3401882e-02   4.3169076e-02   1.6747272e-02   1.3192343e-02   1.1655636e+02   1.3085061e+00
   6.8425592e-02   3.9974342e-02   1.6035729e-02   1.2819313e-02   1.1572620e+02   1.2569862e+00
   6.3505580e-02   3.6564660e-02   1.5417801e-02   1.2377804e-02   1.1541805e+02   1.2221258e+00
   5.8679202e-02   3.3078132e-02   1.4878973e-02   1.1874716e-02   1.1496038e+02   1.0897661e+00
   5.3977246e-02   2.9634856e-02   1.4415156e-02   1.1318582e-02   1.1448315e+02   1.0958152e+00
   4.9459496e-02   2.6335712e-02   1.4025124e-02   1.0716522e-02   1.1442399e+02   1.0308907e+00
   4.5222390e-02   2.3259214e-02   1.3706552e-02   1.0083603e-02   1.1433968e+02   9.9982652e-01
   4.1389290e-02   2.0459044e-02   1.3452378e-02   9.4420276e-03   1.1431513e+02   1.0371411e+00
   3.8074072e-02   1.7975026e-02   1.3248249e-02   8.8096060e-03   1.1430205e+02   1.0177057e+00
   3.5353302e-02   1.5834954e-02   1.3077577e-02   8.2021004e-03   1.1409412e+02   8.7791123e-01
   3.3265514e-02   1.4050435e-02   1.2921070e-02   7.6367740e-03   1.1392928e+02   8.0285576e-01
   3.1814400e-02   1.2620927e-02   1.2759657e-02   7.1291846e-03   1.1395256e+02   7.7990364e-01
   3.0972400e-02   1.1533390e-02   1.2575336e-02   6.6906464e-03   1.1404053e+02   6.4855240e-01
   3.0673940e-02   1.0761839e-02   1.2350167e-02   6.3274228e-03   1.1406684e+02   8.1723172e-01
   3.0819868e-02   1.0271416e-02   1.2078442e-02   6.0431784e-03   1.1416812e+02   1.5994472e+00
   3.1281484e-02   1.0020589e-02   1.1762585e-02   5.8407366e-03   1.1424873e+02   3.1045971e+00
   3.1932500e-02   9.9615074e-03   1.1404289e-02   5.7211410e-03   1.1427345e+02   6.5126940e+00
   3.2710512e-02   1.0050166e-02   1.1012266e-02   5.6824386e-03   1.1436587e+02   1.1203921e+01
   3.3605512e-02   1.0247730e-02   1.0599249e-02   5.7201626e-03   1.1445801e+02   1.3906007e+01
   3.4631004e-02   1.0522129e-02   1.0173764e-02   5.8276454e-03   1.1453070e+02   1.4922565e+01
   3.5807336e-02   1.0850429e-02   9.7397330e-03   5.9951500e-03   1.1456727e+02   1.5155445e+01
   3.7133460e-02   1.1206033e-02   9.3002838e-03   6.2108588e-03   1.1459067e+02   1.4960626e+01
   3.8584412e-02   1.1561962e-02   8.8634140e-03   6.4606324e-03   1.1450094e+02   1.5547145e+01
   4.0119270e-02   1.1888631e-02   8.4393842e-03   6.7247652e-03   1.1434492e+02   1.4385019e+01
   4.1703340e-02   1.2155534e-02   8.0351288e-03   6.9791100e-03   1.1417918e+02   1.2141605e+01
   4.3305892e-02   1.2348987e-02   7.6540150e-03   7.2031672e-03   1.1382186e+02   1.1119753e+01
   4.4865384e-02   1.2464441e-02   7.2986640e-03   7.3840244e-03   1.1340944e+02   1.0329139e+01
   4.6295704e-02   1.2502995e-02   6.9734374e-03   7.5126464e-03   1.1275910e+02   1.0345231e+01
   4.7525674e-02   1.2471998e-02   6.6813048e-03   7.5826660e-03   1.1182300e+02   1.1055959e+01
   4.8494732e-02   1.2375049e-02   6.4232354e-03   7.5918336e-03   1.1085845e+02   1.1811315e+01
   4.9129254e-02   1.2216792e-02   6.2017560e-03   7.5414942e-03   1.0985276e+02   1.2232552e+01
   4.9358846e-02   1.2007282e-02   6.0191188e-03   7.4380578e-03   1.0902291e+02   1.2388826e+01
   4.9112880e-02   1.1758562e-02   5.8751754e-03   7.2910744e-03   1.0817568e+02   1.2702941e+01
   4.8338288e-02   1.1483366e-02   5.7676108e-03   7.1058772e-03   1.0735686e+02   1.2890546e+01
   4.7047194e-02   1.1193359e-02   5.6935768e-03   6.8821290e-03   1.0649695e+02   1.3032234e+01
   4.5305386e-02   1.0900061e-02   5.6518640e-03   6.6178394e-03   1.0526846e+02   1.3041136e+01
   4.3200478e-02   1.0616162e-02   5.6405226e-03   6.3169512e-03   1.0427342e+02   1.3401668e+01
   4.0809624e-02   1.0351308e-02   5.6542406e-03   5.9931400e-03   1.0346432e+02   1.3765422e+01
   3.8197556e-02   1.0107810e-02   5.6858094e-03   5.6623298e-03   1.0256142e+02   1.3840635e+01
   3.5434546e-02   9.8815498e-03   5.7276444e-03   5.3360346e-03   1.0171566e+02   1.4265418e+01
   3.2577522e-02   9.6627584e-03   5.7701478e-03   5.0212456e-03   1.0087424e+02   1.4491499e+01
   2.9665310e-02   9.4391446e-03   5.8022570e-03   4.7234416e-03   9.9863143e+01   1.4687148e+01
   2.6746136e-02   9.2021090e-03   5.8155718e-03   4.4484292e-03   9.8701830e+01   1.4862392e+01
   2.3893458e-02   8.9489810e-03   5.8046368e-03   4.2009538e-03   9.7863487e+01   1.4812525e+01
   2.1187684e-02   8.6838844e-03   5.7666482e-03   3.9844422e-03   9.6841700e+01   1.4897582e+01
   1.8692484e-02   8.4126998e-03   5.7027032e-03   3.8017612e-03   9.5535061e+01   1.4896794e+01
   1.6451704e-02   8.1385050e-03   5.6177244e-03   3.6576192e-03   9.4496975e+01   1.4875187e+01
   1.4492465e-02   7.8660182e-03   5.5191148e-03   3.5584270e-03   9.2845824e+01   1.4788959e+01
   1.2827557e-02   7.6025458e-03   5.4138990e-03   3.5089308e-03   9.1103223e+01   1.4776039e+01
   1.1456892e-02   7.3559420e-03   5.3073468e-03   3.5122196e-03   8.9788368e+01   1.4878793e+01
   1.0368223e-02   7.1352740e-03   5.2028704e-03   3.5688074e-03   8.8262687e+01   1.4861539e+01
   9.5371044e-03   6.9537386e-03   5.1037134e-03   3.6767386e-03   8.7120516e+01   1.4951352e+01
   8.9325088e-03   6.8279494e-03   5.0140890e-03   3.8328988e-03   8.5863008e+01   1.4872072e+01
   8.5246644e-03   6.7709614e-03   4.9375856e-03   4.0312026e-03   8.4547533e+01   1.4965191e+01
   8.2825544e-03   6.7906122e-03   4.8772694e-03   4.2629436e-03   8.3192183e+01   1.5396640e+01
   8.1705826e-03   6.8909522e-03   4.8346994e-03   4.5177604e-03   8.1509146e+01   1.5472916e+01
   8.1484174e-03   7.0725990e-03   4.8082230e-03   4.7836066e-03   8.0785555e+01   1.5509539e+01
   8.1770696e-03   7.3359664e-03   4.7933586e-03   5.0479212e-03   8.0180656e+01   1.5549321e+01
   8.2303526e-03   7.6837388e-03   4.7840142e-03   5.2979220e-03   7.9344446e+01   1.5520111e+01
   8.2972682e-03   8.1212182e-03   4.7750762e-03   5.5196100e-03   7.8317134e+01   1.5589222e+01
   8.3798686e-03   8.6545078e-03   4.7644818e-03   5.6992078e-03   7.6992036e+01   1.5595987e+01
   8.4893608e-03   9.2891950e-03   4.7539602e-03   5.8253804e-03   7.6016765e+01   1.5560195e+01
   8.6380774e-03   1.0029999e-02   4.7474478e-03   5.8884558e-03   7.4289820e+01   1.5424196e+01
   8.8326452e-03   1.0878980e-02   4.7475244e-03   5.8840048e-03   7.2587953e+01   1.5315504e+01
   9.0701370e-03   1.1832149e-02   4.7535032e-03   5.8156902e-03   7.1104573e+01   1.5377660e+01
   9.3412442e-03   1.2876179e-02   4.7633372e-03   5.6899756e-03   6.9112384e+01   1.5399652e+01
   9.6364124e-03   1.3997321e-02   4.7762672e-03   5.5152334e-03   6.7748732e+01   1.5008267e+01
   9.9469762e-03   1.5186443e-02   4.7916328e-03   5.3048464e-03   6.6422695e+01   1.4448318e+01
   1.0262974e-02   1.6426071e-02   4.8093848e-03   5.0742844e-03   6.5064404e+01   1.4212481e+01
   1.0572714e-02   1.7695574e-02   4.8318686e-03   4.8350154e-03   6.3715603e+01   1.3890473e+01
   1.0866356e-02   1.8982915e-02   4.8617592e-03   4.5930908e-03   6.1960015e+01   1.3239209e+01
   1.1134382e-02   2.0275884e-02   4.9005690e-03   4.3533594e-03   6.0349605e+01   1.2480621e+01
   1.1367275e-02   2.1564890e-02   4.9487738e-03   4.1219584e-03   5.8571407e+01   1.1782408e+01
   1.1560923e-02   2.2849308e-02   5.0061844e-03   3.9053114e-03   5.6831972e+01   1.1075866e+01
   1.1712897e-02   2.4128738e-02   5.0718838e-03   3.7089476e-03   5.4673006e+01   1.0427520e+01
   1.1817578e-02   2.5391794e-02   5.1454378e-03   3.5359686e-03   5.2191390e+01   1.0316546e+01
   1.1871377e-02   2.6617244e-02   5.2281882e-03   3.3866276e-03   5.0288369e+01   1.0415374e+01
   1.1880614e-02   2.7793960e-02   5.3212072e-03   3.2601008e-03   4.8011763e+01   1.0412500e+01
   1.1854416e-02   2.8911182e-02   5.4241294e-03   3.1557596e-03   4.5546550e+01   1.0320043e+01
   1.1794744e-02   2.9942272e-02   5.5346900e-03   3.0731126e-03   4.3012945e+01   9.8842684e+00
   1.1709468e-02   3.0875682e-02   5.6493806e-03   3.0109744e-03   3.9816412e+01   9.5697631e+00
   1.1618692e-02   3.1726070e-02   5.7642814e-03   2.9669658e-03   3.6635741e+01   9.4930521e+00
   1.1542601e-02   3.2509472e-02   5.8725830e-03   2.9378696e-03   3.3614995e+01   8.8971775e+00
   1.1492783e-02   3.3225764e-02   5.9673234e-03   2.9196220e-03   3.0465534e+01   8.1482231e+00
   1.1472101e-02   3.3853214e-02   6.0457692e-03   2.9081620e-03   2.7317984e+01   7.9760440e+00
   1.1484421e-02   3.4371166e-02   6.1065358e-03   2.9004140e-03   2.4457076e+01   7.9560912e+00
   1.1533461e-02   3.4776606e-02   6.1476610e-03   2.8937982e-03   2.1253636e+01   7.8498973e+00
   1.1618469e-02   3.5060168e-02   6.1692594e-03   2.8855262e-03   1.7371607e+01   7.9026828e+00
   1.1739169e-02   3.5205912e-02   6.1738030e-03   2.8734192e-03   1.4023081e+01   8.0778193e+00
   1.1886326e-02   3.5211148e-02   6.1645792e-03   2.8571158e-03   1.1170985e+01   8.1652113e+00
   1.2040921e-02   3.5084242e-02   6.1482528e-03   2.8379858e-03   8.8615094e+00   8.2139475e+00
   1.2189530e-02   3.4855354e-02   6.1356348e-03   2.8179642e-03   8.1109662e+00   8.2946502e+00
   1.2325596e-02   3.4563392e-02   6.1377962e-03   2.7981654e-03   7.9447902e+00   8.5251784e+00
   1.2444849e-02   3.4226254e-02   6.1628024e-03   2.7806034e-03   7.4815818e+00   8.7055843e+00
   1.2542646e-02   3.3843750e-02   6.2146506e-03   2.7683746e-03   7.0232568e+00   8.4586781e+00
   1.2614489e-02   3.3395020e-02   6.2969138e-03   2.7628228e-03   6.3933217e+00   8.3220485e+00
   1.2659394e-02   3.2864906e-02   6.4164362e-03   2.7644254e-03   5.6412414e+00   8.4010305e+00
   1.2677597e-02   3.2266278e-02   6.5826392e-03   2.7738302e-03   4.9713303e+00   8.3445212e+00
   1.2667872e-02   3.1614884e-02   6.8052560e-03   2.7914830e-03   4.9030518e+00   8.2350549e+00
   1.2627475e-02   3.0924152e-02   7.0919018e-03   2.8184248e-03   5.3019540e+00   8.5892562e+00
   1.2552641e-02   3.0193142e-02   7.4458580e-03   2.8565886e-03   5.0471932e+00   8.9931967e+00
   1.2437483e-02   2.9403238e-02   7.8673358e-03   2.9075928e-03   4.6296363e+00   1.1544204e+01
   1.2274649e-02   2.8536448e-02   8.3591226e-03   2.9723800e-03   4.4398903e+00   2.3065808e+01
   1.2058576e-02   2.7580698e-02   8.9283282e-03   3.0522190e-03   4.3667483e+00   4.0752753e+01
   1.1785153e-02   2.6546878e-02   9.5888648e-03   3.1484388e-03   4.2902882e+00   5.7814355e+01
   1.1454664e-02   2.5456624e-02   1.0362018e-02   3.2622902e-03   3.9984513e+00   7.5161491e+01
   1.1073600e-02   2.4317946e-02   1.1266818e-02   3.3942572e-03   4.1042750e+00   8.9280249e+01
   1.0650494e-02   2.3131340e-02   1.2316465e-02   3.5433372e-03   3.9707213e+00   9.7964614e+01
   1.0191900e-02   2.1890868e-02   1.3517397e-02   3.7076754e-03   3.7513223e+00   1.0371962e+02
   9.6957980e-03   2.0583896e-02   1.4868888e-02   3.8829956e-03   3.9534099e+00   1.0764830e+02
   9.1587846e-03   1.9203671e-02   1.6367177e-02   4.0623222e-03   3.6456174e+00   1.1099637e+02
   8.5967150e-03   1.7771054e-02   1.8001730e-02   4.2376118e-03   3.2735008e+00   1.1318857e+02
   8.0439342e-03   1.6329994e-02   1.9753159e-02   4.4005072e-03   2.9441713e+00   1.1458194e+02
   7.5392234e-03   1.4924739e-02   2.1591844e-02   4.5453284e-03   2.8420810e+00   1.1573753e+02
   7.1226226e-03   1.3593393e-02   2.3485684e-02   4.6709078e-03   2.9649757e+00   1.1649030e+02
   6.8363018e-03   1.2363548e-02   2.5414906e-02   4.7777114e-03   2.7070462e+00   1.1709105e+02
   6.7240432e-03   1.1252690e-02   2.7360614e-02   4.8653450e-03   2.8640613e+00   1.1724030e+02
   6.8277128e-03   1.0268319e-02   2.9294364e-02   4.9334090e-03   3.0288901e+00   1.1713155e+02
   7.1839758e-03   9.4089614e-03   3.1183702e-02   4.9822468e-03   2.9104180e+00   1.1665675e+02
   7.8253162e-03   8.6688258e-03   3.2990566e-02   5.0134062e-03   3.0782129e+00   1.1598136e+02
   8.7817976e-03   8.0353234e-03   3.4666628e-02   5.0288996e-03   3.2614740e+00   1.1538649e+02
   1.0080646e-02   7.4945370e-03   3.6152160e-02   5.0291182e-03   3.2637280e+00   1.1482887e+02
   1.1743642e-02   7.0385454e-03   3.7379154e-02   5.0142034e-03   3.1214908e+00   1.1456431e+02
   1.3786464e-02   6.6656910e-03   3.8289256e-02   4.9847452e-03   3.1641314e+00   1.1450001e+02
   1.6215633e-02   6.3823198e-03   3.8840776e-02   4.9411364e-03   3.3173456e+00   1.1454382e+02
   1.9024450e-02   6.1981974e-03   3.8988928e-02   4.8837926e-03   3.3031329e+00   1.1457289e+02
   2.2190134e-02   6.1194256e-03   3.8723914e-02   4.8118872e-03   3.2962654e+00   1.1464338e+02
   2.5668782e-02   6.1463110e-03   3.8102176e-02   4.7254764e-03   3.2818790e+00   1.1489666e+02
   2.9395004e-02   6.2719910e-03   3.7177400e-02   4.6266458e-03   3.1575038e+00   1.1525748e+02
   3.3275586e-02   6.4847526e-03   3.5984832e-02   4.5159624e-03   2.7282951e+00   1.1573209e+02
   3.7185096e-02   6.7686304e-03   3.4591888e-02   4.3941744e-03   2.3883981e+00   1.1614324e+02
   4.0971814e-02   7.1043990e-03   3.3082850e-02   4.2652578e-03   2.5924683e+00   1.1652401e+02
   4.4490862e-02   7.4792910e-03   3.1519538e-02   4.1340816e-03   2.1692769e+00   1.1696907e+02
   4.7666336e-02   7.8880804e-03   2.9942116e-02   4.0043974e-03   1.7273005e+00   1.1736597e+02
   5.0482980e-02   8.3236132e-03   2.8385766e-02   3.8790818e-03   1.2714397e+00   1.1764324e+02
   5.2926804e-02   8.7742148e-03   2.6886116e-02   3.7610960e-03   2.7449035e-01   1.1777788e+02
   5.4967200e-02   9.2301946e-03   2.5466724e-02   3.6535268e-03   2.4957934e+00   1.1793225e+02
   5.6567492e-02   9.6873972e-03   2.4129500e-02   3.5583018e-03   6.3476511e+00   1.1806577e+02
   5.7694292e-02   1.0141588e-02   2.2859434e-02   3.4759000e-03   8.3678039e+00   1.1818300e+02
   5.8328770e-02   1.0586666e-02   2.1639502e-02   3.4063784e-03   9.2339051e+00   1.1828501e+02
   5.8509076e-02   1.1016173e-02   2.0459270e-02   3.3502254e-03   8.8409743e+00   1.1827239e+02
   5.8333660e-02   1.1426109e-02   1.9306737e-02   3.3078548e-03   8.9401632e+00   1.1823091e+02
   5.7905980e-02   1.1817505e-02   1.8176404e-02   3.2781910e-03   8.8817883e+00   1.1806058e+02
   5.7312926e-02   1.2187725e-02   1.7074320e-02   3.2587232e-03   6.9885452e+00   1.1787876e+02
   5.6624874e-02   1.2529381e-02   1.6003920e-02   3.2472644e-03   5.0644315e+00   1.1763028e+02
   5.5902870e-02   1.2837598e-02   1.4963645e-02   3.2414776e-03   3.9904599e+00   1.1720726e+02
   5.5203646e-02   1.3109078e-02   1.3951813e-02   3.2379176e-03   3.6657543e+00   1.1665954e+02
   5.4574062e-02   1.3343626e-02   1.2974028e-02   3.2329266e-03   3.5302607e+00   1.1592414e+02
   5.4054562e-02   1.3539908e-02   1.2040335e-02   3.2231900e-03   3.3643464e+00   1.1531968e+02
   5.3659066e-02   1.3686039e-02   1.1155128e-02   3.2085032e-03   3.3305199e+00   1.1464324e+02
   5.3386950e-02   1.3767097e-02   1.0322362e-02   3.1915290e-03   3.1229128e+00   1.1381877e+02
   5.3250438e-02   1.3771047e-02   9.5528486e-03   3.1738948e-03   3.2390730e+00   1.1305411e+02
   5.3256484e-02   1.3678848e-02   8.8591540e-03   3.1568490e-03   3.6595154e+00   1.1222044e+02
   5.3397478e-02   1.3471322e-02   8.2489474e-03   3.1418814e-03   4.0149991e+00   1.1136691e+02
   5.3643800e-02   1.3146103e-02   7.7252682e-03   3.1291216e-03   4.5062171e+00   1.1024312e+02
   5.3958242e-02   1.2713938e-02   7.2866418e-03   3.1165318e-03   4.9816772e+00   1.0904123e+02
   5.4298916e-02   1.2195637e-02   6.9269428e-03   3.1011080e-03   5.4473384e+00   1.0794247e+02
   5.4603546e-02   1.1621090e-02   6.6384152e-03   3.0806842e-03   5.8289563e+00   1.0689717e+02
   5.4799806e-02   1.1016992e-02   6.4122716e-03   3.0541480e-03   5.9844474e+00   1.0579942e+02
   5.4795892e-02   1.0402141e-02   6.2388110e-03   3.0221952e-03   6.1710813e+00   1.0443575e+02
   5.4505016e-02   9.7905862e-03   6.1077984e-03   2.9853714e-03   6.4191167e+00   1.0332287e+02
   5.3904644e-02   9.1956464e-03   6.0081630e-03   2.9415926e-03   6.7513593e+00   1.0220740e+02
   5.3043450e-02   8.6291328e-03   5.9306596e-03   2.8878594e-03   7.0730220e+00   1.0099870e+02
   5.1990064e-02   8.0959490e-03   5.8677396e-03   2.8206666e-03   7.1352626e+00   9.9844426e+01
   5.0806292e-02   7.5998012e-03   5.8129820e-03   2.7358700e-03   7.2459591e+00   9.8317066e+01
   4.9577440e-02   7.1462574e-03   5.7625344e-03   2.6303368e-03   7.4338505e+00   9.6720560e+01
   4.8389800e-02   6.7362982e-03   5.7134342e-03   2.5037392e-03   8.0481236e+00   9.5004529e+01
   4.7290888e-02   6.3652816e-03   5.6632902e-03   2.3584796e-03   8.8242773e+00   9.3115358e+01
   4.6286458e-02   6.0254746e-03   5.6097082e-03   2.1993998e-03   8.9222747e+00   9.1129866e+01
   4.5336504e-02   5.7091016e-03   5.5485156e-03   2.0371796e-03   9.0135527e+00   8.8919612e+01
   4.4397098e-02   5.4080130e-03   5.4743090e-03   1.8892364e-03   9.1647315e+00   8.6991832e+01
   4.3458492e-02   5.1161906e-03   5.3815490e-03   1.7784722e-03   9.2074561e+00   8.5417594e+01
   4.2518816e-02   4.8331206e-03   5.2662706e-03   1.7336504e-03   9.4348852e+00   8.3294230e+01
   4.1561948e-02   4.5577144e-03   5.1272316e-03   1.7873671e-03   9.5228501e+00   8.0896802e+01
   4.0565108e-02   4.2851930e-03   4.9657942e-03   1.9741755e-03   9.5298748e+00   7.9342083e+01
   3.9506828e-02   4.0099800e-03   4.7855832e-03   2.3299360e-03   9.6765949e+00   7.8124132e+01
   3.8372784e-02   3.7306544e-03   4.5908976e-03   2.8928588e-03   9.7723480e+00   7.6779997e+01
   3.7166530e-02   3.4537208e-03   4.3854592e-03   3.7041924e-03   9.7088041e+00   7.5534436e+01
   3.5922432e-02   3.1893488e-03   4.1736882e-03   4.8046456e-03   9.9426872e+00   7.4300641e+01
   3.4699030e-02   2.9454496e-03   3.9616910e-03   6.2317642e-03   1.0372151e+01   7.2744106e+01
   3.3552782e-02   2.7266956e-03   3.7558952e-03   8.0187294e-03   1.0416702e+01   7.0964411e+01
   3.2523422e-02   2.5371906e-03   3.5616382e-03   1.0194023e-02   1.0391013e+01   6.9347698e+01
   3.1625742e-02   2.3812116e-03   3.3841172e-03   1.2779730e-02   1.0424369e+01   6.7637625e+01
   3.0869466e-02   2.2624740e-03   3.2302222e-03   1.5787553e-02   1.0377015e+01   6.6203501e+01
   3.0271928e-02   2.1841874e-03   3.1092978e-03   1.9216223e-02   1.0439542e+01   6.5032281e+01
   2.9835828e-02   2.1482490e-03   3.0327222e-03   2.3048516e-02   1.0496513e+01   6.3571061e+01
   2.9563852e-02   2.1567506e-03   3.0137596e-03   2.7251924e-02   1.0380619e+01   6.2202633e+01
   2.9460624e-02   2.2121268e-03   3.0708236e-03   3.1778774e-02   1.0410014e+01   6.0963164e+01
   2.9515420e-02   2.3157326e-03   3.2290642e-03   3.6563670e-02   1.0533745e+01   5.9408794e+01
   2.9715698e-02   2.4677396e-03   3.5169792e-03   4.1517588e-02   1.0528548e+01   5.7522324e+01
   3.0057476e-02   2.6660022e-03   3.9639258e-03   4.6531044e-02   1.0519977e+01   5.5897019e+01
   3.0547428e-02   2.9078110e-03   4.6005426e-03   5.1509160e-02   1.0186413e+01   5.3978897e+01
   3.1191994e-02   3.1905278e-03   5.4612440e-03   5.6380700e-02   9.7703963e+00   5.1033026e+01
   3.1982076e-02   3.5088306e-03   6.5862194e-03   6.1056074e-02   9.6082643e+00   4.7892569e+01
   3.2881210e-02   3.8550672e-03   8.0209486e-03   6.5394848e-02   9.4396934e+00   4.4537875e+01
   3.3829038e-02   4.2214434e-03   9.8124936e-03   6.9202252e-02   9.2379708e+00   4.1083628e+01
   3.4757786e-02   4.5984292e-03   1.2008925e-02   7.2251808e-02   8.8550258e+00   3.8020939e+01
   3.5615476e-02   4.9761994e-03   1.4668716e-02   7.4324204e-02   8.6357045e+00   3.5261621e+01
   3.6399594e-02   5.3534572e-03   1.7864149e-02   7.5290874e-02   8.6460730e+00   3.2264656e+01
   3.7133606e-02   5.7342128e-03   2.1668830e-02   7.5163532e-02   8.5252044e+00   2.8956155e+01
   3.7851516e-02   6.1187486e-03   2.6150600e-02   7.3987472e-02   8.5329437e+00   2.6342991e+01
   3.8616438e-02   6.5024322e-03   3.1376530e-02   7.1803214e-02   8.3593679e+00   2.2859696e+01
   3.9493184e-02   6.8790014e-03   3.7411596e-02   6.8734606e-02   7.8680448e+00   1.9335364e+01
   4.0548392e-02   7.2546718e-03   4.4307224e-02   6.4956694e-02   7.5213859e+00   1.7676183e+01
   4.1840830e-02   7.6485406e-03   5.2085938e-02   6.0635218e-02   7.0674238e+00   1.6200010e+01
   4.3405790e-02   8.0766754e-03   6.0737066e-02   5.5929396e-02   6.6986474e+00   1.5562610e+01
   4.5277328e-02   8.5498934e-03   7.0223808e-02   5.0989686e-02   6.3247089e+00   1.4688479e+01
   4.7473652e-02   9.0726470e-03   8.0474950e-02   4.5971266e-02   5.7187595e+00   1.3269062e+01
   4.9998780e-02   9.6441216e-03   9.1363040e-02   4.1018920e-02   5.5409239e+00   1.2616914e+01
   5.2852790e-02   1.0264348e-02   1.0268374e-01   3.6246680e-02   5.4212261e+00   1.1639864e+01
   5.6035252e-02   1.0929541e-02   1.1417239e-01   3.1762772e-02   5.4107274e+00   1.1015783e+01
   5.9550346e-02   1.1635252e-02   1.2551618e-01   2.7667914e-02   5.4726267e+00   1.0362608e+01
   6.3374000e-02   1.2378724e-02   1.3630915e-01   2.4035206e-02   4.9788416e+00   9.4794041e+00
   6.7426864e-02   1.3148215e-02   1.4603000e-01   2.0913030e-02   4.6512871e+00   9.0789796e+00
   7.1591948e-02   1.3929242e-02   1.5403065e-01   1.8329499e-02   4.5456954e+00   8.1382310e+00
   7.5781886e-02   1.4718447e-02   1.5964268e-01   1.6296601e-02   4.6071063e+00   6.8005610e+00
   7.9940316e-02   1.5519214e-02   1.6235414e-01   1.4812352e-02   4.2936287e+00   6.1700221e+00
   8.3973222e-02   1.6328486e-02   1.6186612e-01   1.3861985e-02   4.5224797e+00   6.0989537e+00
   8.7735338e-02   1.7131224e-02   1.5823320e-01   1.3422415e-02   7.8277226e+00   5.4362752e+00
   9.1066846e-02   1.7903956e-02   1.5188064e-01   1.3459401e-02   1.4247634e+01   4.8083208e+00
   9.3873772e-02   1.8626586e-02   1.4341674e-01   1.3925727e-02   2.3730364e+01   4.6635135e+00
   9.6105254e-02   1.9287544e-02   1.3352677e-01   1.4763520e-02   3.7332486e+01   4.1319553e+00
   9.7667300e-02   1.9868211e-02   1.2282741e-01   1.5907044e-02   5.6238349e+01   3.9008701e+00
   9.8454508e-02   2.0341832e-02   1.1179015e-01   1.7283988e-02   7.4608318e+01   3.7505176e+00
   9.8372514e-02   2.0679372e-02   1.0078391e-01   1.8809760e-02   8.6713292e+01   3.3965417e+00
   9.7339324e-02   2.0841962e-02   9.0102184e-02   2.0384376e-02   9.5386017e+01   3.2148695e+00
   9.5266252e-02   2.0790716e-02   7.9974640e-02   2.1902304e-02   1.0229433e+02   2.4992658e+00
   9.2083180e-02   2.0497652e-02   7.0552520e-02   2.3267350e-02   1.0747523e+02   2.0434486e+00
   8.7859472e-02   1.9959021e-02   6.1918164e-02   2.4380422e-02   1.1088330e+02   2.3523327e+00
   8.2762202e-02   1.9205297e-02   5.4110920e-02   2.5143870e-02   1.1295014e+02   2.2234715e+00
   7.6968056e-02   1.8282638e-02   4.7153588e-02   2.5505314e-02   1.1439425e+02   1.7291812e+00
   7.0689094e-02   1.7238221e-02   4.1048860e-02   2.5451050e-02   1.1506002e+02   1.5243483e+00
   6.4160140e-02   1.6111311e-02   3.5754650e-02   2.4997556e-02   1.1541567e+02   1.4743651e+00
   5.7601568e-02   1.4934716e-02   3.1197662e-02   2.4205652e-02   1.1530891e+02   1.3257585e+00
   5.1198204e-02   1.3744981e-02   2.7295912e-02   2.3144278e-02   1.1489453e+02   1.0289216e+00
   4.5097562e-02   1.2581646e-02   2.3973816e-02   2.1873550e-02   1.1422385e+02   7.7535152e-01
   3.9420058e-02   1.1486121e-02   2.1155092e-02   2.0458276e-02   1.1315249e+02   7.2110358e-01
   3.4263812e-02   1.0495237e-02   1.8764888e-02   1.8959503e-02   1.1220731e+02   7.4371279e-01
   2.9702836e-02   9.6357038e-03   1.6742985e-02   1.7424871e-02   1.1150405e+02   7.0812699e-01
   2.5775058e-02   8.9239904e-03   1.5026887e-02   1.5886787e-02   1.1136332e+02   6.8060238e-01
   2.2490560e-02   8.3656844e-03   1.3554950e-02   1.4370814e-02   1.1140814e+02   6.3687422e-01
   1.9842103e-02   7.9590162e-03   1.2288326e-02   1.2902432e-02   1.1122224e+02   6.8495136e-01
   1.7809051e-02   7.6976608e-03   1.1209740e-02   1.1503903e-02   1.1118985e+02   7.4388117e-01
   1.6361938e-02   7.5723236e-03   1.0307514e-02   1.0193394e-02   1.1136719e+02   6.0631909e-01
   1.5457576e-02   7.5703988e-03   9.5663384e-03   8.9868226e-03   1.1159668e+02   5.4333191e-01
   1.5042622e-02   7.6748620e-03   8.9679168e-03   7.8989016e-03   1.1167253e+02   4.6772830e-01
   1.5059031e-02   7.8628202e-03   8.4916640e-03   6.9406660e-03   1.1187028e+02   4.9243329e-01
   1.5444843e-02   8.1068070e-03   8.1161712e-03   6.1185380e-03   1.1214476e+02   4.7094888e-01
   1.6137085e-02   8.3882922e-03   7.8205022e-03   5.4353374e-03   1.1219853e+02   4.9360734e-01
   1.7074188e-02   8.6964588e-03   7.5864288e-03   4.8908612e-03   1.1232343e+02   1.2108537e+00
   1.8196497e-02   9.0156538e-03   7.3993696e-03   4.4839848e-03   1.1232477e+02   2.5091281e+00
   1.9444580e-02   9.3321434e-03   7.2474444e-03   4.2127828e-03   1.1214975e+02   5.2658351e+00
   2.0755900e-02   9.6317564e-03   7.1238936e-03   4.0744350e-03   1.1211401e+02   8.7826643e+00
   2.2070096e-02   9.8959828e-03   7.0261300e-03   4.0651790e-03   1.1198984e+02   1.1836946e+01
   2.3325524e-02   1.0109777e-02   6.9524434e-03   4.1798418e-03   1.1172203e+02   1.4310988e+01
   2.4448492e-02   1.0259827e-02   6.9009744e-03   4.4145590e-03   1.1143448e+02   1.4993328e+01
   2.5392064e-02   1.0335936e-02   6.8693148e-03   4.7666020e-03   1.1110496e+02   1.5153500e+01
   2.6163478e-02   1.0331173e-02   6.8571056e-03   5.2314398e-03   1.1069106e+02   1.5721108e+01
   2.6795920e-02   1.0249719e-02   6.8656348e-03   5.8059430e-03   1.1019442e+02   1.5270493e+01
   2.7329162e-02   1.0113525e-02   6.8943076e-03   6.4883876e-03   1.0964816e+02   1.4105323e+01
   2.7791974e-02   9.9461590e-03   6.9402630e-03   7.2750200e-03   1.0902263e+02   1.3106875e+01
   2.8184296e-02   9.7641858e-03   7.0015010e-03   8.1625934e-03   1.0820384e+02   1.2481414e+01
   2.8481516e-02   9.5775970e-03   7.0789726e-03   9.1471336e-03   1.0705003e+02   1.1700596e+01
   2.8640510e-02   9.3922864e-03   7.1719902e-03   1.0221539e-02   1.0585918e+02   1.0543532e+01
   2.8602008e-02   9.2123418e-03   7.2769190e-03   1.1372997e-02   1.0456754e+02   1.0299572e+01
   2.8333976e-02   9.0409356e-03   7.3898304e-03   1.2582449e-02   1.0306519e+02   1.0943872e+01
   2.7865156e-02   8.8826108e-03   7.5081942e-03   1.3827414e-02   1.0171589e+02   1.1209525e+01
   2.7246642e-02   8.7424152e-03   7.6303718e-03   1.5076066e-02   1.0033054e+02   1.1326430e+01
   2.6523270e-02   8.6260198e-03   7.7534450e-03   1.6283863e-02   9.8986646e+01   1.1569901e+01
   2.5735094e-02   8.5358924e-03   7.8771832e-03   1.7391468e-02   9.7377362e+01   1.1905324e+01
   2.4915156e-02   8.4711122e-03   8.0024874e-03   1.8329460e-02   9.5357180e+01   1.2579377e+01
   2.4080562e-02   8.4287350e-03   8.1263478e-03   1.9032303e-02   9.3656933e+01   1.2983203e+01
   2.3222778e-02   8.4017030e-03   8.2415784e-03   1.9451177e-02   9.1972539e+01   1.2971087e+01
   2.2306944e-02   8.3814092e-03   8.3368954e-03   1.9572493e-02   9.0263380e+01   1.3069356e+01
   2.1281508e-02   8.3581158e-03   8.4036872e-03   1.9404827e-02   8.8997479e+01   1.3561827e+01
   2.0106034e-02   8.3221608e-03   8.4387320e-03   1.8961658e-02   8.8016674e+01   1.3929264e+01
   1.8771467e-02   8.2651276e-03   8.4399492e-03   1.8278205e-02   8.6745880e+01   1.4501783e+01
   1.7306931e-02   8.1822952e-03   8.4037072e-03   1.7400535e-02   8.5049540e+01   1.5579392e+01
   1.5772998e-02   8.0754556e-03   8.3247694e-03   1.6366203e-02   8.3513543e+01   1.5772096e+01
   1.4233009e-02   7.9528956e-03   8.2036386e-03   1.5214162e-02   8.2068993e+01   1.5946362e+01
   1.2738914e-02   7.8309926e-03   8.0485130e-03   1.3989627e-02   8.0530488e+01   1.6388862e+01
   1.1330412e-02   7.7256424e-03   7.8696068e-03   1.2735428e-02   7.9058995e+01   1.6310548e+01
   1.0034155e-02   7.6446316e-03   7.6771956e-03   1.1490496e-02   7.7740919e+01   1.6472883e+01
   8.8691788e-03   7.5910828e-03   7.4797652e-03   1.0294011e-02   7.6313344e+01   1.6578565e+01
   7.8498372e-03   7.5695008e-03   7.2834388e-03   9.1789102e-03   7.4885134e+01   1.6633702e+01
   6.9852432e-03   7.5903848e-03   7.0943256e-03   8.1695772e-03   7.3516002e+01   1.6734862e+01
   6.2772854e-03   7.6655050e-03   6.9186450e-03   7.2844778e-03   7.1744106e+01   1.6580844e+01
   5.7223446e-03   7.8045602e-03   6.7611720e-03   6.5331392e-03   7.0217127e+01   1.6669382e+01
   5.3142234e-03   8.0148978e-03   6.6242176e-03   5.9173118e-03   6.8575160e+01   1.6722422e+01
   5.0446974e-03   8.2999556e-03   6.5069142e-03   5.4328578e-03   6.6636363e+01   1.6502776e+01
   4.9051036e-03   8.6638148e-03   6.4051256e-03   5.0709448e-03   6.5258227e+01   1.6533947e+01
   4.8838048e-03   9.1106008e-03   6.3115344e-03   4.8194478e-03   6.3873351e+01   1.6580238e+01
   4.9661820e-03   9.6396596e-03   6.2181700e-03   4.6644840e-03   6.2739976e+01   1.6588846e+01
   5.1376372e-03   1.0247081e-02   6.1216808e-03   4.5938254e-03   6.1545350e+01   1.6824112e+01
   5.3826808e-03   1.0928203e-02   6.0225814e-03   4.5953918e-03   6.0332116e+01   1.7002283e+01
   5.6851212e-03   1.1676213e-02   5.9208888e-03   4.6554846e-03   5.9332468e+01   1.7066250e+01
   6.0258450e-03   1.2477568e-02   5.8174308e-03   4.7604386e-03   5.7652202e+01   1.6972083e+01
   6.3863566e-03   1.3309645e-02   5.7150160e-03   4.8956518e-03   5.6392991e+01   1.6885998e+01
   6.7556196e-03   1.4142921e-02   5.6180092e-03   5.0435364e-03   5.5181894e+01   1.6778477e+01
   7.1275674e-03   1.4948517e-02   5.5328722e-03   5.1828806e-03   5.3586060e+01   1.6477675e+01
   7.5005832e-03   1.5703007e-02   5.4645674e-03   5.2957080e-03   5.2480084e+01   1.6290436e+01
   7.8761666e-03   1.6390488e-02   5.4150676e-03   5.3746962e-03   5.1397019e+01   1.6001470e+01
   8.2581176e-03   1.7007989e-02   5.3850552e-03   5.4162088e-03   5.0386292e+01   1.5736806e+01
   8.6540356e-03   1.7561468e-02   5.3735052e-03   5.4163510e-03   4.9087639e+01   1.5346523e+01
   9.0723928e-03   1.8058815e-02   5.3787238e-03   5.3774622e-03   4.7434781e+01   1.4513694e+01
   9.5191530e-03   1.8508416e-02   5.3986228e-03   5.3067896e-03   4.6418695e+01   1.3779844e+01
   9.9939984e-03   1.8916551e-02   5.4295114e-03   5.2107160e-03   4.5336301e+01   1.2843861e+01
   1.0491842e-02   1.9283098e-02   5.4650302e-03   5.0941102e-03   4.3414881e+01   1.1905543e+01
   1.1003122e-02   1.9598811e-02   5.4986376e-03   4.9615506e-03   4.0899771e+01   1.1700673e+01
   1.1511851e-02   1.9852444e-02   5.5269496e-03   4.8163144e-03   3.8022063e+01   1.1646473e+01
   1.1998052e-02   2.0035894e-02   5.5464482e-03   4.6595788e-03   3.5683338e+01   1.1325904e+01
   1.2441932e-02   2.0144140e-02   5.5535580e-03   4.4912888e-03   3.3799546e+01   1.1071015e+01
   1.2832916e-02   2.0181772e-02   5.5471176e-03   4.3112558e-03   3.1903284e+01   1.0851118e+01
   1.3170387e-02   2.0157340e-02   5.5270018e-03   4.1215350e-03   2.9926483e+01   1.0662592e+01
   1.3460215e-02   2.0080364e-02   5.4949428e-03   3.9260156e-03   2.7600155e+01   1.0587640e+01
   1.3710224e-02   1.9967705e-02   5.4549390e-03   3.7298440e-03   2.5738984e+01   1.0477874e+01
   1.3919139e-02   1.9834808e-02   5.4124484e-03   3.5404346e-03   2.3790116e+01   1.0388773e+01
   1.4081458e-02   1.9692046e-02   5.3731102e-03   3.3643028e-03   2.1027996e+01   1.0261414e+01
   1.4195284e-02   1.9544322e-02   5.3410714e-03   3.2055078e-03   1.8336661e+01   1.0014491e+01
   1.4257214e-02   1.9395928e-02   5.3184716e-03   3.0664052e-03   1.5345804e+01   9.8053634e+00
   1.4256647e-02   1.9261759e-02   5.3052724e-03   2.9481636e-03   1.2508564e+01   9.7605127e+00
   1.4179646e-02   1.9163025e-02   5.2991518e-03   2.8521162e-03   1.0125782e+01   9.6498380e+00
   1.4020073e-02   1.9121519e-02   5.2950486e-03   2.7787662e-03   8.2614243e+00   9.5242739e+00
   1.3779082e-02   1.9152576e-02   5.2868430e-03   2.7281802e-03   8.2172276e+00   9.6287435e+00
   1.3468181e-02   1.9262212e-02   5.2716222e-03   2.7010434e-03   8.0461188e+00   9.7318189e+00
   1.3113400e-02   1.9449095e-02   5.2525832e-03   2.6973032e-03   6.7536686e+00   9.8786743e+00
   1.2743414e-02   1.9698795e-02   5.2362108e-03   2.7160564e-03   5.6388082e+00   9.8988200e+00
   1.2378609e-02   1.9980563e-02   5.2297336e-03   2.7551400e-03   4.9379393e+00   9.9126205e+00
   1.2028261e-02   2.0255676e-02   5.2438006e-03   2.8103360e-03   5.0045760e+00   1.0240123e+01
   1.1699185e-02   2.0491130e-02   5.2919868e-03   2.8770582e-03   4.6884095e+00   1.0404949e+01
   1.1398561e-02   2.0662012e-02   5.3892886e-03   2.9524562e-03   3.8728879e+00   1.0431708e+01
   1.1129358e-02   2.0751132e-02   5.5536286e-03   3.0349674e-03   3.7281736e+00   1.0335774e+01
   1.0894604e-02   2.0742720e-02   5.8052560e-03   3.1236694e-03   3.7815412e+00   1.0207546e+01
   1.0696865e-02   2.0618062e-02   6.1647228e-03   3.2185282e-03   3.7436951e+00   1.0348943e+01
   1.0534672e-02   2.0372400e-02   6.6550778e-03   3.3187342e-03   3.7078984e+00   1.0407920e+01
   1.0401500e-02   2.0019530e-02   7.3013632e-03   3.4217612e-03   3.5231434e+00   1.0904638e+01
   1.0285629e-02   1.9582436e-02   8.1257322e-03   3.5254316e-03   3.2358701e+00   1.2092509e+01
   1.0172085e-02   1.9087184e-02   9.1486748e-03   3.6286494e-03   2.9977506e+00   1.7673297e+01
   1.0039905e-02   1.8552427e-02   1.0390189e-02   3.7299564e-03   3.1316613e+00   3.2829704e+01
   9.8634044e-03   1.7981498e-02   1.1868113e-02   3.8276044e-03   3.3455684e+00   5.1990442e+01
   9.6196006e-03   1.7363476e-02   1.3596591e-02   3.9200626e-03   3.4098230e+00   7.0210642e+01
   9.2882732e-03   1.6686543e-02   1.5594645e-02   4.0060550e-03   3.1974012e+00   8.5887919e+01
   8.8596102e-03   1.5951412e-02   1.7896580e-02   4.0859052e-03   2.8150780e+00   9.4486166e+01
   8.3446030e-03   1.5170339e-02   2.0543436e-02   4.1605726e-03   2.8653439e+00   9.9407282e+01
   7.7652306e-03   1.4366818e-02   2.3579958e-02   4.2283158e-03   3.0095765e+00   1.0391729e+02
   7.1474986e-03   1.3577753e-02   2.7059318e-02   4.2863652e-03   2.9618028e+00   1.0715320e+02
   6.5196146e-03   1.2841283e-02   3.1035304e-02   4.3333384e-03   2.7561345e+00   1.0936283e+02
   5.9061530e-03   1.2185151e-02   3.5549998e-02   4.3682966e-03   2.6619603e+00   1.1034847e+02
   5.3302794e-03   1.1626969e-02   4.0623520e-02   4.3938042e-03   2.6660597e+00   1.1087117e+02
   4.8190592e-03   1.1172507e-02   4.6261446e-02   4.4157864e-03   2.6452747e+00   1.1119910e+02
   4.4070860e-03   1.0815993e-02   5.2484432e-02   4.4383888e-03   2.8367861e+00   1.1143767e+02
   4.1333874e-03   1.0548410e-02   5.9322094e-02   4.4624204e-03   2.8349885e+00   1.1142047e+02
   4.0358412e-03   1.0360374e-02   6.6777078e-02   4.4843110e-03   2.7362029e+00   1.1085884e+02
   4.1507336e-03   1.0237216e-02   7.4828660e-02   4.4979044e-03   2.8333761e+00   1.1017774e+02
   4.5110830e-03   1.0161691e-02   8.3444460e-02   4.4983336e-03   2.7096268e+00   1.0910250e+02
   5.1461952e-03   1.0118733e-02   9.2575096e-02   4.4837052e-03   2.3279165e+00   1.0835252e+02
   6.0817902e-03   1.0093106e-02   1.0211756e-01   4.4537182e-03   2.1247098e+00   1.0822289e+02
   7.3379556e-03   1.0063668e-02   1.1188490e-01   4.4072772e-03   2.0604107e+00   1.0807344e+02
   8.9329614e-03   1.0006936e-02   1.2164218e-01   4.3454326e-03   1.9301364e+00   1.0815620e+02
   1.0888348e-02   9.9166710e-03   1.3113758e-01   4.2724534e-03   1.7885588e+00   1.0823130e+02
   1.3225790e-02   9.8042302e-03   1.4010004e-01   4.1920868e-03   1.6238285e+00   1.0844501e+02
   1.5960047e-02   9.6894186e-03   1.4816987e-01   4.1061664e-03   1.4793868e+00   1.0883638e+02
   1.9093281e-02   9.6035856e-03   1.5492049e-01   4.0160206e-03   1.4603912e+00   1.0913482e+02
   2.2611906e-02   9.5780368e-03   1.6004234e-01   3.9232800e-03   1.5060885e+00   1.0967237e+02
   2.6482948e-02   9.6333966e-03   1.6332421e-01   3.8291484e-03   1.4877564e+00   1.1019849e+02
   3.0650008e-02   9.7798674e-03   1.6454111e-01   3.7347840e-03   1.5796949e+00   1.1075330e+02
   3.5028004e-02   1.0017485e-02   1.6353212e-01   3.6416950e-03   1.5793461e+00   1.1152424e+02
   3.9497502e-02   1.0337708e-02   1.6030195e-01   3.5533380e-03   1.4501070e+00   1.1221225e+02
   4.3905804e-02   1.0722794e-02   1.5501052e-01   3.4746836e-03   1.4696647e+00   1.1275866e+02
   4.8084118e-02   1.1147099e-02   1.4794345e-01   3.4084032e-03   1.3510649e+00   1.1321626e+02
   5.1886354e-02   1.1578986e-02   1.3950666e-01   3.3548830e-03   1.2919546e+00   1.1367981e+02
   5.5213992e-02   1.1983239e-02   1.3011254e-01   3.3139242e-03   5.4810032e-01   1.1413524e+02
   5.8008828e-02   1.2326759e-02   1.2010731e-01   3.2850440e-03   4.5383643e-01   1.1449552e+02
   6.0233870e-02   1.2588128e-02   1.0981930e-01   3.2667872e-03   3.3058841e+00   1.1482752e+02
   6.1854668e-02   1.2759693e-02   9.9547278e-02   3.2570418e-03   6.5496613e+00   1.1510402e+02
   6.2825198e-02   1.2840982e-02   8.9534608e-02   3.2540920e-03   8.7067892e+00   1.1529613e+02
   6.3091610e-02   1.2837302e-02   7.9953394e-02   3.2560550e-03   9.4134459e+00   1.1543224e+02
   6.2644244e-02   1.2749634e-02   7.0913654e-02   3.2610380e-03   8.8609859e+00   1.1553911e+02
   6.1549318e-02   1.2578016e-02   6.2506232e-02   3.2668822e-03   8.9205089e+00   1.1561468e+02
   5.9924910e-02   1.2335063e-02   5.4796206e-02   3.2718310e-03   8.7281732e+00   1.1564638e+02
   5.7911872e-02   1.2034273e-02   4.7805624e-02   3.2756260e-03   7.0987517e+00   1.1567096e+02
   5.5659720e-02   1.1693553e-02   4.1511562e-02   3.2776706e-03   4.9318805e+00   1.1564354e+02
   5.3334674e-02   1.1338342e-02   3.5859676e-02   3.2776676e-03   4.1728667e+00   1.1560199e+02
   5.1088254e-02   1.0986178e-02   3.0802920e-02   3.2755198e-03   4.1423398e+00   1.1555173e+02
   4.9027584e-02   1.0645969e-02   2.6309978e-02   3.2695506e-03   3.6546668e+00   1.1546437e+02
   4.7229912e-02   1.0317406e-02   2.2342466e-02   3.2571788e-03   3.5992678e+00   1.1537594e+02
   4.5745254e-02   9.9926436e-03   1.8857767e-02   3.2349676e-03   3.6855806e+00   1.1524605e+02
   4.4602098e-02   9.6584032e-03   1.5825902e-02   3.2002492e-03   3.5920771e+00   1.1510347e+02
   4.3813522e-02   9.3015390e-03   1.3223305e-02   3.1505260e-03   3.3453958e+00   1.1491965e+02
   4.3366454e-02   8.9171716e-03   1.1019973e-02   3.0837282e-03   3.6386563e+00   1.1473206e+02
   4.3211926e-02   8.5050490e-03   9.1793718e-03   3.0013210e-03   4.3524723e+00   1.1449617e+02
   4.3273888e-02   8.0728500e-03   7.6671100e-03   2.9056772e-03   4.7997694e+00   1.1418091e+02
   4.3447590e-02   7.6315854e-03   6.4531238e-03   2.7986628e-03   5.3244500e+00   1.1391210e+02
   4.3632124e-02   7.1865554e-03   5.5064346e-03   2.6819836e-03   5.5603730e+00   1.1351457e+02
   4.3790452e-02   6.7402246e-03   4.7952068e-03   2.5565796e-03   5.8566184e+00   1.1302700e+02
   4.3919096e-02   6.2958950e-03   4.2863210e-03   2.4235512e-03   6.2859572e+00   1.1254417e+02
   4.4004220e-02   5.8599020e-03   3.9446492e-03   2.2846702e-03   6.6770976e+00   1.1201624e+02
   4.4019132e-02   5.4379296e-03   3.7368878e-03   2.1423322e-03   7.1678995e+00   1.1152461e+02
   4.3938472e-02   5.0354164e-03   3.6354648e-03   1.9994197e-03   7.4236359e+00   1.1105711e+02
   4.3766754e-02   4.6574846e-03   3.6191514e-03   1.8596799e-03   8.1919210e+00   1.1058862e+02
   4.3526374e-02   4.3054696e-03   3.6700060e-03   1.7271442e-03   8.9531371e+00   1.1007810e+02
   4.3237384e-02   3.9797506e-03   3.7715902e-03   1.6066937e-03   9.0763255e+00   1.0957751e+02
   4.2917894e-02   3.6838454e-03   3.9086098e-03   1.5046177e-03   9.3399464e+00   1.0904696e+02
   4.2581548e-02   3.4252820e-03   4.0666676e-03   1.4265738e-03   9.5543945e+00   1.0843709e+02
   4.2244160e-02   3.2099730e-03   4.2329766e-03   1.3778394e-03   9.6359653e+00   1.0770420e+02
   4.1931726e-02   3.0407074e-03   4.3967254e-03   1.3647596e-03   9.6758053e+00   1.0684948e+02
   4.1674114e-02   2.9181560e-03   4.5489042e-03   1.3956434e-03   9.7061591e+00   1.0615626e+02
   4.1490522e-02   2.8390510e-03   4.6805448e-03   1.4823959e-03   9.7927487e+00   1.0529972e+02
   4.1375674e-02   2.7988714e-03   4.7819412e-03   1.6410526e-03   9.8562995e+00   1.0429682e+02
   4.1295958e-02   2.7920390e-03   4.8462050e-03   1.8908113e-03   1.0011425e+01   1.0340195e+02
   4.1212110e-02   2.8119250e-03   4.8713506e-03   2.2520572e-03   1.0055360e+01   1.0243972e+02
   4.1104540e-02   2.8527496e-03   4.8561794e-03   2.7452786e-03   1.0128996e+01   1.0160591e+02
   4.0963480e-02   2.9081036e-03   4.7985124e-03   3.3913030e-03   1.0437516e+01   1.0050969e+02
   4.0785210e-02   2.9716790e-03   4.6988514e-03   4.2109744e-03   1.0600057e+01   9.9447782e+01
   4.0584460e-02   3.0388000e-03   4.5604004e-03   5.2243146e-03   1.0575790e+01   9.8408508e+01
   4.0379618e-02   3.1051504e-03   4.3876972e-03   6.4497932e-03   1.0546723e+01   9.7047476e+01
   4.0194734e-02   3.1663414e-03   4.1871534e-03   7.9034318e-03   1.0553149e+01   9.6098757e+01
   4.0073134e-02   3.2183428e-03   3.9663070e-03   9.5981520e-03   1.0572655e+01   9.4903455e+01
   4.0049010e-02   3.2562644e-03   3.7335648e-03   1.1542052e-02   1.0563111e+01   9.3459544e+01
   4.0134318e-02   3.2756922e-03   3.4981010e-03   1.3732302e-02   1.0526974e+01   9.2279069e+01
   4.0325124e-02   3.2753114e-03   3.2707804e-03   1.6156235e-02   1.0593585e+01   9.0887674e+01
   4.0588924e-02   3.2554402e-03   3.0657610e-03   1.8796719e-02   1.0639000e+01   8.9208200e+01
   4.0873746e-02   3.2173262e-03   2.8987984e-03   2.1631168e-02   1.0457807e+01   8.7620085e+01
   4.1140880e-02   3.1638956e-03   2.7853938e-03   2.4628990e-02   1.0349507e+01   8.6439331e+01
   4.1368038e-02   3.0990420e-03   2.7436952e-03   2.7743176e-02   1.0371979e+01   8.5001816e+01
   4.1518078e-02   3.0260082e-03   2.7973576e-03   3.0927240e-02   1.0404037e+01   8.3443015e+01
   4.1540648e-02   2.9458142e-03   2.9729516e-03   3.4155788e-02   1.0321726e+01   8.2088567e+01
   4.1400434e-02   2.8584944e-03   3.2977468e-03   3.7400568e-02   1.0017098e+01   8.0585144e+01
   4.1060994e-02   2.7646518e-03   3.8022652e-03   4.0613476e-02   9.9529845e+00   7.9172476e+01
   4.0505684e-02   2.6654806e-03   4.5236264e-03   4.3725770e-02   9.8341738e+00   7.7790547e+01
   3.9796946e-02   2.5650426e-03   5.5019760e-03   4.6642600e-02   9.3512194e+00   7.6395293e+01
   3.9032894e-02   2.4705518e-03   6.7750658e-03   4.9235934e-02   9.1710413e+00   7.4555130e+01
   3.8286006e-02   2.3886654e-03   8.3813072e-03   5.1359326e-02   9.1521419e+00   7.2464017e+01
   3.7609232e-02   2.3250114e-03   1.0364574e-02   5.2888056e-02   9.0970397e+00   7.0088666e+01
   3.7052428e-02   2.2858606e-03   1.2774662e-02   5.3738124e-02   9.0670729e+00   6.7141916e+01
   3.6681830e-02   2.2774944e-03   1.5660032e-02   5.3870036e-02   9.0164742e+00   6.4990001e+01
   3.6563772e-02   2.3046142e-03   1.9063908e-02   5.3282752e-02   8.8697732e+00   6.2936074e+01
   3.6742568e-02   2.3693726e-03   2.3029262e-02   5.2026346e-02   8.4179592e+00   6.0721346e+01
   3.7251506e-02   2.4724036e-03   2.7595888e-02   5.0204180e-02   8.0453338e+00   5.8356034e+01
   3.8105018e-02   2.6151172e-03   3.2788350e-02   4.7919182e-02   7.6081826e+00   5.4843754e+01
   3.9301490e-02   2.7994294e-03   3.8601114e-02   4.5252994e-02   7.0657545e+00   5.1281101e+01
   4.0825014e-02   3.0276660e-03   4.4999658e-02   4.2279096e-02   6.6648233e+00   4.7113586e+01
   4.2636586e-02   3.3038558e-03   5.1927286e-02   3.9079608e-02   6.1057472e+00   4.1720593e+01
   4.4688060e-02   3.6317700e-03   5.9300672e-02   3.5752706e-02   5.8125924e+00   3.6771007e+01
   4.6915518e-02   4.0136682e-03   6.6993302e-02   3.2397200e-02   5.6413666e+00   3.2465919e+01
   4.9218606e-02   4.4516170e-03   7.4818216e-02   2.9113074e-02   5.2501630e+00   2.8929232e+01
   5.1476246e-02   4.9460878e-03   8.2542538e-02   2.5997130e-02   5.1092786e+00   2.5504573e+01
   5.3621532e-02   5.4963282e-03   8.9889426e-02   2.3129304e-02   5.1294957e+00   2.1104464e+01
   5.5679128e-02   6.1060426e-03   9.6534576e-02   2.0567342e-02   5.0163805e+00   1.8345403e+01
   5.7696118e-02   6.7840576e-03   1.0208434e-01   1.8346293e-02   4.9082614e+00   1.7036826e+01
   5.9691240e-02   7.5463348e-03   1.0608121e-01   1.6483111e-02   5.0015243e+00   1.5456309e+01
   6.1689564e-02   8.4219932e-03   1.0815121e-01   1.4977887e-02   5.1172263e+00   1.4441141e+01
   6.3755758e-02   9.4493062e-03   1.0810779e-01   1.3818794e-02   5.0362406e+00   1.4044760e+01
   6.5965992e-02   1.0670484e-02   1.0599199e-01   1.2986082e-02   4.7567411e+00   1.3494372e+01
   6.8380022e-02   1.2126611e-02   1.0205682e-01   1.2456399e-02   4.7360715e+00   1.1971635e+01
   7.1046392e-02   1.3851293e-02   9.6636564e-02   1.2206054e-02   4.8097913e+00   1.0964209e+01
   7.4006044e-02   1.5866516e-02   9.0112176e-02   1.2204917e-02   4.5942154e+00   1.0243498e+01
   7.7276192e-02   1.8179428e-02   8.2889254e-02   1.2414642e-02   7.0291741e+00   9.2195206e+00
   8.0813398e-02   2.0781414e-02   7.5316250e-02   1.2787154e-02   1.3670249e+01   9.0191437e+00
   8.4503704e-02   2.3643080e-02   6.7686322e-02   1.3264889e-02   2.4177230e+01   8.4665465e+00
   8.8172316e-02   2.6713958e-02   6.0263180e-02   1.3790527e-02   4.2780285e+01   7.9980138e+00
   9.1571976e-02   2.9918418e-02   5.3273130e-02   1.4315395e-02   6.4676673e+01   7.7839446e+00
   9.4426172e-02   3.3151772e-02   4.6889982e-02   1.4801753e-02   7.8210494e+01   6.8641235e+00
   9.6507248e-02   3.6278556e-02   4.1232828e-02   1.5214034e-02   8.6631496e+01   6.5292838e+00
   9.7668598e-02   3.9129176e-02   3.6370218e-02   1.5515068e-02   9.4630156e+01   6.3589896e+00
   9.7838654e-02   4.1524024e-02   3.2328830e-02   1.5683352e-02   1.0032397e+02   5.8752534e+00
   9.6974364e-02   4.3299352e-02   2.9098592e-02   1.5715902e-02   1.0459303e+02   5.7714202e+00
   9.5026506e-02   4.4346208e-02   2.6635190e-02   1.5615124e-02   1.0726204e+02   5.0472650e+00
   9.1959206e-02   4.4626346e-02   2.4876066e-02   1.5387116e-02   1.0873295e+02   4.4884483e+00
   8.7829426e-02   4.4146514e-02   2.3745624e-02   1.5042978e-02   1.1006873e+02   4.3130906e+00
   8.2836168e-02   4.2966758e-02   2.3149694e-02   1.4600528e-02   1.1097248e+02   3.6566759e+00
   7.7221996e-02   4.1185018e-02   2.2976950e-02   1.4082023e-02   1.1165720e+02   3.5020654e+00
   7.1188658e-02   3.8910704e-02   2.3105584e-02   1.3507853e-02   1.1182318e+02   2.9026331e+00
   6.4901140e-02   3.6263868e-02   2.3403404e-02   1.2897813e-02   1.1141591e+02   2.1202201e+00
   5.8483130e-02   3.3374876e-02   2.3742056e-02   1.2271463e-02   1.1086085e+02   2.1685896e+00
   5.2059018e-02   3.0378098e-02   2.4009942e-02   1.1641516e-02   1.1015171e+02   1.8823787e+00
   4.5777896e-02   2.7391534e-02   2.4113218e-02   1.1013579e-02   1.0926026e+02   1.4897402e+00
   3.9771064e-02   2.4517696e-02   2.4018564e-02   1.0389167e-02   1.0862814e+02   1.1624996e+00
   3.4141156e-02   2.1840748e-02   2.3754352e-02   9.7707858e-03   1.0845373e+02   8.0611581e-01
   2.8963160e-02   1.9419265e-02   2.3361756e-02   9.1672818e-03   1.0833986e+02   7.1124085e-01
   2.4281344e-02   1.7294684e-02   2.2881480e-02   8.5861414e-03   1.0818397e+02   7.0027534e-01
   2.0116008e-02   1.5492686e-02   2.2339388e-02   8.0312944e-03   1.0803259e+02   7.2624827e-01
   1.6470517e-02   1.4025791e-02   2.1739392e-02   7.5096112e-03   1.0790440e+02   6.9862521e-01
   1.3338672e-02   1.2893436e-02   2.1081728e-02   7.0294996e-03   1.0794438e+02   7.5345592e-01
   1.0704208e-02   1.2080339e-02   2.0370650e-02   6.5971428e-03   1.0820213e+02   7.2870405e-01
   8.5394190e-03   1.1557535e-02   1.9607894e-02   6.2161870e-03   1.0844809e+02   6.6844063e-01
   6.8068450e-03   1.1285971e-02   1.8801724e-02   5.8879890e-03   1.0864391e+02   5.2049872e-01
   5.4607158e-03   1.1219245e-02   1.7971405e-02   5.6099246e-03   1.0882283e+02   4.5989066e-01
   4.4509330e-03   1.1299606e-02   1.7128859e-02   5.3757414e-03   1.0898672e+02   5.5733817e-01
   3.7268336e-03   1.1467150e-02   1.6276598e-02   5.1780094e-03   1.0920743e+02   4.2265669e-01
   3.2390392e-03   1.1670255e-02   1.5418140e-02   5.0120090e-03   1.0933561e+02   1.4154261e+00
   2.9415522e-03   1.1865283e-02   1.4563394e-02   4.8767206e-03   1.0928175e+02   2.8493381e+00
   2.7926356e-03   1.2023491e-02   1.3728615e-02   4.7703966e-03   1.0918752e+02   4.9030739e+00
   2.7560604e-03   1.2135005e-02   1.2929245e-02   4.6901290e-03   1.0906280e+02   8.8182687e+00
   2.8023584e-03   1.2200380e-02   1.2176863e-02   4.6322136e-03   1.0877183e+02   1.2075065e+01
   2.9067754e-03   1.2219671e-02   1.1480549e-02   4.5913930e-03   1.0842471e+02   1.4067401e+01
   3.0473372e-03   1.2191101e-02   1.0844800e-02   4.5621004e-03   1.0784839e+02   1.5186420e+01
   3.2041456e-03   1.2116570e-02   1.0267486e-02   4.5382254e-03   1.0713064e+02   1.5969011e+01
   3.3612750e-03   1.2002042e-02   9.7403800e-03   4.5158390e-03   1.0644498e+02   1.6808126e+01
   3.5068404e-03   1.1856309e-02   9.2520282e-03   4.4938156e-03   1.0546686e+02   1.6607878e+01
   3.6318306e-03   1.1686796e-02   8.7953486e-03   4.4694780e-03   1.0443953e+02   1.5490843e+01
   3.7332392e-03   1.1494263e-02   8.3702398e-03   4.4407628e-03   1.0337152e+02   1.3788894e+01
   3.8130734e-03   1.1277615e-02   7.9763858e-03   4.4080078e-03   1.0216710e+02   1.2319142e+01
   3.8736184e-03   1.1040350e-02   7.6085258e-03   4.3712364e-03   1.0086772e+02   1.1575045e+01
   3.9149624e-03   1.0788809e-02   7.2599534e-03   4.3293048e-03   9.9635849e+01   1.1160344e+01
   3.9348564e-03   1.0528877e-02   6.9259210e-03   4.2791620e-03   9.8681341e+01   1.0873040e+01
   3.9301230e-03   1.0265314e-02   6.6030844e-03   4.2190170e-03   9.7299234e+01   1.0613431e+01
   3.8994578e-03   1.0000049e-02   6.2910450e-03   4.1522190e-03   9.5642099e+01   1.0609657e+01
   3.8462758e-03   9.7292404e-03   5.9935382e-03   4.0862772e-03   9.4301380e+01   1.0714349e+01
   3.7773742e-03   9.4495410e-03   5.7160318e-03   4.0300040e-03   9.2954478e+01   1.0944355e+01
   3.7000598e-03   9.1653334e-03   5.4631090e-03   3.9908636e-03   9.1456837e+01   1.1380130e+01
   3.6211168e-03   8.8852880e-03   5.2368602e-03   3.9738800e-03   8.9851890e+01   1.1488070e+01
   3.5472930e-03   8.6219034e-03   5.0374620e-03   3.9812556e-03   8.8209922e+01   1.1687667e+01
   3.4849858e-03   8.3900644e-03   4.8652610e-03   4.0140736e-03   8.6371581e+01   1.2331570e+01
   3.4389784e-03   8.2000146e-03   4.7200998e-03   4.0734742e-03   8.4293814e+01   1.2729183e+01
   3.4124286e-03   8.0560354e-03   4.5992246e-03   4.1599902e-03   8.2867818e+01   1.2951015e+01
   3.4068812e-03   7.9595538e-03   4.4983218e-03   4.2732904e-03   8.1698481e+01   1.3096564e+01
   3.4222078e-03   7.9097454e-03   4.4139518e-03   4.4136748e-03   7.9922222e+01   1.3416713e+01
   3.4572052e-03   7.9013532e-03   4.3442210e-03   4.5850124e-03   7.8342016e+01   1.3833049e+01
   3.5117860e-03   7.9255594e-03   4.2874388e-03   4.7913270e-03   7.6666855e+01   1.3909208e+01
   3.5872218e-03   7.9722796e-03   4.2418528e-03   5.0346116e-03   7.4979250e+01   1.4101265e+01
   3.6834492e-03   8.0332792e-03   4.2055004e-03   5.3214644e-03   7.3303111e+01   1.4145624e+01
   3.7996372e-03   8.1064038e-03   4.1749178e-03   5.6637044e-03   7.1223617e+01   1.4164584e+01
   3.9354700e-03   8.1939854e-03   4.1468424e-03   6.0716600e-03   6.9521002e+01   1.4369100e+01
   4.0901816e-03   8.2983792e-03   4.1192210e-03   6.5526188e-03   6.7806715e+01   1.4351880e+01
   4.2622076e-03   8.4196970e-03   4.0915178e-03   7.1123962e-03   6.5618782e+01   1.4349554e+01
   4.4484044e-03   8.5510090e-03   4.0662446e-03   7.7552936e-03   6.2987921e+01   1.4342000e+01
   4.6436684e-03   8.6808698e-03   4.0465012e-03   8.4826304e-03   6.0407841e+01   1.4311721e+01
   4.8419724e-03   8.8042446e-03   4.0335666e-03   9.2887770e-03   5.8193027e+01   1.4340986e+01
   5.0350576e-03   8.9207804e-03   4.0274578e-03   1.0161064e-02   5.6499556e+01   1.4330319e+01
   5.2135876e-03   9.0281676e-03   4.0277852e-03   1.1083070e-02   5.4724801e+01   1.4287917e+01
   5.3728494e-03   9.1232968e-03   4.0340184e-03   1.2037375e-02   5.2368847e+01   1.4267194e+01
   5.5132878e-03   9.2111916e-03   4.0442598e-03   1.3005766e-02   5.1239904e+01   1.4316654e+01
   5.6361778e-03   9.3068084e-03   4.0550162e-03   1.3961610e-02   5.0408661e+01   1.4271996e+01
   5.7403266e-03   9.4213962e-03   4.0631740e-03   1.4870361e-02   4.8719380e+01   1.4237053e+01
   5.8261712e-03   9.5668588e-03   4.0668332e-03   1.5699152e-02   4.7315141e+01   1.4294484e+01
   5.9022064e-03   9.7657224e-03   4.0647012e-03   1.6418032e-02   4.5874359e+01   1.4244130e+01
   5.9802294e-03   1.0037364e-02   4.0574454e-03   1.6989970e-02   4.4615747e+01   1.4203982e+01
   6.0693194e-03   1.0391136e-02   4.0484912e-03   1.7373201e-02   4.3016822e+01   1.4009849e+01
   6.1754876e-03   1.0831332e-02   4.0415688e-03   1.7548010e-02   4.1216681e+01   1.3789413e+01
   6.3029810e-03   1.1358608e-02   4.0388282e-03   1.7515190e-02   3.9526418e+01   1.3730408e+01
   6.4570184e-03   1.1979618e-02   4.0413732e-03   1.7282706e-02   3.6956167e+01   1.3541813e+01
   6.6431168e-03   1.2708972e-02   4.0502544e-03   1.6879484e-02   3.4633461e+01   1.3443089e+01
   6.8650374e-03   1.3557512e-02   4.0662850e-03   1.6346782e-02   3.2764165e+01   1.2785750e+01
   7.1233320e-03   1.4535400e-02   4.0895516e-03   1.5715952e-02   3.0972830e+01   1.1726146e+01
   7.4135184e-03   1.5656666e-02   4.1191524e-03   1.5006576e-02   2.9152640e+01   1.1170102e+01
   7.7263898e-03   1.6934024e-02   4.1527026e-03   1.4237082e-02   2.7598882e+01   1.0389626e+01
   8.0493594e-03   1.8376366e-02   4.1871244e-03   1.3430784e-02   2.6283641e+01   9.6703169e+00
   8.3676074e-03   1.9982327e-02   4.2200312e-03   1.2608484e-02   2.4861284e+01   9.1809080e+00
   8.6689172e-03   2.1734784e-02   4.2506450e-03   1.1788181e-02   2.3821000e+01   8.7800310e+00
   8.9486604e-03   2.3602980e-02   4.2807856e-03   1.0986383e-02   2.1690035e+01   8.8777173e+00
   9.2070996e-03   2.5550888e-02   4.3137060e-03   1.0212397e-02   1.9571237e+01   8.9156465e+00
   9.4486420e-03   2.7550072e-02   4.3522694e-03   9.4716376e-03   1.7946389e+01   8.9197294e+00
   9.6832146e-03   2.9578928e-02   4.3980836e-03   8.7706582e-03   1.5949675e+01   8.8787640e+00
   9.9190502e-03   3.1605918e-02   4.4517356e-03   8.1142166e-03   1.4750913e+01   8.7751859e+00
   1.0158493e-02   3.3593138e-02   4.5153828e-03   7.5029470e-03   1.2192799e+01   8.6621609e+00
   1.0401696e-02   3.5511352e-02   4.5929194e-03   6.9371468e-03   9.3818300e+00   8.2282596e+00
   1.0649456e-02   3.7326382e-02   4.6885472e-03   6.4178326e-03   8.0465314e+00   8.2508400e+00
   1.0904590e-02   3.8989144e-02   4.8065294e-03   5.9429456e-03   6.8749128e+00   8.2770351e+00
   1.1168643e-02   4.0446446e-02   4.9499352e-03   5.5079188e-03   6.4674097e+00   7.7624475e+00
   1.1440255e-02   4.1653722e-02   5.1206742e-03   5.1082782e-03   6.1742520e+00   7.5923545e+00
   1.1720225e-02   4.2579336e-02   5.3205896e-03   4.7407386e-03   5.7560504e+00   7.5500561e+00
   1.2010313e-02   4.3199880e-02   5.5504660e-03   4.4034382e-03   5.2188494e+00   7.5589890e+00
   1.2307345e-02   4.3504056e-02   5.8080376e-03   4.0962318e-03   4.6221823e+00   7.5882099e+00
   1.2601391e-02   4.3493608e-02   6.0885520e-03   3.8213668e-03   4.3701183e+00   7.6560520e+00
   1.2877364e-02   4.3185894e-02   6.3876014e-03   3.5810880e-03   3.8937044e+00   7.7984459e+00
   1.3116858e-02   4.2611704e-02   6.7014322e-03   3.3757904e-03   3.5793335e+00   7.9187896e+00
   1.3306377e-02   4.1810802e-02   7.0278540e-03   3.2054864e-03   3.3864157e+00   8.3997784e+00
   1.3445840e-02   4.0837640e-02   7.3709214e-03   3.0701488e-03   3.1420910e+00   8.5804670e+00
   1.3537990e-02   3.9743260e-02   7.7410078e-03   2.9690470e-03   3.1434536e+00   8.6735275e+00
   1.3578441e-02   3.8567240e-02   8.1483410e-03   2.9008752e-03   3.0486354e+00   8.7387175e+00
   1.3560840e-02   3.7346432e-02   8.5974970e-03   2.8636294e-03   2.8453033e+00   8.5914437e+00
   1.3485305e-02   3.6100088e-02   9.0885596e-03   2.8542174e-03   2.8484124e+00   8.5359092e+00
   1.3363477e-02   3.4837190e-02   9.6185754e-03   2.8683236e-03   2.7876710e+00   8.4418397e+00
   1.3207627e-02   3.3568144e-02   1.0178813e-02   2.9020354e-03   2.3210843e+00   9.0256626e+00
   1.3021258e-02   3.2291558e-02   1.0758441e-02   2.9532060e-03   2.0521573e+00   1.3258402e+01
   1.2808092e-02   3.1015842e-02   1.1350484e-02   3.0191418e-03   2.1003507e+00   2.5858862e+01
   1.2576582e-02   2.9775148e-02   1.1952105e-02   3.0961482e-03   2.1233444e+00   4.0228074e+01
   1.2336297e-02   2.8607644e-02   1.2562821e-02   3.1807244e-03   2.0216665e+00   5.2376667e+01
   1.2091026e-02   2.7537350e-02   1.3182208e-02   3.2684858e-03   2.0447583e+00   7.0038458e+01
   1.1835955e-02   2.6562424e-02   1.3808609e-02   3.3549462e-03   2.3797518e+00   8.6939896e+01
   1.1560265e-02   2.5655076e-02   1.4439866e-02   3.4365274e-03   2.1737036e+00   9.7068276e+01
   1.1254342e-02   2.4778618e-02   1.5073952e-02   3.5100704e-03   1.9569784e+00   1.0397755e+02
   1.0924276e-02   2.3907552e-02   1.5703747e-02   3.5728504e-03   1.9379998e+00   1.0841600e+02
   1.0586689e-02   2.3015534e-02   1.6312309e-02   3.6225272e-03   1.5226321e+00   1.1158138e+02
   1.0262160e-02   2.2075024e-02   1.6880484e-02   3.6578780e-03   1.4441034e+00   1.1355408e+02
   9.9804956e-03   2.1092674e-02   1.7394110e-02   3.6791770e-03   1.4933498e+00   1.1465468e+02
   9.7752598e-03   2.0103858e-02   1.7841057e-02   3.6881424e-03   1.6042721e+00   1.1514044e+02
   9.6833476e-03   1.9146526e-02   1.8217744e-02   3.6876314e-03   1.8040642e+00   1.1499447e+02
   9.7463808e-03   1.8254498e-02   1.8531562e-02   3.6806466e-03   1.8930691e+00   1.1507225e+02
   1.0012968e-02   1.7451695e-02   1.8790302e-02   3.6707160e-03   1.9945742e+00   1.1463703e+02
   1.0539814e-02   1.6748454e-02   1.9001350e-02   3.6614208e-03   1.8931517e+00   1.1390335e+02
   1.1381560e-02   1.6142805e-02   1.9167038e-02   3.6554750e-03   2.0102608e+00   1.1308468e+02
   1.2584649e-02   1.5625768e-02   1.9285449e-02   3.6548922e-03   2.0503846e+00   1.1161031e+02
   1.4184525e-02   1.5183051e-02   1.9359180e-02   3.6608566e-03   1.8662775e+00   1.1044634e+02
   1.6207581e-02   1.4790333e-02   1.9387545e-02   3.6743248e-03   1.8740984e+00   1.0976331e+02
   1.8672223e-02   1.4427181e-02   1.9358467e-02   3.6961536e-03   1.6749395e+00   1.0919953e+02
   2.1584470e-02   1.4091873e-02   1.9251943e-02   3.7271054e-03   1.5760578e+00   1.0920477e+02
   2.4933784e-02   1.3790100e-02   1.9054087e-02   3.7684424e-03   1.5624363e+00   1.0947458e+02
   2.8688338e-02   1.3534597e-02   1.8761658e-02   3.8218248e-03   1.4356613e+00   1.0975546e+02
   3.2793106e-02   1.3346582e-02   1.8379921e-02   3.8885182e-03   1.5087081e+00   1.1024112e+02
   3.7166628e-02   1.3240631e-02   1.7936289e-02   3.9688356e-03   1.4092693e+00   1.1090011e+02
   4.1707786e-02   1.3219585e-02   1.7471090e-02   4.0625184e-03   1.3506592e+00   1.1157784e+02
   4.6289912e-02   1.3276050e-02   1.7018678e-02   4.1670794e-03   1.3748400e+00   1.1235300e+02
   5.0751910e-02   1.3394343e-02   1.6612738e-02   4.2768862e-03   1.3740628e+00   1.1311964e+02
   5.4918926e-02   1.3551388e-02   1.6280285e-02   4.3852536e-03   1.4220503e+00   1.1369218e+02
   5.8608684e-02   1.3717374e-02   1.6034265e-02   4.4854228e-03   1.3644017e+00   1.1436526e+02
   6.1662590e-02   1.3861094e-02   1.5879387e-02   4.5719008e-03   1.2463954e+00   1.1491998e+02
   6.3974516e-02   1.3957892e-02   1.5814467e-02   4.6406338e-03   3.5775364e-01   1.1524644e+02
   6.5451900e-02   1.3994571e-02   1.5839464e-02   4.6881108e-03   8.8012252e-01   1.1555741e+02
   6.6037042e-02   1.3973112e-02   1.5958914e-02   4.7129566e-03   4.3310390e+00   1.1575744e+02
   6.5773928e-02   1.3911973e-02   1.6171861e-02   4.7152750e-03   7.3689185e+00   1.1602556e+02
   6.4775974e-02   1.3828673e-02   1.6464803e-02   4.6944154e-03   8.8176798e+00   1.1626393e+02
   6.3168318e-02   1.3726263e-02   1.6817244e-02   4.6512542e-03   9.1053917e+00   1.1639192e+02
   6.1093000e-02   1.3597912e-02   1.7208176e-02   4.5890196e-03   9.0008459e+00   1.1654198e+02
   5.8702296e-02   1.3434053e-02   1.7614145e-02   4.5101410e-03   8.9440043e+00   1.1657925e+02
   5.6133498e-02   1.3229144e-02   1.8009089e-02   4.4169464e-03   7.3150004e+00   1.1658509e+02
   5.3496972e-02   1.2979169e-02   1.8365416e-02   4.3125818e-03   5.2152247e+00   1.1658966e+02
   5.0876152e-02   1.2683470e-02   1.8651927e-02   4.2001798e-03   4.0551691e+00   1.1651196e+02
   4.8360392e-02   1.2352773e-02   1.8832962e-02   4.0826008e-03   3.2937369e+00   1.1639348e+02
   4.6049534e-02   1.2002830e-02   1.8879944e-02   3.9603252e-03   3.1041170e+00   1.1622732e+02
   4.4023180e-02   1.1644029e-02   1.8788854e-02   3.8319840e-03   3.1998813e+00   1.1606045e+02
   4.2335436e-02   1.1277238e-02   1.8569840e-02   3.6977592e-03   3.1827700e+00   1.1590258e+02
   4.1021652e-02   1.0897367e-02   1.8234374e-02   3.5590084e-03   3.2474838e+00   1.1567045e+02
   4.0094742e-02   1.0499465e-02   1.7805572e-02   3.4164742e-03   3.6085011e+00   1.1537333e+02
   3.9534442e-02   1.0077213e-02   1.7320232e-02   3.2711210e-03   3.7807060e+00   1.1503042e+02
   3.9286612e-02   9.6220244e-03   1.6814606e-02   3.1235464e-03   3.8130876e+00   1.1467001e+02
   3.9273080e-02   9.1331250e-03   1.6311687e-02   2.9733760e-03   4.3370925e+00   1.1427971e+02
   3.9417608e-02   8.6245576e-03   1.5825149e-02   2.8204136e-03   4.9066027e+00   1.1380998e+02
   3.9666866e-02   8.1155754e-03   1.5364549e-02   2.6639076e-03   5.3034891e+00   1.1332652e+02
   3.9980824e-02   7.6206772e-03   1.4930070e-02   2.5027576e-03   5.6477373e+00   1.1280546e+02
   4.0335976e-02   7.1479900e-03   1.4515916e-02   2.3354206e-03   5.9462147e+00   1.1223256e+02
   4.0737368e-02   6.6998516e-03   1.4120353e-02   2.1609428e-03   6.3620587e+00   1.1154010e+02
   4.1207538e-02   6.2759318e-03   1.3742801e-02   1.9815464e-03   6.6684682e+00   1.1076299e+02
   4.1768124e-02   5.8777536e-03   1.3376597e-02   1.8009572e-03   6.8392518e+00   1.0997533e+02
   4.2421574e-02   5.5107392e-03   1.3016400e-02   1.6255994e-03   6.9418438e+00   1.0890683e+02
   4.3144226e-02   5.1800546e-03   1.2664502e-02   1.4656801e-03   7.1817153e+00   1.0781777e+02
   4.3897650e-02   4.8860086e-03   1.2322471e-02   1.3325868e-03   7.7729393e+00   1.0697320e+02
   4.4637608e-02   4.6246018e-03   1.1986451e-02   1.2393969e-03   8.0437296e+00   1.0589988e+02
   4.5315994e-02   4.3891750e-03   1.1651301e-02   1.2003040e-03   8.0946245e+00   1.0461306e+02
   4.5880622e-02   4.1722504e-03   1.1311765e-02   1.2296379e-03   8.3076723e+00   1.0334272e+02
   4.6280474e-02   3.9692742e-03   1.0960902e-02   1.3430516e-03   8.4212581e+00   1.0174761e+02
   4.6470332e-02   3.7801230e-03   1.0587355e-02   1.5601768e-03   8.5834338e+00   9.9985953e+01
   4.6400068e-02   3.6054004e-03   1.0177191e-02   1.9064474e-03   9.0096869e+00   9.8250332e+01
   4.6048292e-02   3.4460042e-03   9.7254792e-03   2.4112442e-03   9.4628779e+00   9.6156419e+01
   4.5470292e-02   3.3056006e-03   9.2360270e-03   3.1053890e-03   9.6348612e+00   9.4376694e+01
   4.4756738e-02   3.1884996e-03   8.7109962e-03   4.0181744e-03   9.7260794e+00   9.3015082e+01
   4.3996854e-02   3.0971184e-03   8.1535212e-03   5.1759834e-03   9.8696951e+00   9.1788367e+01
   4.3299606e-02   3.0315760e-03   7.5721912e-03   6.6028400e-03   1.0010361e+01   9.1012194e+01
   4.2771310e-02   2.9898626e-03   6.9777262e-03   8.3197642e-03   1.0055210e+01   8.9896771e+01
   4.2480028e-02   2.9685522e-03   6.3791928e-03   1.0343990e-02   1.0051299e+01   8.8556085e+01
   4.2463432e-02   2.9646098e-03   5.7844090e-03   1.2685750e-02   1.0138459e+01   8.7127948e+01
   4.2732986e-02   2.9757650e-03   5.2034264e-03   1.5345999e-02   1.0175812e+01   8.5363090e+01
   4.3272488e-02   2.9998760e-03   4.6475912e-03   1.8316028e-02   1.0226573e+01   8.4205471e+01
   4.4043242e-02   3.0345130e-03   4.1270840e-03   2.1571564e-02   1.0377381e+01   8.3297235e+01
   4.4981384e-02   3.0755996e-03   3.6546702e-03   2.5071446e-02   1.0397234e+01   8.1896665e+01
   4.6012934e-02   3.1205206e-03   3.2467198e-03   2.8769750e-02   1.0414751e+01   8.0591737e+01
   4.7076044e-02   3.1698344e-03   2.9209240e-03   3.2620280e-02   1.0603602e+01   7.9328379e+01
   4.8116324e-02   3.2237680e-03   2.6981522e-03   3.6557328e-02   1.0700456e+01   7.7921551e+01
   4.9094308e-02   3.2817306e-03   2.6012752e-03   4.0489902e-02   1.0748997e+01   7.6925680e+01
   4.9996826e-02   3.3425496e-03   2.6532378e-03   4.4324092e-02   1.0631517e+01   7.6070672e+01
   5.0827970e-02   3.4066654e-03   2.8786666e-03   4.7974496e-02   1.0343461e+01   7.4678678e+01
   5.1615650e-02   3.4782826e-03   3.3053656e-03   5.1357266e-02   1.0326582e+01   7.2797529e+01
   5.2402550e-02   3.5613530e-03   3.9635938e-03   5.4382796e-02   1.0264025e+01   7.0840835e+01
   5.3219400e-02   3.6581366e-03   4.8859838e-03   5.6961002e-02   9.9165459e+00   6.8619097e+01
   5.4091514e-02   3.7706890e-03   6.1127326e-03   5.9002814e-02   9.7627472e+00   6.6838178e+01
   5.5056298e-02   3.9011998e-03   7.6911582e-03   6.0444710e-02   9.8443359e+00   6.5676531e+01
   5.6148636e-02   4.0515890e-03   9.6717870e-03   6.1287772e-02   9.7151322e+00   6.3995267e+01
   5.7382868e-02   4.2231140e-03   1.2110499e-02   6.1579140e-02   9.5677656e+00   6.2275223e+01
   5.8754418e-02   4.4183702e-03   1.5071252e-02   6.1368562e-02   9.4539433e+00   5.9675596e+01
   6.0233576e-02   4.6412974e-03   1.8618508e-02   6.0674432e-02   9.2234691e+00   5.6704640e+01
   6.1804540e-02   4.8971946e-03   2.2809078e-02   5.9499476e-02   9.0624199e+00   5.4205327e+01
   6.3483536e-02   5.1911152e-03   2.7696286e-02   5.7859280e-02   8.7503364e+00   5.0146831e+01
   6.5252660e-02   5.5254592e-03   3.3323110e-02   5.5781418e-02   8.5413668e+00   4.5603417e+01
   6.7063524e-02   5.9022314e-03   3.9717356e-02   5.3320548e-02   8.1160850e+00   4.1178412e+01
   6.8853548e-02   6.3196094e-03   4.6884052e-02   5.0531982e-02   7.4567299e+00   3.7454168e+01
   7.0559968e-02   6.7718548e-03   5.4792888e-02   4.7451858e-02   7.3548241e+00   3.4188809e+01
   7.2185960e-02   7.2548342e-03   6.3388394e-02   4.4123066e-02   7.3247126e+00   2.9630386e+01
   7.3772932e-02   7.7642994e-03   7.2586400e-02   4.0610146e-02   7.2155630e+00   2.6281563e+01
   7.5362178e-02   8.3011366e-03   8.2253956e-02   3.7017518e-02   7.2250026e+00   2.2936178e+01
   7.6988702e-02   8.8717676e-03   9.2176800e-02   3.3468002e-02   7.2560034e+00   1.9567204e+01
   7.8658140e-02   9.4799702e-03   1.0205942e-01   3.0060520e-02   7.3173543e+00   1.8670803e+01
   8.0383568e-02   1.0129515e-02   1.1154619e-01   2.6870826e-02   7.4048825e+00   1.7425817e+01
   8.2198054e-02   1.0827015e-02   1.2022430e-01   2.3961310e-02   7.2084385e+00   1.6205610e+01
   8.4109962e-02   1.1591897e-02   1.2762233e-01   2.1380472e-02   6.8549725e+00   1.5468383e+01
   8.6115788e-02   1.2457001e-02   1.3315288e-01   1.9167618e-02   6.5795677e+00   1.4478950e+01
   8.8218334e-02   1.3455197e-02   1.3624805e-01   1.7349615e-02   6.3200283e+00   1.3483231e+01
   9.0374090e-02   1.4620360e-02   1.3660309e-01   1.5934618e-02   6.3678345e+00   1.1690866e+01
   9.2509648e-02   1.5984874e-02   1.3424206e-01   1.4919459e-02   6.2367963e+00   1.0952460e+01
   9.4599426e-02   1.7574547e-02   1.2951833e-01   1.4291372e-02   6.6532526e+00   1.0283242e+01
   9.6615670e-02   1.9404421e-02   1.2290868e-01   1.4026907e-02   6.8151458e+00   8.8954360e+00
   9.8450306e-02   2.1477778e-02   1.1488039e-01   1.4095401e-02   7.3034089e+00   8.4159366e+00
   9.9972306e-02   2.3787258e-02   1.0595963e-01   1.4460231e-02   1.1306797e+01   7.5367906e+00
   1.0108985e-01   2.6302624e-02   9.6629320e-02   1.5080485e-02   2.0361530e+01   7.0673599e+00
   1.0174497e-01   2.8968564e-02   8.7270208e-02   1.5906967e-02   4.2022505e+01   6.4047153e+00
   1.0189640e-01   3.1714132e-02   7.8192686e-02   1.6879687e-02   6.8778482e+01   5.2102846e+00
   1.0147965e-01   3.4461806e-02   6.9634106e-02   1.7935465e-02   8.4087232e+01   5.4449405e+00
   1.0041544e-01   3.7131214e-02   6.1774512e-02   1.9010546e-02   9.3727263e+01   5.2998365e+00
   9.8653370e-02   3.9642416e-02   5.4731344e-02   2.0035178e-02   1.0225524e+02   4.9940102e+00
   9.6196358e-02   4.1910256e-02   4.8571980e-02   2.0933830e-02   1.0866189e+02   4.9727449e+00
   9.3114312e-02   4.3826826e-02   4.3325316e-02   2.1640124e-02   1.1416102e+02   4.3761232e+00
   8.9495328e-02   4.5279302e-02   3.8979744e-02   2.2098574e-02   1.1695974e+02   4.1707994e+00
   8.5400938e-02   4.6158614e-02   3.5502212e-02   2.2248664e-02   1.1834980e+02   3.6917163e+00
   8.0882786e-02   4.6359878e-02   3.2837354e-02   2.2052524e-02   1.1918324e+02   2.9582334e+00
   7.6030786e-02   4.5826440e-02   3.0910208e-02   2.1520962e-02   1.1966115e+02   2.6461434e+00
   7.0977486e-02   4.4582078e-02   2.9635224e-02   2.0696726e-02   1.1984716e+02   1.9787335e+00
   6.5839336e-02   4.2711206e-02   2.8908432e-02   1.9647476e-02   1.1945661e+02   1.4730586e+00
   6.0692060e-02   4.0317040e-02   2.8616660e-02   1.8448541e-02   1.1885451e+02   1.4654687e+00
   5.5561844e-02   3.7534620e-02   2.8638500e-02   1.7161898e-02   1.1764403e+02   1.3687205e+00
   5.0440730e-02   3.4530130e-02   2.8849890e-02   1.5832687e-02   1.1652140e+02   1.0816766e+00
   4.5331364e-02   3.1454508e-02   2.9145464e-02   1.4493572e-02   1.1566107e+02   8.2769580e-01
   4.0279018e-02   2.8435244e-02   2.9420934e-02   1.3172408e-02   1.1506290e+02   7.7194480e-01
   3.5388226e-02   2.5568184e-02   2.9586680e-02   1.1890595e-02   1.1499178e+02   7.2778329e-01
   3.0771254e-02   2.2917020e-02   2.9602018e-02   1.0666954e-02   1.1481109e+02   7.7944345e-01
   2.6503334e-02   2.0523058e-02   2.9435172e-02   9.5212452e-03   1.1449583e+02   7.7732215e-01
   2.2631294e-02   1.8403927e-02   2.9036556e-02   8.4708538e-03   1.1418167e+02   8.0486204e-01
   1.9176539e-02   1.6566599e-02   2.8380512e-02   7.5291084e-03   1.1394667e+02   8.0200108e-01
   1.6141864e-02   1.5009161e-02   2.7486450e-02   6.7040468e-03   1.1363471e+02   7.5995321e-01
   1.3515720e-02   1.3715261e-02   2.6388786e-02   6.0022978e-03   1.1333862e+02   8.3279168e-01
   1.1279157e-02   1.2660691e-02   2.5124912e-02   5.4311580e-03   1.1333632e+02   6.2210423e-01
   9.4118220e-03   1.1818832e-02   2.3738534e-02   4.9995970e-03   1.1336869e+02   1.1304058e+00
   7.8876966e-03   1.1163419e-02   2.2264828e-02   4.7180834e-03   1.1353087e+02   2.3275877e+00
   6.6750900e-03   1.0669111e-02   2.0731012e-02   4.5947172e-03   1.1362636e+02   4.7984030e+00
   5.7368624e-03   1.0314378e-02   1.9166297e-02   4.6347798e-03   1.1360988e+02   9.0688692e+00
   5.0364360e-03   1.0082749e-02   1.7604440e-02   4.8409064e-03   1.1371994e+02   1.2740063e+01
   4.5432346e-03   9.9561338e-03   1.6081805e-02   5.2164142e-03   1.1373783e+02   1.5885332e+01
   4.2326312e-03   9.9132346e-03   1.4627653e-02   5.7671602e-03   1.1371550e+02   1.7715508e+01
   4.0837378e-03   9.9354496e-03   1.3262685e-02   6.4965814e-03   1.1367835e+02   1.7577163e+01
   4.0736950e-03   1.0008412e-02   1.2002828e-02   7.4060982e-03   1.1354912e+02   1.7803435e+01
   4.1767862e-03   1.0116636e-02   1.0856152e-02   8.4947350e-03   1.1331902e+02   1.7630398e+01
   4.3669564e-03   1.0241856e-02   9.8258616e-03   9.7569922e-03   1.1300217e+02   1.6305744e+01
   4.6208478e-03   1.0363174e-02   8.9149632e-03   1.1182332e-02   1.1246307e+02   1.5249501e+01
   4.9174266e-03   1.0457299e-02   8.1252084e-03   1.2753566e-02   1.1162466e+02   1.4218281e+01
   5.2356700e-03   1.0502947e-02   7.4553912e-03   1.4449585e-02   1.1075451e+02   1.2995586e+01
   5.5538814e-03   1.0479461e-02   6.8999170e-03   1.6244992e-02   1.0974121e+02   1.2431714e+01
   5.8485858e-03   1.0366002e-02   6.4500022e-03   1.8113145e-02   1.0853904e+02   1.2206330e+01
   6.0975420e-03   1.0151367e-02   6.0935740e-03   2.0019908e-02   1.0736740e+02   1.1790183e+01
   6.2797804e-03   9.8449910e-03   5.8175688e-03   2.1919226e-02   1.0609464e+02   1.1687306e+01
   6.3825088e-03   9.4715944e-03   5.6102380e-03   2.3771150e-02   1.0439974e+02   1.2125845e+01
   6.4155746e-03   9.0557042e-03   5.4583910e-03   2.5534346e-02   1.0266899e+02   1.2767799e+01
   6.4016026e-03   8.6195082e-03   5.3507120e-03   2.7149994e-02   1.0149984e+02   1.3335265e+01
   6.3610730e-03   8.1852224e-03   5.2798396e-03   2.8539426e-02   1.0039723e+02   1.3709431e+01
   6.3117118e-03   7.7719944e-03   5.2402056e-03   2.9623992e-02   9.9034171e+01   1.3896994e+01
   6.2684790e-03   7.3936136e-03   5.2281622e-03   3.0350034e-02   9.7523812e+01   1.4160378e+01
   6.2446230e-03   7.0570134e-03   5.2398452e-03   3.0673168e-02   9.5992927e+01   1.4434116e+01
   6.2494788e-03   6.7635044e-03   5.2703840e-03   3.0583474e-02   9.4733532e+01   1.4532164e+01
   6.2860294e-03   6.5114716e-03   5.3139388e-03   3.0124892e-02   9.3515359e+01   1.4662508e+01
   6.3511636e-03   6.2969134e-03   5.3623556e-03   2.9351998e-02   9.2341113e+01   1.4721064e+01
   6.4360594e-03   6.1127858e-03   5.4066356e-03   2.8328742e-02   9.1388603e+01   1.4740713e+01
   6.5276866e-03   5.9507790e-03   5.4392102e-03   2.7133708e-02   9.0229479e+01   1.4932449e+01
   6.6094624e-03   5.8043082e-03   5.4520148e-03   2.5840340e-02   8.9045430e+01   1.5065909e+01
   6.6634510e-03   5.6686430e-03   5.4378834e-03   2.4505650e-02   8.8057897e+01   1.5153410e+01
   6.6752116e-03   5.5390786e-03   5.3964828e-03   2.3172346e-02   8.6961799e+01   1.5289551e+01
   6.6429124e-03   5.4130088e-03   5.3327654e-03   2.1884894e-02   8.5922979e+01   1.5284026e+01
   6.5803434e-03   5.2966152e-03   5.2520366e-03   2.0688856e-02   8.4933177e+01   1.5352455e+01
   6.5064072e-03   5.2035176e-03   5.1583088e-03   1.9620991e-02   8.3588419e+01   1.5478350e+01
   6.4365398e-03   5.1470228e-03   5.0555758e-03   1.8704998e-02   8.1674448e+01   1.5467122e+01
   6.3810852e-03   5.1367730e-03   4.9489188e-03   1.7955549e-02   8.0090482e+01   1.5618371e+01
   6.3461936e-03   5.1810340e-03   4.8434728e-03   1.7391863e-02   7.9194337e+01   1.5673969e+01
   6.3331860e-03   5.2909496e-03   4.7430800e-03   1.7033918e-02   7.8269101e+01   1.5640032e+01
   6.3398824e-03   5.4796844e-03   4.6496020e-03   1.6890335e-02   7.7591137e+01   1.5729451e+01
   6.3627758e-03   5.7607364e-03   4.5652158e-03   1.6955602e-02   7.6556080e+01   1.5812516e+01
   6.3949920e-03   6.1473118e-03   4.4926044e-03   1.7212097e-02   7.5039703e+01   1.5911297e+01
   6.4357650e-03   6.6505442e-03   4.4329496e-03   1.7640961e-02   7.3880068e+01   1.5827260e+01
   6.4966688e-03   7.2775366e-03   4.3870530e-03   1.8226054e-02   7.2516018e+01   1.5905801e+01
   6.5917038e-03   8.0304450e-03   4.3558880e-03   1.8943738e-02   7.1322244e+01   1.6211274e+01
   6.7327560e-03   8.9095332e-03   4.3392964e-03   1.9754070e-02   7.0334524e+01   1.6238961e+01
   6.9277668e-03   9.9157898e-03   4.3355750e-03   2.0604844e-02   6.9254129e+01   1.5982198e+01
   7.1792800e-03   1.1051463e-02   4.3416400e-03   2.1441540e-02   6.8449713e+01   1.5894982e+01
   7.4859108e-03   1.2314893e-02   4.3527174e-03   2.2209686e-02   6.7394986e+01   1.5776049e+01
   7.8432646e-03   1.3694612e-02   4.3645884e-03   2.2852142e-02   6.6458810e+01   1.4994148e+01
   8.2437602e-03   1.5170189e-02   4.3754528e-03   2.3298780e-02   6.6007680e+01   1.4362982e+01
   8.6770298e-03   1.6718008e-02   4.3848186e-03   2.3488116e-02   6.5562331e+01   1.3904113e+01
   9.1335102e-03   1.8321389e-02   4.3950316e-03   2.3400488e-02   6.4616745e+01   1.3150479e+01
   9.6040586e-03   1.9963818e-02   4.4113568e-03   2.3032622e-02   6.3501638e+01   1.2250903e+01
   1.0080689e-02   2.1621828e-02   4.4386078e-03   2.2392202e-02   6.2907867e+01   1.0949537e+01
   1.0559644e-02   2.3275422e-02   4.4807688e-03   2.1521488e-02   6.2040759e+01   1.0017454e+01
   1.1039508e-02   2.4907282e-02   4.5415900e-03   2.0473736e-02   6.0728545e+01   9.6374098e+00
   1.1514948e-02   2.6500344e-02   4.6242264e-03   1.9290904e-02   5.9285130e+01   9.3417665e+00
   1.1974674e-02   2.8040434e-02   4.7318236e-03   1.8010722e-02   5.7636691e+01   9.2554037e+00
   1.2407700e-02   2.9516786e-02   4.8675686e-03   1.6674289e-02   5.6302425e+01   9.1987725e+00
   1.2800942e-02   3.0916764e-02   5.0341756e-03   1.5321535e-02   5.4936930e+01   8.9034489e+00
   1.3137479e-02   3.2228688e-02   5.2327804e-03   1.3981115e-02   5.3223609e+01   8.5377925e+00
   1.3406582e-02   3.3461112e-02   5.4613974e-03   1.2672481e-02   5.1339487e+01   8.3424917e+00
   1.3611366e-02   3.4646034e-02   5.7164860e-03   1.1414266e-02   4.9858430e+01   7.9978631e+00
   1.3763502e-02   3.5830286e-02   5.9943138e-03   1.0226086e-02   4.8678046e+01   7.7779211e+00
   1.3871642e-02   3.7059704e-02   6.2886936e-03   9.1224882e-03   4.6694061e+01   7.7920098e+00
   1.3938370e-02   3.8364262e-02   6.5908728e-03   8.1101510e-03   4.4397800e+01   7.7545491e+00
   1.3959308e-02   3.9752490e-02   6.8916244e-03   7.1934090e-03   4.1131203e+01   7.8854220e+00
   1.3925075e-02   4.1201058e-02   7.1807828e-03   6.3755072e-03   3.7287401e+01   7.9024875e+00
   1.3821328e-02   4.2651898e-02   7.4470112e-03   5.6567896e-03   3.4838332e+01   7.8858762e+00
   1.3633778e-02   4.4034914e-02   7.6804348e-03   5.0344598e-03   3.2352902e+01   7.8577970e+00
   1.3365672e-02   4.5293194e-02   7.8720110e-03   4.5020128e-03   2.8774219e+01   7.6836330e+00
   1.3034065e-02   4.6371670e-02   8.0102056e-03   4.0533790e-03   2.5270965e+01   7.7140225e+00
   1.2656637e-02   4.7213166e-02   8.0840072e-03   3.6859598e-03   2.2714443e+01   7.8494766e+00
   1.2248215e-02   4.7765340e-02   8.0844090e-03   3.3959052e-03   1.9190934e+01   7.8270523e+00
   1.1820771e-02   4.7972542e-02   8.0004176e-03   3.1754294e-03   1.4547039e+01   7.8050790e+00
   1.1386153e-02   4.7798224e-02   7.8240724e-03   3.0152036e-03   1.1327980e+01   8.0090035e+00
   1.0951904e-02   4.7225886e-02   7.5592588e-03   2.9059190e-03   9.0288540e+00   8.1911526e+00
   1.0521432e-02   4.6227002e-02   7.2217500e-03   2.8382520e-03   8.0210555e+00   8.4878456e+00
   1.0097444e-02   4.4795078e-02   6.8373432e-03   2.8027782e-03   8.2334884e+00   8.6337159e+00
   9.6791552e-03   4.2976636e-02   6.4434278e-03   2.7903616e-03   8.2052098e+00   8.4632827e+00
   9.2588698e-03   4.0837384e-02   6.0853544e-03   2.7924806e-03   7.6707293e+00   8.5874886e+00
   8.8272178e-03   3.8452688e-02   5.8085024e-03   2.8028878e-03   5.9729814e+00   8.6686059e+00
   8.3859670e-03   3.5898098e-02   5.6558714e-03   2.8194302e-03   4.8907403e+00   8.6763592e+00
   7.9410054e-03   3.3232994e-02   5.6695316e-03   2.8425878e-03   4.6164079e+00   1.0724561e+01
   7.4920536e-03   3.0520816e-02   5.8957488e-03   2.8736322e-03   4.0052868e+00   2.0370531e+01
   7.0379126e-03   2.7818924e-02   6.3892640e-03   2.9132788e-03   3.6878529e+00   3.6737881e+01
   6.5762880e-03   2.5169900e-02   7.2094570e-03   2.9610450e-03   3.6103361e+00   5.2916565e+01
   6.1023156e-03   2.2626684e-02   8.4165950e-03   3.0155612e-03   4.1811156e+00   7.0586222e+01
   5.6084918e-03   2.0243198e-02   1.0071010e-02   3.0738136e-03   4.2645807e+00   8.6269565e+01
   5.0942764e-03   1.8058197e-02   1.2231875e-02   3.1321106e-03   3.8050616e+00   9.4104423e+01
   4.5744478e-03   1.6101376e-02   1.4958159e-02   3.1864924e-03   3.7941702e+00   9.9388399e+01
   4.0677214e-03   1.4396410e-02   1.8306662e-02   3.2311132e-03   3.4360820e+00   1.0417370e+02
   3.5922868e-03   1.2955379e-02   2.2329122e-02   3.2598142e-03   3.1995926e+00   1.0772778e+02
   3.1682448e-03   1.1775194e-02   2.7076336e-02   3.2683866e-03   2.9319787e+00   1.1016080e+02
   2.8172046e-03   1.0844276e-02   3.2601476e-02   3.2538280e-03   2.7670233e+00   1.1141109e+02
   2.5630582e-03   1.0146679e-02   3.8947248e-02   3.2148804e-03   3.3557603e+00   1.1227682e+02
   2.4331628e-03   9.6641190e-03   4.6126100e-02   3.1532128e-03   3.3453899e+00   1.1260615e+02
   2.4596618e-03   9.3792310e-03   5.4118766e-02   3.0720628e-03   3.2768172e+00   1.1285781e+02
   2.6759144e-03   9.2731734e-03   6.2869868e-02   2.9769310e-03   3.4184054e+00   1.1293436e+02
   3.1146638e-03   9.3252444e-03   7.2284974e-02   2.8758770e-03   2.8925364e+00   1.1266628e+02
   3.8075900e-03   9.5118830e-03   8.2247936e-02   2.7758974e-03   2.7136248e+00   1.1225283e+02
   4.7839158e-03   9.8032830e-03   9.2616846e-02   2.6811674e-03   2.7339064e+00   1.1146074e+02
   6.0704080e-03   1.0164532e-02   1.0321046e-01   2.5942438e-03   2.6330837e+00   1.1069776e+02
   7.6898070e-03   1.0559737e-02   1.1382471e-01   2.5173030e-03   2.5697166e+00   1.1025906e+02
   9.6595152e-03   1.0957210e-02   1.2423201e-01   2.4520082e-03   2.6944719e+00   1.1007684e+02
   1.1989650e-02   1.1324742e-02   1.3412488e-01   2.3990928e-03   2.9844557e+00   1.0998914e+02
   1.4682006e-02   1.1632884e-02   1.4310165e-01   2.3583188e-03   3.0574219e+00   1.0996937e+02
   1.7726109e-02   1.1872238e-02   1.5073099e-01   2.3293836e-03   3.0405272e+00   1.1009078e+02
   2.1096674e-02   1.2048712e-02   1.5663556e-01   2.3129806e-03   2.8711088e+00   1.1022253e+02
   2.4756934e-02   1.2177150e-02   1.6049105e-01   2.3106794e-03   2.9268849e+00   1.1061381e+02
   2.8654658e-02   1.2283701e-02   1.6199644e-01   2.3252872e-03   2.8408036e+00   1.1116606e+02
   3.2717774e-02   1.2395267e-02   1.6103209e-01   2.3596400e-03   2.6645372e+00   1.1159728e+02
   3.6848012e-02   1.2531470e-02   1.5771486e-01   2.4155264e-03   2.5585863e+00   1.1215352e+02
   4.0917730e-02   1.2704616e-02   1.5231684e-01   2.4946496e-03   2.4203389e+00   1.1269909e+02
   4.4774456e-02   1.2920071e-02   1.4528324e-01   2.5986074e-03   2.5857223e+00   1.1321398e+02
   4.8266754e-02   1.3174578e-02   1.3708590e-01   2.7282920e-03   2.1983084e+00   1.1371347e+02
   5.1297370e-02   1.3458743e-02   1.2810811e-01   2.8831956e-03   1.9357739e+00   1.1402543e+02
   5.3795300e-02   1.3763406e-02   1.1868789e-01   3.0618886e-03   9.3918062e-01   1.1439153e+02
   5.5678556e-02   1.4079087e-02   1.0911126e-01   3.2622974e-03   7.3037539e-01   1.1475849e+02
   5.6913864e-02   1.4390374e-02   9.9621518e-02   3.4805578e-03   4.0264889e+00   1.1495902e+02
   5.7508384e-02   1.4668920e-02   9.0403388e-02   3.7109680e-03   7.1055953e+00   1.1515385e+02
   5.7491538e-02   1.4877138e-02   8.1579860e-02   3.9464556e-03   9.7091684e+00   1.1537417e+02
   5.6959920e-02   1.4980334e-02   7.3244818e-02   4.1792046e-03   1.1512538e+01   1.1547027e+02
   5.6038686e-02   1.4952880e-02   6.5469512e-02   4.4015666e-03   1.1085540e+01   1.1548668e+02
   5.4829614e-02   1.4786833e-02   5.8288298e-02   4.6070738e-03   1.1289205e+01   1.1554518e+02
   5.3403434e-02   1.4491250e-02   5.1696622e-02   4.7910864e-03   1.1249433e+01   1.1546751e+02
   5.1806306e-02   1.4078908e-02   4.5699224e-02   4.9514928e-03   9.8239855e+00   1.1534902e+02
   5.0086902e-02   1.3564730e-02   4.0307260e-02   5.0879414e-03   8.1002785e+00   1.1527545e+02
   4.8295924e-02   1.2969880e-02   3.5500246e-02   5.1978532e-03   6.2906928e+00   1.1505572e+02
   4.6483306e-02   1.2316392e-02   3.1234278e-02   5.2776146e-03   5.5794727e+00   1.1474521e+02
   4.4700140e-02   1.1622042e-02   2.7459894e-02   5.3275904e-03   5.5125174e+00   1.1433240e+02
   4.3003278e-02   1.0905682e-02   2.4131898e-02   5.3487008e-03   5.3137470e+00   1.1391314e+02
   4.1459832e-02   1.0187740e-02   2.1221484e-02   5.3395952e-03   5.2913343e+00   1.1350130e+02
   4.0127554e-02   9.4836662e-03   1.8727138e-02   5.3022690e-03   5.3145715e+00   1.1303419e+02
   3.9053630e-02   8.8017974e-03   1.6653321e-02   5.2427024e-03   5.5201338e+00   1.1252795e+02
   3.8267932e-02   8.1463552e-03   1.4989284e-02   5.1658830e-03   5.6487829e+00   1.1184545e+02
   3.7773944e-02   7.5231396e-03   1.3713829e-02   5.0751002e-03   6.1798024e+00   1.1109548e+02
   3.7562484e-02   6.9383784e-03   1.2798179e-02   4.9730378e-03   6.9645013e+00   1.1037475e+02
   3.7608146e-02   6.3952216e-03   1.2204893e-02   4.8611266e-03   7.2701094e+00   1.0961566e+02
   3.7860078e-02   5.8945894e-03   1.1885125e-02   4.7391984e-03   7.8192636e+00   1.0882741e+02
   3.8241530e-02   5.4358906e-03   1.1781448e-02   4.6046278e-03   8.6566450e+00   1.0805664e+02
   3.8661940e-02   5.0177586e-03   1.1833449e-02   4.4533830e-03   9.1909849e+00   1.0741236e+02
   3.9049912e-02   4.6377390e-03   1.1981698e-02   4.2847234e-03   9.3364738e+00   1.0661153e+02
   3.9377884e-02   4.2941536e-03   1.2165737e-02   4.1012404e-03   9.4772830e+00   1.0552812e+02
   3.9641252e-02   3.9873052e-03   1.2321041e-02   3.9055866e-03   9.7626672e+00   1.0467368e+02
   3.9820166e-02   3.7164768e-03   1.2395930e-02   3.7013706e-03   9.9429210e+00   1.0371974e+02
   3.9884148e-02   3.4806208e-03   1.2356344e-02   3.4939904e-03   9.9903370e+00   1.0253062e+02
   3.9812722e-02   3.2800380e-03   1.2180374e-02   3.2887726e-03   1.0160030e+01   1.0120670e+02
   3.9585388e-02   3.1150332e-03   1.1872010e-02   3.0914620e-03   1.0631755e+01   9.9607211e+01
   3.9190322e-02   2.9853918e-03   1.1451571e-02   2.9092770e-03   1.0928436e+01   9.8214127e+01
   3.8662562e-02   2.8894980e-03   1.0940820e-02   2.7483264e-03   1.1090777e+01   9.6581472e+01
   3.8062226e-02   2.8230854e-03   1.0369800e-02   2.6148324e-03   1.1288250e+01   9.4876218e+01
   3.7437324e-02   2.7805658e-03   9.7691078e-03   2.5174828e-03   1.1271700e+01   9.3608035e+01
   3.6829694e-02   2.7557366e-03   9.1605424e-03   2.4662072e-03   1.1285514e+01   9.2340494e+01
   3.6268994e-02   2.7420080e-03   8.5579666e-03   2.4767736e-03   1.1276470e+01   9.0995751e+01
   3.5764786e-02   2.7346588e-03   7.9689126e-03   2.5721756e-03   1.1246169e+01   8.9541173e+01
   3.5299854e-02   2.7296658e-03   7.3986962e-03   2.7769956e-03   1.1332405e+01   8.8074442e+01
   3.4853708e-02   2.7223386e-03   6.8523942e-03   3.1151380e-03   1.1345682e+01   8.6516551e+01
   3.4431522e-02   2.7090590e-03   6.3343786e-03   3.6090764e-03   1.1343329e+01   8.5218179e+01
   3.4033164e-02   2.6883386e-03   5.8471318e-03   4.2804200e-03   1.1330620e+01   8.3853822e+01
   3.3653174e-02   2.6623038e-03   5.3918630e-03   5.1490516e-03   1.1308005e+01   8.2290605e+01
   3.3295162e-02   2.6344184e-03   4.9699996e-03   6.2313400e-03   1.1303524e+01   8.1003930e+01
   3.2949568e-02   2.6073114e-03   4.5838892e-03   7.5390382e-03   1.1286458e+01   7.9426842e+01
   3.2599388e-02   2.5843592e-03   4.2372248e-03   9.0797088e-03   1.1283647e+01   7.8556067e+01
   3.2251040e-02   2.5683030e-03   3.9365134e-03   1.0856955e-02   1.1226330e+01   7.7905396e+01
   3.1941846e-02   2.5607410e-03   3.6939652e-03   1.2868084e-02   1.1203594e+01   7.6671840e+01
   3.1715600e-02   2.5632824e-03   3.5263814e-03   1.5110427e-02   1.1121895e+01   7.5653946e+01
   3.1620038e-02   2.5775336e-03   3.4517430e-03   1.7581579e-02   1.1058938e+01   7.4120821e+01
   3.1715234e-02   2.6050834e-03   3.4884270e-03   2.0273304e-02   1.1148753e+01   7.2719072e+01
   3.2050824e-02   2.6457812e-03   3.6567334e-03   2.3167534e-02   1.0934061e+01   7.1711515e+01
   3.2645608e-02   2.6972206e-03   3.9791156e-03   2.6230792e-02   1.0762921e+01   7.0345769e+01
   3.3499204e-02   2.7574216e-03   4.4778428e-03   2.9426566e-02   1.0810371e+01   6.8667957e+01
   3.4619860e-02   2.8270380e-03   5.1741544e-03   3.2719596e-02   1.0653447e+01   6.6971334e+01
   3.6018660e-02   2.9073258e-03   6.0898234e-03   3.6071964e-02   1.0608398e+01   6.5618532e+01
   3.7679508e-02   2.9972734e-03   7.2507502e-03   3.9437170e-02   1.0451141e+01   6.4020287e+01
   3.9560096e-02   3.0954406e-03   8.6883740e-03   4.2746136e-02   9.9288238e+00   6.2540048e+01
   4.1602350e-02   3.1997420e-03   1.0434781e-02   4.5919862e-02   9.4821969e+00   6.0863598e+01
   4.3728886e-02   3.3074842e-03   1.2520510e-02   4.8868222e-02   9.1956064e+00   5.8337685e+01
   4.5863354e-02   3.4187784e-03   1.4984665e-02   5.1467384e-02   9.0355936e+00   5.5830789e+01
   4.7937746e-02   3.5347378e-03   1.7880603e-02   5.3552000e-02   9.0227792e+00   5.3427224e+01
   4.9878680e-02   3.6563466e-03   2.1263410e-02   5.4959878e-02   8.9931620e+00   5.1602672e+01
   5.1628452e-02   3.7876786e-03   2.5184906e-02   5.5602962e-02   8.9300680e+00   4.9164136e+01
   5.3147472e-02   3.9374238e-03   2.9698908e-02   5.5444742e-02   8.7388674e+00   4.5850874e+01
   5.4415902e-02   4.1155228e-03   3.4858052e-02   5.4486672e-02   8.3396828e+00   4.3260441e+01
   5.5461714e-02   4.3306494e-03   4.0700906e-02   5.2821080e-02   7.9851508e+00   3.9458724e+01
   5.6355502e-02   4.5945512e-03   4.7236612e-02   5.0593708e-02   7.4889879e+00   3.5503354e+01
   5.7206042e-02   4.9225678e-03   5.4447182e-02   4.7932284e-02   7.0462599e+00   3.2591305e+01
   5.8150778e-02   5.3289350e-03   6.2288148e-02   4.4958804e-02   6.6201229e+00   2.8664629e+01
   5.9311392e-02   5.8233182e-03   7.0679112e-02   4.1802686e-02   6.0848252e+00   2.5494427e+01
   6.0757656e-02   6.4106848e-03   7.9488072e-02   3.8575708e-02   5.8001143e+00   2.3051663e+01
   6.2502008e-02   7.0932060e-03   8.8507658e-02   3.5371978e-02   5.3580028e+00   1.9928548e+01
   6.4518956e-02   7.8689236e-03   9.7468464e-02   3.2270840e-02   5.4682541e+00   1.7660360e+01
   6.6756666e-02   8.7345988e-03   1.0605561e-01   2.9337072e-02   5.8553657e+00   1.6461904e+01
   6.9129514e-02   9.6866022e-03   1.1391263e-01   2.6622596e-02   5.4806184e+00   1.5546276e+01
   7.1516296e-02   1.0718285e-02   1.2060183e-01   2.4151592e-02   4.6837649e+00   1.4612797e+01
   7.3809048e-02   1.1825494e-02   1.2558953e-01   2.1924818e-02   4.0814486e+00   1.3908608e+01
   7.5989564e-02   1.3006081e-02   1.2843709e-01   1.9923945e-02   4.4537403e+00   1.3285781e+01
   7.8104030e-02   1.4256043e-02   1.2891605e-01   1.8117854e-02   4.4342011e+00   1.1875544e+01
   8.0184110e-02   1.5571400e-02   1.2700295e-01   1.6486197e-02   4.4169064e+00   1.0795008e+01
   8.2232276e-02   1.6947896e-02   1.2292483e-01   1.5015699e-02   4.5362881e+00   1.0365280e+01
   8.4233562e-02   1.8380685e-02   1.1704722e-01   1.3694902e-02   4.0401343e+00   9.1278680e+00
   8.6154396e-02   1.9864536e-02   1.0979306e-01   1.2518940e-02   6.0856668e+00   8.2829850e+00
   8.7935298e-02   2.1390294e-02   1.0164028e-01   1.1483759e-02   1.1037801e+01   7.8091093e+00
   8.9503040e-02   2.2941262e-02   9.3017230e-02   1.0589117e-02   1.9954954e+01   6.7458212e+00
   9.0739220e-02   2.4488194e-02   8.4272238e-02   9.8350242e-03   3.4428979e+01   6.0015415e+00
   9.1473408e-02   2.5984120e-02   7.5702684e-02   9.2122554e-03   5.3886005e+01   5.4236499e+00
   9.1592406e-02   2.7366146e-02   6.7554758e-02   8.7043756e-03   7.3509063e+01   4.9720521e+00
   9.1058470e-02   2.8551082e-02   6.0015554e-02   8.2885222e-03   8.6031237e+01   4.4615667e+00
   8.9817006e-02   2.9449358e-02   5.3212878e-02   7.9344662e-03   9.4209086e+01   4.0370890e+00
   8.7774684e-02   2.9986688e-02   4.7224102e-02   7.6146950e-03   1.0081287e+02   3.9734667e+00
   8.4903476e-02   3.0105414e-02   4.2081778e-02   7.3174168e-03   1.0528925e+02   3.7822633e+00
   8.1313422e-02   2.9796196e-02   3.7789548e-02   7.0405642e-03   1.0868997e+02   3.8709474e+00
   7.7168022e-02   2.9107896e-02   3.4323036e-02   6.7820738e-03   1.1077716e+02   4.0802840e+00
   7.2627784e-02   2.8108218e-02   3.1628400e-02   6.5400342e-03   1.1213036e+02   3.9067925e+00
   6.7847088e-02   2.6858758e-02   2.9628494e-02   6.3133156e-03   1.1290966e+02   3.2490793e+00
   6.2956796e-02   2.5405178e-02   2.8220016e-02   6.1039828e-03   1.1343829e+02   2.3882692e+00
   5.8076792e-02   2.3794860e-02   2.7286842e-02   5.9159172e-03   1.1371191e+02   1.9969938e+00
   5.3318310e-02   2.2079080e-02   2.6715180e-02   5.7514230e-03   1.1330155e+02   1.8672941e+00
   4.8775540e-02   2.0296162e-02   2.6384852e-02   5.6105044e-03   1.1263472e+02   1.5322820e+00
   4.4516988e-02   1.8490480e-02   2.6185626e-02   5.4901570e-03   1.1163389e+02   1.0973161e+00
   4.0568558e-02   1.6713600e-02   2.6043830e-02   5.3845454e-03   1.1090299e+02   9.0478516e-01
   3.6915024e-02   1.5009262e-02   2.5900074e-02   5.2827936e-03   1.1057155e+02   8.3914911e-01
   3.3550534e-02   1.3416296e-02   2.5705212e-02   5.1725852e-03   1.1038540e+02   8.1709556e-01
   3.0517958e-02   1.1968989e-02   2.5440468e-02   5.0494150e-03   1.1054230e+02   8.5602168e-01
   2.7881762e-02   1.0697868e-02   2.5100028e-02   4.9155102e-03   1.1060969e+02   7.4115269e-01
   2.5699620e-02   9.6263230e-03   2.4673660e-02   4.7751668e-03   1.1065899e+02   7.5194149e-01
   2.4012068e-02   8.7672370e-03   2.4156696e-02   4.6357748e-03   1.1080918e+02   7.5083957e-01
   2.2840770e-02   8.1270848e-03   2.3559604e-02   4.5078034e-03   1.1095883e+02   7.2562864e-01
   2.2191730e-02   7.7092376e-03   2.2895936e-02   4.4019950e-03   1.1118369e+02   7.6719607e-01
   2.2046324e-02   7.5148810e-03   2.2172528e-02   4.3281978e-03   1.1138408e+02   6.9921934e-01
   2.2359950e-02   7.5412322e-03   2.1391498e-02   4.2952764e-03   1.1164762e+02   7.3200443e-01
   2.3070290e-02   7.7802724e-03   2.0554616e-02   4.3096988e-03   1.1194166e+02   5.5041514e-01
   2.4102434e-02   8.2190924e-03   1.9676820e-02   4.3739734e-03   1.1205643e+02   7.3716545e-01
   2.5396860e-02   8.8420112e-03   1.8778438e-02   4.4876700e-03   1.1212397e+02   1.4095370e+00
   2.6932124e-02   9.6300660e-03   1.7867197e-02   4.6509248e-03   1.1222368e+02   2.8901721e+00
   2.8698254e-02   1.0558380e-02   1.6944691e-02   4.8653180e-03   1.1215699e+02   6.6666788e+00
   3.0674902e-02   1.1598592e-02   1.6019542e-02   5.1323346e-03   1.1208222e+02   1.1021216e+01
   3.2829078e-02   1.2718640e-02   1.5108361e-02   5.4516056e-03   1.1217715e+02   1.4717241e+01
   3.5113530e-02   1.3877954e-02   1.4221368e-02   5.8199184e-03   1.1223433e+02   1.7014941e+01
   3.7477110e-02   1.5023454e-02   1.3361697e-02   6.2302718e-03   1.1218285e+02   1.7083838e+01
   3.9852518e-02   1.6092256e-02   1.2539054e-02   6.6714474e-03   1.1204058e+02   1.7392102e+01
   4.2140956e-02   1.7022652e-02   1.1766976e-02   7.1300222e-03   1.1182966e+02   1.7598432e+01
   4.4254666e-02   1.7770125e-02   1.1054503e-02   7.5888636e-03   1.1163824e+02   1.5449238e+01
   4.6155642e-02   1.8320506e-02   1.0403838e-02   8.0313934e-03   1.1135006e+02   1.2797505e+01
   4.7831948e-02   1.8677712e-02   9.8128276e-03   8.4460008e-03   1.1101303e+02   1.1617802e+01
   4.9266590e-02   1.8854280e-02   9.2808108e-03   8.8217884e-03   1.1059933e+02   1.0963846e+01
   5.0440816e-02   1.8878043e-02   8.8075310e-03   9.1515906e-03   1.0999250e+02   1.0642299e+01
   5.1345168e-02   1.8777392e-02   8.3881880e-03   9.4300558e-03   1.0927083e+02   1.1072658e+01
   5.1976898e-02   1.8573204e-02   8.0153606e-03   9.6530382e-03   1.0838442e+02   1.1411969e+01
   5.2330238e-02   1.8285177e-02   7.6831046e-03   9.8236008e-03   1.0759740e+02   1.1890297e+01
   5.2391368e-02   1.7933695e-02   7.3875876e-03   9.9437052e-03   1.0682590e+02   1.2489836e+01
   5.2129964e-02   1.7542154e-02   7.1242162e-03   1.0006667e-02   1.0582354e+02   1.2919213e+01
   5.1507132e-02   1.7132877e-02   6.8858500e-03   9.9982238e-03   1.0480261e+02   1.3663808e+01
   5.0547126e-02   1.6726392e-02   6.6687686e-03   9.9025304e-03   1.0386544e+02   1.3776211e+01
   4.9354832e-02   1.6337701e-02   6.4746670e-03   9.7128900e-03   1.0291531e+02   1.3626434e+01
   4.8041110e-02   1.5974749e-02   6.3055928e-03   9.4378500e-03   1.0172892e+02   1.3981279e+01
   4.6694800e-02   1.5641634e-02   6.1638034e-03   9.0959888e-03   1.0066116e+02   1.4071896e+01
   4.5378662e-02   1.5332603e-02   6.0520480e-03   8.7067912e-03   9.9866673e+01   1.4128360e+01
   4.4129594e-02   1.5044043e-02   5.9716168e-03   8.2897734e-03   9.9110921e+01   1.4234797e+01
   4.2973974e-02   1.4781980e-02   5.9212882e-03   7.8641278e-03   9.8200870e+01   1.4285927e+01
   4.1908328e-02   1.4546638e-02   5.8977514e-03   7.4470506e-03   9.6963965e+01   1.4346943e+01
   4.0884656e-02   1.4338036e-02   5.8969062e-03   7.0551338e-03   9.5677368e+01   1.4361159e+01
   3.9840900e-02   1.4165242e-02   5.9139062e-03   6.7030812e-03   9.4710661e+01   1.4514848e+01
   3.8733798e-02   1.4043052e-02   5.9438702e-03   6.4002466e-03   9.3876979e+01   1.4534391e+01
   3.7538348e-02   1.3985677e-02   5.9825460e-03   6.1503904e-03   9.2575932e+01   1.4622337e+01
   3.6252290e-02   1.3999676e-02   6.0249068e-03   5.9528266e-03   9.1388540e+01   1.4887871e+01
   3.4913510e-02   1.4096368e-02   6.0622740e-03   5.8036110e-03   9.0350160e+01   1.4935269e+01
   3.3592802e-02   1.4293321e-02   6.0844014e-03   5.6993622e-03   8.8935638e+01   1.4952401e+01
   3.2364304e-02   1.4599170e-02   6.0859258e-03   5.6387948e-03   8.7588834e+01   1.4948481e+01
   3.1280248e-02   1.5012967e-02   6.0630290e-03   5.6213340e-03   8.6317872e+01   1.4961572e+01
   3.0370278e-02   1.5522651e-02   6.0112070e-03   5.6451142e-03   8.5232457e+01   1.5058925e+01
   2.9649190e-02   1.6107378e-02   5.9323962e-03   5.7047148e-03   8.4049168e+01   1.5089734e+01
   2.9115642e-02   1.6744883e-02   5.8336132e-03   5.7918076e-03   8.2810554e+01   1.5133498e+01
   2.8745766e-02   1.7413937e-02   5.7217720e-03   5.8968828e-03   8.1642897e+01   1.5158976e+01
   2.8487832e-02   1.8100723e-02   5.6028230e-03   6.0108866e-03   8.0288804e+01   1.5171550e+01
   2.8275294e-02   1.8799278e-02   5.4808232e-03   6.1244468e-03   7.9146549e+01   1.5322929e+01
   2.8054880e-02   1.9515306e-02   5.3588878e-03   6.2263486e-03   7.8087107e+01   1.5419285e+01
   2.7788752e-02   2.0266398e-02   5.2401050e-03   6.3069832e-03   7.6847321e+01   1.5390847e+01
   2.7444980e-02   2.1062550e-02   5.1274922e-03   6.3597064e-03   7.5401908e+01   1.5377330e+01
   2.7012322e-02   2.1905194e-02   5.0237504e-03   6.3799552e-03   7.4172612e+01   1.5304144e+01
   2.6502978e-02   2.2798630e-02   4.9299290e-03   6.3664644e-03   7.2988781e+01   1.5362265e+01
   2.5941784e-02   2.3742642e-02   4.8469992e-03   6.3196050e-03   7.1553013e+01   1.5319764e+01
   2.5365394e-02   2.4728850e-02   4.7785676e-03   6.2392008e-03   7.0136964e+01   1.4909678e+01
   2.4810408e-02   2.5753728e-02   4.7297566e-03   6.1256338e-03   6.8086074e+01   1.4487100e+01
   2.4299530e-02   2.6818034e-02   4.7049790e-03   5.9821692e-03   6.5667318e+01   1.4017686e+01
   2.3836670e-02   2.7916954e-02   4.7072630e-03   5.8142476e-03   6.3383160e+01   1.3814532e+01
   2.3412374e-02   2.9039054e-02   4.7390868e-03   5.6263354e-03   6.1201890e+01   1.3344441e+01
   2.3007338e-02   3.0158592e-02   4.8027180e-03   5.4228148e-03   5.8867978e+01   1.2181251e+01
   2.2585984e-02   3.1232010e-02   4.8989210e-03   5.2111222e-03   5.6485972e+01   1.1317048e+01
   2.2112430e-02   3.2190314e-02   5.0283048e-03   4.9993118e-03   5.4675731e+01   1.0516462e+01
   2.1556094e-02   3.2957432e-02   5.1938748e-03   4.7930998e-03   5.2177488e+01   9.8855452e+00
   2.0897282e-02   3.3492076e-02   5.4002560e-03   4.5980300e-03   4.9572384e+01   9.4905719e+00
   2.0160674e-02   3.3778358e-02   5.6515794e-03   4.4192966e-03   4.7472728e+01   9.0707033e+00
   1.9399057e-02   3.3831150e-02   5.9496248e-03   4.2585658e-03   4.5438130e+01   9.1432965e+00
   1.8658146e-02   3.3702478e-02   6.2934026e-03   4.1143186e-03   4.3934020e+01   9.2091985e+00
   1.7975936e-02   3.3439566e-02   6.6794748e-03   3.9838700e-03   4.1132573e+01   9.0131062e+00
   1.7378176e-02   3.3077460e-02   7.1028068e-03   3.8639466e-03   3.8059923e+01   8.7316951e+00
   1.6871564e-02   3.2641072e-02   7.5586270e-03   3.7528612e-03   3.5538366e+01   8.2492506e+00
   1.6445875e-02   3.2128188e-02   8.0429280e-03   3.6515070e-03   3.2185852e+01   8.0325067e+00
   1.6084954e-02   3.1527736e-02   8.5519926e-03   3.5607536e-03   2.9363806e+01   8.1442186e+00
   1.5777225e-02   3.0852838e-02   9.0794360e-03   3.4805128e-03   2.6632421e+01   8.1832409e+00
   1.5514439e-02   3.0131798e-02   9.6128300e-03   3.4096856e-03   2.3546590e+01   8.1534022e+00
   1.5285633e-02   2.9390270e-02   1.0134375e-02   3.3461984e-03   2.1457867e+01   8.0259677e+00
   1.5081761e-02   2.8651912e-02   1.0623353e-02   3.2878090e-03   1.9207176e+01   7.9092072e+00
   1.4909007e-02   2.7931934e-02   1.1058515e-02   3.2316828e-03   1.5495280e+01   7.7355754e+00
   1.4780556e-02   2.7235902e-02   1.1425208e-02   3.1752342e-03   1.2719242e+01   7.3926441e+00
   1.4698111e-02   2.6564156e-02   1.1722195e-02   3.1186658e-03   1.1762874e+01   7.2559544e+00
   1.4652412e-02   2.5903946e-02   1.1954194e-02   3.0647606e-03   1.0460818e+01   7.3730195e+00
   1.4628252e-02   2.5234174e-02   1.2129781e-02   3.0166638e-03   9.0954771e+00   7.3366283e+00
   1.4607358e-02   2.4550034e-02   1.2269194e-02   2.9767112e-03   8.7232868e+00   7.4701612e+00
   1.4575922e-02   2.3862706e-02   1.2397388e-02   2.9453716e-03   8.2467534e+00   7.9246901e+00
   1.4525082e-02   2.3189050e-02   1.2534624e-02   2.9219172e-03   7.3747147e+00   7.9619842e+00
   1.4450452e-02   2.2550810e-02   1.2697894e-02   2.9057054e-03   6.6092972e+00   8.0873292e+00
   1.4350942e-02   2.1964392e-02   1.2906422e-02   2.8955772e-03   5.9409272e+00   8.1551732e+00
   1.4218106e-02   2.1434832e-02   1.3177569e-02   2.8905294e-03   5.7325153e+00   8.0348535e+00
   1.4032297e-02   2.0953802e-02   1.3521550e-02   2.8902658e-03   4.9451741e+00   8.1087438e+00
   1.3768992e-02   2.0499186e-02   1.3946551e-02   2.8949566e-03   3.9346322e+00   7.9746182e+00
   1.3412243e-02   2.0041658e-02   1.4457491e-02   2.9058488e-03   3.7098957e+00   1.1313111e+01
   1.2955277e-02   1.9561602e-02   1.5055422e-02   2.9245962e-03   3.3047324e+00   2.0323307e+01
   1.2387559e-02   1.9051057e-02   1.5739734e-02   2.9518950e-03   3.1596199e+00   3.2762476e+01
   1.1707225e-02   1.8500957e-02   1.6511749e-02   2.9861454e-03   3.2358656e+00   4.7079950e+01
   1.0935183e-02   1.7904164e-02   1.7376035e-02   3.0232904e-03   2.9745312e+00   6.2316814e+01
   1.0103154e-02   1.7249717e-02   1.8333821e-02   3.0590410e-03   3.1301716e+00   7.8135724e+01
   9.2434686e-03   1.6522733e-02   1.9390135e-02   3.0903312e-03   3.2606293e+00   9.0640991e+01
   8.3892388e-03   1.5720459e-02   2.0556488e-02   3.1150776e-03   2.6745413e+00   9.7729408e+01
   7.5759604e-03   1.4858949e-02   2.1840000e-02   3.1320256e-03   2.3312471e+00   1.0257078e+02
   6.8388434e-03   1.3968063e-02   2.3245796e-02   3.1413192e-03   2.5532665e+00   1.0616903e+02
   6.2105458e-03   1.3077356e-02   2.4790348e-02   3.1443600e-03   2.4734701e+00   1.0852191e+02
   5.7202586e-03   1.2210240e-02   2.6504842e-02   3.1428082e-03   2.2065241e+00   1.0989618e+02
   5.3923068e-03   1.1382980e-02   2.8422736e-02   3.1382096e-03   2.2143706e+00   1.1047437e+02
   5.2524192e-03   1.0606905e-02   3.0572860e-02   3.1320562e-03   2.2932325e+00   1.1073590e+02
   5.3294782e-03   9.8916946e-03   3.2987352e-02   3.1257918e-03   2.2992370e+00   1.1082256e+02
   5.6514636e-03   9.2449020e-03   3.5708594e-02   3.1202066e-03   2.2576518e+00   1.1072893e+02
   6.2442394e-03   8.6762174e-03   3.8773082e-02   3.1158474e-03   2.2254516e+00   1.1030792e+02
   7.1295182e-03   8.1925262e-03   4.2190542e-02   3.1140390e-03   2.2142857e+00   1.0986602e+02
   8.3237702e-03   7.7943480e-03   4.5948874e-02   3.1161668e-03   2.2499766e+00   1.0958533e+02
   9.8373928e-03   7.4784652e-03   5.0025630e-02   3.1234410e-03   2.5124100e+00   1.0953612e+02
   1.1676311e-02   7.2366220e-03   5.4391872e-02   3.1370976e-03   2.9078678e+00   1.0961972e+02
   1.3842740e-02   7.0605872e-03   5.8993540e-02   3.1579242e-03   3.1027979e+00   1.0958873e+02
   1.6339603e-02   6.9450986e-03   6.3726870e-02   3.1865234e-03   2.8832714e+00   1.0973869e+02
   1.9173018e-02   6.8890228e-03   6.8459468e-02   3.2227400e-03   2.4906241e+00   1.1001545e+02
   2.2337828e-02   6.8953928e-03   7.3047366e-02   3.2654776e-03   2.3857098e+00   1.1047104e+02
   2.5808084e-02   6.9641532e-03   7.7321220e-02   3.3139312e-03   2.3594616e+00   1.1101508e+02
   2.9541874e-02   7.0912512e-03   8.1056882e-02   3.3670148e-03   2.2983559e+00   1.1141038e+02
   3.3485712e-02   7.2748800e-03   8.3960290e-02   3.4233982e-03   2.2976878e+00   1.1204463e+02
   3.7565440e-02   7.5150444e-03   8.5781480e-02   3.4820864e-03   2.2270867e+00   1.1268915e+02
   4.1681630e-02   7.8065170e-03   8.6402522e-02   3.5413646e-03   2.2701163e+00   1.1312278e+02
   4.5723826e-02   8.1399910e-03   8.5797830e-02   3.5991136e-03   1.9296852e+00   1.1354153e+02
   4.9573508e-02   8.5044016e-03   8.4046014e-02   3.6537012e-03   1.4515027e+00   1.1392903e+02
   5.3088708e-02   8.8863786e-03   8.1299476e-02   3.7043538e-03   1.4761150e+00   1.1434910e+02
   5.6104590e-02   9.2751142e-03   7.7698130e-02   3.7507874e-03   6.3209646e-01   1.1468599e+02
   5.8514064e-02   9.6596380e-03   7.3399238e-02   3.7916704e-03   8.1638825e-01   1.1492484e+02
   6.0328210e-02   1.0029581e-02   6.8618974e-02   3.8247616e-03   3.7968795e+00   1.1513684e+02
   6.1597972e-02   1.0375055e-02   6.3573470e-02   3.8476082e-03   6.7127898e+00   1.1525192e+02
   6.2357020e-02   1.0677455e-02   5.8423668e-02   3.8584252e-03   9.6977208e+00   1.1528869e+02
   6.2617218e-02   1.0916179e-02   5.3287480e-02   3.8576352e-03   1.2729716e+01   1.1528080e+02
   6.2348856e-02   1.1072094e-02   4.8274596e-02   3.8469558e-03   1.3552156e+01   1.1527651e+02
   6.1524024e-02   1.1131573e-02   4.3489880e-02   3.8277474e-03   1.3214207e+01   1.1520191e+02
   6.0158872e-02   1.1095109e-02   3.9008158e-02   3.8012886e-03   1.2420471e+01   1.1501756e+02
   5.8296708e-02   1.0967280e-02   3.4866234e-02   3.7700594e-03   1.1100223e+01   1.1481406e+02
   5.6023816e-02   1.0752606e-02   3.1075222e-02   3.7373600e-03   9.7530215e+00   1.1465212e+02
   5.3500098e-02   1.0459554e-02   2.7632728e-02   3.7062122e-03   7.9808426e+00   1.1449107e+02
   5.0916412e-02   1.0101499e-02   2.4529752e-02   3.6784492e-03   6.5534915e+00   1.1411420e+02
   4.8428806e-02   9.6902696e-03   2.1757146e-02   3.6541964e-03   6.0243893e+00   1.1364239e+02
   4.6150704e-02   9.2349752e-03   1.9304453e-02   3.6326228e-03   5.6711134e+00   1.1320186e+02
   4.4164402e-02   8.7529094e-03   1.7160396e-02   3.6107462e-03   5.2593449e+00   1.1259028e+02
   4.2515296e-02   8.2624716e-03   1.5319606e-02   3.5845582e-03   5.0041167e+00   1.1183088e+02
   4.1206030e-02   7.7738684e-03   1.3773855e-02   3.5510678e-03   5.3515644e+00   1.1098191e+02
   4.0195104e-02   7.2953180e-03   1.2502274e-02   3.5082640e-03   5.8585629e+00   1.1028060e+02
   3.9408570e-02   6.8370150e-03   1.1477813e-02   3.4566060e-03   5.7248013e+00   1.0970366e+02
   3.8770252e-02   6.4064838e-03   1.0675549e-02   3.3968512e-03   6.0395486e+00   1.0882236e+02
   3.8230536e-02   6.0057438e-03   1.0069433e-02   3.3286226e-03   6.8333362e+00   1.0784187e+02
   3.7775904e-02   5.6332956e-03   9.6309674e-03   3.2513584e-03   7.3260255e+00   1.0705948e+02
   3.7409232e-02   5.2826854e-03   9.3326360e-03   3.1645894e-03   7.9223023e+00   1.0621256e+02
   3.7120524e-02   4.9456032e-03   9.1490586e-03   3.0689706e-03   8.2241124e+00   1.0524363e+02
   3.6886912e-02   4.6155434e-03   9.0642828e-03   2.9641868e-03   8.5357979e+00   1.0454488e+02
   3.6685100e-02   4.2889410e-03   9.0682484e-03   2.8486194e-03   8.9019850e+00   1.0372395e+02
   3.6493842e-02   3.9695510e-03   9.1493836e-03   2.7203034e-03   9.0883295e+00   1.0243771e+02
   3.6301406e-02   3.6653058e-03   9.3025194e-03   2.5781280e-03   9.4919250e+00   1.0145086e+02
   3.6109632e-02   3.3837600e-03   9.5281542e-03   2.4252238e-03   9.6968596e+00   1.0045922e+02
   3.5938426e-02   3.1315168e-03   9.8245156e-03   2.2679286e-03   9.8611909e+00   9.9063005e+01
   3.5819538e-02   2.9128330e-03   1.0185496e-02   2.1146266e-03   9.9835397e+00   9.7833637e+01
   3.5766060e-02   2.7294114e-03   1.0600285e-02   1.9755573e-03   9.9414114e+00   9.6297489e+01
   3.5767510e-02   2.5805018e-03   1.1051402e-02   1.8621159e-03   1.0017862e+01   9.4662450e+01
   3.5815892e-02   2.4649034e-03   1.1513129e-02   1.7888902e-03   1.0062806e+01   9.3522459e+01
   3.5911950e-02   2.3816692e-03   1.1953764e-02   1.7741628e-03   1.0141676e+01   9.2109625e+01
   3.6053432e-02   2.3284380e-03   1.2336034e-02   1.8388421e-03   1.0293642e+01   9.0529464e+01
   3.6233474e-02   2.3021362e-03   1.2625370e-02   2.0046308e-03   1.0472679e+01   8.8874569e+01
   3.6433198e-02   2.2992232e-03   1.2794301e-02   2.2932348e-03   1.0604967e+01   8.7249587e+01
   3.6611462e-02   2.3145036e-03   1.2823099e-02   2.7273764e-03   1.0636804e+01   8.6208476e+01
   3.6708906e-02   2.3409168e-03   1.2710538e-02   3.3303300e-03   1.0674432e+01   8.4944329e+01
   3.6670164e-02   2.3717458e-03   1.2467984e-02   4.1270070e-03   1.0734925e+01   8.3467518e+01
   3.6473186e-02   2.4022818e-03   1.2113794e-02   5.1429776e-03   1.0759188e+01   8.2125428e+01
   3.6128292e-02   2.4287858e-03   1.1673672e-02   6.4023992e-03   1.0673852e+01   8.0759593e+01
   3.5658466e-02   2.4483932e-03   1.1171817e-02   7.9281608e-03   1.0564026e+01   7.9736123e+01
   3.5075436e-02   2.4592680e-03   1.0629597e-02   9.7393840e-03   1.0501371e+01   7.8941435e+01
   3.4379776e-02   2.4619308e-03   1.0064280e-02   1.1849983e-02   1.0498443e+01   7.8321463e+01
   3.3577936e-02   2.4593230e-03   9.4857198e-03   1.4265452e-02   1.0495310e+01   7.7633392e+01
   3.2683950e-02   2.4543578e-03   8.8987804e-03   1.6980196e-02   1.0398069e+01   7.6554271e+01
   3.1741456e-02   2.4503946e-03   8.3124844e-03   1.9977122e-02   1.0308297e+01   7.5356000e+01
   3.0820742e-02   2.4498206e-03   7.7430052e-03   2.3229656e-02   1.0340594e+01   7.4280849e+01
   2.9988174e-02   2.4526630e-03   7.2065650e-03   2.6710302e-02   1.0343007e+01   7.2945948e+01
   2.9301374e-02   2.4581516e-03   6.7205976e-03   3.0387556e-02   1.0080454e+01   7.1597373e+01
   2.8801896e-02   2.4644042e-03   6.3069384e-03   3.4213616e-02   9.8775010e+00   7.0283575e+01
   2.8512886e-02   2.4695544e-03   5.9914818e-03   3.8113808e-02   9.8533532e+00   6.8246163e+01
   2.8446254e-02   2.4730392e-03   5.8019078e-03   4.2000620e-02   9.5789528e+00   6.6712538e+01
   2.8600696e-02   2.4772232e-03   5.7652558e-03   4.5807296e-02   9.2804987e+00   6.5461544e+01
   2.8968474e-02   2.4889488e-03   5.9092418e-03   4.9480762e-02   9.3191316e+00   6.3968196e+01
   2.9549246e-02   2.5166908e-03   6.2630752e-03   5.2961670e-02   9.1852879e+00   6.2942674e+01
   3.0339308e-02   2.5683070e-03   6.8588570e-03   5.6180438e-02   8.8064779e+00   6.1063810e+01
   3.1317530e-02   2.6507256e-03   7.7301370e-03   5.9040856e-02   8.9482413e+00   5.8990977e+01
   3.2459362e-02   2.7695654e-03   8.9089078e-03   6.1416402e-02   9.0571361e+00   5.7448143e+01
   3.3748858e-02   2.9279378e-03   1.0430277e-02   6.3200722e-02   8.8928872e+00   5.5635201e+01
   3.5171844e-02   3.1280166e-03   1.2340484e-02   6.4351168e-02   8.8731959e+00   5.3887315e+01
   3.6712860e-02   3.3738958e-03   1.4690875e-02   6.4854156e-02   8.4336417e+00   5.1722026e+01
   3.8361494e-02   3.6698080e-03   1.7528545e-02   6.4689160e-02   7.9991282e+00   4.9047461e+01
   4.0102634e-02   4.0193814e-03   2.0900816e-02   6.3840784e-02   7.4909832e+00   4.5930111e+01
   4.1921564e-02   4.4247144e-03   2.4854398e-02   6.2336998e-02   6.8572788e+00   4.2297696e+01
   4.3838694e-02   4.8854676e-03   2.9427440e-02   6.0271068e-02   6.5395028e+00   3.9447118e+01
   4.5907570e-02   5.4009446e-03   3.4636418e-02   5.7752960e-02   5.8302737e+00   3.6384289e+01
   4.8193282e-02   5.9681772e-03   4.0466570e-02   5.4850486e-02   5.2925786e+00   3.2455751e+01
   5.0753206e-02   6.5804260e-03   4.6879572e-02   5.1625834e-02   5.2093195e+00   2.9587171e+01
   5.3603586e-02   7.2301910e-03   5.3815612e-02   4.8208852e-02   4.9445055e+00   2.6957367e+01
   5.6724000e-02   7.9103526e-03   6.1185978e-02   4.4761930e-02   4.6434324e+00   2.4073997e+01
   6.0097506e-02   8.6163428e-03   6.8853900e-02   4.1424558e-02   4.5848024e+00   2.1312966e+01
   6.3692862e-02   9.3494598e-03   7.6627556e-02   3.8323952e-02   4.5431757e+00   1.8270997e+01
   6.7431900e-02   1.0109868e-02   8.4272312e-02   3.5563048e-02   4.4486522e+00   1.5967529e+01
   7.1235232e-02   1.0887476e-02   9.1507040e-02   3.3208704e-02   4.6203216e+00   1.4764284e+01
   7.5033002e-02   1.1668204e-02   9.7998378e-02   3.1307422e-02   4.5994697e+00   1.4108039e+01
   7.8730630e-02   1.2443715e-02   1.0333394e-01   2.9891376e-02   4.4927618e+00   1.3372253e+01
   8.2248224e-02   1.3212523e-02   1.0706561e-01   2.8978586e-02   4.4124658e+00   1.2050438e+01
   8.5525082e-02   1.3975420e-02   1.0885064e-01   2.8571144e-02   4.4657993e+00   1.0288663e+01
   8.8474090e-02   1.4729892e-02   1.0854341e-01   2.8652664e-02   4.3420414e+00   9.3149322e+00
   9.1046978e-02   1.5477696e-02   1.0624974e-01   2.9194298e-02   4.3107075e+00   9.1142770e+00
   9.3274388e-02   1.6233378e-02   1.0226684e-01   3.0158422e-02   6.8926249e+00   8.1363899e+00
   9.5175098e-02   1.7015783e-02   9.6956184e-02   3.1494862e-02   1.3323178e+01   6.7686017e+00
   9.6713104e-02   1.7836014e-02   9.0716178e-02   3.3136094e-02   2.2549107e+01   5.5229749e+00
   9.7795988e-02   1.8689436e-02   8.3935654e-02   3.4986668e-02   3.3917070e+01   4.7580940e+00
   9.8307448e-02   1.9554973e-02   7.6926174e-02   3.6920054e-02   5.0978878e+01   4.4866757e+00
   9.8149424e-02   2.0404876e-02   6.9914708e-02   3.8788636e-02   6.9833189e+01   3.9890737e+00
   9.7223224e-02   2.1206742e-02   6.3086502e-02   4.0448748e-02   8.2452052e+01   3.9452164e+00
   9.5462300e-02   2.1911654e-02   5.6615528e-02   4.1766306e-02   9.1406229e+01   3.8305739e+00
   9.2859690e-02   2.2454426e-02   5.0631634e-02   4.2600476e-02   9.7819324e+01   3.3430256e+00
   8.9466176e-02   2.2760788e-02   4.5210978e-02   4.2844116e-02   1.0175551e+02   3.0297277e+00
   8.5358548e-02   2.2765346e-02   4.0398590e-02   4.2451468e-02   1.0492619e+02   2.5363057e+00
   8.0607516e-02   2.2440362e-02   3.6217638e-02   4.1422354e-02   1.0678812e+02   2.4832824e+00
   7.5343072e-02   2.1792502e-02   3.2668116e-02   3.9818482e-02   1.0804946e+02   2.4307453e+00
   6.9741842e-02   2.0857848e-02   2.9717392e-02   3.7743646e-02   1.0879982e+02   2.2785974e+00
   6.3954890e-02   1.9701633e-02   2.7309426e-02   3.5304702e-02   1.0917948e+02   2.2601305e+00
   5.8101354e-02   1.8400947e-02   2.5368636e-02   3.2611700e-02   1.0911727e+02   1.5246727e+00
   5.2269540e-02   1.7036154e-02   2.3804182e-02   2.9772128e-02   1.0864419e+02   1.1052322e+00
   4.6535962e-02   1.5680790e-02   2.2532434e-02   2.6883960e-02   1.0799143e+02   1.4408502e+00
   4.0988722e-02   1.4395242e-02   2.1471458e-02   2.4031968e-02   1.0696664e+02   1.4408600e+00
   3.5720044e-02   1.3230589e-02   2.0548398e-02   2.1286168e-02   1.0619831e+02   9.6334968e-01
   3.0796620e-02   1.2227717e-02   1.9716831e-02   1.8706744e-02   1.0556348e+02   7.6061157e-01
   2.6252692e-02   1.1413630e-02   1.8940444e-02   1.6340733e-02   1.0506118e+02   9.8861995e-01
   2.2115572e-02   1.0800395e-02   1.8187121e-02   1.4220069e-02   1.0488644e+02   1.0014393e+00
   1.8411792e-02   1.0389869e-02   1.7436761e-02   1.2362104e-02   1.0498488e+02   8.2206958e-01
   1.5157225e-02   1.0175995e-02   1.6688064e-02   1.0774095e-02   1.0527925e+02   7.6419624e-01
   1.2352776e-02   1.0147947e-02   1.5950604e-02   9.4598634e-03   1.0560029e+02   7.4876081e-01
   9.9881270e-03   1.0292405e-02   1.5228974e-02   8.4174970e-03   1.0611592e+02   7.1111202e-01
   8.0454996e-03   1.0588147e-02   1.4525801e-02   7.6407026e-03   1.0659771e+02   6.3540824e-01
   6.4983728e-03   1.1008370e-02   1.3844017e-02   7.1215138e-03   1.0701260e+02   5.6185113e-01
   5.3123318e-03   1.1525012e-02   1.3181482e-02   6.8512464e-03   1.0738121e+02   6.1704312e-01
   4.4462838e-03   1.2110512e-02   1.2532689e-02   6.8224124e-03   1.0772086e+02   4.4571344e-01
   3.8565610e-03   1.2745257e-02   1.1893091e-02   7.0241674e-03   1.0816281e+02   3.5941605e-01
   3.4981850e-03   1.3412406e-02   1.1258227e-02   7.4396780e-03   1.0843115e+02   4.1835670e-01
   3.3243128e-03   1.4090022e-02   1.0627039e-02   8.0521314e-03   1.0866671e+02   5.0988316e-01
   3.2894060e-03   1.4756065e-02   1.0003805e-02   8.8501108e-03   1.0889538e+02   1.4303490e+00
   3.3490934e-03   1.5386077e-02   9.3961544e-03   9.8231078e-03   1.0898565e+02   2.4780916e+00
   3.4653114e-03   1.5960033e-02   8.8173166e-03   1.0955829e-02   1.0907044e+02   4.8809815e+00
   3.6136454e-03   1.6472472e-02   8.2800212e-03   1.2228872e-02   1.0905200e+02   8.4895611e+00
   3.7797038e-03   1.6914826e-02   7.7920166e-03   1.3624934e-02   1.0893069e+02   1.0667033e+01
   3.9507030e-03   1.7260492e-02   7.3580690e-03   1.5131414e-02   1.0884352e+02   1.2059092e+01
   4.1143594e-03   1.7472912e-02   6.9780788e-03   1.6735845e-02   1.0874292e+02   1.2149336e+01
   4.2663214e-03   1.7533268e-02   6.6477074e-03   1.8430013e-02   1.0852969e+02   1.1723553e+01
   4.4096858e-03   1.7450794e-02   6.3609666e-03   2.0202422e-02   1.0817810e+02   1.1955522e+01
   4.5496938e-03   1.7239722e-02   6.1121826e-03   2.2025448e-02   1.0762966e+02   1.1322091e+01
   4.6930384e-03   1.6916648e-02   5.8973868e-03   2.3856420e-02   1.0692548e+02   1.0386920e+01
   4.8447064e-03   1.6501411e-02   5.7151202e-03   2.5631972e-02   1.0612348e+02   9.7390288e+00
   5.0072540e-03   1.6007613e-02   5.5659496e-03   2.7269644e-02   1.0509081e+02   9.4442647e+00
   5.1813842e-03   1.5452267e-02   5.4490774e-03   2.8673036e-02   1.0410021e+02   9.5170846e+00
   5.3653812e-03   1.4857719e-02   5.3619022e-03   2.9743576e-02   1.0330406e+02   9.4822206e+00
   5.5566282e-03   1.4244026e-02   5.3025554e-03   3.0382898e-02   1.0210814e+02   9.5375200e+00
   5.7515568e-03   1.3630137e-02   5.2694800e-03   3.0500608e-02   1.0070292e+02   9.8031267e+00
   5.9464720e-03   1.3033457e-02   5.2593734e-03   3.0077404e-02   9.9697938e+01   1.0266427e+01
   6.1381554e-03   1.2465802e-02   5.2663580e-03   2.9167180e-02   9.8728082e+01   1.0484041e+01
   6.3219574e-03   1.1931647e-02   5.2835622e-03   2.7847084e-02   9.7531720e+01   1.0570572e+01
   6.4915024e-03   1.1431755e-02   5.3061090e-03   2.6213804e-02   9.6012073e+01   1.0953969e+01
   6.6414562e-03   1.0963126e-02   5.3301858e-03   2.4368048e-02   9.4288301e+01   1.1203664e+01
   6.7744062e-03   1.0521491e-02   5.3512110e-03   2.2395970e-02   9.2955628e+01   1.1362852e+01
   6.9017012e-03   1.0107046e-02   5.3663676e-03   2.0375852e-02   9.1778689e+01   1.1531693e+01
   7.0357758e-03   9.7202712e-03   5.3738692e-03   1.8385846e-02   9.0457168e+01   1.1602458e+01
   7.1898280e-03   9.3676066e-03   5.3709542e-03   1.6500517e-02   8.9012469e+01   1.1670056e+01
   7.3790930e-03   9.0655330e-03   5.3567186e-03   1.4783144e-02   8.7433681e+01   1.1699145e+01
   7.6194712e-03   8.8295298e-03   5.3325520e-03   1.3283462e-02   8.6186030e+01   1.1791743e+01
   7.9298536e-03   8.6723752e-03   5.2995142e-03   1.2035195e-02   8.4929520e+01   1.1860473e+01
   8.3282812e-03   8.6063824e-03   5.2580282e-03   1.1057711e-02   8.2985091e+01   1.1860873e+01
   8.8282286e-03   8.6419356e-03   5.2102026e-03   1.0359266e-02   8.0613645e+01   1.1904512e+01
   9.4403118e-03   8.7844938e-03   5.1600916e-03   9.9408888e-03   7.8946956e+01   1.1940965e+01
   1.0171258e-02   9.0324418e-03   5.1106716e-03   9.7992874e-03   7.7591192e+01   1.1958950e+01
   1.1024914e-02   9.3797560e-03   5.0646060e-03   9.9248422e-03   7.5388882e+01   1.1954685e+01
   1.2005007e-02   9.8140420e-03   5.0273274e-03   1.0301980e-02   7.3698267e+01   1.1970394e+01
   1.3117509e-02   1.0316595e-02   5.0052852e-03   1.0907588e-02   7.2694180e+01   1.1933685e+01
   1.4367805e-02   1.0871285e-02   5.0026718e-03   1.1708091e-02   7.1620727e+01   1.1862510e+01
   1.5757006e-02   1.1466070e-02   5.0206592e-03   1.2661845e-02   7.0409911e+01   1.1879511e+01
   1.7283538e-02   1.2094158e-02   5.0568974e-03   1.3725939e-02   6.8450074e+01   1.1868607e+01
   1.8935828e-02   1.2757412e-02   5.1051330e-03   1.4857939e-02   6.6843289e+01   1.1929666e+01
   2.0686652e-02   1.3458603e-02   5.1573630e-03   1.6012043e-02   6.6183641e+01   1.1985689e+01
   2.2495994e-02   1.4195781e-02   5.2068428e-03   1.7141439e-02   6.5415512e+01   1.1919035e+01
   2.4307876e-02   1.4967613e-02   5.2488802e-03   1.8199164e-02   6.4114092e+01   1.2019645e+01
   2.6057028e-02   1.5780362e-02   5.2817578e-03   1.9140026e-02   6.2639014e+01   1.2093422e+01
   2.7692630e-02   1.6642014e-02   5.3063294e-03   1.9920745e-02   6.1408192e+01   1.2044238e+01
   2.9181606e-02   1.7550365e-02   5.3230934e-03   2.0494188e-02   5.9969780e+01   1.2057893e+01
   3.0484634e-02   1.8492585e-02   5.3329470e-03   2.0826476e-02   5.8596564e+01   1.2051516e+01
   3.1553702e-02   1.9447146e-02   5.3372660e-03   2.0910678e-02   5.7535284e+01   1.2063464e+01
   3.2350490e-02   2.0393634e-02   5.3356636e-03   2.0750712e-02   5.6127209e+01   1.2071991e+01
   3.2842260e-02   2.1324484e-02   5.3274422e-03   2.0361836e-02   5.4779338e+01   1.2000281e+01
   3.2998970e-02   2.2236390e-02   5.3122598e-03   1.9782433e-02   5.3182271e+01   1.1952106e+01
   3.2816426e-02   2.3134980e-02   5.2900734e-03   1.9059186e-02   5.1278437e+01   1.1943028e+01
   3.2328578e-02   2.4035916e-02   5.2631334e-03   1.8226292e-02   4.9972952e+01   1.1713485e+01
   3.1603938e-02   2.4949578e-02   5.2358158e-03   1.7303626e-02   4.8946876e+01   1.1478857e+01
   3.0731720e-02   2.5899792e-02   5.2122590e-03   1.6312621e-02   4.8233760e+01   1.1463413e+01
   2.9794148e-02   2.6925492e-02   5.1968680e-03   1.5285688e-02   4.7341708e+01   1.1260125e+01
   2.8849846e-02   2.8058632e-02   5.1955908e-03   1.4251953e-02   4.6020647e+01   1.1147470e+01
   2.7933120e-02   2.9325376e-02   5.2137454e-03   1.3228961e-02   4.4841097e+01   1.1098992e+01
   2.7066314e-02   3.0740742e-02   5.2548854e-03   1.2231983e-02   4.3573403e+01   1.0691911e+01
   2.6263508e-02   3.2307210e-02   5.3207232e-03   1.1277420e-02   4.2101517e+01   1.0373952e+01
   2.5522972e-02   3.4021730e-02   5.4106044e-03   1.0379169e-02   3.9704457e+01   9.9899271e+00
   2.4840930e-02   3.5874920e-02   5.5217218e-03   9.5459270e-03   3.7364675e+01   9.5718899e+00
   2.4215292e-02   3.7846474e-02   5.6494644e-03   8.7822694e-03   3.6276667e+01   9.4620703e+00
   2.3635088e-02   3.9904592e-02   5.7898990e-03   8.0928010e-03   3.4887524e+01   9.3835108e+00
   2.3082938e-02   4.2023926e-02   5.9404282e-03   7.4797348e-03   3.2970038e+01   9.3806063e+00
   2.2541816e-02   4.4190330e-02   6.0964750e-03   6.9396686e-03   3.1134683e+01   9.3184678e+00
   2.2003344e-02   4.6381970e-02   6.2531406e-03   6.4660394e-03   2.9079678e+01   9.2617870e+00
   2.1462608e-02   4.8560804e-02   6.4091530e-03   6.0519856e-03   2.6892673e+01   9.2320648e+00
   2.0917178e-02   5.0673974e-02   6.5653644e-03   5.6946102e-03   2.5002261e+01   9.1611160e+00
   2.0375106e-02   5.2654692e-02   6.7207666e-03   5.3934256e-03   2.3163341e+01   9.1850822e+00
   1.9846533e-02   5.4431384e-02   6.8705368e-03   5.1442474e-03   2.1197956e+01   8.9452383e+00
   1.9335077e-02   5.5929436e-02   7.0104136e-03   4.9407430e-03   1.9429805e+01   8.6838561e+00
   1.8840087e-02   5.7060514e-02   7.1395056e-03   4.7770972e-03   1.7176382e+01   8.4644217e+00
   1.8366300e-02   5.7714916e-02   7.2584868e-03   4.6457866e-03   1.4165907e+01   8.2126515e+00
   1.7922260e-02   5.7795542e-02   7.3678260e-03   4.5377680e-03   1.1317734e+01   8.2864860e+00
   1.7511642e-02   5.7288190e-02   7.4646524e-03   4.4454058e-03   9.5737094e+00   8.2193985e+00
   1.7133779e-02   5.6251508e-02   7.5430666e-03   4.3612680e-03   8.3547885e+00   8.2859558e+00
   1.6781901e-02   5.4762936e-02   7.5937332e-03   4.2780620e-03   7.0665863e+00   8.6134142e+00
   1.6444290e-02   5.2909062e-02   7.6073626e-03   4.1930516e-03   6.9723040e+00   8.7272817e+00
   1.6112028e-02   5.0771052e-02   7.5797716e-03   4.1070570e-03   7.3743569e+00   8.8824662e+00
   1.5777749e-02   4.8405540e-02   7.5093818e-03   4.0221204e-03   6.5464815e+00   8.7748568e+00
   1.5430733e-02   4.5858326e-02   7.4020544e-03   3.9423794e-03   5.3603574e+00   8.7994971e+00
   1.5063745e-02   4.3202156e-02   7.2730606e-03   3.8730230e-03   4.9907866e+00   8.7478215e+00
   1.4672662e-02   4.0531466e-02   7.1412458e-03   3.8190276e-03   4.7997094e+00   8.6849885e+00
   1.4251700e-02   3.7924928e-02   7.0270454e-03   3.7835528e-03   4.2192341e+00   9.0259979e+00
   1.3796372e-02   3.5437706e-02   6.9491532e-03   3.7676418e-03   4.0367526e+00   8.9301665e+00
   1.3302466e-02   3.3095432e-02   6.9235404e-03   3.7710682e-03   3.8734663e+00   1.0980703e+01
   1.2769572e-02   3.0895938e-02   6.9659080e-03   3.7916478e-03   3.3992495e+00   1.8034667e+01
   1.2201594e-02   2.8827838e-02   7.0948242e-03   3.8255306e-03   3.0868272e+00   3.1141197e+01
   1.1604255e-02   2.6878440e-02   7.3339054e-03   3.8677292e-03   2.7213867e+00   4.6356565e+01
   1.0987797e-02   2.5039394e-02   7.7084082e-03   3.9122264e-03   2.8459476e+00   6.0250085e+01
   1.0361549e-02   2.3306436e-02   8.2420924e-03   3.9520962e-03   2.7683617e+00   7.5737330e+01
   9.7286114e-03   2.1664064e-02   8.9605188e-03   3.9808490e-03   2.2121058e+00   8.8366828e+01
   9.0911728e-03   2.0084612e-02   9.8923480e-03   3.9947890e-03   2.2798991e+00   9.6350366e+01
   8.4592792e-03   1.8552566e-02   1.1062563e-02   3.9919576e-03   2.5061891e+00   1.0287685e+02
   7.8509436e-03   1.7074685e-02   1.2489329e-02   3.9705132e-03   2.4917630e+00   1.0689957e+02
   7.2861448e-03   1.5666017e-02   1.4187725e-02   3.9302016e-03   2.2567198e+00   1.0987680e+02
   6.7832394e-03   1.4338254e-02   1.6172225e-02   3.8728520e-03   2.0055835e+00   1.1163838e+02
   6.3624284e-03   1.3104533e-02   1.8454911e-02   3.8019132e-03   2.0291984e+00   1.1215200e+02
   6.0533990e-03   1.1989331e-02   2.1039812e-02   3.7232302e-03   1.9743482e+00   1.1274857e+02
   5.8925828e-03   1.1019377e-02   2.3920318e-02   3.6436926e-03   1.8873113e+00   1.1287755e+02
   5.9172862e-03   1.0212419e-02   2.7081780e-02   3.5692796e-03   1.8921830e+00   1.1289466e+02
   6.1632316e-03   9.5790796e-03   3.0508210e-02   3.5049150e-03   1.8422306e+00   1.1259018e+02
   6.6645552e-03   9.1226010e-03   3.4176594e-02   3.4538528e-03   1.9227623e+00   1.1189476e+02
   7.4579950e-03   8.8373178e-03   3.8040720e-02   3.4178784e-03   1.8388789e+00   1.1107338e+02
   8.5801964e-03   8.7094680e-03   4.2047698e-02   3.3984480e-03   1.9293392e+00   1.1015417e+02
   1.0062321e-02   8.7198210e-03   4.6158684e-02   3.3972434e-03   2.7978029e+00   1.0964695e+02
   1.1929458e-02   8.8452912e-03   5.0324824e-02   3.4154294e-03   3.1961030e+00   1.0937227e+02
   1.4198181e-02   9.0565288e-03   5.4469494e-02   3.4521680e-03   2.9124550e+00   1.0928545e+02
   1.6872176e-02   9.3207196e-03   5.8510190e-02   3.5051608e-03   2.9759461e+00   1.0950165e+02
   1.9939675e-02   9.6100054e-03   6.2362730e-02   3.5711478e-03   2.9459401e+00   1.1000363e+02
   2.3371114e-02   9.9003328e-03   6.5908332e-02   3.6454606e-03   2.7628613e+00   1.1072102e+02
   2.7117180e-02   1.0171961e-02   6.8965328e-02   3.7238268e-03   2.6319649e+00   1.1129014e+02
   3.1105672e-02   1.0418880e-02   7.1302338e-02   3.8029802e-03   2.4362610e+00   1.1180383e+02
   3.5235088e-02   1.0642518e-02   7.2720746e-02   3.8785600e-03   2.6945647e+00   1.1239857e+02
   3.9369286e-02   1.0841559e-02   7.3127724e-02   3.9450952e-03   2.1853009e+00   1.1310232e+02
   4.3339922e-02   1.1014271e-02   7.2530150e-02   3.9970244e-03   1.4247553e+00   1.1382597e+02
   4.6974766e-02   1.1157627e-02   7.1018724e-02   4.0294788e-03   1.3353542e+00   1.1436446e+02
   5.0134944e-02   1.1265241e-02   6.8727376e-02   4.0408652e-03   5.3320251e-01   1.1477374e+02
   5.2737786e-02   1.1334602e-02   6.5788558e-02   4.0326568e-03   1.6512302e+00   1.1511069e+02
   5.4774704e-02   1.1371487e-02   6.2367610e-02   4.0067396e-03   4.5062934e+00   1.1538275e+02
   5.6272872e-02   1.1381470e-02   5.8658650e-02   3.9668066e-03   6.8151507e+00   1.1556089e+02
   5.7232574e-02   1.1365540e-02   5.4830342e-02   3.9189380e-03   1.0395275e+01   1.1568751e+02
   5.7669044e-02   1.1323039e-02   5.1017992e-02   3.8686768e-03   1.3466353e+01   1.1581694e+02
   5.7658758e-02   1.1248250e-02   4.7319210e-02   3.8195768e-03   1.3958510e+01   1.1595323e+02
   5.7293004e-02   1.1124823e-02   4.3794090e-02   3.7735498e-03   1.3677119e+01   1.1609359e+02
   5.6659168e-02   1.0933916e-02   4.0477320e-02   3.7310918e-03   1.3119403e+01   1.1616872e+02
   5.5851292e-02   1.0666572e-02   3.7389386e-02   3.6913796e-03   1.1851154e+01   1.1624395e+02
   5.4965138e-02   1.0319648e-02   3.4544898e-02   3.6535522e-03   1.0102915e+01   1.1628144e+02
   5.4093958e-02   9.9000514e-03   3.1959526e-02   3.6165896e-03   8.2515326e+00   1.1620928e+02
   5.3320530e-02   9.4267718e-03   2.9670074e-02   3.5796330e-03   7.0374676e+00   1.1611812e+02
   5.2716690e-02   8.9181896e-03   2.7727148e-02   3.5439646e-03   6.7754438e+00   1.1594509e+02
   5.2334130e-02   8.3971984e-03   2.6179576e-02   3.5115670e-03   6.7545334e+00   1.1564456e+02
   5.2184714e-02   7.8886600e-03   2.5074632e-02   3.4832452e-03   6.5659153e+00   1.1532864e+02
   5.2235788e-02   7.4085164e-03   2.4442068e-02   3.4583582e-03   6.3958724e+00   1.1491676e+02
   5.2421134e-02   6.9679274e-03   2.4286746e-02   3.4350094e-03   6.1885152e+00   1.1431369e+02
   5.2659286e-02   6.5757840e-03   2.4590062e-02   3.4103622e-03   6.4457970e+00   1.1378971e+02
   5.2884420e-02   6.2386730e-03   2.5312708e-02   3.3808996e-03   6.9366868e+00   1.1330301e+02
   5.3042386e-02   5.9603412e-03   2.6397038e-02   3.3441906e-03   6.9969823e+00   1.1269452e+02
   5.3063890e-02   5.7397238e-03   2.7763734e-02   3.2993968e-03   7.6394829e+00   1.1215913e+02
   5.2897414e-02   5.5693022e-03   2.9322898e-02   3.2457622e-03   8.5217426e+00   1.1153639e+02
   5.2523992e-02   5.4353014e-03   3.0979252e-02   3.1814128e-03   8.8070051e+00   1.1079013e+02
   5.1941252e-02   5.3206538e-03   3.2621164e-02   3.1051922e-03   9.0968449e+00   1.1006435e+02
   5.1172308e-02   5.2084826e-03   3.4119934e-02   3.0183608e-03   9.3720859e+00   1.0928220e+02
   5.0242986e-02   5.0835888e-03   3.5359278e-02   2.9228900e-03   9.4943397e+00   1.0843568e+02
   4.9163964e-02   4.9354990e-03   3.6253234e-02   2.8220016e-03   9.5292730e+00   1.0755526e+02
   4.7969860e-02   4.7653106e-03   3.6734740e-02   2.7194196e-03   9.8024356e+00   1.0664074e+02
   4.6733636e-02   4.5818174e-03   3.6786922e-02   2.6178506e-03   1.0238298e+01   1.0549851e+02
   4.5520534e-02   4.3930248e-03   3.6450130e-02   2.5203620e-03   1.0456445e+01   1.0425047e+02
   4.4373206e-02   4.2053596e-03   3.5771178e-02   2.4301872e-03   1.0679734e+01   1.0305122e+02
   4.3328182e-02   4.0233902e-03   3.4808196e-02   2.3511430e-03   1.0621869e+01   1.0150927e+02
   4.2401938e-02   3.8493510e-03   3.3639708e-02   2.2879592e-03   1.0457478e+01   9.9849544e+01
   4.1599828e-02   3.6837442e-03   3.2329980e-02   2.2471692e-03   1.0441303e+01   9.8501710e+01
   4.0939280e-02   3.5280678e-03   3.0914632e-02   2.2378298e-03   1.0389701e+01   9.7274504e+01
   4.0438198e-02   3.3857392e-03   2.9402674e-02   2.2697160e-03   1.0599411e+01   9.5950001e+01
   4.0102350e-02   3.2595974e-03   2.7797696e-02   2.3542424e-03   1.0806211e+01   9.4514678e+01
   3.9910234e-02   3.1506212e-03   2.6125566e-02   2.5055404e-03   1.1018461e+01   9.3395313e+01
   3.9817274e-02   3.0570066e-03   2.4418164e-02   2.7395904e-03   1.1320604e+01   9.2364637e+01
   3.9765062e-02   2.9746840e-03   2.2693868e-02   3.0745628e-03   1.1396940e+01   9.1009424e+01
   3.9670982e-02   2.8991060e-03   2.0967374e-02   3.5309744e-03   1.1407792e+01   8.9867909e+01
   3.9474906e-02   2.8275630e-03   1.9257226e-02   4.1299094e-03   1.1384115e+01   8.8864446e+01
   3.9163628e-02   2.7596872e-03   1.7581706e-02   4.8923216e-03   1.1399571e+01   8.8056392e+01
   3.8734770e-02   2.6948756e-03   1.5949777e-02   5.8376726e-03   1.1400936e+01   8.7511643e+01
   3.8194998e-02   2.6321322e-03   1.4365575e-02   6.9807110e-03   1.1370979e+01   8.6680145e+01
   3.7561400e-02   2.5704652e-03   1.2839749e-02   8.3313800e-03   1.1476480e+01   8.5974699e+01
   3.6863398e-02   2.5081968e-03   1.1384729e-02   9.8934412e-03   1.1513533e+01   8.5461821e+01
   3.6137744e-02   2.4443084e-03   1.0007336e-02   1.1663969e-02   1.1484246e+01   8.4335203e+01
   3.5433346e-02   2.3806810e-03   8.7119158e-03   1.3631476e-02   1.1392888e+01   8.3251042e+01
   3.4831578e-02   2.3216660e-03   7.5069216e-03   1.5774970e-02   1.1245914e+01   8.2716804e+01
   3.4413494e-02   2.2701072e-03   6.4061806e-03   1.8073646e-02   1.1234285e+01   8.2071672e+01
   3.4231692e-02   2.2269444e-03   5.4236218e-03   2.0508468e-02   1.1225088e+01   8.1423851e+01
   3.4312324e-02   2.1935012e-03   4.5742052e-03   2.3057714e-02   1.1171611e+01   8.0260414e+01
   3.4658036e-02   2.1705060e-03   3.8793522e-03   2.5695070e-02   1.1179250e+01   7.9328608e+01
   3.5252866e-02   2.1580858e-03   3.3632118e-03   2.8386210e-02   1.1191168e+01   7.9134125e+01
   3.6062256e-02   2.1565954e-03   3.0498434e-03   3.1084370e-02   1.1191480e+01   7.8160834e+01
   3.7038518e-02   2.1655934e-03   2.9653776e-03   3.3728716e-02   1.0988547e+01   7.7140343e+01
   3.8131400e-02   2.1842890e-03   3.1380710e-03   3.6256792e-02   1.0597646e+01   7.6319738e+01
   3.9303916e-02   2.2130994e-03   3.5978806e-03   3.8609272e-02   1.0349886e+01   7.5276891e+01
   4.0521854e-02   2.2526642e-03   4.3774668e-03   4.0735104e-02   1.0070805e+01   7.4229532e+01
   4.1733622e-02   2.3024242e-03   5.5132606e-03   4.2603806e-02   9.8347884e+00   7.2624769e+01
   4.2886390e-02   2.3607976e-03   7.0455160e-03   4.4189332e-02   9.7389902e+00   7.0590396e+01
   4.3930662e-02   2.4280388e-03   9.0226164e-03   4.5451784e-02   9.7850890e+00   6.8681006e+01
   4.4806292e-02   2.5102320e-03   1.1498276e-02   4.6337068e-02   9.7477950e+00   6.7004855e+01
   4.5468928e-02   2.6161016e-03   1.4520948e-02   4.6796458e-02   9.2342975e+00   6.5009360e+01
   4.5950490e-02   2.7523046e-03   1.8133412e-02   4.6817074e-02   9.0563156e+00   6.3106116e+01
   4.6343508e-02   2.9246754e-03   2.2374538e-02   4.6408204e-02   8.9103048e+00   6.1002334e+01
   4.6735688e-02   3.1386176e-03   2.7278844e-02   4.5592416e-02   8.3647296e+00   5.7631253e+01
   4.7219812e-02   3.3986052e-03   3.2868212e-02   4.4420062e-02   7.9611197e+00   5.4244935e+01
   4.7897228e-02   3.7094158e-03   3.9140804e-02   4.2946880e-02   7.4158431e+00   5.0437783e+01
   4.8843180e-02   4.0769906e-03   4.6070290e-02   4.1218220e-02   7.0864691e+00   4.4643035e+01
   5.0103336e-02   4.5064162e-03   5.3601564e-02   3.9274280e-02   6.9490652e+00   3.9325068e+01
   5.1693072e-02   5.0007682e-03   6.1646140e-02   3.7153018e-02   6.7207306e+00   3.5160013e+01
   5.3601684e-02   5.5647566e-03   7.0061026e-02   3.4884034e-02   6.6839679e+00   3.0008085e+01
   5.5795682e-02   6.2054670e-03   7.8633968e-02   3.2489222e-02   6.7743185e+00   2.5798771e+01
   5.8227172e-02   6.9309436e-03   8.7101160e-02   3.0007244e-02   6.7830372e+00   2.2642302e+01
   6.0855078e-02   7.7465866e-03   9.5147752e-02   2.7495592e-02   6.7497657e+00   1.8651883e+01
   6.3645298e-02   8.6500322e-03   1.0240552e-01   2.5015076e-02   6.6834408e+00   1.5617724e+01
   6.6575232e-02   9.6392676e-03   1.0841995e-01   2.2618712e-02   5.8809729e+00   1.4312588e+01
   6.9610778e-02   1.0719812e-02   1.1267481e-01   2.0342210e-02   5.0747462e+00   1.3628421e+01
   7.2709504e-02   1.1900320e-02   1.1477069e-01   1.8210764e-02   4.8769483e+00   1.2740953e+01
   7.5851748e-02   1.3191057e-02   1.1456314e-01   1.6244820e-02   4.7614269e+00   1.1556805e+01
   7.9005944e-02   1.4602352e-02   1.1220154e-01   1.4459241e-02   4.8375138e+00   1.0231639e+01
   8.2148040e-02   1.6140603e-02   1.0803920e-01   1.2866877e-02   4.8944798e+00   9.0588359e+00
   8.5275254e-02   1.7803383e-02   1.0248562e-01   1.1477950e-02   5.5041443e+00   8.0991171e+00
   8.8350870e-02   1.9578020e-02   9.5974650e-02   1.0296369e-02   7.2384372e+00   6.9975277e+00
   9.1292922e-02   2.1438752e-02   8.8919170e-02   9.3213250e-03   1.2158495e+01   6.1182981e+00
   9.3962790e-02   2.3344056e-02   8.1647750e-02   8.5495102e-03   2.1257445e+01   5.2229743e+00
   9.6173808e-02   2.5246012e-02   7.4417170e-02   7.9716590e-03   3.6608088e+01   4.5408396e+00
   9.7754436e-02   2.7092128e-02   6.7451268e-02   7.5715922e-03   6.0061449e+01   4.3630994e+00
   9.8625794e-02   2.8824550e-02   6.0951236e-02   7.3308388e-03   7.9265099e+01   3.9815120e+00
   9.8780240e-02   3.0384222e-02   5.5070588e-02   7.2302694e-03   8.9488556e+01   3.9343736e+00
   9.8167540e-02   3.1702916e-02   4.9907482e-02   7.2485712e-03   9.7593284e+01   3.8778901e+00
   9.6731562e-02   3.2697078e-02   4.5507580e-02   7.3595866e-03   1.0339456e+02   3.2898775e+00
   9.4476280e-02   3.3270008e-02   4.1868494e-02   7.5328262e-03   1.0799831e+02   2.9651125e+00
   9.1421660e-02   3.3335220e-02   3.8953328e-02   7.7373294e-03   1.1101710e+02   2.7733114e+00
   8.7607358e-02   3.2847328e-02   3.6692432e-02   7.9404030e-03   1.1235499e+02   2.6997382e+00
   8.3111138e-02   3.1807976e-02   3.4999722e-02   8.1093990e-03   1.1342339e+02   2.7139635e+00
   7.8048250e-02   3.0275416e-02   3.3793518e-02   8.2203258e-03   1.1369418e+02   2.0985384e+00
   7.2565546e-02   2.8360150e-02   3.2989286e-02   8.2643014e-03   1.1403337e+02   1.3310917e+00
   6.6823278e-02   2.6192742e-02   3.2510228e-02   8.2445518e-03   1.1383510e+02   1.1997330e+00
   6.0970828e-02   2.3898016e-02   3.2306392e-02   8.1699822e-03   1.1294838e+02   1.1113940e+00
   5.5129930e-02   2.1580480e-02   3.2327040e-02   8.0531450e-03   1.1178474e+02   9.3931933e-01
   4.9410180e-02   1.9326945e-02   3.2495858e-02   7.9048220e-03   1.1054077e+02   9.8884189e-01
   4.3895152e-02   1.7207871e-02   3.2740076e-02   7.7353640e-03   1.0974808e+02   8.5488143e-01
   3.8636616e-02   1.5274273e-02   3.3008982e-02   7.5591748e-03   1.0908946e+02   6.7152533e-01
   3.3685518e-02   1.3560719e-02   3.3246730e-02   7.3889992e-03   1.0886928e+02   6.7589876e-01
   2.9090810e-02   1.2087015e-02   3.3381704e-02   7.2353188e-03   1.0897791e+02   7.1657027e-01
   2.4890132e-02   1.0862631e-02   3.3344316e-02   7.1084260e-03   1.0903477e+02   7.2914608e-01
   2.1109748e-02   9.8851902e-03   3.3075998e-02   7.0150116e-03   1.0918121e+02   7.4745154e-01
   1.7761417e-02   9.1428338e-03   3.2531950e-02   6.9572094e-03   1.0948408e+02   7.4479788e-01
   1.4840790e-02   8.6194626e-03   3.1686198e-02   6.9343712e-03   1.0971516e+02   7.1848020e-01
   1.2331546e-02   8.2919632e-03   3.0535108e-02   6.9459366e-03   1.0981435e+02   7.8025200e-01
   1.0213507e-02   8.1362774e-03   2.9105304e-02   6.9913516e-03   1.1016056e+02   6.6224753e-01
   8.4614652e-03   8.1285220e-03   2.7454904e-02   7.0676778e-03   1.1050803e+02   6.1339443e-01
   7.0452932e-03   8.2429458e-03   2.5660100e-02   7.1706480e-03   1.1086136e+02   5.3660552e-01
   5.9317818e-03   8.4585092e-03   2.3791588e-02   7.2938198e-03   1.1129572e+02   6.4616958e-01
   5.0832562e-03   8.7533656e-03   2.1901106e-02   7.4300878e-03   1.1152141e+02   1.4706310e+00
   4.4624176e-03   9.1021012e-03   2.0034620e-02   7.5772172e-03   1.1170467e+02   2.7706056e+00
   4.0324516e-03   9.4838052e-03   1.8233034e-02   7.7374832e-03   1.1184229e+02   6.0416247e+00
   3.7544028e-03   9.8789722e-03   1.6521171e-02   7.9137510e-03   1.1194789e+02   9.9420200e+00
   3.5931532e-03   1.0266324e-02   1.4918091e-02   8.1067204e-03   1.1207025e+02   1.2601217e+01
   3.5213430e-03   1.0623979e-02   1.3441753e-02   8.3152090e-03   1.1196904e+02   1.5367598e+01
   3.5144152e-03   1.0923159e-02   1.2101919e-02   8.5339238e-03   1.1183976e+02   1.5942095e+01
   3.5470570e-03   1.1133725e-02   1.0902259e-02   8.7508912e-03   1.1159661e+02   1.4801924e+01
   3.6008718e-03   1.1243327e-02   9.8425210e-03   8.9536230e-03   1.1090031e+02   1.5328773e+01
   3.6685846e-03   1.1256135e-02   8.9203524e-03   9.1345250e-03   1.1018972e+02   1.5578151e+01
   3.7454418e-03   1.1177314e-02   8.1318804e-03   9.2845108e-03   1.0960757e+02   1.4835920e+01
   3.8280322e-03   1.1012197e-02   7.4690900e-03   9.3896622e-03   1.0890514e+02   1.3931591e+01
   3.9177922e-03   1.0773251e-02   6.9205602e-03   9.4449912e-03   1.0803783e+02   1.2835082e+01
   4.0166648e-03   1.0478862e-02   6.4713030e-03   9.4601086e-03   1.0693890e+02   1.1789380e+01
   4.1242526e-03   1.0146091e-02   6.1051722e-03   9.4533672e-03   1.0554148e+02   1.0795427e+01
   4.2387822e-03   9.7883414e-03   5.8092170e-03   9.4481188e-03   1.0416780e+02   1.0559632e+01
   4.3577666e-03   9.4185436e-03   5.5736874e-03   9.4645698e-03   1.0285547e+02   1.0432937e+01
   4.4764286e-03   9.0474142e-03   5.3905460e-03   9.5165886e-03   1.0115860e+02   1.0006448e+01
   4.5878620e-03   8.6818012e-03   5.2523590e-03   9.6125042e-03   9.9552490e+01   1.0306274e+01
   4.6850906e-03   8.3297052e-03   5.1515790e-03   9.7538482e-03   9.8235426e+01   1.0909490e+01
   4.7603282e-03   7.9992614e-03   5.0806644e-03   9.9341876e-03   9.7076666e+01   1.1136378e+01
   4.8065472e-03   7.6936130e-03   5.0342924e-03   1.0139261e-02   9.5914195e+01   1.1414308e+01
   4.8193230e-03   7.4111468e-03   5.0097174e-03   1.0346554e-02   9.4427702e+01   1.1738215e+01
   4.8011896e-03   7.1499740e-03   5.0049064e-03   1.0528546e-02   9.3327075e+01   1.2198227e+01
   4.7667744e-03   6.9127718e-03   5.0179858e-03   1.0662176e-02   9.2421967e+01   1.2794307e+01
   4.7377810e-03   6.7059786e-03   5.0457022e-03   1.0726461e-02   9.1335407e+01   1.3164784e+01
   4.7355876e-03   6.5333520e-03   5.0823132e-03   1.0710806e-02   9.0359854e+01   1.3503289e+01
   4.7768404e-03   6.3915064e-03   5.1207574e-03   1.0630176e-02   8.9286750e+01   1.3528727e+01
   4.8732956e-03   6.2752186e-03   5.1539888e-03   1.0513623e-02   8.8450035e+01   1.3534701e+01
   5.0328390e-03   6.1785262e-03   5.1768664e-03   1.0395180e-02   8.7444537e+01   1.3771368e+01
   5.2585710e-03   6.0943282e-03   5.1888792e-03   1.0309354e-02   8.6189914e+01   1.3761050e+01
   5.5520294e-03   6.0206072e-03   5.1930172e-03   1.0283155e-02   8.5356530e+01   1.3684129e+01
   5.9140790e-03   5.9570878e-03   5.1912036e-03   1.0334345e-02   8.4461290e+01   1.3673543e+01
   6.3429244e-03   5.9014294e-03   5.1837736e-03   1.0472998e-02   8.3293710e+01   1.3696567e+01
   6.8345340e-03   5.8523556e-03   5.1705340e-03   1.0704756e-02   8.2128444e+01   1.3726327e+01
   7.3807440e-03   5.8139990e-03   5.1499600e-03   1.1032408e-02   8.1355601e+01   1.3759476e+01
   7.9676918e-03   5.7948936e-03   5.1210406e-03   1.1461891e-02   8.0491249e+01   1.3775850e+01
   8.5756830e-03   5.8052792e-03   5.0856520e-03   1.1999110e-02   7.9223775e+01   1.3761721e+01
   9.1788776e-03   5.8587204e-03   5.0479952e-03   1.2639075e-02   7.8131807e+01   1.3814363e+01
   9.7526956e-03   5.9660304e-03   5.0126528e-03   1.3368858e-02   7.6752547e+01   1.3841099e+01
   1.0289591e-02   6.1302166e-03   4.9830760e-03   1.4171593e-02   7.5220567e+01   1.3816686e+01
   1.0806709e-02   6.3478304e-03   4.9619928e-03   1.5028171e-02   7.4162546e+01   1.3807251e+01
   1.1335260e-02   6.6102702e-03   4.9527070e-03   1.5916849e-02   7.3473590e+01   1.3904994e+01
   1.1904873e-02   6.9088492e-03   4.9589208e-03   1.6803613e-02   7.2991962e+01   1.4004970e+01
   1.2535041e-02   7.2416954e-03   4.9825902e-03   1.7641519e-02   7.2190546e+01   1.3986976e+01
   1.3235294e-02   7.6119364e-03   5.0224090e-03   1.8383900e-02   7.1048417e+01   1.4026732e+01
   1.4007935e-02   8.0227688e-03   5.0754160e-03   1.8992514e-02   7.0200655e+01   1.4108368e+01
   1.4848537e-02   8.4810986e-03   5.1383502e-03   1.9428323e-02   6.9884764e+01   1.4107150e+01
   1.5750182e-02   8.9988974e-03   5.2070376e-03   1.9647552e-02   6.9497554e+01   1.4071701e+01
   1.6703137e-02   9.5960676e-03   5.2766488e-03   1.9628443e-02   6.8945365e+01   1.4058967e+01
   1.7689041e-02   1.0297893e-02   5.3400084e-03   1.9374737e-02   6.8482112e+01   1.3956191e+01
   1.8676606e-02   1.1121680e-02   5.3866902e-03   1.8887488e-02   6.7833108e+01   1.3830568e+01
   1.9625039e-02   1.2078270e-02   5.4078560e-03   1.8176442e-02   6.7297628e+01   1.3847607e+01
   2.0491822e-02   1.3179674e-02   5.4001970e-03   1.7277020e-02   6.6498383e+01   1.3677383e+01
   2.1233030e-02   1.4439339e-02   5.3655620e-03   1.6231936e-02   6.5682338e+01   1.3489696e+01
   2.1809664e-02   1.5869115e-02   5.3083934e-03   1.5082826e-02   6.4901126e+01   1.3294823e+01
   2.2197146e-02   1.7479927e-02   5.2356194e-03   1.3876156e-02   6.3329393e+01   1.2547795e+01
   2.2399888e-02   1.9285207e-02   5.1587436e-03   1.2657888e-02   6.2508857e+01   1.1986202e+01
   2.2455520e-02   2.1295468e-02   5.0920232e-03   1.1464442e-02   6.1759556e+01   1.1697276e+01
   2.2413950e-02   2.3517250e-02   5.0486648e-03   1.0321908e-02   6.0120067e+01   1.1337834e+01
   2.2323890e-02   2.5950678e-02   5.0394732e-03   9.2455364e-03   5.8717266e+01   1.1388462e+01
   2.2224944e-02   2.8578728e-02   5.0742486e-03   8.2425710e-03   5.6589477e+01   1.1362429e+01
   2.2145946e-02   3.1367250e-02   5.1615238e-03   7.3218538e-03   5.4899425e+01   1.0906461e+01
   2.2105846e-02   3.4274492e-02   5.3073118e-03   6.4922984e-03   5.3845219e+01   1.0544127e+01
   2.2111722e-02   3.7259680e-02   5.5151176e-03   5.7589120e-03   5.1576608e+01   1.0434157e+01
   2.2159422e-02   4.0281988e-02   5.7853704e-03   5.1257932e-03   4.9394750e+01   1.0319031e+01
   2.2232900e-02   4.3296412e-02   6.1163810e-03   4.5954182e-03   4.7514862e+01   1.0150036e+01
   2.2311918e-02   4.6258280e-02   6.5051022e-03   4.1683606e-03   4.5739157e+01   1.0032784e+01
   2.2372932e-02   4.9122168e-02   6.9465662e-03   3.8427200e-03   4.3884507e+01   9.9654237e+00
   2.2396436e-02   5.1834044e-02   7.4339792e-03   3.6123242e-03   4.0483390e+01   9.8581279e+00
   2.2377876e-02   5.4326818e-02   7.9608126e-03   3.4688586e-03   3.6626133e+01   9.5542485e+00
   2.2311448e-02   5.6520584e-02   8.5219836e-03   3.4035652e-03   3.3308930e+01   9.1738019e+00
   2.2192646e-02   5.8340870e-02   9.1108726e-03   3.4063646e-03   2.9927912e+01   9.0133624e+00
   2.2033230e-02   5.9725510e-02   9.7174468e-03   3.4641988e-03   2.6658163e+01   9.0378783e+00
   2.1845780e-02   6.0624840e-02   1.0328375e-02   3.5608636e-03   2.3610233e+01   9.0465102e+00
   2.1634896e-02   6.1031066e-02   1.0928809e-02   3.6775224e-03   2.0531109e+01   9.0239937e+00
   2.1405148e-02   6.0972698e-02   1.1504316e-02   3.7944812e-03   1.7019547e+01   9.0241689e+00
   2.1163976e-02   6.0484040e-02   1.2039248e-02   3.8962446e-03   1.3827127e+01   9.0126012e+00
   2.0913954e-02   5.9611012e-02   1.2511258e-02   3.9715982e-03   1.1457293e+01   9.1354577e+00
   2.0645800e-02   5.8425328e-02   1.2892123e-02   4.0145188e-03   9.0579695e+00   9.1930545e+00
   2.0345520e-02   5.7009540e-02   1.3163340e-02   4.0286386e-03   8.1793293e+00   9.1163342e+00
   1.9989311e-02   5.5417812e-02   1.3319523e-02   4.0215090e-03   8.3221336e+00   9.4043813e+00
   1.9554569e-02   5.3675276e-02   1.3359906e-02   3.9993288e-03   7.2193299e+00   9.6152178e+00
   1.9050656e-02   5.1798220e-02   1.3297093e-02   3.9671928e-03   6.4173471e+00   9.5246050e+00
   1.8502436e-02   4.9800004e-02   1.3156591e-02   3.9278358e-03   5.8527159e+00   9.5018222e+00
   1.7921302e-02   4.7710550e-02   1.2961242e-02   3.8822168e-03   4.9522817e+00   9.4891923e+00
   1.7309161e-02   4.5567262e-02   1.2737745e-02   3.8309258e-03   4.5688933e+00   9.6346689e+00
   1.6669400e-02   4.3378882e-02   1.2525655e-02   3.7747884e-03   3.9632048e+00   1.0076584e+01
   1.6000647e-02   4.1140972e-02   1.2366470e-02   3.7138742e-03   3.5972374e+00   1.1987206e+01
   1.5297787e-02   3.8872690e-02   1.2301593e-02   3.6496684e-03   3.7673809e+00   1.9473355e+01
   1.4558141e-02   3.6600086e-02   1.2377917e-02   3.5865520e-03   3.9280466e+00   3.3934685e+01
   1.3773862e-02   3.4350552e-02   1.2640115e-02   3.5285880e-03   4.0557191e+00   4.9632041e+01
   1.2943492e-02   3.2174372e-02   1.3122719e-02   3.4799050e-03   3.9980214e+00   6.4241347e+01
   1.2076500e-02   3.0124948e-02   1.3850508e-02   3.4437412e-03   3.7840929e+00   7.8560080e+01
   1.1185388e-02   2.8236914e-02   1.4838937e-02   3.4205748e-03   3.3427058e+00   8.9390000e+01
   1.0286970e-02   2.6526436e-02   1.6099262e-02   3.4102526e-03   3.3251672e+00   9.6598496e+01
   9.3926064e-03   2.4992970e-02   1.7642171e-02   3.4119474e-03   3.4896652e+00   1.0176472e+02
   8.5094326e-03   2.3623758e-02   1.9471106e-02   3.4231422e-03   3.5599952e+00   1.0499778e+02
   7.6496140e-03   2.2404308e-02   2.1585618e-02   3.4398196e-03   3.7358506e+00   1.0722062e+02
   6.8336678e-03   2.1325922e-02   2.3984356e-02   3.4560562e-03   3.1235088e+00   1.0864074e+02
   6.0912768e-03   2.0376882e-02   2.6653430e-02   3.4668542e-03   2.5913232e+00   1.0945082e+02
   5.4558074e-03   1.9547317e-02   2.9560974e-02   3.4709738e-03   2.6238794e+00   1.0997466e+02
   4.9645556e-03   1.8836578e-02   3.2661300e-02   3.4687814e-03   2.5049771e+00   1.1023925e+02
   4.6552286e-03   1.8237046e-02   3.5912902e-02   3.4614266e-03   2.4301797e+00   1.1025163e+02
   4.5624598e-03   1.7735838e-02   3.9288174e-02   3.4508926e-03   2.3720175e+00   1.0989784e+02
   4.7202356e-03   1.7327391e-02   4.2750454e-02   3.4383640e-03   2.2897087e+00   1.0929202e+02
   5.1614458e-03   1.7007467e-02   4.6241070e-02   3.4246562e-03   2.2830920e+00   1.0856663e+02
   5.9222062e-03   1.6765767e-02   4.9705796e-02   3.4111094e-03   2.5742640e+00   1.0793516e+02
   7.0406008e-03   1.6591717e-02   5.3108196e-02   3.3992410e-03   2.8546355e+00   1.0764662e+02
   8.5514512e-03   1.6475725e-02   5.6392258e-02   3.3910492e-03   2.9554239e+00   1.0773213e+02
   1.0485589e-02   1.6398990e-02   5.9476462e-02   3.3884368e-03   2.9871299e+00   1.0794636e+02
   1.2865211e-02   1.6335289e-02   6.2285252e-02   3.3917276e-03   2.8024066e+00   1.0824147e+02
   1.5701822e-02   1.6261732e-02   6.4747560e-02   3.4001590e-03   2.9103249e+00   1.0899624e+02
   1.8995382e-02   1.6160073e-02   6.6769086e-02   3.4124526e-03   3.0714255e+00   1.0994114e+02
   2.2728812e-02   1.6011900e-02   6.8204650e-02   3.4279374e-03   2.9553013e+00   1.1075880e+02
   2.6863690e-02   1.5808542e-02   6.8936542e-02   3.4472098e-03   2.8799167e+00   1.1157777e+02
   3.1335924e-02   1.5556412e-02   6.8950996e-02   3.4700608e-03   2.9053742e+00   1.1236769e+02
   3.6054030e-02   1.5259405e-02   6.8250214e-02   3.4957398e-03   2.9283714e+00   1.1332076e+02
   4.0896190e-02   1.4920105e-02   6.6834102e-02   3.5237862e-03   2.8400555e+00   1.1422209e+02
   4.5704568e-02   1.4553266e-02   6.4778224e-02   3.5533528e-03   2.4231671e+00   1.1489520e+02
   5.0291726e-02   1.4179865e-02   6.2201276e-02   3.5832748e-03   1.7045412e+00   1.1559373e+02
   5.4464598e-02   1.3817448e-02   5.9211128e-02   3.6108304e-03   1.4210077e+00   1.1619199e+02
   5.8072058e-02   1.3477347e-02   5.5922416e-02   3.6318992e-03   5.2706582e-01   1.1667240e+02
   6.1036294e-02   1.3163822e-02   5.2460552e-02   3.6427792e-03   1.2422721e+00   1.1707142e+02
   6.3333346e-02   1.2873592e-02   4.8930382e-02   3.6401556e-03   5.2789750e+00   1.1735084e+02
   6.4950302e-02   1.2596390e-02   4.5398920e-02   3.6215134e-03   7.7108130e+00   1.1755830e+02
   6.5850396e-02   1.2319528e-02   4.1909542e-02   3.5850512e-03   1.0127348e+01   1.1773691e+02
   6.5989588e-02   1.2038455e-02   3.8507972e-02   3.5295220e-03   1.2484716e+01   1.1792313e+02
   6.5375434e-02   1.1754514e-02   3.5241392e-02   3.4566432e-03   1.1318519e+01   1.1802040e+02
   6.4095562e-02   1.1464816e-02   3.2139018e-02   3.3709822e-03   1.0929162e+01   1.1806864e+02
   6.2272264e-02   1.1162243e-02   2.9216826e-02   3.2773602e-03   1.1200322e+01   1.1815427e+02
   6.0021082e-02   1.0833263e-02   2.6490836e-02   3.1801486e-03   1.0155068e+01   1.1820173e+02
   5.7456094e-02   1.0468232e-02   2.3963280e-02   3.0820214e-03   8.1922531e+00   1.1818576e+02
   5.4693218e-02   1.0070814e-02   2.1620548e-02   2.9840760e-03   5.9397890e+00   1.1814440e+02
   5.1856120e-02   9.6482108e-03   1.9457001e-02   2.8886990e-03   4.9701388e+00   1.1806529e+02
   4.9067572e-02   9.2131632e-03   1.7477436e-02   2.7989824e-03   4.4539053e+00   1.1792428e+02
   4.6447746e-02   8.7824928e-03   1.5696850e-02   2.7163794e-03   4.3631400e+00   1.1776723e+02
   4.4110036e-02   8.3680794e-03   1.4139005e-02   2.6411810e-03   4.3906397e+00   1.1758414e+02
   4.2135658e-02   7.9781304e-03   1.2819212e-02   2.5734934e-03   4.2505748e+00   1.1736478e+02
   4.0571916e-02   7.6165294e-03   1.1741906e-02   2.5145394e-03   4.7674907e+00   1.1704679e+02
   3.9439894e-02   7.2815650e-03   1.0903400e-02   2.4673626e-03   5.2530264e+00   1.1662171e+02
   3.8753042e-02   6.9713660e-03   1.0291783e-02   2.4352312e-03   5.3407209e+00   1.1624190e+02
   3.8518678e-02   6.6871556e-03   9.8926260e-03   2.4206038e-03   5.6263172e+00   1.1590982e+02
   3.8716094e-02   6.4272768e-03   9.6914224e-03   2.4247758e-03   6.1570166e+00   1.1555774e+02
   3.9298986e-02   6.1861200e-03   9.6699786e-03   2.4485844e-03   6.4063599e+00   1.1517605e+02
   4.0202094e-02   5.9559728e-03   9.8043568e-03   2.4932376e-03   6.7134994e+00   1.1479715e+02
   4.1343384e-02   5.7276908e-03   1.0068642e-02   2.5592600e-03   7.2291100e+00   1.1439505e+02
   4.2637480e-02   5.4947834e-03   1.0441145e-02   2.6467924e-03   7.7243143e+00   1.1386651e+02
   4.4010430e-02   5.2513264e-03   1.0902941e-02   2.7553108e-03   8.1804583e+00   1.1317434e+02
   4.5397400e-02   4.9935856e-03   1.1430054e-02   2.8832370e-03   8.4394516e+00   1.1243778e+02
   4.6737220e-02   4.7249842e-03   1.1994386e-02   3.0289966e-03   8.8998305e+00   1.1172288e+02
   4.7980450e-02   4.4535544e-03   1.2564325e-02   3.1899884e-03   9.2692192e+00   1.1099603e+02
   4.9090890e-02   4.1889000e-03   1.3101853e-02   3.3627286e-03   9.2922452e+00   1.1020598e+02
   5.0040202e-02   3.9379512e-03   1.3560372e-02   3.5435498e-03   9.3006254e+00   1.0919847e+02
   5.0796890e-02   3.7034984e-03   1.3886765e-02   3.7288820e-03   9.3742495e+00   1.0800434e+02
   5.1330810e-02   3.4879514e-03   1.4035807e-02   3.9173090e-03   9.5620703e+00   1.0669841e+02
   5.1631526e-02   3.2941122e-03   1.3977734e-02   4.1098018e-03   9.6089550e+00   1.0535642e+02
   5.1698784e-02   3.1244850e-03   1.3701724e-02   4.3088666e-03   9.6275221e+00   1.0390629e+02
   5.1530104e-02   2.9812532e-03   1.3220094e-02   4.5200640e-03   9.8773114e+00   1.0216444e+02
   5.1120784e-02   2.8668190e-03   1.2566016e-02   4.7526388e-03   1.0149489e+01   1.0050804e+02
   5.0470154e-02   2.7837728e-03   1.1785018e-02   5.0196330e-03   1.0237457e+01   9.8935463e+01
   4.9572162e-02   2.7322090e-03   1.0920308e-02   5.3414544e-03   1.0251234e+01   9.7274028e+01
   4.8419746e-02   2.7090738e-03   1.0011797e-02   5.7453850e-03   1.0508959e+01   9.5970499e+01
   4.7050372e-02   2.7101086e-03   9.0966168e-03   6.2632428e-03   1.0813927e+01   9.4738698e+01
   4.5538264e-02   2.7316762e-03   8.2035166e-03   6.9315518e-03   1.0903240e+01   9.3241452e+01
   4.3961942e-02   2.7716478e-03   7.3537510e-03   7.7857138e-03   1.0854822e+01   9.1633850e+01
   4.2392256e-02   2.8285010e-03   6.5622644e-03   8.8546500e-03   1.0836386e+01   9.0007421e+01
   4.0881390e-02   2.9004728e-03   5.8418994e-03   1.0160048e-02   1.0913953e+01   8.8728898e+01
   3.9484786e-02   2.9858460e-03   5.2056316e-03   1.1715305e-02   1.0889035e+01   8.7395035e+01
   3.8263828e-02   3.0832024e-03   4.6652220e-03   1.3526706e-02   1.0947326e+01   8.5819333e+01
   3.7262246e-02   3.1896786e-03   4.2308318e-03   1.5594276e-02   1.1050353e+01   8.4563372e+01
   3.6508694e-02   3.3017330e-03   3.9105034e-03   1.7910711e-02   1.1098192e+01   8.3233721e+01
   3.6020372e-02   3.4171680e-03   3.7134058e-03   2.0470124e-02   1.1098657e+01   8.2062275e+01
   3.5797276e-02   3.5312202e-03   3.6523690e-03   2.3274950e-02   1.0972127e+01   8.0878825e+01
   3.5827880e-02   3.6354854e-03   3.7424610e-03   2.6319968e-02   1.1029657e+01   7.9342195e+01
   3.6090450e-02   3.7211296e-03   3.9997666e-03   2.9579568e-02   1.1037054e+01   7.8230908e+01
   3.6532638e-02   3.7802416e-03   4.4409486e-03   3.3010516e-02   1.0961728e+01   7.6727118e+01
   3.7081766e-02   3.8100208e-03   5.0826804e-03   3.6561296e-02   1.0870452e+01   7.5139949e+01
   3.7700292e-02   3.8142272e-03   5.9411268e-03   4.0193390e-02   1.0633182e+01   7.3781495e+01
   3.8387080e-02   3.7987610e-03   7.0310768e-03   4.3876440e-02   1.0573164e+01   7.2173672e+01
   3.9125422e-02   3.7686512e-03   8.3662950e-03   4.7555028e-02   1.0374057e+01   7.0558252e+01
   3.9880134e-02   3.7284230e-03   9.9634322e-03   5.1137774e-02   9.9445147e+00   6.8159968e+01
   4.0617380e-02   3.6848226e-03   1.1842909e-02   5.4495596e-02   9.4522640e+00   6.6083722e+01
   4.1307912e-02   3.6460458e-03   1.4022294e-02   5.7492714e-02   8.9931499e+00   6.4353760e+01
   4.1924322e-02   3.6200004e-03   1.6515186e-02   6.0050452e-02   8.9102397e+00   6.2495075e+01
   4.2432428e-02   3.6131728e-03   1.9344025e-02   6.2118602e-02   8.9140393e+00   6.0835424e+01
   4.2817252e-02   3.6302488e-03   2.2541806e-02   6.3611672e-02   8.9087289e+00   5.8326598e+01
   4.3115792e-02   3.6786198e-03   2.6135798e-02   6.4420564e-02   8.7856213e+00   5.5753103e+01
   4.3412560e-02   3.7688712e-03   3.0146232e-02   6.4442020e-02   8.5078623e+00   5.3029810e+01
   4.3812874e-02   3.9122398e-03   3.4596830e-02   6.3660772e-02   8.3777052e+00   4.9126898e+01
   4.4413748e-02   4.1193036e-03   3.9512354e-02   6.2190762e-02   8.0484325e+00   4.3855993e+01
   4.5288516e-02   4.3963076e-03   4.4897870e-02   6.0163280e-02   7.5413282e+00   3.9104769e+01
   4.6473430e-02   4.7454168e-03   5.0722872e-02   5.7680968e-02   7.0697924e+00   3.5141476e+01
   4.7976844e-02   5.1676152e-03   5.6931460e-02   5.4851500e-02   6.8665190e+00   3.0246895e+01
   4.9804234e-02   5.6625264e-03   6.3456352e-02   5.1777150e-02   6.8768875e+00   2.6524517e+01
   5.1954108e-02   6.2296140e-03   7.0212368e-02   4.8575544e-02   6.7220739e+00   2.2435026e+01
   5.4399676e-02   6.8678606e-03   7.7063898e-02   4.5386138e-02   6.7243750e+00   1.8045565e+01
   5.7118864e-02   7.5728944e-03   8.3819090e-02   4.2329964e-02   6.6414398e+00   1.5564709e+01
   6.0150676e-02   8.3395964e-03   9.0257110e-02   3.9500606e-02   6.4678779e+00   1.3828565e+01
   6.3548468e-02   9.1664398e-03   9.6142662e-02   3.6966152e-02   6.2894864e+00   1.3546715e+01
   6.7314228e-02   1.0057387e-02   1.0122358e-01   3.4773642e-02   6.0196709e+00   1.2777243e+01
   7.1421930e-02   1.1021105e-02   1.0519278e-01   3.2960440e-02   5.7407849e+00   1.1897262e+01
   7.5815304e-02   1.2063449e-02   1.0776970e-01   3.1551736e-02   5.3718157e+00   1.1170991e+01
   8.0425972e-02   1.3187118e-02   1.0883926e-01   3.0564224e-02   5.6522733e+00   9.0554824e+00
   8.5229922e-02   1.4400424e-02   1.0837945e-01   3.0010814e-02   5.6711718e+00   8.4122967e+00
   9.0211732e-02   1.5710242e-02   1.0644144e-01   2.9888650e-02   6.0427322e+00   7.9102467e+00
   9.5308230e-02   1.7111067e-02   1.0322298e-01   3.0171048e-02   8.0047154e+00   6.7729853e+00
   1.0042796e-01   1.8590085e-02   9.8970138e-02   3.0813690e-02   1.2968122e+01   6.2428796e+00
   1.0548262e-01   2.0128622e-02   9.3910154e-02   3.1752674e-02   2.3048900e+01   5.1940846e+00
   1.1036007e-01   2.1692408e-02   8.8294378e-02   3.2896080e-02   3.5482880e+01   4.4899945e+00
   1.1490856e-01   2.3230708e-02   8.2390188e-02   3.4126780e-02   5.3008418e+01   4.3133437e+00
   1.1891930e-01   2.4693614e-02   7.6419920e-02   3.5310580e-02   7.3402481e+01   4.0645568e+00
   1.2212150e-01   2.6039716e-02   7.0537930e-02   3.6319982e-02   8.6704723e+01   3.9125820e+00
   1.2427557e-01   2.7220334e-02   6.4870446e-02   3.7034768e-02   9.5043701e+01   3.7817982e+00
   1.2518475e-01   2.8170768e-02   5.9533864e-02   3.7341886e-02   1.0160594e+02   3.4522750e+00
   1.2463718e-01   2.8810062e-02   5.4619392e-02   3.7187336e-02   1.0640195e+02   3.1177128e+00
   1.2240165e-01   2.9051488e-02   5.0172946e-02   3.6564486e-02   1.0991193e+02   2.7136704e+00
   1.1833176e-01   2.8839978e-02   4.6192710e-02   3.5486784e-02   1.1218057e+02   2.1340722e+00
   1.1253229e-01   2.8183564e-02   4.2658690e-02   3.4019922e-02   1.1378934e+02   2.0880615e+00
   1.0529730e-01   2.7136442e-02   3.9558194e-02   3.2255092e-02   1.1452061e+02   1.9257598e+00
   9.7003688e-02   2.5752404e-02   3.6872984e-02   3.0267462e-02   1.1516286e+02   1.3800062e+00
   8.8090662e-02   2.4087354e-02   3.4553380e-02   2.8125068e-02   1.1544771e+02   1.2068680e+00
   7.8954130e-02   2.2225102e-02   3.2538518e-02   2.5901194e-02   1.1512756e+02   1.0948362e+00
   6.9901036e-02   2.0259750e-02   3.0780018e-02   2.3666018e-02   1.1481777e+02   1.0560011e+00
   6.1170284e-02   1.8282649e-02   2.9234506e-02   2.1467816e-02   1.1410612e+02   9.8708718e-01
   5.2942004e-02   1.6378150e-02   2.7854906e-02   1.9335762e-02   1.1318523e+02   7.6539955e-01
   4.5346908e-02   1.4612464e-02   2.6601280e-02   1.7296289e-02   1.1258561e+02   7.9949467e-01
   3.8466400e-02   1.3034232e-02   2.5456496e-02   1.5377489e-02   1.1213386e+02   8.5301227e-01
   3.2347140e-02   1.1676664e-02   2.4405368e-02   1.3600723e-02   1.1183722e+02   7.7848861e-01
   2.7013520e-02   1.0559626e-02   2.3426080e-02   1.1979090e-02   1.1176723e+02   7.7709312e-01
   2.2469098e-02   9.6912782e-03   2.2500754e-02   1.0521697e-02   1.1166666e+02   7.5406886e-01
   1.8701084e-02   9.0697010e-03   2.1610338e-02   9.2327806e-03   1.1177343e+02   7.8110230e-01
   1.5683114e-02   8.6842456e-03   2.0730134e-02   8.1146694e-03   1.1196881e+02   7.7147567e-01
   1.3374469e-02   8.5152040e-03   1.9833962e-02   7.1675050e-03   1.1198684e+02   6.4251356e-01
   1.1722377e-02   8.5357278e-03   1.8906166e-02   6.3879210e-03   1.1218472e+02   7.0839467e-01
   1.0665666e-02   8.7150374e-03   1.7933986e-02   5.7741442e-03   1.1245019e+02   6.1149089e-01
   1.0139843e-02   9.0247512e-03   1.6912090e-02   5.3279382e-03   1.1262019e+02   5.1758999e-01
   1.0083588e-02   9.4385544e-03   1.5856037e-02   5.0516644e-03   1.1274524e+02   1.1401293e+00
   1.0437107e-02   9.9254436e-03   1.4780312e-02   4.9459350e-03   1.1279629e+02   2.2888948e+00
   1.1148964e-02   1.0452356e-02   1.3694007e-02   5.0111230e-03   1.1282338e+02   4.9853394e+00
   1.2183204e-02   1.0988529e-02   1.2615510e-02   5.2490654e-03   1.1277194e+02   9.9365802e+00
   1.3502753e-02   1.1500978e-02   1.1570360e-02   5.6607328e-03   1.1266604e+02   1.4580814e+01
   1.5061734e-02   1.1961852e-02   1.0582523e-02   6.2459168e-03   1.1250458e+02   1.8363330e+01
   1.6814305e-02   1.2362734e-02   9.6685944e-03   7.0054290e-03   1.1225258e+02   2.2443449e+01
   1.8711723e-02   1.2701241e-02   8.8394024e-03   7.9401322e-03   1.1191928e+02   2.3232188e+01
   2.0689064e-02   1.2967994e-02   8.1021020e-03   9.0473886e-03   1.1152230e+02   2.0315206e+01
   2.2667894e-02   1.3150364e-02   7.4601816e-03   1.0318887e-02   1.1103758e+02   1.8975761e+01
   2.4576606e-02   1.3235343e-02   6.9133012e-03   1.1747875e-02   1.1037282e+02   1.8990077e+01
   2.6350796e-02   1.3220571e-02   6.4567560e-03   1.3332284e-02   1.0976917e+02   1.7398274e+01
   2.7913604e-02   1.3107687e-02   6.0824620e-03   1.5067102e-02   1.0912924e+02   1.4502415e+01
   2.9179754e-02   1.2896821e-02   5.7793946e-03   1.6947562e-02   1.0832330e+02   1.2254637e+01
   3.0118150e-02   1.2605317e-02   5.5339624e-03   1.8968712e-02   1.0747331e+02   1.1992284e+01
   3.0791514e-02   1.2261547e-02   5.3324602e-03   2.1111452e-02   1.0640188e+02   1.2136285e+01
   3.1295268e-02   1.1891754e-02   5.1652534e-03   2.3336958e-02   1.0524725e+02   1.2338085e+01
   3.1707250e-02   1.1517158e-02   5.0281524e-03   2.5584696e-02   1.0399832e+02   1.3210061e+01
   3.2088018e-02   1.1150054e-02   4.9194010e-03   2.7774620e-02   1.0279131e+02   1.3464541e+01
   3.2468794e-02   1.0799102e-02   4.8368092e-03   2.9812434e-02   1.0168198e+02   1.3827600e+01
   3.2844956e-02   1.0471038e-02   4.7770366e-03   3.1585108e-02   1.0069066e+02   1.4460008e+01
   3.3176658e-02   1.0168392e-02   4.7363740e-03   3.2982008e-02   9.9693250e+01   1.4567049e+01
   3.3385378e-02   9.8864118e-03   4.7097642e-03   3.3915196e-02   9.7979279e+01   1.4939406e+01
   3.3386056e-02   9.6167806e-03   4.6920076e-03   3.4313424e-02   9.6398500e+01   1.5301184e+01
   3.3131000e-02   9.3573778e-03   4.6805002e-03   3.4154546e-02   9.5274976e+01   1.5449182e+01
   3.2599320e-02   9.1119496e-03   4.6731094e-03   3.3469582e-02   9.3894709e+01   1.5608062e+01
   3.1778472e-02   8.8871646e-03   4.6674404e-03   3.2308754e-02   9.2529644e+01   1.5700509e+01
   3.0692728e-02   8.6876676e-03   4.6616722e-03   3.0756198e-02   9.1368483e+01   1.5967582e+01
   2.9424856e-02   8.5179458e-03   4.6532868e-03   2.8921776e-02   9.0519480e+01   1.6293832e+01
   2.8089576e-02   8.3914774e-03   4.6387440e-03   2.6904938e-02   8.9245233e+01   1.6545054e+01
   2.6801808e-02   8.3249266e-03   4.6156492e-03   2.4789376e-02   8.7676610e+01   1.6594444e+01
   2.5664910e-02   8.3310714e-03   4.5837296e-03   2.2646202e-02   8.6484297e+01   1.6541806e+01
   2.4759930e-02   8.4192438e-03   4.5438378e-03   2.0536102e-02   8.5176568e+01   1.6574315e+01
   2.4139392e-02   8.5926484e-03   4.4980826e-03   1.8510219e-02   8.3936061e+01   1.6577155e+01
   2.3829184e-02   8.8472934e-03   4.4477650e-03   1.6605778e-02   8.2673694e+01   1.6578048e+01
   2.3830458e-02   9.1731560e-03   4.3926700e-03   1.4848685e-02   8.1273901e+01   1.6511039e+01
   2.4121454e-02   9.5572980e-03   4.3334016e-03   1.3265676e-02   7.9938502e+01   1.6464924e+01
   2.4655016e-02   9.9845086e-03   4.2705318e-03   1.1883460e-02   7.8678760e+01   1.6538745e+01
   2.5362074e-02   1.0442079e-02   4.2048064e-03   1.0718868e-02   7.7804840e+01   1.6615840e+01
   2.6160178e-02   1.0929772e-02   4.1382584e-03   9.7781096e-03   7.6682554e+01   1.6726891e+01
   2.6960256e-02   1.1451807e-02   4.0724820e-03   9.0577422e-03   7.5057635e+01   1.6780460e+01
   2.7704848e-02   1.2012048e-02   4.0086210e-03   8.5467018e-03   7.4217997e+01   1.6767212e+01
   2.8388018e-02   1.2617069e-02   3.9490208e-03   8.2307434e-03   7.3514829e+01   1.6793278e+01
   2.9016248e-02   1.3269045e-02   3.8959768e-03   8.0937548e-03   7.2211255e+01   1.6801658e+01
   2.9584332e-02   1.3964408e-02   3.8491174e-03   8.1163020e-03   7.1249507e+01   1.6802412e+01
   3.0080180e-02   1.4695155e-02   3.8071570e-03   8.2727296e-03   7.0287021e+01   1.6829057e+01
   3.0491856e-02   1.5454452e-02   3.7710562e-03   8.5322566e-03   6.9338240e+01   1.6851576e+01
   3.0808872e-02   1.6236176e-02   3.7434224e-03   8.8645664e-03   6.8440128e+01   1.6802665e+01
   3.1027186e-02   1.7032147e-02   3.7271736e-03   9.2405694e-03   6.7030012e+01   1.6763564e+01
   3.1148800e-02   1.7845135e-02   3.7257040e-03   9.6292620e-03   6.5759075e+01   1.6802887e+01
   3.1170722e-02   1.8686905e-02   3.7441048e-03   9.9938240e-03   6.4691803e+01   1.6772708e+01
   3.1090390e-02   1.9566304e-02   3.7892018e-03   1.0294898e-02   6.3143887e+01   1.6754039e+01
   3.0900760e-02   2.0484782e-02   3.8684872e-03   1.0507655e-02   6.1349053e+01   1.6745554e+01
   3.0577430e-02   2.1436912e-02   3.9894132e-03   1.0622235e-02   5.9885789e+01   1.6720019e+01
   3.0093468e-02   2.2425896e-02   4.1592390e-03   1.0627614e-02   5.8031323e+01   1.6659380e+01
   2.9438672e-02   2.3471676e-02   4.3861950e-03   1.0520255e-02   5.5933737e+01   1.6465297e+01
   2.8615844e-02   2.4594886e-02   4.6796122e-03   1.0314528e-02   5.4746982e+01   1.6395529e+01
   2.7633106e-02   2.5802766e-02   5.0492680e-03   1.0028214e-02   5.3062406e+01   1.6219555e+01
   2.6515356e-02   2.7102248e-02   5.5054254e-03   9.6729718e-03   5.0813963e+01   1.5872846e+01
   2.5306798e-02   2.8520006e-02   6.0604866e-03   9.2588198e-03   4.9196567e+01   1.5715954e+01
   2.4054284e-02   3.0088334e-02   6.7296276e-03   8.8008822e-03   4.7465165e+01   1.5580482e+01
   2.2798830e-02   3.1823414e-02   7.5259262e-03   8.3178470e-03   4.5737793e+01   1.5400573e+01
   2.1564980e-02   3.3726104e-02   8.4571934e-03   7.8227078e-03   4.4272282e+01   1.5034322e+01
   2.0362946e-02   3.5781126e-02   9.5269046e-03   7.3270126e-03   4.1753597e+01   1.4515683e+01
   1.9214363e-02   3.7963980e-02   1.0736778e-02   6.8476250e-03   3.8064532e+01   1.4258077e+01
   1.8154038e-02   4.0236106e-02   1.2087366e-02   6.3993414e-03   3.4782511e+01   1.4067939e+01
   1.7212676e-02   4.2527754e-02   1.3572229e-02   5.9905800e-03   3.1821155e+01   1.3342559e+01
   1.6406771e-02   4.4744260e-02   1.5176635e-02   5.6252670e-03   2.9268509e+01   1.2447775e+01
   1.5741781e-02   4.6767716e-02   1.6879860e-02   5.3053598e-03   2.6662667e+01   1.2063377e+01
   1.5223896e-02   4.8482340e-02   1.8656900e-02   5.0320808e-03   2.3763721e+01   1.1756537e+01
   1.4856791e-02   4.9780706e-02   2.0473744e-02   4.8039244e-03   2.1397343e+01   1.1125312e+01
   1.4636462e-02   5.0561416e-02   2.2276898e-02   4.6163734e-03   1.7346234e+01   1.0612069e+01
   1.4553898e-02   5.0788030e-02   2.3993914e-02   4.4643928e-03   1.3390360e+01   1.0422166e+01
   1.4594961e-02   5.0485062e-02   2.5535222e-02   4.3448906e-03   1.1000515e+01   1.0172810e+01
   1.4743568e-02   4.9712956e-02   2.6811654e-02   4.2555676e-03   8.8046784e+00   9.8886403e+00
   1.4984477e-02   4.8572036e-02   2.7746058e-02   4.1936850e-03   8.2883168e+00   9.6540765e+00
   1.5301927e-02   4.7170250e-02   2.8269204e-02   4.1571146e-03   8.0216402e+00   9.1889219e+00
   1.5676398e-02   4.5602332e-02   2.8351344e-02   4.1428496e-03   7.0826076e+00   8.9448615e+00
   1.6081140e-02   4.3947500e-02   2.8003924e-02   4.1455552e-03   6.1165175e+00   8.9796191e+00
   1.6482710e-02   4.2269734e-02   2.7261666e-02   4.1590830e-03   5.1915451e+00   9.0014503e+00
   1.6846564e-02   4.0609236e-02   2.6197392e-02   4.1788676e-03   4.8456147e+00   9.2607274e+00
   1.7139856e-02   3.8978190e-02   2.4898270e-02   4.2026078e-03   4.4637448e+00   9.4235572e+00
   1.7334443e-02   3.7389322e-02   2.3434250e-02   4.2286472e-03   3.7063855e+00   9.4010918e+00
   1.7423641e-02   3.5882596e-02   2.1865774e-02   4.2545254e-03   3.4176802e+00   9.3846455e+00
   1.7424972e-02   3.4500292e-02   2.0257862e-02   4.2764778e-03   3.9387170e+00   9.5561694e+00
   1.7360182e-02   3.3252604e-02   1.8674341e-02   4.2885260e-03   4.3364079e+00   9.8147097e+00
   1.7245794e-02   3.2130714e-02   1.7163932e-02   4.2840270e-03   4.2377268e+00   9.8920594e+00
   1.7091345e-02   3.1120118e-02   1.5762197e-02   4.2604716e-03   3.7851068e+00   9.9852709e+00
   1.6896581e-02   3.0189716e-02   1.4495148e-02   4.2202826e-03   3.6551628e+00   1.0119479e+01
   1.6646935e-02   2.9286644e-02   1.3386540e-02   4.1688746e-03   3.8655640e+00   1.0543604e+01
   1.6320918e-02   2.8351300e-02   1.2459333e-02   4.1133324e-03   3.6595405e+00   1.4563938e+01
   1.5910271e-02   2.7339148e-02   1.1730414e-02   4.0598358e-03   3.5933590e+00   2.6074376e+01
   1.5417486e-02   2.6230728e-02   1.1214399e-02   4.0120920e-03   3.4111785e+00   3.9643283e+01
   1.4846019e-02   2.5022384e-02   1.0919918e-02   3.9711410e-03   3.2914867e+00   5.1082883e+01
   1.4201092e-02   2.3710988e-02   1.0849390e-02   3.9364574e-03   3.3601155e+00   6.4529037e+01
   1.3493902e-02   2.2309834e-02   1.1001993e-02   3.9065034e-03   2.8636277e+00   7.8616123e+01
   1.2746178e-02   2.0855374e-02   1.1369417e-02   3.8783728e-03   2.6714283e+00   9.1037947e+01
   1.1984117e-02   1.9379018e-02   1.1936174e-02   3.8502526e-03   2.6772813e+00   1.0023286e+02
   1.1233624e-02   1.7898107e-02   1.2683031e-02   3.8221536e-03   2.6567900e+00   1.0473512e+02
   1.0518354e-02   1.6415522e-02   1.3591544e-02   3.7942066e-03   2.6924873e+00   1.0789015e+02
   9.8582690e-03   1.4932030e-02   1.4646655e-02   3.7673924e-03   2.6267043e+00   1.1035961e+02
   9.2709256e-03   1.3474614e-02   1.5835911e-02   3.7432662e-03   3.0408145e+00   1.1147217e+02
   8.7702068e-03   1.2086345e-02   1.7146872e-02   3.7220750e-03   3.2366743e+00   1.1219434e+02
   8.3683656e-03   1.0804487e-02   1.8571081e-02   3.7022078e-03   3.0893952e+00   1.1261932e+02
   8.0798884e-03   9.6564702e-03   2.0102280e-02   3.6814328e-03   2.9090952e+00   1.1282924e+02
   7.9246416e-03   8.6581600e-03   2.1724418e-02   3.6582292e-03   2.7593186e+00   1.1281109e+02
   7.9281710e-03   7.8173336e-03   2.3415034e-02   3.6311590e-03   2.8213035e+00   1.1256817e+02
   8.1158858e-03   7.1356268e-03   2.5144136e-02   3.5994630e-03   2.7820499e+00   1.1190595e+02
   8.5086240e-03   6.6088076e-03   2.6868608e-02   3.5650764e-03   2.8265913e+00   1.1110185e+02
   9.1237544e-03   6.2309106e-03   2.8533464e-02   3.5314142e-03   2.6388944e+00   1.1060442e+02
   9.9763454e-03   5.9976008e-03   3.0066624e-02   3.5019398e-03   2.4005257e+00   1.1026338e+02
   1.1077009e-02   5.9054836e-03   3.1390388e-02   3.4814396e-03   2.4247824e+00   1.1001973e+02
   1.2429478e-02   5.9518066e-03   3.2445562e-02   3.4746072e-03   2.3104637e+00   1.0991915e+02
   1.4032737e-02   6.1343700e-03   3.3190858e-02   3.4832026e-03   2.2538247e+00   1.1004481e+02
   1.5882347e-02   6.4461802e-03   3.3582474e-02   3.5063800e-03   2.2349787e+00   1.1026377e+02
   1.7963139e-02   6.8741908e-03   3.3592320e-02   3.5421662e-03   2.2723370e+00   1.1063677e+02
   2.0243770e-02   7.4035582e-03   3.3231728e-02   3.5879304e-03   2.2891273e+00   1.1111641e+02
   2.2674494e-02   8.0155766e-03   3.2516042e-02   3.6414438e-03   2.2604183e+00   1.1159808e+02
   2.5187866e-02   8.6836908e-03   3.1464956e-02   3.7013704e-03   2.1740702e+00   1.1211601e+02
   2.7704822e-02   9.3728626e-03   3.0135714e-02   3.7647746e-03   1.6662284e+00   1.1258030e+02
   3.0134316e-02   1.0044897e-02   2.8596012e-02   3.8279748e-03   1.4802090e+00   1.1307419e+02
   3.2383178e-02   1.0672571e-02   2.6899476e-02   3.8886880e-03   1.3642814e+00   1.1339646e+02
   3.4375116e-02   1.1242579e-02   2.5100422e-02   3.9437450e-03   3.8678313e-01   1.1367117e+02
   3.6059056e-02   1.1745905e-02   2.3258750e-02   3.9897660e-03   6.5492086e-01   1.1404937e+02
   3.7420066e-02   1.2179624e-02   2.1427892e-02   4.0248150e-03   3.4538270e+00   1.1420377e+02
   3.8481456e-02   1.2550988e-02   1.9647164e-02   4.0469822e-03   6.2701407e+00   1.1427397e+02
   3.9285932e-02   1.2874232e-02   1.7944605e-02   4.0540408e-03   8.0834766e+00   1.1437752e+02
   3.9870380e-02   1.3168015e-02   1.6341429e-02   4.0434872e-03   9.2525813e+00   1.1438701e+02
   4.0256672e-02   1.3449798e-02   1.4853591e-02   4.0157322e-03   8.8529786e+00   1.1436390e+02
   4.0472890e-02   1.3731716e-02   1.3489087e-02   3.9754302e-03   8.4827243e+00   1.1428039e+02
   4.0559406e-02   1.4019143e-02   1.2246880e-02   3.9262780e-03   8.8348744e+00   1.1410137e+02
   4.0555144e-02   1.4310411e-02   1.1122630e-02   3.8696638e-03   7.4737612e+00   1.1393624e+02
   4.0496456e-02   1.4594584e-02   1.0115834e-02   3.8083296e-03   5.4748280e+00   1.1367867e+02
   4.0415078e-02   1.4850327e-02   9.2334512e-03   3.7469076e-03   4.4007572e+00   1.1320359e+02
   4.0342830e-02   1.5059832e-02   8.4874762e-03   3.6888214e-03   3.7735295e+00   1.1258745e+02
   4.0298712e-02   1.5208707e-02   7.8899440e-03   3.6369528e-03   3.6807217e+00   1.1189248e+02
   4.0272964e-02   1.5280038e-02   7.4511836e-03   3.5948092e-03   3.7005537e+00   1.1102763e+02
   4.0245956e-02   1.5268755e-02   7.1788524e-03   3.5647628e-03   3.7122484e+00   1.1002837e+02
   4.0201758e-02   1.5177522e-02   7.0780384e-03   3.5477692e-03   3.6190285e+00   1.0908687e+02
   4.0122514e-02   1.4998970e-02   7.1547914e-03   3.5425272e-03   3.5958257e+00   1.0799352e+02
   3.9971436e-02   1.4715023e-02   7.4150186e-03   3.5461726e-03   3.7551008e+00   1.0668809e+02
   3.9705616e-02   1.4316501e-02   7.8608928e-03   3.5556578e-03   3.8242248e+00   1.0523258e+02
   3.9302520e-02   1.3812129e-02   8.4938596e-03   3.5673530e-03   4.2926404e+00   1.0390806e+02
   3.8775388e-02   1.3216197e-02   9.3154178e-03   3.5773188e-03   4.7588153e+00   1.0286186e+02
   3.8192708e-02   1.2552945e-02   1.0324179e-02   3.5816706e-03   5.2032686e+00   1.0145912e+02
   3.7635688e-02   1.1856477e-02   1.1516150e-02   3.5776274e-03   5.7499126e+00   9.9999782e+01
   3.7151002e-02   1.1155980e-02   1.2882903e-02   3.5626600e-03   6.0227292e+00   9.8548928e+01
   3.6762550e-02   1.0472141e-02   1.4413310e-02   3.5335744e-03   6.4664628e+00   9.7144390e+01
   3.6477898e-02   9.8183188e-03   1.6096428e-02   3.4883142e-03   6.8502127e+00   9.5921992e+01
   3.6292344e-02   9.2040844e-03   1.7914101e-02   3.4247450e-03   7.0023860e+00   9.4258051e+01
   3.6205124e-02   8.6353136e-03   1.9833091e-02   3.3407852e-03   7.1044513e+00   9.2964442e+01
   3.6218562e-02   8.1107134e-03   2.1802414e-02   3.2374660e-03   7.4509254e+00   9.1519621e+01
   3.6318878e-02   7.6257562e-03   2.3759478e-02   3.1185016e-03   7.8923470e+00   8.9579573e+01
   3.6478012e-02   7.1779192e-03   2.5636826e-02   2.9910056e-03   8.2194632e+00   8.7793412e+01
   3.6683242e-02   6.7651386e-03   2.7359838e-02   2.8647560e-03   8.7860070e+00   8.5517865e+01
   3.6950888e-02   6.3853972e-03   2.8836648e-02   2.7488524e-03   8.9467331e+00   8.3957402e+01
   3.7305812e-02   6.0401222e-03   2.9957536e-02   2.6526922e-03   9.0776501e+00   8.2417816e+01
   3.7752870e-02   5.7334058e-03   3.0634416e-02   2.5864614e-03   9.4712605e+00   8.0155013e+01
   3.8271130e-02   5.4688666e-03   3.0821782e-02   2.5606004e-03   9.5984738e+00   7.8478701e+01
   3.8843576e-02   5.2450150e-03   3.0513706e-02   2.5853986e-03   9.8556570e+00   7.6917191e+01
   3.9478488e-02   5.0542532e-03   2.9762028e-02   2.6714388e-03   1.0019473e+01   7.5726162e+01
   4.0190178e-02   4.8869810e-03   2.8646356e-02   2.8315916e-03   1.0095435e+01   7.4342682e+01
   4.0990522e-02   4.7319790e-03   2.7239612e-02   3.0801396e-03   1.0169606e+01   7.2606365e+01
   4.1895608e-02   4.5819344e-03   2.5621712e-02   3.4317600e-03   1.0376444e+01   7.1042222e+01
   4.2918432e-02   4.4365174e-03   2.3875164e-02   3.9017152e-03   1.0863053e+01   6.8981142e+01
   4.4059878e-02   4.2944982e-03   2.2069674e-02   4.5060772e-03   1.1002933e+01   6.7387895e+01
   4.5292592e-02   4.1524032e-03   2.0255274e-02   5.2611392e-03   1.1123147e+01   6.6450143e+01
   4.6546306e-02   4.0076420e-03   1.8465210e-02   6.1835688e-03   1.1207222e+01   6.5133274e+01
   4.7712778e-02   3.8593920e-03   1.6726023e-02   7.2883302e-03   1.1069487e+01   6.3477538e+01
   4.8667362e-02   3.7076786e-03   1.5059668e-02   8.5841102e-03   1.1121318e+01   6.2547788e+01
   4.9300492e-02   3.5542056e-03   1.3481451e-02   1.0073945e-02   1.1135529e+01   6.1878370e+01
   4.9560042e-02   3.4054378e-03   1.2000856e-02   1.1752780e-02   1.1162793e+01   6.0157577e+01
   4.9478716e-02   3.2700772e-03   1.0627367e-02   1.3610733e-02   1.1238062e+01   5.8699172e+01
   4.9133808e-02   3.1559694e-03   9.3748128e-03   1.5641251e-02   1.1260688e+01   5.7309721e+01
   4.8588234e-02   3.0690398e-03   8.2597098e-03   1.7836830e-02   1.1280470e+01   5.5428825e+01
   4.7880550e-02   3.0123814e-03   7.2966116e-03   2.0185858e-02   1.1217891e+01   5.3741686e+01
   4.7026488e-02   2.9866668e-03   6.4988326e-03   2.2669992e-02   1.1166790e+01   5.1523220e+01
   4.6016872e-02   2.9901154e-03   5.8842934e-03   2.5261914e-02   1.1058590e+01   4.9127527e+01
   4.4862600e-02   3.0209384e-03   5.4751334e-03   2.7927840e-02   1.0940575e+01   4.6571699e+01
   4.3650498e-02   3.0787742e-03   5.2927960e-03   3.0627478e-02   1.0941449e+01   4.3884397e+01
   4.2508924e-02   3.1617250e-03   5.3559826e-03   3.3309406e-02   1.0903694e+01   4.1432760e+01
   4.1554298e-02   3.2654752e-03   5.6813442e-03   3.5909202e-02   1.0797734e+01   3.7890786e+01
   4.0891102e-02   3.3830356e-03   6.2829026e-03   3.8342972e-02   1.0547341e+01   3.4307863e+01
   4.0603382e-02   3.5077826e-03   7.1736254e-03   4.0509932e-02   1.0366567e+01   3.1823847e+01
   4.0747246e-02   3.6392554e-03   8.3708262e-03   4.2323712e-02   1.0394948e+01   2.9097183e+01
   4.1355894e-02   3.7801076e-03   9.8947858e-03   4.3716642e-02   1.0157079e+01   2.6309375e+01
   4.2438186e-02   3.9328686e-03   1.1760159e-02   4.4652564e-02   9.9381732e+00   2.3441905e+01
   4.3976030e-02   4.0997438e-03   1.3976804e-02   4.5151472e-02   9.7334910e+00   2.0230961e+01
   4.5925008e-02   4.2812892e-03   1.6555799e-02   4.5258212e-02   9.2211353e+00   1.7099907e+01
   4.8236900e-02   4.4803578e-03   1.9505599e-02   4.5011482e-02   9.0116509e+00   1.4708685e+01
   5.0877024e-02   4.7025658e-03   2.2824830e-02   4.4423526e-02   8.8530374e+00   1.3896327e+01
   5.3811884e-02   4.9528538e-03   2.6493056e-02   4.3486298e-02   8.5021922e+00   1.3692619e+01
   5.6994448e-02   5.2342130e-03   3.0472674e-02   4.2207386e-02   8.1870470e+00   1.2824571e+01
   6.0350524e-02   5.5465464e-03   3.4720014e-02   4.0630974e-02   7.6997279e+00   1.1614387e+01
   6.3797912e-02   5.8888606e-03   3.9180390e-02   3.8837836e-02   7.3845939e+00   1.1090872e+01
   6.7282824e-02   6.2587464e-03   4.3771084e-02   3.6910928e-02   7.3151342e+00   1.0426952e+01
   7.0759076e-02   6.6505978e-03   4.8368640e-02   3.4919396e-02   7.2957378e+00   9.5670465e+00
   7.4175412e-02   7.0618640e-03   5.2817920e-02   3.2922522e-02   7.3430627e+00   8.9866644e+00
   7.7486922e-02   7.4992306e-03   5.6950536e-02   3.0968928e-02   7.2900680e+00   8.2825438e+00
   8.0626330e-02   7.9745830e-03   6.0590130e-02   2.9107348e-02   7.2373693e+00   8.0947364e+00
   8.3488182e-02   8.4964226e-03   6.3519820e-02   2.7385208e-02   6.7785594e+00   7.3513136e+00
   8.5941346e-02   9.0674434e-03   6.5496198e-02   2.5850928e-02   6.1261619e+00   6.3312187e+00
   8.7879522e-02   9.6864808e-03   6.6383494e-02   2.4544196e-02   5.6571393e+00   5.6085224e+00
   8.9319684e-02   1.0357626e-02   6.6196224e-02   2.3481868e-02   5.0218850e+00   4.8888176e+00
   9.0403194e-02   1.1100101e-02   6.5025146e-02   2.2671556e-02   4.8311614e+00   4.8215301e+00
   9.1285374e-02   1.1939128e-02   6.3007542e-02   2.2120926e-02   4.7513371e+00   4.5904029e+00
   9.2072624e-02   1.2896296e-02   6.0288874e-02   2.1845280e-02   4.9539849e+00   4.4694652e+00
   9.2819118e-02   1.3988914e-02   5.7013272e-02   2.1859838e-02   5.7893191e+00   4.3463129e+00
   9.3557214e-02   1.5227281e-02   5.3362950e-02   2.2168464e-02   7.1660838e+00   3.8516389e+00
   9.4327728e-02   1.6620545e-02   4.9526858e-02   2.2768334e-02   1.2586685e+01   3.6613117e+00
   9.5131398e-02   1.8176013e-02   4.5658034e-02   2.3640768e-02   2.3194194e+01   3.4998990e+00
   9.5928422e-02   1.9889729e-02   4.1883156e-02   2.4765914e-02   3.9004968e+01   3.1328721e+00
   9.6687258e-02   2.1749998e-02   3.8306622e-02   2.6139312e-02   5.9227818e+01   2.6133798e+00
   9.7354144e-02   2.3736802e-02   3.5008424e-02   2.7750458e-02   7.5372551e+01   2.3758524e+00
   9.7843860e-02   2.5815402e-02   3.2040570e-02   2.9576568e-02   8.5832367e+01   2.3637262e+00
   9.8023740e-02   2.7934610e-02   2.9427968e-02   3.1585586e-02   9.4932741e+01   2.0834673e+00
   9.7706522e-02   3.0019794e-02   2.7175926e-02   3.3728868e-02   1.0170318e+02   1.7593544e+00
   9.6724746e-02   3.1970196e-02   2.5271794e-02   3.5930178e-02   1.0653079e+02   1.6305863e+00
   9.4991662e-02   3.3663080e-02   2.3690746e-02   3.8084572e-02   1.0992253e+02   1.4771397e+00
   9.2519808e-02   3.4957824e-02   2.2405730e-02   4.0063812e-02   1.1202231e+02   1.3813149e+00
   8.9379942e-02   3.5719426e-02   2.1399108e-02   4.1730720e-02   1.1337304e+02   1.4148098e+00
   8.5681806e-02   3.5860044e-02   2.0651984e-02   4.2960358e-02   1.1420867e+02   1.1768472e+00
   8.1576186e-02   3.5356402e-02   2.0131210e-02   4.3617420e-02   1.1498566e+02   8.2846961e-01
   7.7177376e-02   3.4249054e-02   1.9795602e-02   4.3589410e-02   1.1498356e+02   7.0679838e-01
   7.2546910e-02   3.2638910e-02   1.9592784e-02   4.2852414e-02   1.1455753e+02   6.9487654e-01
   6.7762702e-02   3.0663536e-02   1.9472010e-02   4.1451742e-02   1.1395146e+02   6.7938365e-01
   6.2926362e-02   2.8467282e-02   1.9393087e-02   3.9503918e-02   1.1300993e+02   7.1182477e-01
   5.8120828e-02   2.6172766e-02   1.9318490e-02   3.7168004e-02   1.1236502e+02   8.4972003e-01
   5.3418496e-02   2.3870698e-02   1.9218248e-02   3.4573854e-02   1.1190455e+02   8.6549074e-01
   4.8933292e-02   2.1636302e-02   1.9068983e-02   3.1821184e-02   1.1168800e+02   7.5216836e-01
   4.4809226e-02   1.9535498e-02   1.8855184e-02   2.8997520e-02   1.1169744e+02   7.2416545e-01
   4.1171782e-02   1.7616972e-02   1.8565922e-02   2.6186190e-02   1.1176862e+02   7.1528991e-01
   3.8122578e-02   1.5911380e-02   1.8196517e-02   2.3458238e-02   1.1186402e+02   7.0123784e-01
   3.5739158e-02   1.4437528e-02   1.7753491e-02   2.0860946e-02   1.1182344e+02   4.8778905e-01
   3.4066856e-02   1.3203955e-02   1.7238339e-02   1.8426188e-02   1.1186086e+02   3.4701012e-01
   3.3119442e-02   1.2206631e-02   1.6652569e-02   1.6182429e-02   1.1183302e+02   4.5334663e-01
   3.2878652e-02   1.1432696e-02   1.6009027e-02   1.4155872e-02   1.1167044e+02   4.0074729e-01
   3.3292536e-02   1.0866152e-02   1.5328709e-02   1.2362223e-02   1.1164736e+02   4.2404155e-01
   3.4274450e-02   1.0487259e-02   1.4641897e-02   1.0814994e-02   1.1171379e+02   2.8584046e-01
   3.5705218e-02   1.0268660e-02   1.3977324e-02   9.5272366e-03   1.1167941e+02   7.8663188e-01
   3.7437108e-02   1.0178776e-02   1.3353269e-02   8.5023566e-03   1.1151439e+02   1.9511262e+00
   3.9321326e-02   1.0187495e-02   1.2778493e-02   7.7368950e-03   1.1137869e+02   3.1627288e+00
   4.1244342e-02   1.0264286e-02   1.2251532e-02   7.2215522e-03   1.1116947e+02   6.3474668e+00
   4.3102156e-02   1.0377189e-02   1.1764695e-02   6.9431054e-03   1.1089280e+02   9.7701449e+00
   4.4800438e-02   1.0499282e-02   1.1310279e-02   6.8846674e-03   1.1071511e+02   1.2714439e+01
   4.6338400e-02   1.0614227e-02   1.0884672e-02   7.0241380e-03   1.1042610e+02   1.5992518e+01
   4.7799852e-02   1.0715049e-02   1.0486210e-02   7.3356176e-03   1.1000483e+02   1.6971219e+01
   4.9259074e-02   1.0805939e-02   1.0111207e-02   7.7892962e-03   1.0940662e+02   1.7397006e+01
   5.0745360e-02   1.0893727e-02   9.7576580e-03   8.3507786e-03   1.0874175e+02   1.8238942e+01
   5.2245436e-02   1.0972990e-02   9.4272522e-03   8.9795064e-03   1.0812585e+02   1.7888759e+01
   5.3719426e-02   1.1034037e-02   9.1179328e-03   9.6313116e-03   1.0721308e+02   1.6147128e+01
   5.5107280e-02   1.1068195e-02   8.8210062e-03   1.0262297e-02   1.0630331e+02   1.3687696e+01
   5.6334910e-02   1.1069673e-02   8.5277650e-03   1.0834198e-02   1.0538728e+02   1.2510985e+01
   5.7356518e-02   1.1042234e-02   8.2335662e-03   1.1321314e-02   1.0426669e+02   1.1421885e+01
   5.8164510e-02   1.0991781e-02   7.9371910e-03   1.1709723e-02   1.0320226e+02   1.0108193e+01
   5.8763184e-02   1.0925361e-02   7.6392758e-03   1.1991725e-02   1.0200126e+02   9.5547938e+00
   5.9163294e-02   1.0853397e-02   7.3415600e-03   1.2154779e-02   1.0078627e+02   9.0899902e+00
   5.9392582e-02   1.0785475e-02   7.0483938e-03   1.2177094e-02   9.9587745e+01   9.1762939e+00
   5.9491896e-02   1.0728491e-02   6.7665392e-03   1.2043926e-02   9.8486618e+01   9.6831931e+00
   5.9472524e-02   1.0687284e-02   6.5015924e-03   1.1755937e-02   9.7353622e+01   1.0037288e+01
   5.9291230e-02   1.0668981e-02   6.2569820e-03   1.1328298e-02   9.6044286e+01   1.0459644e+01
   5.8877684e-02   1.0682777e-02   6.0351190e-03   1.0794147e-02   9.4699855e+01   1.1015468e+01
   5.8163100e-02   1.0737825e-02   5.8369560e-03   1.0190928e-02   9.3027444e+01   1.1386722e+01
   5.7113636e-02   1.0841306e-02   5.6623046e-03   9.5482718e-03   9.1671345e+01   1.1835773e+01
   5.5769616e-02   1.0994941e-02   5.5109528e-03   8.8903332e-03   9.0477685e+01   1.2286434e+01
   5.4215298e-02   1.1194410e-02   5.3832920e-03   8.2372120e-03   8.9276214e+01   1.2858783e+01
   5.2515422e-02   1.1428953e-02   5.2796786e-03   7.6073330e-03   8.8190245e+01   1.3660451e+01
   5.0714640e-02   1.1683339e-02   5.1988770e-03   7.0153392e-03   8.6764548e+01   1.3897265e+01
   4.8856124e-02   1.1941514e-02   5.1375546e-03   6.4703456e-03   8.5766819e+01   1.4107093e+01
   4.6990726e-02   1.2187413e-02   5.0912988e-03   5.9799546e-03   8.4603848e+01   1.4131131e+01
   4.5176786e-02   1.2406851e-02   5.0561788e-03   5.5517226e-03   8.3238511e+01   1.3909880e+01
   4.3458232e-02   1.2590422e-02   5.0279724e-03   5.1906096e-03   8.2368883e+01   1.4194386e+01
   4.1849076e-02   1.2731356e-02   5.0004742e-03   4.8987372e-03   8.1351376e+01   1.4242417e+01
   4.0321856e-02   1.2824308e-02   4.9678430e-03   4.6778178e-03   8.0625657e+01   1.4010251e+01
   3.8810980e-02   1.2862119e-02   4.9300036e-03   4.5282280e-03   7.9839860e+01   1.3927492e+01
   3.7214670e-02   1.2832729e-02   4.8929118e-03   4.4473474e-03   7.8677834e+01   1.3918866e+01
   3.5427874e-02   1.2734783e-02   4.8632876e-03   4.4285918e-03   7.7583890e+01   1.4052065e+01
   3.3432154e-02   1.2583508e-02   4.8459764e-03   4.4633974e-03   7.6370326e+01   1.4071741e+01
   3.1286002e-02   1.2396915e-02   4.8430890e-03   4.5449694e-03   7.5235866e+01   1.4066829e+01
   2.9049814e-02   1.2196308e-02   4.8544318e-03   4.6661902e-03   7.4283391e+01   1.4180611e+01
   2.6765992e-02   1.2004404e-02   4.8795866e-03   4.8174026e-03   7.3646276e+01   1.4214565e+01
   2.4461198e-02   1.1834188e-02   4.9168480e-03   4.9866438e-03   7.2912123e+01   1.4238811e+01
   2.2169494e-02   1.1692611e-02   4.9623188e-03   5.1593776e-03   7.1880686e+01   1.4339113e+01
   1.9932489e-02   1.1589229e-02   5.0112194e-03   5.3214238e-03   7.0915642e+01   1.4451219e+01
   1.7790773e-02   1.1536907e-02   5.0593518e-03   5.4598620e-03   7.0007846e+01   1.4482302e+01
   1.5793419e-02   1.1546933e-02   5.1044896e-03   5.5622594e-03   6.9342106e+01   1.4543637e+01
   1.3981131e-02   1.1625496e-02   5.1474694e-03   5.6220616e-03   6.8498881e+01   1.4623551e+01
   1.2377225e-02   1.1774261e-02   5.1918310e-03   5.6378686e-03   6.7380830e+01   1.4536807e+01
   1.0993739e-02   1.1986943e-02   5.2400136e-03   5.6093492e-03   6.6173687e+01   1.4405723e+01
   9.8328884e-03   1.2251551e-02   5.2939176e-03   5.5410548e-03   6.4665136e+01   1.4328684e+01
   8.8898710e-03   1.2561109e-02   5.3570430e-03   5.4409094e-03   6.2836124e+01   1.4150361e+01
   8.1561704e-03   1.2911828e-02   5.4303694e-03   5.3151784e-03   6.0955016e+01   1.3840792e+01
   7.6226412e-03   1.3297418e-02   5.5126786e-03   5.1685512e-03   5.9728380e+01   1.3770901e+01
   7.2764964e-03   1.3711627e-02   5.6022648e-03   5.0054330e-03   5.8542449e+01   1.3614672e+01
   7.0992086e-03   1.4152554e-02   5.6950582e-03   4.8293506e-03   5.7132676e+01   1.2927452e+01
   7.0686734e-03   1.4621142e-02   5.7859050e-03   4.6433790e-03   5.5783739e+01   1.2281961e+01
   7.1599546e-03   1.5119482e-02   5.8700208e-03   4.4522220e-03   5.3459305e+01   1.1851610e+01
   7.3447660e-03   1.5654963e-02   5.9445634e-03   4.2597812e-03   5.1288004e+01   1.1489623e+01
   7.5896300e-03   1.6231579e-02   6.0089528e-03   4.0683868e-03   5.0406927e+01   1.1120432e+01
   7.8579698e-03   1.6843231e-02   6.0625168e-03   3.8819530e-03   4.9461066e+01   1.1074842e+01
   8.1202278e-03   1.7479918e-02   6.1040310e-03   3.7044254e-03   4.7658803e+01   1.1044126e+01
   8.3594208e-03   1.8135554e-02   6.1334856e-03   3.5389998e-03   4.5500046e+01   1.0409092e+01
   8.5645114e-03   1.8816760e-02   6.1541778e-03   3.3900456e-03   4.3917029e+01   1.0055255e+01
   8.7277132e-03   1.9531985e-02   6.1722766e-03   3.2603118e-03   4.2220656e+01   9.9396820e+00
   8.8500968e-03   2.0279248e-02   6.1945460e-03   3.1497912e-03   3.9451545e+01   9.7318891e+00
   8.9420100e-03   2.1056610e-02   6.2261062e-03   3.0584258e-03   3.6562830e+01   9.7499295e+00
   9.0211614e-03   2.1872270e-02   6.2719304e-03   2.9857510e-03   3.3505952e+01   9.7071247e+00
   9.1102860e-03   2.2737560e-02   6.3395074e-03   2.9302262e-03   3.0059685e+01   9.6719122e+00
   9.2298494e-03   2.3652642e-02   6.4358760e-03   2.8896212e-03   2.6884234e+01   9.5087297e+00
   9.3963914e-03   2.4606614e-02   6.5656712e-03   2.8617106e-03   2.3940335e+01   9.2738569e+00
   9.6244004e-03   2.5578606e-02   6.7325080e-03   2.8443372e-03   2.1543006e+01   9.3436463e+00
   9.9232682e-03   2.6537726e-02   6.9390680e-03   2.8346100e-03   1.7613297e+01   9.2711406e+00
   1.0293839e-02   2.7454986e-02   7.1850224e-03   2.8304062e-03   1.3252502e+01   9.5168492e+00
   1.0730319e-02   2.8303898e-02   7.4660840e-03   2.8304958e-03   1.1407075e+01   1.0081120e+01
   1.1221765e-02   2.9055030e-02   7.7751854e-03   2.8344398e-03   9.1794421e+00   1.0180366e+01
   1.1751175e-02   2.9675396e-02   8.1011220e-03   2.8432438e-03   7.6877016e+00   1.0186124e+01
   1.2308370e-02   3.0127010e-02   8.4271192e-03   2.8573346e-03   7.8548958e+00   1.0173815e+01
   1.2894045e-02   3.0375766e-02   8.7310550e-03   2.8772544e-03   7.3617049e+00   1.0264322e+01
   1.3503379e-02   3.0402112e-02   8.9922076e-03   2.9044208e-03   6.5298316e+00   1.0330097e+01
   1.4122059e-02   3.0190886e-02   9.1966990e-03   2.9396912e-03   5.3404726e+00   1.0341769e+01
   1.4730518e-02   2.9723018e-02   9.3364368e-03   2.9853826e-03   4.4739761e+00   1.0432372e+01
   1.5301752e-02   2.9006676e-02   9.4198472e-03   3.0447348e-03   4.3190418e+00   1.0439273e+01
   1.5802370e-02   2.8091412e-02   9.4734878e-03   3.1179180e-03   4.5942159e+00   1.0580831e+01
   1.6199211e-02   2.7035144e-02   9.5271074e-03   3.2033494e-03   4.6998900e+00   1.0348469e+01
   1.6467071e-02   2.5891926e-02   9.6091298e-03   3.3002134e-03   4.4318499e+00   1.0462445e+01
   1.6593815e-02   2.4715632e-02   9.7512770e-03   3.4073290e-03   4.4897617e+00   1.0564073e+01
   1.6571077e-02   2.3551514e-02   9.9911128e-03   3.5243190e-03   4.2419901e+00   1.0625383e+01
   1.6392531e-02   2.2433380e-02   1.0363822e-02   3.6520722e-03   3.9788099e+00   1.1036605e+01
   1.6060054e-02   2.1381002e-02   1.0897464e-02   3.7890948e-03   4.3379387e+00   1.3010862e+01
   1.5577528e-02   2.0399002e-02   1.1615274e-02   3.9304010e-03   4.4190803e+00   2.5035753e+01
   1.4961643e-02   1.9480582e-02   1.2536397e-02   4.0693342e-03   4.0943729e+00   4.2864589e+01
   1.4243792e-02   1.8607778e-02   1.3679364e-02   4.2007450e-03   3.5377353e+00   5.7654273e+01
   1.3452120e-02   1.7758604e-02   1.5058386e-02   4.3230022e-03   3.3394303e+00   7.3778597e+01
   1.2609347e-02   1.6912476e-02   1.6677753e-02   4.4368366e-03   3.7016443e+00   8.7796494e+01
   1.1733635e-02   1.6051881e-02   1.8533656e-02   4.5430370e-03   3.3034809e+00   9.5942055e+01
   1.0841047e-02   1.5167922e-02   2.0620074e-02   4.6399696e-03   2.8903765e+00   1.0101459e+02
   9.9477616e-03   1.4257256e-02   2.2932534e-02   4.7229862e-03   3.1644262e+00   1.0447293e+02
   9.0692174e-03   1.3321568e-02   2.5461032e-02   4.7868394e-03   3.0734925e+00   1.0766997e+02
   8.2228072e-03   1.2371204e-02   2.8179934e-02   4.8295596e-03   3.0000152e+00   1.0994920e+02
   7.4248042e-03   1.1419126e-02   3.1060514e-02   4.8515044e-03   3.0524592e+00   1.1139072e+02
   6.6877088e-03   1.0474349e-02   3.4097914e-02   4.8528970e-03   3.0133824e+00   1.1225493e+02
   6.0270630e-03   9.5460340e-03   3.7293916e-02   4.8368526e-03   3.1439310e+00   1.1271593e+02
   5.4668918e-03   8.6467644e-03   4.0633700e-02   4.8081814e-03   3.1833969e+00   1.1308902e+02
   5.0387212e-03   7.7909934e-03   4.4108646e-02   4.7687080e-03   3.0928511e+00   1.1292976e+02
   4.7784076e-03   6.9978210e-03   4.7720930e-02   4.7170068e-03   3.0472168e+00   1.1266305e+02
   4.7214280e-03   6.2853136e-03   5.1453140e-02   4.6510594e-03   3.0089797e+00   1.1221153e+02
   4.9012012e-03   5.6640336e-03   5.5245156e-02   4.5707280e-03   2.9382416e+00   1.1145441e+02
   5.3499278e-03   5.1413344e-03   5.9009872e-02   4.4755984e-03   2.9743498e+00   1.1080331e+02
   6.0974146e-03   4.7227610e-03   6.2648016e-02   4.3669286e-03   2.7095173e+00   1.1037199e+02
   7.1706170e-03   4.4115780e-03   6.6041656e-02   4.2515324e-03   2.2674754e+00   1.1030035e+02
   8.5930420e-03   4.2115044e-03   6.9047208e-02   4.1366566e-03   2.1910186e+00   1.1041607e+02
   1.0380960e-02   4.1279016e-03   7.1470606e-02   4.0266644e-03   2.0719820e+00   1.1066467e+02
   1.2541341e-02   4.1644358e-03   7.3133480e-02   3.9235278e-03   1.9869035e+00   1.1097573e+02
   1.5070498e-02   4.3216780e-03   7.3954000e-02   3.8285820e-03   1.9677652e+00   1.1116472e+02
   1.7949902e-02   4.5987206e-03   7.3905100e-02   3.7450034e-03   1.8982861e+00   1.1158325e+02
   2.1145390e-02   4.9911668e-03   7.3019194e-02   3.6757112e-03   1.9740645e+00   1.1212624e+02
   2.4603762e-02   5.4895606e-03   7.1400710e-02   3.6214548e-03   1.9952537e+00   1.1255056e+02
   2.8247854e-02   6.0795448e-03   6.9157520e-02   3.5817060e-03   1.9321987e+00   1.1298183e+02
   3.1974652e-02   6.7408654e-03   6.6369226e-02   3.5561708e-03   1.7544864e+00   1.1351742e+02
   3.5655398e-02   7.4489820e-03   6.3128824e-02   3.5444868e-03   1.7138116e+00   1.1420843e+02
   3.9137162e-02   8.1738286e-03   5.9573536e-02   3.5459136e-03   1.6775942e+00   1.1474661e+02
   4.2243852e-02   8.8812178e-03   5.5835128e-02   3.5609294e-03   1.3457302e+00   1.1511439e+02
   4.4812772e-02   9.5420556e-03   5.2012588e-02   3.5895784e-03   1.0402125e+00   1.1550002e+02
   4.6744982e-02   1.0130699e-02   4.8198372e-02   3.6305178e-03   2.8329799e-01   1.1577406e+02
   4.8028782e-02   1.0624043e-02   4.4478880e-02   3.6823362e-03   7.0240460e-01   1.1599478e+02
   4.8724302e-02   1.1009560e-02   4.0920918e-02   3.7430106e-03   3.2989525e+00   1.1620916e+02
   4.8897934e-02   1.1284669e-02   3.7557344e-02   3.8106916e-03   5.8505719e+00   1.1635728e+02
   4.8612254e-02   1.1451422e-02   3.4401160e-02   3.8839084e-03   7.5613217e+00   1.1647966e+02
   4.7952306e-02   1.1513302e-02   3.1478588e-02   3.9599518e-03   7.8306579e+00   1.1655017e+02
   4.7012266e-02   1.1475770e-02   2.8819958e-02   4.0335716e-03   7.5336286e+00   1.1656436e+02
   4.5901130e-02   1.1353535e-02   2.6434450e-02   4.0971224e-03   7.5843676e+00   1.1657329e+02
   4.4724102e-02   1.1175629e-02   2.4319072e-02   4.1449458e-03   6.9169035e+00   1.1655919e+02
   4.3551018e-02   1.0975568e-02   2.2476266e-02   4.1750222e-03   5.9977912e+00   1.1653888e+02
   4.2437216e-02   1.0780244e-02   2.0899650e-02   4.1858552e-03   5.0700768e+00   1.1650501e+02
   4.1438486e-02   1.0604354e-02   1.9566947e-02   4.1775946e-03   4.2700415e+00   1.1640078e+02
   4.0602244e-02   1.0451897e-02   1.8447082e-02   4.1532996e-03   4.0358345e+00   1.1623223e+02
   3.9965216e-02   1.0327874e-02   1.7499582e-02   4.1166292e-03   3.6973256e+00   1.1602051e+02
   3.9563088e-02   1.0234065e-02   1.6693907e-02   4.0714864e-03   3.3520918e+00   1.1581383e+02
   3.9434222e-02   1.0161331e-02   1.6012559e-02   4.0212036e-03   3.3453506e+00   1.1560492e+02
   3.9604392e-02   1.0092859e-02   1.5431691e-02   3.9666742e-03   3.3602774e+00   1.1528490e+02
   4.0078608e-02   1.0004004e-02   1.4928092e-02   3.9077628e-03   3.3235518e+00   1.1486748e+02
   4.0849614e-02   9.8722856e-03   1.4494301e-02   3.8448172e-03   3.5541401e+00   1.1439082e+02
   4.1904008e-02   9.6857562e-03   1.4134098e-02   3.7786278e-03   3.9776616e+00   1.1387040e+02
   4.3221550e-02   9.4420090e-03   1.3851264e-02   3.7106502e-03   4.2175109e+00   1.1329249e+02
   4.4764576e-02   9.1503882e-03   1.3647868e-02   3.6415962e-03   4.6251975e+00   1.1258437e+02
   4.6466540e-02   8.8229952e-03   1.3523100e-02   3.5709176e-03   5.0513473e+00   1.1195792e+02
   4.8233260e-02   8.4658568e-03   1.3477557e-02   3.4986642e-03   5.2947711e+00   1.1136250e+02
   4.9951522e-02   8.0859310e-03   1.3516595e-02   3.4253156e-03   5.7622815e+00   1.1067657e+02
   5.1520402e-02   7.6924234e-03   1.3639102e-02   3.3506542e-03   5.9956916e+00   1.1005495e+02
   5.2866510e-02   7.2917238e-03   1.3833502e-02   3.2729102e-03   5.9730570e+00   1.0933274e+02
   5.3934656e-02   6.8891200e-03   1.4078542e-02   3.1896116e-03   6.1081830e+00   1.0860768e+02
   5.4714674e-02   6.4899168e-03   1.4343395e-02   3.0999156e-03   6.3281005e+00   1.0786065e+02
   5.5237882e-02   6.0994756e-03   1.4595970e-02   3.0028212e-03   6.8074626e+00   1.0700821e+02
   5.5533552e-02   5.7229936e-03   1.4803234e-02   2.8973494e-03   7.1801796e+00   1.0622198e+02
   5.5625872e-02   5.3636368e-03   1.4931314e-02   2.7853420e-03   7.1960255e+00   1.0520440e+02
   5.5544436e-02   5.0242180e-03   1.4965071e-02   2.6700412e-03   7.0692662e+00   1.0391212e+02
   5.5311152e-02   4.7080694e-03   1.4910814e-02   2.5566966e-03   7.0058522e+00   1.0268192e+02
   5.4917144e-02   4.4181438e-03   1.4775565e-02   2.4530174e-03   7.2731256e+00   1.0166769e+02
   5.4328120e-02   4.1569418e-03   1.4565792e-02   2.3674654e-03   7.3570773e+00   1.0047480e+02
   5.3525082e-02   3.9254302e-03   1.4293467e-02   2.3105882e-03   7.6087802e+00   9.9025303e+01
   5.2507036e-02   3.7233788e-03   1.3966398e-02   2.2950096e-03   8.3875814e+00   9.7645175e+01
   5.1270510e-02   3.5502332e-03   1.3583201e-02   2.3344282e-03   8.6961013e+00   9.6061104e+01
   4.9811716e-02   3.4040418e-03   1.3143987e-02   2.4448234e-03   8.6765812e+00   9.4572559e+01
   4.8117656e-02   3.2812588e-03   1.2655074e-02   2.6445790e-03   8.7943393e+00   9.3364500e+01
   4.6193406e-02   3.1792818e-03   1.2120623e-02   2.9536990e-03   8.9754352e+00   9.2181967e+01
   4.4076016e-02   3.0967692e-03   1.1541903e-02   3.3943614e-03   9.1716205e+00   9.0897895e+01
   4.1816580e-02   3.0312348e-03   1.0922970e-02   3.9901010e-03   9.3159514e+00   8.9359484e+01
   3.9499292e-02   2.9792316e-03   1.0268275e-02   4.7641518e-03   9.4788304e+00   8.7916128e+01
   3.7226920e-02   2.9368820e-03   9.5823642e-03   5.7387940e-03   9.5464472e+00   8.6113458e+01
   3.5098038e-02   2.8978726e-03   8.8768916e-03   6.9342226e-03   9.5679833e+00   8.4191637e+01
   3.3200482e-02   2.8533198e-03   8.1687938e-03   8.3672668e-03   9.5669872e+00   8.3073533e+01
   3.1593350e-02   2.7956414e-03   7.4782222e-03   1.0049128e-02   9.4793633e+00   8.1558871e+01
   3.0302936e-02   2.7213384e-03   6.8323886e-03   1.1983449e-02   9.3749997e+00   7.9865120e+01
   2.9336322e-02   2.6305032e-03   6.2599992e-03   1.4164869e-02   9.3724306e+00   7.8795898e+01
   2.8691838e-02   2.5259896e-03   5.7878854e-03   1.6578802e-02   9.2548258e+00   7.7660133e+01
   2.8350880e-02   2.4133026e-03   5.4431602e-03   1.9202189e-02   8.8929877e+00   7.6731439e+01
   2.8280370e-02   2.2985962e-03   5.2506612e-03   2.2000230e-02   8.8217608e+00   7.5292287e+01
   2.8442890e-02   2.1873846e-03   5.2330604e-03   2.4927616e-02   8.7838591e+00   7.3811253e+01
   2.8819060e-02   2.0868366e-03   5.4132998e-03   2.7932672e-02   8.6602756e+00   7.2672585e+01
   2.9407208e-02   2.0055542e-03   5.8142936e-03   3.0952678e-02   8.6438601e+00   7.0722425e+01
   3.0184988e-02   1.9518761e-03   6.4576956e-03   3.3921686e-02   8.3245530e+00   6.8919946e+01
   3.1113580e-02   1.9339310e-03   7.3624652e-03   3.6794350e-02   8.1381901e+00   6.7017698e+01
   3.2149392e-02   1.9591383e-03   8.5469064e-03   3.9541688e-02   8.1593102e+00   6.5160717e+01
   3.3249446e-02   2.0335584e-03   1.0032468e-02   4.2124044e-02   8.0413731e+00   6.3809247e+01
   3.4385770e-02   2.1615138e-03   1.1842085e-02   4.4487120e-02   8.0174323e+00   6.2213423e+01
   3.5547994e-02   2.3464078e-03   1.3999017e-02   4.6570964e-02   7.9261398e+00   6.0415817e+01
   3.6759850e-02   2.5919166e-03   1.6530499e-02   4.8306632e-02   7.7297231e+00   5.7851490e+01
   3.8080738e-02   2.9026582e-03   1.9465776e-02   4.9608424e-02   7.6513398e+00   5.5389157e+01
   3.9586836e-02   3.2837520e-03   2.2826086e-02   5.0378218e-02   7.5584357e+00   5.2832364e+01
   4.1345564e-02   3.7378428e-03   2.6620130e-02   5.0551728e-02   7.1878516e+00   4.9502057e+01
   4.3410158e-02   4.2640198e-03   3.0850512e-02   5.0135918e-02   6.2907469e+00   4.5971557e+01
   4.5831954e-02   4.8587814e-03   3.5516860e-02   4.9160248e-02   5.3463798e+00   4.1084132e+01
   4.8644400e-02   5.5147108e-03   4.0600376e-02   4.7660830e-02   4.9418888e+00   3.6096466e+01
   5.1861216e-02   6.2218628e-03   4.6049210e-02   4.5734064e-02   4.6784339e+00   3.1885695e+01
   5.5472042e-02   6.9693006e-03   5.1788112e-02   4.3516228e-02   4.5265766e+00   2.8174250e+01
   5.9431768e-02   7.7436114e-03   5.7733828e-02   4.1132812e-02   4.4194198e+00   2.4809263e+01
   6.3677512e-02   8.5305036e-03   6.3785002e-02   3.8689750e-02   4.2164139e+00   2.0516602e+01
   6.8141752e-02   9.3162966e-03   6.9789644e-02   3.6268076e-02   4.3386674e+00   1.6986368e+01
   7.2738564e-02   1.0086033e-02   7.5545158e-02   3.3928386e-02   4.3095354e+00   1.4897890e+01
   7.7344286e-02   1.0818525e-02   8.0821822e-02   3.1725044e-02   4.3653866e+00   1.3625199e+01
   8.1839280e-02   1.1495348e-02   8.5380102e-02   2.9716430e-02   4.3897059e+00   1.3243576e+01
   8.6126958e-02   1.2108553e-02   8.8959656e-02   2.7965728e-02   3.9820512e+00   1.2627476e+01
   9.0113684e-02   1.2646354e-02   9.1260384e-02   2.6521512e-02   3.8933463e+00   1.1707774e+01
   9.3703712e-02   1.3100371e-02   9.2092142e-02   2.5406552e-02   3.5915297e+00   1.0636341e+01
   9.6762052e-02   1.3471244e-02   9.1503514e-02   2.4636938e-02   3.6885896e+00   9.2322147e+00
   9.9194330e-02   1.3755314e-02   8.9662990e-02   2.4230736e-02   3.4723466e+00   8.8017242e+00
   1.0105609e-01   1.3954452e-02   8.6781222e-02   2.4195976e-02   3.6189369e+00   8.7060487e+00
   1.0247322e-01   1.4079340e-02   8.3100696e-02   2.4531208e-02   7.2154163e+00   7.5997478e+00
   1.0354511e-01   1.4141219e-02   7.8834194e-02   2.5225106e-02   1.4123822e+01   6.5804758e+00
   1.0430406e-01   1.4147158e-02   7.4166586e-02   2.6248602e-02   2.4716487e+01   5.9207585e+00
   1.0470599e-01   1.4097668e-02   6.9284490e-02   2.7554858e-02   3.7336082e+01   5.4036602e+00
   1.0469751e-01   1.3999886e-02   6.4361700e-02   2.9073140e-02   5.3130452e+01   5.3719947e+00
   1.0424952e-01   1.3872562e-02   5.9530060e-02   3.0706010e-02   7.1011842e+01   5.2517569e+00
   1.0330638e-01   1.3731868e-02   5.4872848e-02   3.2342096e-02   8.4414156e+01   4.8440607e+00
   1.0175418e-01   1.3581910e-02   5.0451392e-02   3.3866334e-02   9.3773352e+01   4.6120158e+00
   9.9451230e-02   1.3422903e-02   4.6327564e-02   3.5163120e-02   1.0069962e+02   4.2490569e+00
   9.6286252e-02   1.3251198e-02   4.2550504e-02   3.6104760e-02   1.0580364e+02   4.0780135e+00
   9.2226614e-02   1.3048998e-02   3.9134720e-02   3.6577342e-02   1.0912309e+02   3.9512467e+00
   8.7305726e-02   1.2794998e-02   3.6079484e-02   3.6531370e-02   1.1069658e+02   3.5954396e+00
   8.1613088e-02   1.2470418e-02   3.3394058e-02   3.5958212e-02   1.1187103e+02   3.5787160e+00
   7.5321780e-02   1.2063770e-02   3.1079812e-02   3.4885988e-02   1.1229866e+02   3.1803699e+00
   6.8633730e-02   1.1582769e-02   2.9110408e-02   3.3400568e-02   1.1237867e+02   2.7888764e+00
   6.1746424e-02   1.1045802e-02   2.7435790e-02   3.1594340e-02   1.1224365e+02   2.4713856e+00
   5.4872646e-02   1.0478896e-02   2.5994034e-02   2.9546604e-02   1.1170796e+02   1.6798208e+00
   4.8205874e-02   9.9147014e-03   2.4722638e-02   2.7347542e-02   1.1096928e+02   1.3857000e+00
   4.1909288e-02   9.3847090e-03   2.3559776e-02   2.5086388e-02   1.0974158e+02   1.2791853e+00
   3.6113930e-02   8.9184916e-03   2.2445576e-02   2.2833800e-02   1.0873709e+02   1.0112523e+00
   3.0906060e-02   8.5394888e-03   2.1337146e-02   2.0638880e-02   1.0810629e+02   9.0132397e-01
   2.6339528e-02   8.2639606e-03   2.0216232e-02   1.8534064e-02   1.0763428e+02   8.4241252e-01
   2.2444730e-02   8.1020478e-03   1.9079320e-02   1.6544934e-02   1.0766178e+02   7.9908943e-01
   1.9234226e-02   8.0591218e-03   1.7926928e-02   1.4691601e-02   1.0773219e+02   7.9751579e-01
   1.6704379e-02   8.1372794e-03   1.6766956e-02   1.2985542e-02   1.0766735e+02   8.4813046e-01
   1.4835391e-02   8.3321736e-03   1.5616706e-02   1.1432276e-02   1.0777546e+02   8.8721503e-01
   1.3591009e-02   8.6309138e-03   1.4492355e-02   1.0036092e-02   1.0798205e+02   9.1487416e-01
   1.2920317e-02   9.0123014e-03   1.3408290e-02   8.8052304e-03   1.0829492e+02   8.8780751e-01
   1.2766660e-02   9.4498120e-03   1.2377631e-02   7.7490494e-03   1.0878905e+02   8.5379329e-01
   1.3070376e-02   9.9149858e-03   1.1408600e-02   6.8693238e-03   1.0917526e+02   9.0118771e-01
   1.3765775e-02   1.0383145e-02   1.0504247e-02   6.1617548e-03   1.0945705e+02   8.4201742e-01
   1.4784978e-02   1.0839824e-02   9.6617538e-03   5.6210160e-03   1.0983224e+02   6.4700979e-01
   1.6068965e-02   1.1275305e-02   8.8784490e-03   5.2388840e-03   1.0999274e+02   1.0683633e+00
   1.7560762e-02   1.1671385e-02   8.1565394e-03   5.0037470e-03   1.0994509e+02   1.9224860e+00
   1.9196643e-02   1.1999880e-02   7.5020164e-03   4.9053386e-03   1.0984910e+02   3.3731565e+00
   2.0910074e-02   1.2229405e-02   6.9213750e-03   4.9337676e-03   1.0976866e+02   6.5900404e+00
   2.2631454e-02   1.2334318e-02   6.4169400e-03   5.0766030e-03   1.0968627e+02   1.0059322e+01
   2.4299382e-02   1.2304307e-02   5.9861044e-03   5.3222092e-03   1.0941950e+02   1.3262299e+01
   2.5874634e-02   1.2137573e-02   5.6236160e-03   5.6600046e-03   1.0909632e+02   1.6168533e+01
   2.7362944e-02   1.1840044e-02   5.3235844e-03   6.0768686e-03   1.0869381e+02   1.7215475e+01
   2.8818748e-02   1.1432859e-02   5.0795782e-03   6.5566124e-03   1.0812459e+02   1.7626062e+01
   3.0294796e-02   1.0942655e-02   4.8841120e-03   7.0805914e-03   1.0746686e+02   1.8149952e+01
   3.1815662e-02   1.0397084e-02   4.7284830e-03   7.6306580e-03   1.0669036e+02   1.7709124e+01
   3.3376362e-02   9.8238264e-03   4.6047678e-03   8.1924496e-03   1.0589228e+02   1.5749518e+01
   3.4933138e-02   9.2457052e-03   4.5077360e-03   8.7502438e-03   1.0518237e+02   1.3181817e+01
   3.6408764e-02   8.6813050e-03   4.4332778e-03   9.2869402e-03   1.0433220e+02   1.1690919e+01
   3.7699948e-02   8.1440240e-03   4.3776206e-03   9.7917100e-03   1.0323544e+02   1.0848939e+01
   3.8715524e-02   7.6425930e-03   4.3371656e-03   1.0259881e-02   1.0225586e+02   1.0373727e+01
   3.9420670e-02   7.1834670e-03   4.3083930e-03   1.0692695e-02   1.0137192e+02   1.0359849e+01
   3.9818624e-02   6.7715270e-03   4.2885990e-03   1.1091867e-02   1.0028517e+02   1.0411283e+01
   3.9912576e-02   6.4114388e-03   4.2761048e-03   1.1450134e-02   9.9071665e+01   1.1015683e+01
   3.9697290e-02   6.1084532e-03   4.2711926e-03   1.1750151e-02   9.7748930e+01   1.1736476e+01
   3.9185278e-02   5.8677166e-03   4.2759606e-03   1.1966755e-02   9.6278044e+01   1.2174075e+01
   3.8414122e-02   5.6926182e-03   4.2914396e-03   1.2076296e-02   9.4775395e+01   1.3032392e+01
   3.7430918e-02   5.5831526e-03   4.3161808e-03   1.2060272e-02   9.3263360e+01   1.3709420e+01
   3.6295140e-02   5.5358216e-03   4.3475360e-03   1.1907111e-02   9.2004594e+01   1.3673962e+01
   3.5058882e-02   5.5434980e-03   4.3817540e-03   1.1623423e-02   9.0972191e+01   1.3891473e+01
   3.3744640e-02   5.5944296e-03   4.4139506e-03   1.1230033e-02   8.9876969e+01   1.4436075e+01
   3.2344028e-02   5.6739022e-03   4.4407226e-03   1.0754572e-02   8.8769300e+01   1.4812741e+01
   3.0836060e-02   5.7667048e-03   4.4607884e-03   1.0229171e-02   8.7362535e+01   1.5120416e+01
   2.9228124e-02   5.8598626e-03   4.4728216e-03   9.6829844e-03   8.5702607e+01   1.5323496e+01
   2.7540852e-02   5.9489436e-03   4.4767740e-03   9.1411146e-03   8.4078096e+01   1.5506431e+01
   2.5778534e-02   6.0383060e-03   4.4747398e-03   8.6258698e-03   8.2744222e+01   1.5665821e+01
   2.3955312e-02   6.1321916e-03   4.4676020e-03   8.1553576e-03   8.1696637e+01   1.5808528e+01
   2.2092598e-02   6.2322568e-03   4.4550916e-03   7.7419128e-03   8.0210055e+01   1.5909780e+01
   2.0200598e-02   6.3420002e-03   4.4377690e-03   7.3922440e-03   7.8381291e+01   1.5901841e+01
   1.8297823e-02   6.4662534e-03   4.4160120e-03   7.1099008e-03   7.7093820e+01   1.5938808e+01
   1.6414978e-02   6.6097996e-03   4.3896990e-03   6.8970390e-03   7.5863163e+01   1.5955954e+01
   1.4588017e-02   6.7782574e-03   4.3592926e-03   6.7544828e-03   7.3998818e+01   1.5957585e+01
   1.2858276e-02   6.9783872e-03   4.3257902e-03   6.6818768e-03   7.2800746e+01   1.5987029e+01
   1.1259041e-02   7.2180548e-03   4.2898304e-03   6.6796430e-03   7.1751239e+01   1.5975790e+01
   9.8111200e-03   7.5044814e-03   4.2520798e-03   6.7469808e-03   7.0261625e+01   1.5973288e+01
   8.5279614e-03   7.8439014e-03   4.2130056e-03   6.8806678e-03   6.9324381e+01   1.5997065e+01
   7.4150920e-03   8.2384606e-03   4.1723696e-03   7.0765192e-03   6.8242545e+01   1.5996172e+01
   6.4716444e-03   8.6850792e-03   4.1312288e-03   7.3273820e-03   6.7335085e+01   1.5992302e+01
   5.6936800e-03   9.1828562e-03   4.0920028e-03   7.6248984e-03   6.6397861e+01   1.5987135e+01
   5.0756664e-03   9.7299014e-03   4.0564516e-03   7.9613658e-03   6.5132276e+01   1.5985047e+01
   4.6106414e-03   1.0317128e-02   4.0255782e-03   8.3268780e-03   6.4040789e+01   1.6010328e+01
   4.2906250e-03   1.0927646e-02   4.0007440e-03   8.7065712e-03   6.2915732e+01   1.5996292e+01
   4.1069032e-03   1.1541064e-02   3.9839902e-03   9.0804932e-03   6.1877262e+01   1.5968677e+01
   4.0500278e-03   1.2146601e-02   3.9776228e-03   9.4279866e-03   5.9902738e+01   1.5959009e+01
   4.1084976e-03   1.2741283e-02   3.9838836e-03   9.7318410e-03   5.8360381e+01   1.5904819e+01
   4.2704086e-03   1.3329789e-02   4.0040156e-03   9.9757898e-03   5.7722227e+01   1.5716912e+01
   4.5264198e-03   1.3930435e-02   4.0395978e-03   1.0135531e-02   5.6152450e+01   1.5386646e+01
   4.8684854e-03   1.4562579e-02   4.0942212e-03   1.0187180e-02   5.4898091e+01   1.4966743e+01
   5.2895784e-03   1.5241516e-02   4.1717906e-03   1.0125944e-02   5.3361240e+01   1.4426703e+01
   5.7822590e-03   1.5982610e-02   4.2762600e-03   9.9590408e-03   5.1550671e+01   1.4062906e+01
   6.3373796e-03   1.6799206e-02   4.4107624e-03   9.7001742e-03   5.0611767e+01   1.3733825e+01
   6.9453612e-03   1.7702412e-02   4.5781292e-03   9.3731276e-03   4.9531479e+01   1.2655072e+01
   7.5967884e-03   1.8700259e-02   4.7845534e-03   9.0019370e-03   4.8714294e+01   1.1372627e+01
   8.2822080e-03   1.9794131e-02   5.0373288e-03   8.6040536e-03   4.7799623e+01   1.0948455e+01
   8.9911168e-03   2.0979398e-02   5.3426340e-03   8.1917188e-03   4.6243724e+01   1.0846941e+01
   9.7147004e-03   2.2246632e-02   5.7066160e-03   7.7778428e-03   4.4370125e+01   1.0657981e+01
   1.0446694e-02   2.3586918e-02   6.1354036e-03   7.3771338e-03   4.1896533e+01   1.0674522e+01
   1.1184959e-02   2.4998666e-02   6.6353680e-03   7.0005450e-03   3.9559914e+01   1.0381269e+01
   1.1934708e-02   2.6485834e-02   7.2122184e-03   6.6539878e-03   3.7479394e+01   9.8124522e+00
   1.2701541e-02   2.8056534e-02   7.8705660e-03   6.3393902e-03   3.4945072e+01   9.4167032e+00
   1.3486451e-02   2.9708668e-02   8.6147300e-03   6.0587158e-03   3.2512619e+01   9.1354826e+00
   1.4286046e-02   3.1419606e-02   9.4477962e-03   5.8138764e-03   3.0482491e+01   9.0147335e+00
   1.5092460e-02   3.3160016e-02   1.0367192e-02   5.6019222e-03   2.8267168e+01   8.8965729e+00
   1.5893982e-02   3.4898132e-02   1.1363681e-02   5.4169734e-03   2.6001644e+01   8.7328807e+00
   1.6670776e-02   3.6598766e-02   1.2424286e-02   5.2539982e-03   2.3585564e+01   8.6388771e+00
   1.7393960e-02   3.8221444e-02   1.3533143e-02   5.1083354e-03   2.0409495e+01   8.6375377e+00
   1.8034523e-02   3.9715610e-02   1.4669034e-02   4.9746012e-03   1.6945634e+01   8.5882263e+00
   1.8571695e-02   4.1014934e-02   1.5800026e-02   4.8471102e-03   1.3621954e+01   8.4272786e+00
   1.8990252e-02   4.2038236e-02   1.6881224e-02   4.7207418e-03   1.0550201e+01   8.4000709e+00
   1.9280798e-02   4.2730822e-02   1.7852283e-02   4.5925016e-03   8.3671640e+00   8.3952034e+00
   1.9452401e-02   4.3072854e-02   1.8651789e-02   4.4624580e-03   7.7965940e+00   8.3815614e+00
   1.9525875e-02   4.3060012e-02   1.9235282e-02   4.3323394e-03   7.5172155e+00   8.4349063e+00
   1.9512430e-02   4.2727192e-02   1.9565662e-02   4.2026136e-03   6.0632728e+00   8.5393509e+00
   1.9407023e-02   4.2122778e-02   1.9627853e-02   4.0730090e-03   5.0089091e+00   8.9976274e+00
   1.9191879e-02   4.1276470e-02   1.9442800e-02   3.9474688e-03   4.7664744e+00   9.5278987e+00
   1.8853083e-02   4.0216730e-02   1.9039822e-02   3.8332924e-03   4.7249497e+00   9.5628837e+00
   1.8402388e-02   3.8969856e-02   1.8459344e-02   3.7357508e-03   4.8338956e+00   9.6848107e+00
   1.7869841e-02   3.7562200e-02   1.7766682e-02   3.6577958e-03   4.3649709e+00   9.7141276e+00
   1.7277428e-02   3.6020566e-02   1.7031093e-02   3.6022778e-03   3.8800983e+00   9.1965427e+00
   1.6636383e-02   3.4379960e-02   1.6312935e-02   3.5731268e-03   3.9810979e+00   9.3917720e+00
   1.5957407e-02   3.2696612e-02   1.5671426e-02   3.5742074e-03   4.0280820e+00   9.6541616e+00
   1.5252937e-02   3.1018766e-02   1.5171842e-02   3.6071270e-03   3.8018486e+00   1.0004298e+01
   1.4535601e-02   2.9365024e-02   1.4880246e-02   3.6716434e-03   3.4450512e+00   1.0412927e+01
   1.3813698e-02   2.7734862e-02   1.4853352e-02   3.7654884e-03   3.2210665e+00   1.2338281e+01
   1.3090521e-02   2.6125712e-02   1.5137158e-02   3.8846906e-03   3.1889675e+00   2.3587575e+01
   1.2366585e-02   2.4541554e-02   1.5769392e-02   4.0259624e-03   3.0253380e+00   4.0259533e+01
   1.1644735e-02   2.2989544e-02   1.6787660e-02   4.1865518e-03   3.0290508e+00   5.4415444e+01
   1.0933296e-02   2.1479020e-02   1.8234068e-02   4.3629638e-03   3.4889653e+00   6.9403205e+01
   1.0237361e-02   2.0012030e-02   2.0144646e-02   4.5498254e-03   3.7990997e+00   8.4013391e+01
   9.5556574e-03   1.8575423e-02   2.2544234e-02   4.7395172e-03   3.4702347e+00   9.4610103e+01
   8.8886720e-03   1.7158093e-02   2.5452126e-02   4.9230742e-03   2.9383341e+00   1.0105394e+02
   8.2417908e-03   1.5766687e-02   2.8889918e-02   5.0917466e-03   2.5021759e+00   1.0501131e+02
   7.6196192e-03   1.4419179e-02   3.2880698e-02   5.2389136e-03   2.1995622e+00   1.0818216e+02
   7.0219514e-03   1.3129730e-02   3.7432924e-02   5.3600612e-03   2.2246671e+00   1.1005885e+02
   6.4513470e-03   1.1904605e-02   4.2533598e-02   5.4508580e-03   2.1972474e+00   1.1123740e+02
   5.9197178e-03   1.0753032e-02   4.8166562e-02   5.5050728e-03   2.2130146e+00   1.1182175e+02
   5.4477626e-03   9.6893086e-03   5.4330302e-02   5.5191124e-03   2.4477243e+00   1.1188379e+02
   5.0679958e-03   8.7276912e-03   6.1025112e-02   5.4962420e-03   2.5137234e+00   1.1198203e+02
   4.8213194e-03   7.8820342e-03   6.8238026e-02   5.4418684e-03   2.5781789e+00   1.1181512e+02
   4.7478750e-03   7.1617056e-03   7.5964046e-02   5.3638618e-03   2.7008029e+00   1.1153409e+02
   4.8855772e-03   6.5694338e-03   8.4208856e-02   5.2725342e-03   2.6101021e+00   1.1094834e+02
   5.2703416e-03   6.1040436e-03   9.2936808e-02   5.1749398e-03   2.5321764e+00   1.1034112e+02
   5.9360464e-03   5.7607046e-03   1.0205047e-01   5.0759860e-03   2.6999315e+00   1.0990003e+02
   6.9137370e-03   5.5316900e-03   1.1140773e-01   4.9804538e-03   2.6724727e+00   1.0946576e+02
   8.2305774e-03   5.4087590e-03   1.2082550e-01   4.8908232e-03   2.3358521e+00   1.0937797e+02
   9.9089426e-03   5.3820802e-03   1.3006758e-01   4.8059594e-03   2.1536720e+00   1.0926809e+02
   1.1965521e-02   5.4385708e-03   1.3880005e-01   4.7225410e-03   2.2286767e+00   1.0926592e+02
   1.4409026e-02   5.5655508e-03   1.4658518e-01   4.6378068e-03   2.2913422e+00   1.0944610e+02
   1.7234940e-02   5.7542970e-03   1.5296459e-01   4.5512150e-03   2.1362325e+00   1.0970891e+02
   2.0425624e-02   5.9959654e-03   1.5756288e-01   4.4625444e-03   1.8478559e+00   1.1029245e+02
   2.3945300e-02   6.2830972e-03   1.6006560e-01   4.3701768e-03   1.6843247e+00   1.1081072e+02
   2.7735576e-02   6.6173588e-03   1.6021057e-01   4.2722988e-03   1.8088013e+00   1.1134781e+02
   3.1711030e-02   7.0043002e-03   1.5795154e-01   4.1665734e-03   1.7087164e+00   1.1202661e+02
   3.5764902e-02   7.4461166e-03   1.5345347e-01   4.0530722e-03   1.5139522e+00   1.1263436e+02
   3.9788172e-02   7.9426104e-03   1.4702664e-01   3.9353400e-03   1.5196147e+00   1.1313739e+02
   4.3658494e-02   8.4889786e-03   1.3913585e-01   3.8161200e-03   1.4373301e+00   1.1357197e+02
   4.7246878e-02   9.0741334e-03   1.3022320e-01   3.6982774e-03   1.2686501e+00   1.1408001e+02
   5.0423602e-02   9.6849242e-03   1.2060514e-01   3.5850638e-03   2.6723724e-01   1.1451119e+02
   5.3064246e-02   1.0305346e-02   1.1055203e-01   3.4778196e-03   8.7332985e-01   1.1481578e+02
   5.5101890e-02   1.0915431e-02   1.0034117e-01   3.3763104e-03   3.9959144e+00   1.1506997e+02
   5.6528728e-02   1.1494944e-02   9.0230084e-02   3.2796198e-03   6.5044127e+00   1.1523340e+02
   5.7388610e-02   1.2022708e-02   8.0417772e-02   3.1873410e-03   8.8949350e+00   1.1538008e+02
   5.7768242e-02   1.2479004e-02   7.1066886e-02   3.1005716e-03   1.0132827e+01   1.1545914e+02
   5.7763634e-02   1.2846362e-02   6.2297394e-02   3.0221022e-03   9.8094790e+00   1.1548707e+02
   5.7470566e-02   1.3110861e-02   5.4181710e-02   2.9556306e-03   9.9975333e+00   1.1554200e+02
   5.6961130e-02   1.3270326e-02   4.6755178e-02   2.9043916e-03   9.2758433e+00   1.1558164e+02
   5.6297802e-02   1.3332577e-02   4.0014164e-02   2.8695070e-03   7.2624342e+00   1.1561694e+02
   5.5551740e-02   1.3310013e-02   3.3960346e-02   2.8499108e-03   5.7674642e+00   1.1556508e+02
   5.4777114e-02   1.3215889e-02   2.8604244e-02   2.8440050e-03   5.0520536e+00   1.1541491e+02
   5.4018780e-02   1.3061542e-02   2.3937684e-02   2.8505868e-03   4.4634934e+00   1.1519757e+02
   5.3310498e-02   1.2856422e-02   1.9942392e-02   2.8702332e-03   4.0579064e+00   1.1492901e+02
   5.2671338e-02   1.2602907e-02   1.6587586e-02   2.9046002e-03   3.5698869e+00   1.1457234e+02
   5.2129328e-02   1.2295092e-02   1.3827282e-02   2.9536306e-03   3.3962414e+00   1.1409064e+02
   5.1705222e-02   1.1932363e-02   1.1604684e-02   3.0158550e-03   3.8389273e+00   1.1364736e+02
   5.1399620e-02   1.1523642e-02   9.8567474e-03   3.0898484e-03   3.9875232e+00   1.1304005e+02
   5.1198128e-02   1.1077940e-02   8.5229016e-03   3.1743080e-03   4.4304199e+00   1.1227625e+02
   5.1065588e-02   1.0607233e-02   7.5559814e-03   3.2678532e-03   5.0075443e+00   1.1156540e+02
   5.0948626e-02   1.0125594e-02   6.9250284e-03   3.3690536e-03   5.3968095e+00   1.1082653e+02
   5.0787564e-02   9.6419774e-03   6.6006110e-03   3.4758906e-03   5.9935653e+00   1.1008493e+02
   5.0533018e-02   9.1611850e-03   6.5515378e-03   3.5853954e-03   6.2352672e+00   1.0920291e+02
   5.0140528e-02   8.6865720e-03   6.7476198e-03   3.6942366e-03   6.3981431e+00   1.0840000e+02
   4.9559126e-02   8.2206826e-03   7.1559792e-03   3.7985666e-03   6.7539006e+00   1.0758816e+02
   4.8745204e-02   7.7623152e-03   7.7419940e-03   3.8936082e-03   7.2532771e+00   1.0653991e+02
   4.7705044e-02   7.3142380e-03   8.4686944e-03   3.9744188e-03   7.4869398e+00   1.0553544e+02
   4.6497940e-02   6.8871162e-03   9.2977238e-03   4.0354498e-03   7.8482282e+00   1.0446848e+02
   4.5181722e-02   6.4873118e-03   1.0192989e-02   4.0705824e-03   8.4517862e+00   1.0352583e+02
   4.3801782e-02   6.1139522e-03   1.1123218e-02   4.0762388e-03   8.4643889e+00   1.0249698e+02
   4.2396998e-02   5.7623880e-03   1.2059040e-02   4.0496330e-03   8.7786394e+00   1.0109880e+02
   4.0994652e-02   5.4282014e-03   1.2966049e-02   3.9890368e-03   9.2163805e+00   9.9817083e+01
   3.9624996e-02   5.1111704e-03   1.3805786e-02   3.9008776e-03   9.3491291e+00   9.8542669e+01
   3.8335972e-02   4.8128614e-03   1.4545007e-02   3.7966740e-03   9.4864908e+00   9.7174771e+01
   3.7191030e-02   4.5347722e-03   1.5156336e-02   3.6882484e-03   9.4930550e+00   9.5821822e+01
   3.6239808e-02   4.2776296e-03   1.5606825e-02   3.5921870e-03   9.7032482e+00   9.4801662e+01
   3.5502266e-02   4.0409566e-03   1.5870380e-02   3.5312384e-03   9.9072249e+00   9.4040268e+01
   3.4977552e-02   3.8245608e-03   1.5942815e-02   3.5328584e-03   1.0095922e+01   9.2691270e+01
   3.4646424e-02   3.6279808e-03   1.5829497e-02   3.6286036e-03   1.0299506e+01   9.1270533e+01
   3.4474648e-02   3.4482730e-03   1.5548980e-02   3.8504712e-03   1.0355590e+01   8.9971767e+01
   3.4422418e-02   3.2802660e-03   1.5134178e-02   4.2292858e-03   1.0385742e+01   8.8175058e+01
   3.4447672e-02   3.1183300e-03   1.4616791e-02   4.7966474e-03   1.0485916e+01   8.6393455e+01
   3.4510758e-02   2.9591222e-03   1.4025434e-02   5.5836396e-03   1.0756619e+01   8.5180654e+01
   3.4592364e-02   2.8019408e-03   1.3385299e-02   6.6182110e-03   1.0877920e+01   8.4247868e+01
   3.4693850e-02   2.6455562e-03   1.2718653e-02   7.9247494e-03   1.0907079e+01   8.2842156e+01
   3.4814340e-02   2.4900918e-03   1.2044940e-02   9.5251078e-03   1.0943830e+01   8.1396359e+01
   3.4937502e-02   2.3373734e-03   1.1375442e-02   1.1435594e-02   1.0965453e+01   8.0369233e+01
   3.5041824e-02   2.1891752e-03   1.0713832e-02   1.3664695e-02   1.1103320e+01   7.9490106e+01
   3.5120134e-02   2.0489596e-03   1.0065760e-02   1.6212605e-02   1.1124062e+01   7.8524024e+01
   3.5178490e-02   1.9198166e-03   9.4445870e-03   1.9064614e-02   1.1129740e+01   7.7305895e+01
   3.5229514e-02   1.8047991e-03   8.8644944e-03   2.2197164e-02   1.1205483e+01   7.6442577e+01
   3.5276094e-02   1.7091197e-03   8.3389300e-03   2.5586222e-02   1.1168162e+01   7.5501002e+01
   3.5293722e-02   1.6383131e-03   7.8846212e-03   2.9201858e-02   1.1131310e+01   7.4031873e+01
   3.5262626e-02   1.5972433e-03   7.5212672e-03   3.2999314e-02   1.1174185e+01   7.2445889e+01
   3.5192126e-02   1.5898704e-03   7.2691392e-03   3.6908688e-02   1.1054008e+01   7.0480412e+01
   3.5105206e-02   1.6191997e-03   7.1484608e-03   4.0833812e-02   1.0806911e+01   6.8533412e+01
   3.5031280e-02   1.6870630e-03   7.1873344e-03   4.4656986e-02   1.0783409e+01   6.7069210e+01
   3.5011332e-02   1.7940195e-03   7.4245558e-03   4.8258344e-02   1.0698597e+01   6.5835705e+01
   3.5101256e-02   1.9402817e-03   7.9014508e-03   5.1513738e-02   1.0492975e+01   6.4568557e+01
   3.5355136e-02   2.1258912e-03   8.6553288e-03   5.4288542e-02   1.0100467e+01   6.3235603e+01
   3.5812066e-02   2.3499528e-03   9.7198418e-03   5.6487322e-02   9.4390539e+00   6.1267164e+01
   3.6503930e-02   2.6133920e-03   1.1132315e-02   5.8067828e-02   9.1921929e+00   5.8659162e+01
   3.7476486e-02   2.9226718e-03   1.2938218e-02   5.9031666e-02   9.1694607e+00   5.6791575e+01
   3.8794274e-02   3.2890274e-03   1.5183463e-02   5.9414058e-02   9.0885045e+00   5.5081137e+01
   4.0513488e-02   3.7255636e-03   1.7907958e-02   5.9235786e-02   8.8137276e+00   5.3006773e+01
   4.2659466e-02   4.2428256e-03   2.1154690e-02   5.8501948e-02   8.2903969e+00   5.0471935e+01
   4.5219784e-02   4.8464574e-03   2.4972496e-02   5.7208840e-02   8.0929796e+00   4.6948631e+01
   4.8165488e-02   5.5370010e-03   2.9401312e-02   5.5352806e-02   7.5637178e+00   4.3817631e+01
   5.1456998e-02   6.3100964e-03   3.4458516e-02   5.2979942e-02   6.4607090e+00   3.9684816e+01
   5.5034382e-02   7.1577276e-03   4.0143360e-02   5.0169770e-02   5.7499408e+00   3.5098716e+01
   5.8821258e-02   8.0699156e-03   4.6439192e-02   4.7007782e-02   5.3255085e+00   3.2566694e+01
   6.2719610e-02   9.0403154e-03   5.3296446e-02   4.3603592e-02   4.9152747e+00   2.9373529e+01
   6.6647126e-02   1.0065903e-02   6.0625724e-02   4.0070458e-02   4.7711463e+00   2.5586111e+01
   7.0562716e-02   1.1139988e-02   6.8283278e-02   3.6502030e-02   4.7169259e+00   2.2232592e+01
   7.4455796e-02   1.2252252e-02   7.6065774e-02   3.2982922e-02   4.7412464e+00   1.8988098e+01
   7.8343400e-02   1.3394948e-02   8.3715644e-02   2.9591440e-02   4.9452492e+00   1.6879441e+01
   8.2233994e-02   1.4566497e-02   9.0918082e-02   2.6385458e-02   4.9089603e+00   1.5454086e+01
   8.6082112e-02   1.5760077e-02   9.7307308e-02   2.3400558e-02   4.8266874e+00   1.4664376e+01
   8.9802768e-02   1.6958426e-02   1.0241633e-01   2.0663192e-02   4.3026438e+00   1.3696285e+01
   9.3344454e-02   1.8152786e-02   1.0573537e-01   1.8191699e-02   3.9688389e+00   1.2582956e+01
   9.6686006e-02   1.9355010e-02   1.0691395e-01   1.5998919e-02   4.0424716e+00   1.1999303e+01
   9.9786340e-02   2.0591316e-02   1.0588968e-01   1.4095091e-02   3.5496584e+00   1.1028074e+01
   1.0260544e-01   2.1882910e-02   1.0291499e-01   1.2480772e-02   4.9655861e+00   1.0400615e+01
   1.0515260e-01   2.3235894e-02   9.8388674e-02   1.1148408e-02   9.0226726e+00   1.0164513e+01
   1.0746458e-01   2.4643492e-02   9.2700122e-02   1.0083573e-02   1.7411757e+01   9.5852281e+00
   1.0951819e-01   2.6077790e-02   8.6232642e-02   9.2655618e-03   3.0179689e+01   8.4778441e+00
   1.1121141e-01   2.7494760e-02   7.9328528e-02   8.6712684e-03   4.5977107e+01   7.6278157e+00
   1.1238178e-01   2.8844580e-02   7.2270696e-02   8.2760768e-03   6.5439415e+01   7.4744850e+00
   1.1286062e-01   3.0067178e-02   6.5285964e-02   8.0533162e-03   8.1012507e+01   6.8408069e+00
   1.1252491e-01   3.1087162e-02   5.8542662e-02   7.9725974e-03   9.1444890e+01   6.0752245e+00
   1.1129373e-01   3.1833590e-02   5.2165232e-02   8.0043628e-03   1.0006413e+02   5.6485269e+00
   1.0917035e-01   3.2250572e-02   4.6249806e-02   8.1240874e-03   1.0560471e+02   5.2794845e+00
   1.0619085e-01   3.2262726e-02   4.0875302e-02   8.3096250e-03   1.0959025e+02   4.7824893e+00
   1.0238839e-01   3.1813972e-02   3.6090094e-02   8.5363958e-03   1.1211835e+02   4.3228858e+00
   9.7873408e-02   3.0929856e-02   3.1912360e-02   8.7754952e-03   1.1345182e+02   4.4459227e+00
   9.2798704e-02   2.9684838e-02   2.8333430e-02   9.0021206e-03   1.1408350e+02   4.3232254e+00
   8.7319764e-02   2.8173508e-02   2.5320132e-02   9.2007042e-03   1.1402737e+02   3.9886554e+00
   8.1596848e-02   2.6490410e-02   2.2822930e-02   9.3587418e-03   1.1388364e+02   4.0435118e+00
   7.5769644e-02   2.4709122e-02   2.0778224e-02   9.4629626e-03   1.1344281e+02   3.2803956e+00
   6.9934272e-02   2.2887154e-02   1.9132675e-02   9.5005644e-03   1.1269593e+02   2.2858829e+00
   6.4135678e-02   2.1065858e-02   1.7848723e-02   9.4659976e-03   1.1154421e+02   2.3545352e+00
   5.8421284e-02   1.9281462e-02   1.6886211e-02   9.3664076e-03   1.1041942e+02   2.2129849e+00
   5.2860474e-02   1.7572539e-02   1.6196929e-02   9.2144114e-03   1.0949903e+02   1.3632288e+00
   4.7494576e-02   1.5971326e-02   1.5736805e-02   9.0226954e-03   1.0888538e+02   9.7075899e-01
   4.2333874e-02   1.4502712e-02   1.5480718e-02   8.8031246e-03   1.0873595e+02   1.0238981e+00
   3.7414820e-02   1.3189022e-02   1.5405888e-02   8.5619748e-03   1.0859431e+02   9.0325722e-01
   3.2820202e-02   1.2053538e-02   1.5479021e-02   8.2994230e-03   1.0857308e+02   8.7785950e-01
   2.8635758e-02   1.1114705e-02   1.5662747e-02   8.0117900e-03   1.0865791e+02   9.0966197e-01
   2.4922932e-02   1.0381837e-02   1.5919879e-02   7.6950742e-03   1.0890249e+02   7.0584203e-01
   2.1716986e-02   9.8614560e-03   1.6216699e-02   7.3487024e-03   1.0923748e+02   7.5485857e-01
   1.9025260e-02   9.5563556e-03   1.6519790e-02   6.9769318e-03   1.0945299e+02   7.7047498e-01
   1.6830861e-02   9.4603454e-03   1.6790695e-02   6.5888034e-03   1.0984697e+02   7.7377553e-01
   1.5095975e-02   9.5585300e-03   1.6981696e-02   6.1932534e-03   1.1028153e+02   8.3625308e-01
   1.3765253e-02   9.8260270e-03   1.7048799e-02   5.7967064e-03   1.1077037e+02   5.9552645e-01
   1.2771605e-02   1.0229228e-02   1.6972056e-02   5.4051132e-03   1.1119654e+02   1.0973984e+00
   1.2038611e-02   1.0733969e-02   1.6744916e-02   5.0242044e-03   1.1132045e+02   2.2797303e+00
   1.1480424e-02   1.1305618e-02   1.6363762e-02   4.6611224e-03   1.1142952e+02   5.5080756e+00
   1.1024850e-02   1.1902561e-02   1.5844054e-02   4.3239618e-03   1.1154133e+02   1.0890902e+01
   1.0634288e-02   1.2478553e-02   1.5215420e-02   4.0181970e-03   1.1166328e+02   1.5252199e+01
   1.0292335e-02   1.2994889e-02   1.4500219e-02   3.7476596e-03   1.1175741e+02   1.8879277e+01
   9.9943326e-03   1.3431693e-02   1.3719946e-02   3.5159364e-03   1.1171545e+02   2.1111755e+01
   9.7416576e-03   1.3779421e-02   1.2905016e-02   3.3247474e-03   1.1157248e+02   2.1022568e+01
   9.5313506e-03   1.4025859e-02   1.2084700e-02   3.1739324e-03   1.1123830e+02   2.0875826e+01
   9.3553784e-03   1.4158866e-02   1.1279033e-02   3.0615864e-03   1.1081092e+02   2.0013302e+01
   9.1995452e-03   1.4168655e-02   1.0500851e-02   2.9849796e-03   1.1011235e+02   1.6441991e+01
   9.0496686e-03   1.4055113e-02   9.7603856e-03   2.9421734e-03   1.0914067e+02   1.2711081e+01
   8.8976298e-03   1.3833988e-02   9.0685610e-03   2.9326358e-03   1.0829549e+02   1.1375457e+01
   8.7335464e-03   1.3525980e-02   8.4352706e-03   2.9590192e-03   1.0715605e+02   1.1408282e+01
   8.5461412e-03   1.3152340e-02   7.8667428e-03   3.0253430e-03   1.0576885e+02   1.1892164e+01
   8.3296600e-03   1.2734450e-02   7.3673282e-03   3.1346770e-03   1.0428658e+02   1.2594661e+01
   8.0856926e-03   1.2289990e-02   6.9395064e-03   3.2901402e-03   1.0242627e+02   1.3202648e+01
   7.8229412e-03   1.1834185e-02   6.5820034e-03   3.4940546e-03   1.0084115e+02   1.3569760e+01
   7.5521808e-03   1.1380592e-02   6.2912396e-03   3.7466854e-03   9.9305103e+01   1.3728294e+01
   7.2813980e-03   1.0940540e-02   6.0621546e-03   4.0455310e-03   9.7502078e+01   1.4181901e+01
   7.0154428e-03   1.0521260e-02   5.8874578e-03   4.3861542e-03   9.6015426e+01   1.4522726e+01
   6.7580846e-03   1.0128556e-02   5.7586688e-03   4.7623790e-03   9.4539349e+01   1.4175448e+01
   6.5127410e-03   9.7665894e-03   5.6682482e-03   5.1653798e-03   9.2981007e+01   1.4008807e+01
   6.2800814e-03   9.4319850e-03   5.6103060e-03   5.5860786e-03   9.1424000e+01   1.4179701e+01
   6.0600306e-03   9.1214548e-03   5.5790780e-03   6.0173948e-03   8.9589258e+01   1.4376508e+01
   5.8546842e-03   8.8367352e-03   5.5698504e-03   6.4525378e-03   8.8045135e+01   1.4838288e+01
   5.6674784e-03   8.5787096e-03   5.5802024e-03   6.8820404e-03   8.6466967e+01   1.5288376e+01
   5.5039670e-03   8.3467788e-03   5.6081624e-03   7.2989284e-03   8.4353228e+01   1.5627604e+01
   5.3703356e-03   8.1380302e-03   5.6524846e-03   7.7043880e-03   8.2523011e+01   1.5811614e+01
   5.2709768e-03   7.9509720e-03   5.7123176e-03   8.1017892e-03   8.0429031e+01   1.5982608e+01
   5.2103770e-03   7.7927888e-03   5.7856672e-03   8.4928528e-03   7.8401464e+01   1.6278835e+01
   5.1954248e-03   7.6749096e-03   5.8686714e-03   8.8803968e-03   7.6469850e+01   1.6293074e+01
   5.2328570e-03   7.6050502e-03   5.9557662e-03   9.2715022e-03   7.4005948e+01   1.6243551e+01
   5.3254960e-03   7.5860442e-03   6.0422166e-03   9.6757058e-03   7.2111025e+01   1.6207934e+01
   5.4736790e-03   7.6190428e-03   6.1262434e-03   1.0101088e-02   6.9931182e+01   1.6185436e+01
   5.6782856e-03   7.7061402e-03   6.2103436e-03   1.0559035e-02   6.7926838e+01   1.6248714e+01
   5.9411648e-03   7.8509946e-03   6.2980390e-03   1.1065452e-02   6.6388098e+01   1.6195713e+01
   6.2628778e-03   8.0600494e-03   6.3902562e-03   1.1631352e-02   6.4109753e+01   1.6190613e+01
   6.6418822e-03   8.3409114e-03   6.4865736e-03   1.2257103e-02   6.2095308e+01   1.6067398e+01
   7.0752588e-03   8.6973394e-03   6.5856268e-03   1.2937403e-02   5.9944704e+01   1.6087715e+01
   7.5611402e-03   9.1276876e-03   6.6852732e-03   1.3663315e-02   5.7697713e+01   1.6188900e+01
   8.1019660e-03   9.6265760e-03   6.7833400e-03   1.4419811e-02   5.6126539e+01   1.6056528e+01
   8.7016040e-03   1.0183007e-02   6.8778154e-03   1.5186962e-02   5.4132472e+01   1.6284682e+01
   9.3610992e-03   1.0783383e-02   6.9650824e-03   1.5935303e-02   5.1991339e+01   1.6430206e+01
   1.0076211e-02   1.1422167e-02   7.0408216e-03   1.6626166e-02   5.0402945e+01   1.6423548e+01
   1.0839984e-02   1.2101017e-02   7.1038732e-03   1.7222566e-02   4.8999401e+01   1.6415470e+01
   1.1642697e-02   1.2823061e-02   7.1545772e-03   1.7691886e-02   4.7879038e+01   1.6293903e+01
   1.2464214e-02   1.3587345e-02   7.1913280e-03   1.7994252e-02   4.6793823e+01   1.6225777e+01
   1.3277343e-02   1.4379987e-02   7.2099522e-03   1.8087903e-02   4.5862559e+01   1.5521593e+01
   1.4051691e-02   1.5182412e-02   7.2048960e-03   1.7957444e-02   4.4590420e+01   1.5002463e+01
   1.4761067e-02   1.5983793e-02   7.1716780e-03   1.7612158e-02   4.2515293e+01   1.4818022e+01
   1.5393610e-02   1.6778493e-02   7.1076932e-03   1.7074106e-02   4.0885647e+01   1.4372046e+01
   1.5942062e-02   1.7570424e-02   7.0099458e-03   1.6380561e-02   3.9474871e+01   1.4143613e+01
   1.6405008e-02   1.8380817e-02   6.8760786e-03   1.5571182e-02   3.7605493e+01   1.3352608e+01
   1.6795639e-02   1.9232987e-02   6.7076512e-03   1.4675640e-02   3.6225938e+01   1.2606614e+01
   1.7132960e-02   2.0139292e-02   6.5077590e-03   1.3715604e-02   3.5144672e+01   1.2201053e+01
   1.7436349e-02   2.1111558e-02   6.2803292e-03   1.2714887e-02   3.3397082e+01   1.1448931e+01
   1.7725135e-02   2.2165148e-02   6.0334034e-03   1.1702126e-02   3.2032636e+01   1.1019550e+01
   1.8020529e-02   2.3314284e-02   5.7795606e-03   1.0701564e-02   3.1254412e+01   1.0611914e+01
   1.8343399e-02   2.4563470e-02   5.5323760e-03   9.7329872e-03   2.9806456e+01   1.0224099e+01
   1.8700768e-02   2.5898074e-02   5.3030498e-03   8.8157794e-03   2.8130907e+01   1.0168891e+01
   1.9082451e-02   2.7290476e-02   5.1017086e-03   7.9658724e-03   2.6075094e+01   1.0017001e+01
   1.9465943e-02   2.8713702e-02   4.9377476e-03   7.1927068e-03   2.3888538e+01   9.9091333e+00
   1.9826620e-02   3.0150250e-02   4.8187176e-03   6.5005630e-03   2.2343039e+01   9.8541912e+00
   2.0146548e-02   3.1580784e-02   4.7505874e-03   5.8900896e-03   2.0754420e+01   9.5654099e+00
   2.0406636e-02   3.2971856e-02   4.7386020e-03   5.3590860e-03   1.9524739e+01   9.2066554e+00
   2.0588792e-02   3.4279138e-02   4.7884844e-03   4.9019220e-03   1.8173025e+01   9.0237225e+00
   2.0686186e-02   3.5445440e-02   4.9054542e-03   4.5106142e-03   1.5820374e+01   8.9296209e+00
   2.0705700e-02   3.6415184e-02   5.0937508e-03   4.1779558e-03   1.3451361e+01   8.8772001e+00
   2.0664708e-02   3.7145086e-02   5.3557058e-03   3.8953384e-03   1.1428270e+01   8.7236093e+00
   2.0576072e-02   3.7579798e-02   5.6906162e-03   3.6547848e-03   9.8579535e+00   8.6047500e+00
   2.0439694e-02   3.7657796e-02   6.0961814e-03   3.4520136e-03   9.2426148e+00   8.7794906e+00
   2.0244218e-02   3.7360630e-02   6.5697866e-03   3.2832408e-03   8.8070716e+00   8.8133815e+00
   1.9972318e-02   3.6724736e-02   7.1082612e-03   3.1452670e-03   8.3495695e+00   8.9222439e+00
   1.9606324e-02   3.5800752e-02   7.7063228e-03   3.0349038e-03   7.9680168e+00   8.9670716e+00
   1.9132366e-02   3.4628184e-02   8.3603922e-03   2.9493076e-03   6.8036990e+00   8.6548408e+00
   1.8549007e-02   3.3242562e-02   9.0695746e-03   2.8871930e-03   5.8773971e+00   8.6201189e+00
   1.7861206e-02   3.1695186e-02   9.8284566e-03   2.8466638e-03   5.3988990e+00   8.7963928e+00
   1.7071996e-02   3.0049904e-02   1.0625967e-02   2.8267492e-03   4.6051695e+00   9.1490240e+00
   1.6190210e-02   2.8349368e-02   1.1449579e-02   2.8280588e-03   4.2505378e+00   9.1520124e+00
   1.5232806e-02   2.6611016e-02   1.2290040e-02   2.8503132e-03   4.0506596e+00   8.9502514e+00
   1.4223187e-02   2.4842898e-02   1.3137177e-02   2.8917894e-03   3.5647991e+00   8.9371078e+00
   1.3187696e-02   2.3059890e-02   1.3978605e-02   2.9491682e-03   3.1321283e+00   8.7056183e+00
   1.2146572e-02   2.1293512e-02   1.4803602e-02   3.0178754e-03   2.9740102e+00   8.8570685e+00
   1.1112345e-02   1.9578248e-02   1.5593812e-02   3.0927012e-03   2.8991397e+00   8.7639003e+00
   1.0095199e-02   1.7942002e-02   1.6326855e-02   3.1700286e-03   2.8285518e+00   9.5033722e+00
   9.1067224e-03   1.6405140e-02   1.6984126e-02   3.2488650e-03   2.8428479e+00   1.4928581e+01
   8.1610314e-03   1.4988734e-02   1.7562077e-02   3.3277102e-03   2.7433293e+00   2.6923622e+01
   7.2715336e-03   1.3714466e-02   1.8085466e-02   3.4041670e-03   2.5748565e+00   4.3326732e+01
   6.4465014e-03   1.2592153e-02   1.8589408e-02   3.4762620e-03   2.4364240e+00   6.0353108e+01
   5.6882666e-03   1.1617632e-02   1.9117095e-02   3.5424138e-03   2.2788131e+00   7.6754968e+01
   4.9936270e-03   1.0770703e-02   1.9725955e-02   3.6020068e-03   2.0015122e+00   9.0050053e+01
   4.3585772e-03   1.0025075e-02   2.0470450e-02   3.6543020e-03   1.7850372e+00   9.8372419e+01
   3.7865486e-03   9.3632204e-03   2.1391922e-02   3.6969566e-03   1.7903899e+00   1.0441751e+02
   3.2896186e-03   8.7719190e-03   2.2523852e-02   3.7274754e-03   1.8433751e+00   1.0946257e+02
   2.8846826e-03   8.2337474e-03   2.3901976e-02   3.7446686e-03   1.8640867e+00   1.1253165e+02
   2.5907460e-03   7.7293536e-03   2.5555296e-02   3.7469070e-03   1.8952176e+00   1.1398954e+02
   2.4265448e-03   7.2419026e-03   2.7495012e-02   3.7322606e-03   1.8580087e+00   1.1474541e+02
   2.4113430e-03   6.7588700e-03   2.9710378e-02   3.7015918e-03   1.9205557e+00   1.1509314e+02
   2.5684078e-03   6.2828054e-03   3.2176098e-02   3.6574444e-03   2.0316702e+00   1.1516691e+02
   2.9241742e-03   5.8320782e-03   3.4873294e-02   3.6019706e-03   1.8263586e+00   1.1503192e+02
   3.5056630e-03   5.4259546e-03   3.7776046e-02   3.5381090e-03   1.7490403e+00   1.1453145e+02
   4.3398926e-03   5.0793666e-03   4.0848668e-02   3.4693464e-03   1.8186351e+00   1.1371799e+02
   5.4530064e-03   4.8019392e-03   4.4073154e-02   3.3983972e-03   1.6019311e+00   1.1298634e+02
   6.8688244e-03   4.5966058e-03   4.7432346e-02   3.3268332e-03   1.6980748e+00   1.1236107e+02
   8.6069114e-03   4.4636440e-03   5.0878656e-02   3.2542054e-03   2.1444732e+00   1.1164934e+02
   1.0681183e-02   4.4043388e-03   5.4341524e-02   3.1791990e-03   2.1349017e+00   1.1115559e+02
   1.3097886e-02   4.4194234e-03   5.7739884e-02   3.1027312e-03   2.0278922e+00   1.1100771e+02
   1.5853606e-02   4.5088920e-03   6.0981344e-02   3.0269298e-03   2.0936836e+00   1.1111899e+02
   1.8932657e-02   4.6736110e-03   6.3945774e-02   2.9533352e-03   1.7852091e+00   1.1135614e+02
   2.2303758e-02   4.9136260e-03   6.6464436e-02   2.8836488e-03   1.4930841e+00   1.1159521e+02
   2.5921244e-02   5.2265270e-03   6.8364172e-02   2.8196828e-03   1.5129172e+00   1.1213956e+02
   2.9721476e-02   5.6076910e-03   6.9532444e-02   2.7631184e-03   1.6018911e+00   1.1286039e+02
   3.3615146e-02   6.0529766e-03   6.9916980e-02   2.7150308e-03   1.5742055e+00   1.1351591e+02
   3.7481880e-02   6.5561374e-03   6.9504680e-02   2.6760332e-03   1.4955369e+00   1.1411713e+02
   4.1176008e-02   7.1046564e-03   6.8320794e-02   2.6469950e-03   1.5893407e+00   1.1466827e+02
   4.4573878e-02   7.6826190e-03   6.6421532e-02   2.6289312e-03   1.4733193e+00   1.1518739e+02
   4.7623962e-02   8.2729292e-03   6.3897846e-02   2.6231134e-03   1.3725396e+00   1.1560288e+02
   5.0328992e-02   8.8616082e-03   6.0911372e-02   2.6308890e-03   7.0015243e-01   1.1599500e+02
   5.2696614e-02   9.4402446e-03   5.7652870e-02   2.6531836e-03   3.6768515e-01   1.1635572e+02
   5.4724254e-02   9.9993514e-03   5.4268014e-02   2.6896414e-03   2.7489482e+00   1.1668078e+02
   5.6398262e-02   1.0522292e-02   5.0856444e-02   2.7383720e-03   6.0063971e+00   1.1690446e+02
   5.7708520e-02   1.0989721e-02   4.7486574e-02   2.7956070e-03   8.6320626e+00   1.1703431e+02
   5.8683346e-02   1.1388451e-02   4.4214572e-02   2.8562986e-03   1.0298856e+01   1.1724606e+02
   5.9358232e-02   1.1703348e-02   4.1096894e-02   2.9161130e-03   1.0564612e+01   1.1741531e+02
   5.9720858e-02   1.1911981e-02   3.8189222e-02   2.9705074e-03   1.0302185e+01   1.1750545e+02
   5.9726688e-02   1.2001252e-02   3.5531650e-02   3.0157364e-03   9.6051134e+00   1.1762483e+02
   5.9335980e-02   1.1966142e-02   3.3141020e-02   3.0506358e-03   7.9127288e+00   1.1768444e+02
   5.8538258e-02   1.1805109e-02   3.1011094e-02   3.0755984e-03   5.6413232e+00   1.1766481e+02
   5.7346072e-02   1.1531981e-02   2.9106598e-02   3.0924644e-03   4.4959171e+00   1.1768571e+02
   5.5790826e-02   1.1167131e-02   2.7395710e-02   3.1031238e-03   4.2431691e+00   1.1764417e+02
   5.3948726e-02   1.0731733e-02   2.5865254e-02   3.1091350e-03   4.0588512e+00   1.1746134e+02
   5.1921734e-02   1.0255230e-02   2.4511738e-02   3.1116790e-03   4.2688235e+00   1.1724423e+02
   4.9803492e-02   9.7671026e-03   2.3336022e-02   3.1100084e-03   4.2477797e+00   1.1701946e+02
   4.7674568e-02   9.2870692e-03   2.2328648e-02   3.1029956e-03   4.4195602e+00   1.1669183e+02
   4.5601808e-02   8.8250094e-03   2.1476466e-02   3.0905266e-03   5.0229462e+00   1.1627182e+02
   4.3647434e-02   8.3848324e-03   2.0763386e-02   3.0727656e-03   5.3611274e+00   1.1593847e+02
   4.1859514e-02   7.9665110e-03   2.0174232e-02   3.0508844e-03   5.7847746e+00   1.1558025e+02
   4.0263242e-02   7.5677290e-03   1.9707050e-02   3.0278732e-03   6.3345188e+00   1.1510848e+02
   3.8871918e-02   7.1865870e-03   1.9360362e-02   3.0066784e-03   6.8679867e+00   1.1453134e+02
   3.7681876e-02   6.8206060e-03   1.9128006e-02   2.9885628e-03   7.0204286e+00   1.1381412e+02
   3.6685370e-02   6.4659050e-03   1.9007590e-02   2.9737764e-03   7.1329409e+00   1.1312444e+02
   3.5887348e-02   6.1193358e-03   1.8999406e-02   2.9614566e-03   7.7902298e+00   1.1248077e+02
   3.5292750e-02   5.7781916e-03   1.9106586e-02   2.9487240e-03   8.1834385e+00   1.1183879e+02
   3.4897050e-02   5.4406794e-03   1.9329162e-02   2.9301246e-03   8.4634168e+00   1.1106830e+02
   3.4687206e-02   5.1090346e-03   1.9662176e-02   2.8985018e-03   8.8067134e+00   1.1007861e+02
   3.4662206e-02   4.7857280e-03   2.0114906e-02   2.8473924e-03   9.0009340e+00   1.0904208e+02
   3.4837824e-02   4.4731176e-03   2.0702968e-02   2.7728092e-03   9.3523852e+00   1.0797136e+02
   3.5216174e-02   4.1791546e-03   2.1427024e-02   2.6750358e-03   9.5646318e+00   1.0687317e+02
   3.5770950e-02   3.9126640e-03   2.2270092e-02   2.5582948e-03   9.8775152e+00   1.0570094e+02
   3.6448426e-02   3.6792612e-03   2.3193496e-02   2.4290964e-03   1.0351969e+01   1.0431571e+02
   3.7179592e-02   3.4839926e-03   2.4139068e-02   2.2963472e-03   1.0530612e+01   1.0284645e+02
   3.7891358e-02   3.3301862e-03   2.5036784e-02   2.1704152e-03   1.0667220e+01   1.0140040e+02
   3.8516902e-02   3.2174548e-03   2.5815476e-02   2.0629674e-03   1.0771635e+01   9.9757693e+01
   3.9012670e-02   3.1426182e-03   2.6399940e-02   1.9901818e-03   1.0686116e+01   9.7865371e+01
   3.9356100e-02   3.1004310e-03   2.6717556e-02   1.9737976e-03   1.0882190e+01   9.6152274e+01
   3.9537338e-02   3.0848360e-03   2.6733780e-02   2.0376422e-03   1.1339635e+01   9.5000452e+01
   3.9550290e-02   3.0916626e-03   2.6444596e-02   2.2059876e-03   1.1582893e+01   9.3713243e+01
   3.9384612e-02   3.1174044e-03   2.5849954e-02   2.5048140e-03   1.1733475e+01   9.1842379e+01
   3.9022076e-02   3.1559688e-03   2.4963342e-02   2.9605730e-03   1.1785538e+01   9.0206581e+01
   3.8436348e-02   3.1986532e-03   2.3822876e-02   3.5992986e-03   1.1787969e+01   8.8608437e+01
   3.7618578e-02   3.2388254e-03   2.2484186e-02   4.4474318e-03   1.1827822e+01   8.7201552e+01
   3.6600852e-02   3.2755808e-03   2.1007900e-02   5.5302864e-03   1.1823274e+01   8.6251998e+01
   3.5438800e-02   3.3108806e-03   1.9453556e-02   6.8712358e-03   1.1876428e+01   8.4987440e+01
   3.4189066e-02   3.3465114e-03   1.7875226e-02   8.4916968e-03   1.1889138e+01   8.3665542e+01
   3.2906694e-02   3.3831678e-03   1.6315173e-02   1.0410852e-02   1.1860896e+01   8.2525442e+01
   3.1646760e-02   3.4222260e-03   1.4802353e-02   1.2642806e-02   1.1874043e+01   8.1327063e+01
   3.0461362e-02   3.4662456e-03   1.3359072e-02   1.5190923e-02   1.1870099e+01   8.0007579e+01
   2.9390986e-02   3.5152432e-03   1.2008256e-02   1.8046727e-02   1.1882568e+01   7.9135108e+01
   2.8464856e-02   3.5682976e-03   1.0771843e-02   2.1188114e-02   1.1885881e+01   7.8084020e+01
   2.7711630e-02   3.6263816e-03   9.6639238e-03   2.4573160e-02   1.1860314e+01   7.6543623e+01
   2.7162586e-02   3.6906456e-03   8.6923704e-03   2.8136960e-02   1.1824474e+01   7.5614918e+01
   2.6840066e-02   3.7617128e-03   7.8685436e-03   3.1803842e-02   1.1845092e+01   7.4177305e+01
   2.6755834e-02   3.8390124e-03   7.2090520e-03   3.5495844e-02   1.1895097e+01   7.2271214e+01
   2.6920160e-02   3.9208924e-03   6.7294056e-03   3.9116030e-02   1.1835062e+01   7.0555985e+01
   2.7334932e-02   4.0051088e-03   6.4419830e-03   4.2562456e-02   1.1831288e+01   6.8389689e+01
   2.7984554e-02   4.0891054e-03   6.3609744e-03   4.5766128e-02   1.1670454e+01   6.6187255e+01
   2.8840372e-02   4.1729420e-03   6.5077814e-03   4.8677782e-02   1.1344892e+01   6.4260937e+01
   2.9877086e-02   4.2586948e-03   6.9105450e-03   5.1233250e-02   1.1190604e+01   6.2408873e+01
   3.1074420e-02   4.3464392e-03   7.5984418e-03   5.3354998e-02   1.0862964e+01   6.0450590e+01
   3.2409058e-02   4.4343332e-03   8.6044144e-03   5.4974198e-02   1.0499544e+01   5.8864865e+01
   3.3856380e-02   4.5242524e-03   9.9737040e-03   5.6040052e-02   1.0321146e+01   5.6642602e+01
   3.5385526e-02   4.6257912e-03   1.1756882e-02   5.6525502e-02   1.0353094e+01   5.4046158e+01
   3.6956352e-02   4.7505706e-03   1.3998661e-02   5.6434630e-02   1.0161282e+01   5.2275120e+01
   3.8525786e-02   4.9084654e-03   1.6740542e-02   5.5800434e-02   9.4201979e+00   4.9016360e+01
   4.0069848e-02   5.1102464e-03   2.0024136e-02   5.4678364e-02   9.1363384e+00   4.3943634e+01
   4.1589670e-02   5.3661386e-03   2.3884962e-02   5.3125282e-02   8.9666844e+00   3.8996546e+01
   4.3110338e-02   5.6827176e-03   2.8343080e-02   5.1183606e-02   8.3256662e+00   3.5292761e+01
   4.4687334e-02   6.0614542e-03   3.3395684e-02   4.8905690e-02   7.8502844e+00   3.1767325e+01
   4.6379630e-02   6.4986516e-03   3.9015240e-02   4.6363820e-02   7.3278400e+00   2.8095858e+01
   4.8251406e-02   6.9866706e-03   4.5149796e-02   4.3629928e-02   6.7347450e+00   2.4712478e+01
   5.0379546e-02   7.5184602e-03   5.1716404e-02   4.0766106e-02   6.3104700e+00   2.0921343e+01
   5.2827064e-02   8.0929108e-03   5.8585442e-02   3.7822138e-02   6.0144034e+00   1.8393434e+01
   5.5629392e-02   8.7131990e-03   6.5572880e-02   3.4862614e-02   5.9181752e+00   1.6202981e+01
   5.8780574e-02   9.3800198e-03   7.2452008e-02   3.1972682e-02   5.6579314e+00   1.4366837e+01
   6.2243760e-02   1.0086311e-02   7.8956156e-02   2.9214206e-02   5.5433723e+00   1.3767699e+01
   6.5970270e-02   1.0818847e-02   8.4759806e-02   2.6626734e-02   5.1905774e+00   1.2837043e+01
   6.9890944e-02   1.1558318e-02   8.9465058e-02   2.4250774e-02   4.4605440e+00   1.1696722e+01
   7.3894848e-02   1.2278003e-02   9.2630792e-02   2.2119404e-02   4.4558286e+00   9.5153013e+00
   7.7825552e-02   1.2955102e-02   9.3904060e-02   2.0244648e-02   4.0330436e+00   8.3405364e+00
   8.1541712e-02   1.3580593e-02   9.3213732e-02   1.8615319e-02   4.0891593e+00   8.8326973e+00
   8.4973554e-02   1.4164140e-02   9.0781766e-02   1.7207873e-02   4.2375091e+00   7.6598522e+00
   8.8116062e-02   1.4734201e-02   8.6934200e-02   1.5998810e-02   3.6600220e+00   6.3947895e+00
   9.0992772e-02   1.5320273e-02   8.2000416e-02   1.4967412e-02   6.7671294e+00   5.8743227e+00
   9.3598072e-02   1.5940489e-02   7.6300634e-02   1.4085572e-02   1.2414744e+01   4.8745042e+00
   9.5876646e-02   1.6601430e-02   7.0119464e-02   1.3313588e-02   2.0943830e+01   4.3547543e+00
   9.7735908e-02   1.7299901e-02   6.3717246e-02   1.2615287e-02   3.5841780e+01   4.2074622e+00
   9.9040612e-02   1.8025300e-02   5.7334820e-02   1.1965163e-02   5.5180251e+01   4.1023883e+00
   9.9653860e-02   1.8760904e-02   5.1171910e-02   1.1345231e-02   7.4197243e+01   4.0619228e+00
   9.9512144e-02   1.9489947e-02   4.5381198e-02   1.0746255e-02   8.7605142e+01   3.9390355e+00
   9.8636944e-02   2.0192254e-02   4.0072344e-02   1.0165498e-02   9.6635692e+01   3.6723912e+00
   9.7088016e-02   2.0837974e-02   3.5320036e-02   9.6038404e-03   1.0352863e+02   3.1112886e+00
   9.4922432e-02   2.1384336e-02   3.1167074e-02   9.0679094e-03   1.0821466e+02   2.9381471e+00
   9.2190560e-02   2.1785996e-02   2.7622802e-02   8.5693772e-03   1.1162277e+02   2.9238947e+00
   8.8958174e-02   2.2009964e-02   2.4668884e-02   8.1177380e-03   1.1370932e+02   2.4347319e+00
   8.5282422e-02   2.2025022e-02   2.2268474e-02   7.7178806e-03   1.1481189e+02   1.8811854e+00
   8.1188404e-02   2.1810848e-02   2.0370312e-02   7.3717152e-03   1.1532096e+02   1.3791806e+00
   7.6698202e-02   2.1360242e-02   1.8908888e-02   7.0764840e-03   1.1543299e+02   1.1662454e+00
   7.1838160e-02   2.0674996e-02   1.7816676e-02   6.8293072e-03   1.1536999e+02   1.0941319e+00
   6.6693722e-02   1.9790837e-02   1.7033633e-02   6.6303794e-03   1.1503900e+02   1.0755064e+00
   6.1427586e-02   1.8770631e-02   1.6497695e-02   6.4766530e-03   1.1423573e+02   1.0123832e+00
   5.6200002e-02   1.7682860e-02   1.6150567e-02   6.3616232e-03   1.1311299e+02   7.6288806e-01
   5.1151630e-02   1.6586246e-02   1.5950403e-02   6.2795934e-03   1.1212692e+02   7.3587017e-01
   4.6402198e-02   1.5525371e-02   1.5861133e-02   6.2237382e-03   1.1131419e+02   7.6181116e-01
   4.2060124e-02   1.4535849e-02   1.5845954e-02   6.1844890e-03   1.1095588e+02   7.7175489e-01
   3.8228150e-02   1.3636472e-02   1.5877543e-02   6.1495236e-03   1.1088892e+02   7.1555794e-01
   3.4971322e-02   1.2827963e-02   1.5938765e-02   6.1076818e-03   1.1076787e+02   6.8064798e-01
   3.2323882e-02   1.2098698e-02   1.6009530e-02   6.0540540e-03   1.1072759e+02   7.2284887e-01
   3.0291086e-02   1.1436792e-02   1.6058465e-02   5.9842652e-03   1.1070808e+02   6.8631094e-01
   2.8842378e-02   1.0830975e-02   1.6050786e-02   5.8951866e-03   1.1066302e+02   7.1035478e-01
   2.7914248e-02   1.0266239e-02   1.5965763e-02   5.7907368e-03   1.1060756e+02   6.3998647e-01
   2.7407846e-02   9.7339206e-03   1.5798514e-02   5.6761694e-03   1.1065119e+02   6.4006289e-01
   2.7192436e-02   9.2306076e-03   1.5545385e-02   5.5569158e-03   1.1077102e+02   7.0897017e-01
   2.7105628e-02   8.7568548e-03   1.5196001e-02   5.4396912e-03   1.1095545e+02   6.6288360e-01
   2.6958626e-02   8.3162172e-03   1.4744232e-02   5.3294276e-03   1.1119883e+02   6.6342441e-01
   2.6578202e-02   7.9108994e-03   1.4201307e-02   5.2308374e-03   1.1129470e+02   1.2522750e+00
   2.5898990e-02   7.5466058e-03   1.3583608e-02   5.1501886e-03   1.1133746e+02   2.6219103e+00
   2.4980586e-02   7.2320554e-03   1.2905354e-02   5.0943252e-03   1.1142529e+02   4.6404900e+00
   2.3912846e-02   6.9751512e-03   1.2189156e-02   5.0696822e-03   1.1146573e+02   8.0310294e+00
   2.2774412e-02   6.7805860e-03   1.1461119e-02   5.0830302e-03   1.1153009e+02   1.1417417e+01
   2.1644628e-02   6.6481734e-03   1.0739902e-02   5.1411228e-03   1.1161136e+02   1.4288459e+01
   2.0594454e-02   6.5735680e-03   1.0038244e-02   5.2488788e-03   1.1162856e+02   1.6993911e+01
   1.9684969e-02   6.5494948e-03   9.3678288e-03   5.4090210e-03   1.1165285e+02   1.7500351e+01
   1.8971293e-02   6.5671366e-03   8.7381742e-03   5.6215204e-03   1.1159333e+02   1.7399988e+01
   1.8493643e-02   6.6165278e-03   8.1555028e-03   5.8836634e-03   1.1141795e+02   1.7649844e+01
   1.8274498e-02   6.6908710e-03   7.6235794e-03   6.1904162e-03   1.1123743e+02   1.6495628e+01
   1.8324780e-02   6.7877912e-03   7.1438932e-03   6.5344910e-03   1.1090928e+02   1.4683389e+01
   1.8641776e-02   6.9095434e-03   6.7165980e-03   6.9048138e-03   1.1050745e+02   1.3417750e+01
   1.9207164e-02   7.0677430e-03   6.3396186e-03   7.2878422e-03   1.1002026e+02   1.2572559e+01
   1.9987438e-02   7.2795422e-03   6.0103932e-03   7.6745846e-03   1.0931932e+02   1.1605911e+01
   2.0928546e-02   7.5641536e-03   5.7282026e-03   8.0623624e-03   1.0856423e+02   1.0977878e+01
   2.1955944e-02   7.9417840e-03   5.4927018e-03   8.4506434e-03   1.0762557e+02   1.0775494e+01
   2.2977850e-02   8.4277484e-03   5.3023210e-03   8.8350652e-03   1.0669018e+02   1.0931227e+01
   2.3901096e-02   9.0286188e-03   5.1531082e-03   9.2051548e-03   1.0579284e+02   1.1227013e+01
   2.4653270e-02   9.7437190e-03   5.0401498e-03   9.5476278e-03   1.0453411e+02   1.1477344e+01
   2.5196528e-02   1.0571381e-02   4.9580634e-03   9.8482596e-03   1.0336901e+02   1.1885271e+01
   2.5546718e-02   1.1509222e-02   4.8998302e-03   1.0095202e-02   1.0242868e+02   1.2006479e+01
   2.5758980e-02   1.2551891e-02   4.8588056e-03   1.0282637e-02   1.0135798e+02   1.2482983e+01
   2.5897936e-02   1.3687876e-02   4.8311126e-03   1.0406843e-02   1.0043332e+02   1.3277640e+01
   2.6031512e-02   1.4894906e-02   4.8156742e-03   1.0458070e-02   9.9671762e+01   1.3294515e+01
   2.6218368e-02   1.6142039e-02   4.8122632e-03   1.0427196e-02   9.8826419e+01   1.3349761e+01
   2.6503702e-02   1.7387826e-02   4.8209980e-03   1.0318558e-02   9.7871192e+01   1.3952838e+01
   2.6924298e-02   1.8589784e-02   4.8431392e-03   1.0147237e-02   9.6535190e+01   1.4224305e+01
   2.7500710e-02   1.9716732e-02   4.8793416e-03   9.9344034e-03   9.5227540e+01   1.4409339e+01
   2.8232052e-02   2.0735822e-02   4.9292792e-03   9.7009972e-03   9.4282480e+01   1.4761706e+01
   2.9104726e-02   2.1608674e-02   4.9921428e-03   9.4626450e-03   9.3113145e+01   1.4866860e+01
   3.0097682e-02   2.2301782e-02   5.0648576e-03   9.2315692e-03   9.2036896e+01   1.4744187e+01
   3.1175054e-02   2.2788988e-02   5.1418586e-03   9.0168514e-03   9.0711141e+01   1.4537330e+01
   3.2281152e-02   2.3050490e-02   5.2166720e-03   8.8291850e-03   8.9072811e+01   1.4548129e+01
   3.3356038e-02   2.3087706e-02   5.2845382e-03   8.6810486e-03   8.7769697e+01   1.4698912e+01
   3.4357746e-02   2.2945884e-02   5.3436498e-03   8.5831018e-03   8.6145649e+01   1.4770381e+01
   3.5266632e-02   2.2700510e-02   5.3936212e-03   8.5451506e-03   8.4554969e+01   1.4846923e+01
   3.6080568e-02   2.2431898e-02   5.4346978e-03   8.5739996e-03   8.3329063e+01   1.4816141e+01
   3.6791916e-02   2.2213636e-02   5.4658376e-03   8.6709442e-03   8.1894329e+01   1.4823927e+01
   3.7365694e-02   2.2098868e-02   5.4842874e-03   8.8320484e-03   8.0186178e+01   1.4798418e+01
   3.7747860e-02   2.2115766e-02   5.4888684e-03   9.0507888e-03   7.9064573e+01   1.4625729e+01
   3.7887268e-02   2.2268404e-02   5.4790144e-03   9.3181720e-03   7.8368428e+01   1.4812254e+01
   3.7747950e-02   2.2533502e-02   5.4529448e-03   9.6187278e-03   7.6873067e+01   1.5064567e+01
   3.7318780e-02   2.2868120e-02   5.4111658e-03   9.9293342e-03   7.5531322e+01   1.5069209e+01
   3.6634306e-02   2.3220672e-02   5.3570952e-03   1.0224011e-02   7.4713296e+01   1.5107945e+01
   3.5757838e-02   2.3540866e-02   5.2931784e-03   1.0481884e-02   7.4105084e+01   1.5163579e+01
   3.4754184e-02   2.3807054e-02   5.2208584e-03   1.0684572e-02   7.3305862e+01   1.5262221e+01
   3.3690826e-02   2.4034132e-02   5.1428558e-03   1.0810822e-02   7.1799589e+01   1.5293202e+01
   3.2631154e-02   2.4253034e-02   5.0637182e-03   1.0848348e-02   7.0893650e+01   1.5289788e+01
   3.1630496e-02   2.4501022e-02   4.9901706e-03   1.0798577e-02   6.9856986e+01   1.5240625e+01
   3.0728888e-02   2.4811552e-02   4.9297272e-03   1.0664727e-02   6.8181850e+01   1.5142084e+01
   2.9939964e-02   2.5213196e-02   4.8889714e-03   1.0453384e-02   6.7067933e+01   1.5014476e+01
   2.9257116e-02   2.5732818e-02   4.8747528e-03   1.0181852e-02   6.5530445e+01   1.4694269e+01
   2.8671162e-02   2.6383428e-02   4.8943642e-03   9.8703532e-03   6.3630977e+01   1.4440702e+01
   2.8178028e-02   2.7163044e-02   4.9532408e-03   9.5352428e-03   6.1738313e+01   1.3770628e+01
   2.7765150e-02   2.8053062e-02   5.0560322e-03   9.1910448e-03   5.9652866e+01   1.2995731e+01
   2.7414182e-02   2.9023716e-02   5.2102232e-03   8.8473912e-03   5.8273820e+01   1.2671992e+01
   2.7102768e-02   3.0035950e-02   5.4249654e-03   8.5072502e-03   5.6276355e+01   1.1553857e+01
   2.6794770e-02   3.1037806e-02   5.7093878e-03   8.1713040e-03   5.4315240e+01   1.0355733e+01
   2.6460410e-02   3.1997036e-02   6.0732534e-03   7.8366684e-03   5.2912691e+01   1.0173458e+01
   2.6083742e-02   3.2897278e-02   6.5236622e-03   7.4988512e-03   5.0010667e+01   1.0032838e+01
   2.5652784e-02   3.3728074e-02   7.0643608e-03   7.1584974e-03   4.7421964e+01   9.7741748e+00
   2.5166314e-02   3.4508036e-02   7.6989940e-03   6.8178552e-03   4.5446704e+01   9.5875989e+00
   2.4635798e-02   3.5262662e-02   8.4294862e-03   6.4776736e-03   4.3500079e+01   9.3246337e+00
   2.4079438e-02   3.6003008e-02   9.2551162e-03   6.1427942e-03   4.1314152e+01   9.1018326e+00
   2.3511826e-02   3.6722112e-02   1.0172314e-02   5.8221218e-03   3.7761318e+01   8.8010421e+00
   2.2943282e-02   3.7399898e-02   1.1172035e-02   5.5226504e-03   3.5213671e+01   8.6916776e+00
   2.2387616e-02   3.8017608e-02   1.2237657e-02   5.2473572e-03   3.2827618e+01   8.7684348e+00
   2.1856630e-02   3.8563438e-02   1.3346526e-02   4.9984830e-03   2.9199397e+01   8.6901503e+00
   2.1359048e-02   3.9035208e-02   1.4474845e-02   4.7792800e-03   2.6679643e+01   8.7939030e+00
   2.0899100e-02   3.9429020e-02   1.5593807e-02   4.5911316e-03   2.4321783e+01   8.6136140e+00
   2.0469760e-02   3.9741478e-02   1.6664538e-02   4.4333070e-03   2.1455169e+01   8.1628514e+00
   2.0063496e-02   3.9971706e-02   1.7634882e-02   4.3024902e-03   1.9427597e+01   8.0589259e+00
   1.9682591e-02   4.0116192e-02   1.8446940e-02   4.1920800e-03   1.6700259e+01   8.0149128e+00
   1.9332719e-02   4.0174162e-02   1.9064860e-02   4.0939176e-03   1.2876858e+01   8.0082150e+00
   1.9016971e-02   4.0148968e-02   1.9471625e-02   3.9999216e-03   1.0576234e+01   8.0529612e+00
   1.8736992e-02   4.0044208e-02   1.9657208e-02   3.9066166e-03   9.4906933e+00   8.3493976e+00
   1.8492569e-02   3.9852422e-02   1.9640694e-02   3.8145104e-03   8.6254784e+00   8.4792340e+00
   1.8279880e-02   3.9552106e-02   1.9463239e-02   3.7230698e-03   8.3808872e+00   8.4700811e+00
   1.8092270e-02   3.9116932e-02   1.9162691e-02   3.6315424e-03   7.7124028e+00   8.7518642e+00
   1.7920489e-02   3.8539718e-02   1.8779301e-02   3.5414142e-03   6.2782661e+00   8.7114998e+00
   1.7749536e-02   3.7837472e-02   1.8355727e-02   3.4561534e-03   5.5277543e+00   8.8111826e+00
   1.7559608e-02   3.7027496e-02   1.7928421e-02   3.3784680e-03   5.8367805e+00   8.7358385e+00
   1.7327489e-02   3.6117238e-02   1.7530013e-02   3.3096356e-03   5.3055309e+00   8.7407424e+00
   1.7023908e-02   3.5105802e-02   1.7191548e-02   3.2505062e-03   4.4462134e+00   8.9250508e+00
   1.6622165e-02   3.3998088e-02   1.6960756e-02   3.2022044e-03   4.3093190e+00   8.5865866e+00
   1.6105246e-02   3.2807608e-02   1.6908527e-02   3.1672476e-03   3.9451757e+00   1.0995179e+01
   1.5461558e-02   3.1541292e-02   1.7103165e-02   3.1476092e-03   3.7137840e+00   1.9827099e+01
   1.4687412e-02   3.0198996e-02   1.7601225e-02   3.1431442e-03   3.5559045e+00   3.5968315e+01
   1.3798853e-02   2.8772788e-02   1.8454427e-02   3.1525120e-03   3.6488474e+00   5.3319171e+01
   1.2833005e-02   2.7250610e-02   1.9714463e-02   3.1731198e-03   3.5761436e+00   6.8821399e+01
   1.1829429e-02   2.5629424e-02   2.1431500e-02   3.2011642e-03   3.1037094e+00   8.5078862e+01
   1.0818019e-02   2.3916150e-02   2.3646138e-02   3.2325452e-03   3.0087458e+00   9.6249266e+01
   9.8211456e-03   2.2125554e-02   2.6380882e-02   3.2635680e-03   2.7049227e+00   1.0192176e+02
   8.8566488e-03   2.0275924e-02   2.9643538e-02   3.2901134e-03   2.5658419e+00   1.0688675e+02
   7.9430724e-03   1.8388629e-02   3.3455090e-02   3.3064014e-03   2.4851611e+00   1.1031343e+02
   7.1019174e-03   1.6499992e-02   3.7855738e-02   3.3069244e-03   2.0171329e+00   1.1233608e+02
   6.3580424e-03   1.4660342e-02   4.2879456e-02   3.2881934e-03   1.8784069e+00   1.1333243e+02
   5.7402046e-03   1.2914861e-02   4.8550858e-02   3.2483004e-03   1.8197761e+00   1.1363696e+02
   5.2774896e-03   1.1293802e-02   5.4907622e-02   3.1875802e-03   1.6590015e+00   1.1361426e+02
   4.9969462e-03   9.8200990e-03   6.2004164e-02   3.1087070e-03   1.9528244e+00   1.1320537e+02
   4.9241262e-03   8.5134498e-03   6.9873260e-02   3.0154302e-03   2.2496012e+00   1.1269370e+02
   5.0859088e-03   7.3876916e-03   7.8508310e-02   2.9118598e-03   2.1676060e+00   1.1187196e+02
   5.5103900e-03   6.4509520e-03   8.7891826e-02   2.8028836e-03   2.2408485e+00   1.1085587e+02
   6.2265502e-03   5.7071968e-03   9.8000034e-02   2.6939402e-03   2.2459749e+00   1.1003518e+02
   7.2654226e-03   5.1574870e-03   1.0876188e-01   2.5899458e-03   2.4937575e+00   1.0972125e+02
   8.6545474e-03   4.7989236e-03   1.2002148e-01   2.4945882e-03   2.9052058e+00   1.0941515e+02
   1.0415323e-02   4.6234226e-03   1.3155623e-01   2.4103380e-03   2.8505448e+00   1.0886570e+02
   1.2560582e-02   4.6184048e-03   1.4310300e-01   2.3395208e-03   2.8760458e+00   1.0876974e+02
   1.5092508e-02   4.7678920e-03   1.5433861e-01   2.2837212e-03   2.7742693e+00   1.0903002e+02
   1.8002728e-02   5.0545906e-03   1.6484191e-01   2.2429050e-03   2.7833686e+00   1.0920268e+02
   2.1267004e-02   5.4595224e-03   1.7406941e-01   2.2163426e-03   2.8783254e+00   1.0944768e+02
   2.4844548e-02   5.9603248e-03   1.8147282e-01   2.2033076e-03   2.8230386e+00   1.1005726e+02
   2.8672254e-02   6.5310648e-03   1.8664471e-01   2.2036552e-03   2.8575625e+00   1.1058981e+02
   3.2663274e-02   7.1436478e-03   1.8921344e-01   2.2174988e-03   2.6048116e+00   1.1104757e+02
   3.6706072e-02   7.7697746e-03   1.8885958e-01   2.2451178e-03   2.7548571e+00   1.1174999e+02
   4.0672612e-02   8.3793506e-03   1.8555618e-01   2.2884180e-03   2.4376742e+00   1.1231817e+02
   4.4443042e-02   8.9409408e-03   1.7952927e-01   2.3499494e-03   1.9712340e+00   1.1284649e+02
   4.7893292e-02   9.4271132e-03   1.7117723e-01   2.4310168e-03   1.6367375e+00   1.1334410e+02
   5.0907960e-02   9.8256262e-03   1.6106723e-01   2.5326720e-03   4.6186235e-01   1.1374884e+02
   5.3391912e-02   1.0140456e-02   1.4974199e-01   2.6557506e-03   1.8705150e+00   1.1410568e+02
   5.5254928e-02   1.0374153e-02   1.3764125e-01   2.8002592e-03   5.0649752e+00   1.1434149e+02
   5.6454140e-02   1.0524524e-02   1.2516700e-01   2.9658450e-03   7.8012248e+00   1.1457454e+02
   5.6993490e-02   1.0593812e-02   1.1267501e-01   3.1514746e-03   1.1128687e+01   1.1474611e+02
   5.6922182e-02   1.0589272e-02   1.0044629e-01   3.3553800e-03   1.2814615e+01   1.1488629e+02
   5.6367080e-02   1.0516172e-02   8.8666666e-02   3.5752250e-03   1.2765448e+01   1.1491028e+02
   5.5487798e-02   1.0374687e-02   7.7463116e-02   3.8086636e-03   1.2429598e+01   1.1481858e+02
   5.4438334e-02   1.0168280e-02   6.6959124e-02   4.0524138e-03   1.1164081e+01   1.1479301e+02
   5.3359270e-02   9.9009960e-03   5.7250778e-02   4.3009762e-03   9.3460209e+00   1.1470720e+02
   5.2364306e-02   9.5754846e-03   4.8389568e-02   4.5481166e-03   7.4325241e+00   1.1454817e+02
   5.1544374e-02   9.2035270e-03   4.0409432e-02   4.7862248e-03   6.2552178e+00   1.1434814e+02
   5.0964586e-02   8.7984988e-03   3.3318698e-02   5.0054402e-03   5.9853606e+00   1.1401885e+02
   5.0652542e-02   8.3684980e-03   2.7095800e-02   5.1949316e-03   5.6538492e+00   1.1355239e+02
   5.0604558e-02   7.9216380e-03   2.1708594e-02   5.3444332e-03   5.3549264e+00   1.1293438e+02
   5.0791916e-02   7.4644444e-03   1.7114367e-02   5.4477340e-03   5.4477908e+00   1.1220731e+02
   5.1149386e-02   7.0033564e-03   1.3264523e-02   5.5015268e-03   5.8127181e+00   1.1151070e+02
   5.1598148e-02   6.5480456e-03   1.0107327e-02   5.5009750e-03   5.9440190e+00   1.1078611e+02
   5.2093892e-02   6.1098134e-03   7.5796734e-03   5.4437000e-03   6.2776167e+00   1.0989356e+02
   5.2627284e-02   5.6981520e-03   5.6123414e-03   5.3344340e-03   6.9440649e+00   1.0883972e+02
   5.3199844e-02   5.3171178e-03   4.1352488e-03   5.1812206e-03   7.3503419e+00   1.0785723e+02
   5.3807848e-02   4.9678166e-03   3.0774696e-03   4.9928640e-03   7.8360006e+00   1.0698595e+02
   5.4423888e-02   4.6514558e-03   2.3691028e-03   4.7798000e-03   8.1792592e+00   1.0595462e+02
   5.4985742e-02   4.3667308e-03   1.9446639e-03   4.5523036e-03   8.2665832e+00   1.0479873e+02
   5.5405436e-02   4.1095404e-03   1.7500351e-03   4.3190546e-03   8.7237933e+00   1.0367028e+02
   5.5592552e-02   3.8724012e-03   1.7414341e-03   4.0876664e-03   9.2296126e+00   1.0231406e+02
   5.5486710e-02   3.6478888e-03   1.8803538e-03   3.8654716e-03   9.3445897e+00   1.0053795e+02
   5.5089652e-02   3.4365054e-03   2.1348764e-03   3.6587252e-03   9.3781403e+00   9.8920888e+01
   5.4452442e-02   3.2411884e-03   2.4784420e-03   3.4725314e-03   9.4497560e+00   9.7485871e+01
   5.3633164e-02   3.0620210e-03   2.8874686e-03   3.3130598e-03   9.5471754e+00   9.5592844e+01
   5.2675738e-02   2.8994068e-03   3.3398654e-03   3.1863270e-03   9.6154149e+00   9.3521946e+01
   5.1599672e-02   2.7531822e-03   3.8143290e-03   3.0985120e-03   9.6363986e+00   9.1733560e+01
   5.0408764e-02   2.6224994e-03   4.2921956e-03   3.0590510e-03   9.8078806e+00   8.9926101e+01
   4.9118700e-02   2.5077562e-03   4.7566072e-03   3.0811090e-03   9.9929554e+00   8.8243221e+01
   4.7766440e-02   2.4115032e-03   5.1926638e-03   3.1823738e-03   1.0155132e+01   8.6861820e+01
   4.6402010e-02   2.3370270e-03   5.5882018e-03   3.3830080e-03   1.0200202e+01   8.5103842e+01
   4.5071446e-02   2.2858240e-03   5.9325296e-03   3.7026688e-03   1.0179544e+01   8.3573855e+01
   4.3803854e-02   2.2579196e-03   6.2177566e-03   4.1621812e-03   1.0354857e+01   8.2401090e+01
   4.2598954e-02   2.2516624e-03   6.4392322e-03   4.7851054e-03   1.0475327e+01   8.0844361e+01
   4.1423636e-02   2.2629452e-03   6.5926744e-03   5.5985360e-03   1.0507501e+01   8.0010458e+01
   4.0240048e-02   2.2881256e-03   6.6726860e-03   6.6317646e-03   1.0438041e+01   7.9494979e+01
   3.9025916e-02   2.3258120e-03   6.6773724e-03   7.9113840e-03   1.0340898e+01   7.8580077e+01
   3.7784890e-02   2.3740856e-03   6.6095108e-03   9.4608326e-03   1.0315583e+01   7.7872085e+01
   3.6538220e-02   2.4282146e-03   6.4713150e-03   1.1303156e-02   1.0225993e+01   7.7091726e+01
   3.5304074e-02   2.4809576e-03   6.2675608e-03   1.3457918e-02   1.0318763e+01   7.6412458e+01
   3.4103874e-02   2.5257458e-03   6.0097716e-03   1.5938931e-02   1.0440051e+01   7.5277608e+01
   3.2962780e-02   2.5590730e-03   5.7113620e-03   1.8755834e-02   1.0404931e+01   7.3649343e+01
   3.1911650e-02   2.5789724e-03   5.3869414e-03   2.1910418e-02   1.0343795e+01   7.2388394e+01
   3.0980782e-02   2.5851758e-03   5.0570886e-03   2.5393842e-02   1.0300903e+01   7.1278669e+01
   3.0182016e-02   2.5812664e-03   4.7451338e-03   2.9189428e-02   1.0359783e+01   6.9551375e+01
   2.9519048e-02   2.5730076e-03   4.4739794e-03   3.3268426e-02   1.0389069e+01   6.7248882e+01
   2.8994090e-02   2.5661910e-03   4.2699554e-03   3.7575166e-02   1.0297945e+01   6.6106978e+01
   2.8612458e-02   2.5678016e-03   4.1641118e-03   4.2024324e-02   1.0192508e+01   6.5175342e+01
   2.8387804e-02   2.5839998e-03   4.1899202e-03   4.6505690e-02   1.0217502e+01   6.3710685e+01
   2.8336766e-02   2.6191392e-03   4.3811288e-03   5.0886356e-02   1.0289571e+01   6.2602044e+01
   2.8475664e-02   2.6788700e-03   4.7726522e-03   5.5042122e-02   1.0383618e+01   6.0912273e+01
   2.8813122e-02   2.7681690e-03   5.4007186e-03   5.8878678e-02   1.0327188e+01   5.9180926e+01
   2.9361166e-02   2.8887966e-03   6.3039424e-03   6.2316226e-02   1.0042954e+01   5.7148306e+01
   3.0140022e-02   3.0399514e-03   7.5238370e-03   6.5297622e-02   9.9004454e+00   5.4993204e+01
   3.1158040e-02   3.2221360e-03   9.0995784e-03   6.7802038e-02   9.8708858e+00   5.4017574e+01
   3.2412286e-02   3.4400226e-03   1.1067670e-02   6.9815904e-02   9.8790893e+00   5.2365055e+01
   3.3881666e-02   3.6988356e-03   1.3467032e-02   7.1300076e-02   9.9231440e+00   4.9743002e+01
   3.5511288e-02   4.0016158e-03   1.6342865e-02   7.2204952e-02   9.8842470e+00   4.6512670e+01
   3.7221628e-02   4.3477542e-03   1.9740078e-02   7.2488978e-02   9.5277179e+00   4.2712084e+01
   3.8926508e-02   4.7337824e-03   2.3699814e-02   7.2086558e-02   8.9847976e+00   3.9748845e+01
   4.0593556e-02   5.1545336e-03   2.8269222e-02   7.0909902e-02   8.5349018e+00   3.6075338e+01
   4.2294274e-02   5.6029838e-03   3.3498192e-02   6.8934054e-02   7.9447844e+00   3.2730111e+01
   4.4155496e-02   6.0736790e-03   3.9420904e-02   6.6241124e-02   7.1688089e+00   2.9913525e+01
   4.6289240e-02   6.5658388e-03   4.6046348e-02   6.2969254e-02   6.2774542e+00   2.5759946e+01
   4.8767096e-02   7.0841318e-03   5.3371838e-02   5.9249868e-02   5.6044495e+00   2.3221727e+01
   5.1618460e-02   7.6374514e-03   6.1371290e-02   5.5204896e-02   5.3257207e+00   2.0368692e+01
   5.4823050e-02   8.2350870e-03   6.9966100e-02   5.0973044e-02   5.0420915e+00   1.6726142e+01
   5.8331090e-02   8.8806534e-03   7.9015506e-02   4.6687674e-02   4.9753787e+00   1.5750945e+01
   6.2087678e-02   9.5710266e-03   8.8301880e-02   4.2453202e-02   5.0492484e+00   1.5247957e+01
   6.6015534e-02   1.0298709e-02   9.7542660e-02   3.8355370e-02   4.7383541e+00   1.4131703e+01
   7.0004314e-02   1.1056496e-02   1.0638941e-01   3.4460726e-02   4.4896806e+00   1.3121286e+01
   7.3903108e-02   1.1843545e-02   1.1443176e-01   3.0827976e-02   4.1837237e+00   1.1962640e+01
   7.7573096e-02   1.2658989e-02   1.2117522e-01   2.7510084e-02   3.8611805e+00   1.1278583e+01
   8.0936134e-02   1.3500855e-02   1.2601103e-01   2.4534646e-02   3.8071011e+00   1.0753860e+01
   8.3934060e-02   1.4370665e-02   1.2841851e-01   2.1909550e-02   3.4629431e+00   9.0602718e+00
   8.6533670e-02   1.5272401e-02   1.2816906e-01   1.9630255e-02   3.4226988e+00   7.7669053e+00
   8.8725374e-02   1.6218829e-02   1.2537617e-01   1.7683429e-02   3.3126540e+00   7.4842741e+00
   9.0483616e-02   1.7223448e-02   1.2042005e-01   1.6053582e-02   3.4875814e+00   6.0423989e+00
   9.1775620e-02   1.8287208e-02   1.1374582e-01   1.4722285e-02   6.0222955e+00   4.8165543e+00
   9.2548928e-02   1.9398529e-02   1.0583072e-01   1.3672146e-02   1.2026171e+01   4.8952419e+00
   9.2727778e-02   2.0532806e-02   9.7166498e-02   1.2886497e-02   2.1823320e+01   4.9584224e+00
   9.2257508e-02   2.1663618e-02   8.8165864e-02   1.2345608e-02   3.7184063e+01   4.7771295e+00
   9.1097438e-02   2.2772280e-02   7.9165034e-02   1.2024346e-02   5.8845485e+01   4.1655541e+00
   8.9227278e-02   2.3832762e-02   7.0441186e-02   1.1891167e-02   7.6225263e+01   3.8039153e+00
   8.6679184e-02   2.4792056e-02   6.2214760e-02   1.1912994e-02   8.6097856e+01   3.7413275e+00
   8.3484338e-02   2.5579782e-02   5.4635052e-02   1.2056231e-02   9.5152291e+01   3.2473901e+00
   7.9657816e-02   2.6122968e-02   4.7796692e-02   1.2283683e-02   1.0155430e+02   2.8300121e+00
   7.5222366e-02   2.6349172e-02   4.1755266e-02   1.2550883e-02   1.0630486e+02   2.4802128e+00
   7.0206048e-02   2.6218364e-02   3.6516800e-02   1.2811832e-02   1.0998058e+02   2.1030495e+00
   6.4718532e-02   2.5734944e-02   3.2062140e-02   1.3031922e-02   1.1140905e+02   1.6129711e+00
   5.8957816e-02   2.4926404e-02   2.8352994e-02   1.3186365e-02   1.1268359e+02   1.1312249e+00
   5.3116832e-02   2.3834692e-02   2.5333338e-02   1.3252419e-02   1.1337525e+02   1.0391110e+00
   4.7359554e-02   2.2509562e-02   2.2933794e-02   1.3210862e-02   1.1398839e+02   9.4021002e-01
   4.1829608e-02   2.1016386e-02   2.1073344e-02   1.3052941e-02   1.1417411e+02   8.8776581e-01
   3.6653272e-02   1.9428578e-02   1.9682108e-02   1.2778334e-02   1.1353000e+02   8.4398172e-01
   3.1928404e-02   1.7810508e-02   1.8699116e-02   1.2391697e-02   1.1306001e+02   7.0245249e-01
   2.7716672e-02   1.6228822e-02   1.8063060e-02   1.1911703e-02   1.1220739e+02   7.2241477e-01
   2.4050594e-02   1.4746713e-02   1.7705906e-02   1.1365940e-02   1.1148533e+02   6.9651172e-01
   2.0933946e-02   1.3412783e-02   1.7554515e-02   1.0776228e-02   1.1102822e+02   6.9524148e-01
   1.8353326e-02   1.2264754e-02   1.7550023e-02   1.0157772e-02   1.1067128e+02   7.5642562e-01
   1.6281367e-02   1.1328238e-02   1.7640276e-02   9.5207296e-03   1.1077133e+02   7.3671990e-01
   1.4676528e-02   1.0617806e-02   1.7765505e-02   8.8752176e-03   1.1087863e+02   7.2176424e-01
   1.3500517e-02   1.0137814e-02   1.7862879e-02   8.2333892e-03   1.1091997e+02   7.3070162e-01
   1.2723297e-02   9.8815188e-03   1.7895919e-02   7.6046902e-03   1.1094049e+02   7.4598712e-01
   1.2312400e-02   9.8322898e-03   1.7862236e-02   6.9992324e-03   1.1099436e+02   7.2191570e-01
   1.2227848e-02   9.9644280e-03   1.7756245e-02   6.4284718e-03   1.1104390e+02   7.1698957e-01
   1.2425232e-02   1.0242580e-02   1.7559249e-02   5.9015546e-03   1.1117377e+02   6.1928192e-01
   1.2855502e-02   1.0622128e-02   1.7242510e-02   5.4265528e-03   1.1142698e+02   4.8916538e-01
   1.3465059e-02   1.1058205e-02   1.6780526e-02   5.0102340e-03   1.1148714e+02   4.5774838e-01
   1.4200352e-02   1.1507566e-02   1.6172709e-02   4.6584020e-03   1.1148946e+02   5.9725547e-01
   1.5005433e-02   1.1925061e-02   1.5435622e-02   4.3766326e-03   1.1153937e+02   1.2472694e+00
   1.5819749e-02   1.2278586e-02   1.4598981e-02   4.1712284e-03   1.1164112e+02   2.5518134e+00
   1.6594851e-02   1.2549012e-02   1.3699493e-02   4.0504972e-03   1.1171715e+02   5.3251140e+00
   1.7324937e-02   1.2718223e-02   1.2770522e-02   4.0212248e-03   1.1178490e+02   9.1876000e+00
   1.8043067e-02   1.2781414e-02   1.1841959e-02   4.0877730e-03   1.1192671e+02   1.2580728e+01
   1.8781137e-02   1.2746095e-02   1.0938740e-02   4.2538662e-03   1.1200886e+02   1.5917317e+01
   1.9553520e-02   1.2618171e-02   1.0082627e-02   4.5216070e-03   1.1205618e+02   1.7921662e+01
   2.0366738e-02   1.2407239e-02   9.2897240e-03   4.8904200e-03   1.1200873e+02   1.7936003e+01
   2.1217128e-02   1.2131764e-02   8.5693896e-03   5.3556938e-03   1.1188368e+02   1.8193120e+01
   2.2082984e-02   1.1813627e-02   7.9269466e-03   5.9083128e-03   1.1168677e+02   1.7503890e+01
   2.2930360e-02   1.1472554e-02   7.3632252e-03   6.5356216e-03   1.1143347e+02   1.4995561e+01
   2.3714026e-02   1.1128118e-02   6.8770148e-03   7.2229928e-03   1.1112375e+02   1.2398798e+01
   2.4395654e-02   1.0804198e-02   6.4651260e-03   7.9519586e-03   1.1052428e+02   1.0708304e+01
   2.4977480e-02   1.0526945e-02   6.1219602e-03   8.6986284e-03   1.0982147e+02   1.0224919e+01
   2.5494044e-02   1.0320912e-02   5.8411544e-03   9.4347198e-03   1.0895815e+02   1.0009159e+01
   2.5992056e-02   1.0206254e-02   5.6152060e-03   1.0123871e-02   1.0792288e+02   9.6209542e+00
   2.6520652e-02   1.0195750e-02   5.4375136e-03   1.0728258e-02   1.0711187e+02   9.6965473e+00
   2.7114086e-02   1.0295606e-02   5.3036058e-03   1.1213639e-02   1.0609476e+02   9.9730331e+00
   2.7785814e-02   1.0508760e-02   5.2078244e-03   1.1546490e-02   1.0484306e+02   1.0187790e+01
   2.8535890e-02   1.0834767e-02   5.1413328e-03   1.1707118e-02   1.0362678e+02   1.0801475e+01
   2.9349316e-02   1.1268323e-02   5.0926874e-03   1.1694716e-02   1.0247920e+02   1.1730449e+01
   3.0188080e-02   1.1797054e-02   5.0512440e-03   1.1526987e-02   1.0158164e+02   1.2108068e+01
   3.0987770e-02   1.2402836e-02   5.0101098e-03   1.1239969e-02   1.0040327e+02   1.2019414e+01
   3.1665750e-02   1.3062041e-02   4.9656122e-03   1.0869511e-02   9.9331594e+01   1.2329634e+01
   3.2153588e-02   1.3744715e-02   4.9160890e-03   1.0439768e-02   9.8439573e+01   1.2710944e+01
   3.2410414e-02   1.4423480e-02   4.8602212e-03   9.9676810e-03   9.7098592e+01   1.2990560e+01
   3.2423294e-02   1.5072406e-02   4.7987188e-03   9.4710562e-03   9.6207185e+01   1.3387461e+01
   3.2210022e-02   1.5658369e-02   4.7344922e-03   8.9679138e-03   9.5437592e+01   1.3618949e+01
   3.1791586e-02   1.6139320e-02   4.6707018e-03   8.4694828e-03   9.4287684e+01   1.3748309e+01
   3.1200370e-02   1.6474694e-02   4.6127366e-03   7.9819600e-03   9.3360725e+01   1.3981424e+01
   3.0503788e-02   1.6643322e-02   4.5672134e-03   7.5087450e-03   9.2339278e+01   1.4237061e+01
   2.9779450e-02   1.6647251e-02   4.5400776e-03   7.0501670e-03   9.1201094e+01   1.4354439e+01
   2.9090224e-02   1.6515212e-02   4.5354722e-03   6.6077382e-03   9.0000044e+01   1.4455864e+01
   2.8473516e-02   1.6293107e-02   4.5548024e-03   6.1870062e-03   8.8670142e+01   1.4506585e+01
   2.7938810e-02   1.6022891e-02   4.5979516e-03   5.7938184e-03   8.7434783e+01   1.4455907e+01
   2.7471934e-02   1.5742449e-02   4.6637484e-03   5.4325670e-03   8.6048237e+01   1.4452758e+01
   2.7039866e-02   1.5489343e-02   4.7506384e-03   5.1082496e-03   8.4392957e+01   1.4470055e+01
   2.6597448e-02   1.5297193e-02   4.8564620e-03   4.8250856e-03   8.2869504e+01   1.4489199e+01
   2.6101728e-02   1.5189099e-02   4.9785186e-03   4.5849418e-03   8.1744828e+01   1.4450359e+01
   2.5539336e-02   1.5174830e-02   5.1125614e-03   4.3877796e-03   8.0958548e+01   1.4401123e+01
   2.4934862e-02   1.5252803e-02   5.2524448e-03   4.2321116e-03   8.0196407e+01   1.4516012e+01
   2.4324424e-02   1.5419493e-02   5.3922886e-03   4.1144130e-03   7.9091599e+01   1.4701851e+01
   2.3733298e-02   1.5676180e-02   5.5247398e-03   4.0286806e-03   7.8002146e+01   1.4842547e+01
   2.3177702e-02   1.6024368e-02   5.6405830e-03   3.9676540e-03   7.7107820e+01   1.4886088e+01
   2.2670304e-02   1.6471081e-02   5.7301486e-03   3.9236278e-03   7.5662629e+01   1.4879118e+01
   2.2211284e-02   1.7023815e-02   5.7884350e-03   3.8907074e-03   7.4156992e+01   1.4908834e+01
   2.1787462e-02   1.7685325e-02   5.8196516e-03   3.8649800e-03   7.3305003e+01   1.4670460e+01
   2.1384784e-02   1.8468370e-02   5.8300694e-03   3.8425554e-03   7.2559111e+01   1.4352331e+01
   2.0988788e-02   1.9387305e-02   5.8248414e-03   3.8207768e-03   7.1744254e+01   1.4199189e+01
   2.0585260e-02   2.0447380e-02   5.8098318e-03   3.7970818e-03   7.0594486e+01   1.3745053e+01
   2.0163472e-02   2.1652826e-02   5.7894986e-03   3.7693824e-03   6.9310826e+01   1.3183246e+01
   1.9724773e-02   2.3005766e-02   5.7666640e-03   3.7391756e-03   6.7766201e+01   1.2472641e+01
   1.9288478e-02   2.4503372e-02   5.7441950e-03   3.7096494e-03   6.5983628e+01   1.1293843e+01
   1.8874262e-02   2.6140928e-02   5.7266632e-03   3.6840676e-03   6.4716566e+01   1.0414221e+01
   1.8491563e-02   2.7918750e-02   5.7188532e-03   3.6649454e-03   6.2467196e+01   9.9890075e+00
   1.8139969e-02   2.9836866e-02   5.7225956e-03   3.6531360e-03   5.9601330e+01   9.4794866e+00
   1.7817683e-02   3.1886038e-02   5.7383902e-03   3.6495002e-03   5.7758766e+01   9.0381854e+00
   1.7533610e-02   3.4058626e-02   5.7683896e-03   3.6542604e-03   5.5869847e+01   8.8311622e+00
   1.7297397e-02   3.6340158e-02   5.8141224e-03   3.6661730e-03   5.3562968e+01   8.6232650e+00
   1.7116030e-02   3.8694720e-02   5.8757824e-03   3.6827660e-03   5.1218697e+01   8.4663080e+00
   1.6997524e-02   4.1068658e-02   5.9545144e-03   3.7008368e-03   4.9011883e+01   8.4115868e+00
   1.6941318e-02   4.3383784e-02   6.0503550e-03   3.7183240e-03   4.6898210e+01   7.9783267e+00
   1.6932418e-02   4.5552280e-02   6.1607990e-03   3.7329852e-03   4.4781952e+01   7.3773978e+00
   1.6942257e-02   4.7476302e-02   6.2807232e-03   3.7411370e-03   4.2489045e+01   7.1574312e+00
   1.6940290e-02   4.9041588e-02   6.4017054e-03   3.7390324e-03   3.9245901e+01   7.1573957e+00
   1.6906014e-02   5.0174484e-02   6.5129786e-03   3.7246804e-03   3.5658444e+01   7.1181947e+00
   1.6829139e-02   5.0834150e-02   6.6025500e-03   3.6987034e-03   3.2123944e+01   6.8343577e+00
   1.6706403e-02   5.0982272e-02   6.6597922e-03   3.6624076e-03   2.8310493e+01   6.6395365e+00
   1.6537533e-02   5.0628126e-02   6.6776790e-03   3.6180042e-03   2.5487573e+01   6.6328932e+00
   1.6323217e-02   4.9817412e-02   6.6521394e-03   3.5689554e-03   2.3645753e+01   6.4975842e+00
   1.6060398e-02   4.8596166e-02   6.5786568e-03   3.5180912e-03   2.1050393e+01   6.3727710e+00
   1.5742789e-02   4.7019732e-02   6.4492432e-03   3.4683594e-03   1.7731496e+01   6.3835181e+00
   1.5371752e-02   4.5161212e-02   6.2569636e-03   3.4224770e-03   1.4307548e+01   6.3869132e+00
   1.4952899e-02   4.3107570e-02   6.0001638e-03   3.3812706e-03   1.1231084e+01   6.4106092e+00
   1.4490315e-02   4.0944496e-02   5.6825062e-03   3.3444174e-03   9.6621816e+00   6.6559671e+00
   1.3990864e-02   3.8739716e-02   5.3161496e-03   3.3119972e-03   9.0800471e+00   6.9057762e+00
   1.3460040e-02   3.6545912e-02   4.9205186e-03   3.2854608e-03   8.5325436e+00   7.0292233e+00
   1.2902308e-02   3.4411348e-02   4.5174786e-03   3.2671118e-03   7.8241084e+00   7.0120307e+00
   1.2326199e-02   3.2368306e-02   4.1288460e-03   3.2587638e-03   6.6718013e+00   7.0491762e+00
   1.1739243e-02   3.0423566e-02   3.7748494e-03   3.2604100e-03   5.7981420e+00   6.9897859e+00
   1.1144757e-02   2.8570696e-02   3.4738660e-03   3.2697672e-03   5.3779584e+00   6.7343717e+00
   1.0547001e-02   2.6799184e-02   3.2431706e-03   3.2841610e-03   4.8291102e+00   6.9122776e+00
   9.9531982e-03   2.5092200e-02   3.1014884e-03   3.3009984e-03   4.2952562e+00   7.1600238e+00
   9.3706574e-03   2.3438604e-02   3.0699134e-03   3.3169426e-03   4.0426551e+00   8.3273883e+00
   8.8072086e-03   2.1844312e-02   3.1709862e-03   3.3304156e-03   3.8499887e+00   1.3339799e+01
   8.2692498e-03   2.0319246e-02   3.4284374e-03   3.3420372e-03   3.9713970e+00   2.5229974e+01
   7.7597382e-03   1.8867942e-02   3.8670726e-03   3.3520268e-03   4.2305006e+00   4.0624204e+01
   7.2762830e-03   1.7485434e-02   4.5123188e-03   3.3594962e-03   4.0082376e+00   5.3995371e+01
   6.8116474e-03   1.6167083e-02   5.3884172e-03   3.3637850e-03   3.6479287e+00   6.8165562e+01
   6.3655530e-03   1.4921888e-02   6.5185532e-03   3.3655434e-03   3.2338980e+00   8.1044038e+01
   5.9469822e-03   1.3763406e-02   7.9263988e-03   3.3656160e-03   2.9933845e+00   8.9480035e+01
   5.5651262e-03   1.2706316e-02   9.6343012e-03   3.3657278e-03   2.9276877e+00   9.6922645e+01
   5.2272488e-03   1.1762321e-02   1.1668349e-02   3.3695878e-03   2.8735241e+00   1.0197027e+02
   4.9411222e-03   1.0934304e-02   1.4065678e-02   3.3801694e-03   2.9653503e+00   1.0482174e+02
   4.7138940e-03   1.0217810e-02   1.6865364e-02   3.3973768e-03   2.8138604e+00   1.0699462e+02
   4.5520998e-03   9.6005026e-03   2.0105202e-02   3.4187872e-03   2.7625334e+00   1.0779885e+02
   4.4665478e-03   9.0754014e-03   2.3826450e-02   3.4404510e-03   2.8399434e+00   1.0823054e+02
   4.4718216e-03   8.6447010e-03   2.8062468e-02   3.4577092e-03   2.6337764e+00   1.0832200e+02
   4.5846928e-03   8.3072068e-03   3.2826616e-02   3.4668170e-03   2.4959688e+00   1.0835535e+02
   4.8262286e-03   8.0572408e-03   3.8111842e-02   3.4647682e-03   2.5168607e+00   1.0830363e+02
   5.2229258e-03   7.8852620e-03   4.3890148e-02   3.4514556e-03   2.4606198e+00   1.0778489e+02
   5.8046354e-03   7.7806076e-03   5.0112452e-02   3.4302622e-03   2.4424779e+00   1.0747496e+02
   6.6004808e-03   7.7353440e-03   5.6721720e-02   3.4034628e-03   2.6146180e+00   1.0727046e+02
   7.6352948e-03   7.7406802e-03   6.3641272e-02   3.3714386e-03   2.7369055e+00   1.0704442e+02
   8.9286628e-03   7.7881086e-03   7.0746062e-02   3.3342624e-03   2.8899823e+00   1.0657798e+02
   1.0498715e-02   7.8736728e-03   7.7878330e-02   3.2925866e-03   2.8948235e+00   1.0627857e+02
   1.2360396e-02   7.9936844e-03   8.4868622e-02   3.2471350e-03   2.6642524e+00   1.0658037e+02
   1.4520139e-02   8.1421068e-03   9.1522430e-02   3.1987884e-03   2.6273161e+00   1.0676789e+02
   1.6972283e-02   8.3161356e-03   9.7585304e-02   3.1493554e-03   2.6700543e+00   1.0714972e+02
   1.9699294e-02   8.5143846e-03   1.0274554e-01   3.1000832e-03   2.7177294e+00   1.0764988e+02
   2.2675252e-02   8.7304952e-03   1.0671901e-01   3.0527190e-03   2.5679764e+00   1.0811434e+02
   2.5858872e-02   8.9539522e-03   1.0931333e-01   3.0107480e-03   2.3954036e+00   1.0893409e+02
   2.9185646e-02   9.1713292e-03   1.1038338e-01   2.9778820e-03   2.3516361e+00   1.0968996e+02
   3.2563820e-02   9.3665976e-03   1.0982013e-01   2.9573988e-03   2.3273727e+00   1.1038871e+02
   3.5890640e-02   9.5245084e-03   1.0763256e-01   2.9524234e-03   2.2462711e+00   1.1102122e+02
   3.9060472e-02   9.6330814e-03   1.0394839e-01   2.9651206e-03   1.9118844e+00   1.1149587e+02
   4.1951150e-02   9.6843480e-03   9.9004972e-02   2.9957330e-03   1.6509198e+00   1.1199167e+02
   4.4467288e-02   9.6780620e-03   9.3144376e-02   3.0433694e-03   6.2888814e-01   1.1244433e+02
   4.6561446e-02   9.6206600e-03   8.6691588e-02   3.1063798e-03   1.0639462e+00   1.1279655e+02
   4.8210802e-02   9.5159766e-03   7.9907452e-02   3.1829402e-03   4.2878516e+00   1.1310552e+02
   4.9422682e-02   9.3667664e-03   7.3020070e-02   3.2712858e-03   6.9290441e+00   1.1337889e+02
   5.0227512e-02   9.1820572e-03   6.6216542e-02   3.3684366e-03   9.8942801e+00   1.1351581e+02
   5.0683250e-02   8.9711250e-03   5.9645314e-02   3.4711756e-03   1.2057796e+01   1.1360882e+02
   5.0857710e-02   8.7358716e-03   5.3410566e-02   3.5773116e-03   1.1730838e+01   1.1367269e+02
   5.0789454e-02   8.4731424e-03   4.7569348e-02   3.6852416e-03   1.1733293e+01   1.1363087e+02
   5.0479588e-02   8.1824874e-03   4.2153578e-02   3.7942686e-03   1.1080000e+01   1.1363143e+02
   4.9895854e-02   7.8680064e-03   3.7185922e-02   3.9054292e-03   9.5969753e+00   1.1373113e+02
   4.9031048e-02   7.5348868e-03   3.2681142e-02   4.0211178e-03   8.3356466e+00   1.1364203e+02
   4.7941166e-02   7.1914626e-03   2.8638706e-02   4.1426122e-03   7.1199350e+00   1.1338538e+02
   4.6718906e-02   6.8478758e-03   2.5032300e-02   4.2687108e-03   6.7531012e+00   1.1311000e+02
   4.5473816e-02   6.5120048e-03   2.1826724e-02   4.3967000e-03   6.5484738e+00   1.1266262e+02
   4.4303942e-02   6.1909226e-03   1.9003019e-02   4.5215132e-03   6.3660819e+00   1.1213527e+02
   4.3277422e-02   5.8905938e-03   1.6543649e-02   4.6351004e-03   6.2050177e+00   1.1143172e+02
   4.2435146e-02   5.6151404e-03   1.4429356e-02   4.7288718e-03   6.0968912e+00   1.1064969e+02
   4.1800180e-02   5.3676652e-03   1.2650645e-02   4.7959402e-03   6.4446954e+00   1.0980286e+02
   4.1373796e-02   5.1506684e-03   1.1198161e-02   4.8317464e-03   6.6634711e+00   1.0867711e+02
   4.1127530e-02   4.9664308e-03   1.0056485e-02   4.8325646e-03   6.8017510e+00   1.0742713e+02
   4.1034920e-02   4.8151614e-03   9.2007018e-03   4.7955908e-03   7.0762966e+00   1.0613723e+02
   4.1070672e-02   4.6942888e-03   8.6004458e-03   4.7211812e-03   7.6875154e+00   1.0476219e+02
   4.1198664e-02   4.6008592e-03   8.2287788e-03   4.6117712e-03   8.2808852e+00   1.0305722e+02
   4.1385852e-02   4.5300728e-03   8.0602134e-03   4.4722632e-03   8.5428409e+00   1.0134141e+02
   4.1581944e-02   4.4747206e-03   8.0675130e-03   4.3102624e-03   8.9002253e+00   9.9736018e+01
   4.1736200e-02   4.4312742e-03   8.2234134e-03   4.1328842e-03   9.1514546e+00   9.8109580e+01
   4.1840548e-02   4.3989530e-03   8.5031284e-03   3.9459030e-03   9.2982995e+00   9.6651335e+01
   4.1912876e-02   4.3750338e-03   8.8821458e-03   3.7529050e-03   9.5402115e+00   9.5160944e+01
   4.1963992e-02   4.3583076e-03   9.3341172e-03   3.5554336e-03   9.6620753e+00   9.3376549e+01
   4.1996934e-02   4.3497048e-03   9.8284588e-03   3.3549722e-03   9.7600494e+00   9.1179785e+01
   4.2036672e-02   4.3489286e-03   1.0329876e-02   3.1532484e-03   1.0072365e+01   8.9422828e+01
   4.2141054e-02   4.3540280e-03   1.0798231e-02   2.9528348e-03   1.0350385e+01   8.7837691e+01
   4.2364230e-02   4.3618524e-03   1.1187833e-02   2.7567104e-03   1.0393995e+01   8.5642479e+01
   4.2727018e-02   4.3689774e-03   1.1457336e-02   2.5683600e-03   1.0452540e+01   8.3909255e+01
   4.3215860e-02   4.3705914e-03   1.1576643e-02   2.3943350e-03   1.0565574e+01   8.2464844e+01
   4.3783740e-02   4.3609310e-03   1.1536667e-02   2.2433110e-03   1.0628908e+01   8.0882082e+01
   4.4367504e-02   4.3376600e-03   1.1351763e-02   2.1243538e-03   1.0707590e+01   7.9633797e+01
   4.4908538e-02   4.3019972e-03   1.1038209e-02   2.0478894e-03   1.0851971e+01   7.8468918e+01
   4.5352664e-02   4.2544212e-03   1.0609360e-02   2.0262900e-03   1.0899701e+01   7.7185071e+01
   4.5653988e-02   4.1938172e-03   1.0084716e-02   2.0742936e-03   1.0875218e+01   7.5982630e+01
   4.5763768e-02   4.1182164e-03   9.4893630e-03   2.2078626e-03   1.0922608e+01   7.4190030e+01
   4.5633984e-02   4.0252244e-03   8.8490044e-03   2.4426656e-03   1.0946545e+01   7.2324443e+01
   4.5269386e-02   3.9163242e-03   8.1855234e-03   2.7948736e-03   1.0955009e+01   7.1406362e+01
   4.4722592e-02   3.7962078e-03   7.5162412e-03   3.2810444e-03   1.1033861e+01   6.9890964e+01
   4.4043696e-02   3.6686162e-03   6.8540934e-03   3.9162350e-03   1.1117391e+01   6.8069556e+01
   4.3261274e-02   3.5371476e-03   6.2102474e-03   4.7142928e-03   1.1128051e+01   6.6772485e+01
   4.2378610e-02   3.4073782e-03   5.5951576e-03   5.6885686e-03   1.1121500e+01   6.5269798e+01
   4.1404130e-02   3.2869222e-03   5.0171520e-03   6.8497888e-03   1.1146540e+01   6.4097938e+01
   4.0382310e-02   3.1819052e-03   4.4850568e-03   8.2047940e-03   1.1132301e+01   6.3369826e+01
   3.9372958e-02   3.0959994e-03   4.0110468e-03   9.7560676e-03   1.1116667e+01   6.2664349e+01
   3.8427520e-02   3.0315206e-03   3.6084804e-03   1.1499777e-02   1.1137897e+01   6.1742057e+01
   3.7590534e-02   2.9905210e-03   3.2900022e-03   1.3422890e-02   1.1115167e+01   6.0595745e+01
   3.6894240e-02   2.9756252e-03   3.0690240e-03   1.5502256e-02   1.1152435e+01   5.8956495e+01
   3.6362430e-02   2.9902276e-03   2.9594928e-03   1.7703111e-02   1.1262935e+01   5.6976444e+01
   3.6024042e-02   3.0404094e-03   2.9762458e-03   1.9978775e-02   1.1186843e+01   5.5853484e+01
   3.5903470e-02   3.1313508e-03   3.1362740e-03   2.2286402e-02   1.1068441e+01   5.4870978e+01
   3.6017372e-02   3.2648840e-03   3.4591534e-03   2.4597720e-02   1.1169425e+01   5.2972965e+01
   3.6375972e-02   3.4421520e-03   3.9669778e-03   2.6887884e-02   1.1123261e+01   5.1165146e+01
   3.6973428e-02   3.6627420e-03   4.6832608e-03   2.9125478e-02   1.1033716e+01   4.9169633e+01
   3.7786002e-02   3.9276174e-03   5.6346796e-03   3.1273010e-02   1.1056047e+01   4.6568546e+01
   3.8786738e-02   4.2404544e-03   6.8528086e-03   3.3295364e-02   1.0966371e+01   4.4143652e+01
   3.9954798e-02   4.6016954e-03   8.3727812e-03   3.5158718e-02   1.1054490e+01   4.1743973e+01
   4.1255948e-02   5.0097272e-03   1.0230321e-02   3.6827574e-02   1.0646204e+01   3.9783010e+01
   4.2640328e-02   5.4642716e-03   1.2464903e-02   3.8276856e-02   9.9989522e+00   3.7094127e+01
   4.4056372e-02   5.9650042e-03   1.5127197e-02   3.9494936e-02   9.9659526e+00   3.3627432e+01
   4.5448762e-02   6.5088524e-03   1.8272493e-02   4.0470108e-02   9.8932974e+00   3.0942368e+01
   4.6761248e-02   7.0887812e-03   2.1949486e-02   4.1168552e-02   9.8750847e+00   2.7635032e+01
   4.7933314e-02   7.6974948e-03   2.6201294e-02   4.1547920e-02   9.7110665e+00   2.4890910e+01
   4.8902740e-02   8.3279286e-03   3.1072742e-02   4.1579676e-02   9.5847059e+00   2.2906098e+01
   4.9643354e-02   8.9729988e-03   3.6604286e-02   4.1232052e-02   9.5209841e+00   1.9579506e+01
   5.0209390e-02   9.6246030e-03   4.2812712e-02   4.0492582e-02   8.7644862e+00   1.6446109e+01
   5.0727978e-02   1.0269953e-02   4.9686318e-02   3.9384502e-02   8.2925084e+00   1.4753224e+01
   5.1327170e-02   1.0892335e-02   5.7190870e-02   3.7949812e-02   7.9473571e+00   1.3939411e+01
   5.2095812e-02   1.1472228e-02   6.5268110e-02   3.6271532e-02   7.4807172e+00   1.3062013e+01
   5.3109666e-02   1.1997170e-02   7.3821298e-02   3.4466454e-02   7.3452699e+00   1.1569227e+01
   5.4444238e-02   1.2471498e-02   8.2694316e-02   3.2644712e-02   7.1134146e+00   1.0560720e+01
   5.6156566e-02   1.2908048e-02   9.1664594e-02   3.0900734e-02   7.2838393e+00   1.0496424e+01
   5.8264750e-02   1.3314900e-02   1.0046166e-01   2.9314110e-02   7.3646424e+00   9.4688467e+00
   6.0739454e-02   1.3693086e-02   1.0878185e-01   2.7944518e-02   7.3011788e+00   8.2155862e+00
   6.3510052e-02   1.4048177e-02   1.1625977e-01   2.6835744e-02   7.2731764e+00   7.9454046e+00
   6.6497984e-02   1.4392386e-02   1.2242992e-01   2.6023956e-02   6.5445652e+00   7.3801319e+00
   6.9635146e-02   1.4734184e-02   1.2679328e-01   2.5531014e-02   5.7064453e+00   6.8559796e+00
   7.2842282e-02   1.5085504e-02   1.2901616e-01   2.5360166e-02   4.4063157e+00   6.4909413e+00
   7.6052192e-02   1.5472601e-02   1.2900902e-01   2.5508340e-02   4.0945898e+00   6.2370136e+00
   7.9200876e-02   1.5926349e-02   1.2684265e-01   2.5966408e-02   4.2333605e+00   5.6668864e+00
   8.2201370e-02   1.6471947e-02   1.2271845e-01   2.6707364e-02   3.5045085e+00   4.6596378e+00
   8.5020126e-02   1.7128716e-02   1.1693465e-01   2.7702674e-02   5.6196784e+00   4.2738769e+00
   8.7690522e-02   1.7914053e-02   1.0987299e-01   2.8939624e-02   9.9244214e+00   4.1057385e+00
   9.0245428e-02   1.8839425e-02   1.0197721e-01   3.0400242e-02   1.7838833e+01   3.9640404e+00
   9.2690022e-02   1.9898920e-02   9.3628518e-02   3.2054654e-02   3.0008239e+01   3.8564290e+00
   9.4991408e-02   2.1065892e-02   8.5116970e-02   3.3875648e-02   4.5756977e+01   3.4288499e+00
   9.7094458e-02   2.2301376e-02   7.6678632e-02   3.5834240e-02   6.5415324e+01   3.2387991e+00
   9.8930404e-02   2.3564038e-02   6.8504012e-02   3.7877612e-02   7.9104194e+01   3.4310862e+00
   1.0036749e-01   2.4798626e-02   6.0750538e-02   3.9919686e-02   8.7443771e+01   3.0688431e+00
   1.0125956e-01   2.5929328e-02   5.3526866e-02   4.1866650e-02   9.5654011e+01   2.1472366e+00
   1.0154209e-01   2.6867002e-02   4.6897362e-02   4.3628522e-02   1.0102819e+02   1.6330662e+00
   1.0118923e-01   2.7521148e-02   4.0906856e-02   4.5093968e-02   1.0525268e+02   1.5862042e+00
   1.0018367e-01   2.7822496e-02   3.5582670e-02   4.6111916e-02   1.0794977e+02   1.5529819e+00
   9.8510888e-02   2.7722138e-02   3.0923758e-02   4.6543204e-02   1.0910575e+02   1.3113775e+00
   9.6181126e-02   2.7205638e-02   2.6902224e-02   4.6315406e-02   1.1036682e+02   1.0105403e+00
   9.3268698e-02   2.6308636e-02   2.3486026e-02   4.5405820e-02   1.1108950e+02   9.4710646e-01
   8.9842800e-02   2.5094648e-02   2.0641680e-02   4.3869718e-02   1.1153261e+02   9.0524411e-01
   8.5964138e-02   2.3648050e-02   1.8322221e-02   4.1832890e-02   1.1166256e+02   7.7455501e-01
   8.1715634e-02   2.2061236e-02   1.6466108e-02   3.9411070e-02   1.1139460e+02   7.1164414e-01
   7.7165488e-02   2.0421054e-02   1.4998128e-02   3.6712650e-02   1.1085081e+02   6.8378207e-01
   7.2388636e-02   1.8806340e-02   1.3842992e-02   3.3852616e-02   1.1011945e+02   7.0853369e-01
   6.7473210e-02   1.7278467e-02   1.2931814e-02   3.0934356e-02   1.0950079e+02   7.4241113e-01
   6.2477408e-02   1.5885013e-02   1.2200652e-02   2.8039562e-02   1.0906527e+02   7.1816302e-01
   5.7419634e-02   1.4663582e-02   1.1611080e-02   2.5223384e-02   1.0868790e+02   7.1950929e-01
   5.2294984e-02   1.3640682e-02   1.1146865e-02   2.2530466e-02   1.0848808e+02   7.3542874e-01
   4.7123800e-02   1.2828365e-02   1.0790473e-02   2.0000014e-02   1.0858825e+02   7.3792141e-01
   4.1983762e-02   1.2223377e-02   1.0522986e-02   1.7653546e-02   1.0867779e+02   7.0818378e-01
   3.6980372e-02   1.1811589e-02   1.0325934e-02   1.5498583e-02   1.0886313e+02   6.1752190e-01
   3.2211746e-02   1.1568124e-02   1.0181065e-02   1.3538018e-02   1.0931689e+02   5.4452541e-01
   2.7764840e-02   1.1463080e-02   1.0069993e-02   1.1771828e-02   1.0980048e+02   4.8722470e-01
   2.3715604e-02   1.1466464e-02   9.9746212e-03   1.0200326e-02   1.1011177e+02   4.4421446e-01
   2.0116928e-02   1.1544248e-02   9.8797542e-03   8.8230454e-03   1.1028856e+02   4.8755205e-01
   1.6995733e-02   1.1660578e-02   9.7713140e-03   7.6358954e-03   1.1055864e+02   5.0177718e-01
   1.4355767e-02   1.1788610e-02   9.6410320e-03   6.6347130e-03   1.1084019e+02   4.2465299e-01
   1.2180735e-02   1.1904910e-02   9.4881632e-03   5.8150678e-03   1.1106843e+02   4.1805370e-01
   1.0438782e-02   1.1979622e-02   9.3154770e-03   5.1698308e-03   1.1125286e+02   9.4978789e-01
   9.0846512e-03   1.1992059e-02   9.1287224e-03   4.6903082e-03   1.1141565e+02   2.1347292e+00
   8.0662438e-03   1.1937389e-02   8.9338326e-03   4.3669036e-03   1.1154870e+02   3.8858553e+00
   7.3356636e-03   1.1815704e-02   8.7378432e-03   4.1892516e-03   1.1154399e+02   6.8948817e+00
   6.8580764e-03   1.1628291e-02   8.5483998e-03   4.1453518e-03   1.1157843e+02   1.0074449e+01
   6.6080494e-03   1.1383067e-02   8.3687368e-03   4.2199078e-03   1.1143251e+02   1.3139061e+01
   6.5606378e-03   1.1098063e-02   8.1975302e-03   4.3975846e-03   1.1109771e+02   1.6531288e+01
   6.6885380e-03   1.0789818e-02   8.0275524e-03   4.6648410e-03   1.1073765e+02   1.7267964e+01
   6.9599250e-03   1.0465345e-02   7.8484430e-03   5.0086480e-03   1.1024597e+02   1.6667530e+01
   7.3430164e-03   1.0124407e-02   7.6544702e-03   5.4202820e-03   1.0979377e+02   1.6974990e+01
   7.8152758e-03   9.7656284e-03   7.4422820e-03   5.8958420e-03   1.0914175e+02   1.6330924e+01
   8.3614736e-03   9.3899924e-03   7.2119448e-03   6.4308338e-03   1.0843494e+02   1.5018390e+01
   8.9660344e-03   9.0018836e-03   6.9714122e-03   7.0166520e-03   1.0788790e+02   1.3125929e+01
   9.6076894e-03   8.6149642e-03   6.7299810e-03   7.6408150e-03   1.0726366e+02   1.1303126e+01
   1.0257574e-02   8.2445940e-03   6.4939464e-03   8.2877668e-03   1.0653258e+02   1.0685178e+01
   1.0879551e-02   7.9012442e-03   6.2665304e-03   8.9401786e-03   1.0556325e+02   1.0049193e+01
   1.1430962e-02   7.5916688e-03   6.0488564e-03   9.5836912e-03   1.0457992e+02   9.6485190e+00
   1.1873221e-02   7.3139330e-03   5.8416262e-03   1.0203437e-02   1.0350651e+02   9.4244290e+00
   1.2183018e-02   7.0608864e-03   5.6438216e-03   1.0780440e-02   1.0230055e+02   8.7691054e+00
   1.2358226e-02   6.8234686e-03   5.4548866e-03   1.1300223e-02   1.0139440e+02   8.9555021e+00
   1.2426965e-02   6.5920594e-03   5.2767776e-03   1.1754757e-02   1.0048597e+02   9.5639064e+00
   1.2439878e-02   6.3612564e-03   5.1119806e-03   1.2132495e-02   9.9470705e+01   9.9393303e+00
   1.2447705e-02   6.1291948e-03   4.9620434e-03   1.2411492e-02   9.8460966e+01   1.0067793e+01
   1.2491592e-02   5.9010490e-03   4.8263264e-03   1.2570420e-02   9.7280146e+01   9.7651543e+00
   1.2603442e-02   5.6898096e-03   4.7043396e-03   1.2601821e-02   9.6026462e+01   1.0084431e+01
   1.2807272e-02   5.5076152e-03   4.5977426e-03   1.2511792e-02   9.4988677e+01   1.0581093e+01
   1.3117369e-02   5.3638676e-03   4.5067814e-03   1.2315532e-02   9.4102624e+01   1.0611093e+01
   1.3536376e-02   5.2670060e-03   4.4296122e-03   1.2030911e-02   9.3150949e+01   1.0847225e+01
   1.4065727e-02   5.2214470e-03   4.3650230e-03   1.1682059e-02   9.2238663e+01   1.1436741e+01
   1.4708847e-02   5.2255186e-03   4.3123252e-03   1.1300686e-02   9.1359340e+01   1.1945405e+01
   1.5462820e-02   5.2743412e-03   4.2703496e-03   1.0916924e-02   9.0747003e+01   1.2294406e+01
   1.6316878e-02   5.3635740e-03   4.2375402e-03   1.0560991e-02   9.0116878e+01   1.2753264e+01
   1.7250212e-02   5.4897028e-03   4.2123448e-03   1.0261279e-02   8.9041046e+01   1.2891966e+01
   1.8232710e-02   5.6508146e-03   4.1941518e-03   1.0037055e-02   8.7891640e+01   1.2848183e+01
   1.9220420e-02   5.8530836e-03   4.1825348e-03   9.9000274e-03   8.6891837e+01   1.3055515e+01
   2.0154830e-02   6.1097084e-03   4.1770168e-03   9.8561238e-03   8.6100080e+01   1.3281107e+01
   2.0979442e-02   6.4305554e-03   4.1790746e-03   9.9066142e-03   8.5155360e+01   1.3349030e+01
   2.1653284e-02   6.8238190e-03   4.1899472e-03   1.0049300e-02   8.4231966e+01   1.3632575e+01
   2.2172176e-02   7.3010882e-03   4.2089750e-03   1.0278094e-02   8.3602285e+01   1.4205384e+01
   2.2571732e-02   7.8743736e-03   4.2350620e-03   1.0582732e-02   8.2832078e+01   1.4415316e+01
   2.2896794e-02   8.5524306e-03   4.2664454e-03   1.0945896e-02   8.1962780e+01   1.4510333e+01
   2.3185856e-02   9.3404498e-03   4.3024336e-03   1.1341197e-02   8.1376986e+01   1.4732204e+01
   2.3468920e-02   1.0243614e-02   4.3443486e-03   1.1732420e-02   8.0727866e+01   1.4849658e+01
   2.3761078e-02   1.1263417e-02   4.3943562e-03   1.2078555e-02   7.9600718e+01   1.4930097e+01
   2.4061642e-02   1.2392337e-02   4.4545828e-03   1.2342858e-02   7.8786228e+01   1.4919304e+01
   2.4358932e-02   1.3615727e-02   4.5252516e-03   1.2488934e-02   7.8084621e+01   1.4922240e+01
   2.4631224e-02   1.4913160e-02   4.6050902e-03   1.2491307e-02   7.7478917e+01   1.4961186e+01
   2.4859704e-02   1.6258934e-02   4.6923058e-03   1.2349902e-02   7.6861916e+01   1.4953049e+01
   2.5044464e-02   1.7623792e-02   4.7835018e-03   1.2074672e-02   7.5763779e+01   1.4904322e+01
   2.5189828e-02   1.8980101e-02   4.8735806e-03   1.1686224e-02   7.4889118e+01   1.4872949e+01
   2.5292324e-02   2.0308118e-02   4.9558602e-03   1.1219686e-02   7.3807241e+01   1.4856962e+01
   2.5344060e-02   2.1601504e-02   5.0229896e-03   1.0708546e-02   7.2794807e+01   1.4713149e+01
   2.5327714e-02   2.2869598e-02   5.0705580e-03   1.0182459e-02   7.1626436e+01   1.4524701e+01
   2.5232722e-02   2.4128394e-02   5.0979294e-03   9.6678378e-03   7.0248038e+01   1.4356447e+01
   2.5075394e-02   2.5384456e-02   5.1061332e-03   9.1852248e-03   6.9173252e+01   1.4273961e+01
   2.4880390e-02   2.6632044e-02   5.0968212e-03   8.7497236e-03   6.7421424e+01   1.3814499e+01
   2.4666548e-02   2.7861330e-02   5.0714364e-03   8.3709906e-03   6.6103457e+01   1.3178204e+01
   2.4449356e-02   2.9060000e-02   5.0322568e-03   8.0526962e-03   6.4564911e+01   1.2878511e+01
   2.4242828e-02   3.0227390e-02   4.9836008e-03   7.7913960e-03   6.2060661e+01   1.2164551e+01
   2.4061058e-02   3.1391594e-02   4.9306374e-03   7.5811554e-03   6.0280077e+01   1.1548641e+01
   2.3912866e-02   3.2602338e-02   4.8777546e-03   7.4157200e-03   5.7917737e+01   1.0970498e+01
   2.3803388e-02   3.3909098e-02   4.8283266e-03   7.2868036e-03   5.5256311e+01   1.0115581e+01
   2.3729652e-02   3.5339704e-02   4.7860566e-03   7.1814320e-03   5.2992232e+01   9.8891385e+00
   2.3679506e-02   3.6899620e-02   4.7541820e-03   7.0832156e-03   5.0484834e+01   9.7589223e+00
   2.3644624e-02   3.8579332e-02   4.7337808e-03   6.9832318e-03   4.8132528e+01   9.4888329e+00
   2.3615452e-02   4.0366580e-02   4.7254898e-03   6.8808532e-03   4.5232422e+01   9.2924037e+00
   2.3572784e-02   4.2253376e-02   4.7309782e-03   6.7767602e-03   4.2439430e+01   9.1325650e+00
   2.3488628e-02   4.4216608e-02   4.7510132e-03   6.6696530e-03   3.8851412e+01   9.1745773e+00
   2.3342812e-02   4.6221674e-02   4.7834638e-03   6.5536442e-03   3.5063933e+01   9.1384397e+00
   2.3137858e-02   4.8233148e-02   4.8249920e-03   6.4214766e-03   3.2426813e+01   8.9933397e+00
   2.2881440e-02   5.0203208e-02   4.8724188e-03   6.2651004e-03   2.8546167e+01   8.9244891e+00
   2.2571170e-02   5.2077500e-02   4.9208566e-03   6.0767476e-03   2.5542015e+01   8.6169347e+00
   2.2197306e-02   5.3792578e-02   4.9645346e-03   5.8566846e-03   2.2932596e+01   8.4328778e+00
   2.1767036e-02   5.5278816e-02   4.9966480e-03   5.6110506e-03   1.9241341e+01   8.3796780e+00
   2.1313426e-02   5.6484396e-02   5.0082586e-03   5.3459486e-03   1.6256423e+01   7.9922674e+00
   2.0861506e-02   5.7362502e-02   4.9930496e-03   5.0669808e-03   1.2828007e+01   7.9382872e+00
   2.0420442e-02   5.7863782e-02   4.9511010e-03   4.7800438e-03   1.0603479e+01   7.7634740e+00
   1.9999949e-02   5.7948870e-02   4.8911670e-03   4.4934744e-03   9.8506937e+00   7.5003443e+00
   1.9609733e-02   5.7588034e-02   4.8298812e-03   4.2174184e-03   8.9031709e+00   7.8657585e+00
   1.9253095e-02   5.6760934e-02   4.7868080e-03   3.9605732e-03   8.4013328e+00   8.2377955e+00
   1.8926471e-02   5.5448474e-02   4.7818532e-03   3.7279910e-03   7.9750539e+00   8.4201338e+00
   1.8620562e-02   5.3629110e-02   4.8333754e-03   3.5229848e-03   7.1935822e+00   8.6693701e+00
   1.8315795e-02   5.1301998e-02   4.9580482e-03   3.3497474e-03   6.2423880e+00   8.7358093e+00
   1.7981142e-02   4.8533034e-02   5.1703082e-03   3.2117202e-03   5.6209239e+00   8.4055563e+00
   1.7583035e-02   4.5436720e-02   5.4824762e-03   3.1108434e-03   5.0554888e+00   8.3133224e+00
   1.7093997e-02   4.2120834e-02   5.9073458e-03   3.0480442e-03   4.3470581e+00   7.8906893e+00
   1.6498654e-02   3.8689322e-02   6.4570470e-03   3.0225872e-03   3.9766687e+00   8.4213675e+00
   1.5802120e-02   3.5236954e-02   7.1419130e-03   3.0316764e-03   3.7670417e+00   1.2106841e+01
   1.5018899e-02   3.1834900e-02   7.9708412e-03   3.0707234e-03   3.5696905e+00   2.1127907e+01
   1.4161183e-02   2.8530334e-02   8.9518594e-03   3.1343806e-03   3.3427548e+00   3.6616221e+01
   1.3247454e-02   2.5354776e-02   1.0093844e-02   3.2176178e-03   3.2329673e+00   5.1520118e+01
   1.2298551e-02   2.2338754e-02   1.1404654e-02   3.3158832e-03   3.2030216e+00   6.4710002e+01
   1.1335380e-02   1.9504549e-02   1.2889146e-02   3.4249844e-03   3.1088379e+00   7.9428194e+01
   1.0379611e-02   1.6859872e-02   1.4552236e-02   3.5417298e-03   3.0602179e+00   9.1760649e+01
   9.4483024e-03   1.4401503e-02   1.6402833e-02   3.6628718e-03   3.1421861e+00   9.9908109e+01
   8.5627224e-03   1.2134130e-02   1.8452473e-02   3.7836152e-03   3.2575938e+00   1.0478062e+02
   7.7510004e-03   1.0080776e-02   2.0709290e-02   3.8986688e-03   2.8917782e+00   1.0793991e+02
   7.0415494e-03   8.2625834e-03   2.3186854e-02   4.0041804e-03   2.3001961e+00   1.1025864e+02
   6.4617348e-03   6.6903878e-03   2.5918960e-02   4.0969642e-03   2.0902662e+00   1.1172877e+02
   6.0360776e-03   5.3659386e-03   2.8941640e-02   4.1726748e-03   2.2587306e+00   1.1267290e+02
   5.7875910e-03   4.2823498e-03   3.2271254e-02   4.2286724e-03   2.5984215e+00   1.1306743e+02
   5.7425874e-03   3.4283718e-03   3.5909818e-02   4.2649936e-03   2.6644165e+00   1.1338334e+02
   5.9317000e-03   2.7910278e-03   3.9850918e-02   4.2836422e-03   2.5191005e+00   1.1337242e+02
   6.3850954e-03   2.3581670e-03   4.4083686e-02   4.2904038e-03   2.4523116e+00   1.1302583e+02
   7.1287192e-03   2.1166790e-03   4.8578094e-02   4.2919140e-03   2.2710235e+00   1.1261787e+02
   8.1836232e-03   2.0512944e-03   5.3263326e-02   4.2934272e-03   2.3496543e+00   1.1190695e+02
   9.5653540e-03   2.1451982e-03   5.8043560e-02   4.2985632e-03   2.7047007e+00   1.1111135e+02
   1.1283253e-02   2.3798110e-03   6.2818376e-02   4.3072230e-03   2.7185970e+00   1.1055435e+02
   1.3340015e-02   2.7373622e-03   6.7481510e-02   4.3168798e-03   2.7967247e+00   1.1040168e+02
   1.5732626e-02   3.2023788e-03   7.1886660e-02   4.3255380e-03   2.9706187e+00   1.1047732e+02
   1.8449152e-02   3.7595746e-03   7.5846928e-02   4.3334508e-03   2.7879037e+00   1.1060033e+02
   2.1462896e-02   4.3924868e-03   7.9212002e-02   4.3427432e-03   2.6055754e+00   1.1078917e+02
   2.4730014e-02   5.0851734e-03   8.1872748e-02   4.3549436e-03   2.8108364e+00   1.1126262e+02
   2.8185534e-02   5.8228666e-03   8.3712160e-02   4.3683852e-03   2.7817639e+00   1.1190306e+02
   3.1738114e-02   6.5886838e-03   8.4624360e-02   4.3782216e-03   2.5472499e+00   1.1246533e+02
   3.5265810e-02   7.3617816e-03   8.4554810e-02   4.3790252e-03   2.8290978e+00   1.1316693e+02
   3.8618926e-02   8.1208704e-03   8.3494278e-02   4.3661466e-03   2.4943370e+00   1.1379351e+02
   4.1632548e-02   8.8460312e-03   8.1472822e-02   4.3369812e-03   1.9170233e+00   1.1429597e+02
   4.4152266e-02   9.5185112e-03   7.8621104e-02   4.2900968e-03   1.2773449e+00   1.1488155e+02
   4.6053712e-02   1.0125408e-02   7.5144978e-02   4.2235066e-03   5.9375990e-01   1.1539015e+02
   4.7234750e-02   1.0660727e-02   7.1215962e-02   4.1384230e-03   2.4526054e+00   1.1580489e+02
   4.7658568e-02   1.1114992e-02   6.6960576e-02   4.0397430e-03   5.7301108e+00   1.1609915e+02
   4.7393474e-02   1.1473070e-02   6.2495970e-02   3.9318302e-03   9.2430252e+00   1.1626100e+02
   4.6557858e-02   1.1729872e-02   5.7934038e-02   3.8187610e-03   1.2618093e+01   1.1649704e+02
   4.5295078e-02   1.1895152e-02   5.3356598e-02   3.7058750e-03   1.3891130e+01   1.1674865e+02
   4.3765414e-02   1.1980049e-02   4.8803388e-02   3.5992734e-03   1.3708742e+01   1.1689448e+02
   4.2113742e-02   1.1988329e-02   4.4305060e-02   3.5041474e-03   1.3085752e+01   1.1703209e+02
   4.0469758e-02   1.1921399e-02   3.9907040e-02   3.4237000e-03   1.2270262e+01   1.1712337e+02
   3.8943818e-02   1.1779538e-02   3.5654348e-02   3.3602768e-03   1.1274107e+01   1.1718660e+02
   3.7615140e-02   1.1553950e-02   3.1588668e-02   3.3156414e-03   1.0240411e+01   1.1724592e+02
   3.6525610e-02   1.1239470e-02   2.7757990e-02   3.2898252e-03   9.6766625e+00   1.1726880e+02
   3.5690852e-02   1.0843332e-02   2.4201998e-02   3.2813200e-03   9.4755207e+00   1.1722906e+02
   3.5114736e-02   1.0372256e-02   2.0947504e-02   3.2880604e-03   9.3310855e+00   1.1710606e+02
   3.4788506e-02   9.8402822e-03   1.8014292e-02   3.3079410e-03   9.0775734e+00   1.1689342e+02
   3.4696210e-02   9.2717686e-03   1.5416336e-02   3.3390698e-03   9.0873396e+00   1.1656939e+02
   3.4810550e-02   8.6872696e-03   1.3169873e-02   3.3794490e-03   9.3072760e+00   1.1625714e+02
   3.5099272e-02   8.1038766e-03   1.1289046e-02   3.4257002e-03   9.4002925e+00   1.1582601e+02
   3.5542684e-02   7.5378310e-03   9.7783042e-03   3.4726268e-03   9.5926476e+00   1.1526707e+02
   3.6138498e-02   7.0036340e-03   8.6348274e-03   3.5148760e-03   9.7738408e+00   1.1469631e+02
   3.6889420e-02   6.5121758e-03   7.8493364e-03   3.5486488e-03   9.9585597e+00   1.1396740e+02
   3.7786664e-02   6.0694998e-03   7.4071520e-03   3.5714238e-03   1.0278141e+01   1.1320638e+02
   3.8806994e-02   5.6766280e-03   7.2884632e-03   3.5811478e-03   1.0623054e+01   1.1237668e+02
   3.9901054e-02   5.3305968e-03   7.4689174e-03   3.5766008e-03   1.0804857e+01   1.1153497e+02
   4.0999864e-02   5.0281758e-03   7.9221384e-03   3.5566432e-03   1.0780363e+01   1.1079858e+02
   4.2039688e-02   4.7637938e-03   8.6186110e-03   3.5195920e-03   1.0789857e+01   1.0971427e+02
   4.2981232e-02   4.5312722e-03   9.5269012e-03   3.4642258e-03   1.0823791e+01   1.0841807e+02
   4.3816394e-02   4.3281490e-03   1.0618221e-02   3.3920168e-03   1.0922384e+01   1.0740069e+02
   4.4550124e-02   4.1522288e-03   1.1864072e-02   3.3099566e-03   1.1005201e+01   1.0627983e+02
   4.5194788e-02   4.0007764e-03   1.3232127e-02   3.2292058e-03   1.0989791e+01   1.0479906e+02
   4.5767150e-02   3.8723150e-03   1.4686279e-02   3.1627458e-03   1.1044742e+01   1.0323605e+02
   4.6267760e-02   3.7657510e-03   1.6186481e-02   3.1240464e-03   1.1048293e+01   1.0166951e+02
   4.6675056e-02   3.6789524e-03   1.7685104e-02   3.1255336e-03   1.1018648e+01   1.0023460e+02
   4.6960868e-02   3.6090898e-03   1.9121600e-02   3.1793700e-03   1.1057549e+01   9.8545785e+01
   4.7093834e-02   3.5526288e-03   2.0422098e-02   3.2980658e-03   1.1191273e+01   9.6650136e+01
   4.7035276e-02   3.5047750e-03   2.1508254e-02   3.4957236e-03   1.1335479e+01   9.4955085e+01
   4.6756332e-02   3.4612806e-03   2.2311860e-02   3.7881540e-03   1.1318396e+01   9.3139627e+01
   4.6237166e-02   3.4197218e-03   2.2778612e-02   4.1920732e-03   1.1300174e+01   9.1831735e+01
   4.5462638e-02   3.3784506e-03   2.2878568e-02   4.7271158e-03   1.1334315e+01   9.0805952e+01
   4.4460142e-02   3.3350482e-03   2.2624782e-02   5.4135058e-03   1.1307966e+01   8.9216081e+01
   4.3302606e-02   3.2872094e-03   2.2051218e-02   6.2695858e-03   1.1295257e+01   8.7196265e+01
   4.2057702e-02   3.2347798e-03   2.1194884e-02   7.3136560e-03   1.1324418e+01   8.5504313e+01
   4.0774620e-02   3.1809088e-03   2.0114002e-02   8.5619518e-03   1.1319811e+01   8.4253725e+01
   3.9492502e-02   3.1321376e-03   1.8877997e-02   1.0027718e-02   1.1296249e+01   8.2279649e+01
   3.8242268e-02   3.0959786e-03   1.7543110e-02   1.1723622e-02   1.1348119e+01   8.0579128e+01
   3.7061814e-02   3.0795770e-03   1.6151347e-02   1.3660342e-02   1.1368151e+01   7.9582761e+01
   3.5988478e-02   3.0887504e-03   1.4739620e-02   1.5841310e-02   1.1305376e+01   7.8489346e+01
   3.5044924e-02   3.1271168e-03   1.3345421e-02   1.8259552e-02   1.1345663e+01   7.7500692e+01
   3.4243376e-02   3.1971336e-03   1.2001986e-02   2.0894974e-02   1.1427244e+01   7.6371007e+01
   3.3585598e-02   3.2984358e-03   1.0735077e-02   2.3712074e-02   1.1458211e+01   7.5106371e+01
   3.3078178e-02   3.4278036e-03   9.5694040e-03   2.6669416e-02   1.1485816e+01   7.2929978e+01
   3.2734882e-02   3.5812698e-03   8.5312882e-03   2.9723894e-02   1.1491539e+01   7.0673865e+01
   3.2553338e-02   3.7521332e-03   7.6432686e-03   3.2816152e-02   1.1461565e+01   6.9185569e+01
   3.2520810e-02   3.9306086e-03   6.9225252e-03   3.5861880e-02   1.1440200e+01   6.7143190e+01
   3.2616998e-02   4.1061388e-03   6.3844536e-03   3.8775516e-02   1.1454841e+01   6.5139680e+01
   3.2812688e-02   4.2691180e-03   6.0438758e-03   4.1510912e-02   1.1426481e+01   6.3461482e+01
   3.3097918e-02   4.4156384e-03   5.9154650e-03   4.4053046e-02   1.1357451e+01   6.1774428e+01
   3.3481514e-02   4.5469036e-03   6.0141352e-03   4.6372646e-02   1.1256100e+01   6.0079005e+01
   3.3987116e-02   4.6633018e-03   6.3570866e-03   4.8432248e-02   1.1121085e+01   5.7896629e+01
   3.4659596e-02   4.7667690e-03   6.9692386e-03   5.0206266e-02   1.1047302e+01   5.5334945e+01
   3.5537160e-02   4.8643242e-03   7.8826332e-03   5.1656608e-02   1.0982277e+01   5.3091869e+01
   3.6662304e-02   4.9669042e-03   9.1330114e-03   5.2740966e-02   1.0943386e+01   5.0686485e+01
   3.8091998e-02   5.0861700e-03   1.0765228e-02   5.3431818e-02   1.0968049e+01   4.7468863e+01
   3.9853048e-02   5.2315548e-03   1.2832371e-02   5.3716364e-02   1.0806732e+01   4.4720206e+01
   4.1934674e-02   5.4089772e-03   1.5383218e-02   5.3610300e-02   1.0613468e+01   4.1473478e+01
   4.4307582e-02   5.6206020e-03   1.8457874e-02   5.3128820e-02   1.0422534e+01   3.7511946e+01
   4.6937112e-02   5.8692958e-03   2.2094438e-02   5.2272734e-02   9.7072171e+00   3.4483319e+01
   4.9790924e-02   6.1576626e-03   2.6331186e-02   5.1045204e-02   8.8486060e+00   3.0912715e+01
   5.2830120e-02   6.4824556e-03   3.1194022e-02   4.9471686e-02   8.3869527e+00   2.7066783e+01
   5.6008242e-02   6.8345930e-03   3.6690086e-02   4.7621264e-02   8.0591968e+00   2.4206175e+01
   5.9270760e-02   7.1985528e-03   4.2814220e-02   4.5555730e-02   7.7913599e+00   2.1368451e+01
   6.2579630e-02   7.5604148e-03   4.9535638e-02   4.3315684e-02   7.6867494e+00   1.8082760e+01
   6.5938652e-02   7.9217940e-03   5.6778002e-02   4.0971188e-02   7.6523932e+00   1.5356257e+01
   6.9350940e-02   8.2969224e-03   6.4413670e-02   3.8610866e-02   7.6289374e+00   1.4129244e+01
   7.2791552e-02   8.6990984e-03   7.2252298e-02   3.6312066e-02   7.7235210e+00   1.3513775e+01
   7.6212004e-02   9.1368996e-03   8.0034990e-02   3.4129548e-02   7.7044349e+00   1.2781447e+01
   7.9539842e-02   9.6147246e-03   8.7443892e-02   3.2085908e-02   7.3753337e+00   1.1807972e+01
   8.2702134e-02   1.0132561e-02   9.4111506e-02   3.0192776e-02   6.7484795e+00   1.1027563e+01
   8.5651056e-02   1.0693568e-02   9.9607846e-02   2.8474024e-02   5.8131591e+00   9.9422956e+00
   8.8393182e-02   1.1308216e-02   1.0342710e-01   2.6950650e-02   5.4444117e+00   8.3157603e+00
   9.0975926e-02   1.2000128e-02   1.0511216e-01   2.5635654e-02   5.5595363e+00   7.6189832e+00
   9.3442580e-02   1.2806992e-02   1.0450298e-01   2.4552148e-02   5.3214612e+00   7.2081494e+00
   9.5838584e-02   1.3764160e-02   1.0181100e-01   2.3732428e-02   5.2431427e+00   6.5275224e+00
   9.8180448e-02   1.4897973e-02   9.7442074e-02   2.3203276e-02   5.5725707e+00   5.7482094e+00
   1.0042705e-01   1.6228247e-02   9.1829516e-02   2.2976140e-02   6.2291751e+00   5.0166614e+00
   1.0253907e-01   1.7771202e-02   8.5376514e-02   2.3042196e-02   7.9408564e+00   4.6867976e+00
   1.0448389e-01   1.9533900e-02   7.8439532e-02   2.3377336e-02   1.3398489e+01   4.2655126e+00
   1.0618873e-01   2.1509118e-02   7.1329154e-02   2.3946984e-02   2.5162467e+01   3.8997054e+00
   1.0756924e-01   2.3679062e-02   6.4308908e-02   2.4698044e-02   4.4201112e+01   3.5472866e+00
   1.0854590e-01   2.6009176e-02   5.7594210e-02   2.5558010e-02   6.5528668e+01   2.9500082e+00
   1.0901745e-01   2.8452362e-02   5.1345518e-02   2.6452232e-02   7.9670988e+01   2.5629657e+00
   1.0889151e-01   3.0952018e-02   4.5663386e-02   2.7312426e-02   8.8799436e+01   2.3952102e+00
   1.0807717e-01   3.3435832e-02   4.0608260e-02   2.8059706e-02   9.7478382e+01   2.0287721e+00
   1.0648942e-01   3.5805112e-02   3.6217592e-02   2.8618520e-02   1.0366144e+02   1.6162231e+00
   1.0414160e-01   3.7926136e-02   3.2504822e-02   2.8952376e-02   1.0823912e+02   1.3812174e+00
   1.0110225e-01   3.9651712e-02   2.9463354e-02   2.9044824e-02   1.1181117e+02   1.1890761e+00
   9.7451782e-02   4.0848452e-02   2.7068124e-02   2.8890028e-02   1.1397343e+02   1.0931627e+00
   9.3335182e-02   4.1431256e-02   2.5266844e-02   2.8508794e-02   1.1530699e+02   1.0084117e+00
   8.8915342e-02   4.1359218e-02   2.3984490e-02   2.7928020e-02   1.1636286e+02   9.3183299e-01
   8.4344024e-02   4.0621614e-02   2.3134106e-02   2.7157966e-02   1.1717592e+02   9.2356181e-01
   7.9747668e-02   3.9262560e-02   2.2624276e-02   2.6195828e-02   1.1726724e+02   8.5576594e-01
   7.5194642e-02   3.7359036e-02   2.2375294e-02   2.5053598e-02   1.1700497e+02   8.1957109e-01
   7.0704558e-02   3.5019314e-02   2.2321824e-02   2.3765482e-02   1.1666276e+02   8.6632860e-01
   6.6260616e-02   3.2383794e-02   2.2393704e-02   2.2360666e-02   1.1625265e+02   9.1306367e-01
   6.1855298e-02   2.9590832e-02   2.2510700e-02   2.0863088e-02   1.1584926e+02   8.4721931e-01
   5.7534404e-02   2.6773532e-02   2.2606354e-02   1.9306974e-02   1.1561326e+02   7.3926980e-01
   5.3410546e-02   2.4040598e-02   2.2633142e-02   1.7728620e-02   1.1544120e+02   7.5068295e-01
   4.9624670e-02   2.1469250e-02   2.2536788e-02   1.6158900e-02   1.1508395e+02   7.6089523e-01
   4.6281942e-02   1.9115971e-02   2.2278350e-02   1.4624944e-02   1.1498211e+02   7.5225565e-01
   4.3443872e-02   1.7016355e-02   2.1863884e-02   1.3147623e-02   1.1507947e+02   7.5242280e-01
   4.1129246e-02   1.5192866e-02   2.1313912e-02   1.1746342e-02   1.1508642e+02   7.6927487e-01
   3.9304420e-02   1.3654156e-02   2.0642910e-02   1.0441740e-02   1.1510258e+02   7.8246603e-01
   3.7890826e-02   1.2394054e-02   1.9865310e-02   9.2538112e-03   1.1505683e+02   7.7110712e-01
   3.6766528e-02   1.1394370e-02   1.8998284e-02   8.2035736e-03   1.1509410e+02   7.2120322e-01
   3.5784122e-02   1.0628100e-02   1.8059159e-02   7.3090086e-03   1.1519830e+02   5.3972918e-01
   3.4836072e-02   1.0065102e-02   1.7061192e-02   6.5821244e-03   1.1524590e+02   9.6383834e-01
   3.3866350e-02   9.6770918e-03   1.6017895e-02   6.0297936e-03   1.1539232e+02   2.1335389e+00
   3.2832470e-02   9.4382154e-03   1.4949677e-02   5.6545662e-03   1.1545451e+02   4.0105174e+00
   3.1712938e-02   9.3155604e-03   1.3885733e-02   5.4562346e-03   1.1542285e+02   7.5189468e+00
   3.0521872e-02   9.2740964e-03   1.2855089e-02   5.4329746e-03   1.1550234e+02   1.1592413e+01
   2.9307306e-02   9.2907926e-03   1.1879523e-02   5.5800668e-03   1.1562228e+02   1.4476380e+01
   2.8134168e-02   9.3474482e-03   1.0977004e-02   5.8885968e-03   1.1569250e+02   1.5680067e+01
   2.7067848e-02   9.4244918e-03   1.0159501e-02   6.3450484e-03   1.1570292e+02   1.5798495e+01
   2.6163206e-02   9.5057038e-03   9.4322174e-03   6.9306056e-03   1.1571151e+02   1.5954366e+01
   2.5449438e-02   9.5795976e-03   8.7959722e-03   7.6233252e-03   1.1565735e+02   1.6222411e+01
   2.4927692e-02   9.6417106e-03   8.2464914e-03   8.3962356e-03   1.1560565e+02   1.5871156e+01
   2.4573532e-02   9.6927224e-03   7.7762886e-03   9.2214446e-03   1.1548979e+02   1.4568760e+01
   2.4344046e-02   9.7303540e-03   7.3743636e-03   1.0080026e-02   1.1517555e+02   1.3313116e+01
   2.4187242e-02   9.7490540e-03   7.0252196e-03   1.0958047e-02   1.1486488e+02   1.2197578e+01
   2.4052176e-02   9.7394264e-03   6.7158166e-03   1.1843283e-02   1.1450503e+02   1.1381645e+01
   2.3901008e-02   9.6916344e-03   6.4413744e-03   1.2723204e-02   1.1396519e+02   1.1390274e+01
   2.3701776e-02   9.6127702e-03   6.2007432e-03   1.3576990e-02   1.1312844e+02   1.1399709e+01
   2.3413300e-02   9.5213872e-03   5.9928368e-03   1.4377231e-02   1.1205832e+02   1.1713581e+01
   2.2988808e-02   9.4324886e-03   5.8169688e-03   1.5098930e-02   1.1102714e+02   1.1941338e+01
   2.2397404e-02   9.3575210e-03   5.6713786e-03   1.5717507e-02   1.1000697e+02   1.1941205e+01
   2.1645092e-02   9.3033170e-03   5.5536542e-03   1.6203338e-02   1.0899855e+02   1.2623293e+01
   2.0773400e-02   9.2766592e-03   5.4618266e-03   1.6533214e-02   1.0794400e+02   1.2854896e+01
   1.9841116e-02   9.2828648e-03   5.3934562e-03   1.6697703e-02   1.0667459e+02   1.2892914e+01
   1.8902938e-02   9.3207026e-03   5.3447212e-03   1.6694072e-02   1.0532240e+02   1.3724598e+01
   1.7996594e-02   9.3846270e-03   5.3123240e-03   1.6525389e-02   1.0416739e+02   1.4146506e+01
   1.7148650e-02   9.4646034e-03   5.2952008e-03   1.6204837e-02   1.0306827e+02   1.4150205e+01
   1.6381604e-02   9.5510150e-03   5.2928508e-03   1.5756454e-02   1.0193108e+02   1.4357447e+01
   1.5709536e-02   9.6393188e-03   5.3045544e-03   1.5206672e-02   1.0091050e+02   1.4423796e+01
   1.5132998e-02   9.7261638e-03   5.3283036e-03   1.4583392e-02   9.9743521e+01   1.4683225e+01
   1.4649440e-02   9.8056308e-03   5.3604450e-03   1.3920940e-02   9.8432339e+01   1.5117891e+01
   1.4259892e-02   9.8664332e-03   5.3993300e-03   1.3249564e-02   9.6983929e+01   1.5254637e+01
   1.3955755e-02   9.8920982e-03   5.4451458e-03   1.2589252e-02   9.5304335e+01   1.5355504e+01
   1.3725796e-02   9.8729046e-03   5.4971226e-03   1.1952217e-02   9.3957154e+01   1.5446045e+01
   1.3567275e-02   9.8168458e-03   5.5541798e-03   1.1347306e-02   9.2613925e+01   1.5414371e+01
   1.3473367e-02   9.7394534e-03   5.6141150e-03   1.0785689e-02   9.0486082e+01   1.5353673e+01
   1.3428816e-02   9.6496812e-03   5.6740308e-03   1.0276486e-02   8.8496369e+01   1.5336077e+01
   1.3410229e-02   9.5500066e-03   5.7338508e-03   9.8215004e-03   8.7240564e+01   1.5373753e+01
   1.3384543e-02   9.4433610e-03   5.7955840e-03   9.4183888e-03   8.5591205e+01   1.5374417e+01
   1.3312091e-02   9.3427924e-03   5.8609864e-03   9.0669576e-03   8.3732539e+01   1.5411619e+01
   1.3159572e-02   9.2701686e-03   5.9304808e-03   8.7703318e-03   8.2341283e+01   1.5431693e+01
   1.2920348e-02   9.2454980e-03   6.0023516e-03   8.5303240e-03   8.0958232e+01   1.5421176e+01
   1.2607234e-02   9.2856662e-03   6.0736544e-03   8.3482256e-03   7.9407289e+01   1.5461400e+01
   1.2236941e-02   9.4015798e-03   6.1408384e-03   8.2285198e-03   7.7724839e+01   1.5459473e+01
   1.1829303e-02   9.5976936e-03   6.1994088e-03   8.1751414e-03   7.6185996e+01   1.5468493e+01
   1.1404253e-02   9.8798860e-03   6.2443978e-03   8.1868312e-03   7.4882007e+01   1.5455656e+01
   1.0981477e-02   1.0252114e-02   6.2696068e-03   8.2558386e-03   7.3534853e+01   1.5400952e+01
   1.0579382e-02   1.0713475e-02   6.2676946e-03   8.3677732e-03   7.1511151e+01   1.5420276e+01
   1.0216980e-02   1.1261643e-02   6.2352262e-03   8.5037208e-03   6.9211508e+01   1.5362106e+01
   9.9144992e-03   1.1898765e-02   6.1742978e-03   8.6417098e-03   6.7950987e+01   1.5251516e+01
   9.6886668e-03   1.2639769e-02   6.0886736e-03   8.7589932e-03   6.6231633e+01   1.5188337e+01
   9.5535406e-03   1.3503671e-02   5.9819870e-03   8.8339104e-03   6.4094341e+01   1.4969313e+01
   9.5212300e-03   1.4502490e-02   5.8580718e-03   8.8485690e-03   6.2846510e+01   1.4689789e+01
   9.6001128e-03   1.5640694e-02   5.7210588e-03   8.7944932e-03   6.0881787e+01   1.4511067e+01
   9.7922654e-03   1.6913824e-02   5.5743952e-03   8.6685748e-03   5.9150549e+01   1.4060540e+01
   1.0095548e-02   1.8312289e-02   5.4218064e-03   8.4674410e-03   5.8008977e+01   1.2929652e+01
   1.0502510e-02   1.9824014e-02   5.2688692e-03   8.1960734e-03   5.5805183e+01   1.1970159e+01
   1.0998223e-02   2.1429736e-02   5.1213642e-03   7.8706244e-03   5.3373247e+01   1.1666410e+01
   1.1564058e-02   2.3101236e-02   4.9838804e-03   7.5095846e-03   5.1665400e+01   1.0943774e+01
   1.2176157e-02   2.4800432e-02   4.8603866e-03   7.1325636e-03   5.0348769e+01   1.0343565e+01
   1.2807711e-02   2.6479146e-02   4.7546360e-03   6.7597408e-03   4.8314448e+01   1.0508423e+01
   1.3429405e-02   2.8089722e-02   4.6695610e-03   6.4072486e-03   4.6364400e+01   1.0607448e+01
   1.4013589e-02   2.9593676e-02   4.6071876e-03   6.0867360e-03   4.4913728e+01   1.0555148e+01
   1.4552023e-02   3.0966032e-02   4.5684142e-03   5.8060580e-03   4.2821764e+01   1.0347222e+01
   1.5055270e-02   3.2198670e-02   4.5522582e-03   5.5691978e-03   3.9987591e+01   9.8431836e+00
   1.5540520e-02   3.3290734e-02   4.5575132e-03   5.3755882e-03   3.6716407e+01   9.1056491e+00
   1.6028648e-02   3.4246748e-02   4.5832748e-03   5.2204828e-03   3.3985121e+01   8.4050898e+00
   1.6538742e-02   3.5086628e-02   4.6269740e-03   5.0971136e-03   3.0982193e+01   8.0869937e+00
   1.7079826e-02   3.5838948e-02   4.6855196e-03   4.9973408e-03   2.7910470e+01   8.0467753e+00
   1.7650493e-02   3.6525464e-02   4.7575174e-03   4.9095578e-03   2.5566541e+01   8.0181316e+00
   1.8238498e-02   3.7161014e-02   4.8421318e-03   4.8188516e-03   2.3237663e+01   8.0209007e+00
   1.8821078e-02   3.7753136e-02   4.9376486e-03   4.7123360e-03   2.0893307e+01   7.9170587e+00
   1.9377588e-02   3.8307394e-02   5.0421670e-03   4.5815584e-03   1.7092729e+01   7.6893892e+00
   1.9889723e-02   3.8837606e-02   5.1544660e-03   4.4251500e-03   1.3092414e+01   7.6090102e+00
   2.0337108e-02   3.9349464e-02   5.2734130e-03   4.2505972e-03   1.0818315e+01   7.6222282e+00
   2.0711918e-02   3.9834908e-02   5.3969380e-03   4.0676518e-03   9.1896973e+00   7.6425136e+00
   2.1015728e-02   4.0273246e-02   5.5251258e-03   3.8853144e-03   8.1877166e+00   7.6058204e+00
   2.1244354e-02   4.0624064e-02   5.6630030e-03   3.7117194e-03   7.9011545e+00   7.6438881e+00
   2.1393288e-02   4.0843244e-02   5.8168914e-03   3.5519902e-03   7.6688111e+00   7.7853901e+00
   2.1463112e-02   4.0895622e-02   5.9913304e-03   3.4091756e-03   6.7939111e+00   8.1200511e+00
   2.1462520e-02   4.0767372e-02   6.1905306e-03   3.2853528e-03   5.5629392e+00   8.3656500e+00
   2.1408560e-02   4.0460374e-02   6.4203866e-03   3.1808412e-03   4.6757843e+00   8.3377195e+00
   2.1311024e-02   3.9957478e-02   6.6871208e-03   3.0939762e-03   3.8548839e+00   8.4276783e+00
   2.1159754e-02   3.9223702e-02   6.9970240e-03   3.0223634e-03   3.5177411e+00   8.2700915e+00
   2.0928508e-02   3.8241404e-02   7.3576700e-03   2.9636132e-03   3.7091846e+00   8.3600825e+00
   2.0586510e-02   3.7034984e-02   7.7756492e-03   2.9160548e-03   3.7654083e+00   8.6394051e+00
   2.0109870e-02   3.5648394e-02   8.2586036e-03   2.8794942e-03   3.8199401e+00   8.6695772e+00
   1.9501055e-02   3.4118904e-02   8.8187870e-03   2.8552896e-03   3.7838588e+00   8.8887710e+00
   1.8795799e-02   3.2489920e-02   9.4693014e-03   2.8462750e-03   3.7187584e+00   9.4043560e+00
   1.8035767e-02   3.0805542e-02   1.0218322e-02   2.8551964e-03   3.6619475e+00   9.9422905e+00
   1.7248647e-02   2.9097760e-02   1.1070053e-02   2.8837806e-03   3.4784926e+00   1.1241305e+01
   1.6449722e-02   2.7386034e-02   1.2033540e-02   2.9327228e-03   3.1259933e+00   2.0906407e+01
   1.5641094e-02   2.5669444e-02   1.3123587e-02   3.0016508e-03   2.7127897e+00   3.7850550e+01
   1.4819082e-02   2.3936264e-02   1.4350870e-02   3.0899948e-03   2.8993276e+00   5.1602014e+01
   1.3984446e-02   2.2178486e-02   1.5715387e-02   3.1972884e-03   3.0473723e+00   6.6057508e+01
   1.3136055e-02   2.0394096e-02   1.7212755e-02   3.3231304e-03   3.1061181e+00   8.2141429e+01
   1.2273336e-02   1.8597441e-02   1.8848169e-02   3.4665520e-03   3.2380042e+00   9.2708092e+01
   1.1402469e-02   1.6818105e-02   2.0630712e-02   3.6255040e-03   2.6524702e+00   9.9310978e+01
   1.0529269e-02   1.5086755e-02   2.2556438e-02   3.7974484e-03   2.2361995e+00   1.0372574e+02
   9.6711800e-03   1.3431756e-02   2.4609114e-02   3.9791034e-03   2.0628023e+00   1.0610443e+02
   8.8712648e-03   1.1880969e-02   2.6768190e-02   4.1663100e-03   2.0746454e+00   1.0761487e+02
   8.1822782e-03   1.0461843e-02   2.9011444e-02   4.3548712e-03   2.2990085e+00   1.0809709e+02
   7.6536862e-03   9.1946750e-03   3.1307528e-02   4.5403026e-03   2.1452472e+00   1.0822913e+02
   7.3345310e-03   8.0897002e-03   3.3600004e-02   4.7171448e-03   2.1909298e+00   1.0844497e+02
   7.2713064e-03   7.1518650e-03   3.5808604e-02   4.8809298e-03   2.5106970e+00   1.0839252e+02
   7.5028688e-03   6.3818974e-03   3.7855330e-02   5.0273594e-03   2.7170937e+00   1.0853790e+02
   8.0607484e-03   5.7758772e-03   3.9676696e-02   5.1498386e-03   2.6188916e+00   1.0873709e+02
   8.9734670e-03   5.3241508e-03   4.1199954e-02   5.2422158e-03   2.5344470e+00   1.0872949e+02
   1.0267291e-02   5.0109568e-03   4.2333024e-02   5.2994770e-03   2.5260456e+00   1.0900034e+02
   1.1964185e-02   4.8162708e-03   4.3017942e-02   5.3190174e-03   2.5136396e+00   1.0923497e+02
   1.4077354e-02   4.7172084e-03   4.3252672e-02   5.3021024e-03   2.5326434e+00   1.0940706e+02
   1.6605470e-02   4.6918318e-03   4.3031108e-02   5.2515492e-03   2.4604117e+00   1.0964430e+02
   1.9533433e-02   4.7235498e-03   4.2361404e-02   5.1712828e-03   2.6995151e+00   1.0989538e+02
   2.2826696e-02   4.7989244e-03   4.1320814e-02   5.0641298e-03   2.5690012e+00   1.1033150e+02
   2.6429128e-02   4.9068000e-03   4.0000178e-02   4.9334928e-03   2.1613125e+00   1.1049149e+02
   3.0259008e-02   5.0415288e-03   3.8461608e-02   4.7848670e-03   2.0111154e+00   1.1090958e+02
   3.4205928e-02   5.1980328e-03   3.6767792e-02   4.6215390e-03   1.9543455e+00   1.1178453e+02
   3.8152648e-02   5.3711282e-03   3.4997790e-02   4.4484360e-03   1.9742154e+00   1.1236203e+02
   4.1985938e-02   5.5642348e-03   3.3229160e-02   4.2747698e-03   1.6320066e+00   1.1290230e+02
   4.5597146e-02   5.7857204e-03   3.1514902e-02   4.1078612e-03   1.5569304e+00   1.1337504e+02
   4.8875632e-02   6.0413928e-03   2.9887214e-02   3.9521574e-03   7.2374937e-01   1.1366607e+02
   5.1727228e-02   6.3361208e-03   2.8369188e-02   3.8129522e-03   9.8858584e-01   1.1397290e+02
   5.4087506e-02   6.6743190e-03   2.6981450e-02   3.6956844e-03   4.3216031e+00   1.1424012e+02
   5.5901176e-02   7.0563304e-03   2.5739136e-02   3.6032394e-03   6.7268933e+00   1.1444854e+02
   5.7164754e-02   7.4741344e-03   2.4639956e-02   3.5364776e-03   8.8132492e+00   1.1456625e+02
   5.7924212e-02   7.9142650e-03   2.3676238e-02   3.4955580e-03   1.0609492e+01   1.1465892e+02
   5.8227556e-02   8.3626424e-03   2.2847208e-02   3.4798974e-03   1.0341847e+01   1.1460846e+02
   5.8123682e-02   8.8038684e-03   2.2148264e-02   3.4887672e-03   1.0526639e+01   1.1445401e+02
   5.7657136e-02   9.2216744e-03   2.1562598e-02   3.5222142e-03   1.0784967e+01   1.1433786e+02
   5.6884508e-02   9.5984064e-03   2.1059750e-02   3.5800596e-03   9.8165702e+00   1.1409709e+02
   5.5865742e-02   9.9201310e-03   2.0597804e-02   3.6619182e-03   8.3636656e+00   1.1384611e+02
   5.4642126e-02   1.0183051e-02   2.0132362e-02   3.7681022e-03   6.9666125e+00   1.1356123e+02
   5.3238362e-02   1.0392568e-02   1.9627435e-02   3.8972168e-03   5.8835214e+00   1.1317041e+02
   5.1675836e-02   1.0560599e-02   1.9058211e-02   4.0453410e-03   5.3840635e+00   1.1267180e+02
   5.0005676e-02   1.0697131e-02   1.8411575e-02   4.2065946e-03   5.0028897e+00   1.1191546e+02
   4.8283702e-02   1.0806404e-02   1.7683199e-02   4.3727218e-03   4.3333066e+00   1.1113473e+02
   4.6541250e-02   1.0884244e-02   1.6878910e-02   4.5355090e-03   4.1029184e+00   1.1004617e+02
   4.4824746e-02   1.0918264e-02   1.6022439e-02   4.6868904e-03   4.1427034e+00   1.0851367e+02
   4.3197102e-02   1.0900998e-02   1.5150088e-02   4.8181000e-03   4.2316374e+00   1.0724499e+02
   4.1708860e-02   1.0829078e-02   1.4309123e-02   4.9218326e-03   4.5454919e+00   1.0585037e+02
   4.0404816e-02   1.0703850e-02   1.3550096e-02   4.9936044e-03   4.8974023e+00   1.0389694e+02
   3.9319122e-02   1.0536954e-02   1.2911711e-02   5.0319882e-03   5.3175625e+00   1.0180676e+02
   3.8461882e-02   1.0337789e-02   1.2421122e-02   5.0363220e-03   5.9279450e+00   9.9673282e+01
   3.7829120e-02   1.0109702e-02   1.2096200e-02   5.0047316e-03   6.4444066e+00   9.7708536e+01
   3.7420340e-02   9.8560210e-03   1.1946702e-02   4.9363640e-03   6.7501689e+00   9.5757095e+01
   3.7237564e-02   9.5780922e-03   1.1973306e-02   4.8346498e-03   7.2426076e+00   9.3886058e+01
   3.7271646e-02   9.2712426e-03   1.2168434e-02   4.7055808e-03   7.8312732e+00   9.2365787e+01
   3.7497214e-02   8.9328424e-03   1.2520479e-02   4.5547058e-03   8.3769778e+00   9.0372744e+01
   3.7875770e-02   8.5709698e-03   1.3013894e-02   4.3888938e-03   8.7319306e+00   8.8387520e+01
   3.8372560e-02   8.1957430e-03   1.3629853e-02   4.2167968e-03   9.0015851e+00   8.6598106e+01
   3.8962942e-02   7.8145406e-03   1.4345741e-02   4.0467884e-03   9.3606749e+00   8.4633276e+01
   3.9618566e-02   7.4326182e-03   1.5129108e-02   3.8850676e-03   9.5067591e+00   8.3371724e+01
   4.0285646e-02   7.0507718e-03   1.5934677e-02   3.7360406e-03   9.5033461e+00   8.1778892e+01
   4.0883724e-02   6.6679806e-03   1.6712056e-02   3.6059134e-03   9.6120239e+00   7.9943550e+01
   4.1361654e-02   6.2834970e-03   1.7413145e-02   3.5037176e-03   9.8537458e+00   7.8896975e+01
   4.1721754e-02   5.8979788e-03   1.7989345e-02   3.4416432e-03   1.0106521e+01   7.7682272e+01
   4.1991282e-02   5.5169374e-03   1.8390609e-02   3.4359818e-03   1.0359856e+01   7.6174154e+01
   4.2205310e-02   5.1508488e-03   1.8580149e-02   3.5057288e-03   1.0496514e+01   7.4950798e+01
   4.2377208e-02   4.8094728e-03   1.8535165e-02   3.6723862e-03   1.0601433e+01   7.3497986e+01
   4.2497724e-02   4.4990406e-03   1.8237371e-02   3.9583270e-03   1.0765100e+01   7.1411960e+01
   4.2561670e-02   4.2248992e-03   1.7693932e-02   4.3861118e-03   1.0959402e+01   6.9877340e+01
   4.2568450e-02   3.9912306e-03   1.6938193e-02   4.9808906e-03   1.1161057e+01   6.8493291e+01
   4.2532286e-02   3.7990960e-03   1.6005992e-02   5.7669772e-03   1.1172398e+01   6.6480804e+01
   4.2480702e-02   3.6477084e-03   1.4936061e-02   6.7659524e-03   1.1175069e+01   6.4708377e+01
   4.2428386e-02   3.5350616e-03   1.3769543e-02   7.9971302e-03   1.1208311e+01   6.3136679e+01
   4.2385424e-02   3.4566606e-03   1.2545630e-02   9.4754154e-03   1.1180082e+01   6.1432606e+01
   4.2370874e-02   3.4059316e-03   1.1299399e-02   1.1211926e-02   1.1165846e+01   5.9516387e+01
   4.2404202e-02   3.3751272e-03   1.0061237e-02   1.3211015e-02   1.1132832e+01   5.7240626e+01
   4.2499666e-02   3.3572664e-03   8.8622584e-03   1.5466816e-02   1.1166429e+01   5.4719405e+01
   4.2645900e-02   3.3487738e-03   7.7325924e-03   1.7961580e-02   1.1183472e+01   5.2620915e+01
   4.2803930e-02   3.3487342e-03   6.6982984e-03   2.0666320e-02   1.1119279e+01   5.0516418e+01
   4.2929570e-02   3.3560484e-03   5.7837424e-03   2.3540984e-02   1.1142350e+01   4.7632393e+01
   4.2980070e-02   3.3683534e-03   5.0146372e-03   2.6535594e-02   1.1141850e+01   4.4899761e+01
   4.2916364e-02   3.3839850e-03   4.4178304e-03   2.9595722e-02   1.1084886e+01   4.2162339e+01
   4.2680732e-02   3.4036944e-03   4.0195834e-03   3.2646016e-02   1.1135070e+01   3.9117309e+01
   4.2212034e-02   3.4302850e-03   3.8460600e-03   3.5602680e-02   1.1139021e+01   3.6645788e+01
   4.1501056e-02   3.4676952e-03   3.9250434e-03   3.8408072e-02   1.1148614e+01   3.4318170e+01
   4.0580834e-02   3.5199720e-03   4.2873184e-03   4.1006512e-02   1.1144293e+01   3.1743728e+01
   3.9503466e-02   3.5897010e-03   4.9653066e-03   4.3325592e-02   1.0840706e+01   2.9194301e+01
   3.8328426e-02   3.6783138e-03   5.9958346e-03   4.5296070e-02   1.0573728e+01   2.7268758e+01
   3.7112454e-02   3.7896274e-03   7.4238598e-03   4.6868258e-02   1.0359856e+01   2.5836413e+01
   3.5910336e-02   3.9284728e-03   9.2978188e-03   4.7993886e-02   1.0126897e+01   2.3303237e+01
   3.4760730e-02   4.0984864e-03   1.1666374e-02   4.8631924e-02   1.0098759e+01   2.0485617e+01
   3.3692738e-02   4.3074394e-03   1.4585691e-02   4.8784912e-02   9.9317916e+00   1.7583078e+01
   3.2736246e-02   4.5684698e-03   1.8118797e-02   4.8481720e-02   9.8454042e+00   1.5343035e+01
   3.1920866e-02   4.8950292e-03   2.2319696e-02   4.7776554e-02   9.8822598e+00   1.5259491e+01
   3.1284066e-02   5.2974150e-03   2.7232968e-02   4.6742466e-02   9.4022945e+00   1.4399576e+01
   3.0873000e-02   5.7825972e-03   3.2897276e-02   4.5437606e-02   8.9391186e+00   1.3075628e+01
   3.0749188e-02   6.3557394e-03   3.9340836e-02   4.3903044e-02   8.6033940e+00   1.2922656e+01
   3.0973336e-02   7.0197240e-03   4.6571716e-02   4.2176070e-02   8.0513483e+00   1.2581318e+01
   3.1585624e-02   7.7754166e-03   5.4564290e-02   4.0308938e-02   7.7138702e+00   1.2161341e+01
   3.2613710e-02   8.6213408e-03   6.3263224e-02   3.8359534e-02   7.3880013e+00   1.1348843e+01
   3.4073936e-02   9.5531776e-03   7.2576192e-02   3.6383576e-02   7.0107297e+00   1.0497806e+01
   3.5973818e-02   1.0566132e-02   8.2367852e-02   3.4431936e-02   6.6600976e+00   1.0311944e+01
   3.8306704e-02   1.1650703e-02   9.2440150e-02   3.2545912e-02   6.5324715e+00   9.5953187e+00
   4.1030820e-02   1.2787364e-02   1.0251250e-01   3.0766556e-02   6.7899778e+00   8.4931564e+00
   4.4093416e-02   1.3945139e-02   1.1224402e-01   2.9124258e-02   6.7272133e+00   7.8149088e+00
   4.7464992e-02   1.5077981e-02   1.2123320e-01   2.7643756e-02   6.1109371e+00   7.2056219e+00
   5.1118004e-02   1.6138588e-02   1.2902261e-01   2.6350600e-02   4.8510373e+00   6.8185640e+00
   5.5016130e-02   1.7105084e-02   1.3504457e-01   2.5260316e-02   3.8926035e+00   6.8704011e+00
   5.9130626e-02   1.7999066e-02   1.3868556e-01   2.4377688e-02   3.9115773e+00   6.4209559e+00
   6.3421428e-02   1.8883812e-02   1.3955901e-01   2.3691646e-02   3.8693965e+00   5.2067790e+00
   6.7834342e-02   1.9826925e-02   1.3758453e-01   2.3194328e-02   3.7844130e+00   4.4044464e+00
   7.2305334e-02   2.0879572e-02   1.3298541e-01   2.2894616e-02   3.6754081e+00   4.2501763e+00
   7.6730750e-02   2.2092102e-02   1.2622721e-01   2.2798490e-02   3.7116915e+00   4.0438909e+00
   8.0991218e-02   2.3509994e-02   1.1784258e-01   2.2909788e-02   3.6371373e+00   3.9765432e+00
   8.4972090e-02   2.5165818e-02   1.0838825e-01   2.3237628e-02   4.1387589e+00   3.8903073e+00
   8.8553678e-02   2.7083040e-02   9.8383434e-02   2.3787094e-02   8.7334971e+00   3.3272417e+00
   9.1617738e-02   2.9270660e-02   8.8253340e-02   2.4551166e-02   1.7990915e+01   2.9313283e+00
   9.4040696e-02   3.1718734e-02   7.8347196e-02   2.5507748e-02   3.4399543e+01   2.6552503e+00
   9.5747084e-02   3.4394386e-02   6.8927500e-02   2.6620476e-02   5.7571404e+01   2.2257072e+00
   9.6717698e-02   3.7236984e-02   6.0182512e-02   2.7843024e-02   7.4849558e+01   2.0172909e+00
   9.6954458e-02   4.0159576e-02   5.2231484e-02   2.9114558e-02   8.4221268e+01   1.7998924e+00
   9.6547858e-02   4.3053764e-02   4.5130474e-02   3.0356528e-02   9.3255142e+01   1.5852043e+00
   9.5668806e-02   4.5797934e-02   3.8892432e-02   3.1481896e-02   1.0050090e+02   1.5536435e+00
   9.4468530e-02   4.8263116e-02   3.3491752e-02   3.2412926e-02   1.0551407e+02   1.3962450e+00
   9.3059258e-02   5.0327170e-02   2.8885390e-02   3.3078682e-02   1.0919143e+02   1.1336710e+00
   9.1548556e-02   5.1880504e-02   2.5028170e-02   3.3393306e-02   1.1138479e+02   9.6636191e-01
   9.0030628e-02   5.2831396e-02   2.1870338e-02   3.3296748e-02   1.1330119e+02   9.2879315e-01
   8.8580004e-02   5.3133894e-02   1.9348122e-02   3.2778554e-02   1.1468001e+02   8.9403111e-01
   8.7249854e-02   5.2778356e-02   1.7388208e-02   3.1848812e-02   1.1560088e+02   7.7526009e-01
   8.6041198e-02   5.1782608e-02   1.5932856e-02   3.0558506e-02   1.1589582e+02   7.1914247e-01
   8.4914476e-02   5.0182784e-02   1.4934506e-02   2.8989446e-02   1.1561233e+02   6.8848796e-01
   8.3780054e-02   4.8028406e-02   1.4338985e-02   2.7217394e-02   1.1521519e+02   6.7156677e-01
   8.2490576e-02   4.5425744e-02   1.4090325e-02   2.5314546e-02   1.1458176e+02   7.1525631e-01
   8.0877640e-02   4.2511260e-02   1.4139301e-02   2.3347972e-02   1.1407641e+02   7.3526919e-01
   7.8781728e-02   3.9417886e-02   1.4441081e-02   2.1372944e-02   1.1355391e+02   7.6273960e-01
   7.6158962e-02   3.6279550e-02   1.4945012e-02   1.9429105e-02   1.1309265e+02   6.7779582e-01
   7.3119192e-02   3.3205904e-02   1.5593113e-02   1.7543167e-02   1.1309586e+02   5.3107538e-01
   6.9815836e-02   3.0285914e-02   1.6323992e-02   1.5734608e-02   1.1329593e+02   5.6458658e-01
   6.6385110e-02   2.7591786e-02   1.7071383e-02   1.4025281e-02   1.1351364e+02   5.5126214e-01
   6.2941442e-02   2.5173344e-02   1.7760251e-02   1.2441071e-02   1.1367156e+02   4.8759704e-01
   5.9591120e-02   2.3066790e-02   1.8324956e-02   1.1003615e-02   1.1380232e+02   5.2110434e-01
   5.6425054e-02   2.1294286e-02   1.8733381e-02   9.7337588e-03   1.1398935e+02   5.1673468e-01
   5.3495370e-02   1.9864751e-02   1.8976318e-02   8.6491928e-03   1.1416708e+02   4.3900027e-01
   5.0842730e-02   1.8769173e-02   1.9048377e-02   7.7623820e-03   1.1430118e+02   3.8439635e-01
   4.8510066e-02   1.7979664e-02   1.8948394e-02   7.0833478e-03   1.1449657e+02   4.2449442e-01
   4.6520414e-02   1.7460303e-02   1.8678544e-02   6.6158554e-03   1.1471262e+02   1.9518104e-01
   4.4866814e-02   1.7176725e-02   1.8245197e-02   6.3590228e-03   1.1481002e+02   6.9816342e-01
   4.3524424e-02   1.7109866e-02   1.7667761e-02   6.3098020e-03   1.1489814e+02   2.1767357e+00
   4.2466700e-02   1.7255217e-02   1.6971071e-02   6.4626822e-03   1.1495637e+02   3.6018877e+00
   4.1673088e-02   1.7612662e-02   1.6183817e-02   6.8090174e-03   1.1498726e+02   6.6248824e+00
   4.1128570e-02   1.8183746e-02   1.5341822e-02   7.3354276e-03   1.1508790e+02   1.0030457e+01
   4.0813648e-02   1.8959082e-02   1.4473749e-02   8.0243024e-03   1.1517652e+02   1.2874389e+01
   4.0707494e-02   1.9914358e-02   1.3601250e-02   8.8538310e-03   1.1520088e+02   1.6507421e+01
   4.0793216e-02   2.1019784e-02   1.2744676e-02   9.7986342e-03   1.1520944e+02   1.7399942e+01
   4.1048602e-02   2.2241306e-02   1.1918654e-02   1.0832632e-02   1.1525411e+02   1.6611089e+01
   4.1437904e-02   2.3535222e-02   1.1132723e-02   1.1933421e-02   1.1522967e+02   1.7104783e+01
   4.1908524e-02   2.4843978e-02   1.0393466e-02   1.3082989e-02   1.1503663e+02   1.6465660e+01
   4.2401410e-02   2.6107792e-02   9.7048400e-03   1.4265018e-02   1.1486336e+02   1.5128676e+01
   4.2877972e-02   2.7274244e-02   9.0680878e-03   1.5461157e-02   1.1466368e+02   1.3775064e+01
   4.3330580e-02   2.8291718e-02   8.4851070e-03   1.6640984e-02   1.1428256e+02   1.2314099e+01
   4.3751702e-02   2.9093818e-02   7.9597938e-03   1.7767746e-02   1.1383858e+02   1.1467477e+01
   4.4130468e-02   2.9602864e-02   7.4939184e-03   1.8808261e-02   1.1314446e+02   1.0619574e+01
   4.4477260e-02   2.9781520e-02   7.0855616e-03   1.9722519e-02   1.1233620e+02   9.9279686e+00
   4.4803248e-02   2.9635400e-02   6.7310192e-03   2.0472202e-02   1.1147866e+02   9.5173646e+00
   4.5098334e-02   2.9178748e-02   6.4273488e-03   2.1035100e-02   1.1045024e+02   9.4238107e+00
   4.5326182e-02   2.8456972e-02   6.1704862e-03   2.1405986e-02   1.0952918e+02   9.7114824e+00
   4.5436256e-02   2.7539774e-02   5.9541550e-03   2.1596208e-02   1.0840522e+02   9.7973575e+00
   4.5390418e-02   2.6493908e-02   5.7712072e-03   2.1620206e-02   1.0714381e+02   9.9363650e+00
   4.5163080e-02   2.5380520e-02   5.6139572e-03   2.1498294e-02   1.0603055e+02   1.0318330e+01
   4.4738600e-02   2.4244060e-02   5.4738436e-03   2.1260456e-02   1.0498961e+02   1.0555378e+01
   4.4123088e-02   2.3120324e-02   5.3403812e-03   2.0927594e-02   1.0409394e+02   1.0847338e+01
   4.3369986e-02   2.2043866e-02   5.2073586e-03   2.0511198e-02   1.0304426e+02   1.1414163e+01
   4.2573698e-02   2.1041488e-02   5.0763702e-03   2.0029104e-02   1.0188674e+02   1.2081063e+01
   4.1809450e-02   2.0129874e-02   4.9512054e-03   1.9509300e-02   1.0089851e+02   1.2640630e+01
   4.1106832e-02   1.9312455e-02   4.8347312e-03   1.8975862e-02   9.9964191e+01   1.2998218e+01
   4.0469142e-02   1.8588186e-02   4.7285098e-03   1.8443784e-02   9.8806194e+01   1.3253918e+01
   3.9893280e-02   1.7951316e-02   4.6330848e-03   1.7932939e-02   9.7492110e+01   1.3466672e+01
   3.9365858e-02   1.7385721e-02   4.5472218e-03   1.7469006e-02   9.6378573e+01   1.3578340e+01
   3.8855724e-02   1.6879163e-02   4.4691894e-03   1.7069365e-02   9.5357704e+01   1.3662676e+01
   3.8345774e-02   1.6426307e-02   4.3982550e-03   1.6741913e-02   9.4072064e+01   1.3768180e+01
   3.7834146e-02   1.6018008e-02   4.3325028e-03   1.6498339e-02   9.2520289e+01   1.3819328e+01
   3.7304572e-02   1.5640005e-02   4.2705882e-03   1.6352958e-02   9.1246501e+01   1.3849439e+01
   3.6734114e-02   1.5291025e-02   4.2147378e-03   1.6308936e-02   9.0071306e+01   1.3898385e+01
   3.6105974e-02   1.4988395e-02   4.1694726e-03   1.6353220e-02   8.8701335e+01   1.3897852e+01
   3.5435500e-02   1.4744170e-02   4.1393936e-03   1.6462371e-02   8.7395884e+01   1.3915453e+01
   3.4773896e-02   1.4567426e-02   4.1301524e-03   1.6615998e-02   8.5986517e+01   1.3983920e+01
   3.4168492e-02   1.4474780e-02   4.1488576e-03   1.6796967e-02   8.4722010e+01   1.3964609e+01
   3.3645390e-02   1.4480857e-02   4.2014844e-03   1.6980378e-02   8.3596432e+01   1.3982650e+01
   3.3213430e-02   1.4593509e-02   4.2933530e-03   1.7132097e-02   8.2531228e+01   1.3988689e+01
   3.2872906e-02   1.4816356e-02   4.4302004e-03   1.7213401e-02   8.1719773e+01   1.3962853e+01
   3.2604794e-02   1.5158615e-02   4.6178484e-03   1.7188811e-02   8.0582677e+01   1.4011659e+01
   3.2365222e-02   1.5640034e-02   4.8609144e-03   1.7026815e-02   7.9371161e+01   1.3952168e+01
   3.2111408e-02   1.6285474e-02   5.1628146e-03   1.6706195e-02   7.8406193e+01   1.3971165e+01
   3.1807630e-02   1.7116865e-02   5.5283862e-03   1.6231363e-02   7.7003086e+01   1.3938840e+01
   3.1425218e-02   1.8156091e-02   5.9638102e-03   1.5619639e-02   7.5162605e+01   1.3910393e+01
   3.0961020e-02   1.9430805e-02   6.4761578e-03   1.4886560e-02   7.3391845e+01   1.3838420e+01
   3.0432230e-02   2.0969530e-02   7.0714482e-03   1.4058116e-02   7.1760957e+01   1.3488621e+01
   2.9858692e-02   2.2792938e-02   7.7570274e-03   1.3172169e-02   7.0204288e+01   1.3379341e+01
   2.9256642e-02   2.4906458e-02   8.5466990e-03   1.2261757e-02   6.8810511e+01   1.2621665e+01
   2.8631176e-02   2.7314602e-02   9.4550254e-03   1.1349768e-02   6.7077117e+01   1.1653792e+01
   2.7981408e-02   3.0034970e-02   1.0492904e-02   1.0454939e-02   6.4888116e+01   1.1132903e+01
   2.7302484e-02   3.3083788e-02   1.1670414e-02   9.5945476e-03   6.3038930e+01   1.0070439e+01
   2.6584192e-02   3.6456340e-02   1.2998391e-02   8.7823734e-03   6.1075210e+01   9.5862435e+00
   2.5830744e-02   4.0119590e-02   1.4482891e-02   8.0245206e-03   5.8640706e+01   9.4354090e+00
   2.5055462e-02   4.4006198e-02   1.6120820e-02   7.3227360e-03   5.6462218e+01   9.0655451e+00
   2.4264002e-02   4.8015072e-02   1.7903446e-02   6.6812484e-03   5.3573693e+01   9.1642620e+00
   2.3467330e-02   5.2014138e-02   1.9818191e-02   6.1045950e-03   5.0088158e+01   8.9551523e+00
   2.2684574e-02   5.5839994e-02   2.1848606e-02   5.5954126e-03   4.7949144e+01   8.5473282e+00
   2.1937820e-02   5.9325186e-02   2.3968720e-02   5.1533554e-03   4.6209306e+01   8.3018494e+00
   2.1249244e-02   6.2298504e-02   2.6137190e-02   4.7741690e-03   4.3514059e+01   8.1151818e+00
   2.0633240e-02   6.4621466e-02   2.8305584e-02   4.4540020e-03   3.9850391e+01   7.9015190e+00
   2.0099112e-02   6.6279256e-02   3.0431858e-02   4.1897560e-03   3.5591342e+01   7.4227999e+00
   1.9645231e-02   6.7330896e-02   3.2470376e-02   3.9761344e-03   3.2261538e+01   7.4630090e+00
   1.9250917e-02   6.7806890e-02   3.4358722e-02   3.8060368e-03   2.9564940e+01   7.9269783e+00
   1.8890893e-02   6.7702064e-02   3.6031950e-02   3.6717610e-03   2.6513173e+01   7.9395830e+00
   1.8545594e-02   6.7002166e-02   3.7429670e-02   3.5665374e-03   2.3868312e+01   7.8864316e+00
   1.8194905e-02   6.5679222e-02   3.8489730e-02   3.4855646e-03   2.1159123e+01   7.9340282e+00
   1.7821168e-02   6.3725442e-02   3.9122008e-02   3.4252180e-03   1.8461854e+01   7.8948561e+00
   1.7418658e-02   6.1231042e-02   3.9235074e-02   3.3815622e-03   1.6242607e+01   7.8962822e+00
   1.6992164e-02   5.8348124e-02   3.8817996e-02   3.3517510e-03   1.3698101e+01   7.9085904e+00
   1.6553686e-02   5.5222322e-02   3.7908092e-02   3.3347328e-03   1.1632736e+01   7.8126788e+00
   1.6117839e-02   5.1979442e-02   3.6555242e-02   3.3290200e-03   1.0101348e+01   7.8416559e+00
   1.5698600e-02   4.8718108e-02   3.4854676e-02   3.3331032e-03   9.0360228e+00   8.0896964e+00
   1.5306964e-02   4.5517446e-02   3.2916210e-02   3.3459966e-03   8.3401235e+00   8.1075350e+00
   1.4945611e-02   4.2428046e-02   3.0825888e-02   3.3685422e-03   7.7491437e+00   8.1558139e+00
   1.4611623e-02   3.9467498e-02   2.8656762e-02   3.4041588e-03   7.5051634e+00   8.2507770e+00
   1.4297697e-02   3.6638328e-02   2.6494170e-02   3.4558892e-03   5.8877009e+00   8.2095119e+00
   1.3987657e-02   3.3929674e-02   2.4432496e-02   3.5250112e-03   4.7993156e+00   8.2579918e+00
   1.3661661e-02   3.1329722e-02   2.2549192e-02   3.6102948e-03   4.9166994e+00   8.0695448e+00
   1.3303100e-02   2.8853028e-02   2.0898652e-02   3.7080690e-03   3.7983337e+00   8.2409637e+00
   1.2900430e-02   2.6531810e-02   1.9528745e-02   3.8142280e-03   3.3049642e+00   8.2474622e+00
   1.2447178e-02   2.4390870e-02   1.8491137e-02   3.9244844e-03   3.3964475e+00   8.2816778e+00
   1.1934334e-02   2.2441486e-02   1.7831981e-02   4.0334024e-03   3.1376420e+00   8.9519712e+00
   1.1357267e-02   2.0680208e-02   1.7591036e-02   4.1343100e-03   3.1170039e+00   1.2240068e+01
   1.0730430e-02   1.9095486e-02   1.7800385e-02   4.2211890e-03   3.0364936e+00   2.5778851e+01
   1.0078592e-02   1.7675471e-02   1.8485752e-02   4.2898556e-03   3.1963376e+00   4.4585242e+01
   9.4264618e-03   1.6407165e-02   1.9676414e-02   4.3372648e-03   3.2023937e+00   5.9916026e+01
   8.7940818e-03   1.5275624e-02   2.1404988e-02   4.3605118e-03   3.0222887e+00   7.5608144e+01
   8.1922712e-03   1.4255988e-02   2.3706790e-02   4.3565782e-03   2.8568115e+00   8.9137159e+01
   7.6302402e-03   1.3321018e-02   2.6608532e-02   4.3263452e-03   2.5673413e+00   9.7080950e+01
   7.1237120e-03   1.2463915e-02   3.0129936e-02   4.2749468e-03   2.5977257e+00   1.0227468e+02
   6.6899118e-03   1.1693524e-02   3.4302658e-02   4.2067566e-03   2.5976400e+00   1.0598125e+02
   6.3425842e-03   1.1023219e-02   3.9165184e-02   4.1253640e-03   2.3326838e+00   1.0850719e+02
   6.0974544e-03   1.0464319e-02   4.4741732e-02   4.0345630e-03   2.3026233e+00   1.0968924e+02
   5.9758124e-03   1.0018646e-02   5.1025052e-02   3.9376734e-03   2.3240518e+00   1.1031748e+02
   5.9985440e-03   9.6814824e-03   5.7984232e-02   3.8373504e-03   2.3111142e+00   1.1074173e+02
   6.1842430e-03   9.4418022e-03   6.5568066e-02   3.7355008e-03   2.5168715e+00   1.1079325e+02
   6.5536614e-03   9.2822270e-03   7.3694606e-02   3.6334642e-03   2.3040637e+00   1.1088920e+02
   7.1270706e-03   9.1780600e-03   8.2246580e-02   3.5320692e-03   2.0215173e+00   1.1063380e+02
   7.9210774e-03   9.1017316e-03   9.1045142e-02   3.4316014e-03   2.2331698e+00   1.1020783e+02
   8.9461714e-03   9.0282492e-03   9.9866772e-02   3.3307208e-03   2.5926545e+00   1.1016527e+02
   1.0205626e-02   8.9325474e-03   1.0851256e-01   3.2281414e-03   2.8146311e+00   1.1012741e+02
   1.1699451e-02   8.8035314e-03   1.1679799e-01   3.1253470e-03   2.5699684e+00   1.0995713e+02
   1.3421879e-02   8.6488702e-03   1.2446420e-01   3.0246276e-03   2.4634793e+00   1.0991958e+02
   1.5370849e-02   8.4859476e-03   1.3120159e-01   2.9270092e-03   2.5835100e+00   1.1015850e+02
   1.7552067e-02   8.3435358e-03   1.3677191e-01   2.8332386e-03   2.6295540e+00   1.1059759e+02
   1.9962297e-02   8.2521870e-03   1.4097386e-01   2.7439850e-03   2.4652208e+00   1.1111585e+02
   2.2588652e-02   8.2347206e-03   1.4354805e-01   2.6597256e-03   2.0731982e+00   1.1160559e+02
   2.5408620e-02   8.3053778e-03   1.4423851e-01   2.5823536e-03   2.2734511e+00   1.1200737e+02
   2.8383022e-02   8.4670054e-03   1.4292477e-01   2.5140254e-03   2.3446395e+00   1.1264248e+02
   3.1450906e-02   8.7138030e-03   1.3965015e-01   2.4565892e-03   2.0991746e+00   1.1338985e+02
   3.4535998e-02   9.0367878e-03   1.3459748e-01   2.4133802e-03   1.9990592e+00   1.1399211e+02
   3.7554754e-02   9.4277240e-03   1.2811832e-01   2.3868802e-03   1.5198420e+00   1.1455719e+02
   4.0423210e-02   9.8794856e-03   1.2062370e-01   2.3766832e-03   1.4808010e+00   1.1499724e+02
   4.3090800e-02   1.0382218e-02   1.1244466e-01   2.3807994e-03   7.6352571e-01   1.1532504e+02
   4.5536868e-02   1.0918939e-02   1.0386823e-01   2.3961184e-03   8.2986427e-01   1.1558038e+02
   4.7744696e-02   1.1466679e-02   9.5170036e-02   2.4188148e-03   3.8981737e+00   1.1586507e+02
   4.9708128e-02   1.1999030e-02   8.6598482e-02   2.4460946e-03   6.0753108e+00   1.1614825e+02
   5.1424582e-02   1.2490137e-02   7.8335776e-02   2.4764152e-03   8.2775846e+00   1.1630954e+02
   5.2882538e-02   1.2927758e-02   7.0482914e-02   2.5086530e-03   1.0472485e+01   1.1646062e+02
   5.4050062e-02   1.3306252e-02   6.3111168e-02   2.5417904e-03   1.0098793e+01   1.1656313e+02
   5.4869060e-02   1.3617522e-02   5.6287650e-02   2.5744996e-03   1.0072111e+01   1.1654799e+02
   5.5285112e-02   1.3866141e-02   5.0056786e-02   2.6060200e-03   1.0059455e+01   1.1644991e+02
   5.5264000e-02   1.4065967e-02   4.4412828e-02   2.6361278e-03   8.8490159e+00   1.1636626e+02
   5.4803382e-02   1.4231683e-02   3.9317486e-02   2.6646694e-03   6.7840456e+00   1.1625410e+02
   5.3959378e-02   1.4380613e-02   3.4743290e-02   2.6923896e-03   5.3103019e+00   1.1599237e+02
   5.2811852e-02   1.4527586e-02   3.0668680e-02   2.7202582e-03   5.2059490e+00   1.1555507e+02
   5.1434516e-02   1.4679440e-02   2.7050766e-02   2.7483594e-03   4.4979821e+00   1.1506971e+02
   4.9889920e-02   1.4831999e-02   2.3822684e-02   2.7756938e-03   4.0597957e+00   1.1454727e+02
   4.8221688e-02   1.4971903e-02   2.0933592e-02   2.8016390e-03   4.0113252e+00   1.1378580e+02
   4.6499818e-02   1.5075957e-02   1.8362890e-02   2.8272074e-03   3.8186749e+00   1.1294605e+02
   4.4822164e-02   1.5119120e-02   1.6093297e-02   2.8536046e-03   4.0763402e+00   1.1212147e+02
   4.3272462e-02   1.5084418e-02   1.4117509e-02   2.8813960e-03   4.1099102e+00   1.1129973e+02
   4.1913702e-02   1.4959540e-02   1.2436830e-02   2.9113040e-03   4.5392814e+00   1.1028217e+02
   4.0785318e-02   1.4745113e-02   1.1044410e-02   2.9446104e-03   5.3162790e+00   1.0906051e+02
   3.9896776e-02   1.4454757e-02   9.9300636e-03   2.9821122e-03   5.5907361e+00   1.0792772e+02
   3.9224216e-02   1.4097958e-02   9.0836854e-03   3.0222438e-03   5.7281901e+00   1.0657034e+02
   3.8734254e-02   1.3675574e-02   8.4966196e-03   3.0614350e-03   5.9381639e+00   1.0507267e+02
   3.8394950e-02   1.3187878e-02   8.1591520e-03   3.0967172e-03   6.4311459e+00   1.0362435e+02
   3.8167242e-02   1.2641891e-02   8.0600324e-03   3.1260544e-03   6.9199761e+00   1.0209811e+02
   3.8011902e-02   1.2040626e-02   8.1895288e-03   3.1466856e-03   7.1203894e+00   1.0029374e+02
   3.7879226e-02   1.1381651e-02   8.5344890e-03   3.1550642e-03   7.4627814e+00   9.8364542e+01
   3.7720936e-02   1.0675256e-02   9.0782662e-03   3.1470082e-03   8.0520748e+00   9.6954469e+01
   3.7514020e-02   9.9442970e-03   9.8035386e-03   3.1194106e-03   8.4222857e+00   9.5376496e+01
   3.7248132e-02   9.2182356e-03   1.0689207e-02   3.0721694e-03   8.4871873e+00   9.3637701e+01
   3.6909066e-02   8.5256328e-03   1.1707437e-02   3.0048104e-03   8.6758138e+00   9.2268692e+01
   3.6483130e-02   7.8843070e-03   1.2824480e-02   2.9172712e-03   8.8874885e+00   9.0668288e+01
   3.5975154e-02   7.3028480e-03   1.4003847e-02   2.8152608e-03   9.0233020e+00   8.9200332e+01
   3.5406286e-02   6.7835040e-03   1.5201009e-02   2.7085732e-03   9.2220249e+00   8.7484271e+01
   3.4796004e-02   6.3264206e-03   1.6357418e-02   2.6101218e-03   9.5739289e+00   8.5408293e+01
   3.4152410e-02   5.9303878e-03   1.7403284e-02   2.5382316e-03   9.8572564e+00   8.3994967e+01
   3.3482516e-02   5.5888346e-03   1.8255549e-02   2.5136902e-03   9.8276408e+00   8.2400909e+01
   3.2798440e-02   5.2907762e-03   1.8831356e-02   2.5563944e-03   9.8614566e+00   8.0404814e+01
   3.2097960e-02   5.0261930e-03   1.9072348e-02   2.6871254e-03   9.9861703e+00   7.8992635e+01
   3.1374390e-02   4.7896108e-03   1.8958977e-02   2.9305688e-03   1.0083731e+01   7.7701049e+01
   3.0639042e-02   4.5781998e-03   1.8519560e-02   3.3151434e-03   1.0194838e+01   7.5996305e+01
   2.9916592e-02   4.3905666e-03   1.7810034e-02   3.8711918e-03   1.0198067e+01   7.4862088e+01
   2.9246706e-02   4.2253182e-03   1.6890498e-02   4.6304184e-03   1.0222479e+01   7.3807353e+01
   2.8675928e-02   4.0787350e-03   1.5824023e-02   5.6242182e-03   1.0286703e+01   7.1825388e+01
   2.8232266e-02   3.9440704e-03   1.4671598e-02   6.8809032e-03   1.0284380e+01   7.0148782e+01
   2.7916180e-02   3.8126898e-03   1.3484878e-02   8.4242236e-03   1.0294707e+01   6.8343698e+01
   2.7710322e-02   3.6782456e-03   1.2306856e-02   1.0272540e-02   1.0294551e+01   6.6587022e+01
   2.7585768e-02   3.5371388e-03   1.1179582e-02   1.2435910e-02   1.0286561e+01   6.5145468e+01
   2.7514066e-02   3.3902378e-03   1.0144494e-02   1.4914770e-02   1.0311371e+01   6.3548103e+01
   2.7485346e-02   3.2449974e-03   9.2359748e-03   1.7699131e-02   1.0282754e+01   6.2611075e+01
   2.7494634e-02   3.1103214e-03   8.4818892e-03   2.0763350e-02   1.0213458e+01   6.1265605e+01
   2.7525314e-02   2.9936886e-03   7.9060914e-03   2.4075062e-02   1.0128451e+01   6.0229709e+01
   2.7564718e-02   2.9002754e-03   7.5298842e-03   2.7603792e-02   9.9477375e+00   5.9133829e+01
   2.7603794e-02   2.8322100e-03   7.3708862e-03   3.1308448e-02   9.8674896e+00   5.7034451e+01
   2.7618392e-02   2.7908922e-03   7.4409610e-03   3.5126704e-02   9.9797312e+00   5.5421994e+01
   2.7598262e-02   2.7775174e-03   7.7503160e-03   3.8970430e-02   9.9351725e+00   5.3745538e+01
   2.7565520e-02   2.7912528e-03   8.3128262e-03   4.2742562e-02   9.7457996e+00   5.2801323e+01
   2.7557396e-02   2.8296424e-03   9.1424732e-03   4.6360442e-02   9.6581237e+00   5.1807774e+01
   2.7634606e-02   2.8903268e-03   1.0249027e-02   4.9744944e-02   9.5851334e+00   4.9703558e+01
   2.7859738e-02   2.9713690e-03   1.1646408e-02   5.2812724e-02   9.5596539e+00   4.7666194e+01
   2.8275026e-02   3.0713882e-03   1.3358251e-02   5.5483516e-02   9.4960492e+00   4.5366859e+01
   2.8912444e-02   3.1875164e-03   1.5411139e-02   5.7669104e-02   8.9970761e+00   4.3270562e+01
   2.9786110e-02   3.3129192e-03   1.7830405e-02   5.9280940e-02   8.6043862e+00   4.1067948e+01
   3.0888882e-02   3.4401724e-03   2.0649876e-02   6.0269552e-02   8.6424368e+00   3.8514127e+01
   3.2205384e-02   3.5638846e-03   2.3916450e-02   6.0629760e-02   8.5333558e+00   3.5616771e+01
   3.3723066e-02   3.6781252e-03   2.7671026e-02   6.0385674e-02   8.4995875e+00   3.2102379e+01
   3.5422990e-02   3.7798654e-03   3.1943276e-02   5.9580074e-02   8.3278069e+00   2.8396519e+01
   3.7304014e-02   3.8758176e-03   3.6758308e-02   5.8242380e-02   7.9232190e+00   2.5624275e+01
   3.9412832e-02   3.9801586e-03   4.2133926e-02   5.6385480e-02   7.6996628e+00   2.2902388e+01
   4.1798128e-02   4.1066986e-03   4.8070666e-02   5.4038450e-02   7.0506096e+00   1.8687340e+01
   4.4479052e-02   4.2660182e-03   5.4531090e-02   5.1254862e-02   6.2639915e+00   1.5827721e+01
   4.7456884e-02   4.4664484e-03   6.1445752e-02   4.8114830e-02   5.7282899e+00   1.4195297e+01
   5.0726090e-02   4.7132168e-03   6.8728550e-02   4.4724638e-02   5.0790036e+00   1.2938642e+01
   5.4264802e-02   5.0102570e-03   7.6271708e-02   4.1190462e-02   4.6349015e+00   1.2444725e+01
   5.8027642e-02   5.3620510e-03   8.3913096e-02   3.7604758e-02   4.5997853e+00   1.1648053e+01
   6.1994832e-02   5.7740106e-03   9.1413728e-02   3.4058578e-02   4.5502533e+00   1.1165124e+01
   6.6166982e-02   6.2538022e-03   9.8491386e-02   3.0638934e-02   4.5371960e+00   1.0313250e+01
   7.0507102e-02   6.8103292e-03   1.0484789e-01   2.7409238e-02   4.3055344e+00   9.4455437e+00
   7.4936216e-02   7.4522688e-03   1.1016582e-01   2.4408380e-02   3.5523959e+00   8.6238979e+00
   7.9331600e-02   8.1868240e-03   1.1405157e-01   2.1667644e-02   3.5066159e+00   7.5640271e+00
   8.3543574e-02   9.0242124e-03   1.1611041e-01   1.9217568e-02   3.2224345e+00   7.0974361e+00
   8.7407714e-02   9.9769104e-03   1.1614584e-01   1.7080091e-02   3.1449090e+00   6.3092742e+00
   9.0755018e-02   1.1051195e-02   1.1414700e-01   1.5272379e-02   3.6714844e+00   5.8309283e+00
   9.3501266e-02   1.2248648e-02   1.1027870e-01   1.3813290e-02   3.2990332e+00   5.6627413e+00
   9.5671414e-02   1.3565318e-02   1.0489239e-01   1.2711870e-02   4.8489926e+00   5.2994899e+00
   9.7283212e-02   1.4985961e-02   9.8388036e-02   1.1963342e-02   9.1224225e+00   5.1272944e+00
   9.8286020e-02   1.6485241e-02   9.1171734e-02   1.1552106e-02   1.7770269e+01   4.9303433e+00
   9.8623792e-02   1.8024321e-02   8.3646016e-02   1.1453003e-02   2.9685383e+01   5.0820100e+00
   9.8271334e-02   1.9545609e-02   7.6146420e-02   1.1638387e-02   4.4817776e+01   4.9955952e+00
   9.7242290e-02   2.0987064e-02   6.8918188e-02   1.2080842e-02   6.4964528e+01   4.5022341e+00
   9.5597616e-02   2.2286806e-02   6.2124436e-02   1.2749033e-02   7.9488726e+01   4.0002042e+00
   9.3385114e-02   2.3380118e-02   5.5869300e-02   1.3604100e-02   8.8168929e+01   3.3741995e+00
   9.0585846e-02   2.4212694e-02   5.0206288e-02   1.4600114e-02   9.6309627e+01   2.6200002e+00
   8.7157156e-02   2.4740286e-02   4.5154002e-02   1.5684088e-02   1.0146946e+02   2.0408988e+00
   8.3102688e-02   2.4943864e-02   4.0705390e-02   1.6799236e-02   1.0539024e+02   2.0163798e+00
   7.8478262e-02   2.4840110e-02   3.6813412e-02   1.7889994e-02   1.0826949e+02   1.6320347e+00
   7.3381734e-02   2.4458382e-02   3.3410836e-02   1.8896888e-02   1.0988479e+02   1.3782993e+00
   6.7948854e-02   2.3831446e-02   3.0437404e-02   1.9767400e-02   1.1136793e+02   1.5065294e+00
   6.2340136e-02   2.2985276e-02   2.7834618e-02   2.0468110e-02   1.1244923e+02   1.0721862e+00
   5.6741022e-02   2.1945128e-02   2.5541856e-02   2.0965636e-02   1.1304337e+02   9.3376125e-01
   5.1331464e-02   2.0749920e-02   2.3509360e-02   2.1227590e-02   1.1326519e+02   9.5371425e-01
   4.6238724e-02   1.9442060e-02   2.1706170e-02   2.1239264e-02   1.1312756e+02   8.0149256e-01
   4.1535780e-02   1.8072311e-02   2.0109626e-02   2.0998738e-02   1.1267156e+02   7.9778879e-01
   3.7252070e-02   1.6696956e-02   1.8697995e-02   2.0511330e-02   1.1228789e+02   7.0457117e-01
   3.3370022e-02   1.5363673e-02   1.7458975e-02   1.9791923e-02   1.1195753e+02   6.8881747e-01
   2.9840578e-02   1.4114410e-02   1.6386614e-02   1.8875147e-02   1.1165065e+02   7.4921201e-01
   2.6596700e-02   1.2983002e-02   1.5470753e-02   1.7808426e-02   1.1139373e+02   8.2183032e-01
   2.3585180e-02   1.1992200e-02   1.4703077e-02   1.6633885e-02   1.1141600e+02   7.3068624e-01
   2.0811454e-02   1.1159923e-02   1.4078758e-02   1.5395331e-02   1.1152414e+02   6.0629637e-01
   1.8312639e-02   1.0501988e-02   1.3588627e-02   1.4141229e-02   1.1147302e+02   6.1004732e-01
   1.6119826e-02   1.0026327e-02   1.3215080e-02   1.2912418e-02   1.1161767e+02   5.9547602e-01
   1.4252555e-02   9.7294098e-03   1.2931231e-02   1.1736526e-02   1.1177974e+02   6.2395892e-01
   1.2720360e-02   9.5985258e-03   1.2709167e-02   1.0631256e-02   1.1198883e+02   4.5045861e-01
   1.1533340e-02   9.6151720e-03   1.2528418e-02   9.6117064e-03   1.1227187e+02   3.7938612e-01
   1.0698202e-02   9.7544154e-03   1.2374043e-02   8.6917960e-03   1.1250367e+02   4.6430300e-01
   1.0213859e-02   9.9842168e-03   1.2226878e-02   7.8796188e-03   1.1271294e+02   5.0047703e-01
   1.0074862e-02   1.0274319e-02   1.2060170e-02   7.1776066e-03   1.1273192e+02   5.0369625e-01
   1.0271566e-02   1.0599138e-02   1.1843963e-02   6.5879050e-03   1.1266599e+02   5.3478178e-01
   1.0788291e-02   1.0931172e-02   1.1551615e-02   6.1131416e-03   1.1247043e+02   1.3754337e+00
   1.1600042e-02   1.1241346e-02   1.1174718e-02   5.7557052e-03   1.1216160e+02   2.5456230e+00
   1.2674257e-02   1.1507708e-02   1.0725208e-02   5.5181088e-03   1.1189459e+02   4.3348553e+00
   1.3970593e-02   1.1720193e-02   1.0224410e-02   5.4009700e-03   1.1156746e+02   7.3685741e+00
   1.5441352e-02   1.1875236e-02   9.6937212e-03   5.4018634e-03   1.1127853e+02   1.0341214e+01
   1.7031444e-02   1.1971425e-02   9.1492876e-03   5.5163226e-03   1.1087432e+02   1.2457997e+01
[truncated: 16,504,842 more chars]
