# Supplementary material for: Reflex Control of Robotic Gait Using Human Walking Data
Source: PLoS One. 2014 Oct 27;9(10):e109959. doi: 10.1371/journal.pone.0109959 (PMC4210155; doi:10.1371/journal.pone.0109959)
Supplement: Data S18 — Subject G. (GZ) [file pone.0109959.s035.gz › Data_S18.dat]

   0.0000000e+00   1.2980142e-02   0.0000000e+00   0.0000000e+00   4.5503806e+00   7.9187671e-01
   4.8473888e-03   1.7563721e-02   7.5597914e-04   1.3738686e-03   3.9757719e+00   8.1534726e-01
   9.5415762e-03   2.2336464e-02   1.4730302e-03   2.6835784e-03   3.3923473e+00   8.2043853e-01
   1.4016051e-02   2.7204174e-02   2.1423178e-03   3.9030658e-03   3.7677775e+00   8.0929497e-01
   1.8290832e-02   3.2187942e-02   2.7704918e-03   5.0265576e-03   3.8202444e+00   7.9999480e-01
   2.2256868e-02   3.7134444e-02   3.3491658e-03   6.0208626e-03   3.0590713e+00   7.9594869e-01
   2.5983722e-02   4.2130734e-02   3.8990164e-03   6.9125822e-03   2.3364958e+00   8.1297063e-01
   2.9363800e-02   4.7049236e-02   4.4180610e-03   7.7003482e-03   2.2611957e+00   8.1821067e-01
   3.2414810e-02   5.1881658e-02   4.9255356e-03   8.4214954e-03   2.0845212e+00   7.9881115e-01
   3.5086830e-02   5.6515448e-02   5.4305384e-03   9.0979824e-03   1.8689052e+00   8.2337043e-01
   3.7352868e-02   6.0840970e-02   5.9455768e-03   9.7533790e-03   1.9112245e+00   8.3274628e-01
   3.9265862e-02   6.4873178e-02   6.4913134e-03   1.0419189e-02   1.8217786e+00   7.9553600e-01
   4.0844862e-02   6.8622462e-02   7.0787434e-03   1.1109928e-02   1.5966055e+00   7.8160810e-01
   4.2172914e-02   7.2172296e-02   7.7276886e-03   1.1853640e-02   1.4017634e+00   8.0816444e-01
   4.3267824e-02   7.5486950e-02   8.4513654e-03   1.2659767e-02   1.4222905e+00   8.2119454e-01
   4.4156410e-02   7.8535898e-02   9.2672814e-03   1.3536339e-02   1.4345929e+00   7.9433407e-01
   4.4845746e-02   8.1330798e-02   1.0189140e-02   1.4487993e-02   1.3447612e+00   7.9720249e-01
   4.5312016e-02   8.3887782e-02   1.1225945e-02   1.5518030e-02   1.1611457e+00   7.9512337e-01
   4.5556508e-02   8.6238812e-02   1.2392946e-02   1.6628874e-02   1.0303525e+00   7.7692773e-01
   4.5571696e-02   8.8411816e-02   1.3702444e-02   1.7808502e-02   1.0616301e+00   7.8448854e-01
   4.5358496e-02   9.0430066e-02   1.5162230e-02   1.9047023e-02   1.0312552e+00   7.8808503e-01
   4.4912554e-02   9.2270956e-02   1.6774369e-02   2.0330938e-02   1.0343768e+00   8.0160719e-01
   4.4247106e-02   9.3947410e-02   1.8541242e-02   2.1637114e-02   1.0689159e+00   8.0588369e-01
   4.3380872e-02   9.5464634e-02   2.0461518e-02   2.2928404e-02   1.0522411e+00   8.0179702e-01
   4.2348640e-02   9.6769190e-02   2.2522356e-02   2.4157772e-02   1.0607399e+00   7.7961175e-01
   4.1210920e-02   9.7809114e-02   2.4698272e-02   2.5279470e-02   1.0561403e+00   7.6562574e-01
   4.0019336e-02   9.8580844e-02   2.6955512e-02   2.6249332e-02   1.0369986e+00   7.8559194e-01
   3.8841796e-02   9.9162934e-02   2.9262034e-02   2.7008030e-02   1.0272712e+00   7.9314748e-01
   3.7757424e-02   9.9625446e-02   3.1576250e-02   2.7491376e-02   1.0406937e+00   8.1499111e-01
   3.6848574e-02   9.9975438e-02   3.3835704e-02   2.7670582e-02   1.0484767e+00   7.7976732e-01
   3.6191380e-02   1.0020555e-01   3.5967078e-02   2.7542150e-02   1.0339179e+00   7.7936093e-01
   3.5846148e-02   1.0030069e-01   3.7904414e-02   2.7125494e-02   1.0356377e+00   7.9623533e-01
   3.5873792e-02   1.0020341e-01   3.9591024e-02   2.6463566e-02   1.0404372e+00   7.5537129e-01
   3.6322366e-02   9.9821102e-02   4.0967326e-02   2.5601850e-02   1.0309625e+00   8.0629321e-01
   3.7231988e-02   9.9071510e-02   4.1991278e-02   2.4588508e-02   1.0225832e+00   7.6326777e-01
   3.8651224e-02   9.7888566e-02   4.2656502e-02   2.3469118e-02   1.0359676e+00   8.1097429e-01
   4.0640870e-02   9.6222028e-02   4.2959686e-02   2.2293854e-02   1.0358494e+00   8.2357115e-01
   4.3264946e-02   9.4056818e-02   4.2885992e-02   2.1114066e-02   1.0380094e+00   7.5976348e-01
   4.6567270e-02   9.1400488e-02   4.2452598e-02   1.9964613e-02   1.0645537e+00   8.4900450e-01
   5.0583202e-02   8.8249588e-02   4.1717322e-02   1.8868663e-02   1.0511038e+00   7.4350424e-01
   5.5346536e-02   8.4586460e-02   4.0729972e-02   1.7841721e-02   1.0519382e+00   8.5142465e-01
   6.0879758e-02   8.0407816e-02   3.9531788e-02   1.6896930e-02   1.0622655e+00   7.1132150e-01
   6.7184702e-02   7.5761760e-02   3.8188410e-02   1.6047080e-02   1.0265881e+00   7.0614613e-01
   7.4223630e-02   7.0755900e-02   3.6773610e-02   1.5297431e-02   1.0348437e+00   7.3076461e-01
   8.1938494e-02   6.5523434e-02   3.5336248e-02   1.4650254e-02   1.0576638e+00   4.5425611e-01
   9.0254790e-02   6.0179672e-02   3.3901008e-02   1.4113529e-02   1.0427520e+00   8.0716509e-01
   9.9059278e-02   5.4821066e-02   3.2485686e-02   1.3696783e-02   1.0441891e+00   4.6485668e-01
   1.0818311e-01   4.9566946e-02   3.1108614e-02   1.3403810e-02   1.0403851e+00   7.6338911e+00
   1.1737792e-01   4.4545698e-02   2.9777990e-02   1.3232136e-02   1.0259618e+00   2.6804908e+01
   1.2636034e-01   3.9852302e-02   2.8477290e-02   1.3177607e-02   1.0351979e+00   4.6491789e+01
   1.3483546e-01   3.5555020e-02   2.7177806e-02   1.3236646e-02   1.0280601e+00   6.2889655e+01
   1.4247638e-01   3.1701774e-02   2.5867236e-02   1.3403547e-02   1.0238121e+00   7.7711750e+01
   1.4890912e-01   2.8312150e-02   2.4545488e-02   1.3669169e-02   1.0315413e+00   8.9664630e+01
   1.5370096e-01   2.5378200e-02   2.3201154e-02   1.4019942e-02   1.0186218e+00   9.7658153e+01
   1.5651582e-01   2.2876510e-02   2.1828174e-02   1.4434246e-02   1.0252442e+00   1.0246264e+02
   1.5722304e-01   2.0777698e-02   2.0442952e-02   1.4880033e-02   1.0217785e+00   1.0642061e+02
   1.5590493e-01   1.9041800e-02   1.9064240e-02   1.5317882e-02   1.0185255e+00   1.0969200e+02
   1.5287925e-01   1.7619060e-02   1.7710786e-02   1.5707600e-02   1.0364798e+00   1.1231046e+02
   1.4852257e-01   1.6466108e-02   1.6409489e-02   1.6025074e-02   1.0307617e+00   1.1453928e+02
   1.4316819e-01   1.5551009e-02   1.5189374e-02   1.6274945e-02   1.0212462e+00   1.1618846e+02
   1.3715751e-01   1.4848525e-02   1.4075677e-02   1.6475865e-02   1.0291995e+00   1.1756668e+02
   1.3081706e-01   1.4352121e-02   1.3086246e-02   1.6640480e-02   1.0572624e+00   1.1874555e+02
   1.2443622e-01   1.4069768e-02   1.2231318e-02   1.6774552e-02   1.0481527e+00   1.1966112e+02
   1.1824130e-01   1.4006716e-02   1.1512099e-02   1.6886897e-02   1.0347109e+00   1.2035654e+02
   1.1242061e-01   1.4165020e-02   1.0920943e-02   1.6985471e-02   1.0435432e+00   1.2097128e+02
   1.0716804e-01   1.4539260e-02   1.0445182e-02   1.7070368e-02   1.0145740e+00   1.2142071e+02
   1.0264402e-01   1.5113726e-02   1.0069398e-02   1.7137204e-02   1.0362981e+00   1.2176962e+02
   9.8941716e-02   1.5863731e-02   9.7753470e-03   1.7175901e-02   1.0553490e+00   1.2210444e+02
   9.6080390e-02   1.6752888e-02   9.5433842e-03   1.7173086e-02   1.0335805e+00   1.2236357e+02
   9.4018340e-02   1.7732947e-02   9.3537676e-03   1.7115855e-02   1.0386979e+00   1.2260784e+02
   9.2685072e-02   1.8751605e-02   9.1885172e-03   1.6994857e-02   1.0335813e+00   1.2270617e+02
   9.1975280e-02   1.9761783e-02   9.0359026e-03   1.6810188e-02   1.0544623e+00   1.2272983e+02
   9.1745124e-02   2.0715386e-02   8.8897972e-03   1.6565245e-02   1.0482066e+00   1.2267673e+02
   9.1836746e-02   2.1559578e-02   8.7529112e-03   1.6261299e-02   1.0310664e+00   1.2250537e+02
   9.2065116e-02   2.2247210e-02   8.6378698e-03   1.5903088e-02   1.0632376e+00   1.2220261e+02
   9.2213208e-02   2.2740000e-02   8.5579042e-03   1.5501412e-02   1.0493105e+00   1.2184715e+02
   9.2085934e-02   2.3013746e-02   8.5238454e-03   1.5067737e-02   1.0448884e+00   1.2155848e+02
   9.1537646e-02   2.3060176e-02   8.5468562e-03   1.4606611e-02   1.0623068e+00   1.2107931e+02
   9.0454540e-02   2.2864740e-02   8.6396524e-03   1.4121669e-02   1.0508321e+00   1.2055705e+02
   8.8798022e-02   2.2413562e-02   8.8146266e-03   1.3627348e-02   1.0520901e+00   1.1963098e+02
   8.6650466e-02   2.1721528e-02   9.0816430e-03   1.3140665e-02   1.0617534e+00   1.1843501e+02
   8.4153382e-02   2.0824734e-02   9.4476398e-03   1.2668687e-02   1.0673040e+00   1.1740056e+02
   8.1453190e-02   1.9772029e-02   9.9189010e-03   1.2212786e-02   1.0540349e+00   1.1598200e+02
   7.8688492e-02   1.8619191e-02   1.0503770e-02   1.1777314e-02   1.0628546e+00   1.1446517e+02
   7.5978748e-02   1.7422658e-02   1.1209237e-02   1.1370552e-02   1.0604633e+00   1.1261152e+02
   7.3425992e-02   1.6240476e-02   1.2037208e-02   1.1005587e-02   1.0517356e+00   1.1070033e+02
   7.1111164e-02   1.5120753e-02   1.2986334e-02   1.0699587e-02   1.0661477e+00   1.0879940e+02
   6.9110700e-02   1.4101986e-02   1.4051868e-02   1.0466783e-02   1.0343034e+00   1.0642141e+02
   6.7498210e-02   1.3220247e-02   1.5220389e-02   1.0317747e-02   1.0387193e+00   1.0414633e+02
   6.6310898e-02   1.2504008e-02   1.6467676e-02   1.0259808e-02   1.0699812e+00   1.0108897e+02
   6.5540238e-02   1.1971985e-02   1.7764046e-02   1.0295027e-02   1.0597688e+00   9.7795721e+01
   6.5129308e-02   1.1631834e-02   1.9077051e-02   1.0420181e-02   1.0341158e+00   9.4391163e+01
   6.4988406e-02   1.1481182e-02   2.0364118e-02   1.0626509e-02   1.0450372e+00   9.0426288e+01
   6.5038680e-02   1.1511823e-02   2.1576178e-02   1.0900345e-02   1.0678897e+00   8.7152311e+01
   6.5213102e-02   1.1712210e-02   2.2668912e-02   1.1223579e-02   1.0485371e+00   8.3306710e+01
   6.5447828e-02   1.2065101e-02   2.3595694e-02   1.1576882e-02   1.0534803e+00   7.8786149e+01
   6.5679192e-02   1.2543782e-02   2.4303204e-02   1.1941830e-02   1.0446018e+00   7.4674022e+01
   6.5833552e-02   1.3113768e-02   2.4740596e-02   1.2302332e-02   1.0261142e+00   7.0179036e+01
   6.5837906e-02   1.3728728e-02   2.4860958e-02   1.2643939e-02   1.0376719e+00   6.4505293e+01
   6.5632260e-02   1.4335270e-02   2.4633248e-02   1.2950924e-02   1.0522184e+00   5.8864153e+01
   6.5205130e-02   1.4887153e-02   2.4074188e-02   1.3212481e-02   1.0589618e+00   5.3457064e+01
   6.4595364e-02   1.5351833e-02   2.3246824e-02   1.3422064e-02   1.0392365e+00   4.7301905e+01
   6.3845356e-02   1.5711703e-02   2.2230928e-02   1.3572118e-02   1.0517894e+00   4.2061363e+01
   6.2994822e-02   1.5952384e-02   2.1104444e-02   1.3656189e-02   1.0643160e+00   3.7211352e+01
   6.2089708e-02   1.6057618e-02   1.9929965e-02   1.3672664e-02   1.0536788e+00   3.2297140e+01
   6.1193968e-02   1.6006769e-02   1.8756394e-02   1.3634542e-02   1.0554476e+00   2.7488069e+01
   6.0383666e-02   1.5780680e-02   1.7626044e-02   1.3564164e-02   1.0483502e+00   2.3203474e+01
   5.9710298e-02   1.5385410e-02   1.6573072e-02   1.3479721e-02   1.0406392e+00   2.0673280e+01
   5.9194092e-02   1.4847590e-02   1.5624535e-02   1.3399402e-02   1.0292955e+00   1.7515536e+01
   5.8823242e-02   1.4196900e-02   1.4802154e-02   1.3345304e-02   1.0246326e+00   1.4287313e+01
   5.8553798e-02   1.3456083e-02   1.4124998e-02   1.3338991e-02   1.0445959e+00   1.2457883e+01
   5.8345304e-02   1.2639374e-02   1.3610883e-02   1.3399361e-02   1.0574220e+00   1.0708923e+01
   5.8186244e-02   1.1763168e-02   1.3272097e-02   1.3542083e-02   1.0406469e+00   8.8327090e+00
   5.8086854e-02   1.0848877e-02   1.3115445e-02   1.3774833e-02   1.0415488e+00   7.4320864e+00
   5.8047534e-02   9.9236508e-03   1.3144991e-02   1.4099475e-02   1.0574689e+00   6.5333551e+00
   5.8039760e-02   9.0163218e-03   1.3360667e-02   1.4515603e-02   1.0382393e+00   5.5347332e+00
   5.8031352e-02   8.1526764e-03   1.3759040e-02   1.5018481e-02   1.0138826e+00   5.1258248e+00
   5.8003072e-02   7.3555188e-03   1.4331751e-02   1.5607701e-02   1.0371355e+00   4.7016224e+00
   5.7944026e-02   6.6408912e-03   1.5064861e-02   1.6292218e-02   1.0548025e+00   4.0140512e+00
   5.7849460e-02   6.0180890e-03   1.5944789e-02   1.7087604e-02   1.0452727e+00   3.7460143e+00
   5.7730046e-02   5.4898588e-03   1.6956939e-02   1.8012050e-02   1.0554903e+00   3.0560397e+00
   5.7610190e-02   5.0555664e-03   1.8075307e-02   1.9076124e-02   1.0463897e+00   2.4882821e+00
   5.7507260e-02   4.7163124e-03   1.9266614e-02   2.0278710e-02   1.0281476e+00   2.5545759e+00
   5.7446192e-02   4.4743814e-03   2.0500010e-02   2.1609778e-02   1.0461022e+00   2.6985437e+00
   5.7453178e-02   4.3336898e-03   2.1740220e-02   2.3050586e-02   1.0698189e+00   2.8850033e+00
   5.7528020e-02   4.2987338e-03   2.2943218e-02   2.4571710e-02   1.0483119e+00   3.0014311e+00
   5.7661894e-02   4.3728140e-03   2.4053664e-02   2.6136060e-02   1.0380470e+00   2.6449061e+00
   5.7836372e-02   4.5574930e-03   2.5016710e-02   2.7693246e-02   1.0719420e+00   2.2577489e+00
   5.8032646e-02   4.8513900e-03   2.5793902e-02   2.9184304e-02   1.0531225e+00   2.2369279e+00
   5.8236748e-02   5.2517162e-03   2.6358192e-02   3.0573344e-02   1.0213680e+00   2.1774994e+00
   5.8428382e-02   5.7554276e-03   2.6700200e-02   3.1847118e-02   1.0520491e+00   2.0243372e+00
   5.8643264e-02   6.3586056e-03   2.6825918e-02   3.3001456e-02   1.0530783e+00   1.7941749e+00
   5.8979986e-02   7.0546294e-03   2.6740896e-02   3.4040040e-02   1.0216381e+00   1.7622817e+00
   5.9532674e-02   7.8347338e-03   2.6454492e-02   3.4950144e-02   1.0502503e+00   1.8206258e+00
   6.0385154e-02   8.6907610e-03   2.5986862e-02   3.5700208e-02   1.0469870e+00   1.7222610e+00
   6.1625862e-02   9.6104440e-03   2.5358724e-02   3.6273682e-02   1.0108848e+00   1.8963464e+00
   6.3333174e-02   1.0574772e-02   2.4587216e-02   3.6665798e-02   1.0462436e+00   2.2722507e+00
   6.5557414e-02   1.1558442e-02   2.3698528e-02   3.6862586e-02   1.0536642e+00   2.4350998e+00
   6.8328226e-02   1.2530742e-02   2.2723288e-02   3.6852650e-02   1.0336631e+00   2.3215064e+00
   7.1653726e-02   1.3461377e-02   2.1695176e-02   3.6615298e-02   1.0432771e+00   2.2707594e+00
   7.5521368e-02   1.4322200e-02   2.0656292e-02   3.6116040e-02   1.0567469e+00   2.2131870e+00
   7.9938560e-02   1.5099893e-02   1.9639222e-02   3.5349514e-02   1.0602308e+00   2.0894153e+00
   8.4934364e-02   1.5802353e-02   1.8664748e-02   3.4345662e-02   1.0355046e+00   2.1843271e+00
   9.0520930e-02   1.6434346e-02   1.7754197e-02   3.3160380e-02   1.0391036e+00   2.1576335e+00
   9.6661026e-02   1.6986258e-02   1.6927208e-02   3.1865350e-02   1.0376675e+00   2.0660275e+00
   1.0327342e-01   1.7437067e-02   1.6196911e-02   3.0519154e-02   1.0415214e+00   2.1272962e+00
   1.1028111e-01   1.7759060e-02   1.5569022e-02   2.9169734e-02   1.0299547e+00   2.0462192e+00
   1.1759278e-01   1.7941006e-02   1.5042797e-02   2.7870926e-02   1.0110996e+00   1.8639513e+00
   1.2506459e-01   1.7990401e-02   1.4612099e-02   2.6683794e-02   1.0506567e+00   1.8324085e+00
   1.3248999e-01   1.7920582e-02   1.4272426e-02   2.5661032e-02   1.0268113e+00   1.7982055e+00
   1.3964349e-01   1.7749291e-02   1.4029096e-02   2.4836724e-02   1.0532086e+00   1.7541975e+00
   1.4640377e-01   1.7493188e-02   1.3891587e-02   2.4228240e-02   1.0251569e+00   1.8091843e+00
   1.5273558e-01   1.7176405e-02   1.3864279e-02   2.3839448e-02   1.0275170e+00   1.6381850e+00
   1.5859457e-01   1.6830401e-02   1.3952904e-02   2.3663606e-02   1.0590772e+00   1.4748989e+00
   1.6396433e-01   1.6478670e-02   1.4169154e-02   2.3682978e-02   1.0020204e+00   1.4747909e+00
   1.6884485e-01   1.6142029e-02   1.4525254e-02   2.3885824e-02   1.0988006e+00   1.3258485e+00
   1.7317323e-01   1.5843308e-02   1.5034843e-02   2.4273842e-02   9.6858310e-01   1.2953689e+00
   1.7686913e-01   1.5601139e-02   1.5706710e-02   2.4854684e-02   1.0423970e+00   1.2757226e+00
   1.7985461e-01   1.5432880e-02   1.6542400e-02   2.5639256e-02   1.0608054e+00   1.2587594e+00
   1.8206634e-01   1.5356394e-02   1.7540581e-02   2.6628380e-02   1.0032978e+00   1.2519514e+00
   1.8351476e-01   1.5381517e-02   1.8690336e-02   2.7814230e-02   1.1210609e+00   9.0824499e-01
   1.8424696e-01   1.5512202e-02   1.9973936e-02   2.9198074e-02   7.9581299e-01   7.3092299e-01
   1.8437050e-01   1.5754354e-02   2.1366414e-02   3.0783358e-02   1.0171263e+00   7.9108976e-01
   1.8402887e-01   1.6109989e-02   2.2830048e-02   3.2561028e-02   6.0990849e-01   7.7573017e-01
   1.8337541e-01   1.6573189e-02   2.4325022e-02   3.4525108e-02   9.6087902e-01   7.9548306e-01
   1.8258668e-01   1.7134909e-02   2.5816330e-02   3.6681036e-02   5.2653725e-01   8.0729963e-01
   1.8175673e-01   1.7784365e-02   2.7277642e-02   3.9018278e-02   3.7949745e+00   7.9838962e-01
   1.8091752e-01   1.8506785e-02   2.8695638e-02   4.1497920e-02   2.7472983e+01   7.7960736e-01
   1.8004991e-01   1.9284570e-02   3.0057360e-02   4.4069532e-02   5.8458972e+01   8.0340773e-01
   1.7905741e-01   2.0099958e-02   3.1341870e-02   4.6681062e-02   7.8268816e+01   8.0085519e-01
   1.7785250e-01   2.0931254e-02   3.2536028e-02   4.9266366e-02   9.2438356e+01   7.6752378e-01
   1.7636415e-01   2.1752166e-02   3.3635410e-02   5.1723692e-02   1.0176424e+02   7.9704685e-01
   1.7444721e-01   2.2531706e-02   3.4623664e-02   5.3928332e-02   1.0755861e+02   7.9941248e-01
   1.7186567e-01   2.3239104e-02   3.5476442e-02   5.5771582e-02   1.1204440e+02   8.1107433e-01
   1.6839496e-01   2.3859288e-02   3.6182464e-02   5.7160018e-02   1.1444976e+02   8.0562537e-01
   1.6384280e-01   2.4390410e-02   3.6740458e-02   5.7983738e-02   1.1624018e+02   7.5906037e-01
   1.5812930e-01   2.4842818e-02   3.7138310e-02   5.8127314e-02   1.1772555e+02   7.8063434e-01
   1.5140856e-01   2.5251328e-02   3.7347544e-02   5.7527478e-02   1.1917922e+02   7.8999499e-01
   1.4391889e-01   2.5677512e-02   3.7337518e-02   5.6217350e-02   1.2024044e+02   7.7812009e-01
   1.3584511e-01   2.6187158e-02   3.7091402e-02   5.4337824e-02   1.2102467e+02   8.0053770e-01
   1.2733745e-01   2.6821412e-02   3.6610436e-02   5.2086376e-02   1.2173316e+02   7.8629743e-01
   1.1854640e-01   2.7606416e-02   3.5903150e-02   4.9633044e-02   1.2213854e+02   7.6601001e-01
   1.0963240e-01   2.8556232e-02   3.4979998e-02   4.7095372e-02   1.2256676e+02   7.7216619e-01
   1.0075603e-01   2.9668230e-02   3.3866058e-02   4.4552328e-02   1.2290716e+02   7.6007724e-01
   9.2098770e-02   3.0934234e-02   3.2586576e-02   4.2072352e-02   1.2320333e+02   7.6821475e-01
   8.3841014e-02   3.2330766e-02   3.1164414e-02   3.9720196e-02   1.2342000e+02   8.0458470e-01
   7.6134848e-02   3.3818738e-02   2.9648624e-02   3.7535742e-02   1.2351757e+02   7.9740628e-01
   6.9110674e-02   3.5345264e-02   2.8096682e-02   3.5549356e-02   1.2367289e+02   7.9310847e-01
   6.2880478e-02   3.6837454e-02   2.6554418e-02   3.3789678e-02   1.2381754e+02   8.1660574e-01
   5.7526236e-02   3.8197374e-02   2.5050422e-02   3.2264024e-02   1.2383241e+02   7.9026700e-01
   5.3086616e-02   3.9328782e-02   2.3601138e-02   3.0954192e-02   1.2379442e+02   7.6771939e-01
   4.9580914e-02   4.0201824e-02   2.2226304e-02   2.9824274e-02   1.2379645e+02   7.9284291e-01
   4.7003478e-02   4.0834116e-02   2.0937482e-02   2.8832952e-02   1.2362126e+02   7.9897472e-01
   4.5305272e-02   4.1229022e-02   1.9741401e-02   2.7936088e-02   1.2337325e+02   8.0350390e-01
   4.4410816e-02   4.1371834e-02   1.8642334e-02   2.7091036e-02   1.2313431e+02   8.0842159e-01
   4.4234282e-02   4.1246772e-02   1.7639754e-02   2.6266918e-02   1.2266633e+02   7.9496822e-01
   4.4678384e-02   4.0858112e-02   1.6742351e-02   2.5441156e-02   1.2215845e+02   8.0041059e-01
   4.5653982e-02   4.0225242e-02   1.5961027e-02   2.4598472e-02   1.2160686e+02   8.1176020e-01
   4.7115586e-02   3.9371988e-02   1.5298585e-02   2.3739452e-02   1.2088705e+02   8.0227575e-01
   4.9028536e-02   3.8359294e-02   1.4748141e-02   2.2874450e-02   1.2012370e+02   7.9862976e-01
   5.1332928e-02   3.7288362e-02   1.4293969e-02   2.2014380e-02   1.1920972e+02   8.2221234e-01
   5.3943408e-02   3.6252738e-02   1.3915947e-02   2.1179780e-02   1.1804875e+02   8.3294271e-01
   5.6751106e-02   3.5314632e-02   1.3591027e-02   2.0404100e-02   1.1677200e+02   8.1890723e-01
   5.9636438e-02   3.4503114e-02   1.3296255e-02   1.9725389e-02   1.1530213e+02   8.1057958e-01
   6.2453762e-02   3.3825612e-02   1.3006733e-02   1.9181235e-02   1.1353627e+02   8.2022443e-01
   6.5016392e-02   3.3295558e-02   1.2698252e-02   1.8802285e-02   1.1152710e+02   8.1280433e-01
   6.7090784e-02   3.2931182e-02   1.2360591e-02   1.8607318e-02   1.0942680e+02   7.8873133e-01
   6.8434430e-02   3.2733482e-02   1.1996651e-02   1.8604842e-02   1.0708700e+02   8.0342968e-01
   6.8933440e-02   3.2693582e-02   1.1614072e-02   1.8796610e-02   1.0398188e+02   8.0455109e-01
   6.8678860e-02   3.2802772e-02   1.1226922e-02   1.9175959e-02   1.0024322e+02   7.9994751e-01
   6.7889744e-02   3.3036340e-02   1.0852172e-02   1.9725094e-02   9.5908819e+01   8.1284119e-01
   6.6801860e-02   3.3377526e-02   1.0500412e-02   2.0417476e-02   9.1767892e+01   8.0082554e-01
   6.5612624e-02   3.3842484e-02   1.0180330e-02   2.1225394e-02   8.8610790e+01   8.0406542e-01
   6.4471926e-02   3.4446306e-02   9.9036646e-03   2.2122456e-02   8.4559636e+01   8.0180513e-01
   6.3481316e-02   3.5179338e-02   9.6808122e-03   2.3078440e-02   8.0251957e+01   7.9496960e-01
   6.2698460e-02   3.6005152e-02   9.5207446e-03   2.4057590e-02   7.7028936e+01   8.1480704e-01
   6.2140032e-02   3.6880932e-02   9.4311630e-03   2.5013534e-02   7.2851117e+01   8.1641799e-01
   6.1787418e-02   3.7775014e-02   9.4156512e-03   2.5896958e-02   6.8632104e+01   8.1405629e-01
   6.1589076e-02   3.8645566e-02   9.4715344e-03   2.6651244e-02   6.4871839e+01   8.2613528e-01
   6.1467684e-02   3.9428288e-02   9.5902366e-03   2.7215646e-02   6.0586923e+01   8.1421926e-01
   6.1322486e-02   4.0039708e-02   9.7598774e-03   2.7585504e-02   5.6510085e+01   8.0694678e-01
   6.1035800e-02   4.0405162e-02   9.9657868e-03   2.7808564e-02   5.1869758e+01   8.0644656e-01
   6.0561700e-02   4.0504868e-02   1.0190682e-02   2.7937144e-02   4.7484613e+01   8.0597958e-01
   5.9950946e-02   4.0357290e-02   1.0418118e-02   2.8020436e-02   4.4139211e+01   8.1137122e-01
   5.9283330e-02   3.9990722e-02   1.0636388e-02   2.8085344e-02   4.0383008e+01   8.0636752e-01
   5.8648976e-02   3.9476912e-02   1.0835235e-02   2.8141116e-02   3.6072338e+01   8.1720680e-01
   5.8110566e-02   3.8914176e-02   1.0998534e-02   2.8183788e-02   3.1223162e+01   8.0695490e-01
   5.7692466e-02   3.8381182e-02   1.1107757e-02   2.8189586e-02   2.7357569e+01   8.1982679e-01
   5.7397198e-02   3.7947360e-02   1.1153754e-02   2.8147306e-02   2.4829125e+01   8.2397721e-01
   5.7188574e-02   3.7659880e-02   1.1134823e-02   2.8058460e-02   2.1726847e+01   7.7649887e-01
   5.6993120e-02   3.7522108e-02   1.1047058e-02   2.7912552e-02   1.9925944e+01   7.9510652e-01
   5.6708126e-02   3.7494572e-02   1.0888414e-02   2.7682518e-02   1.8281262e+01   8.2368635e-01
   5.6221208e-02   3.7510368e-02   1.0661318e-02   2.7326686e-02   1.4591451e+01   8.2337415e-01
   5.5409308e-02   3.7516826e-02   1.0367015e-02   2.6810594e-02   1.2199925e+01   8.0163932e-01
   5.4182228e-02   3.7506860e-02   1.0010150e-02   2.6118262e-02   1.0336461e+01   7.9125975e-01
   5.2550264e-02   3.7527572e-02   9.6047156e-03   2.5254850e-02   8.4151903e+00   8.1838495e-01
   5.0590880e-02   3.7645160e-02   9.1670124e-03   2.4254462e-02   8.3046810e+00   8.1230403e-01
   4.8428572e-02   3.7896804e-02   8.7084456e-03   2.3159172e-02   7.4728544e+00   8.1781271e-01
   4.6205540e-02   3.8289554e-02   8.2373086e-03   2.1999620e-02   6.4522665e+00   8.2557818e-01
   4.4033798e-02   3.8838520e-02   7.7607628e-03   2.0803394e-02   6.3103342e+00   8.1387425e-01
   4.2013388e-02   3.9584434e-02   7.2861382e-03   1.9605595e-02   5.3470738e+00   8.0403487e-01
   4.0238994e-02   4.0563628e-02   6.8232422e-03   1.8443665e-02   5.5318192e+00   7.9148372e-01
   3.8786998e-02   4.1796854e-02   6.3833532e-03   1.7344148e-02   5.4761255e+00   8.0917433e-01
   3.7708742e-02   4.3293990e-02   5.9772772e-03   1.6321572e-02   3.5781658e+00   8.1566466e-01
   3.7031410e-02   4.5050540e-02   5.6137654e-03   1.5385417e-02   3.0259040e+00   8.0329806e-01
   3.6766208e-02   4.7046780e-02   5.2991504e-03   1.4546521e-02   3.3684540e+00   8.0758519e-01
   3.6913298e-02   4.9252208e-02   5.0379118e-03   1.3815806e-02   3.2260097e+00   8.2152419e-01
   3.7456978e-02   5.1643986e-02   4.8335872e-03   1.3196322e-02   2.6146559e+00   8.2688580e-01
   3.8358492e-02   5.4213118e-02   4.6901764e-03   1.2689799e-02   1.9913727e+00   7.9218487e-01
   3.9573546e-02   5.6961450e-02   4.6117874e-03   1.2303152e-02   2.0671564e+00   7.7450438e-01
   4.1055948e-02   5.9886416e-02   4.6022796e-03   1.2040311e-02   2.2612963e+00   8.0371821e-01
   4.2740048e-02   6.2954258e-02   4.6647966e-03   1.1897191e-02   2.1582959e+00   8.1158550e-01
   4.4534970e-02   6.6117344e-02   4.8014458e-03   1.1863438e-02   2.0515467e+00   8.1068503e-01
   4.6325120e-02   6.9323782e-02   5.0147298e-03   1.1930143e-02   2.0737214e+00   8.1051305e-01
   4.7992944e-02   7.2492362e-02   5.3074208e-03   1.2088535e-02   1.6717732e+00   8.1331793e-01
   4.9424278e-02   7.5538556e-02   5.6812572e-03   1.2323786e-02   1.2599481e+00   8.1926149e-01
   5.0483976e-02   7.8401712e-02   6.1370086e-03   1.2621705e-02   1.3694065e+00   8.0231147e-01
   5.1062128e-02   8.1052808e-02   6.6736272e-03   1.2968326e-02   1.4274048e+00   8.1296970e-01
   5.1115452e-02   8.3506434e-02   7.2876788e-03   1.3345722e-02   1.3120228e+00   8.1715742e-01
   5.0641758e-02   8.5767570e-02   7.9737296e-03   1.3732130e-02   1.0976877e+00   8.1434285e-01
   4.9695016e-02   8.7803408e-02   8.7239924e-03   1.4101846e-02   1.0270768e+00   8.1224528e-01
   4.8367472e-02   8.9569590e-02   9.5273864e-03   1.4432399e-02   1.0724128e+00   7.7778390e-01
   4.6744054e-02   9.0977816e-02   1.0368227e-02   1.4701830e-02   1.0290089e+00   7.9554958e-01
   4.4905274e-02   9.1885172e-02   1.1229079e-02   1.4882060e-02   1.0465335e+00   7.8721938e-01
   4.2937232e-02   9.2180390e-02   1.2094167e-02   1.4949558e-02   1.0268402e+00   7.7218835e-01
   4.0959082e-02   9.1843986e-02   1.2949385e-02   1.4892559e-02   1.0115423e+00   7.9577297e-01
   3.9104522e-02   9.0898998e-02   1.3783393e-02   1.4718565e-02   1.0428834e+00   7.9736413e-01
   3.7482414e-02   8.9365728e-02   1.4586704e-02   1.4458576e-02   1.0388825e+00   8.1070338e-01
   3.6182384e-02   8.7287202e-02   1.5350772e-02   1.4147656e-02   1.0405992e+00   7.8911926e-01
   3.5279936e-02   8.4755142e-02   1.6066889e-02   1.3813590e-02   1.0360560e+00   7.9644340e-01
   3.4843264e-02   8.1897258e-02   1.6719452e-02   1.3476939e-02   1.0606696e+00   7.5894741e-01
   3.4933452e-02   7.8831290e-02   1.7288297e-02   1.3150541e-02   1.0613031e+00   7.6898397e-01
   3.5600620e-02   7.5648470e-02   1.7759140e-02   1.2844942e-02   1.0238056e+00   7.9851778e-01
   3.6881910e-02   7.2423854e-02   1.8124836e-02   1.2569705e-02   1.0343998e+00   7.7171350e-01
   3.8802288e-02   6.9192122e-02   1.8375356e-02   1.2334516e-02   1.0360004e+00   8.3017524e-01
   4.1388594e-02   6.5935700e-02   1.8492480e-02   1.2149329e-02   1.0485804e+00   7.5946352e-01
   4.4675718e-02   6.2612566e-02   1.8472357e-02   1.2020534e-02   1.0689387e+00   8.3302682e-01
   4.8699434e-02   5.9196058e-02   1.8334921e-02   1.1950303e-02   1.0394138e+00   7.7280427e-01
   5.3492726e-02   5.5688022e-02   1.8100747e-02   1.1934808e-02   1.0364872e+00   7.9618304e-01
   5.9095144e-02   5.2084946e-02   1.7783762e-02   1.1968827e-02   1.0559824e+00   8.3293665e-01
   6.5542224e-02   4.8385252e-02   1.7401202e-02   1.2054667e-02   1.0505474e+00   6.1999347e-01
   7.2836214e-02   4.4628808e-02   1.6979136e-02   1.2199353e-02   1.0326015e+00   8.1547646e-01
   8.0926538e-02   4.0870606e-02   1.6544834e-02   1.2411409e-02   1.0231639e+00   4.0351281e-01
   8.9724956e-02   3.7162294e-02   1.6121900e-02   1.2699773e-02   1.0317207e+00   7.9163406e-01
   9.9137170e-02   3.3559086e-02   1.5735163e-02   1.3067833e-02   1.0432982e+00   2.9799517e-01
   1.0904277e-01   3.0099052e-02   1.5407726e-02   1.3513063e-02   1.0507960e+00   2.5502732e+00
   1.1925903e-01   2.6813004e-02   1.5155616e-02   1.4030599e-02   1.0428305e+00   1.8889140e+01
   1.2951370e-01   2.3741660e-02   1.4985445e-02   1.4615058e-02   1.0255399e+00   4.1947704e+01
   1.3947507e-01   2.0920202e-02   1.4896136e-02   1.5257125e-02   1.0352338e+00   6.1626874e+01
   1.4879510e-01   1.8374741e-02   1.4882752e-02   1.5936712e-02   1.0401069e+00   7.8364380e+01
   1.5708644e-01   1.6128364e-02   1.4935054e-02   1.6629058e-02   1.0400824e+00   9.0565447e+01
   1.6391425e-01   1.4195042e-02   1.5032690e-02   1.7307427e-02   1.0500717e+00   9.8195589e+01
   1.6878266e-01   1.2573167e-02   1.5143916e-02   1.7941006e-02   1.0428720e+00   1.0332478e+02
   1.7126540e-01   1.1247263e-02   1.5228252e-02   1.8503151e-02   1.0469911e+00   1.0742235e+02
   1.7118035e-01   1.0194967e-02   1.5245233e-02   1.8966551e-02   1.0309423e+00   1.1032932e+02
   1.6861943e-01   9.3940746e-03   1.5165923e-02   1.9307396e-02   1.0261329e+00   1.1253630e+02
   1.6395588e-01   8.8230200e-03   1.4967087e-02   1.9523628e-02   1.0451178e+00   1.1481728e+02
   1.5767539e-01   8.4609940e-03   1.4634792e-02   1.9628089e-02   1.0296979e+00   1.1642822e+02
   1.5024588e-01   8.2884140e-03   1.4182124e-02   1.9638334e-02   1.0171238e+00   1.1774996e+02
   1.4215835e-01   8.2852946e-03   1.3637834e-02   1.9579826e-02   1.0315862e+00   1.1889023e+02
   1.3387794e-01   8.4313898e-03   1.3034778e-02   1.9479447e-02   1.0517108e+00   1.1977778e+02
   1.2577643e-01   8.7056780e-03   1.2408923e-02   1.9357959e-02   1.0377973e+00   1.2056541e+02
   1.1810875e-01   9.0872340e-03   1.1790485e-02   1.9233767e-02   1.0458395e+00   1.2112853e+02
   1.1106237e-01   9.5525020e-03   1.1203842e-02   1.9117684e-02   1.0618621e+00   1.2168961e+02
   1.0480234e-01   1.0071724e-02   1.0669176e-02   1.9007884e-02   1.0389835e+00   1.2200454e+02
   9.9434692e-02   1.0609292e-02   1.0201425e-02   1.8896294e-02   1.0431782e+00   1.2222329e+02
   9.4990424e-02   1.1127454e-02   9.8119680e-03   1.8770793e-02   1.0409836e+00   1.2257245e+02
   9.1433632e-02   1.1597254e-02   9.5075758e-03   1.8613333e-02   1.0310958e+00   1.2277116e+02
   8.8668204e-02   1.1997840e-02   9.2873544e-03   1.8403197e-02   1.0440369e+00   1.2298611e+02
   8.6554774e-02   1.2308372e-02   9.1441762e-03   1.8125533e-02   1.0574014e+00   1.2308928e+02
   8.4936032e-02   1.2512476e-02   9.0675584e-03   1.7767766e-02   1.0619978e+00   1.2303784e+02
   8.3648760e-02   1.2601500e-02   9.0432818e-03   1.7321970e-02   1.0719548e+00   1.2307937e+02
   8.2544568e-02   1.2573631e-02   9.0560008e-03   1.6795260e-02   1.0562136e+00   1.2293110e+02
   8.1530866e-02   1.2437788e-02   9.0921292e-03   1.6198869e-02   1.0283045e+00   1.2266230e+02
   8.0567842e-02   1.2213953e-02   9.1415230e-03   1.5549711e-02   1.0572103e+00   1.2241679e+02
   7.9635642e-02   1.1921295e-02   9.1957216e-03   1.4876500e-02   1.0587672e+00   1.2200539e+02
   7.8729290e-02   1.1573436e-02   9.2497720e-03   1.4206068e-02   1.0538729e+00   1.2148113e+02
   7.7864468e-02   1.1185657e-02   9.3137040e-03   1.3558458e-02   1.0675450e+00   1.2076784e+02
   7.7057424e-02   1.0772456e-02   9.4122326e-03   1.2950042e-02   1.0478622e+00   1.1976085e+02
   7.6314022e-02   1.0344016e-02   9.5756084e-03   1.2396162e-02   1.0445630e+00   1.1873141e+02
   7.5645706e-02   9.9059734e-03   9.8330356e-03   1.1908417e-02   1.0453949e+00   1.1774761e+02
   7.5060770e-02   9.4597406e-03   1.0208534e-02   1.1488523e-02   1.0498885e+00   1.1641147e+02
   7.4550010e-02   9.0076538e-03   1.0720912e-02   1.1131703e-02   1.0449078e+00   1.1488613e+02
   7.4110086e-02   8.5522172e-03   1.1382286e-02   1.0834552e-02   1.0489643e+00   1.1352333e+02
   7.3759428e-02   8.0988068e-03   1.2196866e-02   1.0592542e-02   1.0733616e+00   1.1190922e+02
   7.3521702e-02   7.6628870e-03   1.3162410e-02   1.0399662e-02   1.0722347e+00   1.1005888e+02
   7.3416566e-02   7.2634534e-03   1.4269470e-02   1.0256772e-02   1.0759024e+00   1.0813095e+02
   7.3454782e-02   6.9143430e-03   1.5499363e-02   1.0167971e-02   1.0495596e+00   1.0600533e+02
   7.3652884e-02   6.6237044e-03   1.6826669e-02   1.0139023e-02   1.0352464e+00   1.0351599e+02
   7.4044480e-02   6.3949800e-03   1.8219943e-02   1.0180358e-02   1.0581158e+00   1.0039024e+02
   7.4648070e-02   6.2302148e-03   1.9640286e-02   1.0298288e-02   1.0400855e+00   9.6945511e+01
   7.5466176e-02   6.1333968e-03   2.1039044e-02   1.0490677e-02   1.0559975e+00   9.3067439e+01
   7.6485892e-02   6.1086604e-03   2.2357878e-02   1.0751423e-02   1.0756100e+00   8.9539340e+01
   7.7668314e-02   6.1584960e-03   2.3541854e-02   1.1072833e-02   1.0538301e+00   8.6584833e+01
   7.8955362e-02   6.2835204e-03   2.4544326e-02   1.1442505e-02   1.0561631e+00   8.2614761e+01
   8.0264768e-02   6.4816922e-03   2.5318124e-02   1.1842097e-02   1.0573525e+00   7.8425038e+01
   8.1512630e-02   6.7472494e-03   2.5815158e-02   1.2252548e-02   1.0657858e+00   7.4141399e+01
   8.2614372e-02   7.0710074e-03   2.6005278e-02   1.2655717e-02   1.0685536e+00   6.9610432e+01
   8.3484540e-02   7.4432726e-03   2.5887740e-02   1.3034861e-02   1.0444847e+00   6.5033335e+01
   8.4055692e-02   7.8541110e-03   2.5476070e-02   1.3381507e-02   1.0482394e+00   6.0156082e+01
   8.4276898e-02   8.2893116e-03   2.4805010e-02   1.3699196e-02   1.0483869e+00   5.6081366e+01
   8.4120706e-02   8.7301338e-03   2.3932664e-02   1.3996350e-02   1.0338476e+00   5.0824754e+01
   8.3578180e-02   9.1539642e-03   2.2911756e-02   1.4279783e-02   1.0521660e+00   4.5429827e+01
   8.2657416e-02   9.5316502e-03   2.1791146e-02   1.4550745e-02   1.0577093e+00   4.1747330e+01
   8.1378494e-02   9.8339232e-03   2.0627044e-02   1.4802626e-02   1.0444599e+00   3.7243134e+01
   7.9801012e-02   1.0031762e-02   1.9473023e-02   1.5028813e-02   1.0495985e+00   3.3186397e+01
   7.8030980e-02   1.0099210e-02   1.8368591e-02   1.5226593e-02   1.0492765e+00   2.8882682e+01
   7.6169708e-02   1.0033032e-02   1.7340657e-02   1.5399578e-02   1.0572794e+00   2.4110648e+01
   7.4314368e-02   9.8489532e-03   1.6413795e-02   1.5561128e-02   1.0699706e+00   2.1252623e+01
   7.2561176e-02   9.5705158e-03   1.5609479e-02   1.5726456e-02   1.0535787e+00   1.8095885e+01
   7.0993116e-02   9.2244702e-03   1.4940199e-02   1.5907658e-02   1.0559724e+00   1.4726883e+01
   6.9667964e-02   8.8332606e-03   1.4406731e-02   1.6118192e-02   1.0503220e+00   1.2322752e+01
   6.8628766e-02   8.4179850e-03   1.4004996e-02   1.6371634e-02   1.0322004e+00   1.0769053e+01
   6.7921306e-02   7.9970478e-03   1.3735749e-02   1.6672578e-02   1.0453807e+00   9.3492310e+00
   6.7558976e-02   7.5834008e-03   1.3600044e-02   1.7027844e-02   1.0578857e+00   7.6195991e+00
   6.7519816e-02   7.1856982e-03   1.3594685e-02   1.7458259e-02   1.0649203e+00   6.7488231e+00
   6.7770526e-02   6.8101304e-03   1.3714440e-02   1.7987022e-02   1.0383721e+00   5.7975248e+00
   6.8269710e-02   6.4631962e-03   1.3954274e-02   1.8638291e-02   1.0334173e+00   4.8630946e+00
   6.8959948e-02   6.1468348e-03   1.4305409e-02   1.9437195e-02   1.0599304e+00   4.4209676e+00
   6.9772024e-02   5.8575378e-03   1.4751858e-02   2.0399050e-02   1.0300979e+00   4.2246222e+00
   7.0651864e-02   5.5923398e-03   1.5272302e-02   2.1526714e-02   1.0226471e+00   3.8519408e+00
   7.1557654e-02   5.3519262e-03   1.5844967e-02   2.2812056e-02   1.0477758e+00   2.9653381e+00
   7.2464630e-02   5.1420200e-03   1.6456404e-02   2.4235466e-02   1.0486829e+00   2.7157467e+00
   7.3357878e-02   4.9702904e-03   1.7094004e-02   2.5765922e-02   1.0568695e+00   2.7013741e+00
   7.4204860e-02   4.8425270e-03   1.7738850e-02   2.7358186e-02   1.0528391e+00   2.6286285e+00
   7.4958550e-02   4.7644972e-03   1.8369758e-02   2.8953472e-02   1.0510825e+00   2.6427861e+00
   7.5551460e-02   4.7412076e-03   1.8959390e-02   3.0480932e-02   1.0592811e+00   2.6209121e+00
   7.5900084e-02   4.7733114e-03   1.9478289e-02   3.1860850e-02   1.0391454e+00   2.6548508e+00
   7.5927772e-02   4.8596828e-03   1.9897670e-02   3.3039380e-02   1.0342256e+00   2.3417084e+00
   7.5622338e-02   4.9993068e-03   2.0188728e-02   3.4013844e-02   1.0437090e+00   2.2134606e+00
   7.5042640e-02   5.1885912e-03   2.0333090e-02   3.4811018e-02   1.0489256e+00   2.3544609e+00
   7.4250722e-02   5.4224552e-03   2.0326860e-02   3.5463354e-02   1.0381103e+00   2.1271700e+00
   7.3318138e-02   5.6981674e-03   2.0177662e-02   3.5991928e-02   1.0200954e+00   1.8087334e+00
   7.2322192e-02   6.0164148e-03   1.9898616e-02   3.6412560e-02   1.0346205e+00   1.8050713e+00
   7.1319522e-02   6.3782162e-03   1.9504634e-02   3.6754092e-02   1.0325430e+00   1.8104770e+00
   7.0382200e-02   6.7817614e-03   1.9010311e-02   3.7044732e-02   1.0397940e+00   1.7751464e+00
   6.9603472e-02   7.2214366e-03   1.8425975e-02   3.7296846e-02   1.0462466e+00   1.8827740e+00
   6.9054046e-02   7.6872128e-03   1.7767191e-02   3.7500600e-02   1.0337372e+00   1.9372907e+00
   6.8778234e-02   8.1658432e-03   1.7057462e-02   3.7620652e-02   1.0397824e+00   2.3210496e+00
   6.8819220e-02   8.6445428e-03   1.6321766e-02   3.7607444e-02   1.0291142e+00   2.5138663e+00
   6.9236276e-02   9.1173744e-03   1.5590355e-02   3.7430704e-02   1.0280715e+00   2.1475874e+00
   7.0102498e-02   9.5826038e-03   1.4894440e-02   3.7100904e-02   1.0348183e+00   2.2514227e+00
   7.1470768e-02   1.0036525e-02   1.4257083e-02   3.6646756e-02   1.0456071e+00   2.3226979e+00
   7.3354028e-02   1.0478912e-02   1.3694460e-02   3.6102852e-02   1.0400488e+00   2.1118761e+00
   7.5727450e-02   1.0912001e-02   1.3219468e-02   3.5508150e-02   1.0478413e+00   2.1050063e+00
   7.8570808e-02   1.1335780e-02   1.2840042e-02   3.4887660e-02   1.0599915e+00   2.1060397e+00
   8.1887328e-02   1.1751280e-02   1.2558055e-02   3.4244598e-02   1.0491037e+00   2.1616535e+00
   8.5665274e-02   1.2161183e-02   1.2371053e-02   3.3586030e-02   1.0626619e+00   1.9892210e+00
   8.9858712e-02   1.2564078e-02   1.2277191e-02   3.2938878e-02   1.0208606e+00   1.8042753e+00
   9.4366948e-02   1.2949586e-02   1.2280229e-02   3.2321902e-02   1.0527608e+00   1.8831245e+00
   9.9063860e-02   1.3303089e-02   1.2385957e-02   3.1745032e-02   1.0509540e+00   1.8391786e+00
   1.0383726e-01   1.3606946e-02   1.2605641e-02   3.1221572e-02   1.0298992e+00   1.8222626e+00
   1.0859440e-01   1.3837039e-02   1.2957289e-02   3.0746292e-02   1.0655942e+00   1.7587176e+00
   1.1328352e-01   1.3976171e-02   1.3455143e-02   3.0298610e-02   1.0208036e+00   1.5441718e+00
   1.1788089e-01   1.4024884e-02   1.4107839e-02   2.9871112e-02   1.0849027e+00   1.4213756e+00
   1.2237491e-01   1.3986378e-02   1.4918249e-02   2.9486772e-02   1.0176484e+00   1.3211154e+00
   1.2674656e-01   1.3858723e-02   1.5885781e-02   2.9192714e-02   1.0446919e+00   1.3250794e+00
   1.3096520e-01   1.3652625e-02   1.7007729e-02   2.9043350e-02   1.0122306e+00   1.3433812e+00
   1.3501801e-01   1.3396615e-02   1.8273957e-02   2.9095976e-02   1.0141142e+00   1.2733554e+00
   1.3890087e-01   1.3119134e-02   1.9668365e-02   2.9404650e-02   1.0608970e+00   1.3002950e+00
   1.4262050e-01   1.2840612e-02   2.1172694e-02   3.0012950e-02   8.0631889e-01   1.0669535e+00
   1.4620704e-01   1.2577979e-02   2.2770504e-02   3.0953954e-02   1.0391930e+00   7.7200339e-01
   1.4970981e-01   1.2345185e-02   2.4449056e-02   3.2250492e-02   6.2371222e-01   7.8830227e-01
   1.5312485e-01   1.2151147e-02   2.6192916e-02   3.3907968e-02   9.6562880e-01   7.8401717e-01
   1.5636847e-01   1.1995455e-02   2.7979906e-02   3.5906428e-02   5.0887939e-01   7.9604849e-01
   1.5940038e-01   1.1874804e-02   2.9785820e-02   3.8208002e-02   4.7946664e+00   7.9834051e-01
   1.6220345e-01   1.1793764e-02   3.1579276e-02   4.0770876e-02   2.9282093e+01   7.6964388e-01
   1.6475661e-01   1.1758485e-02   3.3322258e-02   4.3539614e-02   5.9105917e+01   7.9408816e-01
   1.6708473e-01   1.1771804e-02   3.4979652e-02   4.6431076e-02   7.6897063e+01   7.7798703e-01
   1.6916671e-01   1.1833391e-02   3.6513086e-02   4.9349566e-02   9.0424354e+01   7.7477667e-01
   1.7087626e-01   1.1942556e-02   3.7903904e-02   5.2177696e-02   1.0044472e+02   7.8213951e-01
   1.7199797e-01   1.2102113e-02   3.9162398e-02   5.4768126e-02   1.0619270e+02   7.6199343e-01
   1.7228274e-01   1.2312968e-02   4.0285628e-02   5.6980272e-02   1.1028156e+02   7.7291403e-01
   1.7151062e-01   1.2576617e-02   4.1252612e-02   5.8691910e-02   1.1281150e+02   7.9436238e-01
   1.6960847e-01   1.2896673e-02   4.2042610e-02   5.9802088e-02   1.1476606e+02   7.6865205e-01
   1.6667211e-01   1.3274806e-02   4.2631918e-02   6.0228268e-02   1.1632246e+02   7.7165188e-01
   1.6275658e-01   1.3716182e-02   4.2991578e-02   5.9910790e-02   1.1775080e+02   7.9773941e-01
   1.5786232e-01   1.4225624e-02   4.3094778e-02   5.8864160e-02   1.1881003e+02   7.7865346e-01
   1.5200976e-01   1.4801879e-02   4.2927884e-02   5.7198976e-02   1.1959085e+02   7.7019070e-01
   1.4523672e-01   1.5445143e-02   4.2482620e-02   5.5076854e-02   1.2028082e+02   7.8469992e-01
   1.3764011e-01   1.6164396e-02   4.1746974e-02   5.2650404e-02   1.2068343e+02   7.9901506e-01
   1.2934294e-01   1.6974538e-02   4.0727014e-02   5.0066246e-02   1.2106691e+02   7.9137834e-01
   1.2054458e-01   1.7888876e-02   3.9455940e-02   4.7475444e-02   1.2141751e+02   7.8409487e-01
   1.1152939e-01   1.8920593e-02   3.7967934e-02   4.4998258e-02   1.2170752e+02   7.8915579e-01
   1.0253242e-01   2.0077944e-02   3.6288040e-02   4.2709972e-02   1.2182338e+02   7.9303474e-01
   9.3716972e-02   2.1358994e-02   3.4452840e-02   4.0643146e-02   1.2190153e+02   8.0644854e-01
   8.5178560e-02   2.2756382e-02   3.2517934e-02   3.8798086e-02   1.2201972e+02   8.0186801e-01
   7.6978340e-02   2.4249290e-02   3.0547582e-02   3.7161388e-02   1.2203607e+02   7.9977976e-01
   6.9216440e-02   2.5801340e-02   2.8608050e-02   3.5700822e-02   1.2198544e+02   7.9112949e-01
   6.1999474e-02   2.7355978e-02   2.6756116e-02   3.4370984e-02   1.2188302e+02   7.9692246e-01
   5.5397938e-02   2.8833326e-02   2.5031176e-02   3.3142118e-02   1.2183483e+02   7.9753286e-01
   4.9462554e-02   3.0143380e-02   2.3465212e-02   3.1990606e-02   1.2177045e+02   7.6718444e-01
   4.4230138e-02   3.1184524e-02   2.2085274e-02   3.0896062e-02   1.2165495e+02   7.8339896e-01
   3.9710884e-02   3.1889098e-02   2.0905526e-02   2.9871726e-02   1.2147702e+02   7.9555126e-01
   3.5883796e-02   3.2256774e-02   1.9927693e-02   2.8947538e-02   1.2123619e+02   8.1769714e-01
   3.2704268e-02   3.2309212e-02   1.9143046e-02   2.8138898e-02   1.2090205e+02   8.2356445e-01
   3.0119006e-02   3.2079488e-02   1.8534018e-02   2.7447144e-02   1.2022320e+02   7.8464433e-01
   2.8075348e-02   3.1600746e-02   1.8072579e-02   2.6865082e-02   1.1954581e+02   7.9407076e-01
   2.6515894e-02   3.0902542e-02   1.7727068e-02   2.6381548e-02   1.1887994e+02   8.0273586e-01
   2.5378822e-02   3.0045154e-02   1.7472301e-02   2.5984244e-02   1.1792670e+02   8.0668009e-01
   2.4605310e-02   2.9107520e-02   1.7279363e-02   2.5669302e-02   1.1699913e+02   8.0649072e-01
   2.4139254e-02   2.8165692e-02   1.7112384e-02   2.5447606e-02   1.1578932e+02   8.0781873e-01
   2.3917626e-02   2.7278836e-02   1.6940014e-02   2.5332450e-02   1.1419417e+02   8.1483687e-01
   2.3868682e-02   2.6482146e-02   1.6744219e-02   2.5324236e-02   1.1276147e+02   7.9794215e-01
   2.3926952e-02   2.5797054e-02   1.6519404e-02   2.5406676e-02   1.1128811e+02   8.1384920e-01
   2.4041690e-02   2.5228888e-02   1.6256789e-02   2.5560186e-02   1.0942874e+02   8.1874530e-01
   2.4182870e-02   2.4767018e-02   1.5945071e-02   2.5764984e-02   1.0739511e+02   8.0878097e-01
   2.4348310e-02   2.4391460e-02   1.5585498e-02   2.5996498e-02   1.0454150e+02   8.0533383e-01
   2.4557666e-02   2.4087338e-02   1.5182551e-02   2.6240366e-02   1.0097028e+02   7.9174338e-01
   2.4836624e-02   2.3844852e-02   1.4732238e-02   2.6490688e-02   9.7601293e+01   8.0171624e-01
   2.5206454e-02   2.3639164e-02   1.4235581e-02   2.6747222e-02   9.3608549e+01   8.0356057e-01
   2.5692810e-02   2.3434540e-02   1.3705514e-02   2.7022754e-02   9.0164833e+01   7.9849838e-01
   2.6326688e-02   2.3195010e-02   1.3156281e-02   2.7326672e-02   8.6728109e+01   7.9722364e-01
   2.7131848e-02   2.2897656e-02   1.2603281e-02   2.7655846e-02   8.1953695e+01   7.8433979e-01
   2.8122120e-02   2.2543148e-02   1.2064758e-02   2.7994072e-02   7.8053928e+01   7.8721321e-01
   2.9301990e-02   2.2136342e-02   1.1556330e-02   2.8312982e-02   7.3938221e+01   8.0280829e-01
   3.0669070e-02   2.1690568e-02   1.1088280e-02   2.8576384e-02   6.9833022e+01   8.0216622e-01
   3.2219752e-02   2.1247216e-02   1.0665871e-02   2.8745776e-02   6.6491162e+01   7.9228139e-01
   3.3947780e-02   2.0852000e-02   1.0293928e-02   2.8778140e-02   6.3067774e+01   8.0949227e-01
   3.5838322e-02   2.0538474e-02   9.9762216e-03   2.8614822e-02   5.9479343e+01   8.2565916e-01
   3.7872102e-02   2.0348530e-02   9.7131850e-03   2.8216952e-02   5.5004694e+01   8.0372519e-01
   4.0025390e-02   2.0334260e-02   9.5053364e-03   2.7596024e-02   5.1799544e+01   7.8794841e-01
   4.2276400e-02   2.0537172e-02   9.3513654e-03   2.6793164e-02   4.8322109e+01   7.9975471e-01
   4.4615470e-02   2.0985116e-02   9.2463904e-03   2.5857866e-02   4.4066529e+01   8.0910900e-01
   4.7019824e-02   2.1694818e-02   9.1834454e-03   2.4830304e-02   4.1134997e+01   7.9840482e-01
   4.9450270e-02   2.2668088e-02   9.1529414e-03   2.3739902e-02   3.6201955e+01   7.9258243e-01
   5.1872638e-02   2.3898196e-02   9.1418382e-03   2.2615826e-02   3.1288141e+01   7.9797466e-01
   5.4247720e-02   2.5373612e-02   9.1346726e-03   2.1488014e-02   2.8603081e+01   8.0720126e-01
   5.6520966e-02   2.7087324e-02   9.1179682e-03   2.0379898e-02   2.5480710e+01   7.9735115e-01
   5.8626044e-02   2.9045648e-02   9.0791554e-03   1.9303717e-02   2.2279731e+01   7.9398736e-01
   6.0481206e-02   3.1246958e-02   9.0054326e-03   1.8271365e-02   1.9789427e+01   8.1484860e-01
   6.1994518e-02   3.3665648e-02   8.8879396e-03   1.7297801e-02   1.7400881e+01   8.0531835e-01
   6.3046390e-02   3.6246148e-02   8.7235908e-03   1.6394164e-02   1.3485102e+01   7.9912945e-01
   6.3482966e-02   3.8908160e-02   8.5166036e-03   1.5564413e-02   1.0715275e+01   8.0221939e-01
   6.3239316e-02   4.1576904e-02   8.2769178e-03   1.4805585e-02   1.0083839e+01   8.1315178e-01
   6.2354126e-02   4.4190098e-02   8.0178576e-03   1.4117547e-02   8.4002758e+00   8.2328323e-01
   6.0874270e-02   4.6671730e-02   7.7542034e-03   1.3509326e-02   7.1025780e+00   7.9316399e-01
   5.8909238e-02   4.8927156e-02   7.4976082e-03   1.2990614e-02   6.7048631e+00   7.8540507e-01
   5.6611108e-02   5.0893182e-02   7.2555142e-03   1.2564966e-02   6.2559694e+00   8.0128591e-01
   5.4098422e-02   5.2562576e-02   7.0326842e-03   1.2233188e-02   5.4441499e+00   7.9788913e-01
   5.1470120e-02   5.3948172e-02   6.8320936e-03   1.1993660e-02   4.3269444e+00   8.0260268e-01
   4.8816240e-02   5.5078608e-02   6.6552538e-03   1.1838741e-02   4.0108262e+00   8.1676220e-01
   4.6225210e-02   5.6029658e-02   6.5011034e-03   1.1752327e-02   3.6593057e+00   8.0745150e-01
   4.3767008e-02   5.6911218e-02   6.3671940e-03   1.1714588e-02   3.0076266e+00   7.9725798e-01
   4.1503906e-02   5.7817752e-02   6.2529746e-03   1.1712844e-02   2.9919734e+00   8.0068912e-01
   3.9505116e-02   5.8805588e-02   6.1600698e-03   1.1742945e-02   2.6948210e+00   7.9897821e-01
   3.7818118e-02   5.9874208e-02   6.0924384e-03   1.1805170e-02   2.1244694e+00   7.9643061e-01
   3.6465860e-02   6.1005132e-02   6.0569186e-03   1.1902816e-02   2.0382032e+00   7.9770379e-01
   3.5446760e-02   6.2222344e-02   6.0624568e-03   1.2046348e-02   1.8882615e+00   8.1396447e-01
   3.4735156e-02   6.3558800e-02   6.1187280e-03   1.2255291e-02   1.8830815e+00   7.9967569e-01
   3.4287226e-02   6.5031138e-02   6.2343494e-03   1.2548576e-02   1.8752335e+00   7.8910324e-01
   3.4045008e-02   6.6622272e-02   6.4164176e-03   1.2938526e-02   1.7318079e+00   7.9835788e-01
   3.3939360e-02   6.8261532e-02   6.6720440e-03   1.3428704e-02   1.7208335e+00   7.7931847e-01
   3.3898266e-02   6.9853002e-02   7.0099174e-03   1.4013386e-02   1.5864844e+00   7.9537234e-01
   3.3884084e-02   7.1321630e-02   7.4398320e-03   1.4682602e-02   1.3953385e+00   8.0972269e-01
   3.3892438e-02   7.2657440e-02   7.9732886e-03   1.5420749e-02   1.1237719e+00   8.0765963e-01
   3.3918422e-02   7.3889278e-02   8.6197606e-03   1.6203779e-02   1.0391995e+00   7.8243357e-01
   3.3956010e-02   7.5039804e-02   9.3835004e-03   1.7004196e-02   1.0568864e+00   7.7028235e-01
   3.4006376e-02   7.6111254e-02   1.0269111e-02   1.7794933e-02   1.0147307e+00   7.9889241e-01
   3.4069290e-02   7.7073768e-02   1.1280114e-02   1.8543006e-02   1.0654698e+00   7.6478476e-01
   3.4132504e-02   7.7874104e-02   1.2415959e-02   1.9206265e-02   1.0443913e+00   7.7348271e-01
   3.4181550e-02   7.8433654e-02   1.3672641e-02   1.9752038e-02   1.0442531e+00   7.9831485e-01
   3.4209618e-02   7.8691318e-02   1.5042350e-02   2.0161446e-02   1.0466564e+00   7.9208867e-01
   3.4224498e-02   7.8655612e-02   1.6517530e-02   2.0412088e-02   1.0376403e+00   7.9921524e-01
   3.4245042e-02   7.8376762e-02   1.8087679e-02   2.0492164e-02   1.0518937e+00   7.8843352e-01
   3.4299274e-02   7.7926596e-02   1.9730718e-02   2.0413280e-02   1.0397668e+00   7.9403177e-01
   3.4442310e-02   7.7393676e-02   2.1409880e-02   2.0184076e-02   1.0508667e+00   7.9237101e-01
   3.4743042e-02   7.6844766e-02   2.3079536e-02   1.9798942e-02   1.0449201e+00   8.0861421e-01
   3.5270104e-02   7.6295870e-02   2.4694644e-02   1.9260603e-02   1.0485466e+00   7.7275652e-01
   3.6093652e-02   7.5738272e-02   2.6211050e-02   1.8593835e-02   1.0499493e+00   7.7395671e-01
   3.7268786e-02   7.5160170e-02   2.7584184e-02   1.7835168e-02   1.0397311e+00   7.8517608e-01
   3.8844882e-02   7.4525406e-02   2.8770144e-02   1.7022003e-02   1.0413777e+00   7.7429545e-01
   4.0880912e-02   7.3769098e-02   2.9730272e-02   1.6191601e-02   1.0454155e+00   8.3582339e-01
   4.3436476e-02   7.2814200e-02   3.0433536e-02   1.5378276e-02   1.0529569e+00   7.5906554e-01
   4.6567164e-02   7.1580144e-02   3.0854322e-02   1.4608363e-02   1.0404212e+00   8.2226515e-01
   5.0320404e-02   7.0008880e-02   3.0993972e-02   1.3900671e-02   1.0441904e+00   8.0852457e-01
   5.4740890e-02   6.8075512e-02   3.0887638e-02   1.3265551e-02   1.0382803e+00   7.9222343e-01
   5.9857380e-02   6.5764502e-02   3.0566758e-02   1.2706041e-02   1.0389546e+00   8.2638725e-01
   6.5660052e-02   6.3091894e-02   3.0055308e-02   1.2222446e-02   1.0480517e+00   6.3014011e-01
   7.2106850e-02   6.0121732e-02   2.9399382e-02   1.1815385e-02   1.0261084e+00   7.7944031e-01
   7.9118628e-02   5.6928198e-02   2.8658292e-02   1.1491331e-02   1.0379253e+00   4.8830526e-01
   8.6587116e-02   5.3566744e-02   2.7880334e-02   1.1258012e-02   1.0426132e+00   7.0364192e-01
   9.4388258e-02   5.0063124e-02   2.7107282e-02   1.1117775e-02   1.0402190e+00   4.1664960e-01
   1.0235282e-01   4.6417948e-02   2.6383086e-02   1.1069457e-02   1.0536424e+00   2.0111008e+00
   1.1024743e-01   4.2639616e-02   2.5743356e-02   1.1108667e-02   1.0371390e+00   1.6116439e+01
   1.1783379e-01   3.8789766e-02   2.5204406e-02   1.1228997e-02   1.0451353e+00   3.8896974e+01
   1.2489158e-01   3.4976076e-02   2.4765092e-02   1.1421239e-02   1.0472829e+00   5.8967156e+01
   1.3115104e-01   3.1305260e-02   2.4414298e-02   1.1675360e-02   1.0235065e+00   7.5351977e+01
   1.3631658e-01   2.7859944e-02   2.4138702e-02   1.1983399e-02   1.0237275e+00   8.8450758e+01
   1.4007591e-01   2.4692014e-02   2.3919968e-02   1.2336205e-02   1.0271716e+00   9.6818811e+01
   1.4207850e-01   2.1824716e-02   2.3726172e-02   1.2725445e-02   1.0320284e+00   1.0220838e+02
   1.4203571e-01   1.9259925e-02   2.3512010e-02   1.3143995e-02   1.0174010e+00   1.0663436e+02
   1.3987579e-01   1.6990991e-02   2.3231714e-02   1.3581155e-02   1.0166614e+00   1.0975479e+02
   1.3585989e-01   1.5008485e-02   2.2846002e-02   1.4024460e-02   1.0472058e+00   1.1232748e+02
   1.3045390e-01   1.3295836e-02   2.2308578e-02   1.4461069e-02   1.0384601e+00   1.1451310e+02
   1.2416726e-01   1.1838636e-02   2.1582476e-02   1.4872281e-02   1.0224966e+00   1.1605662e+02
   1.1752956e-01   1.0628697e-02   2.0671740e-02   1.5236396e-02   1.0414689e+00   1.1728763e+02
   1.1099815e-01   9.6588322e-03   1.9614130e-02   1.5541610e-02   1.0382143e+00   1.1817652e+02
   1.0491785e-01   8.9232686e-03   1.8460439e-02   1.5788377e-02   1.0242371e+00   1.1905682e+02
   9.9543140e-02   8.4155250e-03   1.7257672e-02   1.5982653e-02   1.0514268e+00   1.1970781e+02
   9.5044348e-02   8.1260490e-03   1.6046195e-02   1.6130031e-02   1.0438483e+00   1.2026887e+02
   9.1519970e-02   8.0421850e-03   1.4860553e-02   1.6233663e-02   1.0230730e+00   1.2089573e+02
   8.8991108e-02   8.1474170e-03   1.3726257e-02   1.6298877e-02   1.0405587e+00   1.2130074e+02
   8.7409480e-02   8.4215720e-03   1.2664636e-02   1.6334341e-02   1.0462195e+00   1.2168728e+02
   8.6660496e-02   8.8418290e-03   1.1692054e-02   1.6347198e-02   1.0416802e+00   1.2197633e+02
   8.6587760e-02   9.3846502e-03   1.0818057e-02   1.6338228e-02   1.0239281e+00   1.2222704e+02
   8.7022022e-02   1.0024979e-02   1.0046449e-02   1.6302532e-02   1.0407885e+00   1.2248905e+02
   8.7746764e-02   1.0731684e-02   9.3747782e-03   1.6233440e-02   1.0558206e+00   1.2260212e+02
   8.8509828e-02   1.1476317e-02   8.7960724e-03   1.6120006e-02   1.0418048e+00   1.2271353e+02
   8.9075356e-02   1.2237334e-02   8.3061768e-03   1.5954491e-02   1.0480501e+00   1.2274269e+02
   8.9237362e-02   1.2988284e-02   7.9069268e-03   1.5743148e-02   1.0270147e+00   1.2263327e+02
   8.8846790e-02   1.3703648e-02   7.6011538e-03   1.5496685e-02   1.0488823e+00   1.2251198e+02
   8.7854446e-02   1.4364059e-02   7.3947128e-03   1.5223864e-02   1.0604328e+00   1.2223480e+02
   8.6316070e-02   1.4951683e-02   7.2947296e-03   1.4934612e-02   1.0213685e+00   1.2183037e+02
   8.4314754e-02   1.5447520e-02   7.3057694e-03   1.4637816e-02   1.0546564e+00   1.2143397e+02
   8.1923664e-02   1.5832161e-02   7.4341750e-03   1.4339494e-02   1.0585312e+00   1.2083220e+02
   7.9234494e-02   1.6094404e-02   7.6867530e-03   1.4044760e-02   1.0350679e+00   1.1992847e+02
   7.6337802e-02   1.6218318e-02   8.0693716e-03   1.3759322e-02   1.0517883e+00   1.1900647e+02
   7.3336406e-02   1.6178159e-02   8.5880980e-03   1.3489110e-02   1.0409818e+00   1.1797552e+02
   7.0346748e-02   1.5953195e-02   9.2479246e-03   1.3236971e-02   1.0512952e+00   1.1654568e+02
   6.7475990e-02   1.5537723e-02   1.0051311e-02   1.2998704e-02   1.0782127e+00   1.1516389e+02
   6.4839694e-02   1.4959266e-02   1.0994765e-02   1.2767751e-02   1.0496635e+00   1.1383196e+02
   6.2528546e-02   1.4264674e-02   1.2072493e-02   1.2540665e-02   1.0402861e+00   1.1213826e+02
   6.0587816e-02   1.3496630e-02   1.3282143e-02   1.2316419e-02   1.0573077e+00   1.1007163e+02
   5.9035608e-02   1.2697098e-02   1.4619704e-02   1.2096512e-02   1.0453485e+00   1.0764610e+02
   5.7870118e-02   1.1899836e-02   1.6072611e-02   1.1891165e-02   1.0498640e+00   1.0511198e+02
   5.7094580e-02   1.1127925e-02   1.7617429e-02   1.1720661e-02   1.0614820e+00   1.0196185e+02
   5.6704024e-02   1.0400590e-02   1.9223574e-02   1.1602271e-02   1.0523145e+00   9.8301035e+01
   5.6663472e-02   9.7318354e-03   2.0858186e-02   1.1545250e-02   1.0455837e+00   9.4394756e+01
   5.6923562e-02   9.1292540e-03   2.2486330e-02   1.1553796e-02   1.0475847e+00   9.0145311e+01
   5.7425450e-02   8.5947000e-03   2.4065080e-02   1.1626006e-02   1.0535696e+00   8.6354836e+01
   5.8101856e-02   8.1263502e-03   2.5540094e-02   1.1754139e-02   1.0520238e+00   8.2307665e+01
   5.8872890e-02   7.7197700e-03   2.6860246e-02   1.1926794e-02   1.0460369e+00   7.7669365e+01
   5.9665590e-02   7.3676272e-03   2.7985192e-02   1.2128779e-02   1.0448555e+00   7.2566821e+01
   6.0429470e-02   7.0587236e-03   2.8871238e-02   1.2338786e-02   1.0383762e+00   6.8008565e+01
   6.1111660e-02   6.7770196e-03   2.9466266e-02   1.2535874e-02   1.0400876e+00   6.3818505e+01
   6.1679846e-02   6.5080756e-03   2.9730292e-02   1.2703828e-02   1.0411998e+00   5.9163924e+01
   6.2138954e-02   6.2476784e-03   2.9655944e-02   1.2830362e-02   1.0337615e+00   5.5181167e+01
   6.2495792e-02   5.9993416e-03   2.9255930e-02   1.2906366e-02   1.0532286e+00   4.9614782e+01
   6.2745656e-02   5.7673318e-03   2.8559458e-02   1.2927785e-02   1.0700867e+00   4.4451228e+01
   6.2882948e-02   5.5533002e-03   2.7624652e-02   1.2903901e-02   1.0493889e+00   4.0688780e+01
   6.2920750e-02   5.3570960e-03   2.6516906e-02   1.2849483e-02   1.0440368e+00   3.6016546e+01
   6.2878044e-02   5.1791022e-03   2.5294980e-02   1.2778080e-02   1.0458942e+00   3.1993107e+01
   6.2759218e-02   5.0181002e-03   2.4020334e-02   1.2703087e-02   1.0375380e+00   2.6862123e+01
   6.2587864e-02   4.8711750e-03   2.2753324e-02   1.2632529e-02   1.0474606e+00   2.3011258e+01
   6.2423308e-02   4.7384896e-03   2.1544320e-02   1.2565486e-02   1.0417946e+00   2.1011198e+01
   6.2317028e-02   4.6232604e-03   2.0429292e-02   1.2495778e-02   1.0442234e+00   1.7325000e+01
   6.2287622e-02   4.5273502e-03   1.9434049e-02   1.2433756e-02   1.0730373e+00   1.4095337e+01
   6.2341634e-02   4.4499894e-03   1.8581086e-02   1.2404633e-02   1.0569636e+00   1.1875478e+01
   6.2482028e-02   4.3890852e-03   1.7887627e-02   1.2431510e-02   1.0335056e+00   1.0166240e+01
   6.2697916e-02   4.3410546e-03   1.7359534e-02   1.2540131e-02   1.0446764e+00   8.4302870e+00
   6.2956530e-02   4.3001464e-03   1.6991897e-02   1.2755118e-02   1.0442255e+00   6.9024958e+00
   6.3204968e-02   4.2604104e-03   1.6772293e-02   1.3094412e-02   1.0519759e+00   6.1679767e+00
   6.3397620e-02   4.2195948e-03   1.6685754e-02   1.3574025e-02   1.0556089e+00   5.1491153e+00
   6.3520010e-02   4.1784514e-03   1.6719441e-02   1.4211446e-02   1.0442478e+00   4.3461102e+00
   6.3577668e-02   4.1366552e-03   1.6859931e-02   1.5021472e-02   1.0629331e+00   4.1675848e+00
   6.3560890e-02   4.0925272e-03   1.7097725e-02   1.6010070e-02   1.0726950e+00   3.6577382e+00
   6.3452596e-02   4.0431242e-03   1.7426650e-02   1.7176500e-02   1.0620025e+00   2.8382538e+00
   6.3259888e-02   3.9853782e-03   1.7833990e-02   1.8517466e-02   1.0481237e+00   2.8538351e+00
   6.2993442e-02   3.9200084e-03   1.8300434e-02   2.0022770e-02   1.0372561e+00   2.9617626e+00
   6.2672304e-02   3.8507648e-03   1.8802445e-02   2.1669236e-02   1.0483814e+00   2.7987325e+00
   6.2331492e-02   3.7814416e-03   1.9312184e-02   2.3423508e-02   1.0539707e+00   2.9251720e+00
   6.1993636e-02   3.7163570e-03   1.9794967e-02   2.5246296e-02   1.0580438e+00   2.8180576e+00
   6.1679696e-02   3.6604448e-03   2.0224850e-02   2.7090646e-02   1.0508606e+00   2.8061054e+00
   6.1411196e-02   3.6173722e-03   2.0601348e-02   2.8902864e-02   1.0322924e+00   2.6079357e+00
   6.1211416e-02   3.5902128e-03   2.0929176e-02   3.0645246e-02   1.0545310e+00   2.3104380e+00
   6.1115522e-02   3.5832620e-03   2.1203900e-02   3.2307364e-02   1.0556663e+00   2.3921489e+00
   6.1136826e-02   3.6001934e-03   2.1418594e-02   3.3888858e-02   1.0335703e+00   2.2505767e+00
   6.1267108e-02   3.6416528e-03   2.1567194e-02   3.5388184e-02   1.0416062e+00   2.0268067e+00
   6.1498028e-02   3.7063582e-03   2.1648018e-02   3.6795252e-02   1.0417801e+00   1.8652859e+00
   6.1809894e-02   3.7936402e-03   2.1660076e-02   3.8088604e-02   1.0502915e+00   1.8368377e+00
   6.2210078e-02   3.9048546e-03   2.1596374e-02   3.9230974e-02   1.0352946e+00   1.9426486e+00
   6.2773520e-02   4.0441376e-03   2.1439108e-02   4.0179746e-02   1.0435984e+00   1.8742466e+00
   6.3593372e-02   4.2176094e-03   2.1160618e-02   4.0911250e-02   1.0635767e+00   2.0366743e+00
   6.4724228e-02   4.4304186e-03   2.0741416e-02   4.1412400e-02   1.0262289e+00   2.5065489e+00
   6.6176736e-02   4.6852736e-03   2.0175902e-02   4.1676358e-02   1.0432893e+00   2.5259203e+00
   6.7925330e-02   4.9826606e-03   1.9465802e-02   4.1719512e-02   1.0494801e+00   2.1604956e+00
   6.9921446e-02   5.3213668e-03   1.8627935e-02   4.1581066e-02   1.0456850e+00   2.1011816e+00
   7.2145748e-02   5.7012158e-03   1.7691210e-02   4.1299400e-02   1.0490574e+00   2.2958805e+00
   7.4645194e-02   6.1250244e-03   1.6692240e-02   4.0884104e-02   1.0203610e+00   2.2920362e+00
   7.7492902e-02   6.5985688e-03   1.5678262e-02   4.0325804e-02   1.0401295e+00   2.1566478e+00
   8.0729216e-02   7.1276420e-03   1.4690395e-02   3.9619432e-02   1.0330309e+00   2.2463179e+00
   8.4346386e-02   7.7121772e-03   1.3755912e-02   3.8765726e-02   1.0234982e+00   2.1693677e+00
   8.8307766e-02   8.3464412e-03   1.2897864e-02   3.7771980e-02   1.0416914e+00   1.9406170e+00
   9.2566420e-02   9.0218756e-03   1.2135881e-02   3.6649288e-02   1.0505076e+00   1.9302433e+00
   9.7069046e-02   9.7267220e-03   1.1483554e-02   3.5415206e-02   1.0546191e+00   1.7715301e+00
   1.0173933e-01   1.0445118e-02   1.0949408e-02   3.4110318e-02   1.0227382e+00   1.6282004e+00
   1.0650606e-01   1.1156838e-02   1.0541337e-02   3.2800972e-02   1.0469852e+00   1.5019558e+00
   1.1131078e-01   1.1840978e-02   1.0268675e-02   3.1554810e-02   1.0361756e+00   1.3670193e+00
   1.1607716e-01   1.2477280e-02   1.0138708e-02   3.0426320e-02   1.0410873e+00   1.4029234e+00
   1.2079195e-01   1.3050131e-02   1.0153871e-02   2.9460670e-02   1.0700440e+00   1.3707498e+00
   1.2552482e-01   1.3555381e-02   1.0313608e-02   2.8692834e-02   1.0091433e+00   1.3928012e+00
   1.3032336e-01   1.3994313e-02   1.0616819e-02   2.8149022e-02   1.0689932e+00   1.3642304e+00
   1.3517041e-01   1.4372466e-02   1.1059877e-02   2.7850734e-02   1.0345029e+00   1.3275023e+00
   1.4000037e-01   1.4711060e-02   1.1637257e-02   2.7816016e-02   1.0575927e+00   1.3735589e+00
   1.4470544e-01   1.5047880e-02   1.2341995e-02   2.8050322e-02   1.0584361e+00   1.1369833e+00
   1.4918848e-01   1.5424551e-02   1.3163230e-02   2.8541610e-02   1.0086454e+00   9.1286083e-01
   1.5345174e-01   1.5874517e-02   1.4088854e-02   2.9274672e-02   1.1046676e+00   8.3746289e-01
   1.5753308e-01   1.6419471e-02   1.5107465e-02   3.0251086e-02   1.0006485e+00   7.6363599e-01
   1.6140649e-01   1.7072307e-02   1.6209291e-02   3.1502166e-02   1.1289510e+00   7.9017744e-01
   1.6499789e-01   1.7835907e-02   1.7388977e-02   3.3084720e-02   8.9988485e-01   7.8226592e-01
   1.6820107e-01   1.8703563e-02   1.8641863e-02   3.5061184e-02   9.5932052e-01   7.6897539e-01
   1.7090346e-01   1.9667816e-02   1.9957098e-02   3.7475408e-02   8.5847507e-01   7.9708532e-01
   1.7304085e-01   2.0719488e-02   2.1320768e-02   4.0337886e-02   6.9565277e-01   8.0800930e-01
   1.7465125e-01   2.1840890e-02   2.2721940e-02   4.3620950e-02   9.6766841e-01   8.1141236e-01
   1.7587816e-01   2.3007124e-02   2.4146834e-02   4.7255980e-02   1.0854590e+00   7.8493406e-01
   1.7689715e-01   2.4185506e-02   2.5576428e-02   5.1141072e-02   1.6996449e+01   7.8518390e-01
   1.7781683e-01   2.5329200e-02   2.6993432e-02   5.5155742e-02   4.8668626e+01   7.9726877e-01
   1.7860118e-01   2.6374378e-02   2.8380820e-02   5.9168866e-02   7.1387640e+01   7.7817322e-01
   1.7908613e-01   2.7242592e-02   2.9718472e-02   6.3022912e-02   8.5540926e+01   7.7293835e-01
   1.7904530e-01   2.7854688e-02   3.0993006e-02   6.6533608e-02   9.7352321e+01   7.7658629e-01
   1.7827052e-01   2.8145826e-02   3.2194816e-02   6.9531962e-02   1.0399617e+02   7.7570622e-01
   1.7663230e-01   2.8074566e-02   3.3301036e-02   7.1876898e-02   1.0858084e+02   7.5749372e-01
   1.7409118e-01   2.7656522e-02   3.4290876e-02   7.3458610e-02   1.1207011e+02   7.6595394e-01
   1.7069255e-01   2.6979378e-02   3.5155546e-02   7.4187486e-02   1.1453185e+02   8.0301896e-01
   1.6647165e-01   2.6155190e-02   3.5878400e-02   7.3993590e-02   1.1650461e+02   7.8999376e-01
   1.6143045e-01   2.5277290e-02   3.6426006e-02   7.2892114e-02   1.1808596e+02   7.8552257e-01
   1.5558966e-01   2.4420664e-02   3.6762554e-02   7.0987728e-02   1.1948628e+02   7.7445840e-01
   1.4897472e-01   2.3651314e-02   3.6880638e-02   6.8443414e-02   1.2056132e+02   7.5337806e-01
   1.4163757e-01   2.3020928e-02   3.6783800e-02   6.5439006e-02   1.2153694e+02   7.9586241e-01
   1.3363290e-01   2.2570262e-02   3.6472224e-02   6.2126984e-02   1.2229860e+02   7.8789207e-01
   1.2505652e-01   2.2343594e-02   3.5978698e-02   5.8656360e-02   1.2290211e+02   7.5834560e-01
   1.1612607e-01   2.2384686e-02   3.5344086e-02   5.5165588e-02   1.2338795e+02   7.8889157e-01
   1.0707138e-01   2.2727522e-02   3.4589592e-02   5.1761414e-02   1.2381517e+02   8.0181129e-01
   9.8068918e-02   2.3400846e-02   3.3746246e-02   4.8520684e-02   1.2420687e+02   8.0719157e-01
   8.9265642e-02   2.4436764e-02   3.2855320e-02   4.5485540e-02   1.2439512e+02   8.0413824e-01
   8.0776424e-02   2.5864224e-02   3.1943558e-02   4.2682566e-02   1.2454942e+02   7.8239172e-01
   7.2715598e-02   2.7692676e-02   3.1013964e-02   4.0125046e-02   1.2464984e+02   7.8142330e-01
   6.5188430e-02   2.9910390e-02   3.0059634e-02   3.7807778e-02   1.2464358e+02   7.7808950e-01
   5.8260762e-02   3.2480814e-02   2.9080874e-02   3.5725358e-02   1.2471409e+02   7.8043497e-01
   5.1965670e-02   3.5339446e-02   2.8078412e-02   3.3864532e-02   1.2461948e+02   7.9499980e-01
   4.6306136e-02   3.8400768e-02   2.7049422e-02   3.2200096e-02   1.2463590e+02   7.8619570e-01
   4.1264878e-02   4.1546978e-02   2.5995392e-02   3.0716284e-02   1.2498067e+02   8.0128469e-01
   3.6833724e-02   4.4622740e-02   2.4925278e-02   2.9404978e-02   1.2506048e+02   8.1170304e-01
   3.3022316e-02   4.7425582e-02   2.3850706e-02   2.8259004e-02   1.2500682e+02   8.0513706e-01
   2.9837254e-02   4.9747470e-02   2.2777940e-02   2.7267744e-02   1.2493358e+02   8.1120620e-01
   2.7272242e-02   5.1492800e-02   2.1711412e-02   2.6413208e-02   1.2472893e+02   7.9814099e-01
   2.5308234e-02   5.2654276e-02   2.0653282e-02   2.5688700e-02   1.2446246e+02   8.1127466e-01
   2.3918970e-02   5.3214328e-02   1.9594699e-02   2.5105380e-02   1.2399659e+02   8.1347424e-01
   2.3078300e-02   5.3146366e-02   1.8523004e-02   2.4678890e-02   1.2336792e+02   8.1586755e-01
   2.2757480e-02   5.2402078e-02   1.7441528e-02   2.4424436e-02   1.2262081e+02   8.1458727e-01
   2.2924814e-02   5.0935772e-02   1.6370157e-02   2.4354466e-02   1.2170494e+02   7.9110936e-01
   2.3544946e-02   4.8812246e-02   1.5324938e-02   2.4469618e-02   1.2068154e+02   8.1135548e-01
   2.4573690e-02   4.6221488e-02   1.4313809e-02   2.4759296e-02   1.1960446e+02   8.2222872e-01
   2.5958456e-02   4.3395774e-02   1.3341852e-02   2.5218322e-02   1.1847027e+02   8.2951065e-01
   2.7645494e-02   4.0553068e-02   1.2411714e-02   2.5842730e-02   1.1713438e+02   8.1369170e-01
   2.9582542e-02   3.7877592e-02   1.1530536e-02   2.6615802e-02   1.1553104e+02   8.0752574e-01
   3.1716418e-02   3.5511234e-02   1.0709689e-02   2.7511748e-02   1.1369030e+02   8.2003673e-01
   3.3985416e-02   3.3551406e-02   9.9589852e-03   2.8491462e-02   1.1174143e+02   8.0395956e-01
   3.6324400e-02   3.2057116e-02   9.2876584e-03   2.9515960e-02   1.0960275e+02   8.2612250e-01
   3.8682328e-02   3.1057634e-02   8.7026006e-03   3.0554210e-02   1.0668493e+02   8.0646607e-01
   4.1012230e-02   3.0554756e-02   8.2061656e-03   3.1562136e-02   1.0335846e+02   7.8963567e-01
   4.3253862e-02   3.0527594e-02   7.7965758e-03   3.2490486e-02   9.9680215e+01   8.2235300e-01
   4.5326178e-02   3.0939036e-02   7.4681720e-03   3.3287572e-02   9.5347076e+01   8.0783880e-01
   4.7145300e-02   3.1740060e-02   7.2132956e-03   3.3914554e-02   9.1282302e+01   8.2185233e-01
   4.8675610e-02   3.2871010e-02   7.0241986e-03   3.4361166e-02   8.7308409e+01   8.2081167e-01
   4.9934428e-02   3.4252142e-02   6.8936430e-03   3.4609684e-02   8.3360644e+01   7.8383921e-01
   5.0967826e-02   3.5774054e-02   6.8144112e-03   3.4646898e-02   7.9648179e+01   8.0637030e-01
   5.1854864e-02   3.7295000e-02   6.7787992e-03   3.4483500e-02   7.6144311e+01   8.1848396e-01
   5.2696270e-02   3.8646680e-02   6.7783742e-03   3.4120390e-02   7.2671892e+01   8.0743819e-01
   5.3583376e-02   3.9692074e-02   6.8043540e-03   3.3555480e-02   6.8430679e+01   8.1538284e-01
   5.4596404e-02   4.0382818e-02   6.8473604e-03   3.2807058e-02   6.4010157e+01   8.1316299e-01
   5.5825148e-02   4.0719684e-02   6.8975332e-03   3.1892776e-02   5.9923746e+01   8.0779791e-01
   5.7348066e-02   4.0732414e-02   6.9477562e-03   3.0822962e-02   5.5867528e+01   8.0601255e-01
   5.9205792e-02   4.0500856e-02   6.9949358e-03   2.9627864e-02   5.1473688e+01   8.1767536e-01
   6.1416848e-02   4.0124048e-02   7.0380688e-03   2.8348068e-02   4.8009010e+01   8.1373057e-01
   6.3975064e-02   3.9694294e-02   7.0768226e-03   2.7013582e-02   4.4513103e+01   7.7884812e-01
   6.6838482e-02   3.9281172e-02   7.1109482e-03   2.5654684e-02   4.0007956e+01   7.9750163e-01
   6.9914154e-02   3.8917316e-02   7.1410940e-03   2.4301668e-02   3.6133450e+01   8.2003710e-01
   7.3047984e-02   3.8598280e-02   7.1686660e-03   2.2977150e-02   3.1744873e+01   8.0811691e-01
   7.6043342e-02   3.8312382e-02   7.1940350e-03   2.1690106e-02   2.8423845e+01   8.1196280e-01
   7.8673830e-02   3.8086684e-02   7.2174188e-03   2.0439908e-02   2.6322144e+01   8.1610835e-01
   8.0709692e-02   3.7973646e-02   7.2398122e-03   1.9232413e-02   2.3374220e+01   8.1648358e-01
   8.1883444e-02   3.8017010e-02   7.2616794e-03   1.8079075e-02   2.0355979e+01   8.1453727e-01
   8.1945740e-02   3.8243236e-02   7.2833888e-03   1.6993262e-02   1.7230886e+01   8.2401460e-01
   8.0864008e-02   3.8687706e-02   7.3056588e-03   1.5984753e-02   1.4242002e+01   8.2176498e-01
   7.8792856e-02   3.9402362e-02   7.3277412e-03   1.5054057e-02   1.1615894e+01   7.9841450e-01
   7.5959634e-02   4.0412978e-02   7.3471552e-03   1.4197164e-02   1.0011834e+01   7.9355343e-01
   7.2619218e-02   4.1709520e-02   7.3605868e-03   1.3404053e-02   8.9619428e+00   7.9843994e-01
   6.8986106e-02   4.3258980e-02   7.3627358e-03   1.2658102e-02   7.5899132e+00   8.0775039e-01
   6.5247124e-02   4.5005560e-02   7.3478254e-03   1.1944673e-02   6.5491072e+00   8.2309751e-01
   6.1571742e-02   4.6865746e-02   7.3112596e-03   1.1257976e-02   5.8349871e+00   8.1207315e-01
   5.8089882e-02   4.8756726e-02   7.2486196e-03   1.0597568e-02   5.5426076e+00   8.0232247e-01
   5.4885678e-02   5.0618616e-02   7.1587902e-03   9.9645280e-03   5.0401439e+00   7.9542065e-01
   5.1998782e-02   5.2381800e-02   7.0484176e-03   9.3644208e-03   4.2207594e+00   7.8394477e-01
   4.9456120e-02   5.3991830e-02   6.9317726e-03   8.8047476e-03   3.5442225e+00   8.1792133e-01
   4.7285606e-02   5.5443394e-02   6.8244934e-03   8.2920106e-03   3.2018698e+00   8.1323361e-01
   4.5501058e-02   5.6761832e-02   6.7386544e-03   7.8328568e-03   3.1151185e+00   7.9165535e-01
   4.4096030e-02   5.7995966e-02   6.6849070e-03   7.4345296e-03   2.9332459e+00   8.0119591e-01
   4.3053844e-02   5.9188402e-02   6.6745994e-03   7.1050370e-03   2.7406371e+00   7.8319267e-01
   4.2342508e-02   6.0384050e-02   6.7181824e-03   6.8515936e-03   2.4041568e+00   7.9841989e-01
   4.1905230e-02   6.1660538e-02   6.8237134e-03   6.6803916e-03   2.1597182e+00   8.0687947e-01
   4.1678742e-02   6.3075582e-02   6.9962132e-03   6.5962786e-03   1.9072219e+00   7.9163959e-01
   4.1597756e-02   6.4633194e-02   7.2377302e-03   6.6019434e-03   1.8177395e+00   7.9196948e-01
   4.1579496e-02   6.6320470e-02   7.5512434e-03   6.6978872e-03   2.0270344e+00   7.9013489e-01
   4.1535242e-02   6.8134912e-02   7.9407908e-03   6.8815898e-03   1.8398378e+00   8.0300491e-01
   4.1410676e-02   7.0066378e-02   8.4065728e-03   7.1481088e-03   1.6505665e+00   7.9246359e-01
   4.1191192e-02   7.2082056e-02   8.9433270e-03   7.4903254e-03   1.5913806e+00   8.0784693e-01
   4.0868256e-02   7.4144710e-02   9.5421214e-03   7.8980360e-03   1.2604629e+00   8.1455072e-01
   4.0435306e-02   7.6244940e-02   1.0196257e-02   8.3593066e-03   1.0516359e+00   7.8870919e-01
   3.9908438e-02   7.8409618e-02   1.0904142e-02   8.8639134e-03   1.0699271e+00   8.0194121e-01
   3.9326526e-02   8.0642408e-02   1.1665057e-02   9.4030940e-03   1.0694693e+00   7.8610108e-01
   3.8735550e-02   8.2887476e-02   1.2477249e-02   9.9683234e-03   1.0427737e+00   8.0262381e-01
   3.8191284e-02   8.5065406e-02   1.3341183e-02   1.0550932e-02   1.0253857e+00   7.9194511e-01
   3.7759870e-02   8.7081252e-02   1.4258220e-02   1.1138499e-02   1.0396672e+00   7.7676583e-01
   3.7498504e-02   8.8795578e-02   1.5224082e-02   1.1712385e-02   1.0540379e+00   8.1244337e-01
   3.7458070e-02   9.0048728e-02   1.6225042e-02   1.2248500e-02   1.0371290e+00   7.8179626e-01
   3.7693360e-02   9.0752122e-02   1.7240521e-02   1.2723869e-02   1.0387561e+00   8.0716888e-01
   3.8247256e-02   9.0929868e-02   1.8255408e-02   1.3120541e-02   1.0359556e+00   7.8631209e-01
   3.9143098e-02   9.0652024e-02   1.9259897e-02   1.3430014e-02   1.0261896e+00   7.8688808e-01
   4.0399172e-02   8.9963522e-02   2.0233510e-02   1.3661704e-02   1.0347204e+00   7.9837074e-01
   4.2033640e-02   8.8891554e-02   2.1142482e-02   1.3833456e-02   1.0493750e+00   7.7760663e-01
   4.4059252e-02   8.7463368e-02   2.1948530e-02   1.3960620e-02   1.0631346e+00   8.1242346e-01
   4.6498532e-02   8.5674714e-02   2.2620632e-02   1.4057310e-02   1.0562843e+00   7.3832611e-01
   4.9392150e-02   8.3488422e-02   2.3129816e-02   1.4137466e-02   1.0530780e+00   8.1900024e-01
   5.2771996e-02   8.0865672e-02   2.3446896e-02   1.4216080e-02   1.0561948e+00   7.6590942e-01
   5.6651188e-02   7.7791948e-02   2.3570646e-02   1.4308532e-02   1.0493470e+00   8.0475308e-01
   6.1043566e-02   7.4314020e-02   2.3522560e-02   1.4428523e-02   1.0410138e+00   7.9869124e-01
   6.5970976e-02   7.0505314e-02   2.3318914e-02   1.4585028e-02   1.0433183e+00   6.3568827e-01
   7.1441556e-02   6.6404098e-02   2.2976392e-02   1.4782866e-02   1.0333293e+00   7.9972015e-01
   7.7423184e-02   6.2022902e-02   2.2521940e-02   1.5024575e-02   1.0237446e+00   4.1684116e-01
   8.3850948e-02   5.7398182e-02   2.1983904e-02   1.5311079e-02   1.0397773e+00   8.0120297e-01
   9.0645644e-02   5.2613566e-02   2.1385004e-02   1.5648667e-02   1.0313130e+00   2.8095448e-01
   9.7708478e-02   4.7755898e-02   2.0752752e-02   1.6048657e-02   1.0333713e+00   2.9803030e+00
   1.0489853e-01   4.2881250e-02   2.0118286e-02   1.6520766e-02   1.0553321e+00   1.9086547e+01
   1.1200455e-01   3.8039650e-02   1.9507164e-02   1.7069437e-02   1.0509320e+00   4.1103468e+01
   1.1878352e-01   3.3321148e-02   1.8944906e-02   1.7689679e-02   1.0407310e+00   5.9461989e+01
   1.2501112e-01   2.8843100e-02   1.8451705e-02   1.8371791e-02   1.0434444e+00   7.4936416e+01
   1.3044575e-01   2.4695756e-02   1.8037708e-02   1.9101473e-02   1.0383989e+00   8.7330961e+01
   1.3483573e-01   2.0938204e-02   1.7710475e-02   1.9854325e-02   1.0246719e+00   9.5315487e+01
   1.3791585e-01   1.7605234e-02   1.7470570e-02   2.0595504e-02   1.0304492e+00   9.9877826e+01
   1.3942193e-01   1.4707407e-02   1.7308463e-02   2.1279504e-02   1.0371867e+00   1.0385047e+02
   1.3922181e-01   1.2238621e-02   1.7215110e-02   2.1862416e-02   1.0507765e+00   1.0705701e+02
   1.3735714e-01   1.0179608e-02   1.7186994e-02   2.2308976e-02   1.0429488e+00   1.0945053e+02
   1.3404631e-01   8.5046786e-03   1.7224601e-02   2.2591222e-02   1.0248517e+00   1.1183641e+02
   1.2962370e-01   7.1832942e-03   1.7331315e-02   2.2698844e-02   1.0369443e+00   1.1385396e+02
   1.2439328e-01   6.1790130e-03   1.7505100e-02   2.2635758e-02   1.0417868e+00   1.1559886e+02
   1.1863503e-01   5.4494710e-03   1.7732458e-02   2.2407430e-02   1.0537684e+00   1.1682279e+02
   1.1266143e-01   4.9506106e-03   1.7991247e-02   2.2028554e-02   1.0463337e+00   1.1793285e+02
   1.0677185e-01   4.6410446e-03   1.8256953e-02   2.1529750e-02   1.0336014e+00   1.1892255e+02
   1.0118122e-01   4.4823296e-03   1.8507304e-02   2.0940154e-02   1.0282281e+00   1.1966843e+02
   9.6024944e-02   4.4434238e-03   1.8717847e-02   2.0275730e-02   1.0344331e+00   1.2058094e+02
   9.1414380e-02   4.5011502e-03   1.8867226e-02   1.9552226e-02   1.0568621e+00   1.2120907e+02
   8.7447164e-02   4.6376472e-03   1.8942825e-02   1.8790451e-02   1.0452323e+00   1.2162981e+02
   8.4181038e-02   4.8371266e-03   1.8926265e-02   1.8006423e-02   1.0348751e+00   1.2204510e+02
   8.1619140e-02   5.0860762e-03   1.8802279e-02   1.7207344e-02   1.0410410e+00   1.2238708e+02
   7.9737252e-02   5.3784166e-03   1.8577316e-02   1.6396650e-02   1.0427365e+00   1.2261250e+02
   7.8503466e-02   5.7127188e-03   1.8260700e-02   1.5580957e-02   1.0454149e+00   1.2273968e+02
   7.7876758e-02   6.0899670e-03   1.7853295e-02   1.4767825e-02   1.0675022e+00   1.2294293e+02
   7.7801838e-02   6.5129754e-03   1.7364377e-02   1.3965507e-02   1.0633842e+00   1.2296650e+02
   7.8181434e-02   6.9808338e-03   1.6818170e-02   1.3187965e-02   1.0479683e+00   1.2295171e+02
   7.8891168e-02   7.4907458e-03   1.6241307e-02   1.2448849e-02   1.0705309e+00   1.2292084e+02
   7.9800162e-02   8.0421250e-03   1.5657365e-02   1.1758735e-02   1.0384667e+00   1.2265925e+02
   8.0747522e-02   8.6348204e-03   1.5093410e-02   1.1125733e-02   1.0293859e+00   1.2242736e+02
   8.1585704e-02   9.2675878e-03   1.4575188e-02   1.0551028e-02   1.0532274e+00   1.2205794e+02
   8.2242886e-02   9.9352016e-03   1.4120070e-02   1.0033381e-02   1.0248797e+00   1.2155176e+02
   8.2687776e-02   1.0630107e-02   1.3737333e-02   9.5743274e-03   1.0570629e+00   1.2110883e+02
   8.2882422e-02   1.1348967e-02   1.3430029e-02   9.1751614e-03   1.0686671e+00   1.2048022e+02
   8.2794840e-02   1.2094996e-02   1.3198038e-02   8.8347878e-03   1.0534386e+00   1.1955228e+02
   8.2437106e-02   1.2875578e-02   1.3040643e-02   8.5514984e-03   1.0669821e+00   1.1844154e+02
   8.1852404e-02   1.3691080e-02   1.2959064e-02   8.3252662e-03   1.0381201e+00   1.1721671e+02
   8.1055700e-02   1.4528524e-02   1.2952445e-02   8.1566218e-03   1.0468937e+00   1.1593860e+02
   8.0010362e-02   1.5372195e-02   1.3017476e-02   8.0466076e-03   1.0690855e+00   1.1425699e+02
   7.8651604e-02   1.6207964e-02   1.3155215e-02   7.9990336e-03   1.0742022e+00   1.1185903e+02
   7.6963740e-02   1.7024061e-02   1.3368155e-02   8.0192962e-03   1.0648870e+00   1.0960145e+02
   7.5019418e-02   1.7814459e-02   1.3652163e-02   8.1110556e-03   1.0338344e+00   1.0730085e+02
   7.2938136e-02   1.8571058e-02   1.3996927e-02   8.2754270e-03   1.0520732e+00   1.0433711e+02
   7.0863320e-02   1.9280870e-02   1.4391448e-02   8.5114906e-03   1.0497202e+00   1.0105313e+02
   6.8938826e-02   1.9927818e-02   1.4825262e-02   8.8143188e-03   1.0415390e+00   9.7095163e+01
   6.7283080e-02   2.0495212e-02   1.5283831e-02   9.1737728e-03   1.0584887e+00   9.2905201e+01
   6.5983344e-02   2.0973354e-02   1.5747911e-02   9.5736530e-03   1.0390532e+00   8.8671812e+01
   6.5092136e-02   2.1361612e-02   1.6204517e-02   9.9926092e-03   1.0534820e+00   8.4251496e+01
   6.4630698e-02   2.1664910e-02   1.6644947e-02   1.0407609e-02   1.0684787e+00   7.9580376e+01
   6.4575032e-02   2.1884034e-02   1.7050311e-02   1.0797455e-02   1.0472518e+00   7.4238948e+01
   6.4850240e-02   2.2008172e-02   1.7388978e-02   1.1149863e-02   1.0445093e+00   6.9520959e+01
   6.5358866e-02   2.2024918e-02   1.7622718e-02   1.1459363e-02   1.0480101e+00   6.4844361e+01
   6.6015840e-02   2.1931456e-02   1.7722073e-02   1.1720864e-02   1.0536116e+00   6.0350919e+01
   6.6769448e-02   2.1723434e-02   1.7667178e-02   1.1929935e-02   1.0412369e+00   5.6308586e+01
   6.7592776e-02   2.1392886e-02   1.7449998e-02   1.2084084e-02   1.0523660e+00   5.0181863e+01
   6.8477254e-02   2.0943210e-02   1.7092593e-02   1.2189374e-02   1.0744579e+00   4.5101621e+01
   6.9398990e-02   2.0383808e-02   1.6628886e-02   1.2254602e-02   1.0460570e+00   4.1081300e+01
   7.0287060e-02   1.9720487e-02   1.6090641e-02   1.2281180e-02   1.0442210e+00   3.5776646e+01
   7.1069738e-02   1.8959206e-02   1.5515832e-02   1.2271068e-02   1.0569793e+00   3.1551986e+01
   7.1679140e-02   1.8110062e-02   1.4939080e-02   1.2233567e-02   1.0638407e+00   2.7026835e+01
   7.2048652e-02   1.7185006e-02   1.4388067e-02   1.2182549e-02   1.0646136e+00   2.3347223e+01
   7.2154116e-02   1.6200272e-02   1.3882874e-02   1.2130199e-02   1.0418527e+00   2.0844530e+01
   7.2015110e-02   1.5178517e-02   1.3434188e-02   1.2086371e-02   1.0472029e+00   1.7037581e+01
   7.1693146e-02   1.4137200e-02   1.3050206e-02   1.2060261e-02   1.0481370e+00   1.3788433e+01
   7.1254522e-02   1.3089163e-02   1.2737760e-02   1.2056506e-02   1.0535358e+00   1.1829904e+01
   7.0730614e-02   1.2044252e-02   1.2496581e-02   1.2076272e-02   1.0471301e+00   1.0030441e+01
   7.0126794e-02   1.1008666e-02   1.2318402e-02   1.2123131e-02   1.0338098e+00   7.9177040e+00
   6.9434682e-02   9.9983566e-03   1.2198109e-02   1.2204246e-02   1.0577886e+00   6.6827108e+00
   6.8646980e-02   9.0347620e-03   1.2136660e-02   1.2326226e-02   1.0379089e+00   6.1959373e+00
   6.7747694e-02   8.1386790e-03   1.2131315e-02   1.2494865e-02   1.0410641e+00   5.2540334e+00
   6.6719134e-02   7.3299972e-03   1.2174344e-02   1.2720952e-02   1.0519937e+00   4.7522515e+00
   6.5578408e-02   6.6199616e-03   1.2255042e-02   1.3018383e-02   1.0462997e+00   4.6408773e+00
   6.4364016e-02   6.0133040e-03   1.2362520e-02   1.3398997e-02   1.0580813e+00   3.8971395e+00
   6.3105262e-02   5.5111708e-03   1.2486343e-02   1.3874602e-02   1.0475816e+00   3.4120648e+00
   6.1818528e-02   5.1116966e-03   1.2614169e-02   1.4454153e-02   1.0743724e+00   3.5118109e+00
   6.0520972e-02   4.8099264e-03   1.2738816e-02   1.5138309e-02   1.0658466e+00   3.1369021e+00
   5.9235812e-02   4.5989304e-03   1.2858213e-02   1.5921120e-02   1.0539397e+00   2.9192951e+00
   5.7956966e-02   4.4731522e-03   1.2966386e-02   1.6787201e-02   1.0641963e+00   2.9605190e+00
   5.6659672e-02   4.4268698e-03   1.3056713e-02   1.7716383e-02   1.0409198e+00   2.8767718e+00
   5.5369338e-02   4.4575876e-03   1.3127309e-02   1.8695258e-02   1.0484807e+00   2.8484859e+00
   5.4157824e-02   4.5670638e-03   1.3181245e-02   1.9719078e-02   1.0428015e+00   2.6069985e+00
   5.3092728e-02   4.7561644e-03   1.3228463e-02   2.0795942e-02   1.0530005e+00   2.5091562e+00
   5.2224892e-02   5.0246206e-03   1.3281465e-02   2.1936366e-02   1.0599900e+00   2.4926982e+00
   5.1604478e-02   5.3709860e-03   1.3348533e-02   2.3135706e-02   1.0253206e+00   2.4377911e+00
   5.1284362e-02   5.7921610e-03   1.3435458e-02   2.4374296e-02   1.0323285e+00   2.1499912e+00
   5.1298558e-02   6.2810352e-03   1.3544805e-02   2.5624360e-02   1.0546608e+00   1.8084335e+00
   5.1661864e-02   6.8254478e-03   1.3673231e-02   2.6864704e-02   1.0500798e+00   1.8865076e+00
   5.2388330e-02   7.4141522e-03   1.3813569e-02   2.8079470e-02   1.0388588e+00   1.8089396e+00
   5.3488412e-02   8.0377294e-03   1.3955177e-02   2.9241504e-02   1.0249168e+00   1.9337373e+00
   5.4951944e-02   8.6829218e-03   1.4086390e-02   3.0323860e-02   1.0338774e+00   2.3018227e+00
   5.6733958e-02   9.3323864e-03   1.4193167e-02   3.1304998e-02   1.0469740e+00   2.5388678e+00
   5.8782972e-02   9.9696862e-03   1.4255495e-02   3.2147980e-02   1.0163685e+00   2.5281294e+00
   6.1063748e-02   1.0580944e-02   1.4256724e-02   3.2805442e-02   1.0301149e+00   2.0499163e+00
   6.3536970e-02   1.1146336e-02   1.4187356e-02   3.3241298e-02   1.0602158e+00   1.9815937e+00
   6.6184504e-02   1.1640590e-02   1.4039840e-02   3.3446556e-02   1.0358616e+00   2.1209631e+00
   6.9015858e-02   1.2051484e-02   1.3815509e-02   3.3437454e-02   1.0305749e+00   1.9863437e+00
   7.2050920e-02   1.2383580e-02   1.3527531e-02   3.3235842e-02   1.0316371e+00   1.9485266e+00
   7.5343018e-02   1.2653207e-02   1.3189555e-02   3.2873180e-02   1.0473807e+00   1.8371548e+00
   7.8960968e-02   1.2884103e-02   1.2815793e-02   3.2393686e-02   1.0489805e+00   1.6748007e+00
   8.2948810e-02   1.3095946e-02   1.2428277e-02   3.1835752e-02   1.0384655e+00   1.6118170e+00
   8.7298222e-02   1.3306529e-02   1.2052571e-02   3.1219530e-02   1.0493606e+00   1.6031172e+00
   9.1955378e-02   1.3535267e-02   1.1711253e-02   3.0540560e-02   1.0275425e+00   1.6196497e+00
   9.6836132e-02   1.3796993e-02   1.1422059e-02   2.9779800e-02   1.0449252e+00   1.5619826e+00
   1.0183092e-01   1.4100263e-02   1.1200975e-02   2.8927284e-02   1.0283402e+00   1.3904126e+00
   1.0682179e-01   1.4446082e-02   1.1063514e-02   2.7995878e-02   1.0307983e+00   1.3248520e+00
   1.1166733e-01   1.4824695e-02   1.1018631e-02   2.7016668e-02   1.0569827e+00   1.3379574e+00
   1.1628570e-01   1.5221309e-02   1.1067146e-02   2.6027436e-02   1.0229288e+00   1.3344599e+00
   1.2072217e-01   1.5630749e-02   1.1208018e-02   2.5069184e-02   1.0766880e+00   1.3310949e+00
   1.2505750e-01   1.6057161e-02   1.1440901e-02   2.4175858e-02   1.0247698e+00   1.3021794e+00
   1.2939271e-01   1.6501022e-02   1.1765611e-02   2.3371658e-02   1.0423850e+00   1.3184216e+00
   1.3382473e-01   1.6958960e-02   1.2185381e-02   2.2689146e-02   1.0554260e+00   1.0757636e+00
   1.3836742e-01   1.7434154e-02   1.2706012e-02   2.2165904e-02   1.0081347e+00   8.4938585e-01
   1.4297237e-01   1.7934853e-02   1.3330435e-02   2.1827032e-02   1.0956153e+00   9.2841037e-01
   1.4755484e-01   1.8460943e-02   1.4055697e-02   2.1686536e-02   9.7374382e-01   8.6283591e-01
   1.5200072e-01   1.8998573e-02   1.4874794e-02   2.1755954e-02   1.0839344e+00   7.8143095e-01
   1.5617227e-01   1.9522403e-02   1.5782767e-02   2.2051014e-02   1.0199369e+00   7.7961252e-01
   1.5990587e-01   2.0001134e-02   1.6774692e-02   2.2590328e-02   1.0298059e+00   7.8543498e-01
   1.6307734e-01   2.0403148e-02   1.7839353e-02   2.3388188e-02   1.0510494e+00   8.0583725e-01
   1.6568755e-01   2.0704052e-02   1.8962141e-02   2.4465056e-02   8.0871557e-01   7.6934229e-01
   1.6783656e-01   2.0899616e-02   2.0131860e-02   2.5853420e-02   9.9945174e-01   7.9115672e-01
   1.6962278e-01   2.1006892e-02   2.1345232e-02   2.7579408e-02   5.4219515e-01   8.1641702e-01
   1.7108141e-01   2.1047366e-02   2.2599512e-02   2.9658374e-02   1.0998323e+00   7.9991321e-01
   1.7216949e-01   2.1031924e-02   2.3883950e-02   3.2101818e-02   2.6839415e-01   8.0671867e-01
   1.7276035e-01   2.0961192e-02   2.5191294e-02   3.4917608e-02   6.6149926e+00   8.0198631e-01
   1.7268309e-01   2.0828260e-02   2.6519298e-02   3.8098046e-02   3.4177604e+01   7.7796661e-01
   1.7183948e-01   2.0630436e-02   2.7857442e-02   4.1603560e-02   6.3116745e+01   7.7426504e-01
   1.7024651e-01   2.0384458e-02   2.9178800e-02   4.5358804e-02   7.9982186e+01   7.8933274e-01
   1.6796687e-01   2.0109230e-02   3.0440886e-02   4.9250690e-02   9.3708932e+01   7.7995441e-01
   1.6506480e-01   1.9814741e-02   3.1609762e-02   5.3144450e-02   1.0308520e+02   7.6965698e-01
   1.6155001e-01   1.9511978e-02   3.2671346e-02   5.6888644e-02   1.0855431e+02   7.8770661e-01
   1.5734977e-01   1.9206200e-02   3.3610400e-02   6.0299848e-02   1.1247147e+02   7.8815398e-01
   1.5235752e-01   1.8895271e-02   3.4404282e-02   6.3171624e-02   1.1481625e+02   7.7379237e-01
   1.4648309e-01   1.8574693e-02   3.5038586e-02   6.5297876e-02   1.1680824e+02   7.8942132e-01
   1.3973272e-01   1.8256514e-02   3.5495900e-02   6.6540074e-02   1.1843333e+02   7.8436608e-01
   1.3227839e-01   1.7994698e-02   3.5749176e-02   6.6887366e-02   1.1972744e+02   7.8040268e-01
   1.2442987e-01   1.7862169e-02   3.5792538e-02   6.6446144e-02   1.2060186e+02   7.8157488e-01
   1.1650907e-01   1.7920618e-02   3.5634782e-02   6.5389376e-02   1.2136533e+02   7.6212880e-01
   1.0875366e-01   1.8219617e-02   3.5268060e-02   6.3892656e-02   1.2194067e+02   7.9015245e-01
   1.0133492e-01   1.8794151e-02   3.4675032e-02   6.2138742e-02   1.2230340e+02   7.9408917e-01
   9.4368914e-02   1.9661164e-02   3.3863108e-02   6.0330698e-02   1.2261237e+02   7.7243882e-01
   8.7895408e-02   2.0820366e-02   3.2862204e-02   5.8647056e-02   1.2275463e+02   7.9971738e-01
   8.1881752e-02   2.2252518e-02   3.1700444e-02   5.7217636e-02   1.2290548e+02   7.8912534e-01
   7.6272334e-02   2.3924098e-02   3.0415464e-02   5.6122772e-02   1.2289353e+02   7.7199275e-01
   7.1015698e-02   2.5792464e-02   2.9049590e-02   5.5407878e-02   1.2288583e+02   7.9111965e-01
   6.6046252e-02   2.7798552e-02   2.7635606e-02   5.5096294e-02   1.2285142e+02   7.8906371e-01
   6.1343806e-02   2.9865344e-02   2.6200334e-02   5.5177020e-02   1.2265169e+02   8.0477747e-01
   5.6946440e-02   3.1899060e-02   2.4766496e-02   5.5592330e-02   1.2255288e+02   8.0013204e-01
   5.2871460e-02   3.3793606e-02   2.3362542e-02   5.6252810e-02   1.2239601e+02   7.8400168e-01
   4.9106582e-02   3.5428556e-02   2.2019128e-02   5.7070848e-02   1.2213802e+02   8.0767899e-01
   4.5635782e-02   3.6676298e-02   2.0754186e-02   5.7952820e-02   1.2185480e+02   8.0451175e-01
   4.2451300e-02   3.7472740e-02   1.9571810e-02   5.8773392e-02   1.2149513e+02   8.1947662e-01
   3.9529088e-02   3.7843724e-02   1.8467886e-02   5.9393166e-02   1.2107434e+02   8.2407979e-01
   3.6834554e-02   3.7843440e-02   1.7434193e-02   5.9702220e-02   1.2051295e+02   7.9438455e-01
   3.4376854e-02   3.7525024e-02   1.6463579e-02   5.9607984e-02   1.1993501e+02   8.0909242e-01
   3.2180354e-02   3.6940258e-02   1.5558372e-02   5.8989838e-02   1.1936855e+02   7.9701781e-01
   3.0256270e-02   3.6141148e-02   1.4723523e-02   5.7785854e-02   1.1850591e+02   8.0253368e-01
   2.8619894e-02   3.5177450e-02   1.3954694e-02   5.6067216e-02   1.1737712e+02   8.2566418e-01
   2.7282682e-02   3.4083950e-02   1.3248346e-02   5.3948592e-02   1.1605232e+02   7.9408173e-01
   2.6245158e-02   3.2896126e-02   1.2606527e-02   5.1546080e-02   1.1448182e+02   7.9870553e-01
   2.5495374e-02   3.1658890e-02   1.2027809e-02   4.8995494e-02   1.1284979e+02   7.8768543e-01
   2.5017010e-02   3.0416334e-02   1.1506551e-02   4.6423084e-02   1.1109237e+02   7.9132982e-01
   2.4793854e-02   2.9220434e-02   1.1034390e-02   4.3927204e-02   1.0872019e+02   8.2289158e-01
   2.4811444e-02   2.8136648e-02   1.0602294e-02   4.1589994e-02   1.0553083e+02   7.9617486e-01
   2.5058850e-02   2.7232192e-02   1.0206078e-02   3.9477800e-02   1.0197146e+02   8.0996950e-01
   2.5516964e-02   2.6554276e-02   9.8491160e-03   3.7628062e-02   9.7891611e+01   8.0993467e-01
   2.6159886e-02   2.6124108e-02   9.5364526e-03   3.6043216e-02   9.3636332e+01   7.7394348e-01
   2.6956652e-02   2.5947210e-02   9.2678836e-03   3.4707572e-02   8.9221393e+01   7.9811986e-01
   2.7877834e-02   2.6008832e-02   9.0400600e-03   3.3616552e-02   8.4253000e+01   8.1403042e-01
   2.8903980e-02   2.6269218e-02   8.8478044e-03   3.2770498e-02   7.9943120e+01   8.0729160e-01
   3.0021898e-02   2.6671930e-02   8.6845884e-03   3.2158740e-02   7.5097729e+01   8.1691977e-01
   3.1230684e-02   2.7150914e-02   8.5461798e-03   3.1761372e-02   7.0360569e+01   8.1079287e-01
   3.2540242e-02   2.7642828e-02   8.4303444e-03   3.1546084e-02   6.6447156e+01   8.0861735e-01
   3.3967874e-02   2.8109774e-02   8.3356192e-03   3.1473138e-02   6.1672647e+01   8.0373103e-01
   3.5525092e-02   2.8545380e-02   8.2596006e-03   3.1495826e-02   5.7670588e+01   7.8545997e-01
   3.7200062e-02   2.8968784e-02   8.1960144e-03   3.1571754e-02   5.3315335e+01   7.9992259e-01
   3.8970030e-02   2.9425726e-02   8.1358552e-03   3.1678462e-02   4.8287659e+01   7.9690426e-01
   4.0811310e-02   2.9968234e-02   8.0690912e-03   3.1795172e-02   4.4421514e+01   7.9806526e-01
   4.2698258e-02   3.0633846e-02   7.9866688e-03   3.1886348e-02   4.0473985e+01   8.1255228e-01
   4.4588788e-02   3.1449904e-02   7.8832142e-03   3.1890634e-02   3.5780177e+01   8.0168894e-01
   4.6435104e-02   3.2426050e-02   7.7579662e-03   3.1731362e-02   3.0993566e+01   8.0418911e-01
   4.8227286e-02   3.3552508e-02   7.6158120e-03   3.1359812e-02   2.6897098e+01   7.9755748e-01
   4.9981164e-02   3.4802794e-02   7.4639152e-03   3.0768122e-02   2.3844389e+01   8.0243507e-01
   5.1723408e-02   3.6135376e-02   7.3067038e-03   2.9959782e-02   2.1207207e+01   8.1622546e-01
   5.3490114e-02   3.7513470e-02   7.1461520e-03   2.8932510e-02   1.7633216e+01   8.1182073e-01
   5.5298804e-02   3.8902188e-02   6.9829662e-03   2.7700692e-02   1.5004466e+01   8.2877466e-01
   5.7142668e-02   4.0263484e-02   6.8173782e-03   2.6303844e-02   1.3353088e+01   8.2403746e-01
   5.8982452e-02   4.1552612e-02   6.6517814e-03   2.4791890e-02   1.0143043e+01   8.0658342e-01
   6.0739094e-02   4.2720650e-02   6.4916504e-03   2.3220394e-02   8.4995808e+00   8.0579887e-01
   6.2307188e-02   4.3731564e-02   6.3434666e-03   2.1636978e-02   8.0542761e+00   7.9988209e-01
   6.3574438e-02   4.4536830e-02   6.2134116e-03   2.0070598e-02   6.6345513e+00   8.2709586e-01
   6.4435468e-02   4.5092216e-02   6.1066472e-03   1.8541537e-02   5.9612472e+00   8.2741087e-01
   6.4756530e-02   4.5384568e-02   6.0254912e-03   1.7073219e-02   5.2710359e+00   8.0018303e-01
   6.4416708e-02   4.5409508e-02   5.9685168e-03   1.5692474e-02   4.9796531e+00   8.0516758e-01
   6.3436218e-02   4.5212414e-02   5.9322362e-03   1.4423197e-02   4.9173096e+00   7.9813677e-01
   6.1949344e-02   4.4909900e-02   5.9130492e-03   1.3282079e-02   3.9509111e+00   7.9768721e-01
   6.0094894e-02   4.4633212e-02   5.9083614e-03   1.2275483e-02   3.4255878e+00   8.0008272e-01
   5.8000936e-02   4.4485402e-02   5.9164930e-03   1.1401295e-02   3.1284096e+00   7.9663886e-01
   5.5796836e-02   4.4538478e-02   5.9356796e-03   1.0652329e-02   2.9704328e+00   7.9567421e-01
   5.3591454e-02   4.4845198e-02   5.9638086e-03   1.0018147e-02   2.9057586e+00   7.9408223e-01
   5.1460974e-02   4.5445548e-02   5.9972228e-03   9.4907210e-03   2.3769873e+00   7.8906519e-01
   4.9466984e-02   4.6369128e-02   6.0309800e-03   9.0662804e-03   2.3419798e+00   7.9783086e-01
   4.7660638e-02   4.7617628e-02   6.0603184e-03   8.7399366e-03   2.4812981e+00   8.2015321e-01
   4.6065888e-02   4.9168466e-02   6.0794424e-03   8.5013566e-03   2.1912588e+00   7.9334022e-01
   4.4683058e-02   5.1007788e-02   6.0841012e-03   8.3401682e-03   2.0253368e+00   7.8111008e-01
   4.3496472e-02   5.3124652e-02   6.0760092e-03   8.2499200e-03   1.8715749e+00   7.8916436e-01
   4.2464622e-02   5.5506280e-02   6.0618208e-03   8.2251094e-03   1.6839451e+00   7.8576562e-01
   4.1531224e-02   5.8141734e-02   6.0515438e-03   8.2669304e-03   1.5804429e+00   8.0705916e-01
   4.0633460e-02   6.0996998e-02   6.0567496e-03   8.3838162e-03   1.3259659e+00   7.8781297e-01
   3.9715132e-02   6.4000702e-02   6.0883754e-03   8.5826952e-03   1.1491825e+00   7.6219379e-01
   3.8756984e-02   6.7054006e-02   6.1562420e-03   8.8681098e-03   1.1472912e+00   7.9347593e-01
   3.7762570e-02   7.0060912e-02   6.2682570e-03   9.2439624e-03   1.1018331e+00   8.0697171e-01
   3.6743336e-02   7.2942356e-02   6.4305182e-03   9.7121838e-03   1.0528794e+00   7.8289869e-01
   3.5723968e-02   7.5625486e-02   6.6465736e-03   1.0271251e-02   1.0198569e+00   7.9199426e-01
   3.4727414e-02   7.8022110e-02   6.9154720e-03   1.0915738e-02   1.0182183e+00   8.0114149e-01
   3.3770140e-02   8.0012520e-02   7.2322060e-03   1.1638133e-02   1.0544839e+00   7.8397128e-01
   3.2876138e-02   8.1468532e-02   7.5884102e-03   1.2433106e-02   1.0441840e+00   7.9003699e-01
   3.2076764e-02   8.2281072e-02   7.9715742e-03   1.3294696e-02   1.0421402e+00   7.9000213e-01
   3.1405110e-02   8.2436974e-02   8.3668722e-03   1.4213771e-02   1.0345463e+00   7.8267503e-01
   3.0904230e-02   8.2062042e-02   8.7591488e-03   1.5180597e-02   1.0196268e+00   8.1554840e-01
   3.0625060e-02   8.1321304e-02   9.1329440e-03   1.6181586e-02   1.0424970e+00   8.1802938e-01
   3.0612650e-02   8.0350650e-02   9.4750988e-03   1.7195977e-02   1.0356693e+00   7.9930835e-01
   3.0905414e-02   7.9264322e-02   9.7759216e-03   1.8194344e-02   1.0452924e+00   8.2120621e-01
   3.1546042e-02   7.8151108e-02   1.0031881e-02   1.9149109e-02   1.0371841e+00   7.9228651e-01
   3.2586400e-02   7.7066944e-02   1.0244515e-02   2.0042724e-02   1.0205767e+00   7.8565292e-01
   3.4090930e-02   7.6044788e-02   1.0410710e-02   2.0852894e-02   1.0518471e+00   7.7855204e-01
   3.6139098e-02   7.5095434e-02   1.0527589e-02   2.1543692e-02   1.0311126e+00   7.7797769e-01
   3.8810136e-02   7.4198102e-02   1.0597884e-02   2.2070206e-02   1.0298557e+00   8.1697258e-01
   4.2172200e-02   7.3327014e-02   1.0621161e-02   2.2393398e-02   1.0462678e+00   7.5334686e-01
   4.6292248e-02   7.2466706e-02   1.0600368e-02   2.2495530e-02   1.0098802e+00   8.0184458e-01
   5.1250508e-02   7.1571838e-02   1.0548678e-02   2.2383700e-02   1.0316268e+00   7.7971847e-01
   5.7122912e-02   7.0566382e-02   1.0481320e-02   2.2086040e-02   1.0556528e+00   7.5695359e-01
   6.3951334e-02   6.9366370e-02   1.0411151e-02   2.1636414e-02   1.0337849e+00   8.3904578e-01
   7.1767980e-02   6.7875582e-02   1.0346246e-02   2.1060548e-02   1.0452153e+00   7.4012023e-01
   8.0612018e-02   6.6029916e-02   1.0290966e-02   2.0374030e-02   1.0355773e+00   8.2517093e-01
   9.0490908e-02   6.3788940e-02   1.0248686e-02   1.9595455e-02   1.0217005e+00   7.6234115e-01
   1.0134463e-01   6.1106872e-02   1.0221160e-02   1.8755864e-02   1.0498549e+00   8.1145425e-01
   1.1303797e-01   5.7971366e-02   1.0207830e-02   1.7888168e-02   1.0483922e+00   8.1260618e-01
   1.2539671e-01   5.4390006e-02   1.0206944e-02   1.7023833e-02   1.0279385e+00   6.3989074e-01
   1.3822702e-01   5.0417590e-02   1.0218748e-02   1.6191698e-02   1.0211538e+00   7.9063646e-01
   1.5126011e-01   4.6161130e-02   1.0247505e-02   1.5410622e-02   1.0203632e+00   4.5010265e-01
   1.6410950e-01   4.1733542e-02   1.0305624e-02   1.4692425e-02   1.0221322e+00   8.3561703e-01
   1.7630030e-01   3.7283622e-02   1.0411625e-02   1.4047715e-02   1.0195124e+00   2.2818944e-01
   1.8734079e-01   3.2965632e-02   1.0582082e-02   1.3483471e-02   1.0280593e+00   3.2636169e+00
   1.9673399e-01   2.8898176e-02   1.0831038e-02   1.3002741e-02   1.0379753e+00   2.0074412e+01
   2.0392368e-01   2.5172186e-02   1.1169205e-02   1.2611268e-02   1.0412954e+00   4.2724300e+01
   2.0840062e-01   2.1845172e-02   1.1603055e-02   1.2315646e-02   1.0343566e+00   6.1407080e+01
   2.0986340e-01   1.8950263e-02   1.2134521e-02   1.2116182e-02   1.0360197e+00   7.6562008e+01
   2.0819330e-01   1.6502926e-02   1.2756645e-02   1.2007546e-02   1.0383989e+00   8.7913094e+01
   2.0354508e-01   1.4504653e-02   1.3452580e-02   1.1982026e-02   1.0272983e+00   9.5299486e+01
   1.9642259e-01   1.2941561e-02   1.4197460e-02   1.2030123e-02   1.0323796e+00   1.0001110e+02
   1.8741745e-01   1.1785207e-02   1.4965114e-02   1.2137636e-02   1.0370171e+00   1.0402658e+02
   1.7708840e-01   1.1000496e-02   1.5734582e-02   1.2286101e-02   1.0326358e+00   1.0769689e+02
   1.6601698e-01   1.0543306e-02   1.6481273e-02   1.2464425e-02   1.0152738e+00   1.1069082e+02
   1.5475055e-01   1.0362170e-02   1.7176344e-02   1.2671826e-02   1.0137716e+00   1.1335649e+02
   1.4373977e-01   1.0397650e-02   1.7797869e-02   1.2906850e-02   1.0523709e+00   1.1543828e+02
   1.3330900e-01   1.0588428e-02   1.8326102e-02   1.3164847e-02   1.0482751e+00   1.1706162e+02
   1.2370523e-01   1.0883429e-02   1.8739461e-02   1.3442706e-02   1.0282907e+00   1.1838748e+02
   1.1515482e-01   1.1236610e-02   1.9020193e-02   1.3738777e-02   1.0321177e+00   1.1936905e+02
   1.0782588e-01   1.1608584e-02   1.9158077e-02   1.4046655e-02   1.0058705e+00   1.2020261e+02
   1.0179308e-01   1.1975259e-02   1.9148090e-02   1.4350157e-02   1.0112812e+00   1.2092090e+02
   9.7052634e-02   1.2329299e-02   1.8993971e-02   1.4625798e-02   1.0297580e+00   1.2147761e+02
   9.3542720e-02   1.2676605e-02   1.8718656e-02   1.4852388e-02   1.0218921e+00   1.2172355e+02
   9.1145558e-02   1.3019483e-02   1.8355441e-02   1.5014867e-02   1.0375233e+00   1.2187891e+02
   8.9688096e-02   1.3350650e-02   1.7940993e-02   1.5103966e-02   1.0434574e+00   1.2219679e+02
   8.8972630e-02   1.3663594e-02   1.7516274e-02   1.5124341e-02   1.0364281e+00   1.2239178e+02
   8.8834880e-02   1.3951947e-02   1.7114465e-02   1.5090161e-02   1.0314157e+00   1.2242017e+02
   8.9152972e-02   1.4201987e-02   1.6756785e-02   1.5008065e-02   1.0483931e+00   1.2239457e+02
   8.9803962e-02   1.4390370e-02   1.6454784e-02   1.4877195e-02   1.0476866e+00   1.2240439e+02
   9.0660716e-02   1.4493100e-02   1.6210638e-02   1.4701804e-02   1.0208608e+00   1.2236086e+02
   9.1590886e-02   1.4497080e-02   1.6021195e-02   1.4489229e-02   1.0550284e+00   1.2214080e+02
   9.2446162e-02   1.4399651e-02   1.5873824e-02   1.4237760e-02   1.0653305e+00   1.2188858e+02
   9.3100376e-02   1.4201611e-02   1.5748282e-02   1.3942781e-02   1.0409663e+00   1.2144063e+02
   9.3455022e-02   1.3904766e-02   1.5625536e-02   1.3609395e-02   1.0629682e+00   1.2091946e+02
   9.3451866e-02   1.3516934e-02   1.5486510e-02   1.3248248e-02   1.0783318e+00   1.2032225e+02
   9.3119630e-02   1.3056660e-02   1.5328248e-02   1.2867905e-02   1.0548194e+00   1.1948321e+02
   9.2522932e-02   1.2551128e-02   1.5170363e-02   1.2473205e-02   1.0500719e+00   1.1865782e+02
   9.1692760e-02   1.2024457e-02   1.5030555e-02   1.2069781e-02   1.0687192e+00   1.1744929e+02
   9.0619880e-02   1.1488162e-02   1.4921846e-02   1.1669835e-02   1.0563428e+00   1.1609221e+02
   8.9260598e-02   1.0942115e-02   1.4859775e-02   1.1288104e-02   1.0512257e+00   1.1496267e+02
   8.7548256e-02   1.0380153e-02   1.4860182e-02   1.0938542e-02   1.0519694e+00   1.1343756e+02
   8.5430498e-02   9.8030338e-03   1.4941117e-02   1.0633977e-02   1.0683088e+00   1.1162268e+02
   8.2916398e-02   9.2252848e-03   1.5119988e-02   1.0385299e-02   1.0742586e+00   1.0995819e+02
   8.0063986e-02   8.6654950e-03   1.5406561e-02   1.0204773e-02   1.0270560e+00   1.0829385e+02
   7.6940164e-02   8.1369720e-03   1.5800585e-02   1.0104225e-02   1.0305146e+00   1.0612834e+02
   7.3620006e-02   7.6474518e-03   1.6298448e-02   1.0090935e-02   1.0481856e+00   1.0348405e+02
   7.0209314e-02   7.2029168e-03   1.6895420e-02   1.0168234e-02   1.0331563e+00   1.0031017e+02
   6.6848556e-02   6.8107240e-03   1.7578968e-02   1.0334551e-02   1.0419804e+00   9.6809317e+01
   6.3684118e-02   6.4787862e-03   1.8330198e-02   1.0586473e-02   1.0639056e+00   9.3448719e+01
   6.0854360e-02   6.2119156e-03   1.9124692e-02   1.0921001e-02   1.0623098e+00   8.9616640e+01
   5.8472072e-02   6.0102144e-03   1.9929187e-02   1.1329896e-02   1.0333280e+00   8.5975512e+01
   5.6596740e-02   5.8680898e-03   2.0696144e-02   1.1798646e-02   1.0325097e+00   8.2396495e+01
   5.5245222e-02   5.7748856e-03   2.1366988e-02   1.2306659e-02   1.0481657e+00   7.8128041e+01
   5.4420828e-02   5.7199862e-03   2.1894914e-02   1.2827863e-02   1.0444753e+00   7.4095922e+01
   5.4114394e-02   5.6936744e-03   2.2240540e-02   1.3333761e-02   1.0461314e+00   7.0048804e+01
   5.4284638e-02   5.6851898e-03   2.2359950e-02   1.3792865e-02   1.0531771e+00   6.6050940e+01
   5.4862950e-02   5.6842938e-03   2.2232352e-02   1.4174915e-02   1.0477234e+00   6.2272581e+01
   5.5770780e-02   5.6828444e-03   2.1869324e-02   1.4457649e-02   1.0453870e+00   5.8188508e+01
   5.6930674e-02   5.6755854e-03   2.1298434e-02   1.4628458e-02   1.0698744e+00   5.3372740e+01
   5.8264664e-02   5.6583870e-03   2.0562630e-02   1.4684236e-02   1.0748186e+00   4.8116884e+01
   5.9699898e-02   5.6255492e-03   1.9718934e-02   1.4627347e-02   1.0575793e+00   4.3878280e+01
   6.1186130e-02   5.5697262e-03   1.8823987e-02   1.4455523e-02   1.0508218e+00   4.0126569e+01
   6.2673910e-02   5.4840642e-03   1.7924072e-02   1.4170717e-02   1.0585576e+00   3.6242986e+01
   6.4099296e-02   5.3658642e-03   1.7059222e-02   1.3798385e-02   1.0636394e+00   3.2761214e+01
   6.5395772e-02   5.2202682e-03   1.6265323e-02   1.3372654e-02   1.0497768e+00   2.8679273e+01
   6.6522908e-02   5.0587410e-03   1.5568692e-02   1.2922890e-02   1.0548827e+00   2.4814356e+01
   6.7493462e-02   4.8922198e-03   1.4984871e-02   1.2481004e-02   1.0515305e+00   2.2750663e+01
   6.8327482e-02   4.7283282e-03   1.4519738e-02   1.2077338e-02   1.0465147e+00   2.0480273e+01
   6.9047766e-02   4.5730124e-03   1.4169029e-02   1.1739840e-02   1.0569409e+00   1.6703530e+01
   6.9709004e-02   4.4292384e-03   1.3928814e-02   1.1498674e-02   1.0452268e+00   1.3122836e+01
   7.0361398e-02   4.2974418e-03   1.3804383e-02   1.1384075e-02   1.0321643e+00   1.1424349e+01
   7.1044224e-02   4.1802612e-03   1.3800505e-02   1.1425684e-02   1.0372512e+00   1.0477886e+01
   7.1770578e-02   4.0813268e-03   1.3919455e-02   1.1651178e-02   1.0300374e+00   8.2945904e+00
   7.2536780e-02   4.0031516e-03   1.4162811e-02   1.2082557e-02   1.0330540e+00   6.7788880e+00
   7.3354510e-02   3.9487092e-03   1.4526279e-02   1.2735736e-02   1.0658614e+00   6.5567982e+00
   7.4204694e-02   3.9191880e-03   1.5002463e-02   1.3620712e-02   1.0490639e+00   5.7917819e+00
   7.5044002e-02   3.9149462e-03   1.5578251e-02   1.4742366e-02   1.0400599e+00   5.1678784e+00
   7.5810200e-02   3.9379654e-03   1.6230795e-02   1.6099591e-02   1.0482620e+00   4.3148035e+00
   7.6404140e-02   3.9894276e-03   1.6934465e-02   1.7684386e-02   1.0313983e+00   3.6328338e+00
   7.6757754e-02   4.0700970e-03   1.7665834e-02   1.9484960e-02   1.0658977e+00   3.9609468e+00
   7.6892226e-02   4.1810184e-03   1.8400758e-02   2.1478540e-02   1.0634107e+00   3.3961831e+00
   7.6910032e-02   4.3226872e-03   1.9114555e-02   2.3627456e-02   1.0420137e+00   2.5880594e+00
   7.6911354e-02   4.4957620e-03   1.9789098e-02   2.5882566e-02   1.0574402e+00   2.7194528e+00
   7.6941344e-02   4.7018498e-03   2.0410406e-02   2.8177282e-02   1.0189248e+00   2.7823480e+00
   7.7014570e-02   4.9464258e-03   2.0965486e-02   3.0423400e-02   1.0326343e+00   2.7447772e+00
   7.7131928e-02   5.2400526e-03   2.1447296e-02   3.2513276e-02   1.0743939e+00   2.8103718e+00
   7.7279072e-02   5.5926784e-03   2.1855768e-02   3.4342398e-02   1.0451097e+00   2.5723811e+00
   7.7412830e-02   6.0098490e-03   2.2198482e-02   3.5841244e-02   1.0541106e+00   2.3020373e+00
   7.7462592e-02   6.4949456e-03   2.2484106e-02   3.7001958e-02   1.0491662e+00   2.2451037e+00
   7.7325284e-02   7.0488984e-03   2.2715146e-02   3.7866978e-02   1.0333773e+00   2.1766128e+00
   7.6905276e-02   7.6682650e-03   2.2889776e-02   3.8475506e-02   1.0535482e+00   1.9460588e+00
   7.6136618e-02   8.3426732e-03   2.2998478e-02   3.8863664e-02   1.0335814e+00   1.7882244e+00
   7.4957636e-02   9.0548870e-03   2.3024462e-02   3.9067000e-02   1.0588076e+00   1.8166310e+00
   7.3362928e-02   9.7842838e-03   2.2946588e-02   3.9103506e-02   1.0613547e+00   1.7306638e+00
   7.1424150e-02   1.0507320e-02   2.2734232e-02   3.8992672e-02   1.0235162e+00   1.8719061e+00
   6.9280094e-02   1.1197589e-02   2.2360832e-02   3.8741330e-02   1.0528439e+00   2.1175851e+00
   6.7129266e-02   1.1821396e-02   2.1824330e-02   3.8336066e-02   1.0380994e+00   2.1139485e+00
   6.5180150e-02   1.2349509e-02   2.1135652e-02   3.7762142e-02   1.0205813e+00   2.0130944e+00
   6.3627256e-02   1.2769677e-02   2.0317606e-02   3.7027970e-02   1.0446435e+00   1.8780390e+00
   6.2633978e-02   1.3076449e-02   1.9416010e-02   3.6181010e-02   1.0513451e+00   2.0060473e+00
   6.2320730e-02   1.3285041e-02   1.8479294e-02   3.5266388e-02   1.0477464e+00   2.2227883e+00
   6.2774208e-02   1.3434197e-02   1.7550614e-02   3.4303136e-02   1.0213718e+00   2.2718537e+00
   6.4048044e-02   1.3560862e-02   1.6676545e-02   3.3284106e-02   1.0374510e+00   2.2132013e+00
   6.6167314e-02   1.3695797e-02   1.5900038e-02   3.2188168e-02   1.0295220e+00   2.1268345e+00
   6.9137564e-02   1.3863806e-02   1.5253516e-02   3.1000894e-02   1.0269986e+00   2.2346383e+00
   7.2941262e-02   1.4083423e-02   1.4757993e-02   2.9717644e-02   1.0672277e+00   2.1868101e+00
   7.7533834e-02   1.4367692e-02   1.4429500e-02   2.8367538e-02   1.0376561e+00   1.9483184e+00
   8.2866666e-02   1.4720334e-02   1.4281348e-02   2.7005684e-02   1.0631064e+00   1.8952582e+00
   8.8879292e-02   1.5133285e-02   1.4320373e-02   2.5685034e-02   1.0342701e+00   1.8189352e+00
   9.5471586e-02   1.5588516e-02   1.4549008e-02   2.4458640e-02   1.0409716e+00   1.7973038e+00
   1.0253331e-01   1.6066515e-02   1.4964301e-02   2.3387710e-02   1.0528149e+00   1.8313359e+00
   1.0995016e-01   1.6551322e-02   1.5559624e-02   2.2542756e-02   9.9638828e-01   1.8118128e+00
   1.1759895e-01   1.7024513e-02   1.6330423e-02   2.1987186e-02   1.0979739e+00   1.7786769e+00
   1.2535731e-01   1.7462085e-02   1.7276526e-02   2.1772890e-02   9.8617503e-01   1.5248033e+00
   1.3308533e-01   1.7853637e-02   1.8398949e-02   2.1941834e-02   1.0507896e+00   1.3394689e+00
   1.4062181e-01   1.8211135e-02   1.9691836e-02   2.2521324e-02   1.0440553e+00   1.3945410e+00
   1.4778534e-01   1.8546080e-02   2.1144144e-02   2.3532964e-02   1.0102583e+00   1.3824160e+00
   1.5441864e-01   1.8866058e-02   2.2743362e-02   2.4991724e-02   1.0882676e+00   1.3362255e+00
   1.6041158e-01   1.9179741e-02   2.4468206e-02   2.6900562e-02   7.9109410e-01   1.2897595e+00
   1.6569358e-01   1.9485527e-02   2.6279356e-02   2.9248792e-02   1.0352268e+00   1.3074263e+00
   1.7024481e-01   1.9778559e-02   2.8128548e-02   3.2014490e-02   5.9271714e-01   1.2222931e+00
   1.7404730e-01   2.0057780e-02   2.9988636e-02   3.5178828e-02   1.0036711e+00   9.1993910e-01
   1.7714714e-01   2.0329308e-02   3.1857844e-02   3.8722292e-02   4.8984908e-01   8.0457337e-01
   1.7970886e-01   2.0610190e-02   3.3736708e-02   4.2610836e-02   3.7667183e+00   8.1358062e-01
   1.8190465e-01   2.0911232e-02   3.5617488e-02   4.6788714e-02   2.7672164e+01   7.9113309e-01
   1.8385806e-01   2.1232138e-02   3.7476860e-02   5.1182424e-02   5.8532889e+01   8.0013143e-01
   1.8559694e-01   2.1571058e-02   3.9276142e-02   5.5696310e-02   7.6992717e+01   7.9258177e-01
   1.8702160e-01   2.1925324e-02   4.0968636e-02   6.0186804e-02   8.9658085e+01   7.7802098e-01
   1.8796281e-01   2.2285368e-02   4.2499560e-02   6.4467082e-02   9.9348886e+01   7.6617757e-01
   1.8822288e-01   2.2636316e-02   4.3826316e-02   6.8325784e-02   1.0576691e+02   7.7618053e-01
   1.8755411e-01   2.2964972e-02   4.4934712e-02   7.1543442e-02   1.1024463e+02   7.8255399e-01
   1.8574568e-01   2.3252454e-02   4.5827718e-02   7.3890486e-02   1.1337724e+02   7.6725014e-01
   1.8276678e-01   2.3470862e-02   4.6502538e-02   7.5143328e-02   1.1579649e+02   7.7167373e-01
   1.7870923e-01   2.3591874e-02   4.6940868e-02   7.5212290e-02   1.1728826e+02   7.8393045e-01
   1.7369846e-01   2.3604172e-02   4.7111600e-02   7.4193062e-02   1.1904170e+02   7.7974180e-01
   1.6786359e-01   2.3526108e-02   4.6955004e-02   7.2267016e-02   1.2033935e+02   7.7094996e-01
   1.6131520e-01   2.3398676e-02   4.6427858e-02   6.9636494e-02   1.2114794e+02   7.7185454e-01
   1.5418712e-01   2.3281964e-02   4.5548558e-02   6.6481330e-02   1.2207062e+02   8.0019578e-01
   1.4662289e-01   2.3248164e-02   4.4360094e-02   6.2945078e-02   1.2266010e+02   7.9651871e-01
   1.3869729e-01   2.3359046e-02   4.2921404e-02   5.9181074e-02   1.2324331e+02   7.7134419e-01
   1.3046071e-01   2.3655222e-02   4.1295234e-02   5.5345428e-02   1.2360248e+02   7.9390193e-01
   1.2200454e-01   2.4170026e-02   3.9519384e-02   5.1556610e-02   1.2379549e+02   7.8853820e-01
   1.1345842e-01   2.4941194e-02   3.7620162e-02   4.7894688e-02   1.2396136e+02   8.0275959e-01
   1.0504446e-01   2.6004004e-02   3.5624284e-02   4.4423546e-02   1.2405142e+02   8.1745665e-01
   9.7043458e-02   2.7380478e-02   3.3557524e-02   4.1205910e-02   1.2423211e+02   7.7469274e-01
   8.9706194e-02   2.9074592e-02   3.1458866e-02   3.8284560e-02   1.2433861e+02   8.1046836e-01
   8.3248830e-02   3.1073008e-02   2.9381422e-02   3.5680680e-02   1.2441760e+02   8.2306771e-01
   7.7827264e-02   3.3338472e-02   2.7366626e-02   3.3420420e-02   1.2445650e+02   7.9088945e-01
   7.3527910e-02   3.5801384e-02   2.5444394e-02   3.1527524e-02   1.2443774e+02   8.2287093e-01
   7.0368996e-02   3.8363566e-02   2.3638556e-02   3.0005084e-02   1.2445083e+02   8.1542322e-01
   6.8298162e-02   4.0906686e-02   2.1959028e-02   2.8834744e-02   1.2440470e+02   7.9631025e-01
   6.7225774e-02   4.3300014e-02   2.0409958e-02   2.7987752e-02   1.2431258e+02   8.0290089e-01
   6.7029022e-02   4.5413056e-02   1.8991654e-02   2.7423592e-02   1.2407538e+02   7.9542866e-01
   6.7564600e-02   4.7145446e-02   1.7701385e-02   2.7086160e-02   1.2372517e+02   8.1680598e-01
   6.8684482e-02   4.8452334e-02   1.6538153e-02   2.6919986e-02   1.2334921e+02   8.1646252e-01
   7.0213760e-02   4.9344592e-02   1.5496911e-02   2.6872592e-02   1.2283319e+02   7.8977286e-01
   7.1954306e-02   4.9864708e-02   1.4566471e-02   2.6904534e-02   1.2230734e+02   8.0095693e-01
   7.3722454e-02   5.0050854e-02   1.3732928e-02   2.6996784e-02   1.2169642e+02   8.0938194e-01
   7.5419076e-02   4.9930422e-02   1.2979328e-02   2.7134998e-02   1.2088978e+02   8.0123689e-01
   7.7033618e-02   4.9516034e-02   1.2287413e-02   2.7310604e-02   1.2005069e+02   8.0916917e-01
   7.8575586e-02   4.8817700e-02   1.1648166e-02   2.7526160e-02   1.1905456e+02   8.2745212e-01
   8.0068280e-02   4.7890320e-02   1.1060274e-02   2.7786044e-02   1.1791406e+02   8.0643166e-01
   8.1542444e-02   4.6824478e-02   1.0518666e-02   2.8084290e-02   1.1671635e+02   7.9265786e-01
   8.3001572e-02   4.5706288e-02   1.0016587e-02   2.8413320e-02   1.1516487e+02   8.0421644e-01
   8.4407954e-02   4.4601450e-02   9.5492684e-03   2.8770426e-02   1.1343118e+02   7.8875839e-01
   8.5705024e-02   4.3548448e-02   9.1137288e-03   2.9150222e-02   1.1159584e+02   8.0326064e-01
   8.6863588e-02   4.2551704e-02   8.7119412e-03   2.9537760e-02   1.0925576e+02   8.1557209e-01
   8.7895830e-02   4.1586248e-02   8.3505308e-03   2.9900728e-02   1.0653449e+02   8.0824175e-01
   8.8852132e-02   4.0616100e-02   8.0354152e-03   3.0192220e-02   1.0350335e+02   8.1061097e-01
   8.9815954e-02   3.9595924e-02   7.7697678e-03   3.0348456e-02   9.9899005e+01   7.9565452e-01
   9.0858064e-02   3.8489168e-02   7.5540256e-03   3.0315230e-02   9.5307692e+01   7.8919180e-01
   9.1981104e-02   3.7286534e-02   7.3848540e-03   3.0081568e-02   9.1027189e+01   7.9286680e-01
   9.3156952e-02   3.5994030e-02   7.2579130e-03   2.9667064e-02   8.7357083e+01   7.9963315e-01
   9.4370368e-02   3.4636828e-02   7.1682126e-03   2.9104606e-02   8.2176990e+01   8.0796642e-01
   9.5562546e-02   3.3267866e-02   7.1095784e-03   2.8424836e-02   7.8092030e+01   8.1730865e-01
   9.6609724e-02   3.1962782e-02   7.0812564e-03   2.7655200e-02   7.4993573e+01   8.2169122e-01
   9.7382674e-02   3.0806510e-02   7.0863152e-03   2.6827348e-02   6.9605185e+01   8.0497390e-01
   9.7786752e-02   2.9868326e-02   7.1254276e-03   2.5975488e-02   6.4985165e+01   7.9987662e-01
   9.7742134e-02   2.9193710e-02   7.1978668e-03   2.5135772e-02   6.1034079e+01   8.0558283e-01
   9.7211234e-02   2.8812164e-02   7.3009598e-03   2.4338258e-02   5.6519326e+01   7.9596884e-01
   9.6275034e-02   2.8733122e-02   7.4296884e-03   2.3600484e-02   5.2467948e+01   8.1091819e-01
   9.5087098e-02   2.8944922e-02   7.5762050e-03   2.2926720e-02   4.8338490e+01   8.2199619e-01
   9.3789970e-02   2.9421052e-02   7.7315330e-03   2.2312994e-02   4.4727829e+01   8.0314863e-01
   9.2491204e-02   3.0116130e-02   7.8882420e-03   2.1751108e-02   4.0853858e+01   8.0299119e-01
   9.1256344e-02   3.0971588e-02   8.0385488e-03   2.1228690e-02   3.7325996e+01   8.2089132e-01
   9.0126590e-02   3.1943104e-02   8.1767202e-03   2.0721592e-02   3.3994605e+01   8.3172267e-01
   8.9087922e-02   3.3003114e-02   8.3001734e-03   2.0196228e-02   2.9755724e+01   8.0943815e-01
   8.8048400e-02   3.4136906e-02   8.4099880e-03   1.9631960e-02   2.6676798e+01   7.9441756e-01
   8.6875644e-02   3.5345656e-02   8.5117930e-03   1.9015894e-02   2.4187575e+01   8.1828715e-01
   8.5439154e-02   3.6611216e-02   8.6115944e-03   1.8340896e-02   2.2246255e+01   8.2766593e-01
   8.3667588e-02   3.7899912e-02   8.7153550e-03   1.7619178e-02   2.0670719e+01   8.1115822e-01
   8.1516180e-02   3.9183178e-02   8.8265366e-03   1.6869784e-02   1.7657993e+01   8.1971189e-01
   7.8965212e-02   4.0434396e-02   8.9455178e-03   1.6113702e-02   1.5152044e+01   8.3458953e-01
   7.6107444e-02   4.1659524e-02   9.0723814e-03   1.5372952e-02   1.3487740e+01   8.1549647e-01
   7.3075392e-02   4.2882564e-02   9.2052566e-03   1.4659341e-02   1.2018830e+01   8.0843587e-01
   6.9960156e-02   4.4127262e-02   9.3424586e-03   1.3977137e-02   1.0776714e+01   8.2201993e-01
   6.6867540e-02   4.5424204e-02   9.4816584e-03   1.3332428e-02   9.8426169e+00   8.2288172e-01
   6.3924984e-02   4.6788396e-02   9.6189200e-03   1.2737014e-02   9.4250616e+00   8.1155357e-01
   6.1218406e-02   4.8211248e-02   9.7516454e-03   1.2203967e-02   7.9972282e+00   7.9843165e-01
   5.8782366e-02   4.9668816e-02   9.8764762e-03   1.1741054e-02   6.9122762e+00   7.9816224e-01
   5.6619494e-02   5.1154326e-02   9.9904984e-03   1.1350903e-02   6.5033726e+00   7.9480566e-01
   5.4699294e-02   5.2685192e-02   1.0093802e-02   1.1036617e-02   5.6149716e+00   7.7959537e-01
   5.2969932e-02   5.4285000e-02   1.0184652e-02   1.0803005e-02   5.1248446e+00   8.0399406e-01
   5.1366456e-02   5.5994554e-02   1.0255447e-02   1.0650254e-02   4.4394530e+00   8.2482233e-01
   4.9835310e-02   5.7876974e-02   1.0297301e-02   1.0577789e-02   3.9350201e+00   7.9331056e-01
   4.8362598e-02   5.9999352e-02   1.0306015e-02   1.0591187e-02   3.9143909e+00   7.7724541e-01
   4.6956000e-02   6.2391448e-02   1.0285397e-02   1.0697177e-02   3.5513217e+00   7.9602905e-01
   4.5624424e-02   6.5017376e-02   1.0247633e-02   1.0898575e-02   3.6092885e+00   8.1412470e-01
   4.4356386e-02   6.7788234e-02   1.0207561e-02   1.1192161e-02   3.2692009e+00   7.9783717e-01
   4.3110638e-02   7.0638344e-02   1.0180303e-02   1.1569958e-02   2.1593939e+00   7.9927747e-01
   4.1867162e-02   7.3570880e-02   1.0181043e-02   1.2021714e-02   1.9363023e+00   8.2116623e-01
   4.0651214e-02   7.6624932e-02   1.0219283e-02   1.2534723e-02   2.0155693e+00   8.0313066e-01
   3.9495518e-02   7.9868920e-02   1.0296501e-02   1.3092525e-02   1.9197461e+00   8.0435909e-01
   3.8422670e-02   8.3355884e-02   1.0408928e-02   1.3672196e-02   1.9055192e+00   8.0492524e-01
   3.7445242e-02   8.7082246e-02   1.0549334e-02   1.4247389e-02   1.5336197e+00   7.9129888e-01
   3.6575052e-02   9.0985962e-02   1.0710796e-02   1.4791553e-02   1.1574503e+00   8.0012236e-01
   3.5824600e-02   9.4945016e-02   1.0889895e-02   1.5275504e-02   1.0913487e+00   7.8588224e-01
   3.5196644e-02   9.8862664e-02   1.1084683e-02   1.5665119e-02   1.1087735e+00   8.0924543e-01
   3.4705046e-02   1.0271055e-01   1.1291302e-02   1.5923922e-02   1.0969413e+00   8.1775879e-01
   3.4384980e-02   1.0647383e-01   1.1505679e-02   1.6021596e-02   1.0743982e+00   7.8242403e-01
   3.4284022e-02   1.1010970e-01   1.1732320e-02   1.5940766e-02   1.0745946e+00   8.0382878e-01
   3.4462862e-02   1.1354126e-01   1.1981734e-02   1.5690178e-02   1.0412707e+00   7.8851816e-01
   3.4984130e-02   1.1669716e-01   1.2261790e-02   1.5309497e-02   1.0305306e+00   7.9581992e-01
   3.5899600e-02   1.1954506e-01   1.2581610e-02   1.4848294e-02   1.0316623e+00   8.0608963e-01
   3.7243890e-02   1.2208659e-01   1.2952301e-02   1.4349897e-02   1.0311562e+00   7.8307024e-01
   3.9028998e-02   1.2433194e-01   1.3379957e-02   1.3848663e-02   1.0542506e+00   8.2720999e-01
   4.1251500e-02   1.2626541e-01   1.3864204e-02   1.3371016e-02   1.0380118e+00   7.8770932e-01
   4.3901758e-02   1.2782414e-01   1.4402537e-02   1.2937251e-02   1.0558787e+00   7.8724241e-01
   4.6963134e-02   1.2890884e-01   1.4988841e-02   1.2560346e-02   1.0626790e+00   7.9992077e-01
   5.0413786e-02   1.2944249e-01   1.5614374e-02   1.2245101e-02   1.0330712e+00   7.9974289e-01
   5.4216388e-02   1.2933991e-01   1.6271436e-02   1.1989412e-02   1.0358589e+00   8.4608874e-01
   5.8307408e-02   1.2843813e-01   1.6949011e-02   1.1788528e-02   1.0270916e+00   7.3628783e-01
   6.2621598e-02   1.2663024e-01   1.7635145e-02   1.1636879e-02   1.0330284e+00   8.0860864e-01
   6.7122888e-02   1.2392504e-01   1.8318467e-02   1.1525980e-02   1.0405479e+00   7.8790172e-01
   7.1789814e-02   1.2034283e-01   1.8989096e-02   1.1443077e-02   1.0373021e+00   7.7666967e-01
   7.6586972e-02   1.1590333e-01   1.9641418e-02   1.1371428e-02   1.0526035e+00   8.4274288e-01
   8.1474264e-02   1.1062303e-01   2.0267108e-02   1.1296404e-02   1.0438019e+00   7.3621308e-01
   8.6381616e-02   1.0453840e-01   2.0861528e-02   1.1210351e-02   1.0390282e+00   9.0534010e-01
   9.1184484e-02   9.7763126e-02   2.1429148e-02   1.1109882e-02   1.0378314e+00   6.5507800e-01
   9.5705526e-02   9.0479562e-02   2.1971838e-02   1.0997453e-02   1.0209052e+00   7.9166408e-01
   9.9707836e-02   8.2902758e-02   2.2490182e-02   1.0880284e-02   1.0413914e+00   6.2993185e-01
   1.0298505e-01   7.5238844e-02   2.2988236e-02   1.0763050e-02   1.0529394e+00   5.0839329e-01
   1.0539193e-01   6.7638106e-02   2.3466446e-02   1.0650915e-02   1.0424459e+00   8.1783544e-01
   1.0684229e-01   6.0201772e-02   2.3916512e-02   1.0553126e-02   1.0353009e+00   8.6303968e-02
   1.0736904e-01   5.3025292e-02   2.4319948e-02   1.0475634e-02   1.0235098e+00   8.7984316e+00
   1.0702094e-01   4.6180136e-02   2.4650600e-02   1.0418275e-02   1.0281664e+00   2.9282056e+01
   1.0580872e-01   3.9727118e-02   2.4881996e-02   1.0381398e-02   1.0323474e+00   5.0281899e+01
   1.0377370e-01   3.3755618e-02   2.4980380e-02   1.0366735e-02   1.0364025e+00   6.7947815e+01
   1.0101831e-01   2.8343566e-02   2.4913268e-02   1.0373524e-02   1.0410675e+00   8.1442048e+01
   9.7725432e-02   2.3538590e-02   2.4680490e-02   1.0399520e-02   1.0487483e+00   9.0997913e+01
   9.4071462e-02   1.9363926e-02   2.4299504e-02   1.0448562e-02   1.0240037e+00   9.7128575e+01
   9.0180560e-02   1.5818887e-02   2.3791786e-02   1.0534030e-02   9.9565537e-01   1.0194198e+02
   8.6201120e-02   1.2892972e-02   2.3199742e-02   1.0671251e-02   1.0236383e+00   1.0629060e+02
   8.2287004e-02   1.0565705e-02   2.2569342e-02   1.0873195e-02   1.0362928e+00   1.0926770e+02
   7.8537438e-02   8.8056778e-03   2.1934964e-02   1.1149089e-02   1.0333881e+00   1.1226350e+02
   7.5008138e-02   7.5730092e-03   2.1323930e-02   1.1503263e-02   1.0244779e+00   1.1460239e+02
   7.1756734e-02   6.8235258e-03   2.0750768e-02   1.1935238e-02   1.0240883e+00   1.1622644e+02
   6.8875830e-02   6.5122086e-03   2.0221786e-02   1.2441564e-02   1.0333923e+00   1.1778880e+02
   6.6461760e-02   6.5908910e-03   1.9739418e-02   1.3019872e-02   1.0235103e+00   1.1892724e+02
   6.4571978e-02   7.0111970e-03   1.9298917e-02   1.3666025e-02   1.0407444e+00   1.2003345e+02
   6.3226608e-02   7.7271344e-03   1.8887554e-02   1.4376245e-02   1.0314812e+00   1.2084131e+02
   6.2424476e-02   8.6940874e-03   1.8484687e-02   1.5149008e-02   1.0128813e+00   1.2137170e+02
   6.2146174e-02   9.8657334e-03   1.8077139e-02   1.5980835e-02   1.0516226e+00   1.2180593e+02
   6.2343050e-02   1.1197498e-02   1.7663066e-02   1.6872461e-02   1.0679644e+00   1.2198672e+02
   6.2936974e-02   1.2655339e-02   1.7240628e-02   1.7826574e-02   1.0346308e+00   1.2208241e+02
   6.3818762e-02   1.4213738e-02   1.6806112e-02   1.8841381e-02   1.0338872e+00   1.2224835e+02
   6.4846940e-02   1.5848800e-02   1.6349640e-02   1.9914488e-02   1.0708419e+00   1.2241045e+02
   6.5890330e-02   1.7527600e-02   1.5861054e-02   2.1039724e-02   1.0486296e+00   1.2235412e+02
   6.6853640e-02   1.9206514e-02   1.5336164e-02   2.2207576e-02   1.0241860e+00   1.2229418e+02
   6.7666142e-02   2.0849680e-02   1.4779152e-02   2.3410374e-02   1.0478708e+00   1.2227610e+02
   6.8290368e-02   2.2430114e-02   1.4206512e-02   2.4644272e-02   1.0412736e+00   1.2206034e+02
   6.8708730e-02   2.3916608e-02   1.3632163e-02   2.5913240e-02   1.0329310e+00   1.2171563e+02
   6.8896558e-02   2.5264330e-02   1.3065282e-02   2.7221696e-02   1.0539184e+00   1.2132703e+02
   6.8809846e-02   2.6409122e-02   1.2520096e-02   2.8570470e-02   1.0516743e+00   1.2089128e+02
   6.8420930e-02   2.7292828e-02   1.2010072e-02   2.9954416e-02   1.0344147e+00   1.2025905e+02
   6.7752946e-02   2.7874096e-02   1.1546713e-02   3.1344996e-02   1.0522284e+00   1.1941499e+02
   6.6841486e-02   2.8116032e-02   1.1140730e-02   3.2691984e-02   1.0515858e+00   1.1851326e+02
   6.5753292e-02   2.7999084e-02   1.0799424e-02   3.3926382e-02   1.0374712e+00   1.1746109e+02
   6.4590482e-02   2.7517476e-02   1.0525417e-02   3.4950064e-02   1.0555791e+00   1.1631853e+02
   6.3425930e-02   2.6681634e-02   1.0315573e-02   3.5647144e-02   1.0305759e+00   1.1507067e+02
   6.2311550e-02   2.5545600e-02   1.0164210e-02   3.5917900e-02   1.0376739e+00   1.1354310e+02
   6.1281960e-02   2.4191994e-02   1.0063040e-02   3.5734178e-02   1.0739349e+00   1.1212933e+02
   6.0348818e-02   2.2695212e-02   1.0002441e-02   3.5152780e-02   1.0554754e+00   1.1064056e+02
   5.9533198e-02   2.1112092e-02   9.9742220e-03   3.4255732e-02   1.0533080e+00   1.0884564e+02
   5.8866414e-02   1.9490896e-02   9.9643248e-03   3.3107104e-02   1.0449472e+00   1.0713072e+02
   5.8377154e-02   1.7873953e-02   9.9559594e-03   3.1756192e-02   1.0518192e+00   1.0487743e+02
   5.8083754e-02   1.6296966e-02   9.9373288e-03   3.0251914e-02   1.0492274e+00   1.0213523e+02
   5.8001174e-02   1.4789962e-02   9.9016356e-03   2.8641684e-02   1.0292908e+00   9.9238572e+01
   5.8141308e-02   1.3371757e-02   9.8521124e-03   2.6966934e-02   1.0514654e+00   9.5590386e+01
   5.8507432e-02   1.2054690e-02   9.7974466e-03   2.5269774e-02   1.0592813e+00   9.1622724e+01
   5.9102380e-02   1.0849307e-02   9.7441540e-03   2.3591720e-02   1.0648335e+00   8.8132342e+01
   5.9908466e-02   9.7623856e-03   9.6972340e-03   2.1966266e-02   1.0526928e+00   8.5159621e+01
   6.0877340e-02   8.8022106e-03   9.6591912e-03   2.0416520e-02   1.0338219e+00   8.1689015e+01
   6.1942462e-02   7.9777016e-03   9.6312228e-03   1.8958577e-02   1.0370409e+00   7.7671321e+01
   6.3029534e-02   7.2949336e-03   9.6125754e-03   1.7597643e-02   1.0360263e+00   7.3722161e+01
   6.4087942e-02   6.7554962e-03   9.5996798e-03   1.6325734e-02   1.0311405e+00   6.9412789e+01
   6.5108426e-02   6.3559358e-03   9.5905366e-03   1.5131527e-02   1.0419895e+00   6.5177005e+01
   6.6095334e-02   6.0910752e-03   9.5857200e-03   1.3998716e-02   1.0699154e+00   6.0801630e+01
   6.7040684e-02   5.9542386e-03   9.5852684e-03   1.2914027e-02   1.0577297e+00   5.6336633e+01
   6.7922510e-02   5.9365566e-03   9.5869046e-03   1.1887607e-02   1.0632497e+00   5.1008993e+01
   6.8706728e-02   6.0295228e-03   9.5880664e-03   1.0943057e-02   1.0701180e+00   4.5208853e+01
   6.9338588e-02   6.2279298e-03   9.5905370e-03   1.0101438e-02   1.0456774e+00   4.0696985e+01
   6.9733722e-02   6.5282024e-03   9.5995904e-03   9.3797646e-03   1.0419040e+00   3.5818346e+01
   6.9811742e-02   6.9252516e-03   9.6214192e-03   8.7894496e-03   1.0344743e+00   3.1353350e+01
   6.9563330e-02   7.4142232e-03   9.6663070e-03   8.3383118e-03   1.0465191e+00   2.6746658e+01
   6.9056468e-02   7.9903038e-03   9.7464200e-03   8.0335582e-03   1.0504950e+00   2.2477231e+01
   6.8372780e-02   8.6449952e-03   9.8713652e-03   7.8838504e-03   1.0539272e+00   2.0972640e+01
   6.7584036e-02   9.3646922e-03   1.0049009e-02   7.8988854e-03   1.0504820e+00   1.8304191e+01
   6.6743962e-02   1.0129936e-02   1.0282827e-02   8.0855902e-03   1.0353211e+00   1.4613419e+01
   6.5872410e-02   1.0921745e-02   1.0574992e-02   8.4480508e-03   1.0591186e+00   1.2589384e+01
   6.4989032e-02   1.1724568e-02   1.0931642e-02   8.9886786e-03   1.0509053e+00   1.0529281e+01
   6.4120250e-02   1.2516765e-02   1.1356558e-02   9.7081584e-03   1.0517582e+00   8.4015769e+00
   6.3280068e-02   1.3266255e-02   1.1849873e-02   1.0605482e-02   1.0596821e+00   7.4417624e+00
   6.2472382e-02   1.3929618e-02   1.2410069e-02   1.1675315e-02   1.0254025e+00   6.4700789e+00
   6.1695520e-02   1.4461116e-02   1.3033232e-02   1.2912102e-02   1.0217368e+00   4.9458971e+00
   6.0959608e-02   1.4817427e-02   1.3714018e-02   1.4312872e-02   1.0538964e+00   4.4508928e+00
   6.0298778e-02   1.4958393e-02   1.4441524e-02   1.5869576e-02   1.0638074e+00   4.3302886e+00
   5.9755912e-02   1.4877452e-02   1.5204324e-02   1.7566984e-02   1.0424379e+00   4.1468075e+00
   5.9355852e-02   1.4605558e-02   1.5998619e-02   1.9378512e-02   1.0403417e+00   3.8047890e+00
   5.9094546e-02   1.4183761e-02   1.6818849e-02   2.1263980e-02   1.0411468e+00   2.9079249e+00
   5.8949848e-02   1.3655539e-02   1.7647344e-02   2.3177454e-02   1.0472773e+00   2.8155416e+00
   5.8905270e-02   1.3059110e-02   1.8454125e-02   2.5074556e-02   1.0454776e+00   2.9402501e+00
   5.8948912e-02   1.2421738e-02   1.9208529e-02   2.6910106e-02   1.0341911e+00   2.7369826e+00
   5.9045276e-02   1.1764282e-02   1.9889148e-02   2.8635822e-02   1.0498687e+00   2.7599869e+00
   5.9166822e-02   1.1104719e-02   2.0471318e-02   3.0212696e-02   1.0460083e+00   2.6470960e+00
   5.9347018e-02   1.0457986e-02   2.0926714e-02   3.1604376e-02   1.0387751e+00   2.3271828e+00
   5.9653752e-02   9.8355926e-03   2.1246616e-02   3.2775122e-02   1.0320518e+00   2.1804918e+00
   6.0146692e-02   9.2503592e-03   2.1436266e-02   3.3690826e-02   1.0318446e+00   2.2485704e+00
   6.0862660e-02   8.7187998e-03   2.1495598e-02   3.4303318e-02   1.0516446e+00   2.3125710e+00
   6.1809576e-02   8.2560720e-03   2.1432308e-02   3.4591610e-02   1.0463365e+00   2.2006501e+00
   6.2980606e-02   7.8725500e-03   2.1269786e-02   3.4594372e-02   1.0397882e+00   1.8630982e+00
   6.4368606e-02   7.5758352e-03   2.1028434e-02   3.4380428e-02   1.0376365e+00   1.7764817e+00
   6.5972464e-02   7.3699534e-03   2.0714438e-02   3.4022084e-02   1.0444229e+00   1.8231118e+00
   6.7781022e-02   7.2539868e-03   2.0324112e-02   3.3570590e-02   1.0658665e+00   1.8363971e+00
   6.9764928e-02   7.2267136e-03   1.9861728e-02   3.3050654e-02   1.0485469e+00   2.0574443e+00
   7.1909828e-02   7.2906528e-03   1.9351671e-02   3.2488974e-02   1.0224073e+00   2.0134999e+00
   7.4222776e-02   7.4514064e-03   1.8827650e-02   3.1928304e-02   1.0410331e+00   2.1684409e+00
   7.6750610e-02   7.7125390e-03   1.8325708e-02   3.1413740e-02   1.0423212e+00   2.6773242e+00
   7.9588686e-02   8.0717146e-03   1.7883886e-02   3.0987820e-02   1.0405449e+00   2.5310010e+00
   8.2817924e-02   8.5239114e-03   1.7534405e-02   3.0688428e-02   1.0561317e+00   2.3214287e+00
   8.6494432e-02   9.0621720e-03   1.7299632e-02   3.0539078e-02   1.0227823e+00   2.2535306e+00
   9.0647378e-02   9.6764178e-03   1.7189471e-02   3.0550914e-02   1.0524063e+00   1.9888921e+00
   9.5245704e-02   1.0355247e-02   1.7200317e-02   3.0727990e-02   1.0619949e+00   1.9841208e+00
   1.0021913e-01   1.1087241e-02   1.7323977e-02   3.1061860e-02   1.0200499e+00   1.9886357e+00
   1.0547081e-01   1.1863951e-02   1.7550761e-02   3.1534208e-02   1.0432489e+00   1.9661676e+00
   1.1087462e-01   1.2677049e-02   1.7859060e-02   3.2131048e-02   1.0155823e+00   2.0246588e+00
   1.1627495e-01   1.3509116e-02   1.8218887e-02   3.2837390e-02   1.0608943e+00   2.0263497e+00
   1.2149776e-01   1.4338466e-02   1.8612643e-02   3.3623258e-02   1.0436177e+00   2.0290058e+00
   1.2641711e-01   1.5152564e-02   1.9036042e-02   3.4448756e-02   1.0111841e+00   2.0430911e+00
   1.3095742e-01   1.5943009e-02   1.9489558e-02   3.5269542e-02   1.0481996e+00   1.9815603e+00
   1.3504006e-01   1.6699309e-02   1.9977199e-02   3.6046460e-02   1.0080326e+00   1.8043514e+00
   1.3863550e-01   1.7417699e-02   2.0500146e-02   3.6783516e-02   1.0487072e+00   1.7427249e+00
   1.4175746e-01   1.8102946e-02   2.1050612e-02   3.7545534e-02   1.0021345e+00   1.7516065e+00
   1.4436486e-01   1.8761118e-02   2.1610294e-02   3.8423312e-02   1.1106999e+00   1.7580909e+00
   1.4642325e-01   1.9390957e-02   2.2160864e-02   3.9497466e-02   9.5220041e-01   1.6435514e+00
   1.4798763e-01   1.9975871e-02   2.2690588e-02   4.0820978e-02   8.9233821e-01   1.3600236e+00
   1.4913615e-01   2.0488712e-02   2.3197118e-02   4.2417230e-02   9.2093381e-01   1.3309557e+00
   1.4994420e-01   2.0918938e-02   2.3693612e-02   4.4287270e-02   6.4865321e-01   1.3570091e+00
   1.5051343e-01   2.1284378e-02   2.4191002e-02   4.6406944e-02   9.9424706e-01   1.2727574e+00
   1.5093689e-01   2.1603110e-02   2.4688678e-02   4.8729922e-02   5.2536952e-01   1.3494741e+00
   1.5124447e-01   2.1876528e-02   2.5185314e-02   5.1194080e-02   1.0780020e+01   1.1525191e+00
   1.5137035e-01   2.2094002e-02   2.5678386e-02   5.3732068e-02   3.9265918e+01   7.7868526e-01
   1.5113817e-01   2.2239010e-02   2.6168998e-02   5.6273282e-02   6.5392234e+01   7.5956317e-01
   1.5029491e-01   2.2290036e-02   2.6664896e-02   5.8713832e-02   8.0522678e+01   8.0603703e-01
   1.4858498e-01   2.2212984e-02   2.7168272e-02   6.0908700e-02   9.2283814e+01   8.0029597e-01
   1.4574460e-01   2.1975316e-02   2.7666944e-02   6.2705828e-02   1.0074774e+02   7.8458201e-01
   1.4153269e-01   2.1570344e-02   2.8142010e-02   6.3975300e-02   1.0638108e+02   7.6830571e-01
   1.3597134e-01   2.1026008e-02   2.8584722e-02   6.4583240e-02   1.1043713e+02   7.9183929e-01
   1.2938724e-01   2.0397938e-02   2.8983630e-02   6.4389988e-02   1.1341313e+02   7.9640870e-01
   1.2215640e-01   1.9750166e-02   2.9309006e-02   6.3342934e-02   1.1587557e+02   8.0682274e-01
   1.1463753e-01   1.9140774e-02   2.9547666e-02   6.1522672e-02   1.1777379e+02   7.9394149e-01
   1.0718436e-01   1.8613501e-02   2.9714910e-02   5.9100802e-02   1.1927429e+02   7.9005821e-01
   1.0007638e-01   1.8206041e-02   2.9818658e-02   5.6269090e-02   1.2022950e+02   8.0107947e-01
   9.3515742e-02   1.7961318e-02   2.9855126e-02   5.3181064e-02   1.2085917e+02   8.0825763e-01
   8.7628280e-02   1.7920193e-02   2.9821140e-02   4.9953958e-02   1.2129794e+02   8.0255260e-01
   8.2475454e-02   1.8113310e-02   2.9711084e-02   4.6698140e-02   1.2155910e+02   7.7142324e-01
   7.8055958e-02   1.8556895e-02   2.9511676e-02   4.3524084e-02   1.2180637e+02   7.7015611e-01
   7.4297260e-02   1.9253241e-02   2.9194146e-02   4.0518944e-02   1.2193788e+02   7.7775991e-01
   7.1091344e-02   2.0194366e-02   2.8727766e-02   3.7746120e-02   1.2187561e+02   8.0179160e-01
   6.8281936e-02   2.1362192e-02   2.8096380e-02   3.5260370e-02   1.2165191e+02   8.0109026e-01
   6.5690996e-02   2.2723702e-02   2.7292410e-02   3.3091114e-02   1.2144229e+02   7.7090433e-01
   6.3186666e-02   2.4230688e-02   2.6322288e-02   3.1241510e-02   1.2130171e+02   7.8665696e-01
   6.0717642e-02   2.5818360e-02   2.5213950e-02   2.9705686e-02   1.2099715e+02   7.9270341e-01
   5.8360820e-02   2.7406266e-02   2.4013168e-02   2.8467330e-02   1.2070344e+02   7.9415886e-01
   5.6246348e-02   2.8921144e-02   2.2772110e-02   2.7497686e-02   1.2057998e+02   7.9986437e-01
   5.4460446e-02   3.0300376e-02   2.1531368e-02   2.6764404e-02   1.2031946e+02   8.0210913e-01
   5.3058048e-02   3.1476834e-02   2.0314562e-02   2.6241204e-02   1.1996813e+02   8.1110010e-01
   5.2064856e-02   3.2380656e-02   1.9138139e-02   2.5906622e-02   1.1966202e+02   8.0295818e-01
   5.1469242e-02   3.2967322e-02   1.8020930e-02   2.5739088e-02   1.1928427e+02   8.0368396e-01
   5.1225086e-02   3.3259002e-02   1.6980552e-02   2.5723360e-02   1.1876397e+02   8.0083281e-01
   5.1262160e-02   3.3325696e-02   1.6030774e-02   2.5847084e-02   1.1800087e+02   7.9888857e-01
   5.1491986e-02   3.3229674e-02   1.5185918e-02   2.6087930e-02   1.1703216e+02   8.0595344e-01
   5.1824604e-02   3.3013688e-02   1.4457311e-02   2.6410776e-02   1.1598053e+02   7.9939944e-01
   5.2184172e-02   3.2722270e-02   1.3845927e-02   2.6767050e-02   1.1460614e+02   7.9590070e-01
   5.2509930e-02   3.2403058e-02   1.3345251e-02   2.7101684e-02   1.1305889e+02   8.0130629e-01
   5.2778752e-02   3.2095336e-02   1.2949753e-02   2.7362170e-02   1.1167948e+02   8.0468613e-01
   5.3005602e-02   3.1841668e-02   1.2650560e-02   2.7498472e-02   1.1007676e+02   7.9077673e-01
   5.3219700e-02   3.1687528e-02   1.2432380e-02   2.7461294e-02   1.0818446e+02   7.7281969e-01
   5.3432802e-02   3.1659206e-02   1.2282289e-02   2.7220426e-02   1.0584873e+02   7.9288401e-01
   5.3624660e-02   3.1750812e-02   1.2186970e-02   2.6780332e-02   1.0285702e+02   8.0956999e-01
   5.3776266e-02   3.1932712e-02   1.2127412e-02   2.6157486e-02   9.9846949e+01   7.8558769e-01
   5.3875082e-02   3.2157682e-02   1.2080210e-02   2.5382476e-02   9.7038495e+01   8.1141985e-01
   5.3879444e-02   3.2371352e-02   1.2020828e-02   2.4515106e-02   9.3875859e+01   8.2511278e-01
   5.3723328e-02   3.2539424e-02   1.1932605e-02   2.3623050e-02   9.0221311e+01   7.9406852e-01
   5.3346186e-02   3.2638196e-02   1.1805054e-02   2.2766194e-02   8.6351180e+01   8.1208958e-01
   5.2690774e-02   3.2655890e-02   1.1632969e-02   2.1989760e-02   8.2174391e+01   8.1141207e-01
   5.1717280e-02   3.2618980e-02   1.1423247e-02   2.1324580e-02   7.7986029e+01   7.9738314e-01
   5.0436910e-02   3.2568770e-02   1.1188871e-02   2.0791362e-02   7.3352069e+01   7.9660722e-01
   4.8915472e-02   3.2545314e-02   1.0942392e-02   2.0398222e-02   6.8391324e+01   8.0179026e-01
   4.7252252e-02   3.2610626e-02   1.0695424e-02   2.0144022e-02   6.4103316e+01   7.9877565e-01
   4.5548990e-02   3.2842758e-02   1.0459064e-02   2.0022662e-02   5.9410426e+01   7.8691399e-01
   4.3904262e-02   3.3303282e-02   1.0241005e-02   2.0023764e-02   5.5170991e+01   7.9714864e-01
   4.2406596e-02   3.4024456e-02   1.0043329e-02   2.0129556e-02   5.1172385e+01   7.8893347e-01
   4.1117148e-02   3.5010944e-02   9.8661224e-03   2.0310826e-02   4.6349981e+01   8.0263085e-01
   4.0081818e-02   3.6241088e-02   9.7067674e-03   2.0527120e-02   4.3306833e+01   8.0718542e-01
   3.9339236e-02   3.7682324e-02   9.5630750e-03   2.0728184e-02   3.9782198e+01   7.7925005e-01
   3.8915716e-02   3.9306086e-02   9.4371858e-03   2.0861310e-02   3.4832680e+01   7.8911076e-01
   3.8845104e-02   4.1078684e-02   9.3305602e-03   2.0889700e-02   3.1310499e+01   7.9250989e-01
   3.9178242e-02   4.2942078e-02   9.2432878e-03   2.0792868e-02   2.7262922e+01   7.9698045e-01
   3.9960658e-02   4.4813420e-02   9.1787654e-03   2.0565426e-02   2.2775168e+01   8.0735093e-01
   4.1231528e-02   4.6644302e-02   9.1419234e-03   2.0235324e-02   1.9664137e+01   8.0005234e-01
   4.3017576e-02   4.8464546e-02   9.1351130e-03   1.9847314e-02   1.7426135e+01   8.0521874e-01
   4.5323986e-02   5.0327268e-02   9.1590500e-03   1.9438878e-02   1.4341526e+01   8.0555615e-01
   4.8146140e-02   5.2250662e-02   9.2121098e-03   1.9039931e-02   1.1267633e+01   7.9267024e-01
   5.1457058e-02   5.4208158e-02   9.2902158e-03   1.8670490e-02   1.0102233e+01   7.9100602e-01
   5.5202058e-02   5.6139232e-02   9.3879874e-03   1.8345931e-02   9.0724239e+00   8.0867745e-01
   5.9301614e-02   5.7958916e-02   9.4976458e-03   1.8073339e-02   8.2790530e+00   8.1157138e-01
   6.3651514e-02   5.9567968e-02   9.6082380e-03   1.7843870e-02   7.3500093e+00   7.8289652e-01
   6.8123002e-02   6.0886500e-02   9.7062324e-03   1.7638068e-02   6.1171027e+00   7.9728880e-01
   7.2553374e-02   6.1890204e-02   9.7787344e-03   1.7427341e-02   5.7238562e+00   8.2374164e-01
   7.6745396e-02   6.2619132e-02   9.8150340e-03   1.7188234e-02   4.8897651e+00   8.0394577e-01
   8.0462648e-02   6.3126704e-02   9.8108300e-03   1.6915005e-02   4.2509671e+00   8.0549241e-01
   8.3477012e-02   6.3447948e-02   9.7694944e-03   1.6606498e-02   3.7206116e+00   8.1928545e-01
   8.5571922e-02   6.3609870e-02   9.6949128e-03   1.6266167e-02   3.1409783e+00   8.0880932e-01
   8.6542862e-02   6.3632736e-02   9.5934326e-03   1.5907922e-02   3.0966017e+00   8.0085674e-01
   8.6369568e-02   6.3583894e-02   9.4754312e-03   1.5545954e-02   2.6319570e+00   8.2410793e-01
   8.5235512e-02   6.3574920e-02   9.3492120e-03   1.5186853e-02   2.2495426e+00   8.1406149e-01
   8.3378004e-02   6.3697768e-02   9.2202922e-03   1.4828600e-02   2.0685257e+00   7.8340558e-01
   8.1038372e-02   6.4036228e-02   9.0923294e-03   1.4474805e-02   1.9691346e+00   7.9399114e-01
   7.8427700e-02   6.4652966e-02   8.9674832e-03   1.4141333e-02   2.1118966e+00   7.8505221e-01
   7.5713200e-02   6.5567236e-02   8.8452568e-03   1.3842565e-02   2.0731840e+00   8.0336281e-01
   7.3048184e-02   6.6783618e-02   8.7225264e-03   1.3588882e-02   1.8295716e+00   8.0023429e-01
   7.0575620e-02   6.8287864e-02   8.5974702e-03   1.3388980e-02   1.7019572e+00   7.7759133e-01
   6.8402204e-02   7.0056740e-02   8.4695916e-03   1.3245713e-02   1.6731960e+00   8.0259172e-01
   6.6591214e-02   7.2094988e-02   8.3379540e-03   1.3154773e-02   1.2397541e+00   8.0032557e-01
   6.5174992e-02   7.4397950e-02   8.2004600e-03   1.3105611e-02   9.9083738e-01   8.0994109e-01
   6.4138052e-02   7.6923162e-02   8.0562746e-03   1.3083544e-02   1.0763663e+00   8.0753492e-01
   6.3429248e-02   7.9645880e-02   7.9081260e-03   1.3073821e-02   1.0227189e+00   7.9585919e-01
   6.2992258e-02   8.2560072e-02   7.7600770e-03   1.3060866e-02   1.0482583e+00   8.0086007e-01
   6.2744178e-02   8.5608030e-02   7.6199614e-03   1.3023964e-02   1.0430826e+00   7.9798006e-01
   6.2565390e-02   8.8652810e-02   7.4985174e-03   1.2941768e-02   1.0290064e+00   8.1504364e-01
   6.2315650e-02   9.1515022e-02   7.4034850e-03   1.2798271e-02   1.0337260e+00   8.1616490e-01
   6.1887906e-02   9.4011512e-02   7.3429568e-03   1.2581948e-02   1.0279128e+00   8.0142571e-01
   6.1233048e-02   9.5964620e-02   7.3286186e-03   1.2293299e-02   1.0534580e+00   7.7526625e-01
   6.0306240e-02   9.7273782e-02   7.3714856e-03   1.1948844e-02   1.0443520e+00   7.8041841e-01
   5.9094170e-02   9.7950936e-02   7.4803830e-03   1.1567856e-02   1.0434539e+00   8.1155101e-01
   5.7643932e-02   9.7997780e-02   7.6641242e-03   1.1166564e-02   1.0196006e+00   8.1523988e-01
   5.6023166e-02   9.7342448e-02   7.9307546e-03   1.0761185e-02   1.0425043e+00   8.1113781e-01
   5.4312512e-02   9.5897262e-02   8.2872278e-03   1.0367924e-02   1.0519861e+00   7.7919076e-01
   5.2594594e-02   9.3615000e-02   8.7389038e-03   1.0002235e-02   1.0176139e+00   8.0293860e-01
   5.0942922e-02   9.0529556e-02   9.2889822e-03   9.6765206e-03   1.0570990e+00   7.9335259e-01
   4.9417812e-02   8.6750860e-02   9.9435002e-03   9.3976788e-03   1.0550936e+00   7.8322081e-01
   4.8076906e-02   8.2422280e-02   1.0709488e-02   9.1681206e-03   1.0237620e+00   8.1090836e-01
   4.6987586e-02   7.7682286e-02   1.1589172e-02   8.9881206e-03   1.0369697e+00   7.7555235e-01
   4.6203240e-02   7.2638976e-02   1.2584415e-02   8.8533984e-03   1.0386642e+00   8.2886726e-01
   4.5750348e-02   6.7399542e-02   1.3698307e-02   8.7571620e-03   1.0523093e+00   7.5305947e-01
   4.5633260e-02   6.2094182e-02   1.4930362e-02   8.6965832e-03   1.0663528e+00   8.0968156e-01
   4.5849728e-02   5.6843750e-02   1.6276209e-02   8.6719352e-03   1.0399806e+00   8.1579511e-01
   4.6403512e-02   5.1743628e-02   1.7732057e-02   8.6882716e-03   1.0399523e+00   7.4439838e-01
   4.7292666e-02   4.6858588e-02   1.9293136e-02   8.7554712e-03   1.0287152e+00   8.6600012e-01
   4.8507256e-02   4.2235404e-02   2.0941916e-02   8.8809160e-03   1.0195959e+00   6.3803293e-01
   5.0038050e-02   3.7908270e-02   2.2644172e-02   9.0682886e-03   1.0752143e+00   7.9083372e-01
   5.1864512e-02   3.3885524e-02   2.4347116e-02   9.3177698e-03   1.0558212e+00   5.1064464e-01
   5.3934852e-02   3.0170476e-02   2.5981738e-02   9.6252270e-03   1.0209489e+00   6.0353285e-01
   5.6168754e-02   2.6774060e-02   2.7488402e-02   9.9839942e-03   1.0442240e+00   6.5888751e-01
   5.8481652e-02   2.3715924e-02   2.8830470e-02   1.0385080e-02   1.0524428e+00   1.6902871e+00
   6.0783378e-02   2.1015922e-02   2.9997906e-02   1.0817582e-02   1.0606997e+00   1.3787572e+01
   6.2958662e-02   1.8675238e-02   3.0997674e-02   1.1267802e-02   1.0374360e+00   3.4138485e+01
   6.4885080e-02   1.6678554e-02   3.1816638e-02   1.1720817e-02   1.0342373e+00   5.2839246e+01
   6.6466650e-02   1.4998937e-02   3.2415390e-02   1.2159543e-02   1.0453322e+00   6.9070834e+01
   6.7655986e-02   1.3607277e-02   3.2726962e-02   1.2560531e-02   1.0138961e+00   8.2461859e+01
   6.8411572e-02   1.2474999e-02   3.2669976e-02   1.2895827e-02   1.0186342e+00   9.2380287e+01
   6.8672292e-02   1.1566352e-02   3.2199030e-02   1.3135960e-02   1.0369478e+00   9.8552308e+01
   6.8401956e-02   1.0843104e-02   3.1313376e-02   1.3261177e-02   1.0222123e+00   1.0322316e+02
   6.7557032e-02   1.0266909e-02   3.0064468e-02   1.3265337e-02   1.0120945e+00   1.0723703e+02
   6.6109498e-02   9.8016162e-03   2.8545092e-02   1.3153493e-02   1.0235854e+00   1.1004974e+02
   6.4131136e-02   9.4157818e-03   2.6840084e-02   1.2946035e-02   1.0249569e+00   1.1272750e+02
   6.1775930e-02   9.0802862e-03   2.5029192e-02   1.2669301e-02   1.0224335e+00   1.1497588e+02
   5.9237822e-02   8.7739190e-03   2.3189834e-02   1.2349979e-02   1.0266150e+00   1.1676289e+02
   5.6697370e-02   8.4875796e-03   2.1383326e-02   1.2013363e-02   1.0243437e+00   1.1821702e+02
   5.4289738e-02   8.2208948e-03   1.9659404e-02   1.1679987e-02   1.0428343e+00   1.1947108e+02
   5.2112952e-02   7.9764648e-03   1.8057208e-02   1.1368482e-02   1.0336719e+00   1.2051355e+02
   5.0239924e-02   7.7570678e-03   1.6613045e-02   1.1092638e-02   1.0071834e+00   1.2125773e+02
   4.8737078e-02   7.5699836e-03   1.5359444e-02   1.0860752e-02   1.0309327e+00   1.2197125e+02
   4.7651514e-02   7.4260586e-03   1.4316469e-02   1.0677695e-02   1.0476366e+00   1.2244440e+02
   4.6998758e-02   7.3332842e-03   1.3493358e-02   1.0545792e-02   1.0498772e+00   1.2281232e+02
   4.6783842e-02   7.2963824e-03   1.2888300e-02   1.0464781e-02   1.0460440e+00   1.2311804e+02
   4.7007540e-02   7.3198508e-03   1.2489149e-02   1.0432549e-02   1.0281116e+00   1.2328831e+02
   4.7653982e-02   7.4100152e-03   1.2274433e-02   1.0448472e-02   1.0437350e+00   1.2343141e+02
   4.8688326e-02   7.5715860e-03   1.2213845e-02   1.0512162e-02   1.0495427e+00   1.2344831e+02
   5.0054974e-02   7.8062388e-03   1.2271054e-02   1.0621563e-02   1.0282228e+00   1.2348945e+02
   5.1675032e-02   8.1183994e-03   1.2406752e-02   1.0773182e-02   1.0426446e+00   1.2344232e+02
   5.3451860e-02   8.5147026e-03   1.2583992e-02   1.0961993e-02   1.0518792e+00   1.2317185e+02
   5.5277940e-02   9.0002006e-03   1.2763802e-02   1.1180430e-02   1.0558640e+00   1.2291005e+02
   5.7038854e-02   9.5767124e-03   1.2902140e-02   1.1419719e-02   1.0606153e+00   1.2256417e+02
   5.8613850e-02   1.0247621e-02   1.2967063e-02   1.1672229e-02   1.0468565e+00   1.2204388e+02
   5.9894776e-02   1.1025126e-02   1.2942171e-02   1.1929656e-02   1.0425343e+00   1.2137572e+02
   6.0813764e-02   1.1925185e-02   1.2821503e-02   1.2184599e-02   1.0529092e+00   1.2053813e+02
   6.1346218e-02   1.2961853e-02   1.2618388e-02   1.2431809e-02   1.0687880e+00   1.1949429e+02
   6.1505530e-02   1.4142598e-02   1.2357095e-02   1.2662984e-02   1.0577079e+00   1.1828280e+02
   6.1332338e-02   1.5465703e-02   1.2057236e-02   1.2867012e-02   1.0546842e+00   1.1700522e+02
   6.0881886e-02   1.6922659e-02   1.1737672e-02   1.3028882e-02   1.0671182e+00   1.1566788e+02
   6.0212742e-02   1.8494436e-02   1.1423817e-02   1.3126416e-02   1.0483296e+00   1.1406343e+02
   5.9378822e-02   2.0147852e-02   1.1141777e-02   1.3140433e-02   1.0354550e+00   1.1201776e+02
   5.8448066e-02   2.1832538e-02   1.0909835e-02   1.3067290e-02   1.0479384e+00   1.0993381e+02
   5.7503806e-02   2.3484584e-02   1.0738454e-02   1.2924010e-02   1.0607012e+00   1.0755892e+02
   5.6632688e-02   2.5034598e-02   1.0633423e-02   1.2739665e-02   1.0570605e+00   1.0463780e+02
   5.5925970e-02   2.6411648e-02   1.0597076e-02   1.2539556e-02   1.0511217e+00   1.0164949e+02
   5.5464374e-02   2.7561548e-02   1.0626208e-02   1.2341945e-02   1.0676369e+00   9.8225590e+01
   5.5306190e-02   2.8464222e-02   1.0712206e-02   1.2160808e-02   1.0642341e+00   9.4604959e+01
   5.5485654e-02   2.9116676e-02   1.0841165e-02   1.2006744e-02   1.0485877e+00   9.1177192e+01
   5.6015132e-02   2.9509354e-02   1.0992422e-02   1.1885452e-02   1.0515408e+00   8.7689261e+01
   5.6882658e-02   2.9635172e-02   1.1139823e-02   1.1796868e-02   1.0359210e+00   8.3240745e+01
   5.8045754e-02   2.9506506e-02   1.1256914e-02   1.1737430e-02   1.0317357e+00   7.8108736e+01
   5.9441404e-02   2.9163822e-02   1.1320824e-02   1.1700139e-02   1.0494185e+00   7.3675409e+01
   6.0982226e-02   2.8663070e-02   1.1310532e-02   1.1672983e-02   1.0557310e+00   6.7879144e+01
   6.2549004e-02   2.8049924e-02   1.1218086e-02   1.1635813e-02   1.0508995e+00   6.1377403e+01
   6.3989232e-02   2.7366890e-02   1.1055082e-02   1.1563541e-02   1.0454895e+00   5.5583693e+01
   6.5131166e-02   2.6650794e-02   1.0838186e-02   1.1444425e-02   1.0584788e+00   4.8745475e+01
   6.5847262e-02   2.5914576e-02   1.0581236e-02   1.1286304e-02   1.0448500e+00   4.2731708e+01
   6.6109590e-02   2.5149172e-02   1.0292982e-02   1.1100752e-02   1.0338119e+00   3.8207069e+01
   6.5985350e-02   2.4335410e-02   9.9786134e-03   1.0896633e-02   1.0606220e+00   3.4156222e+01
   6.5575862e-02   2.3461676e-02   9.6419576e-03   1.0680599e-02   1.0444666e+00   3.0854357e+01
   6.4976882e-02   2.2506598e-02   9.2858436e-03   1.0456884e-02   1.0418898e+00   2.7070195e+01
   6.4272958e-02   2.1438430e-02   8.9157120e-03   1.0234014e-02   1.0621542e+00   2.3602658e+01
   6.3526644e-02   2.0255982e-02   8.5378828e-03   1.0022331e-02   1.0464086e+00   2.1251149e+01
   6.2789284e-02   1.8979461e-02   8.1605346e-03   9.8261160e-03   1.0570306e+00   1.8551154e+01
   6.2088864e-02   1.7643110e-02   7.7923600e-03   9.6441014e-03   1.0537336e+00   1.5331784e+01
   6.1437040e-02   1.6301532e-02   7.4363636e-03   9.4710548e-03   1.0387455e+00   1.2340865e+01
   6.0869628e-02   1.5000233e-02   7.0925242e-03   9.2998192e-03   1.0503199e+00   1.0678981e+01
   6.0429816e-02   1.3769015e-02   6.7617772e-03   9.1288736e-03   1.0490092e+00   8.9841028e+00
   6.0134036e-02   1.2632590e-02   6.4460602e-03   8.9659304e-03   1.0572233e+00   7.1475046e+00
   5.9976052e-02   1.1608308e-02   6.1456086e-03   8.8250290e-03   1.0686591e+00   6.5358132e+00
   5.9942162e-02   1.0705118e-02   5.8589154e-03   8.7270788e-03   1.0524808e+00   5.6289851e+00
   6.0004118e-02   9.9217966e-03   5.5858804e-03   8.6972360e-03   1.0501355e+00   4.8544045e+00
   6.0116636e-02   9.2469362e-03   5.3263772e-03   8.7617904e-03   1.0682694e+00   4.7971806e+00
   6.0213470e-02   8.6610714e-03   5.0784346e-03   8.9480808e-03   1.0490519e+00   4.1369914e+00
   6.0201406e-02   8.1405136e-03   4.8412672e-03   9.2811448e-03   1.0367730e+00   3.4418869e+00
   5.9970212e-02   7.6633048e-03   4.6171334e-03   9.7828162e-03   1.0495448e+00   3.3606128e+00
   5.9418294e-02   7.2098600e-03   4.4082122e-03   1.0470932e-02   1.0363660e+00   3.2528332e+00
   5.8522094e-02   6.7687820e-03   4.2152568e-03   1.1357507e-02   1.0486720e+00   3.1026295e+00
   5.7339048e-02   6.3422230e-03   4.0383862e-03   1.2449833e-02   1.0572093e+00   2.9324030e+00
   5.5927234e-02   5.9351542e-03   3.8774478e-03   1.3752320e-02   1.0362828e+00   2.9551629e+00
   5.4330766e-02   5.5500424e-03   3.7324774e-03   1.5266974e-02   1.0507953e+00   3.0573025e+00
   5.2599694e-02   5.1913492e-03   3.6038106e-03   1.6989462e-02   1.0511759e+00   2.8669684e+00
   5.0793198e-02   4.8662834e-03   3.4938704e-03   1.8905483e-02   1.0362563e+00   2.6815179e+00
   4.8990990e-02   4.5828798e-03   3.4070492e-03   2.0988222e-02   1.0426171e+00   2.5410094e+00
   4.7281394e-02   4.3478628e-03   3.3484028e-03   2.3193612e-02   1.0578646e+00   2.4280683e+00
   4.5739662e-02   4.1666020e-03   3.3249906e-03   2.5458706e-02   1.0686770e+00   2.0030778e+00
   4.4431416e-02   4.0445276e-03   3.3467586e-03   2.7704040e-02   1.0470483e+00   1.8154403e+00
   4.3410840e-02   3.9870728e-03   3.4260022e-03   2.9850112e-02   1.0462220e+00   2.2964255e+00
   4.2721144e-02   3.9971722e-03   3.5765788e-03   3.1831026e-02   1.0553238e+00   2.5562259e+00
   4.2400378e-02   4.0742146e-03   3.8142204e-03   3.3585964e-02   1.0353821e+00   2.5013690e+00
   4.2473578e-02   4.2148106e-03   4.1563360e-03   3.5061572e-02   1.0598755e+00   2.5245614e+00
   4.2948680e-02   4.4139032e-03   4.6216082e-03   3.6217682e-02   1.0656526e+00   2.5863164e+00
   4.3816660e-02   4.6673842e-03   5.2303202e-03   3.7035460e-02   1.0441658e+00   2.3293501e+00
   4.5064256e-02   4.9723290e-03   6.0038934e-03   3.7528344e-02   1.0620453e+00   2.1001551e+00
   4.6695558e-02   5.3248338e-03   6.9644580e-03   3.7724018e-02   1.0475909e+00   2.0385291e+00
   4.8723486e-02   5.7184114e-03   8.1363724e-03   3.7645224e-02   1.0473688e+00   1.9253646e+00
   5.1142144e-02   6.1440010e-03   9.5494662e-03   3.7296692e-02   1.0537313e+00   2.0028886e+00
   5.3930730e-02   6.5927998e-03   1.1235379e-02   3.6684848e-02   1.0311724e+00   1.9521870e+00
   5.7063744e-02   7.0590688e-03   1.3225712e-02   3.5855944e-02   1.0387086e+00   1.7498838e+00
   6.0507316e-02   7.5427018e-03   1.5555476e-02   3.4887636e-02   1.0442875e+00   1.6867664e+00
   6.4255550e-02   8.0517266e-03   1.8256990e-02   3.3871486e-02   1.0430845e+00   1.6302280e+00
   6.8347136e-02   8.5989570e-03   2.1352382e-02   3.2890370e-02   1.0230457e+00   1.4495893e+00
   7.2815136e-02   9.1945776e-03   2.4846806e-02   3.2002492e-02   1.0439900e+00   1.3286739e+00
   7.7650652e-02   9.8428194e-03   2.8728150e-02   3.1252086e-02   1.0571221e+00   1.3498114e+00
   8.2792000e-02   1.0542916e-02   3.2970380e-02   3.0665090e-02   1.0430560e+00   1.3289290e+00
   8.8128888e-02   1.1290868e-02   3.7534838e-02   3.0251398e-02   1.0620303e+00   1.3320464e+00
   9.3534282e-02   1.2079154e-02   4.2365036e-02   3.0026062e-02   1.0297359e+00   1.3125750e+00
   9.8885248e-02   1.2893426e-02   4.7367982e-02   3.0003000e-02   1.0600020e+00   1.3714845e+00
   1.0408097e-01   1.3714920e-02   5.2420754e-02   3.0183866e-02   1.0390355e+00   1.2728264e+00
   1.0906117e-01   1.4521720e-02   5.7376168e-02   3.0577794e-02   1.0104311e+00   8.5830388e-01
   1.1377501e-01   1.5285607e-02   6.2062796e-02   3.1201930e-02   1.0478837e+00   7.7290655e-01
   1.1816519e-01   1.5989060e-02   6.6274870e-02   3.2056962e-02   1.0363250e+00   8.0393775e-01
   1.2221893e-01   1.6636401e-02   6.9750954e-02   3.3122696e-02   1.0671415e+00   7.4884460e-01
   1.2600144e-01   1.7236745e-02   7.2243386e-02   3.4364314e-02   1.0023814e+00   7.9524346e-01
   1.2958757e-01   1.7794489e-02   7.3600034e-02   3.5737124e-02   1.0584857e+00   7.8867473e-01
   1.3297558e-01   1.8311109e-02   7.3850746e-02   3.7201666e-02   1.0356592e+00   7.9272590e-01
   1.3608347e-01   1.8780658e-02   7.3226320e-02   3.8739672e-02   1.0176537e+00   7.8890198e-01
   1.3879398e-01   1.9187563e-02   7.1980956e-02   4.0353746e-02   1.1029069e+00   7.8040557e-01
   1.4104903e-01   1.9519844e-02   7.0319270e-02   4.2063148e-02   9.9149786e-01   7.7491928e-01
   1.4287377e-01   1.9768659e-02   6.8445944e-02   4.3876774e-02   1.1201889e+00   7.7077577e-01
   1.4429929e-01   1.9919120e-02   6.6543304e-02   4.5770888e-02   8.6725219e-01   7.9552226e-01
   1.4537459e-01   1.9959130e-02   6.4740948e-02   4.7726622e-02   9.3761313e-01   7.8067510e-01
   1.4619769e-01   1.9880580e-02   6.3103880e-02   4.9728482e-02   8.1553613e-01   7.9088930e-01
   1.4687514e-01   1.9688427e-02   6.1646674e-02   5.1745852e-02   7.1549122e-01   7.7852919e-01
   1.4751850e-01   1.9410926e-02   6.0349344e-02   5.3768782e-02   9.0174800e-01   7.6167261e-01
   1.4824003e-01   1.9085945e-02   5.9159562e-02   5.5796692e-02   1.3134536e+00   7.9687882e-01
   1.4908974e-01   1.8749969e-02   5.8022040e-02   5.7807628e-02   1.7040927e+01   7.9347722e-01
   1.5000925e-01   1.8428517e-02   5.6913082e-02   5.9773862e-02   4.7665945e+01   7.9154885e-01
   1.5085303e-01   1.8135041e-02   5.5855330e-02   6.1672274e-02   7.0682868e+01   7.9593598e-01
   1.5146070e-01   1.7884347e-02   5.4908838e-02   6.3446044e-02   8.4688148e+01   7.8349848e-01
   1.5167849e-01   1.7694189e-02   5.4127114e-02   6.4990628e-02   9.5377478e+01   7.8189999e-01
   1.5130581e-01   1.7580714e-02   5.3527794e-02   6.6186542e-02   1.0221797e+02   7.8390557e-01
   1.5008671e-01   1.7558080e-02   5.3114132e-02   6.6907592e-02   1.0675203e+02   7.8937240e-01
   1.4783080e-01   1.7638144e-02   5.2881190e-02   6.7003020e-02   1.0992281e+02   7.8288096e-01
   1.4452418e-01   1.7829949e-02   5.2780932e-02   6.6284184e-02   1.1280538e+02   7.8515793e-01
   1.4026888e-01   1.8134725e-02   5.2713602e-02   6.4658554e-02   1.1496908e+02   7.8803524e-01
   1.3521105e-01   1.8552625e-02   5.2562458e-02   6.2236326e-02   1.1681858e+02   7.8225486e-01
   1.2949523e-01   1.9092973e-02   5.2226958e-02   5.9218066e-02   1.1845398e+02   7.8452968e-01
   1.2319983e-01   1.9770408e-02   5.1603308e-02   5.5816550e-02   1.1939159e+02   7.7420390e-01
   1.1640299e-01   2.0616572e-02   5.0585876e-02   5.2222356e-02   1.2029240e+02   7.7093678e-01
   1.0927417e-01   2.1682994e-02   4.9139402e-02   4.8572248e-02   1.2082522e+02   7.7849768e-01
   1.0200692e-01   2.3014606e-02   4.7283040e-02   4.4971812e-02   1.2136537e+02   7.9419374e-01
   9.4728198e-02   2.4636230e-02   4.5063324e-02   4.1519112e-02   1.2196475e+02   7.8200257e-01
   8.7514192e-02   2.6548794e-02   4.2582312e-02   3.8325164e-02   1.2226481e+02   7.5893890e-01
   8.0406668e-02   2.8730282e-02   3.9952294e-02   3.5498486e-02   1.2260750e+02   7.9445534e-01
   7.3434616e-02   3.1141802e-02   3.7272884e-02   3.3122632e-02   1.2278338e+02   7.8876003e-01
   6.6665926e-02   3.3726836e-02   3.4633890e-02   3.1258416e-02   1.2287975e+02   7.7084596e-01
   6.0193534e-02   3.6412922e-02   3.2094734e-02   2.9942424e-02   1.2300523e+02   8.1471906e-01
   5.4099562e-02   3.9105890e-02   2.9688230e-02   2.9187154e-02   1.2304635e+02   8.0256016e-01
   4.8448024e-02   4.1695236e-02   2.7436322e-02   2.8983402e-02   1.2314966e+02   7.8077367e-01
   4.3297120e-02   4.4074316e-02   2.5358210e-02   2.9310856e-02   1.2320828e+02   7.9239745e-01
   3.8697480e-02   4.6144896e-02   2.3454058e-02   3.0137144e-02   1.2308859e+02   7.8076810e-01
   3.4669230e-02   4.7834448e-02   2.1716210e-02   3.1409384e-02   1.2289870e+02   7.8916393e-01
   3.1206592e-02   4.9088982e-02   2.0149126e-02   3.3067336e-02   1.2263821e+02   7.9727328e-01
   2.8286034e-02   4.9847002e-02   1.8753290e-02   3.5045726e-02   1.2226337e+02   7.8746786e-01
   2.5870768e-02   5.0083300e-02   1.7520776e-02   3.7269464e-02   1.2195362e+02   7.8794521e-01
   2.3921860e-02   4.9831406e-02   1.6436850e-02   3.9652578e-02   1.2157478e+02   8.0267833e-01
   2.2396396e-02   4.9146784e-02   1.5485730e-02   4.2085968e-02   1.2094767e+02   8.1614689e-01
   2.1247922e-02   4.8082448e-02   1.4656842e-02   4.4459990e-02   1.2019633e+02   8.0429347e-01
   2.0429014e-02   4.6664656e-02   1.3935829e-02   4.6690696e-02   1.1915289e+02   7.9892353e-01
   1.9888134e-02   4.4919164e-02   1.3301754e-02   4.8698620e-02   1.1797446e+02   8.0102962e-01
   1.9575385e-02   4.2930256e-02   1.2735721e-02   5.0399132e-02   1.1678126e+02   7.8157466e-01
   1.9450034e-02   4.0823940e-02   1.2222783e-02   5.1723724e-02   1.1560745e+02   7.8391346e-01
   1.9484240e-02   3.8723446e-02   1.1744890e-02   5.2626922e-02   1.1423101e+02   8.0527955e-01
   1.9664746e-02   3.6736660e-02   1.1289183e-02   5.3045140e-02   1.1232952e+02   7.9955658e-01
   1.9985643e-02   3.4945374e-02   1.0855340e-02   5.2904188e-02   1.1035134e+02   8.0696064e-01
   2.0442238e-02   3.3395984e-02   1.0445050e-02   5.2188022e-02   1.0720035e+02   8.1470459e-01
   2.1029568e-02   3.2107398e-02   1.0057053e-02   5.0925412e-02   1.0357232e+02   7.9661202e-01
   2.1743510e-02   3.1084180e-02   9.6888108e-03   4.9174686e-02   1.0005527e+02   8.0639433e-01
   2.2583252e-02   3.0314376e-02   9.3367496e-03   4.7048694e-02   9.5178193e+01   8.1531156e-01
   2.3549648e-02   2.9757950e-02   8.9961392e-03   4.4679930e-02   9.0636977e+01   8.1156082e-01
   2.4642694e-02   2.9350886e-02   8.6661098e-03   4.2181298e-02   8.5742845e+01   8.0909190e-01
   2.5856612e-02   2.9030842e-02   8.3521966e-03   3.9640732e-02   8.0962549e+01   8.0081395e-01
   2.7175898e-02   2.8767028e-02   8.0603178e-03   3.7129954e-02   7.6826079e+01   8.1223297e-01
   2.8574638e-02   2.8549184e-02   7.7958238e-03   3.4714238e-02   7.1215602e+01   8.1129157e-01
   3.0027050e-02   2.8360700e-02   7.5632152e-03   3.2441566e-02   6.6181254e+01   7.9198465e-01
   3.1521502e-02   2.8210828e-02   7.3644150e-03   3.0335000e-02   6.0429824e+01   8.0197780e-01
   3.3053348e-02   2.8147800e-02   7.1999362e-03   2.8408820e-02   5.3782676e+01   8.1830410e-01
   3.4606162e-02   2.8213696e-02   7.0669816e-03   2.6680616e-02   4.8507962e+01   8.1170591e-01
   3.6145236e-02   2.8431420e-02   6.9590874e-03   2.5158176e-02   4.3953914e+01   8.0566759e-01
   3.7643864e-02   2.8815062e-02   6.8689806e-03   2.3829496e-02   3.9294386e+01   7.9298423e-01
   3.9108424e-02   2.9368026e-02   6.7908046e-03   2.2667320e-02   3.3351965e+01   7.9080975e-01
   4.0561420e-02   3.0072508e-02   6.7210600e-03   2.1638558e-02   2.8995436e+01   7.9509637e-01
   4.2027258e-02   3.0888412e-02   6.6586632e-03   2.0713078e-02   2.6098271e+01   7.9891958e-01
   4.3537380e-02   3.1765032e-02   6.6063650e-03   1.9860998e-02   2.2415277e+01   8.1886857e-01
   4.5119708e-02   3.2641592e-02   6.5706882e-03   1.9057385e-02   1.9276396e+01   8.2189419e-01
   4.6786118e-02   3.3467022e-02   6.5581354e-03   1.8295655e-02   1.6287740e+01   8.1613079e-01
   4.8539092e-02   3.4221378e-02   6.5718996e-03   1.7580903e-02   1.4079676e+01   8.0250505e-01
   5.0369026e-02   3.4907532e-02   6.6118100e-03   1.6911869e-02   1.2516878e+01   8.0878571e-01
   5.2252432e-02   3.5546250e-02   6.6755074e-03   1.6281805e-02   1.0872611e+01   8.0426162e-01
   5.4169906e-02   3.6165534e-02   6.7590558e-03   1.5688520e-02   9.5121601e+00   8.0003822e-01
   5.6095922e-02   3.6787824e-02   6.8564048e-03   1.5130587e-02   7.6584439e+00   8.2150911e-01
   5.7988714e-02   3.7432528e-02   6.9592570e-03   1.4605860e-02   6.6654497e+00   7.9243781e-01
   5.9793024e-02   3.8128860e-02   7.0581778e-03   1.4112951e-02   6.0887694e+00   7.9583996e-01
   6.1451744e-02   3.8902004e-02   7.1447800e-03   1.3647775e-02   4.9783059e+00   8.0100834e-01
   6.2939564e-02   3.9751070e-02   7.2133474e-03   1.3202196e-02   4.5197972e+00   7.8861079e-01
   6.4245978e-02   4.0674512e-02   7.2573946e-03   1.2764866e-02   3.8260255e+00   8.1033807e-01
   6.5333468e-02   4.1674298e-02   7.2705604e-03   1.2328917e-02   3.3705009e+00   7.9611767e-01
   6.6126674e-02   4.2745434e-02   7.2527200e-03   1.1895038e-02   3.5238237e+00   8.0514481e-01
   6.6578796e-02   4.3893048e-02   7.2067056e-03   1.1466669e-02   3.2238847e+00   8.0715867e-01
   6.6734552e-02   4.5132408e-02   7.1343134e-03   1.1048390e-02   2.8358535e+00   7.7972439e-01
   6.6674188e-02   4.6475482e-02   7.0385998e-03   1.0646045e-02   2.5730285e+00   8.0050706e-01
   6.6459516e-02   4.7929490e-02   6.9247634e-03   1.0266395e-02   2.2492535e+00   8.0849695e-01
   6.6114768e-02   4.9532800e-02   6.7987078e-03   9.9150492e-03   2.0853701e+00   7.8701933e-01
   6.5615858e-02   5.1357128e-02   6.6648152e-03   9.5987522e-03   2.1547839e+00   7.9997963e-01
   6.4907040e-02   5.3472518e-02   6.5260184e-03   9.3262890e-03   2.1502345e+00   8.1619366e-01
   6.3951122e-02   5.5935608e-02   6.3853322e-03   9.1066200e-03   2.1955428e+00   7.9741819e-01
   6.2766116e-02   5.8764984e-02   6.2460828e-03   8.9502722e-03   2.0969607e+00   7.9689793e-01
   6.1401788e-02   6.1942928e-02   6.1116604e-03   8.8662232e-03   1.7494796e+00   7.9493655e-01
   5.9936020e-02   6.5435928e-02   5.9849336e-03   8.8591916e-03   1.6363485e+00   7.8107126e-01
   5.8455710e-02   6.9198344e-02   5.8678710e-03   8.9290522e-03   1.3151031e+00   7.9218127e-01
   5.7013562e-02   7.3170270e-02   5.7626488e-03   9.0721892e-03   1.0060574e+00   7.9712596e-01
   5.5626504e-02   7.7241088e-02   5.6740970e-03   9.2838004e-03   1.0669987e+00   7.8374039e-01
   5.4279204e-02   8.1242328e-02   5.6092076e-03   9.5544556e-03   1.0384446e+00   7.8766012e-01
   5.2934900e-02   8.5019368e-02   5.5740638e-03   9.8705208e-03   1.0402235e+00   8.0701503e-01
   5.1546208e-02   8.8500762e-02   5.5737854e-03   1.0215487e-02   1.0501271e+00   7.9481497e-01
   5.0071758e-02   9.1700536e-02   5.6134286e-03   1.0569339e-02   1.0316166e+00   7.8949554e-01
   4.8505198e-02   9.4630598e-02   5.6983084e-03   1.0908864e-02   1.0424339e+00   7.8831069e-01
   4.6878888e-02   9.7254254e-02   5.8350566e-03   1.1207539e-02   1.0209122e+00   7.9216783e-01
   4.5251812e-02   9.9554090e-02   6.0307082e-03   1.1442619e-02   1.0437441e+00   8.0254449e-01
   4.3691506e-02   1.0153463e-01   6.2908108e-03   1.1591591e-02   1.0479218e+00   7.8935632e-01
   4.2253034e-02   1.0316756e-01   6.6202522e-03   1.1633321e-02   1.0446221e+00   8.1278704e-01
   4.0966922e-02   1.0439674e-01   7.0242008e-03   1.1569751e-02   1.0495462e+00   7.9027722e-01
   3.9850218e-02   1.0516490e-01   7.5055906e-03   1.1422373e-02   1.0340053e+00   7.8367929e-01
   3.8924642e-02   1.0539766e-01   8.0656456e-03   1.1217801e-02   1.0519794e+00   7.9670770e-01
   3.8204400e-02   1.0500511e-01   8.7072052e-03   1.0986177e-02   1.0393336e+00   7.8119498e-01
   3.7694744e-02   1.0395668e-01   9.4325382e-03   1.0756192e-02   1.0257104e+00   8.2285287e-01
   3.7410116e-02   1.0228472e-01   1.0239991e-02   1.0552993e-02   1.0460939e+00   7.7714899e-01
   3.7367876e-02   1.0002077e-01   1.1124936e-02   1.0397637e-02   1.0565073e+00   8.0198837e-01
   3.7578248e-02   9.7191478e-02   1.2083486e-02   1.0305427e-02   1.0615190e+00   7.8951580e-01
   3.8045154e-02   9.3855678e-02   1.3110402e-02   1.0286737e-02   1.0377177e+00   7.6685642e-01
   3.8761602e-02   9.0099084e-02   1.4192578e-02   1.0347541e-02   1.0302344e+00   8.4887717e-01
   3.9707274e-02   8.5977122e-02   1.5308307e-02   1.0489624e-02   1.0372680e+00   7.4669157e-01
   4.0864774e-02   8.1506592e-02   1.6428710e-02   1.0709079e-02   1.0320013e+00   8.3135006e-01
   4.2230520e-02   7.6708620e-02   1.7522149e-02   1.0995176e-02   1.0369450e+00   8.0049132e-01
   4.3823628e-02   7.1658978e-02   1.8556502e-02   1.1333911e-02   1.0336916e+00   8.0899568e-01
   4.5690426e-02   6.6471594e-02   1.9492363e-02   1.1706874e-02   1.0490539e+00   8.0482084e-01
   4.7874744e-02   6.1237380e-02   2.0289004e-02   1.2093038e-02   1.0504981e+00   6.5217175e-01
   5.0403478e-02   5.6055182e-02   2.0921426e-02   1.2476202e-02   1.0312805e+00   7.8552503e-01
   5.3296708e-02   5.1049024e-02   2.1371978e-02   1.2843199e-02   1.0557129e+00   4.1398941e-01
   5.6565880e-02   4.6324110e-02   2.1622966e-02   1.3187143e-02   1.0721295e+00   8.3130606e-01
   6.0193510e-02   4.1954094e-02   2.1679614e-02   1.3505399e-02   1.0551298e+00   2.0364704e-01
   6.4124112e-02   3.7975146e-02   2.1566724e-02   1.3789688e-02   1.0348129e+00   3.3047047e+00
   6.8260154e-02   3.4391186e-02   2.1304052e-02   1.4030703e-02   1.0259254e+00   2.1077862e+01
   7.2453072e-02   3.1189108e-02   2.0912520e-02   1.4219165e-02   1.0202895e+00   4.4292966e+01
   7.6569804e-02   2.8348922e-02   2.0429424e-02   1.4347043e-02   1.0362041e+00   6.1895912e+01
   8.0523568e-02   2.5852394e-02   1.9902768e-02   1.4418867e-02   1.0563817e+00   7.6470779e+01
   8.4218680e-02   2.3680972e-02   1.9371974e-02   1.4450945e-02   1.0335688e+00   8.8326619e+01
   8.7555486e-02   2.1816736e-02   1.8865111e-02   1.4458469e-02   1.0315006e+00   9.5707912e+01
   9.0447896e-02   2.0235970e-02   1.8408543e-02   1.4448319e-02   1.0321744e+00   1.0030681e+02
   9.2791738e-02   1.8900531e-02   1.8024817e-02   1.4428120e-02   1.0245463e+00   1.0423792e+02
   9.4443318e-02   1.7758929e-02   1.7730084e-02   1.4413565e-02   1.0282288e+00   1.0737009e+02
   9.5305092e-02   1.6744989e-02   1.7531883e-02   1.4420002e-02   1.0176966e+00   1.1009448e+02
   9.5403982e-02   1.5789462e-02   1.7432552e-02   1.4457050e-02   1.0389001e+00   1.1259803e+02
   9.4853888e-02   1.4841236e-02   1.7440732e-02   1.4526726e-02   1.0411071e+00   1.1450511e+02
   9.3823478e-02   1.3882624e-02   1.7564526e-02   1.4626071e-02   1.0174097e+00   1.1621798e+02
   9.2488480e-02   1.2927685e-02   1.7800555e-02   1.4753136e-02   1.0340669e+00   1.1765409e+02
   9.0985090e-02   1.1995785e-02   1.8132595e-02   1.4900511e-02   1.0409387e+00   1.1869063e+02
   8.9408744e-02   1.1097293e-02   1.8529339e-02   1.5052158e-02   1.0416595e+00   1.1951040e+02
   8.7838162e-02   1.0244732e-02   1.8957706e-02   1.5188026e-02   1.0471146e+00   1.2030002e+02
   8.6369680e-02   9.4551894e-03   1.9393258e-02   1.5287550e-02   1.0188014e+00   1.2090594e+02
   8.5090384e-02   8.7433046e-03   1.9806307e-02   1.5332285e-02   1.0228075e+00   1.2132623e+02
   8.4043100e-02   8.1197550e-03   2.0161320e-02   1.5312706e-02   1.0462497e+00   1.2170828e+02
   8.3232074e-02   7.5906746e-03   2.0433828e-02   1.5241367e-02   1.0413143e+00   1.2193377e+02
   8.2649122e-02   7.1580258e-03   2.0609418e-02   1.5145550e-02   1.0334297e+00   1.2211527e+02
   8.2293714e-02   6.8205534e-03   2.0668284e-02   1.5049911e-02   1.0353024e+00   1.2226286e+02
   8.2136948e-02   6.5731854e-03   2.0586466e-02   1.4970353e-02   1.0620748e+00   1.2235112e+02
   8.2101446e-02   6.4083156e-03   2.0354342e-02   1.4911935e-02   1.0627286e+00   1.2244655e+02
   8.2113524e-02   6.3171294e-03   1.9976719e-02   1.4873042e-02   1.0473919e+00   1.2251130e+02
   8.2133342e-02   6.2892882e-03   1.9456052e-02   1.4847379e-02   1.0558275e+00   1.2257948e+02
   8.2114470e-02   6.3118250e-03   1.8801823e-02   1.4824460e-02   1.0469995e+00   1.2259307e+02
   8.1996176e-02   6.3692080e-03   1.8047512e-02   1.4790266e-02   1.0266252e+00   1.2243898e+02
   8.1749464e-02   6.4480470e-03   1.7234646e-02   1.4733298e-02   1.0406363e+00   1.2218906e+02
   8.1371182e-02   6.5383086e-03   1.6399115e-02   1.4651599e-02   1.0598533e+00   1.2191804e+02
   8.0874322e-02   6.6288932e-03   1.5579002e-02   1.4540405e-02   1.0564510e+00   1.2150946e+02
   8.0297462e-02   6.7082162e-03   1.4811434e-02   1.4389319e-02   1.0549183e+00   1.2098147e+02
   7.9667092e-02   6.7669796e-03   1.4122577e-02   1.4197473e-02   1.0435060e+00   1.2039285e+02
   7.8989864e-02   6.7990196e-03   1.3528777e-02   1.3974050e-02   1.0360118e+00   1.1971020e+02
   7.8262990e-02   6.7994774e-03   1.3037577e-02   1.3734437e-02   1.0494792e+00   1.1892772e+02
   7.7471632e-02   6.7609918e-03   1.2647796e-02   1.3499624e-02   1.0638859e+00   1.1798030e+02
   7.6630212e-02   6.6772220e-03   1.2357782e-02   1.3288372e-02   1.0560145e+00   1.1684266e+02
   7.5789928e-02   6.5515248e-03   1.2167697e-02   1.3112968e-02   1.0530573e+00   1.1561608e+02
   7.4995218e-02   6.3962390e-03   1.2075370e-02   1.2979103e-02   1.0556300e+00   1.1420556e+02
   7.4270022e-02   6.2243088e-03   1.2080446e-02   1.2887159e-02   1.0313258e+00   1.1241346e+02
   7.3636730e-02   6.0468496e-03   1.2186184e-02   1.2838230e-02   1.0371784e+00   1.1059794e+02
   7.3125280e-02   5.8746528e-03   1.2393829e-02   1.2833900e-02   1.0444026e+00   1.0876858e+02
   7.2761170e-02   5.7169772e-03   1.2700799e-02   1.2873350e-02   1.0413159e+00   1.0664268e+02
   7.2565726e-02   5.5800028e-03   1.3100216e-02   1.2958165e-02   1.0507818e+00   1.0411627e+02
   7.2534992e-02   5.4669034e-03   1.3579916e-02   1.3090880e-02   1.0464831e+00   1.0097233e+02
   7.2636482e-02   5.3782896e-03   1.4123168e-02   1.3270715e-02   1.0540982e+00   9.7441677e+01
   7.2843454e-02   5.3123724e-03   1.4704905e-02   1.3498013e-02   1.0562519e+00   9.3818850e+01
   7.3111942e-02   5.2661616e-03   1.5288667e-02   1.3772229e-02   1.0473095e+00   9.0661204e+01
   7.3380316e-02   5.2381088e-03   1.5824576e-02   1.4084645e-02   1.0556533e+00   8.7919906e+01
   7.3599384e-02   5.2294828e-03   1.6254025e-02   1.4420259e-02   1.0674156e+00   8.4436918e+01
   7.3721094e-02   5.2425278e-03   1.6521436e-02   1.4759737e-02   1.0539758e+00   8.0186493e+01
   7.3697872e-02   5.2786190e-03   1.6576908e-02   1.5078718e-02   1.0630274e+00   7.6044662e+01
   7.3480552e-02   5.3372188e-03   1.6397100e-02   1.5357873e-02   1.0641111e+00   7.2468411e+01
   7.3009736e-02   5.4166922e-03   1.5999090e-02   1.5585862e-02   1.0356505e+00   6.8939281e+01
   7.2234994e-02   5.5165418e-03   1.5420268e-02   1.5753553e-02   1.0611038e+00   6.5287013e+01
   7.1166410e-02   5.6358532e-03   1.4708085e-02   1.5856784e-02   1.0529176e+00   6.2100580e+01
   6.9892460e-02   5.7699928e-03   1.3908649e-02   1.5889600e-02   1.0304679e+00   5.8584934e+01
   6.8529264e-02   5.9112796e-03   1.3058252e-02   1.5841749e-02   1.0509982e+00   5.4879687e+01
   6.7173242e-02   6.0523334e-03   1.2188077e-02   1.5706376e-02   1.0502320e+00   5.1215335e+01
   6.5874614e-02   6.1866014e-03   1.1323830e-02   1.5476225e-02   1.0557308e+00   4.7063924e+01
   6.4635842e-02   6.3075128e-03   1.0485959e-02   1.5149919e-02   1.0713064e+00   4.4135339e+01
   6.3443418e-02   6.4075528e-03   9.6901648e-03   1.4743684e-02   1.0640576e+00   4.1745342e+01
   6.2288278e-02   6.4767250e-03   8.9486430e-03   1.4287638e-02   1.0218633e+00   3.8401294e+01
   6.1156350e-02   6.5007776e-03   8.2702052e-03   1.3824002e-02   1.0269883e+00   3.5572354e+01
   6.0016364e-02   6.4647692e-03   7.6600220e-03   1.3404518e-02   1.0655496e+00   3.2862333e+01
   5.8812276e-02   6.3634010e-03   7.1199448e-03   1.3081696e-02   1.0636956e+00   2.9758189e+01
   5.7482852e-02   6.2021784e-03   6.6480006e-03   1.2904189e-02   1.0580827e+00   2.6605975e+01
   5.5997650e-02   5.9919016e-03   6.2411714e-03   1.2913852e-02   1.0603968e+00   2.3979858e+01
   5.4342300e-02   5.7449152e-03   5.8969400e-03   1.3142931e-02   1.0609403e+00   2.2890609e+01
   5.2512188e-02   5.4716532e-03   5.6133306e-03   1.3614291e-02   1.0299319e+00   2.1230225e+01
   5.0519458e-02   5.1816564e-03   5.3887544e-03   1.4344662e-02   1.0431151e+00   1.8886235e+01
   4.8367758e-02   4.8838732e-03   5.2216610e-03   1.5344190e-02   1.0682236e+00   1.6864789e+01
   4.6069360e-02   4.5851038e-03   5.1102172e-03   1.6614784e-02   1.0574274e+00   1.4724804e+01
   4.3662236e-02   4.2902598e-03   5.0532986e-03   1.8154378e-02   1.0832410e+00   1.3209467e+01
   4.1199918e-02   4.0023224e-03   5.0526908e-03   1.9957724e-02   1.0766384e+00   1.1971673e+01
   3.8757480e-02   3.7240540e-03   5.1115390e-03   2.2011538e-02   1.0734462e+00   1.1337790e+01
   3.6413036e-02   3.4603234e-03   5.2332112e-03   2.4293354e-02   1.0523188e+00   1.0895090e+01
   3.4235426e-02   3.2164636e-03   5.4196986e-03   2.6770398e-02   1.0391111e+00   1.0003872e+01
   3.2294124e-02   2.9963436e-03   5.6712170e-03   2.9391436e-02   1.0731537e+00   9.4462781e+00
   3.0652362e-02   2.8035532e-03   5.9894492e-03   3.2084562e-02   1.0278994e+00   9.0755520e+00
   2.9357172e-02   2.6412888e-03   6.3772456e-03   3.4765798e-02   1.0241938e+00   8.9059626e+00
   2.8434398e-02   2.5116310e-03   6.8388478e-03   3.7352248e-02   1.0567968e+00   8.3607955e+00
   2.7894404e-02   2.4171994e-03   7.3786416e-03   3.9783334e-02   1.0469808e+00   7.2036709e+00
   2.7742136e-02   2.3623286e-03   7.9990386e-03   4.2020816e-02   1.0467524e+00   6.4507545e+00
   2.7979734e-02   2.3539304e-03   8.6999598e-03   4.4030626e-02   1.0326816e+00   6.0133801e+00
   2.8606712e-02   2.4014842e-03   9.4774706e-03   4.5772428e-02   1.0431266e+00   5.2957136e+00
   2.9621142e-02   2.5145626e-03   1.0328273e-02   4.7180138e-02   1.0478243e+00   4.5039320e+00
   3.1014864e-02   2.7017992e-03   1.1250096e-02   4.8179064e-02   1.0433696e+00   4.0320727e+00
   3.2765870e-02   2.9718186e-03   1.2244001e-02   4.8724904e-02   1.0378797e+00   3.5009322e+00
   3.4841502e-02   3.3326118e-03   1.3320973e-02   4.8813436e-02   1.0165866e+00   2.7392766e+00
   3.7203264e-02   3.7897684e-03   1.4492764e-02   4.8500356e-02   1.0390032e+00   2.4988876e+00
   3.9830042e-02   4.3467104e-03   1.5768448e-02   4.7882352e-02   1.0314327e+00   2.5689190e+00
   4.2730108e-02   5.0062122e-03   1.7165750e-02   4.7051348e-02   1.0240270e+00   2.4949264e+00
   4.5910844e-02   5.7705722e-03   1.8715184e-02   4.6094458e-02   1.0499626e+00   2.7564597e+00
   4.9361060e-02   6.6396936e-03   2.0451406e-02   4.5090604e-02   1.0279436e+00   2.8948664e+00
   5.3058788e-02   7.6119320e-03   2.2404540e-02   4.4106878e-02   1.0309251e+00   2.7120128e+00
   5.7009024e-02   8.6877392e-03   2.4601406e-02   4.3189440e-02   1.0410282e+00   2.6727634e+00
   6.1252296e-02   9.8668428e-03   2.7067824e-02   4.2350588e-02   1.0451672e+00   2.4877187e+00
   6.5830620e-02   1.1148456e-02   2.9823974e-02   4.1590998e-02   1.0378997e+00   2.2608355e+00
   7.0791776e-02   1.2535526e-02   3.2872502e-02   4.0899004e-02   1.0337852e+00   2.2589917e+00
   7.6168976e-02   1.4026614e-02   3.6189138e-02   4.0258172e-02   1.0586600e+00   2.2335586e+00
   8.1968472e-02   1.5612532e-02   3.9716808e-02   3.9671306e-02   1.0435154e+00   1.8431608e+00
   8.8210952e-02   1.7285388e-02   4.3379202e-02   3.9154342e-02   1.0712563e+00   1.6406481e+00
   9.4924506e-02   1.9039374e-02   4.7105694e-02   3.8751676e-02   1.0450219e+00   1.8271214e+00
   1.0213402e-01   2.0863432e-02   5.0820042e-02   3.8518872e-02   1.0423341e+00   1.7948817e+00
   1.0983709e-01   2.2739834e-02   5.4426058e-02   3.8481248e-02   1.0347163e+00   1.7741534e+00
   1.1795330e-01   2.4651972e-02   5.7828806e-02   3.8637312e-02   9.9905515e-01   1.7603287e+00
   1.2634034e-01   2.6576958e-02   6.0948038e-02   3.8966112e-02   1.0613569e+00   1.8763846e+00
   1.3485204e-01   2.8470844e-02   6.3683888e-02   3.9443158e-02   9.7602794e-01   2.1063237e+00
   1.4334935e-01   3.0270494e-02   6.5912926e-02   4.0043872e-02   1.0741438e+00   2.0986689e+00
   1.5164175e-01   3.1899704e-02   6.7567660e-02   4.0734222e-02   1.0181578e+00   2.1567816e+00
   1.5953821e-01   3.3292394e-02   6.8704712e-02   4.1491444e-02   1.0336954e+00   2.1342848e+00
   1.6692337e-01   3.4406664e-02   6.9503230e-02   4.2302588e-02   1.0686996e+00   2.0599327e+00
   1.7373251e-01   3.5211454e-02   7.0180094e-02   4.3152960e-02   8.0105476e-01   2.0346672e+00
   1.7995066e-01   3.5694390e-02   7.0904478e-02   4.4061774e-02   1.0266748e+00   1.9412890e+00
   1.8558034e-01   3.5874408e-02   7.1799298e-02   4.5082202e-02   6.3162018e-01   1.9778400e+00
   1.9065582e-01   3.5796056e-02   7.2937204e-02   4.6239540e-02   1.0240544e+00   1.9366106e+00
   1.9521940e-01   3.5517986e-02   7.4317860e-02   4.7534136e-02   4.2764048e-01   1.9261438e+00
   1.9922244e-01   3.5097956e-02   7.5878910e-02   4.8964506e-02   4.6824812e+00   2.0554967e+00
   2.0252926e-01   3.4582942e-02   7.7484298e-02   5.0504040e-02   2.8093814e+01   1.8553539e+00
   2.0491804e-01   3.4007902e-02   7.8958108e-02   5.2133764e-02   5.6698857e+01   1.6706614e+00
   2.0621986e-01   3.3400516e-02   8.0146602e-02   5.3857066e-02   7.4333082e+01   1.7464664e+00
   2.0645324e-01   3.2786752e-02   8.0933512e-02   5.5672708e-02   8.6753644e+01   1.5494992e+00
   2.0565500e-01   3.2189698e-02   8.1294314e-02   5.7568466e-02   9.6188646e+01   1.3446934e+00
   2.0376644e-01   3.1621484e-02   8.1249060e-02   5.9489134e-02   1.0255896e+02   1.3047995e+00
   2.0070686e-01   3.1077914e-02   8.0784362e-02   6.1330650e-02   1.0709493e+02   1.2892173e+00
   1.9648217e-01   3.0539650e-02   7.9905588e-02   6.2941162e-02   1.1049695e+02   1.2491226e+00
   1.9123188e-01   2.9981218e-02   7.8630696e-02   6.4134274e-02   1.1337100e+02   9.0265467e-01
   1.8506880e-01   2.9374668e-02   7.6939812e-02   6.4709256e-02   1.1533685e+02   7.4718722e-01
   1.7798870e-01   2.8689974e-02   7.4787868e-02   6.4464506e-02   1.1702212e+02   8.2225472e-01
   1.7007582e-01   2.7911206e-02   7.2160222e-02   6.3314940e-02   1.1850641e+02   7.8698401e-01
   1.6160665e-01   2.7045486e-02   6.9056172e-02   6.1330892e-02   1.1961193e+02   8.1930044e-01
   1.5290153e-01   2.6111566e-02   6.5465514e-02   5.8663320e-02   1.2048174e+02   8.0620759e-01
   1.4419049e-01   2.5124444e-02   6.1478412e-02   5.5512822e-02   1.2120449e+02   7.9112502e-01
   1.3561603e-01   2.4097106e-02   5.7295236e-02   5.2074710e-02   1.2190371e+02   7.9220112e-01
   1.2731597e-01   2.3063800e-02   5.3116656e-02   4.8506624e-02   1.2239042e+02   7.7947525e-01
   1.1943272e-01   2.2078156e-02   4.9103734e-02   4.4943614e-02   1.2277027e+02   8.0647157e-01
   1.1206566e-01   2.1185380e-02   4.5376412e-02   4.1509612e-02   1.2311524e+02   7.8232278e-01
   1.0525547e-01   2.0416678e-02   4.2011478e-02   3.8314452e-02   1.2338978e+02   7.6758881e-01
   9.9011044e-02   1.9792835e-02   3.9047500e-02   3.5436416e-02   1.2358267e+02   8.0750049e-01
   9.3352964e-02   1.9326358e-02   3.6504142e-02   3.2930324e-02   1.2370461e+02   8.1806071e-01
   8.8310276e-02   1.9029478e-02   3.4388544e-02   3.0834438e-02   1.2386687e+02   7.8806302e-01
   8.3915352e-02   1.8912141e-02   3.2691180e-02   2.9164804e-02   1.2396949e+02   7.7702217e-01
   8.0185922e-02   1.8979513e-02   3.1386864e-02   2.7921910e-02   1.2403072e+02   7.9035436e-01
   7.7086348e-02   1.9240033e-02   3.0426338e-02   2.7092234e-02   1.2404504e+02   8.0915626e-01
   7.4537814e-02   1.9698031e-02   2.9745392e-02   2.6648476e-02   1.2396256e+02   7.9591746e-01
   7.2446630e-02   2.0343176e-02   2.9270486e-02   2.6556632e-02   1.2392382e+02   7.8776844e-01
   7.0718436e-02   2.1157938e-02   2.8912944e-02   2.6777230e-02   1.2390116e+02   8.1188643e-01
   6.9247108e-02   2.2119486e-02   2.8592748e-02   2.7263310e-02   1.2385602e+02   8.2195997e-01
   6.7892766e-02   2.3193954e-02   2.8242958e-02   2.7962612e-02   1.2373849e+02   8.2076473e-01
   6.6471292e-02   2.4337256e-02   2.7801590e-02   2.8818636e-02   1.2354632e+02   8.0819754e-01
   6.4820948e-02   2.5506502e-02   2.7229356e-02   2.9774486e-02   1.2328952e+02   8.3289286e-01
   6.2936314e-02   2.6646910e-02   2.6506178e-02   3.0778754e-02   1.2291530e+02   8.3841070e-01
   6.0934534e-02   2.7691700e-02   2.5625134e-02   3.1782498e-02   1.2263438e+02   1.0504655e+00
   5.8926398e-02   2.8609446e-02   2.4604614e-02   3.2736430e-02   1.2224586e+02   1.4197760e+00
   5.6991756e-02   2.9399082e-02   2.3481002e-02   3.3590262e-02   1.2161501e+02   1.2132364e+00
   5.5178514e-02   3.0077286e-02   2.2289112e-02   3.4288876e-02   1.2099134e+02   8.0461471e-01
   5.3515490e-02   3.0685862e-02   2.1056782e-02   3.4776704e-02   1.2024457e+02   8.0188337e-01
   5.2025964e-02   3.1257122e-02   1.9813799e-02   3.5016042e-02   1.1955731e+02   8.1301857e-01
   5.0729488e-02   3.1791686e-02   1.8594354e-02   3.4998546e-02   1.1882285e+02   7.7128732e-01
   4.9654296e-02   3.2280048e-02   1.7427940e-02   3.4740652e-02   1.1771010e+02   7.9322120e-01
   4.8817458e-02   3.2747286e-02   1.6335529e-02   3.4270714e-02   1.1675986e+02   7.9204522e-01
   4.8206464e-02   3.3238676e-02   1.5331971e-02   3.3614862e-02   1.1588441e+02   8.2826866e-01
   4.7781310e-02   3.3785330e-02   1.4424543e-02   3.2799918e-02   1.1452885e+02   8.5170015e-01
   4.7493036e-02   3.4417038e-02   1.3613252e-02   3.1850276e-02   1.1322152e+02   8.3852986e-01
   4.7307576e-02   3.5145188e-02   1.2894233e-02   3.0783958e-02   1.1192802e+02   1.0570236e+00
   4.7207244e-02   3.5945448e-02   1.2257819e-02   2.9633922e-02   1.1022438e+02   1.2866667e+00
   4.7190120e-02   3.6768234e-02   1.1692619e-02   2.8443248e-02   1.0841252e+02   1.2727136e+00
   4.7267000e-02   3.7564514e-02   1.1192405e-02   2.7238940e-02   1.0598042e+02   1.2680399e+00
   4.7463816e-02   3.8303396e-02   1.0751371e-02   2.6035494e-02   1.0308505e+02   1.2559682e+00
   4.7811476e-02   3.8952248e-02   1.0360864e-02   2.4854868e-02   1.0056725e+02   1.2801980e+00
   4.8328718e-02   3.9502036e-02   1.0012575e-02   2.3725588e-02   9.8000111e+01   1.3055423e+00
   4.9029062e-02   4.0005878e-02   9.6969386e-03   2.2661220e-02   9.4987534e+01   1.2820245e+00
   4.9915960e-02   4.0542094e-02   9.4020946e-03   2.1663368e-02   9.1610909e+01   1.4151540e+00
   5.0991628e-02   4.1164662e-02   9.1167072e-03   2.0738132e-02   8.8098367e+01   1.4659349e+00
   5.2258740e-02   4.1888558e-02   8.8321796e-03   1.9888416e-02   8.4836972e+01   1.4418469e+00
   5.3707706e-02   4.2697514e-02   8.5467030e-03   1.9110790e-02   8.1804384e+01   1.5424195e+00
   5.5323152e-02   4.3548218e-02   8.2619588e-03   1.8398783e-02   7.8879382e+01   1.5610609e+00
   5.7069452e-02   4.4363382e-02   7.9765048e-03   1.7739115e-02   7.5959374e+01   1.5390313e+00
   5.8950140e-02   4.5051976e-02   7.6893444e-03   1.7114983e-02   7.2925927e+01   1.5507290e+00
   6.1063322e-02   4.5557992e-02   7.4056956e-03   1.6512876e-02   7.0334753e+01   1.5431558e+00
   6.3515928e-02   4.5889426e-02   7.1361744e-03   1.5922941e-02   6.7630928e+01   1.5558421e+00
   6.6369136e-02   4.6110092e-02   6.8910620e-03   1.5338888e-02   6.4084359e+01   1.5456494e+00
   6.9632296e-02   4.6305456e-02   6.6785160e-03   1.4767162e-02   6.0045309e+01   1.5113933e+00
   7.3250000e-02   4.6557654e-02   6.5048870e-03   1.4224808e-02   5.6117471e+01   1.5279303e+00
   7.7119020e-02   4.6936280e-02   6.3736854e-03   1.3723794e-02   5.3407854e+01   1.5320000e+00
   8.1107552e-02   4.7473366e-02   6.2867564e-03   1.3267509e-02   5.0583007e+01   1.5383172e+00
   8.5059586e-02   4.8158272e-02   6.2446578e-03   1.2856729e-02   4.6816266e+01   1.5549759e+00
   8.8790826e-02   4.8955384e-02   6.2462356e-03   1.2496161e-02   4.3661290e+01   1.5225453e+00
   9.2107402e-02   4.9819202e-02   6.2891150e-03   1.2196045e-02   4.0884986e+01   1.5131336e+00
   9.4827426e-02   5.0709554e-02   6.3697024e-03   1.1966595e-02   3.7835428e+01   1.5170002e+00
   9.6757514e-02   5.1583336e-02   6.4825540e-03   1.1812217e-02   3.4152946e+01   1.5529136e+00
   9.7644026e-02   5.2412742e-02   6.6211960e-03   1.1731160e-02   3.0714569e+01   1.5413291e+00
   9.7283644e-02   5.3233150e-02   6.7779380e-03   1.1715338e-02   2.8467694e+01   1.5290905e+00
   9.5709986e-02   5.4120600e-02   6.9416352e-03   1.1751110e-02   2.6330082e+01   1.5494205e+00
   9.3130046e-02   5.5134584e-02   7.0979242e-03   1.1826834e-02   2.3299998e+01   1.4714915e+00
   8.9799324e-02   5.6321300e-02   7.2311560e-03   1.1936412e-02   1.9830138e+01   1.5536695e+00
   8.5967744e-02   5.7716618e-02   7.3295790e-03   1.2077584e-02   1.7706531e+01   1.3648542e+00
   8.1823444e-02   5.9327034e-02   7.3914050e-03   1.2248215e-02   1.6294432e+01   9.0600511e-01
   7.7524246e-02   6.1154194e-02   7.4243210e-03   1.2444368e-02   1.4271253e+01   8.8414980e-01
   7.3217918e-02   6.3202690e-02   7.4394606e-03   1.2657905e-02   1.1813693e+01   9.0995997e-01
   6.9022224e-02   6.5463688e-02   7.4468666e-03   1.2876685e-02   9.4145112e+00   8.5339956e-01
   6.5028170e-02   6.7913952e-02   7.4553292e-03   1.3093053e-02   8.4946556e+00   8.6323455e-01
   6.1292862e-02   7.0507396e-02   7.4707652e-03   1.3301437e-02   8.0765138e+00   8.3607558e-01
   5.7850666e-02   7.3173712e-02   7.4942162e-03   1.3493073e-02   6.8987163e+00   8.1967219e-01
   5.4720858e-02   7.5829500e-02   7.5229794e-03   1.3656103e-02   6.0093857e+00   7.9502777e-01
   5.1885606e-02   7.8409476e-02   7.5510466e-03   1.3775453e-02   5.4210880e+00   7.9610111e-01
   4.9298280e-02   8.0919878e-02   7.5682764e-03   1.3834339e-02   5.0089996e+00   8.0506438e-01
   4.6911750e-02   8.3440718e-02   7.5657338e-03   1.3817811e-02   4.5177477e+00   7.9426013e-01
   4.4675896e-02   8.6048144e-02   7.5445974e-03   1.3725521e-02   3.6253697e+00   7.8422977e-01
   4.2539560e-02   8.8767916e-02   7.5161224e-03   1.3574838e-02   3.1559856e+00   7.8832874e-01
   4.0470776e-02   9.1578970e-02   7.4954606e-03   1.3386600e-02   3.1055124e+00   7.9174985e-01
   3.8460092e-02   9.4414060e-02   7.4964714e-03   1.3177586e-02   2.8263794e+00   7.8925671e-01
   3.6523512e-02   9.7180854e-02   7.5311540e-03   1.2960826e-02   2.4850199e+00   8.0460898e-01
   3.4701402e-02   9.9731898e-02   7.6110378e-03   1.2745010e-02   2.3624231e+00   7.9377036e-01
   3.3039218e-02   1.0185622e-01   7.7452924e-03   1.2533590e-02   2.3210267e+00   7.9450941e-01
   3.1567992e-02   1.0336126e-01   7.9406798e-03   1.2323501e-02   2.3379720e+00   7.8582226e-01
   3.0301300e-02   1.0411550e-01   8.2006076e-03   1.2107460e-02   2.1152528e+00   7.9251568e-01
   2.9256342e-02   1.0410435e-01   8.5241036e-03   1.1882862e-02   1.6899369e+00   8.0621504e-01
   2.8463292e-02   1.0340372e-01   8.9109928e-03   1.1654293e-02   1.6112521e+00   7.9434151e-01
   2.7952536e-02   1.0209785e-01   9.3642442e-03   1.1427941e-02   1.6002742e+00   7.9832226e-01
   2.7757020e-02   1.0031695e-01   9.8854012e-03   1.1207760e-02   1.5306629e+00   7.7423561e-01
   2.7917206e-02   9.8210644e-02   1.0473280e-02   1.0993124e-02   1.4522522e+00   8.1804575e-01
   2.8469564e-02   9.5891566e-02   1.1130499e-02   1.0785421e-02   1.1979632e+00   7.8070808e-01
   2.9439710e-02   9.3435082e-02   1.1863274e-02   1.0594139e-02   1.0406946e+00   7.8366100e-01
   3.0845120e-02   9.0912618e-02   1.2672279e-02   1.0433616e-02   1.0285475e+00   8.1873820e-01
   3.2697590e-02   8.8425664e-02   1.3548584e-02   1.0320465e-02   1.0451587e+00   7.5579301e-01
   3.5001066e-02   8.6048600e-02   1.4479732e-02   1.0267943e-02   1.0586211e+00   8.4169824e-01
   3.7741890e-02   8.3802494e-02   1.5458483e-02   1.0283380e-02   1.0490676e+00   7.6308638e-01
   4.0885594e-02   8.1665468e-02   1.6476361e-02   1.0369490e-02   1.0229590e+00   8.2307252e-01
   4.4381286e-02   7.9571698e-02   1.7515051e-02   1.0523659e-02   1.0125000e+00   7.9691075e-01
   4.8158346e-02   7.7469022e-02   1.8549926e-02   1.0738715e-02   1.0425721e+00   7.2471297e-01
   5.2126046e-02   7.5338234e-02   1.9556880e-02   1.1003486e-02   1.0283190e+00   8.5581908e-01
   5.6177180e-02   7.3127300e-02   2.0514460e-02   1.1306129e-02   1.0422650e+00   6.2181412e-01
   6.0190960e-02   7.0761828e-02   2.1394656e-02   1.1636151e-02   1.0606561e+00   8.1203001e-01
   6.4024276e-02   6.8209420e-02   2.2163470e-02   1.1982401e-02   1.0418314e+00   5.1593830e-01
   6.7506028e-02   6.5455582e-02   2.2790042e-02   1.2331993e-02   1.0512831e+00   6.5241725e-01
   7.0457100e-02   6.2447310e-02   2.3248832e-02   1.2671149e-02   1.0292143e+00   7.8585719e-01
   7.2738790e-02   5.9113330e-02   2.3508776e-02   1.2984575e-02   1.0362378e+00   2.7096306e+00
   7.4338658e-02   5.5455302e-02   2.3530064e-02   1.3253245e-02   1.0534967e+00   1.4608469e+01
   7.5357382e-02   5.1548836e-02   2.3300368e-02   1.3457646e-02   1.0329928e+00   3.1559182e+01
   7.5902574e-02   4.7484784e-02   2.2843596e-02   1.3581947e-02   1.0483943e+00   4.8064581e+01
   7.6081662e-02   4.3373816e-02   2.2204988e-02   1.3618185e-02   1.0524170e+00   6.3400624e+01
   7.6031224e-02   3.9308510e-02   2.1447390e-02   1.3566224e-02   1.0339154e+00   7.4506478e+01
   7.5883648e-02   3.5341116e-02   2.0625160e-02   1.3427750e-02   1.0238475e+00   8.4046938e+01
   7.5715888e-02   3.1520854e-02   1.9779497e-02   1.3209734e-02   1.0295846e+00   9.0675016e+01
   7.5554878e-02   2.7892040e-02   1.8942963e-02   1.2923364e-02   1.0325967e+00   9.4422520e+01
   7.5407676e-02   2.4489488e-02   1.8135885e-02   1.2573806e-02   1.0176315e+00   9.8531950e+01
   7.5258740e-02   2.1341772e-02   1.7374391e-02   1.2165738e-02   1.0262794e+00   1.0226822e+02
   7.5076012e-02   1.8478464e-02   1.6669234e-02   1.1709877e-02   1.0241756e+00   1.0549244e+02
   7.4808144e-02   1.5932319e-02   1.6032035e-02   1.1218969e-02   1.0367509e+00   1.0789272e+02
   7.4415990e-02   1.3722215e-02   1.5476566e-02   1.0712034e-02   1.0566438e+00   1.0994235e+02
   7.3926416e-02   1.1851762e-02   1.5006069e-02   1.0214314e-02   1.0487737e+00   1.1198116e+02
   7.3385206e-02   1.0311644e-02   1.4611248e-02   9.7470188e-03   1.0415368e+00   1.1343660e+02
   7.2810204e-02   9.0839692e-03   1.4274991e-02   9.3282778e-03   1.0154024e+00   1.1451105e+02
   7.2234744e-02   8.1489240e-03   1.3980024e-02   8.9764896e-03   1.0244544e+00   1.1534222e+02
   7.1724838e-02   7.4819840e-03   1.3711322e-02   8.7064884e-03   1.0193977e+00   1.1599290e+02
   7.1335472e-02   7.0567580e-03   1.3451952e-02   8.5300784e-03   9.9981062e-01   1.1651221e+02
   7.1088212e-02   6.8442678e-03   1.3189624e-02   8.4562532e-03   1.0275192e+00   1.1697961e+02
   7.0993290e-02   6.8120368e-03   1.2924962e-02   8.4902576e-03   1.0393546e+00   1.1729105e+02
   7.1077802e-02   6.9321846e-03   1.2664779e-02   8.6362188e-03   1.0503634e+00   1.1762577e+02
   7.1367674e-02   7.1817662e-03   1.2417154e-02   8.8973808e-03   1.0507334e+00   1.1798662e+02
   7.1852254e-02   7.5382020e-03   1.2190151e-02   9.2761118e-03   1.0465433e+00   1.1814108e+02
   7.2493942e-02   7.9766640e-03   1.1987177e-02   9.7734084e-03   1.0436070e+00   1.1819922e+02
   7.3224222e-02   8.4698442e-03   1.1805861e-02   1.0388970e-02   1.0363941e+00   1.1817007e+02
   7.3922278e-02   8.9874870e-03   1.1642360e-02   1.1121905e-02   1.0535248e+00   1.1807101e+02
   7.4457516e-02   9.5004462e-03   1.1496415e-02   1.1967411e-02   1.0515290e+00   1.1777695e+02
   7.4743274e-02   9.9891824e-03   1.1365824e-02   1.2916780e-02   1.0330328e+00   1.1737478e+02
   7.4739778e-02   1.0438007e-02   1.1243430e-02   1.3959692e-02   1.0413376e+00   1.1677742e+02
   7.4449468e-02   1.0829971e-02   1.1122658e-02   1.5082783e-02   1.0389507e+00   1.1596455e+02
   7.3910132e-02   1.1154536e-02   1.0998590e-02   1.6266800e-02   1.0434002e+00   1.1524898e+02
   7.3192890e-02   1.1412478e-02   1.0865953e-02   1.7490701e-02   1.0755029e+00   1.1406944e+02
   7.2397246e-02   1.1609722e-02   1.0718386e-02   1.8732280e-02   1.0565404e+00   1.1250313e+02
   7.1612026e-02   1.1747388e-02   1.0556569e-02   1.9958204e-02   1.0405727e+00   1.1095885e+02
   7.0896156e-02   1.1823255e-02   1.0392364e-02   2.1121310e-02   1.0470743e+00   1.0922514e+02
   7.0280938e-02   1.1833338e-02   1.0238003e-02   2.2160354e-02   1.0480773e+00   1.0738049e+02
   6.9761524e-02   1.1770593e-02   1.0099505e-02   2.3011068e-02   1.0581388e+00   1.0522622e+02
   6.9299514e-02   1.1633552e-02   9.9784250e-03   2.3612822e-02   1.0273712e+00   1.0303218e+02
   6.8839038e-02   1.1427151e-02   9.8771592e-03   2.3913378e-02   1.0396199e+00   1.0047432e+02
   6.8319706e-02   1.1156329e-02   9.8015680e-03   2.3904894e-02   1.0755846e+00   9.7688348e+01
   6.7681388e-02   1.0830553e-02   9.7563024e-03   2.3624800e-02   1.0597273e+00   9.5030962e+01
   6.6900134e-02   1.0467614e-02   9.7462502e-03   2.3133424e-02   1.0382166e+00   9.1019742e+01
   6.6020878e-02   1.0092221e-02   9.7792678e-03   2.2506030e-02   1.0346171e+00   8.7309449e+01
   6.5122964e-02   9.7303292e-03   9.8602892e-03   2.1806072e-02   1.0565852e+00   8.4095820e+01
   6.4280882e-02   9.4014258e-03   9.9872586e-03   2.1080110e-02   1.0423162e+00   7.9343870e+01
   6.3553584e-02   9.1187590e-03   1.0152695e-02   2.0369660e-02   1.0406832e+00   7.4966535e+01
   6.2983870e-02   8.8885470e-03   1.0346494e-02   1.9707032e-02   1.0558383e+00   7.1157916e+01
   6.2612310e-02   8.7098438e-03   1.0558557e-02   1.9109574e-02   1.0385345e+00   6.6847158e+01
   6.2480232e-02   8.5799666e-03   1.0778819e-02   1.8580218e-02   1.0615900e+00   6.2437202e+01
   6.2609188e-02   8.4932412e-03   1.0994351e-02   1.8116654e-02   1.0632445e+00   5.8525695e+01
   6.2993944e-02   8.4413216e-03   1.1189598e-02   1.7713621e-02   1.0418203e+00   5.3494324e+01
   6.3604672e-02   8.4163820e-03   1.1346275e-02   1.7359955e-02   1.0410300e+00   4.7835717e+01
   6.4389636e-02   8.4066616e-03   1.1447772e-02   1.7046221e-02   1.0276217e+00   4.4399840e+01
   6.5311364e-02   8.3954604e-03   1.1485420e-02   1.6772958e-02   1.0434743e+00   3.9881305e+01
   6.6348606e-02   8.3636498e-03   1.1455053e-02   1.6542565e-02   1.0551064e+00   3.4588042e+01
   6.7451322e-02   8.2898208e-03   1.1362873e-02   1.6351707e-02   1.0412206e+00   3.0057449e+01
   6.8538436e-02   8.1555480e-03   1.1225164e-02   1.6197317e-02   1.0449627e+00   2.5201801e+01
   6.9521262e-02   7.9562904e-03   1.1052973e-02   1.6071866e-02   1.0494653e+00   2.2865684e+01
   7.0315204e-02   7.7018522e-03   1.0851053e-02   1.5964816e-02   1.0442078e+00   2.0207561e+01
   7.0827914e-02   7.4049836e-03   1.0621134e-02   1.5878190e-02   1.0476636e+00   1.5419197e+01
   7.0975098e-02   7.0792320e-03   1.0364924e-02   1.5822709e-02   1.0427281e+00   1.2721745e+01
   7.0736280e-02   6.7384068e-03   1.0085802e-02   1.5805504e-02   1.0405142e+00   1.1397040e+01
   7.0143362e-02   6.3920494e-03   9.7846522e-03   1.5824173e-02   1.0415787e+00   9.5845789e+00
   6.9225844e-02   6.0479932e-03   9.4613418e-03   1.5871122e-02   1.0243617e+00   7.6704418e+00
   6.7989562e-02   5.7128398e-03   9.1176176e-03   1.5939410e-02   1.0503034e+00   6.2836437e+00
   6.6431992e-02   5.3909666e-03   8.7573486e-03   1.6022338e-02   1.0470019e+00   5.6139992e+00
   6.4583366e-02   5.0871442e-03   8.3855860e-03   1.6127767e-02   1.0119181e+00   4.8151949e+00
   6.2502768e-02   4.8078778e-03   8.0076200e-03   1.6280944e-02   1.0408503e+00   4.2865975e+00
   6.0256786e-02   4.5589150e-03   7.6297454e-03   1.6509726e-02   1.0361328e+00   3.8878057e+00
   5.7930292e-02   4.3425210e-03   7.2594756e-03   1.6842434e-02   1.0457811e+00   3.0394106e+00
   5.5600008e-02   4.1584574e-03   6.9045728e-03   1.7303189e-02   1.0653178e+00   2.8014074e+00
   5.3321410e-02   4.0036412e-03   6.5711452e-03   1.7911669e-02   1.0300421e+00   2.8095469e+00
   5.1140576e-02   3.8723524e-03   6.2630608e-03   1.8686890e-02   1.0285634e+00   2.8263547e+00
   4.9077086e-02   3.7586406e-03   5.9834216e-03   1.9641562e-02   1.0295260e+00   2.9908566e+00
   4.7122944e-02   3.6571988e-03   5.7344666e-03   2.0781840e-02   1.0439429e+00   2.6892403e+00
   4.5265166e-02   3.5647210e-03   5.5167748e-03   2.2107392e-02   1.0655709e+00   2.5819043e+00
   4.3524022e-02   3.4800734e-03   5.3299970e-03   2.3607602e-02   1.0540368e+00   2.5898391e+00
   4.1958658e-02   3.4028036e-03   5.1733994e-03   2.5256664e-02   1.0435287e+00   2.3244858e+00
   4.0631944e-02   3.3311950e-03   5.0472524e-03   2.7010606e-02   1.0435800e+00   2.2802456e+00
   3.9597990e-02   3.2628220e-03   4.9535478e-03   2.8810218e-02   1.0352222e+00   2.3057576e+00
   3.8897548e-02   3.1980912e-03   4.8943792e-03   3.0585006e-02   1.0295334e+00   2.1916202e+00
   3.8550540e-02   3.1401186e-03   4.8710670e-03   3.2245148e-02   1.0424643e+00   1.9287285e+00
   3.8564574e-02   3.0928706e-03   4.8842328e-03   3.3688944e-02   1.0308198e+00   1.7661600e+00
   3.8933904e-02   3.0598902e-03   4.9350812e-03   3.4856450e-02   1.0481531e+00   1.8442868e+00
   3.9628296e-02   3.0454754e-03   5.0272834e-03   3.5744686e-02   1.0633311e+00   1.7767726e+00
   4.0629830e-02   3.0571790e-03   5.1668286e-03   3.6373128e-02   1.0349144e+00   1.9146439e+00
   4.1952106e-02   3.1045854e-03   5.3613012e-03   3.6774880e-02   1.0494029e+00   2.5468498e+00
   4.3604400e-02   3.1973586e-03   5.6208248e-03   3.6992886e-02   1.0536681e+00   2.6228342e+00
   4.5590470e-02   3.3434102e-03   5.9576206e-03   3.7065260e-02   1.0369456e+00   2.2021602e+00
   4.7900976e-02   3.5491972e-03   6.3846788e-03   3.7015190e-02   1.0474192e+00   2.1379961e+00
   5.0494574e-02   3.8200138e-03   6.9191028e-03   3.6867054e-02   1.0515594e+00   2.1616660e+00
   5.3319570e-02   4.1587108e-03   7.5839584e-03   3.6653160e-02   1.0498075e+00   2.1284827e+00
   5.6324606e-02   4.5656752e-03   8.4034990e-03   3.6388994e-02   1.0464777e+00   2.0444180e+00
   5.9459388e-02   5.0384110e-03   9.4006594e-03   3.6091188e-02   1.0364343e+00   2.0343316e+00
   6.2709378e-02   5.5737166e-03   1.0597411e-02   3.5792952e-02   1.0216968e+00   2.0060394e+00
   6.6099052e-02   6.1682844e-03   1.2011220e-02   3.5514112e-02   1.0410466e+00   1.7798911e+00
   6.9639006e-02   6.8193536e-03   1.3652368e-02   3.5258098e-02   1.0636668e+00   1.7437663e+00
   7.3322006e-02   7.5252986e-03   1.5527393e-02   3.5022290e-02   1.0359781e+00   1.7228801e+00
   7.7125724e-02   8.2851474e-03   1.7640986e-02   3.4794672e-02   1.0303034e+00   1.6123116e+00
   8.0994536e-02   9.1048554e-03   1.9995563e-02   3.4554032e-02   1.0267915e+00   1.4952645e+00
   8.4880324e-02   9.9954816e-03   2.2592582e-02   3.4270958e-02   1.0342663e+00   1.3259761e+00
   8.8764726e-02   1.0964816e-02   2.5435838e-02   3.3923976e-02   1.0387336e+00   1.2980834e+00
   9.2666322e-02   1.2013525e-02   2.8529312e-02   3.3510782e-02   1.0246984e+00   1.3157518e+00
   9.6638854e-02   1.3135808e-02   3.1867912e-02   3.3040504e-02   1.0457893e+00   1.2852424e+00
   1.0075077e-01   1.4323410e-02   3.5440018e-02   3.2547584e-02   1.0318703e+00   1.2908836e+00
   1.0511781e-01   1.5567271e-02   3.9232762e-02   3.2089224e-02   1.0337789e+00   1.2728299e+00
   1.0988418e-01   1.6860389e-02   4.3213672e-02   3.1712214e-02   1.0092178e+00   1.2402684e+00
   1.1517234e-01   1.8193489e-02   4.7307816e-02   3.1439230e-02   1.0228778e+00   1.2818404e+00
   1.2105906e-01   1.9555151e-02   5.1405796e-02   3.1274876e-02   1.0556320e+00   1.0796062e+00
   1.2758136e-01   2.0943254e-02   5.5367076e-02   3.1215086e-02   1.0288461e+00   7.8271256e-01
   1.3480042e-01   2.2360420e-02   5.9024716e-02   3.1246908e-02   1.0879619e+00   7.9384748e-01
   1.4276776e-01   2.3803726e-02   6.2199250e-02   3.1359068e-02   1.0346847e+00   7.9539406e-01
   1.5145702e-01   2.5264082e-02   6.4698470e-02   3.1553162e-02   1.0608932e+00   7.8195687e-01
   1.6074520e-01   2.6722370e-02   6.6370166e-02   3.1834726e-02   1.0381619e+00   7.9118361e-01
   1.7042909e-01   2.8143986e-02   6.7131016e-02   3.2212904e-02   1.0338184e+00   7.6861144e-01
   1.8026941e-01   2.9483106e-02   6.7002980e-02   3.2697938e-02   1.1037512e+00   8.1084355e-01
   1.8992771e-01   3.0690590e-02   6.6157714e-02   3.3292584e-02   9.7883540e-01   7.8146295e-01
   1.9898154e-01   3.1713384e-02   6.4792434e-02   3.4000058e-02   1.1393736e+00   7.6526079e-01
   2.0697332e-01   3.2496698e-02   6.3058984e-02   3.4831960e-02   8.6970834e-01   8.0004000e-01
   2.1347674e-01   3.3008596e-02   6.1100448e-02   3.5804978e-02   9.4447193e-01   7.8548843e-01
   2.1831636e-01   3.3258428e-02   5.9038848e-02   3.6943830e-02   8.0874243e-01   7.7405351e-01
   2.2148892e-01   3.3274050e-02   5.6958306e-02   3.8276752e-02   6.9331259e-01   7.7349921e-01
   2.2299322e-01   3.3074064e-02   5.4903254e-02   3.9832936e-02   9.2563403e-01   7.8020875e-01
   2.2282860e-01   3.2662134e-02   5.2919994e-02   4.1653674e-02   1.6951325e+00   7.8846405e-01
   2.2097470e-01   3.2032956e-02   5.1051926e-02   4.3771676e-02   1.8785446e+01   7.9999847e-01
   2.1754020e-01   3.1198904e-02   4.9307920e-02   4.6188324e-02   4.9455524e+01   8.0849340e-01
   2.1281590e-01   3.0202882e-02   4.7697362e-02   4.8881428e-02   7.0956238e+01   7.9930116e-01
   2.0713040e-01   2.9085664e-02   4.6234294e-02   5.1816182e-02   8.5349003e+01   7.7675264e-01
   2.0079194e-01   2.7874494e-02   4.4923298e-02   5.4933744e-02   9.6706492e+01   7.7716291e-01
   1.9404361e-01   2.6597274e-02   4.3760904e-02   5.8125226e-02   1.0348868e+02   7.9952500e-01
   1.8700231e-01   2.5282606e-02   4.2723566e-02   6.1233646e-02   1.0860409e+02   7.7433689e-01
   1.7963543e-01   2.3967272e-02   4.1773364e-02   6.4072394e-02   1.1202871e+02   7.6969288e-01
   1.7187249e-01   2.2688614e-02   4.0864394e-02   6.6453632e-02   1.1478584e+02   7.9257258e-01
   1.6376794e-01   2.1477158e-02   3.9928664e-02   6.8164620e-02   1.1679590e+02   7.7048560e-01
   1.5549804e-01   2.0377834e-02   3.8916556e-02   6.8961894e-02   1.1839618e+02   7.6467191e-01
   1.4729748e-01   1.9443209e-02   3.7823050e-02   6.8701146e-02   1.1986600e+02   7.6383258e-01
   1.3936431e-01   1.8714283e-02   3.6634776e-02   6.7396040e-02   1.2072908e+02   7.6280498e-01
   1.3178027e-01   1.8230222e-02   3.5346350e-02   6.5188594e-02   1.2155733e+02   7.7853814e-01
   1.2455235e-01   1.8029549e-02   3.3994466e-02   6.2313336e-02   1.2204435e+02   7.6939352e-01
   1.1763617e-01   1.8140273e-02   3.2627470e-02   5.9015962e-02   1.2252465e+02   7.6228954e-01
   1.1095264e-01   1.8577064e-02   3.1279722e-02   5.5513772e-02   1.2299668e+02   7.6461596e-01
   1.0441424e-01   1.9339878e-02   2.9972540e-02   5.1986948e-02   1.2325893e+02   7.7500900e-01
   9.7947402e-02   2.0416418e-02   2.8731858e-02   4.8579794e-02   1.2359751e+02   7.8750482e-01
   9.1519620e-02   2.1790242e-02   2.7576210e-02   4.5400964e-02   1.2384183e+02   7.8622546e-01
   8.5118000e-02   2.3446516e-02   2.6509910e-02   4.2515906e-02   1.2405166e+02   7.9249279e-01
   7.8750368e-02   2.5360326e-02   2.5531480e-02   3.9964920e-02   1.2422897e+02   7.8539320e-01
   7.2466900e-02   2.7489954e-02   2.4628896e-02   3.7766666e-02   1.2431370e+02   7.8377819e-01
   6.6354068e-02   2.9781832e-02   2.3791738e-02   3.5910270e-02   1.2432787e+02   8.0664097e-01
   6.0525258e-02   3.2165730e-02   2.3014168e-02   3.4360636e-02   1.2434946e+02   8.0323972e-01
   5.5105526e-02   3.4555438e-02   2.2292286e-02   3.3072790e-02   1.2439332e+02   8.1212951e-01
   5.0201932e-02   3.6852330e-02   2.1621814e-02   3.1991432e-02   1.2430343e+02   8.2137113e-01
   4.5885844e-02   3.8945616e-02   2.0986054e-02   3.1048872e-02   1.2411205e+02   7.9588342e-01
   4.2206434e-02   4.0700320e-02   2.0364840e-02   3.0186812e-02   1.2381899e+02   7.8934937e-01
   3.9199220e-02   4.1963056e-02   1.9748559e-02   2.9369408e-02   1.2355299e+02   7.9611412e-01
   3.6881064e-02   4.2633238e-02   1.9133694e-02   2.8577188e-02   1.2328198e+02   8.1071428e-01
   3.5246640e-02   4.2720520e-02   1.8514363e-02   2.7795638e-02   1.2289512e+02   8.0033055e-01
   3.4266314e-02   4.2330774e-02   1.7882925e-02   2.7017476e-02   1.2248535e+02   7.9641210e-01
   3.3889774e-02   4.1602628e-02   1.7233302e-02   2.6241142e-02   1.2174595e+02   8.2267963e-01
   3.4051434e-02   4.0642028e-02   1.6559580e-02   2.5452650e-02   1.2084574e+02   8.2363731e-01
   3.4682908e-02   3.9515850e-02   1.5860169e-02   2.4627164e-02   1.1999555e+02   8.1382271e-01
   3.5713186e-02   3.8285698e-02   1.5146549e-02   2.3745742e-02   1.1898095e+02   8.0064332e-01
   3.7049668e-02   3.7025070e-02   1.4437175e-02   2.2804642e-02   1.1797817e+02   8.0337986e-01
   3.8571644e-02   3.5808180e-02   1.3742979e-02   2.1819722e-02   1.1675489e+02   8.0068551e-01
   4.0134778e-02   3.4705760e-02   1.3068280e-02   2.0822550e-02   1.1531749e+02   8.0200134e-01
   4.1588810e-02   3.3785606e-02   1.2417820e-02   1.9843627e-02   1.1402588e+02   8.3299877e-01
   4.2796358e-02   3.3101276e-02   1.1793981e-02   1.8901312e-02   1.1241449e+02   8.0391719e-01
   4.3648276e-02   3.2692222e-02   1.1194761e-02   1.8003258e-02   1.1042027e+02   7.6919096e-01
   4.4094728e-02   3.2584306e-02   1.0616953e-02   1.7151877e-02   1.0816124e+02   8.0081304e-01
   4.4151824e-02   3.2778420e-02   1.0058410e-02   1.6351395e-02   1.0520253e+02   8.1342546e-01
   4.3881228e-02   3.3244608e-02   9.5210944e-03   1.5602838e-02   1.0196280e+02   8.0804074e-01
   4.3371182e-02   3.3917984e-02   9.0119186e-03   1.4900799e-02   9.8438511e+01   8.0876710e-01
   4.2701332e-02   3.4709910e-02   8.5392828e-03   1.4241164e-02   9.4367064e+01   7.9287875e-01
   4.1921156e-02   3.5518236e-02   8.1104640e-03   1.3620904e-02   9.0616224e+01   7.9201994e-01
   4.1063194e-02   3.6222032e-02   7.7316928e-03   1.3042237e-02   8.6683750e+01   8.0070555e-01
   4.0150230e-02   3.6740908e-02   7.4093282e-03   1.2517035e-02   8.2480876e+01   8.0552642e-01
   3.9194802e-02   3.7090806e-02   7.1481888e-03   1.2059128e-02   7.8778123e+01   8.1042793e-01
   3.8192706e-02   3.7328400e-02   6.9489478e-03   1.1678674e-02   7.4790811e+01   7.9687835e-01
   3.7120358e-02   3.7488946e-02   6.8077254e-03   1.1380875e-02   7.0916193e+01   8.1197719e-01
   3.5997696e-02   3.7575054e-02   6.7168546e-03   1.1168110e-02   6.7538619e+01   8.1671928e-01
   3.4927424e-02   3.7559046e-02   6.6673278e-03   1.1041715e-02   6.3551584e+01   7.9461284e-01
   3.4030440e-02   3.7396498e-02   6.6498100e-03   1.0999763e-02   5.9897947e+01   7.9697981e-01
   3.3405320e-02   3.7053144e-02   6.6551752e-03   1.1034889e-02   5.7075306e+01   7.9026177e-01
   3.3131974e-02   3.6534876e-02   6.6773302e-03   1.1134844e-02   5.2841024e+01   8.0960831e-01
   3.3269692e-02   3.5891096e-02   6.7129680e-03   1.1284885e-02   4.7499728e+01   8.2225266e-01
   3.3859446e-02   3.5175828e-02   6.7586796e-03   1.1470643e-02   4.3553159e+01   7.9032056e-01
   3.4923340e-02   3.4426978e-02   6.8102694e-03   1.1682075e-02   4.0867640e+01   7.9949501e-01
   3.6465182e-02   3.3693854e-02   6.8649570e-03   1.1912128e-02   3.7420730e+01   8.2008813e-01
   3.8466570e-02   3.3045192e-02   6.9227452e-03   1.2153183e-02   3.3265760e+01   8.0352933e-01
   4.0887950e-02   3.2563668e-02   6.9841796e-03   1.2397815e-02   3.0120813e+01   8.0283721e-01
   4.3664576e-02   3.2349970e-02   7.0489478e-03   1.2639340e-02   2.7445092e+01   8.0140019e-01
   4.6704594e-02   3.2495430e-02   7.1161334e-03   1.2871255e-02   2.4161518e+01   7.8378705e-01
   4.9898228e-02   3.3060530e-02   7.1830994e-03   1.3085802e-02   2.1387987e+01   7.8982563e-01
   5.3106488e-02   3.4082114e-02   7.2458400e-03   1.3273265e-02   1.8953961e+01   8.0274797e-01
   5.6161714e-02   3.5575356e-02   7.3026382e-03   1.3423551e-02   1.6732906e+01   8.0349070e-01
   5.8872324e-02   3.7530758e-02   7.3545792e-03   1.3530274e-02   1.5362814e+01   7.9920118e-01
   6.1055514e-02   3.9906338e-02   7.4025930e-03   1.3592722e-02   1.3200932e+01   7.9515666e-01
   6.2548216e-02   4.2636680e-02   7.4464984e-03   1.3615778e-02   1.0814504e+01   7.8375708e-01
   6.3190308e-02   4.5644010e-02   7.4849752e-03   1.3611019e-02   9.7410299e+00   7.8974734e-01
   6.2932674e-02   4.8845744e-02   7.5168064e-03   1.3589290e-02   9.3763302e+00   8.0975427e-01
   6.1865904e-02   5.2198304e-02   7.5414880e-03   1.3557220e-02   8.7288873e+00   7.9756324e-01
   6.0144328e-02   5.5690500e-02   7.5571644e-03   1.3524727e-02   7.5282757e+00   7.9752368e-01
   5.7972356e-02   5.9286440e-02   7.5627506e-03   1.3506023e-02   6.5962461e+00   8.0913011e-01
   5.5550150e-02   6.2935140e-02   7.5627998e-03   1.3516433e-02   5.4421103e+00   8.0067022e-01
   5.3038846e-02   6.6576398e-02   7.5657546e-03   1.3568097e-02   4.7440978e+00   7.9438885e-01
   5.0568096e-02   7.0112214e-02   7.5787906e-03   1.3670608e-02   4.8794733e+00   7.9898244e-01
   4.8232204e-02   7.3450258e-02   7.6066952e-03   1.3836525e-02   4.3413249e+00   8.0105616e-01
   4.6086948e-02   7.6529894e-02   7.6521364e-03   1.4077619e-02   3.6619160e+00   8.1121222e-01
   4.4144082e-02   7.9268974e-02   7.7158730e-03   1.4398869e-02   3.5491521e+00   8.0661519e-01
   4.2383226e-02   8.1582920e-02   7.7980926e-03   1.4800324e-02   3.6505753e+00   7.7457220e-01
   4.0767636e-02   8.3483334e-02   7.8967596e-03   1.5282106e-02   3.5127831e+00   8.0791270e-01
   3.9270270e-02   8.5110186e-02   8.0044906e-03   1.5844663e-02   2.9909736e+00   8.0804216e-01
   3.7892630e-02   8.6645208e-02   8.1085980e-03   1.6485554e-02   2.2541440e+00   7.7684555e-01
   3.6648736e-02   8.8221998e-02   8.1947490e-03   1.7202531e-02   1.9036132e+00   8.2390040e-01
   3.5541272e-02   8.9923570e-02   8.2527332e-03   1.7997634e-02   1.9914905e+00   8.1333217e-01
   3.4552122e-02   9.1808880e-02   8.2786350e-03   1.8872628e-02   1.9669576e+00   7.8017296e-01
   3.3647776e-02   9.3902694e-02   8.2754904e-03   1.9823786e-02   2.0046304e+00   7.8605553e-01
   3.2790344e-02   9.6188586e-02   8.2519700e-03   2.0836156e-02   1.8923812e+00   7.7756495e-01
   3.1951904e-02   9.8611410e-02   8.2162554e-03   2.1881466e-02   1.7090449e+00   7.6986156e-01
   3.1124034e-02   1.0108425e-01   8.1774344e-03   2.2925110e-02   1.6237850e+00   7.9204644e-01
   3.0324302e-02   1.0354004e-01   8.1485656e-03   2.3918972e-02   1.2122560e+00   8.0465010e-01
   2.9583806e-02   1.0590332e-01   8.1411284e-03   2.4804678e-02   1.0180712e+00   7.9420820e-01
   2.8916830e-02   1.0802187e-01   8.1618344e-03   2.5552160e-02   1.0766208e+00   8.1641651e-01
   2.8323734e-02   1.0964938e-01   8.2151660e-03   2.6167070e-02   1.0413108e+00   7.9403995e-01
   2.7805502e-02   1.1047662e-01   8.3058482e-03   2.6666636e-02   1.0612414e+00   7.8736147e-01
   2.7366378e-02   1.1033399e-01   8.4378540e-03   2.7074084e-02   1.0278978e+00   8.1141474e-01
   2.7025010e-02   1.0927607e-01   8.6151610e-03   2.7407626e-02   1.0334314e+00   7.9332612e-01
   2.6810038e-02   1.0743435e-01   8.8450398e-03   2.7665570e-02   1.0498487e+00   8.0404332e-01
   2.6749554e-02   1.0497542e-01   9.1351388e-03   2.7826632e-02   1.0378334e+00   8.1682223e-01
   2.6875180e-02   1.0211090e-01   9.4882626e-03   2.7860388e-02   1.0575965e+00   7.9468572e-01
   2.7220126e-02   9.9049946e-02   9.9003924e-03   2.7743342e-02   1.0399832e+00   7.8340413e-01
   2.7814112e-02   9.5936232e-02   1.0361328e-02   2.7450404e-02   1.0447900e+00   7.9288130e-01
   2.8683254e-02   9.2815846e-02   1.0861250e-02   2.6959628e-02   1.0630446e+00   7.6758216e-01
   2.9849938e-02   8.9652788e-02   1.1393910e-02   2.6284670e-02   1.0429470e+00   8.0513318e-01
   3.1327742e-02   8.6393556e-02   1.1949497e-02   2.5456856e-02   1.0211148e+00   7.8348134e-01
   3.3116618e-02   8.3014942e-02   1.2512458e-02   2.4511412e-02   1.0252023e+00   7.9180296e-01
   3.5207268e-02   7.9470764e-02   1.3067858e-02   2.3500214e-02   1.0208285e+00   8.1606839e-01
   3.7586728e-02   7.5694310e-02   1.3607123e-02   2.2470340e-02   1.0159870e+00   7.4670860e-01
   4.0239640e-02   7.1653362e-02   1.4123853e-02   2.1449786e-02   1.0409707e+00   8.6683162e-01
   4.3143650e-02   6.7373012e-02   1.4607385e-02   2.0451136e-02   1.0382561e+00   6.8734516e-01
   4.6262822e-02   6.2932344e-02   1.5054944e-02   1.9481149e-02   1.0207451e+00   7.3704102e-01
   4.9544126e-02   5.8418254e-02   1.5476454e-02   1.8549482e-02   1.0412701e+00   6.4637659e-01
   5.2918012e-02   5.3930696e-02   1.5878409e-02   1.7668259e-02   1.0558783e+00   5.1209189e-01
   5.6282342e-02   4.9580782e-02   1.6260958e-02   1.6855472e-02   1.0290008e+00   7.0873996e-01
   5.9502790e-02   4.5453428e-02   1.6619590e-02   1.6128532e-02   1.0310763e+00   4.3680249e-01
   6.2477576e-02   4.1603622e-02   1.6938482e-02   1.5500929e-02   1.0671288e+00   9.2269218e+00
   6.5160010e-02   3.8058060e-02   1.7197827e-02   1.4983130e-02   1.0400740e+00   3.0737330e+01
   6.7546514e-02   3.4837722e-02   1.7380458e-02   1.4576928e-02   1.0186795e+00   5.2086100e+01
   6.9678032e-02   3.1962862e-02   1.7470137e-02   1.4275221e-02   1.0270909e+00   6.8439443e+01
   7.1587282e-02   2.9446058e-02   1.7461573e-02   1.4062747e-02   1.0097178e+00   8.1821314e+01
   7.3271222e-02   2.7297026e-02   1.7358292e-02   1.3921795e-02   1.0208140e+00   9.0718711e+01
   7.4726970e-02   2.5505076e-02   1.7157688e-02   1.3837101e-02   1.0298217e+00   9.6077879e+01
   7.5967898e-02   2.4037740e-02   1.6851276e-02   1.3802089e-02   1.0309467e+00   1.0040471e+02
   7.6993414e-02   2.2843850e-02   1.6438833e-02   1.3818173e-02   1.0313742e+00   1.0384652e+02
   7.7751246e-02   2.1861162e-02   1.5934898e-02   1.3877485e-02   1.0304493e+00   1.0646083e+02
   7.8138472e-02   2.1028186e-02   1.5355075e-02   1.3964231e-02   1.0545664e+00   1.0848953e+02
   7.8070174e-02   2.0279608e-02   1.4715132e-02   1.4067219e-02   1.0295045e+00   1.1020476e+02
   7.7530300e-02   1.9573045e-02   1.4041245e-02   1.4178608e-02   1.0064088e+00   1.1211403e+02
   7.6552262e-02   1.8890188e-02   1.3363036e-02   1.4284980e-02   1.0190410e+00   1.1371554e+02
   7.5229812e-02   1.8209868e-02   1.2702325e-02   1.4360388e-02   1.0139367e+00   1.1475660e+02
   7.3703652e-02   1.7517291e-02   1.2070583e-02   1.4381202e-02   1.0285402e+00   1.1554131e+02
   7.2096444e-02   1.6807030e-02   1.1479239e-02   1.4341177e-02   1.0244483e+00   1.1613766e+02
   7.0492900e-02   1.6086602e-02   1.0941686e-02   1.4244724e-02   1.0145153e+00   1.1666807e+02
   6.8964092e-02   1.5378281e-02   1.0462931e-02   1.4106398e-02   1.0436451e+00   1.1708327e+02
   6.7595604e-02   1.4710482e-02   1.0041857e-02   1.3951551e-02   1.0504706e+00   1.1748386e+02
   6.6471632e-02   1.4112524e-02   9.6744584e-03   1.3805306e-02   1.0497140e+00   1.1801836e+02
   6.5642490e-02   1.3603554e-02   9.3549528e-03   1.3684788e-02   1.0633713e+00   1.1849834e+02
   6.5131590e-02   1.3193145e-02   9.0788464e-03   1.3600050e-02   1.0505082e+00   1.1878497e+02
   6.4955958e-02   1.2884176e-02   8.8397956e-03   1.3555103e-02   1.0327719e+00   1.1898440e+02
   6.5135734e-02   1.2669774e-02   8.6302750e-03   1.3547149e-02   1.0350884e+00   1.1921908e+02
   6.5684888e-02   1.2532126e-02   8.4440044e-03   1.3569941e-02   1.0440545e+00   1.1941262e+02
   6.6583568e-02   1.2440880e-02   8.2760248e-03   1.3615060e-02   1.0487890e+00   1.1944873e+02
   6.7768272e-02   1.2355495e-02   8.1238036e-03   1.3667747e-02   1.0460618e+00   1.1937986e+02
   6.9146362e-02   1.2234882e-02   7.9841784e-03   1.3709059e-02   1.0494122e+00   1.1934401e+02
   7.0607620e-02   1.2048128e-02   7.8537158e-03   1.3725894e-02   1.0568660e+00   1.1922221e+02
   7.2030098e-02   1.1778361e-02   7.7325114e-03   1.3709062e-02   1.0626946e+00   1.1887551e+02
   7.3276454e-02   1.1431955e-02   7.6210872e-03   1.3646955e-02   1.0613153e+00   1.1826839e+02
   7.4197426e-02   1.1033645e-02   7.5169572e-03   1.3534330e-02   1.0515413e+00   1.1757420e+02
   7.4644374e-02   1.0604019e-02   7.4183472e-03   1.3375732e-02   1.0503466e+00   1.1680854e+02
   7.4514624e-02   1.0159673e-02   7.3286930e-03   1.3179192e-02   1.0395565e+00   1.1566849e+02
   7.3809334e-02   9.7209150e-03   7.2527228e-03   1.2957330e-02   1.0261584e+00   1.1444316e+02
   7.2597916e-02   9.3071428e-03   7.1926392e-03   1.2728004e-02   1.0496207e+00   1.1309813e+02
   7.0985924e-02   8.9317770e-03   7.1497022e-03   1.2509304e-02   1.0634402e+00   1.1134650e+02
   6.9111976e-02   8.6005778e-03   7.1238064e-03   1.2315408e-02   1.0588457e+00   1.0940153e+02
   6.7110688e-02   8.3135102e-03   7.1143626e-03   1.2157032e-02   1.0543714e+00   1.0737112e+02
   6.5117470e-02   8.0660410e-03   7.1213562e-03   1.2046013e-02   1.0485497e+00   1.0516415e+02
   6.3259922e-02   7.8506362e-03   7.1444068e-03   1.1992967e-02   1.0542404e+00   1.0241466e+02
   6.1631354e-02   7.6618212e-03   7.1841292e-03   1.2001957e-02   1.0386904e+00   9.9364355e+01
   6.0290390e-02   7.4974832e-03   7.2430952e-03   1.2074502e-02   1.0394918e+00   9.5924536e+01
   5.9256444e-02   7.3548914e-03   7.3233192e-03   1.2209268e-02   1.0526344e+00   9.1972831e+01
   5.8530826e-02   7.2298804e-03   7.4238528e-03   1.2398407e-02   1.0402104e+00   8.8318374e+01
   5.8116870e-02   7.1205282e-03   7.5435068e-03   1.2632012e-02   1.0359094e+00   8.4769630e+01
   5.7994734e-02   7.0269526e-03   7.6830906e-03   1.2900880e-02   1.0257251e+00   8.1073530e+01
   5.8106474e-02   6.9468348e-03   7.8424912e-03   1.3197542e-02   1.0360762e+00   7.6802351e+01
   5.8369350e-02   6.8791264e-03   8.0186528e-03   1.3515187e-02   1.0514666e+00   7.2509572e+01
   5.8685542e-02   6.8300396e-03   8.2061820e-03   1.3848368e-02   1.0385735e+00   6.8716090e+01
   5.8971618e-02   6.8077830e-03   8.3970538e-03   1.4195561e-02   1.0487539e+00   6.4394572e+01
   5.9164962e-02   6.8167244e-03   8.5808026e-03   1.4553285e-02   1.0442119e+00   5.9953109e+01
   5.9211986e-02   6.8584202e-03   8.7483852e-03   1.4913281e-02   1.0422895e+00   5.5010736e+01
   5.9096532e-02   6.9310028e-03   8.8925766e-03   1.5262793e-02   1.0595163e+00   4.9488097e+01
   5.8830828e-02   7.0283736e-03   9.0067976e-03   1.5581820e-02   1.0491384e+00   4.4567199e+01
   5.8443428e-02   7.1406216e-03   9.0895776e-03   1.5846470e-02   1.0481537e+00   4.0411257e+01
   5.7981676e-02   7.2557804e-03   9.1456662e-03   1.6032803e-02   1.0504748e+00   3.7015916e+01
   5.7480612e-02   7.3646560e-03   9.1827898e-03   1.6114930e-02   1.0601755e+00   3.3160965e+01
   5.6966730e-02   7.4579890e-03   9.2092372e-03   1.6071728e-02   1.0442821e+00   2.8201995e+01
   5.6461982e-02   7.5264258e-03   9.2331702e-03   1.5896568e-02   1.0327424e+00   2.4531133e+01
   5.5995112e-02   7.5654142e-03   9.2621516e-03   1.5595660e-02   1.0669840e+00   2.2269755e+01
   5.5617118e-02   7.5697168e-03   9.3005996e-03   1.5185109e-02   1.0577334e+00   1.8993448e+01
   5.5373588e-02   7.5340148e-03   9.3519498e-03   1.4685705e-02   1.0532244e+00   1.5573854e+01
   5.5289486e-02   7.4569290e-03   9.4234238e-03   1.4118451e-02   1.0498261e+00   1.3515010e+01
   5.5364874e-02   7.3371692e-03   9.5222532e-03   1.3510939e-02   1.0396719e+00   1.1430036e+01
   5.5597084e-02   7.1743890e-03   9.6520160e-03   1.2900879e-02   1.0726242e+00   8.7584422e+00
   5.5972298e-02   6.9691696e-03   9.8153732e-03   1.2329582e-02   1.0595069e+00   7.1081968e+00
   5.6448090e-02   6.7205670e-03   1.0016107e-02   1.1833902e-02   1.0249902e+00   6.2372376e+00
   5.6991078e-02   6.4306758e-03   1.0261235e-02   1.1445222e-02   1.0513821e+00   5.3435765e+00
   5.7556904e-02   6.1052708e-03   1.0559506e-02   1.1190243e-02   1.0638787e+00   4.6728954e+00
   5.8062704e-02   5.7525228e-03   1.0917761e-02   1.1088989e-02   1.0391165e+00   4.1707448e+00
   5.8402234e-02   5.3864096e-03   1.1339994e-02   1.1154733e-02   1.0425403e+00   3.8127085e+00
   5.8476586e-02   5.0216778e-03   1.1824252e-02   1.1394305e-02   1.0612750e+00   3.5273249e+00
   5.8234328e-02   4.6694942e-03   1.2360211e-02   1.1810266e-02   1.0526497e+00   3.4550237e+00
   5.7661104e-02   4.3400498e-03   1.2933463e-02   1.2403282e-02   1.0401362e+00   3.2431767e+00
   5.6776630e-02   4.0421906e-03   1.3526704e-02   1.3172297e-02   1.0489124e+00   2.9182924e+00
   5.5650838e-02   3.7839522e-03   1.4118910e-02   1.4114666e-02   1.0536200e+00   2.8798904e+00
   5.4366088e-02   3.5726470e-03   1.4695859e-02   1.5224352e-02   1.0555051e+00   2.8330872e+00
   5.2981396e-02   3.4126670e-03   1.5250047e-02   1.6489419e-02   1.0453161e+00   2.8261404e+00
   5.1545988e-02   3.3060010e-03   1.5771043e-02   1.7895711e-02   1.0400731e+00   2.6827402e+00
   5.0105716e-02   3.2529820e-03   1.6249776e-02   1.9432165e-02   1.0435300e+00   2.4667002e+00
   4.8700128e-02   3.2519446e-03   1.6680692e-02   2.1087588e-02   1.0258424e+00   2.4640146e+00
   4.7376346e-02   3.3008282e-03   1.7057981e-02   2.2845804e-02   1.0351247e+00   2.3207713e+00
   4.6184580e-02   3.3960858e-03   1.7374627e-02   2.4684614e-02   1.0403363e+00   2.0171026e+00
   4.5173826e-02   3.5328316e-03   1.7623876e-02   2.6583224e-02   1.0389377e+00   1.8434348e+00
   4.4395586e-02   3.7099734e-03   1.7802518e-02   2.8527918e-02   1.0463866e+00   1.8317960e+00
   4.3883984e-02   3.9295150e-03   1.7910857e-02   3.0504038e-02   1.0337504e+00   2.0093713e+00
   4.3652668e-02   4.1916952e-03   1.7951338e-02   3.2483486e-02   1.0371601e+00   2.3309337e+00
   4.3705112e-02   4.4934830e-03   1.7925438e-02   3.4419616e-02   1.0523503e+00   2.4989046e+00
   4.4036290e-02   4.8310168e-03   1.7830893e-02   3.6272162e-02   1.0584674e+00   2.5719560e+00
   4.4645758e-02   5.1991546e-03   1.7661979e-02   3.8013010e-02   1.0411964e+00   2.3713629e+00
   4.5538584e-02   5.5910848e-03   1.7410249e-02   3.9600042e-02   1.0418923e+00   2.0457610e+00
   4.6733232e-02   6.0022622e-03   1.7070344e-02   4.0977796e-02   1.0373455e+00   2.0841012e+00
   4.8264640e-02   6.4317192e-03   1.6643671e-02   4.2070236e-02   1.0232882e+00   2.0397056e+00
   5.0153132e-02   6.8854278e-03   1.6140405e-02   4.2787848e-02   1.0491274e+00   1.9293755e+00
   5.2387330e-02   7.3734956e-03   1.5583095e-02   4.3071126e-02   1.0382242e+00   1.9590140e+00
   5.4936004e-02   7.9030990e-03   1.5001189e-02   4.2927992e-02   1.0393475e+00   1.9235677e+00
   5.7775666e-02   8.4765038e-03   1.4422238e-02   4.2436378e-02   1.0521539e+00   1.8175796e+00
   6.0892460e-02   9.0898082e-03   1.3866768e-02   4.1684384e-02   1.0348668e+00   1.6363219e+00
   6.4273114e-02   9.7355760e-03   1.3347595e-02   4.0733280e-02   1.0217156e+00   1.5519027e+00
   6.7902500e-02   1.0403088e-02   1.2873131e-02   3.9618524e-02   1.0284329e+00   1.5161103e+00
   7.1772136e-02   1.1082839e-02   1.2448747e-02   3.8355014e-02   1.0485941e+00   1.5008877e+00
   7.5897534e-02   1.1769597e-02   1.2076944e-02   3.6980390e-02   1.0230017e+00   1.5431611e+00
   8.0282758e-02   1.2453988e-02   1.1760924e-02   3.5561528e-02   1.0462323e+00   1.3791607e+00
   8.4899886e-02   1.3121461e-02   1.1505960e-02   3.4153046e-02   1.0376743e+00   1.3164601e+00
   8.9700162e-02   1.3758353e-02   1.1317561e-02   3.2797794e-02   1.0277266e+00   1.4136527e+00
   9.4601918e-02   1.4357279e-02   1.1203212e-02   3.1542122e-02   1.0866859e+00   1.3809030e+00
   9.9481098e-02   1.4918054e-02   1.1174226e-02   3.0420474e-02   1.0245838e+00   1.3386408e+00
   1.0417473e-01   1.5439904e-02   1.1246168e-02   2.9450720e-02   1.0471026e+00   1.3265761e+00
   1.0851397e-01   1.5911359e-02   1.1434159e-02   2.8650170e-02   1.0299467e+00   1.3515167e+00
   1.1235670e-01   1.6315923e-02   1.1746230e-02   2.8040858e-02   1.0268106e+00   1.2750775e+00
   1.1561639e-01   1.6648467e-02   1.2187959e-02   2.7635318e-02   1.0737250e+00   1.2379765e+00
   1.1826558e-01   1.6910601e-02   1.2765642e-02   2.7423874e-02   9.6369858e-01   1.0999787e+00
   1.2027865e-01   1.7098094e-02   1.3485153e-02   2.7394078e-02   1.0757004e+00   7.7781147e-01
   1.2160967e-01   1.7208191e-02   1.4352893e-02   2.7547740e-02   1.0051430e+00   7.8457257e-01
   1.2221121e-01   1.7248570e-02   1.5372323e-02   2.7884548e-02   1.0581696e+00   8.2260449e-01
   1.2206043e-01   1.7229620e-02   1.6543627e-02   2.8392064e-02   1.0048043e+00   7.8335399e-01
   1.2118523e-01   1.7155515e-02   1.7864103e-02   2.9061386e-02   8.2216581e-01   8.1302988e-01
   1.1965949e-01   1.7026754e-02   1.9324935e-02   2.9898776e-02   9.5064056e-01   7.9109911e-01
   1.1758401e-01   1.6846457e-02   2.0909770e-02   3.0915528e-02   6.5389628e-01   8.0262026e-01
   1.1507702e-01   1.6620387e-02   2.2593850e-02   3.2114440e-02   1.0368931e+00   7.8335342e-01
   1.1228721e-01   1.6355190e-02   2.4342236e-02   3.3484644e-02   3.5003743e-01   7.9587313e-01
   1.0936391e-01   1.6064867e-02   2.6112792e-02   3.5009918e-02   8.3244281e+00   7.9714257e-01
   1.0641249e-01   1.5768934e-02   2.7855270e-02   3.6670790e-02   3.5367686e+01   7.7006012e-01
   1.0352005e-01   1.5484482e-02   2.9508652e-02   3.8434708e-02   6.2462237e+01   8.0755426e-01
   1.0075783e-01   1.5234202e-02   3.1020720e-02   4.0249010e-02   7.8437538e+01   7.7654067e-01
   9.8171124e-02   1.5046741e-02   3.2354782e-02   4.2038064e-02   9.0261961e+01   7.6447533e-01
   9.5781912e-02   1.4942052e-02   3.3478760e-02   4.3725930e-02   9.8421006e+01   7.9225944e-01
   9.3581156e-02   1.4932774e-02   3.4376174e-02   4.5246932e-02   1.0396496e+02   7.7520267e-01
   9.1557520e-02   1.5035365e-02   3.5046806e-02   4.6513712e-02   1.0768359e+02   7.6734616e-01
   8.9686074e-02   1.5264018e-02   3.5482632e-02   4.7396114e-02   1.1039344e+02   7.6665540e-01
   8.7915862e-02   1.5624277e-02   3.5669984e-02   4.7778756e-02   1.1296298e+02   7.7312386e-01
   8.6197062e-02   1.6126988e-02   3.5612512e-02   4.7643672e-02   1.1460264e+02   7.7369417e-01
   8.4469218e-02   1.6790325e-02   3.5317704e-02   4.7056952e-02   1.1625982e+02   7.7154349e-01
   8.2666584e-02   1.7624809e-02   3.4797828e-02   4.6119610e-02   1.1749704e+02   7.6796718e-01
   8.0721912e-02   1.8630178e-02   3.4090994e-02   4.4944038e-02   1.1814369e+02   7.6441524e-01
   7.8576824e-02   1.9798823e-02   3.3239448e-02   4.3636642e-02   1.1878133e+02   7.7501846e-01
   7.6216840e-02   2.1120256e-02   3.2272542e-02   4.2293042e-02   1.1918431e+02   7.8875968e-01
   7.3631628e-02   2.2576292e-02   3.1204970e-02   4.0993020e-02   1.1941691e+02   7.9773538e-01
   7.0785938e-02   2.4135350e-02   3.0048968e-02   3.9801654e-02   1.1951544e+02   7.7505175e-01
   6.7654980e-02   2.5762718e-02   2.8826360e-02   3.8771516e-02   1.1961105e+02   7.8477601e-01
   6.4236982e-02   2.7420388e-02   2.7551378e-02   3.7940300e-02   1.1949040e+02   8.1920708e-01
   6.0557502e-02   2.9056284e-02   2.6237270e-02   3.7334610e-02   1.1933360e+02   7.7627084e-01
   5.6680944e-02   3.0592384e-02   2.4910736e-02   3.6972814e-02   1.1938540e+02   7.6659667e-01
   5.2710240e-02   3.1946886e-02   2.3606280e-02   3.6865038e-02   1.1916722e+02   8.0988177e-01
   4.8754812e-02   3.3087224e-02   2.2363552e-02   3.7011694e-02   1.1893708e+02   7.9781494e-01
   4.4897518e-02   3.4020392e-02   2.1217454e-02   3.7398354e-02   1.1876978e+02   7.9772412e-01
   4.1206034e-02   3.4754158e-02   2.0189498e-02   3.7984406e-02   1.1844324e+02   8.1414240e-01
   3.7737508e-02   3.5294848e-02   1.9291040e-02   3.8702738e-02   1.1815923e+02   8.1652270e-01
   3.4534442e-02   3.5659036e-02   1.8528711e-02   3.9473576e-02   1.1779990e+02   8.0358230e-01
   3.1632242e-02   3.5885246e-02   1.7904962e-02   4.0215102e-02   1.1736370e+02   7.9643612e-01
   2.9052018e-02   3.6020470e-02   1.7414339e-02   4.0855782e-02   1.1671217e+02   8.1707625e-01
   2.6793336e-02   3.6090646e-02   1.7042411e-02   4.1321138e-02   1.1599307e+02   8.0106796e-01
   2.4844302e-02   3.6089092e-02   1.6764248e-02   4.1526878e-02   1.1518275e+02   8.0895970e-01
   2.3194050e-02   3.5977252e-02   1.6545874e-02   4.1432140e-02   1.1396194e+02   8.2329219e-01
   2.1828906e-02   3.5703940e-02   1.6353944e-02   4.1048450e-02   1.1275357e+02   8.0212018e-01
   2.0733926e-02   3.5243448e-02   1.6157975e-02   4.0400846e-02   1.1155824e+02   8.0985352e-01
   1.9897571e-02   3.4611256e-02   1.5930743e-02   3.9536812e-02   1.1011931e+02   8.0047249e-01
   1.9302946e-02   3.3843658e-02   1.5656809e-02   3.8524574e-02   1.0797814e+02   7.9240005e-01
   1.8928337e-02   3.2961732e-02   1.5328782e-02   3.7415662e-02   1.0578182e+02   7.8839781e-01
   1.8749324e-02   3.1978568e-02   1.4944195e-02   3.6245852e-02   1.0351718e+02   7.9170426e-01
   1.8741306e-02   3.0947412e-02   1.4509506e-02   3.5058782e-02   1.0026960e+02   8.0332870e-01
   1.8882395e-02   2.9943680e-02   1.4034806e-02   3.3896312e-02   9.7147423e+01   7.9176969e-01
   1.9153229e-02   2.9028888e-02   1.3530483e-02   3.2784320e-02   9.3292831e+01   8.1634989e-01
   1.9546175e-02   2.8258086e-02   1.3006495e-02   3.1738848e-02   8.9407960e+01   8.0841395e-01
   2.0063146e-02   2.7669802e-02   1.2469638e-02   3.0775504e-02   8.5877713e+01   7.6519522e-01
   2.0704762e-02   2.7283990e-02   1.1922604e-02   2.9905568e-02   8.0720452e+01   7.8807869e-01
   2.1467056e-02   2.7108930e-02   1.1368437e-02   2.9131168e-02   7.6081569e+01   8.0756227e-01
   2.2337434e-02   2.7127040e-02   1.0815758e-02   2.8456466e-02   7.1661088e+01   7.9835975e-01
   2.3292904e-02   2.7292080e-02   1.0276193e-02   2.7884386e-02   6.6650702e+01   7.9214525e-01
   2.4307952e-02   2.7553098e-02   9.7612518e-03   2.7403364e-02   6.2160355e+01   7.9342533e-01
   2.5371394e-02   2.7882584e-02   9.2817630e-03   2.6992018e-02   5.7625206e+01   8.0772961e-01
   2.6490536e-02   2.8273762e-02   8.8446948e-03   2.6632650e-02   5.3416109e+01   8.0425159e-01
   2.7689450e-02   2.8731556e-02   8.4517762e-03   2.6321192e-02   4.8661753e+01   8.0279300e-01
   2.9013926e-02   2.9276746e-02   8.1044982e-03   2.6070776e-02   4.3365532e+01   8.0097964e-01
   3.0514802e-02   2.9932716e-02   7.8047436e-03   2.5897146e-02   3.8388613e+01   7.9409799e-01
   3.2230046e-02   3.0708194e-02   7.5518408e-03   2.5797170e-02   3.3868739e+01   8.0006144e-01
   3.4184398e-02   3.1592992e-02   7.3427380e-03   2.5758680e-02   3.0180115e+01   8.0626797e-01
   3.6391828e-02   3.2560294e-02   7.1713058e-03   2.5771710e-02   2.7026378e+01   8.1285441e-01
   3.8862276e-02   3.3569504e-02   7.0303300e-03   2.5826138e-02   2.3433037e+01   8.0565530e-01
   4.1595998e-02   3.4564284e-02   6.9137340e-03   2.5912830e-02   1.8893511e+01   8.0175586e-01
   4.4572662e-02   3.5483784e-02   6.8174358e-03   2.6014466e-02   1.5898404e+01   7.8787292e-01
   4.7747626e-02   3.6281092e-02   6.7385690e-03   2.6101478e-02   1.3788787e+01   7.8796379e-01
   5.1056644e-02   3.6934612e-02   6.6743830e-03   2.6137040e-02   1.1170331e+01   8.2116896e-01
   5.4423306e-02   3.7455310e-02   6.6258922e-03   2.6092878e-02   1.0157159e+01   8.0663626e-01
   5.7744562e-02   3.7882278e-02   6.5963788e-03   2.5960050e-02   8.8986118e+00   7.9053565e-01
   6.0881526e-02   3.8275230e-02   6.5863390e-03   2.5732724e-02   7.3806258e+00   8.1054011e-01
   6.3666198e-02   3.8690878e-02   6.5929092e-03   2.5407620e-02   6.9115583e+00   8.0670418e-01
   6.5917600e-02   3.9158708e-02   6.6095026e-03   2.4996158e-02   5.9458587e+00   8.0589702e-01
   6.7444018e-02   3.9691436e-02   6.6273486e-03   2.4512720e-02   4.9476068e+00   8.1022794e-01
   6.8078274e-02   4.0291936e-02   6.6384066e-03   2.3965860e-02   4.1587329e+00   8.0895869e-01
   6.7807696e-02   4.0966232e-02   6.6359102e-03   2.3366578e-02   3.9093013e+00   8.2195482e-01
   6.6780790e-02   4.1727916e-02   6.6155298e-03   2.2727986e-02   3.5634778e+00   7.9359473e-01
   6.5183272e-02   4.2568622e-02   6.5773710e-03   2.2062504e-02   3.0845190e+00   7.9170377e-01
   6.3189766e-02   4.3473336e-02   6.5240858e-03   2.1382418e-02   3.1279609e+00   8.1435031e-01
   6.0946216e-02   4.4446578e-02   6.4567076e-03   2.0694220e-02   2.7025447e+00   7.8879892e-01
   5.8574564e-02   4.5505024e-02   6.3753654e-03   1.9992655e-02   2.4440958e+00   8.0705625e-01
   5.6190368e-02   4.6686420e-02   6.2821996e-03   1.9260217e-02   2.1757844e+00   8.0247868e-01
   5.3883020e-02   4.8042206e-02   6.1806456e-03   1.8480199e-02   1.9295772e+00   7.8730551e-01
   5.1716882e-02   4.9609862e-02   6.0747838e-03   1.7647063e-02   2.1783872e+00   7.9764354e-01
   4.9758636e-02   5.1417582e-02   5.9703530e-03   1.6770086e-02   2.1120371e+00   7.9841763e-01
   4.8078612e-02   5.3493992e-02   5.8748248e-03   1.5873366e-02   1.8315429e+00   8.1464254e-01
   4.6734300e-02   5.5868372e-02   5.7962356e-03   1.4983485e-02   1.5835608e+00   7.7971348e-01
   4.5759140e-02   5.8570962e-02   5.7416600e-03   1.4129929e-02   1.6269829e+00   7.7853959e-01
   4.5157614e-02   6.1623948e-02   5.7168384e-03   1.3346044e-02   1.4691487e+00   7.9360422e-01
   4.4900284e-02   6.5016602e-02   5.7258626e-03   1.2657902e-02   1.1211089e+00   7.8823732e-01
   4.4927072e-02   6.8696292e-02   5.7701454e-03   1.2083965e-02   1.1367235e+00   8.0523236e-01
   4.5166036e-02   7.2616472e-02   5.8493102e-03   1.1638134e-02   1.0504389e+00   8.0365970e-01
   4.5534802e-02   7.6740336e-02   5.9638636e-03   1.1329830e-02   1.0262620e+00   8.1597239e-01
   4.5933284e-02   8.1006700e-02   6.1150236e-03   1.1161726e-02   1.0643048e+00   7.8883725e-01
   4.6246156e-02   8.5312486e-02   6.3039382e-03   1.1128612e-02   1.0445691e+00   8.0159557e-01
   4.6369546e-02   8.9493586e-02   6.5336180e-03   1.1219440e-02   1.0735232e+00   8.2787934e-01
   4.6232998e-02   9.3413068e-02   6.8084016e-03   1.1418088e-02   1.0407167e+00   7.8033410e-01
   4.5776420e-02   9.7007312e-02   7.1330324e-03   1.1705451e-02   1.0552397e+00   7.8715118e-01
   4.4984406e-02   1.0019517e-01   7.5140046e-03   1.2057481e-02   1.0366995e+00   7.9120628e-01
   4.3911028e-02   1.0286979e-01   7.9587336e-03   1.2443076e-02   1.0296821e+00   8.0943444e-01
   4.2617360e-02   1.0496155e-01   8.4732904e-03   1.2822389e-02   1.0503004e+00   8.0996267e-01
   4.1155886e-02   1.0645984e-01   9.0619898e-03   1.3154578e-02   1.0281378e+00   7.8440718e-01
   3.9573972e-02   1.0737656e-01   9.7289670e-03   1.3421029e-02   1.0590618e+00   7.9437558e-01
   3.7911340e-02   1.0770533e-01   1.0478548e-02   1.3625868e-02   1.0560264e+00   7.7672161e-01
   3.6208458e-02   1.0739124e-01   1.1312739e-02   1.3778561e-02   1.0388153e+00   8.2241432e-01
   3.4504470e-02   1.0634325e-01   1.2227838e-02   1.3890541e-02   1.0494205e+00   8.0785827e-01
   3.2858020e-02   1.0455943e-01   1.3217598e-02   1.3976170e-02   1.0365317e+00   7.8323165e-01
   3.1337902e-02   1.0216195e-01   1.4281572e-02   1.4045892e-02   1.0259457e+00   8.0702332e-01
   2.9994924e-02   9.9311084e-02   1.5421290e-02   1.4107567e-02   1.0319375e+00   7.7176321e-01
   2.8864910e-02   9.6174230e-02   1.6629040e-02   1.4174233e-02   1.0437375e+00   8.0905469e-01
   2.7971446e-02   9.2885202e-02   1.7885261e-02   1.4254626e-02   1.0293685e+00   7.9848382e-01
   2.7334364e-02   8.9537384e-02   1.9166054e-02   1.4349571e-02   1.0141766e+00   7.9820231e-01
   2.6977840e-02   8.6223802e-02   2.0450584e-02   1.4458009e-02   1.0301992e+00   7.9444672e-01
   2.6925324e-02   8.3013256e-02   2.1712904e-02   1.4573131e-02   1.0362290e+00   7.8797353e-01
   2.7190126e-02   7.9921720e-02   2.2917330e-02   1.4681196e-02   1.0355430e+00   7.9158524e-01
   2.7781034e-02   7.6898764e-02   2.4024026e-02   1.4766040e-02   1.0428610e+00   7.5136155e-01
   2.8714320e-02   7.3836644e-02   2.4991188e-02   1.4812483e-02   1.0379543e+00   8.5037415e-01
   3.0005014e-02   7.0613604e-02   2.5776308e-02   1.4802347e-02   1.0427823e+00   7.7351329e-01
   3.1664360e-02   6.7143106e-02   2.6327792e-02   1.4719720e-02   1.0453185e+00   8.2082357e-01
   3.3714458e-02   6.3415686e-02   2.6603018e-02   1.4558989e-02   1.0401614e+00   8.1793245e-01
   3.6191418e-02   5.9469810e-02   2.6596512e-02   1.4319111e-02   1.0488937e+00   7.7078861e-01
   3.9128198e-02   5.5324862e-02   2.6315986e-02   1.4013075e-02   1.0457658e+00   8.7105514e-01
   4.2545598e-02   5.0977382e-02   2.5771876e-02   1.3668219e-02   1.0545189e+00   6.1185960e-01
   4.6465050e-02   4.6477048e-02   2.4998518e-02   1.3306716e-02   1.0416718e+00   8.4464707e-01
   5.0922230e-02   4.1931390e-02   2.4042506e-02   1.2945040e-02   1.0212194e+00   5.1096844e-01
   5.5963470e-02   3.7433590e-02   2.2944532e-02   1.2599320e-02   1.0533029e+00   6.6484571e-01
   6.1620682e-02   3.3076260e-02   2.1748704e-02   1.2285637e-02   1.0350309e+00   6.0186556e-01
   6.7896024e-02   2.8953040e-02   2.0510236e-02   1.2017203e-02   1.0194862e+00   1.0728488e+00
   7.4757334e-02   2.5124460e-02   1.9281200e-02   1.1798644e-02   1.0485875e+00   1.3058355e+01
   8.2129450e-02   2.1622938e-02   1.8097621e-02   1.1626734e-02   1.0384503e+00   3.4511594e+01
   8.9886446e-02   1.8456980e-02   1.6986687e-02   1.1492465e-02   1.0336592e+00   5.4804376e+01
   9.7825680e-02   1.5627142e-02   1.5973526e-02   1.1384596e-02   1.0495390e+00   7.0961455e+01
   1.0565954e-01   1.3138008e-02   1.5075900e-02   1.1291589e-02   1.0411419e+00   8.3296416e+01
   1.1305246e-01   1.0991223e-02   1.4301680e-02   1.1196687e-02   1.0181947e+00   9.2328077e+01
   1.1967007e-01   9.1808066e-03   1.3653282e-02   1.1087403e-02   1.0428805e+00   9.7631350e+01
   1.2514697e-01   7.6924900e-03   1.3129900e-02   1.0970184e-02   1.0734944e+00   1.0203395e+02
   1.2903326e-01   6.5065038e-03   1.2724583e-02   1.0864721e-02   1.0449771e+00   1.0580096e+02
   1.3095210e-01   5.5996350e-03   1.2422397e-02   1.0792440e-02   1.0349551e+00   1.0848989e+02
   1.3076466e-01   4.9483090e-03   1.2205211e-02   1.0769863e-02   1.0451694e+00   1.1125833e+02
   1.2860304e-01   4.5285966e-03   1.2060459e-02   1.0806749e-02   1.0182825e+00   1.1347256e+02
   1.2486819e-01   4.3144502e-03   1.1981236e-02   1.0907050e-02   1.0255145e+00   1.1537370e+02
   1.2003179e-01   4.2776662e-03   1.1956289e-02   1.1069965e-02   1.0446923e+00   1.1668055e+02
   1.1448732e-01   4.3883628e-03   1.1968113e-02   1.1290852e-02   1.0126604e+00   1.1767917e+02
   1.0860373e-01   4.6168046e-03   1.1998346e-02   1.1560187e-02   1.0242378e+00   1.1864367e+02
   1.0271715e-01   4.9346890e-03   1.2023704e-02   1.1863026e-02   1.0553776e+00   1.1935583e+02
   9.7103880e-02   5.3177344e-03   1.2019301e-02   1.2178311e-02   1.0335378e+00   1.2011526e+02
   9.1971440e-02   5.7454770e-03   1.1969787e-02   1.2480418e-02   1.0260656e+00   1.2054027e+02
   8.7447372e-02   6.2005638e-03   1.1868143e-02   1.2745555e-02   1.0243819e+00   1.2077945e+02
   8.3605130e-02   6.6713894e-03   1.1718259e-02   1.2958885e-02   1.0256081e+00   1.2108243e+02
   8.0480224e-02   7.1515572e-03   1.1533486e-02   1.3113215e-02   1.0469189e+00   1.2133474e+02
   7.8073382e-02   7.6367928e-03   1.1324991e-02   1.3203683e-02   1.0450258e+00   1.2148622e+02
   7.6347580e-02   8.1211976e-03   1.1099536e-02   1.3229610e-02   1.0629846e+00   1.2154520e+02
   7.5224384e-02   8.5975100e-03   1.0863224e-02   1.3195150e-02   1.0716676e+00   1.2165291e+02
   7.4595872e-02   9.0582734e-03   1.0625362e-02   1.3106264e-02   1.0456243e+00   1.2170126e+02
   7.4355490e-02   9.4908446e-03   1.0396367e-02   1.2965325e-02   1.0557642e+00   1.2155987e+02
   7.4422140e-02   9.8764702e-03   1.0183103e-02   1.2770668e-02   1.0563731e+00   1.2127934e+02
   7.4715062e-02   1.0200139e-02   9.9895024e-03   1.2525382e-02   1.0456804e+00   1.2098818e+02
   7.5168232e-02   1.0453747e-02   9.8160548e-03   1.2234802e-02   1.0423547e+00   1.2061692e+02
   7.5760620e-02   1.0626980e-02   9.6593904e-03   1.1900134e-02   1.0473434e+00   1.2011999e+02
   7.6461714e-02   1.0715467e-02   9.5133508e-03   1.1525992e-02   1.0622961e+00   1.1946250e+02
   7.7225280e-02   1.0731196e-02   9.3701672e-03   1.1124738e-02   1.0493686e+00   1.1848628e+02
   7.7999740e-02   1.0690514e-02   9.2264618e-03   1.0709700e-02   1.0663181e+00   1.1749931e+02
   7.8704526e-02   1.0607909e-02   9.0898066e-03   1.0290545e-02   1.0706906e+00   1.1645092e+02
   7.9268052e-02   1.0497668e-02   8.9770918e-03   9.8780328e-03   1.0421974e+00   1.1509968e+02
   7.9635936e-02   1.0374380e-02   8.9064092e-03   9.4886642e-03   1.0443262e+00   1.1361777e+02
   7.9782394e-02   1.0252019e-02   8.8945812e-03   9.1417130e-03   1.0455367e+00   1.1185022e+02
   7.9716486e-02   1.0140170e-02   8.9596710e-03   8.8547640e-03   1.0479699e+00   1.0997092e+02
   7.9420194e-02   1.0043636e-02   9.1187120e-03   8.6401652e-03   1.0371757e+00   1.0776452e+02
   7.8873602e-02   9.9652650e-03   9.3841958e-03   8.5041598e-03   1.0394991e+00   1.0534560e+02
   7.8085700e-02   9.9082984e-03   9.7645134e-03   8.4481760e-03   1.0504663e+00   1.0303714e+02
   7.7101706e-02   9.8714282e-03   1.0265102e-02   8.4685684e-03   1.0394908e+00   1.0003841e+02
   7.6015444e-02   9.8489384e-03   1.0887344e-02   8.5609926e-03   1.0519120e+00   9.6927779e+01
   7.4898736e-02   9.8381896e-03   1.1629852e-02   8.7290880e-03   1.0335302e+00   9.3097026e+01
   7.3774538e-02   9.8362294e-03   1.2492428e-02   8.9822446e-03   1.0169980e+00   8.9025534e+01
   7.2633550e-02   9.8338034e-03   1.3474569e-02   9.3269748e-03   1.0484377e+00   8.6041688e+01
   7.1444248e-02   9.8176582e-03   1.4568385e-02   9.7660564e-03   1.0413305e+00   8.1930789e+01
   7.0188264e-02   9.7766388e-03   1.5758324e-02   1.0298654e-02   1.0418829e+00   7.7407254e+01
   6.8883300e-02   9.7024680e-03   1.7024907e-02   1.0920458e-02   1.0515324e+00   7.3046316e+01
   6.7567466e-02   9.5874408e-03   1.8342340e-02   1.1625440e-02   1.0405857e+00   6.8767353e+01
   6.6247074e-02   9.4275154e-03   1.9673844e-02   1.2403932e-02   1.0447509e+00   6.4872432e+01
   6.4896820e-02   9.2236598e-03   2.0968792e-02   1.3238901e-02   1.0235690e+00   6.0116508e+01
   6.3515286e-02   8.9812568e-03   2.2163690e-02   1.4103583e-02   1.0212716e+00   5.6044387e+01
   6.2133106e-02   8.7104986e-03   2.3184616e-02   1.4968318e-02   1.0466796e+00   5.1026627e+01
   6.0769150e-02   8.4213524e-03   2.3961544e-02   1.5805279e-02   1.0365181e+00   4.5149271e+01
   5.9412614e-02   8.1178668e-03   2.4428600e-02   1.6584300e-02   1.0372590e+00   4.1410043e+01
   5.8059136e-02   7.7989716e-03   2.4515412e-02   1.7272959e-02   1.0486624e+00   3.7525034e+01
   5.6715458e-02   7.4634004e-03   2.4192402e-02   1.7837489e-02   1.0433457e+00   3.3250715e+01
   5.5384786e-02   7.1142612e-03   2.3496586e-02   1.8252351e-02   1.0471131e+00   2.8850396e+01
   5.4076304e-02   6.7575928e-03   2.2504104e-02   1.8502463e-02   1.0504059e+00   2.5036065e+01
   5.2792694e-02   6.4001884e-03   2.1306562e-02   1.8578635e-02   1.0431926e+00   2.2914386e+01
   5.1525976e-02   6.0505904e-03   1.9983603e-02   1.8491497e-02   1.0500417e+00   2.0091546e+01
   5.0270394e-02   5.7149646e-03   1.8594947e-02   1.8258024e-02   1.0523280e+00   1.6137412e+01
   4.9028132e-02   5.3941886e-03   1.7187162e-02   1.7891181e-02   1.0449830e+00   1.2563536e+01
   4.7802264e-02   5.0875612e-03   1.5794943e-02   1.7431025e-02   1.0589886e+00   1.1081796e+01
   4.6595230e-02   4.7963114e-03   1.4448512e-02   1.6935633e-02   1.0554921e+00   9.9991627e+00
   4.5427300e-02   4.5237726e-03   1.3174639e-02   1.6452572e-02   1.0463261e+00   7.8188969e+00
   4.4322216e-02   4.2729254e-03   1.1991150e-02   1.6018925e-02   1.0401340e+00   6.5750185e+00
   4.3288118e-02   4.0450070e-03   1.0905393e-02   1.5665939e-02   1.0317065e+00   5.5932274e+00
   4.2321518e-02   3.8405256e-03   9.9201946e-03   1.5423384e-02   1.0438829e+00   4.6607465e+00
   4.1410672e-02   3.6608170e-03   9.0385998e-03   1.5315200e-02   1.0558920e+00   4.2611234e+00
   4.0563178e-02   3.5075738e-03   8.2615016e-03   1.5359672e-02   1.0730003e+00   3.6274618e+00
   3.9817590e-02   3.3814550e-03   7.5866742e-03   1.5575461e-02   1.0566517e+00   3.1956487e+00
   3.9211548e-02   3.2820174e-03   7.0107702e-03   1.5977054e-02   1.0494236e+00   3.0866055e+00
   3.8760680e-02   3.2076878e-03   6.5318914e-03   1.6569400e-02   1.0548769e+00   2.9201220e+00
   3.8459322e-02   3.1559886e-03   6.1491840e-03   1.7348007e-02   1.0420741e+00   2.8513479e+00
   3.8280458e-02   3.1252070e-03   5.8607780e-03   1.8302532e-02   1.0417333e+00   2.7984861e+00
   3.8189152e-02   3.1150024e-03   5.6638142e-03   1.9415028e-02   1.0477027e+00   2.5846341e+00
   3.8174534e-02   3.1239598e-03   5.5554132e-03   2.0656562e-02   1.0749002e+00   2.6388761e+00
   3.8251244e-02   3.1501748e-03   5.5333858e-03   2.1984858e-02   1.0579654e+00   2.8511762e+00
   3.8449736e-02   3.1953572e-03   5.5950058e-03   2.3342898e-02   1.0425196e+00   2.6550176e+00
   3.8806562e-02   3.2640046e-03   5.7376624e-03   2.4670880e-02   1.0494632e+00   2.3254928e+00
   3.9341020e-02   3.3598238e-03   5.9595588e-03   2.5909780e-02   1.0428693e+00   2.3815369e+00
   4.0055026e-02   3.4850154e-03   6.2578374e-03   2.6995294e-02   1.0343864e+00   2.3606712e+00
   4.0936286e-02   3.6412354e-03   6.6328226e-03   2.7873662e-02   1.0172272e+00   1.9304153e+00
   4.1985064e-02   3.8305808e-03   7.0895530e-03   2.8525018e-02   1.0508461e+00   1.7841407e+00
   4.3239258e-02   4.0545784e-03   7.6336234e-03   2.8959058e-02   1.0418666e+00   1.8224964e+00
   4.4730388e-02   4.3127988e-03   8.2713376e-03   2.9190922e-02   1.0246958e+00   1.8716207e+00
   4.6459848e-02   4.6035498e-03   9.0092168e-03   2.9240678e-02   1.0688976e+00   2.2151035e+00
   4.8415510e-02   4.9242232e-03   9.8568166e-03   2.9137224e-02   1.0683547e+00   2.4867956e+00
   5.0574556e-02   5.2707390e-03   1.0826409e-02   2.8910082e-02   1.0605460e+00   2.5704975e+00
   5.2896982e-02   5.6366026e-03   1.1932415e-02   2.8595504e-02   1.0396326e+00   2.4755544e+00
   5.5322704e-02   6.0122108e-03   1.3201155e-02   2.8236106e-02   1.0313398e+00   2.2422046e+00
   5.7805484e-02   6.3866590e-03   1.4664217e-02   2.7875876e-02   1.0543612e+00   2.1423863e+00
   6.0326976e-02   6.7478202e-03   1.6346053e-02   2.7559810e-02   1.0529834e+00   2.1011831e+00
   6.2869856e-02   7.0795118e-03   1.8265179e-02   2.7319272e-02   1.0496848e+00   2.0181826e+00
   6.5406310e-02   7.3622444e-03   2.0438530e-02   2.7168030e-02   1.0412272e+00   1.9968152e+00
   6.7878674e-02   7.5790550e-03   2.2887736e-02   2.7116266e-02   1.0312736e+00   2.0227810e+00
   7.0246910e-02   7.7291482e-03   2.5629934e-02   2.7169648e-02   1.0343184e+00   1.8351907e+00
   7.2567904e-02   7.8341972e-03   2.8668254e-02   2.7338904e-02   1.0501198e+00   1.6540522e+00
   7.4944272e-02   7.9226886e-03   3.1989328e-02   2.7654738e-02   1.0500372e+00   1.6225175e+00
   7.7453448e-02   8.0190300e-03   3.5557058e-02   2.8148202e-02   1.0383890e+00   1.5750223e+00
   8.0133062e-02   8.1459450e-03   3.9323126e-02   2.8832206e-02   1.0280911e+00   1.6364857e+00
   8.2979702e-02   8.3236950e-03   4.3220674e-02   2.9707420e-02   1.0380527e+00   1.5574372e+00
   8.5974496e-02   8.5701520e-03   4.7159690e-02   3.0776020e-02   1.0277089e+00   1.3880597e+00
   8.9089194e-02   8.9021636e-03   5.1039282e-02   3.2040210e-02   1.0341164e+00   1.4168723e+00
   9.2304020e-02   9.3324002e-03   5.4736522e-02   3.3497012e-02   1.0381375e+00   1.4039130e+00
   9.5634538e-02   9.8669288e-03   5.8104282e-02   3.5137354e-02   9.8724908e-01   1.3347051e+00
   9.9096082e-02   1.0505107e-02   6.0959754e-02   3.6936908e-02   1.0568793e+00   1.3336037e+00
   1.0267175e-01   1.1239022e-02   6.3114166e-02   3.8854128e-02   1.0220033e+00   1.2645041e+00
   1.0629598e-01   1.2054055e-02   6.4428348e-02   4.0833384e-02   1.0426256e+00   1.2621103e+00
   1.0985604e-01   1.2929319e-02   6.4841260e-02   4.2811690e-02   1.0519077e+00   1.2082709e+00
   1.1322409e-01   1.3841880e-02   6.4448558e-02   4.4716272e-02   9.6869174e-01   8.6274192e-01
   1.1625344e-01   1.4771830e-02   6.3450168e-02   4.6487070e-02   1.0931218e+00   7.3476178e-01
   1.1883341e-01   1.5702254e-02   6.2021852e-02   4.8108254e-02   9.6050681e-01   8.0538841e-01
   1.2095290e-01   1.6617392e-02   6.0318120e-02   4.9570410e-02   1.1085409e+00   7.8860741e-01
   1.2263594e-01   1.7498912e-02   5.8468474e-02   5.0875152e-02   9.4582387e-01   8.0764321e-01
   1.2389330e-01   1.8331378e-02   5.6569372e-02   5.2085842e-02   8.7033962e-01   7.9558995e-01
   1.2471992e-01   1.9102837e-02   5.4691678e-02   5.3290980e-02   9.4209431e-01   7.8622901e-01
   1.2510522e-01   1.9796496e-02   5.2867622e-02   5.4556672e-02   5.8579234e-01   8.0242255e-01
   1.2506908e-01   2.0398160e-02   5.1095932e-02   5.5953786e-02   1.1107717e+00   8.0745801e-01
   1.2466354e-01   2.0896956e-02   4.9365390e-02   5.7574282e-02   4.5986011e-01   8.0038809e-01
   1.2396248e-01   2.1281550e-02   4.7671130e-02   5.9483222e-02   1.1481155e+01   7.7446446e-01
   1.2306984e-01   2.1548176e-02   4.6016764e-02   6.1697146e-02   4.0607367e+01   7.8125365e-01
   1.2209609e-01   2.1703262e-02   4.4431846e-02   6.4203068e-02   6.5596357e+01   7.9955078e-01
   1.2108712e-01   2.1756994e-02   4.2955396e-02   6.6960086e-02   8.1279763e+01   7.9135663e-01
   1.1998107e-01   2.1713926e-02   4.1616356e-02   6.9885194e-02   9.3641130e+01   7.7064322e-01
   1.1863948e-01   2.1581298e-02   4.0454670e-02   7.2835954e-02   1.0123802e+02   7.6110813e-01
   1.1691580e-01   2.1379350e-02   3.9507514e-02   7.5611160e-02   1.0663153e+02   7.7291726e-01
   1.1469664e-01   2.1130456e-02   3.8799370e-02   7.7988574e-02   1.1021815e+02   7.9201772e-01
   1.1195567e-01   2.0861126e-02   3.8338454e-02   7.9768762e-02   1.1265393e+02   7.9560510e-01
   1.0878289e-01   2.0613256e-02   3.8101654e-02   8.0718900e-02   1.1463087e+02   7.8690815e-01
   1.0527363e-01   2.0431126e-02   3.8039226e-02   8.0570498e-02   1.1608238e+02   7.8537310e-01
   1.0147573e-01   2.0350660e-02   3.8075246e-02   7.9188982e-02   1.1760499e+02   7.8574056e-01
   9.7439296e-02   2.0406786e-02   3.8116340e-02   7.6633842e-02   1.1856723e+02   7.8782774e-01
   9.3219840e-02   2.0632274e-02   3.8059550e-02   7.3107742e-02   1.1934869e+02   7.7589774e-01
   8.8898740e-02   2.1055556e-02   3.7819974e-02   6.8882952e-02   1.1991118e+02   7.6749494e-01
   8.4575822e-02   2.1703078e-02   3.7361456e-02   6.4224580e-02   1.2031451e+02   7.7786391e-01
   8.0318578e-02   2.2596290e-02   3.6667604e-02   5.9396564e-02   1.2076322e+02   7.7232684e-01
   7.6148752e-02   2.3747548e-02   3.5733538e-02   5.4640160e-02   1.2097075e+02   7.9470493e-01
   7.2039918e-02   2.5149668e-02   3.4573794e-02   5.0141948e-02   1.2120339e+02   8.0711471e-01
   6.7927594e-02   2.6774448e-02   3.3207112e-02   4.6042738e-02   1.2128480e+02   7.7811766e-01
   6.3750784e-02   2.8576532e-02   3.1667576e-02   4.2439310e-02   1.2122770e+02   7.7336523e-01
   5.9477562e-02   3.0487482e-02   3.0010352e-02   3.9389058e-02   1.2125471e+02   7.8506442e-01
   5.5107874e-02   3.2425078e-02   2.8303886e-02   3.6912266e-02   1.2126799e+02   7.9251279e-01
   5.0717552e-02   3.4298936e-02   2.6616024e-02   3.4993780e-02   1.2123097e+02   7.9839822e-01
   4.6448316e-02   3.6008112e-02   2.4995214e-02   3.3589224e-02   1.2119048e+02   7.9727563e-01
   4.2429542e-02   3.7443080e-02   2.3470460e-02   3.2634432e-02   1.2118267e+02   7.8503408e-01
   3.8761222e-02   3.8496514e-02   2.2053658e-02   3.2047650e-02   1.2113230e+02   7.8849252e-01
   3.5516104e-02   3.9102846e-02   2.0747848e-02   3.1743326e-02   1.2104283e+02   8.0577802e-01
   3.2740264e-02   3.9257966e-02   1.9554938e-02   3.1645932e-02   1.2086244e+02   8.1297061e-01
   3.0460548e-02   3.9007668e-02   1.8472272e-02   3.1683530e-02   1.2064516e+02   8.0829183e-01
   2.8686366e-02   3.8411754e-02   1.7493548e-02   3.1800846e-02   1.2018248e+02   7.9566254e-01
   2.7416190e-02   3.7507550e-02   1.6610004e-02   3.1965590e-02   1.1950673e+02   7.9191949e-01
   2.6633302e-02   3.6329280e-02   1.5807961e-02   3.2151348e-02   1.1887037e+02   8.0655494e-01
   2.6306316e-02   3.4927586e-02   1.5068580e-02   3.2332230e-02   1.1805780e+02   8.0666776e-01
   2.6391028e-02   3.3369654e-02   1.4376552e-02   3.2493130e-02   1.1726227e+02   8.0793002e-01
   2.6828900e-02   3.1734084e-02   1.3723502e-02   3.2630714e-02   1.1616523e+02   8.1542118e-01
   2.7548568e-02   3.0084786e-02   1.3105218e-02   3.2740414e-02   1.1489524e+02   7.8788253e-01
   2.8463524e-02   2.8466784e-02   1.2522705e-02   3.2816888e-02   1.1377968e+02   8.0024906e-01
   2.9475524e-02   2.6925456e-02   1.1974639e-02   3.2849428e-02   1.1234302e+02   8.2271248e-01
   3.0476482e-02   2.5510246e-02   1.1455293e-02   3.2808796e-02   1.1080479e+02   7.8982415e-01
   3.1357492e-02   2.4261038e-02   1.0960125e-02   3.2659610e-02   1.0861037e+02   7.9746693e-01
   3.2018418e-02   2.3201442e-02   1.0489220e-02   3.2376320e-02   1.0579417e+02   8.0796095e-01
   3.2370188e-02   2.2343134e-02   1.0051144e-02   3.1946614e-02   1.0289233e+02   8.0971572e-01
   3.2359342e-02   2.1683370e-02   9.6574364e-03   3.1383594e-02   9.9345209e+01   8.1370786e-01
   3.1995592e-02   2.1201836e-02   9.3181582e-03   3.0732758e-02   9.5663435e+01   8.0209846e-01
   3.1343310e-02   2.0859864e-02   9.0406902e-03   3.0044960e-02   9.2107764e+01   8.1495652e-01
   3.0478916e-02   2.0612848e-02   8.8282378e-03   2.9345968e-02   8.8554674e+01   7.9724391e-01
   2.9474808e-02   2.0430010e-02   8.6813702e-03   2.8634670e-02   8.5189267e+01   7.9546311e-01
   2.8408356e-02   2.0298050e-02   8.5951784e-03   2.7891260e-02   8.0824255e+01   8.0290443e-01
   2.7345764e-02   2.0231810e-02   8.5613148e-03   2.7087474e-02   7.6309104e+01   7.9824975e-01
   2.6336950e-02   2.0274196e-02   8.5695638e-03   2.6203708e-02   7.2957342e+01   8.2394706e-01
   2.5426204e-02   2.0471786e-02   8.6051630e-03   2.5242206e-02   6.8451721e+01   8.0439416e-01
   2.4652848e-02   2.0860508e-02   8.6499764e-03   2.4228622e-02   6.3674538e+01   8.1303410e-01
   2.4046876e-02   2.1456648e-02   8.6830418e-03   2.3207646e-02   5.9557749e+01   8.2458802e-01
   2.3627850e-02   2.2253822e-02   8.6847462e-03   2.2226554e-02   5.5370730e+01   7.8098090e-01
   2.3413370e-02   2.3221058e-02   8.6376644e-03   2.1319434e-02   5.1938585e+01   7.8462847e-01
   2.3422214e-02   2.4313012e-02   8.5311096e-03   2.0509710e-02   4.7972452e+01   8.0809266e-01
   2.3670008e-02   2.5472348e-02   8.3676806e-03   1.9813190e-02   4.3730653e+01   8.2240799e-01
   2.4169126e-02   2.6621548e-02   8.1560772e-03   1.9239991e-02   3.9485141e+01   8.1561913e-01
   2.4930232e-02   2.7709334e-02   7.9084552e-03   1.8794619e-02   3.5621547e+01   8.1238130e-01
   2.5961846e-02   2.8729052e-02   7.6388862e-03   1.8476521e-02   3.2575684e+01   8.0601543e-01
   2.7267282e-02   2.9689708e-02   7.3605474e-03   1.8281977e-02   2.9534077e+01   7.9520612e-01
   2.8838164e-02   3.0605682e-02   7.0864836e-03   1.8199611e-02   2.6886244e+01   8.3196734e-01
   3.0654764e-02   3.1488492e-02   6.8259642e-03   1.8215738e-02   2.3427555e+01   8.2518799e-01
   3.2692148e-02   3.2361648e-02   6.5842530e-03   1.8315632e-02   1.9902146e+01   7.8324746e-01
   3.4914688e-02   3.3269892e-02   6.3645614e-03   1.8476306e-02   1.7209326e+01   7.8245062e-01
   3.7268818e-02   3.4269060e-02   6.1689094e-03   1.8666562e-02   1.4365718e+01   8.0456678e-01
   3.9689926e-02   3.5407052e-02   5.9986406e-03   1.8851919e-02   1.1860485e+01   8.1627331e-01
   4.2114698e-02   3.6700172e-02   5.8527946e-03   1.9004233e-02   1.0061371e+01   8.0766604e-01
   4.4471006e-02   3.8127222e-02   5.7284986e-03   1.9105922e-02   9.5758396e+00   8.1397803e-01
   4.6669456e-02   3.9643200e-02   5.6230884e-03   1.9150761e-02   9.2184402e+00   8.0102394e-01
   4.8620786e-02   4.1210622e-02   5.5326742e-03   1.9136235e-02   8.0552304e+00   8.0504755e-01
   5.0227826e-02   4.2791842e-02   5.4498238e-03   1.9055529e-02   6.6067093e+00   8.2421096e-01
   5.1385998e-02   4.4332158e-02   5.3675056e-03   1.8898717e-02   5.2876012e+00   7.9339116e-01
   5.1984004e-02   4.5767900e-02   5.2828448e-03   1.8649897e-02   5.1300582e+00   8.0421356e-01
   5.1906672e-02   4.7021154e-02   5.1959048e-03   1.8298163e-02   5.2523644e+00   8.1226630e-01
   5.1129260e-02   4.8028688e-02   5.1084202e-03   1.7846139e-02   5.1102649e+00   8.0337113e-01
   4.9750248e-02   4.8783434e-02   5.0229810e-03   1.7304386e-02   4.4795994e+00   8.0357727e-01
   4.7918508e-02   4.9334404e-02   4.9427114e-03   1.6689399e-02   3.5225139e+00   7.7809944e-01
   4.5793022e-02   4.9751820e-02   4.8697832e-03   1.6017565e-02   3.2689244e+00   7.9707197e-01
   4.3515574e-02   5.0097408e-02   4.8045068e-03   1.5307713e-02   2.7693775e+00   8.0630451e-01
   4.1197776e-02   5.0442756e-02   4.7456536e-03   1.4584220e-02   2.5152422e+00   8.0843490e-01
   3.8930718e-02   5.0880966e-02   4.6916814e-03   1.3874502e-02   2.6413658e+00   8.1098383e-01
   3.6792966e-02   5.1522898e-02   4.6435266e-03   1.3205619e-02   2.2457688e+00   7.9969308e-01
   3.4847638e-02   5.2494900e-02   4.6026578e-03   1.2597691e-02   2.1040534e+00   8.1979905e-01
   3.3131660e-02   5.3906122e-02   4.5692338e-03   1.2067060e-02   2.0276367e+00   8.1386337e-01
   3.1657440e-02   5.5824624e-02   4.5434236e-03   1.1626275e-02   1.8926785e+00   7.9553599e-01
   3.0414350e-02   5.8272980e-02   4.5244464e-03   1.1284846e-02   1.7097184e+00   7.8129275e-01
   2.9374690e-02   6.1231060e-02   4.5108238e-03   1.1053996e-02   1.6162792e+00   8.0886769e-01
   2.8507694e-02   6.4648876e-02   4.5013640e-03   1.0941795e-02   1.6146335e+00   8.2725253e-01
   2.7779068e-02   6.8441536e-02   4.4954818e-03   1.0953531e-02   1.1734389e+00   7.8817083e-01
   2.7155380e-02   7.2491554e-02   4.4939300e-03   1.1093560e-02   1.0076923e+00   8.0167439e-01
   2.6611348e-02   7.6654664e-02   4.4980406e-03   1.1362904e-02   1.0692884e+00   8.1155938e-01
   2.6118950e-02   8.0771126e-02   4.5093066e-03   1.1758545e-02   1.0206069e+00   7.9643173e-01
   2.5649334e-02   8.4703174e-02   4.5302284e-03   1.2273136e-02   1.0401853e+00   7.9516777e-01
   2.5183132e-02   8.8333780e-02   4.5639384e-03   1.2896216e-02   9.9543764e-01   8.0025159e-01
   2.4712190e-02   9.1519366e-02   4.6132308e-03   1.3612921e-02   1.0476904e+00   7.9796343e-01
   2.4241738e-02   9.4081172e-02   4.6803936e-03   1.4402961e-02   1.0606592e+00   7.9033644e-01
   2.3778438e-02   9.5918580e-02   4.7669970e-03   1.5238729e-02   1.0237611e+00   7.9700412e-01
   2.3322380e-02   9.7089512e-02   4.8739618e-03   1.6083998e-02   1.0473126e+00   7.8493280e-01
   2.2877286e-02   9.7712554e-02   5.0021358e-03   1.6896832e-02   1.0339791e+00   7.9352647e-01
   2.2455114e-02   9.7878108e-02   5.1524638e-03   1.7634079e-02   1.0476137e+00   7.6674995e-01
   2.2074668e-02   9.7627716e-02   5.3249260e-03   1.8251925e-02   1.0409506e+00   7.7061859e-01
   2.1762788e-02   9.6965750e-02   5.5191056e-03   1.8702706e-02   1.0474298e+00   8.0868700e-01
   2.1551722e-02   9.5911042e-02   5.7369638e-03   1.8953807e-02   1.0501024e+00   7.9005629e-01
   2.1474884e-02   9.4502830e-02   5.9817836e-03   1.8992992e-02   1.0098271e+00   8.2523979e-01
   2.1567466e-02   9.2771628e-02   6.2559528e-03   1.8809089e-02   1.0255357e+00   7.8691031e-01
   2.1864678e-02   9.0739092e-02   6.5609442e-03   1.8411765e-02   1.0402094e+00   7.9024766e-01
   2.2398748e-02   8.8433410e-02   6.8967996e-03   1.7843293e-02   1.0342139e+00   7.8036930e-01
   2.3199584e-02   8.5875606e-02   7.2621520e-03   1.7153941e-02   1.0388299e+00   7.6378243e-01
   2.4296120e-02   8.3042096e-02   7.6538438e-03   1.6393786e-02   1.0362858e+00   8.2373839e-01
   2.5718412e-02   7.9870976e-02   8.0672908e-03   1.5610643e-02   1.0160155e+00   7.3837490e-01
   2.7501744e-02   7.6337102e-02   8.4968928e-03   1.4843513e-02   1.0229575e+00   8.2935109e-01
   2.9684358e-02   7.2475274e-02   8.9329098e-03   1.4121237e-02   1.0564156e+00   7.6366483e-01
   3.2300152e-02   6.8326798e-02   9.3597386e-03   1.3464384e-02   1.0222271e+00   8.1457752e-01
   3.5385318e-02   6.3934222e-02   9.7612150e-03   1.2891357e-02   1.0124483e+00   8.0604333e-01
   3.8978942e-02   5.9354944e-02   1.0125184e-02   1.2422131e-02   1.0587227e+00   6.2178928e-01
   4.3107356e-02   5.4664902e-02   1.0439518e-02   1.2073931e-02   1.0386688e+00   8.0666397e-01
   4.7779692e-02   4.9968610e-02   1.0694262e-02   1.1856133e-02   1.0195230e+00   3.9058546e-01
   5.2989666e-02   4.5372370e-02   1.0886985e-02   1.1770821e-02   1.0325106e+00   8.0867754e-01
   5.8707204e-02   4.0956588e-02   1.1017880e-02   1.1816903e-02   1.0247275e+00   2.9151788e-01
   6.4863776e-02   3.6769350e-02   1.1091812e-02   1.1992759e-02   1.0316039e+00   2.7451522e+00
   7.1354698e-02   3.2819310e-02   1.1124067e-02   1.2296008e-02   1.0462277e+00   1.8022869e+01
   7.8050250e-02   2.9102776e-02   1.1131832e-02   1.2722058e-02   1.0427622e+00   3.9296441e+01
   8.4815558e-02   2.5635884e-02   1.1128185e-02   1.3261917e-02   1.0424407e+00   5.7766885e+01
   9.1526114e-02   2.2440072e-02   1.1128486e-02   1.3899646e-02   1.0462048e+00   7.2662154e+01
   9.8035250e-02   1.9530303e-02   1.1149253e-02   1.4615506e-02   1.0458268e+00   8.3754220e+01
   1.0414147e-01   1.6918984e-02   1.1200947e-02   1.5389575e-02   1.0345448e+00   9.1068387e+01
   1.0961632e-01   1.4605696e-02   1.1285063e-02   1.6198462e-02   1.0242477e+00   9.5525651e+01
   1.1425691e-01   1.2575751e-02   1.1394659e-02   1.7022437e-02   1.0306393e+00   9.9594727e+01
   1.1784406e-01   1.0816832e-02   1.1522031e-02   1.7848433e-02   1.0224101e+00   1.0298650e+02
   1.2013990e-01   9.3224458e-03   1.1659960e-02   1.8656364e-02   1.0118007e+00   1.0582550e+02
   1.2104938e-01   8.0801818e-03   1.1795292e-02   1.9412271e-02   1.0203948e+00   1.0857459e+02
   1.2065115e-01   7.0717438e-03   1.1906886e-02   2.0072212e-02   1.0190182e+00   1.1075347e+02
   1.1912099e-01   6.2817054e-03   1.1969612e-02   2.0596222e-02   1.0187164e+00   1.1293392e+02
   1.1671309e-01   5.6961590e-03   1.1963874e-02   2.0947852e-02   1.0242728e+00   1.1469831e+02
   1.1368918e-01   5.2978042e-03   1.1875395e-02   2.1094038e-02   1.0173938e+00   1.1597517e+02
   1.1024904e-01   5.0692324e-03   1.1697010e-02   2.1024578e-02   1.0221431e+00   1.1698373e+02
   1.0653807e-01   4.9949732e-03   1.1437703e-02   2.0745870e-02   1.0386277e+00   1.1761061e+02
   1.0270113e-01   5.0600832e-03   1.1116181e-02   2.0279660e-02   1.0373678e+00   1.1807315e+02
   9.8903758e-02   5.2493076e-03   1.0755673e-02   1.9671570e-02   1.0339174e+00   1.1845006e+02
   9.5275410e-02   5.5452838e-03   1.0382057e-02   1.8975103e-02   1.0318236e+00   1.1886501e+02
   9.1900330e-02   5.9308320e-03   1.0015496e-02   1.8244876e-02   1.0398159e+00   1.1919815e+02
   8.8879874e-02   6.3907764e-03   9.6695528e-03   1.7530722e-02   1.0495389e+00   1.1934822e+02
   8.6312928e-02   6.9102508e-03   9.3522276e-03   1.6867959e-02   1.0319264e+00   1.1941539e+02
   8.4240350e-02   7.4752090e-03   9.0670588e-03   1.6278859e-02   1.0333799e+00   1.1942486e+02
   8.2645240e-02   8.0708868e-03   8.8161602e-03   1.5774692e-02   1.0514399e+00   1.1933200e+02
   8.1461638e-02   8.6792158e-03   8.5993928e-03   1.5356586e-02   1.0465728e+00   1.1916912e+02
   8.0586476e-02   9.2790060e-03   8.4152336e-03   1.5014645e-02   1.0444662e+00   1.1895815e+02
   7.9892648e-02   9.8459500e-03   8.2623498e-03   1.4734510e-02   1.0559582e+00   1.1864773e+02
   7.9259044e-02   1.0354199e-02   8.1392130e-03   1.4506074e-02   1.0665953e+00   1.1819642e+02
   7.8599500e-02   1.0779627e-02   8.0451544e-03   1.4321393e-02   1.0618344e+00   1.1743426e+02
   7.7866086e-02   1.1110459e-02   7.9807940e-03   1.4171330e-02   1.0468581e+00   1.1645230e+02
   7.7030530e-02   1.1349998e-02   7.9468114e-03   1.4048958e-02   1.0474256e+00   1.1543002e+02
   7.6065142e-02   1.1503957e-02   7.9435746e-03   1.3952741e-02   1.0479919e+00   1.1434821e+02
   7.4955608e-02   1.1578958e-02   7.9746338e-03   1.3879261e-02   1.0497149e+00   1.1306788e+02
   7.3705624e-02   1.1580018e-02   8.0457672e-03   1.3821232e-02   1.0551348e+00   1.1156932e+02
   7.2342696e-02   1.1506791e-02   8.1592664e-03   1.3772322e-02   1.0449177e+00   1.0982673e+02
   7.0904290e-02   1.1357149e-02   8.3152796e-03   1.3724653e-02   1.0643006e+00   1.0789885e+02
   6.9394464e-02   1.1124523e-02   8.5128570e-03   1.3666019e-02   1.0803807e+00   1.0587909e+02
   6.7793640e-02   1.0807477e-02   8.7495708e-03   1.3576719e-02   1.0627256e+00   1.0365922e+02
   6.6112472e-02   1.0418740e-02   9.0228778e-03   1.3439458e-02   1.0533656e+00   1.0144032e+02
   6.4415094e-02   9.9783384e-03   9.3306902e-03   1.3250415e-02   1.0427884e+00   9.8676918e+01
   6.2790048e-02   9.5143820e-03   9.6732484e-03   1.3011561e-02   1.0528887e+00   9.5378478e+01
   6.1320098e-02   9.0576136e-03   1.0050105e-02   1.2729347e-02   1.0734376e+00   9.1809061e+01
   6.0058754e-02   8.6288798e-03   1.0458313e-02   1.2414389e-02   1.0560303e+00   8.8078827e+01
   5.9027272e-02   8.2402072e-03   1.0895783e-02   1.2082690e-02   1.0417722e+00   8.5027432e+01
   5.8229244e-02   7.8988150e-03   1.1359579e-02   1.1761109e-02   1.0612353e+00   8.1317528e+01
   5.7638166e-02   7.6081404e-03   1.1842793e-02   1.1478240e-02   1.0609532e+00   7.6900482e+01
   5.7218508e-02   7.3683140e-03   1.2336242e-02   1.1257430e-02   1.0637525e+00   7.2778450e+01
   5.6949042e-02   7.1754996e-03   1.2829379e-02   1.1117408e-02   1.0696672e+00   6.8906828e+01
   5.6818100e-02   7.0256936e-03   1.3305356e-02   1.1072462e-02   1.0517786e+00   6.5185313e+01
   5.6829526e-02   6.9170852e-03   1.3738638e-02   1.1131863e-02   1.0508597e+00   6.0489581e+01
   5.6980380e-02   6.8450692e-03   1.4099403e-02   1.1297470e-02   1.0489994e+00   5.6315056e+01
   5.7240024e-02   6.8025944e-03   1.4363679e-02   1.1563758e-02   1.0476076e+00   5.1366308e+01
   5.7558162e-02   6.7832550e-03   1.4514112e-02   1.1918599e-02   1.0522717e+00   4.5701326e+01
   5.7907690e-02   6.7794916e-03   1.4529816e-02   1.2344734e-02   1.0577918e+00   4.2222623e+01
   5.8304770e-02   6.7819368e-03   1.4399402e-02   1.2820731e-02   1.0726768e+00   3.7766746e+01
   5.8755542e-02   6.7793150e-03   1.4135913e-02   1.3319403e-02   1.0633726e+00   3.3464599e+01
   5.9237732e-02   6.7602018e-03   1.3769616e-02   1.3809798e-02   1.0312103e+00   2.9798052e+01
   5.9711634e-02   6.7154562e-03   1.3342436e-02   1.4263644e-02   1.0371521e+00   2.5702498e+01
   6.0118404e-02   6.6359876e-03   1.2898476e-02   1.4657533e-02   1.0578485e+00   2.3211800e+01
   6.0401404e-02   6.5145196e-03   1.2475986e-02   1.4971615e-02   1.0520900e+00   2.0412885e+01
   6.0531164e-02   6.3525610e-03   1.2109876e-02   1.5189406e-02   1.0556033e+00   1.6817570e+01
   6.0519422e-02   6.1590696e-03   1.1830409e-02   1.5298095e-02   1.0526676e+00   1.3060279e+01
   6.0391956e-02   5.9440132e-03   1.1662620e-02   1.5295063e-02   1.0493234e+00   1.1078756e+01
   6.0171552e-02   5.7163450e-03   1.1627915e-02   1.5183760e-02   1.0518908e+00   1.0358776e+01
   5.9905780e-02   5.4856364e-03   1.1742187e-02   1.4970061e-02   1.0454526e+00   8.1271874e+00
   5.9652614e-02   5.2645208e-03   1.2015281e-02   1.4685186e-02   1.0552180e+00   6.7847397e+00
   5.9455834e-02   5.0664572e-03   1.2450383e-02   1.4385078e-02   1.0535849e+00   5.9213836e+00
   5.9338550e-02   4.9037324e-03   1.3045297e-02   1.4129216e-02   1.0396012e+00   4.8683455e+00
   5.9310216e-02   4.7873152e-03   1.3793606e-02   1.3975764e-02   1.0470684e+00   4.5336740e+00
   5.9371504e-02   4.7246178e-03   1.4680966e-02   1.3975336e-02   1.0486004e+00   3.6455443e+00
   5.9497516e-02   4.7191546e-03   1.5684306e-02   1.4168005e-02   1.0349280e+00   3.2172860e+00
   5.9657070e-02   4.7713028e-03   1.6771916e-02   1.4584804e-02   1.0289018e+00   3.2211458e+00
   5.9835944e-02   4.8797298e-03   1.7906804e-02   1.5248343e-02   1.0372124e+00   2.9537998e+00
   6.0038230e-02   5.0426932e-03   1.9047882e-02   1.6174085e-02   1.0450563e+00   3.1416087e+00
   6.0279592e-02   5.2582276e-03   2.0151800e-02   1.7369421e-02   1.0248482e+00   3.0982182e+00
   6.0569562e-02   5.5229680e-03   2.1181736e-02   1.8831588e-02   1.0281364e+00   2.8435727e+00
   6.0897656e-02   5.8325478e-03   2.2094122e-02   2.0545674e-02   1.0552157e+00   2.8759603e+00
   6.1219798e-02   6.1860618e-03   2.2840244e-02   2.2487008e-02   1.0508276e+00   2.8726573e+00
   6.1471618e-02   6.5864808e-03   2.3393770e-02   2.4620380e-02   1.0486968e+00   2.7306438e+00
   6.1611438e-02   7.0391628e-03   2.3743206e-02   2.6901016e-02   1.0493366e+00   2.5250939e+00
   6.1636364e-02   7.5521658e-03   2.3887584e-02   2.9277162e-02   1.0371883e+00   2.3430701e+00
   6.1563862e-02   8.1310694e-03   2.3849170e-02   3.1679726e-02   1.0284336e+00   2.0289230e+00
   6.1424978e-02   8.7737694e-03   2.3667586e-02   3.4036650e-02   1.0375560e+00   1.8030760e+00
   6.1268404e-02   9.4720456e-03   2.3390106e-02   3.6300604e-02   1.0538336e+00   2.0586958e+00
   6.1143810e-02   1.0213511e-02   2.3059786e-02   3.8447630e-02   1.0460085e+00   2.5010021e+00
   6.1084134e-02   1.0984659e-02   2.2708210e-02   4.0472994e-02   1.0455123e+00   2.6449814e+00
   6.1115608e-02   1.1770228e-02   2.2353958e-02   4.2376876e-02   1.0410698e+00   2.5403663e+00
   6.1266368e-02   1.2547479e-02   2.2000120e-02   4.4144940e-02   1.0230124e+00   2.5204218e+00
   6.1577392e-02   1.3289376e-02   2.1636568e-02   4.5739550e-02   1.0266852e+00   2.4915531e+00
   6.2110480e-02   1.3969634e-02   2.1249310e-02   4.7103080e-02   1.0278347e+00   2.4152615e+00
   6.2916202e-02   1.4568325e-02   2.0827270e-02   4.8177150e-02   1.0324460e+00   2.3377058e+00
   6.4022188e-02   1.5065961e-02   2.0359432e-02   4.8900662e-02   1.0236953e+00   2.0325244e+00
   6.5432242e-02   1.5440592e-02   1.9840145e-02   4.9222602e-02   1.0216825e+00   1.7637489e+00
   6.7138886e-02   1.5699328e-02   1.9271092e-02   4.9145030e-02   1.0591928e+00   1.7531689e+00
   6.9177832e-02   1.5872668e-02   1.8656712e-02   4.8723618e-02   1.0532346e+00   1.7043388e+00
   7.1596062e-02   1.5979716e-02   1.8009874e-02   4.8022738e-02   1.0415395e+00   1.6979951e+00
   7.4404212e-02   1.6038181e-02   1.7353172e-02   4.7080546e-02   1.0403560e+00   1.7269461e+00
   7.7604670e-02   1.6075912e-02   1.6716886e-02   4.5912302e-02   1.0360592e+00   1.6109111e+00
   8.1185800e-02   1.6118694e-02   1.6134122e-02   4.4513396e-02   1.0514024e+00   1.4268794e+00
   8.5103012e-02   1.6181879e-02   1.5631207e-02   4.2867780e-02   1.0335922e+00   1.3265543e+00
   8.9292658e-02   1.6275598e-02   1.5225460e-02   4.0986328e-02   1.0553572e+00   1.3876573e+00
   9.3703266e-02   1.6409527e-02   1.4925402e-02   3.8934604e-02   1.0407955e+00   1.3610472e+00
   9.8279632e-02   1.6585617e-02   1.4728076e-02   3.6817766e-02   1.0203182e+00   1.2519865e+00
   1.0293771e-01   1.6796819e-02   1.4625265e-02   3.4732772e-02   1.0748256e+00   1.2091604e+00
   1.0761526e-01   1.7035933e-02   1.4609633e-02   3.2759888e-02   1.0252351e+00   1.1762268e+00
   1.1225568e-01   1.7292585e-02   1.4670902e-02   3.0974942e-02   1.0460459e+00   1.2362842e+00
   1.1676029e-01   1.7546747e-02   1.4799403e-02   2.9436752e-02   1.0592036e+00   1.1008985e+00
   1.2101040e-01   1.7778796e-02   1.4988599e-02   2.8181874e-02   1.0531709e+00   8.0727078e-01
   1.2491115e-01   1.7981564e-02   1.5232157e-02   2.7220942e-02   1.0666147e+00   7.8521724e-01
   1.2842871e-01   1.8156362e-02   1.5521846e-02   2.6546152e-02   9.9995539e-01   8.1257514e-01
   1.3152325e-01   1.8303188e-02   1.5848318e-02   2.6133062e-02   1.0863803e+00   7.8185782e-01
   1.3414912e-01   1.8422449e-02   1.6208909e-02   2.5942038e-02   1.0267393e+00   7.8553485e-01
   1.3630568e-01   1.8515180e-02   1.6605036e-02   2.5944798e-02   1.0490325e+00   7.8727647e-01
   1.3793192e-01   1.8574246e-02   1.7039830e-02   2.6141866e-02   1.0514746e+00   7.9913764e-01
   1.3892741e-01   1.8587459e-02   1.7520626e-02   2.6561298e-02   1.0176156e+00   7.9255803e-01
   1.3928377e-01   1.8555238e-02   1.8050140e-02   2.7234584e-02   1.0753719e+00   7.9055533e-01
   1.3906942e-01   1.8500544e-02   1.8620143e-02   2.8184920e-02   8.4027362e-01   7.8814988e-01
   1.3836806e-01   1.8458538e-02   1.9215289e-02   2.9432330e-02   9.8597162e-01   7.6274059e-01
   1.3729706e-01   1.8460955e-02   1.9821396e-02   3.0989092e-02   6.6502046e-01   7.8214527e-01
   1.3603083e-01   1.8526188e-02   2.0426234e-02   3.2856122e-02   9.1303978e-01   7.9508379e-01
   1.3471666e-01   1.8658375e-02   2.1019380e-02   3.5009796e-02   5.7972478e-01   7.6751774e-01
   1.3340724e-01   1.8853060e-02   2.1598542e-02   3.7404666e-02   4.0713153e+00   7.9172554e-01
   1.3207894e-01   1.9094522e-02   2.2173792e-02   3.9987324e-02   2.6087832e+01   7.9703355e-01
   1.3069140e-01   1.9357050e-02   2.2766244e-02   4.2690840e-02   5.5798741e+01   7.7342741e-01
   1.2924390e-01   1.9616277e-02   2.3392006e-02   4.5428086e-02   7.4491852e+01   7.8186383e-01
   1.2772341e-01   1.9857235e-02   2.4053964e-02   4.8091080e-02   8.6917208e+01   7.8177289e-01
   1.2604660e-01   2.0077302e-02   2.4745206e-02   5.0550238e-02   9.6379843e+01   7.7676245e-01
   1.2408385e-01   2.0276928e-02   2.5447886e-02   5.2663778e-02   1.0233064e+02   7.6463777e-01
   1.2172168e-01   2.0450934e-02   2.6140228e-02   5.4286780e-02   1.0666257e+02   7.7921382e-01
   1.1890375e-01   2.0590900e-02   2.6796028e-02   5.5253924e-02   1.0962150e+02   7.8860392e-01
   1.1557447e-01   2.0683396e-02   2.7385806e-02   5.5425532e-02   1.1206201e+02   7.7144780e-01
   1.1166316e-01   2.0726554e-02   2.7880458e-02   5.4786792e-02   1.1392404e+02   7.6942410e-01
   1.0718461e-01   2.0761888e-02   2.8242752e-02   5.3442964e-02   1.1548230e+02   7.6103063e-01
   1.0226871e-01   2.0857276e-02   2.8431836e-02   5.1553680e-02   1.1679985e+02   7.7010957e-01
   9.7068500e-02   2.1067814e-02   2.8415962e-02   4.9288324e-02   1.1775122e+02   7.8173885e-01
   9.1693708e-02   2.1427302e-02   2.8191436e-02   4.6793440e-02   1.1855558e+02   7.8406380e-01
   8.6228352e-02   2.1956928e-02   2.7789416e-02   4.4184272e-02   1.1896752e+02   7.8440600e-01
   8.0730434e-02   2.2676862e-02   2.7254798e-02   4.1554276e-02   1.1940921e+02   7.9445441e-01
   7.5209580e-02   2.3602938e-02   2.6624466e-02   3.8986904e-02   1.1980602e+02   7.9739315e-01
   6.9680084e-02   2.4739576e-02   2.5922778e-02   3.6547418e-02   1.2007335e+02   7.7764445e-01
   6.4203570e-02   2.6079040e-02   2.5174674e-02   3.4273038e-02   1.2029541e+02   7.9023040e-01
   5.8861748e-02   2.7602928e-02   2.4410734e-02   3.2195884e-02   1.2037277e+02   7.7813351e-01
   5.3733192e-02   2.9283434e-02   2.3659420e-02   3.0347864e-02   1.2051294e+02   7.7292193e-01
   4.8887570e-02   3.1074534e-02   2.2939754e-02   2.8739874e-02   1.2057467e+02   7.9666066e-01
   4.4383138e-02   3.2904952e-02   2.2256708e-02   2.7359166e-02   1.2056354e+02   7.8171121e-01
   4.0254236e-02   3.4680562e-02   2.1606306e-02   2.6177882e-02   1.2045518e+02   7.8907200e-01
   3.6519176e-02   3.6300560e-02   2.0981554e-02   2.5176842e-02   1.2034453e+02   7.9552313e-01
   3.3193428e-02   3.7667720e-02   2.0367952e-02   2.4350136e-02   1.2030200e+02   7.8540940e-01
   3.0279698e-02   3.8684342e-02   1.9745568e-02   2.3679592e-02   1.2009847e+02   7.8779223e-01
   2.7772608e-02   3.9274394e-02   1.9090838e-02   2.3141764e-02   1.1996007e+02   8.0359920e-01
   2.5658826e-02   3.9412524e-02   1.8382198e-02   2.2719040e-02   1.1959842e+02   8.0329684e-01
   2.3914612e-02   3.9110380e-02   1.7620541e-02   2.2390986e-02   1.1912382e+02   7.6766792e-01
   2.2512516e-02   3.8392006e-02   1.6821940e-02   2.2132430e-02   1.1876161e+02   7.9032141e-01
   2.1419798e-02   3.7312134e-02   1.6001777e-02   2.1915816e-02   1.1800908e+02   8.0835888e-01
   2.0597990e-02   3.5959428e-02   1.5173011e-02   2.1721196e-02   1.1715807e+02   7.8642625e-01
   2.0001822e-02   3.4421056e-02   1.4343497e-02   2.1529490e-02   1.1599463e+02   7.9343564e-01
   1.9582866e-02   3.2791576e-02   1.3525507e-02   2.1323952e-02   1.1488410e+02   7.8414774e-01
   1.9294971e-02   3.1177002e-02   1.2740897e-02   2.1111304e-02   1.1408659e+02   8.0009710e-01
   1.9092140e-02   2.9659062e-02   1.2012361e-02   2.0904996e-02   1.1249781e+02   8.0697666e-01
   1.8939048e-02   2.8288104e-02   1.1355937e-02   2.0715188e-02   1.1091991e+02   7.9123660e-01
   1.8815481e-02   2.7091112e-02   1.0780735e-02   2.0556906e-02   1.0927165e+02   8.0683167e-01
   1.8704881e-02   2.6074404e-02   1.0288767e-02   2.0446414e-02   1.0701604e+02   7.8406639e-01
   1.8604350e-02   2.5230056e-02   9.8742328e-03   2.0405950e-02   1.0460513e+02   7.9429597e-01
   1.8528397e-02   2.4538456e-02   9.5281438e-03   2.0455954e-02   1.0133970e+02   8.2357799e-01
   1.8496279e-02   2.3975202e-02   9.2401212e-03   2.0607042e-02   9.8146497e+01   8.1670091e-01
   1.8532855e-02   2.3519042e-02   9.0012964e-03   2.0860056e-02   9.4727048e+01   8.1876596e-01
   1.8665194e-02   2.3153074e-02   8.8055242e-03   2.1202486e-02   9.0530524e+01   7.9022871e-01
   1.8916035e-02   2.2870828e-02   8.6487888e-03   2.1609152e-02   8.6633880e+01   7.9623284e-01
   1.9306439e-02   2.2667498e-02   8.5296874e-03   2.2050842e-02   8.1995027e+01   8.3585354e-01
   1.9858882e-02   2.2526174e-02   8.4426950e-03   2.2514976e-02   7.7621787e+01   8.0929668e-01
   2.0595402e-02   2.2417634e-02   8.3774504e-03   2.2999604e-02   7.3942223e+01   7.8316581e-01
   2.1534956e-02   2.2325352e-02   8.3242868e-03   2.3503048e-02   6.9251730e+01   7.9630652e-01
   2.2696070e-02   2.2283494e-02   8.2745212e-03   2.4033830e-02   6.4565923e+01   7.9074509e-01
   2.4097972e-02   2.2355378e-02   8.2200298e-03   2.4599496e-02   6.0106892e+01   7.9853988e-01
   2.5756730e-02   2.2593238e-02   8.1549348e-03   2.5196448e-02   5.5858909e+01   8.1263473e-01
   2.7682336e-02   2.3032890e-02   8.0761914e-03   2.5811084e-02   5.1550963e+01   8.0396649e-01
   2.9874378e-02   2.3690990e-02   7.9824296e-03   2.6423780e-02   4.7309102e+01   8.0235140e-01
   3.2328158e-02   2.4569106e-02   7.8753782e-03   2.7014092e-02   4.3528891e+01   7.9222631e-01
   3.5042554e-02   2.5662646e-02   7.7594796e-03   2.7550032e-02   3.8598225e+01   7.8951558e-01
   3.8006910e-02   2.6951992e-02   7.6370184e-03   2.7989888e-02   3.4241603e+01   7.9243924e-01
   4.1193108e-02   2.8399536e-02   7.5085042e-03   2.8299452e-02   3.0726960e+01   8.1020290e-01
   4.4553932e-02   2.9965556e-02   7.3753260e-03   2.8449206e-02   2.7068780e+01   8.2783115e-01
   4.8026026e-02   3.1612926e-02   7.2376438e-03   2.8421302e-02   2.4655870e+01   7.9391109e-01
   5.1524374e-02   3.3321498e-02   7.0952146e-03   2.8223368e-02   2.1532653e+01   7.8883800e-01
   5.4925064e-02   3.5096764e-02   6.9484940e-03   2.7867752e-02   1.8139917e+01   8.0494016e-01
   5.8067062e-02   3.6950598e-02   6.7967668e-03   2.7363628e-02   1.6317238e+01   8.0140328e-01
   6.0759034e-02   3.8895842e-02   6.6401206e-03   2.6737204e-02   1.3744234e+01   8.0254527e-01
   6.2817486e-02   4.0941374e-02   6.4808596e-03   2.6032822e-02   1.0855761e+01   7.9811104e-01
   6.4050760e-02   4.3074440e-02   6.3222458e-03   2.5295456e-02   9.9703180e+00   8.1696725e-01
   6.4268404e-02   4.5269470e-02   6.1665460e-03   2.4558626e-02   9.6374711e+00   8.2669162e-01
   6.3447936e-02   4.7525360e-02   6.0144992e-03   2.3844838e-02   8.2501778e+00   8.0113730e-01
   6.1745350e-02   4.9858332e-02   5.8665632e-03   2.3166424e-02   6.8580075e+00   7.9490321e-01
   5.9379716e-02   5.2273300e-02   5.7220462e-03   2.2521284e-02   5.9404227e+00   8.0782645e-01
   5.6587184e-02   5.4748226e-02   5.5797762e-03   2.1900808e-02   5.0811999e+00   8.0823534e-01
   5.3568022e-02   5.7207252e-02   5.4406892e-03   2.1300714e-02   5.0071375e+00   8.0081595e-01
   5.0486390e-02   5.9548686e-02   5.3081768e-03   2.0712350e-02   5.0446034e+00   8.0130324e-01
   4.7491028e-02   6.1660016e-02   5.1859446e-03   2.0122970e-02   4.1736396e+00   8.0318887e-01
   4.4709168e-02   6.3417150e-02   5.0764084e-03   1.9523521e-02   3.5534137e+00   8.2207407e-01
   4.2237786e-02   6.4736564e-02   4.9810068e-03   1.8903953e-02   3.4623993e+00   8.1389059e-01
   4.0139946e-02   6.5557708e-02   4.8999634e-03   1.8267278e-02   3.4040478e+00   7.7682658e-01
   3.8457400e-02   6.5878212e-02   4.8325766e-03   1.7633524e-02   2.8590400e+00   7.9660046e-01
   3.7210564e-02   6.5824304e-02   4.7778622e-03   1.7020522e-02   2.2461597e+00   7.9454038e-01
   3.6399350e-02   6.5555782e-02   4.7343966e-03   1.6449567e-02   2.2233327e+00   7.7878802e-01
   3.6004198e-02   6.5189914e-02   4.7007344e-03   1.5951011e-02   2.0961818e+00   7.9737451e-01
   3.5982472e-02   6.4804946e-02   4.6750078e-03   1.5552065e-02   2.0845083e+00   8.0484986e-01
   3.6273854e-02   6.4470252e-02   4.6550778e-03   1.5268906e-02   2.1702536e+00   8.1219625e-01
   3.6806916e-02   6.4307556e-02   4.6390040e-03   1.5108535e-02   1.7637671e+00   7.8417853e-01
   3.7503516e-02   6.4459326e-02   4.6233382e-03   1.5076000e-02   1.6062537e+00   7.8379803e-01
   3.8277664e-02   6.5011688e-02   4.6050602e-03   1.5176999e-02   1.6099688e+00   8.1627547e-01
   3.9044172e-02   6.5988780e-02   4.5869848e-03   1.5414574e-02   1.1938009e+00   8.0941137e-01
   3.9720698e-02   6.7369762e-02   4.5792348e-03   1.5782614e-02   1.0274684e+00   8.0577290e-01
   4.0213510e-02   6.9092770e-02   4.5955328e-03   1.6269111e-02   1.0702985e+00   7.9905679e-01
   4.0445084e-02   7.1066242e-02   4.6485692e-03   1.6863744e-02   1.0328012e+00   7.8961363e-01
   4.0378780e-02   7.3174084e-02   4.7504116e-03   1.7558588e-02   1.0573123e+00   7.8623362e-01
   4.0000260e-02   7.5294304e-02   4.9141126e-03   1.8344011e-02   1.0361248e+00   7.9858332e-01
   3.9337176e-02   7.7323076e-02   5.1519584e-03   1.9199806e-02   1.0463916e+00   8.0243023e-01
   3.8463166e-02   7.9168276e-02   5.4768262e-03   2.0111066e-02   1.0608858e+00   8.0018490e-01
   3.7457094e-02   8.0765396e-02   5.9049340e-03   2.1084240e-02   1.0300604e+00   8.1832103e-01
   3.6394390e-02   8.2081906e-02   6.4536422e-03   2.2124220e-02   1.0285505e+00   8.0637994e-01
   3.5340476e-02   8.3107922e-02   7.1399504e-03   2.3218980e-02   1.0480797e+00   8.1604490e-01
   3.4341756e-02   8.3836668e-02   7.9801614e-03   2.4351050e-02   1.0503020e+00   8.0553946e-01
   3.3429362e-02   8.4208294e-02   8.9865724e-03   2.5500460e-02   1.0273868e+00   7.8726732e-01
   3.2621112e-02   8.4157006e-02   1.0168983e-02   2.6635690e-02   1.0313694e+00   8.0250361e-01
   3.1928458e-02   8.3674150e-02   1.1539080e-02   2.7710184e-02   1.0496913e+00   7.7496502e-01
   3.1359768e-02   8.2781504e-02   1.3106414e-02   2.8653608e-02   1.0458910e+00   8.0694479e-01
   3.0915840e-02   8.1516366e-02   1.4871440e-02   2.9397122e-02   1.0317624e+00   7.8947815e-01
   3.0596634e-02   7.9896594e-02   1.6826092e-02   2.9908656e-02   1.0531245e+00   7.8131664e-01
   3.0427728e-02   7.7912928e-02   1.8957341e-02   3.0186594e-02   1.0666656e+00   8.1907317e-01
   3.0463724e-02   7.5577540e-02   2.1244416e-02   3.0274352e-02   1.0267765e+00   7.8191824e-01
   3.0768764e-02   7.2938328e-02   2.3652766e-02   3.0243010e-02   1.0204587e+00   8.3028481e-01
   3.1413228e-02   7.0046530e-02   2.6131288e-02   3.0141196e-02   1.0516337e+00   7.6427958e-01
   3.2471044e-02   6.6943770e-02   2.8617792e-02   2.9990104e-02   1.0509444e+00   8.0838831e-01
   3.4024126e-02   6.3685464e-02   3.1045562e-02   2.9789564e-02   1.0517578e+00   8.0610592e-01
   3.6160330e-02   6.0333746e-02   3.3338870e-02   2.9529110e-02   1.0501713e+00   7.4549572e-01
   3.8957260e-02   5.6944242e-02   3.5404354e-02   2.9199876e-02   1.0400443e+00   8.7763220e-01
   4.2474302e-02   5.3559496e-02   3.7145094e-02   2.8789968e-02   1.0535965e+00   7.1856103e-01
   4.6751716e-02   5.0195628e-02   3.8500488e-02   2.8279086e-02   1.0348459e+00   8.5691036e-01
   5.1843606e-02   4.6845130e-02   3.9441332e-02   2.7661992e-02   1.0251480e+00   6.9682084e-01
   5.7827582e-02   4.3498454e-02   3.9935976e-02   2.6958898e-02   1.0437444e+00   6.8896862e-01
   6.4768708e-02   4.0184862e-02   3.9976166e-02   2.6186106e-02   1.0464008e+00   7.2710587e-01
   7.2699008e-02   3.6975216e-02   3.9595402e-02   2.5346292e-02   1.0556145e+00   4.0578094e-01
   8.1614330e-02   3.3939490e-02   3.8835060e-02   2.4445006e-02   1.0466488e+00   8.8967929e-01
   9.1479700e-02   3.1131082e-02   3.7744792e-02   2.3504690e-02   1.0412187e+00   0.0000000e+00
   1.0221362e-01   2.8582580e-02   3.6402278e-02   2.2554274e-02   1.0409906e+00   7.1051706e+00
   1.1366641e-01   2.6302294e-02   3.4889536e-02   2.1617934e-02   1.0306921e+00   2.8005800e+01
   1.2559905e-01   2.4287532e-02   3.3263108e-02   2.0722084e-02   1.0402378e+00   4.9767011e+01
   1.3768971e-01   2.2526876e-02   3.1555080e-02   1.9891620e-02   1.0452230e+00   6.7547893e+01
   1.4952979e-01   2.0998300e-02   2.9794436e-02   1.9140854e-02   1.0525475e+00   8.2115785e+01
   1.6060418e-01   1.9665847e-02   2.8019886e-02   1.8468271e-02   1.0426586e+00   9.2458266e+01
   1.7030914e-01   1.8492332e-02   2.6268014e-02   1.7868800e-02   1.0164355e+00   9.9235899e+01
   1.7789004e-01   1.7469750e-02   2.4570128e-02   1.7349622e-02   1.0260020e+00   1.0411592e+02
   1.8256379e-01   1.6606667e-02   2.2965486e-02   1.6914218e-02   1.0032612e+00   1.0823963e+02
   1.8383962e-01   1.5905666e-02   2.1495540e-02   1.6552480e-02   9.9226407e-01   1.1107767e+02
   1.8172145e-01   1.5361338e-02   2.0189792e-02   1.6252175e-02   1.0308518e+00   1.1378386e+02
   1.7671572e-01   1.4955014e-02   1.9064225e-02   1.6005807e-02   1.0342986e+00   1.1600531e+02
   1.6951375e-01   1.4660889e-02   1.8122067e-02   1.5806763e-02   1.0363895e+00   1.1745892e+02
   1.6079917e-01   1.4445013e-02   1.7357497e-02   1.5643111e-02   1.0151277e+00   1.1898623e+02
   1.5125683e-01   1.4269579e-02   1.6757282e-02   1.5500377e-02   1.0113631e+00   1.2019174e+02
   1.4146841e-01   1.4116691e-02   1.6295705e-02   1.5360017e-02   1.0478733e+00   1.2125664e+02
   1.3188613e-01   1.3981938e-02   1.5936433e-02   1.5199036e-02   1.0484737e+00   1.2200151e+02
   1.2284108e-01   1.3856956e-02   1.5642566e-02   1.4992371e-02   1.0403891e+00   1.2262807e+02
   1.1458080e-01   1.3737101e-02   1.5385371e-02   1.4718305e-02   1.0181370e+00   1.2322520e+02
   1.0729641e-01   1.3627486e-02   1.5141136e-02   1.4375783e-02   1.0193247e+00   1.2348673e+02
   1.0107921e-01   1.3532764e-02   1.4880554e-02   1.3979440e-02   1.0241690e+00   1.2378382e+02
   9.5929724e-02   1.3452979e-02   1.4570757e-02   1.3547653e-02   1.0271617e+00   1.2398440e+02
   9.1772666e-02   1.3388668e-02   1.4194516e-02   1.3102839e-02   1.0336331e+00   1.2416521e+02
   8.8483196e-02   1.3337992e-02   1.3753547e-02   1.2663123e-02   1.0026526e+00   1.2433117e+02
   8.5917936e-02   1.3290634e-02   1.3248629e-02   1.2238307e-02   1.0229618e+00   1.2436325e+02
   8.3922660e-02   1.3226456e-02   1.2681660e-02   1.1829640e-02   1.0524662e+00   1.2445080e+02
   8.2355492e-02   1.3125018e-02   1.2068420e-02   1.1434293e-02   1.0432733e+00   1.2442509e+02
   8.1085180e-02   1.2977688e-02   1.1429236e-02   1.1054325e-02   1.0493554e+00   1.2430214e+02
   7.9976714e-02   1.2785275e-02   1.0783831e-02   1.0696598e-02   1.0481337e+00   1.2403074e+02
   7.8924636e-02   1.2551454e-02   1.0153909e-02   1.0367990e-02   1.0437611e+00   1.2360805e+02
   7.7871712e-02   1.2280030e-02   9.5568352e-03   1.0071758e-02   1.0496594e+00   1.2327550e+02
   7.6785232e-02   1.1973054e-02   9.0046642e-03   9.8083612e-03   1.0574239e+00   1.2289278e+02
   7.5656670e-02   1.1631504e-02   8.5073970e-03   9.5757558e-03   1.0698045e+00   1.2230625e+02
   7.4481454e-02   1.1254646e-02   8.0734018e-03   9.3711834e-03   1.0665333e+00   1.2167375e+02
   7.3244874e-02   1.0840540e-02   7.7120044e-03   9.1956044e-03   1.0673975e+00   1.2103107e+02
   7.1946678e-02   1.0389444e-02   7.4326710e-03   9.0511708e-03   1.0700066e+00   1.2005918e+02
   7.0589634e-02   9.9050256e-03   7.2417074e-03   8.9376844e-03   1.0505313e+00   1.1895908e+02
   6.9168024e-02   9.4000332e-03   7.1410438e-03   8.8531914e-03   1.0580346e+00   1.1786320e+02
   6.7690292e-02   8.8950486e-03   7.1304370e-03   8.7947984e-03   1.0637111e+00   1.1637761e+02
   6.6210426e-02   8.4072758e-03   7.2119356e-03   8.7594110e-03   1.0484318e+00   1.1469878e+02
   6.4800634e-02   7.9478442e-03   7.3886548e-03   8.7450472e-03   1.0504521e+00   1.1276128e+02
   6.3498108e-02   7.5221988e-03   7.6622702e-03   8.7535990e-03   1.0394722e+00   1.1066334e+02
   6.2302906e-02   7.1341572e-03   8.0357060e-03   8.7902790e-03   1.0274258e+00   1.0850476e+02
   6.1193698e-02   6.7879490e-03   8.5137684e-03   8.8584188e-03   1.0591719e+00   1.0581619e+02
   6.0165030e-02   6.4844526e-03   9.0996404e-03   8.9572598e-03   1.0569657e+00   1.0305473e+02
   5.9232866e-02   6.2229546e-03   9.7921286e-03   9.0829678e-03   1.0232809e+00   1.0021388e+02
   5.8416748e-02   5.9997222e-03   1.0585427e-02   9.2316218e-03   1.0616447e+00   9.6788979e+01
   5.7747512e-02   5.8093316e-03   1.1471164e-02   9.4008114e-03   1.0711680e+00   9.2973968e+01
   5.7255738e-02   5.6503670e-03   1.2437524e-02   9.5874498e-03   1.0327840e+00   8.9778056e+01
   5.6970662e-02   5.5216190e-03   1.3466060e-02   9.7857582e-03   1.0501248e+00   8.7151513e+01
   5.6912384e-02   5.4194680e-03   1.4531894e-02   9.9888098e-03   1.0589903e+00   8.3546250e+01
   5.7071450e-02   5.3398556e-03   1.5608813e-02   1.0189401e-02   1.0498152e+00   7.9979501e+01
   5.7419106e-02   5.2781870e-03   1.6672456e-02   1.0376544e-02   1.0413307e+00   7.6130808e+01
   5.7912834e-02   5.2286166e-03   1.7693186e-02   1.0537136e-02   1.0431326e+00   7.1496093e+01
   5.8494098e-02   5.1856100e-03   1.8632014e-02   1.0660857e-02   1.0603237e+00   6.7871284e+01
   5.9076640e-02   5.1466044e-03   1.9440778e-02   1.0744127e-02   1.0418628e+00   6.3608285e+01
   5.9552392e-02   5.1099386e-03   2.0067964e-02   1.0792433e-02   1.0445556e+00   5.9528395e+01
   5.9827730e-02   5.0725948e-03   2.0461732e-02   1.0816027e-02   1.0685341e+00   5.6091584e+01
   5.9833236e-02   5.0312160e-03   2.0568568e-02   1.0820917e-02   1.0497564e+00   5.0408554e+01
   5.9557620e-02   4.9841692e-03   2.0368830e-02   1.0806750e-02   1.0551643e+00   4.5208569e+01
   5.9047310e-02   4.9323516e-03   1.9888123e-02   1.0779895e-02   1.0563258e+00   4.1700314e+01
   5.8351990e-02   4.8766204e-03   1.9168905e-02   1.0756274e-02   1.0291596e+00   3.7705467e+01
   5.7553602e-02   4.8201734e-03   1.8270333e-02   1.0750507e-02   1.0561964e+00   3.3740092e+01
   5.6758536e-02   4.7697340e-03   1.7257630e-02   1.0773506e-02   1.0625474e+00   3.0353572e+01
   5.6036526e-02   4.7292896e-03   1.6185663e-02   1.0832923e-02   1.0573040e+00   2.7168779e+01
   5.5429308e-02   4.7010914e-03   1.5098906e-02   1.0933179e-02   1.0476493e+00   2.3796380e+01
   5.4958666e-02   4.6884832e-03   1.4030594e-02   1.1083739e-02   1.0199471e+00   2.1931811e+01
   5.4622006e-02   4.6931574e-03   1.3008415e-02   1.1309446e-02   1.0483481e+00   2.0244503e+01
   5.4395070e-02   4.7127992e-03   1.2055721e-02   1.1644223e-02   1.0458352e+00   1.6396699e+01
   5.4227058e-02   4.7403202e-03   1.1187556e-02   1.2119507e-02   1.0385998e+00   1.3065872e+01
   5.4053864e-02   4.7676950e-03   1.0410528e-02   1.2760060e-02   1.0485671e+00   1.1362739e+01
   5.3798672e-02   4.7881782e-03   9.7265692e-03   1.3582256e-02   1.0423021e+00   1.0312574e+01
   5.3376518e-02   4.7958540e-03   9.1346816e-03   1.4597220e-02   1.0520145e+00   8.8412454e+00
   5.2736670e-02   4.7874946e-03   8.6276424e-03   1.5810912e-02   1.0367128e+00   7.4305006e+00
   5.1863618e-02   4.7612682e-03   8.1932930e-03   1.7220828e-02   1.0334554e+00   6.5657926e+00
   5.0749176e-02   4.7162838e-03   7.8200192e-03   1.8816468e-02   1.0498201e+00   5.4032881e+00
   4.9385976e-02   4.6527740e-03   7.5020224e-03   2.0577218e-02   1.0643434e+00   4.3462714e+00
   4.7794998e-02   4.5711080e-03   7.2366326e-03   2.2467038e-02   1.0599610e+00   3.6807438e+00
   4.6046298e-02   4.4739218e-03   7.0201634e-03   2.4430992e-02   1.0368068e+00   3.3192861e+00
   4.4215468e-02   4.3649882e-03   6.8534588e-03   2.6396408e-02   1.0381479e+00   2.8628868e+00
   4.2378276e-02   4.2489674e-03   6.7421548e-03   2.8277646e-02   1.0513139e+00   2.7640389e+00
   4.0622826e-02   4.1332450e-03   6.6921524e-03   2.9980498e-02   1.0623058e+00   2.8885010e+00
   3.9027524e-02   4.0246114e-03   6.7095130e-03   3.1406720e-02   1.0514594e+00   2.7514493e+00
   3.7663566e-02   3.9281270e-03   6.7994712e-03   3.2474814e-02   1.0607850e+00   2.9542675e+00
   3.6589380e-02   3.8483430e-03   6.9652008e-03   3.3159636e-02   1.0689256e+00   2.9733135e+00
   3.5848790e-02   3.7890604e-03   7.2068136e-03   3.3494032e-02   1.0353709e+00   2.7995894e+00
   3.5477372e-02   3.7530438e-03   7.5228772e-03   3.3527376e-02   1.0411315e+00   2.7504756e+00
   3.5497390e-02   3.7421002e-03   7.9136850e-03   3.3308984e-02   1.0544252e+00   2.6367564e+00
   3.5920452e-02   3.7580916e-03   8.3780856e-03   3.2893924e-02   1.0420144e+00   2.5862875e+00
   3.6753706e-02   3.8032894e-03   8.9117948e-03   3.2339328e-02   1.0437173e+00   2.3203378e+00
   3.8002678e-02   3.8814438e-03   9.5139090e-03   3.1692340e-02   1.0469027e+00   1.8795071e+00
   3.9657610e-02   3.9966156e-03   1.0191007e-02   3.0984982e-02   1.0470085e+00   1.8550132e+00
   4.1690866e-02   4.1516060e-03   1.0957240e-02   3.0239444e-02   1.0515750e+00   2.0154791e+00
   4.4071724e-02   4.3495786e-03   1.1839246e-02   2.9465476e-02   1.0399450e+00   2.1576634e+00
   4.6755338e-02   4.5923318e-03   1.2878647e-02   2.8673930e-02   1.0309995e+00   2.4769712e+00
   4.9669820e-02   4.8781466e-03   1.4120101e-02   2.7899144e-02   1.0418012e+00   2.5528397e+00
   5.2737350e-02   5.2004914e-03   1.5604805e-02   2.7182344e-02   1.0374649e+00   2.5140291e+00
   5.5903470e-02   5.5473924e-03   1.7377474e-02   2.6553312e-02   1.0420638e+00   2.5151989e+00
   5.9153342e-02   5.9040316e-03   1.9483202e-02   2.6035892e-02   1.0516868e+00   2.2708271e+00
   6.2497774e-02   6.2564114e-03   2.1960936e-02   2.5654876e-02   1.0487422e+00   2.0256143e+00
   6.5943666e-02   6.5967748e-03   2.4840260e-02   2.5436912e-02   1.0318400e+00   1.9496946e+00
   6.9506816e-02   6.9242912e-03   2.8136190e-02   2.5401770e-02   1.0263970e+00   1.9739121e+00
   7.3224376e-02   7.2414336e-03   3.1843644e-02   2.5550734e-02   1.0490973e+00   2.0473504e+00
   7.7119530e-02   7.5500690e-03   3.5929420e-02   2.5868540e-02   1.0246259e+00   2.0088886e+00
   8.1185562e-02   7.8483942e-03   4.0333632e-02   2.6341398e-02   1.0416702e+00   1.8076039e+00
   8.5402144e-02   8.1343480e-03   4.4971390e-02   2.6962464e-02   1.0537257e+00   1.6578941e+00
   8.9719924e-02   8.4079308e-03   4.9727772e-02   2.7732814e-02   1.0256521e+00   1.6460965e+00
   9.4059762e-02   8.6737238e-03   5.4456158e-02   2.8664426e-02   1.0590726e+00   1.6591255e+00
   9.8358664e-02   8.9400490e-03   5.8993072e-02   2.9769826e-02   1.0258207e+00   1.5981303e+00
   1.0256872e-01   9.2100532e-03   6.3159336e-02   3.1064472e-02   1.0571706e+00   1.4347041e+00
   1.0662280e-01   9.4851726e-03   6.6731892e-02   3.2561012e-02   1.0293136e+00   1.3387480e+00
   1.1044519e-01   9.7746536e-03   6.9476434e-02   3.4255560e-02   1.0105934e+00   1.3512853e+00
   1.1399369e-01   1.0092247e-02   7.1211904e-02   3.6136368e-02   1.0633665e+00   1.3586767e+00
   1.1724282e-01   1.0447917e-02   7.1902638e-02   3.8185402e-02   9.8196553e-01   1.3810729e+00
   1.2014641e-01   1.0844819e-02   7.1718182e-02   4.0381798e-02   1.0918410e+00   1.3640120e+00
   1.2265755e-01   1.1281624e-02   7.0893462e-02   4.2694852e-02   1.0112403e+00   1.3549570e+00
   1.2468674e-01   1.1758211e-02   6.9607802e-02   4.5082094e-02   1.0830277e+00   1.3317158e+00
   1.2612143e-01   1.2275673e-02   6.8007066e-02   4.7531562e-02   9.8800746e-01   1.0136998e+00
   1.2696676e-01   1.2827344e-02   6.6221282e-02   5.0054402e-02   8.3315067e-01   7.5482074e-01
   1.2732623e-01   1.3399541e-02   6.4352362e-02   5.2648078e-02   1.0005940e+00   8.0511940e-01
   1.2731483e-01   1.3979105e-02   6.2452554e-02   5.5294364e-02   6.0174226e-01   7.8193923e-01
   1.2703238e-01   1.4556530e-02   6.0527810e-02   5.7965362e-02   1.0808624e+00   7.5506527e-01
   1.2656016e-01   1.5124790e-02   5.8560186e-02   6.0652050e-02   6.5476424e-01   7.9653664e-01
   1.2600356e-01   1.5673227e-02   5.6517704e-02   6.3362386e-02   9.3776606e+00   7.8414817e-01
   1.2549133e-01   1.6195983e-02   5.4372510e-02   6.6092688e-02   3.6625437e+01   7.8691049e-01
   1.2514734e-01   1.6693806e-02   5.2142432e-02   6.8829268e-02   6.2555886e+01   7.9900417e-01
   1.2504648e-01   1.7163114e-02   4.9882288e-02   7.1546852e-02   7.8238002e+01   7.8779032e-01
   1.2519782e-01   1.7597349e-02   4.7649106e-02   7.4175134e-02   9.0320135e+01   7.7187981e-01
   1.2558600e-01   1.7980516e-02   4.5500200e-02   7.6585156e-02   9.8223920e+01   7.6530532e-01
   1.2614179e-01   1.8293099e-02   4.3481804e-02   7.8606908e-02   1.0360612e+02   7.9485249e-01
   1.2675979e-01   1.8521399e-02   4.1630818e-02   8.0054176e-02   1.0726873e+02   8.0572726e-01
   1.2739093e-01   1.8661727e-02   3.9975814e-02   8.0737420e-02   1.0990603e+02   7.7272039e-01
   1.2800608e-01   1.8735137e-02   3.8521538e-02   8.0429850e-02   1.1237765e+02   7.7665856e-01
   1.2848657e-01   1.8769048e-02   3.7249500e-02   7.8969608e-02   1.1434992e+02   7.7767689e-01
   1.2861494e-01   1.8779128e-02   3.6126096e-02   7.6397932e-02   1.1616263e+02   7.6703489e-01
   1.2811327e-01   1.8774514e-02   3.5116106e-02   7.2903164e-02   1.1736203e+02   7.7935038e-01
   1.2666942e-01   1.8767706e-02   3.4187348e-02   6.8747304e-02   1.1830922e+02   7.7799313e-01
   1.2411777e-01   1.8792000e-02   3.3305260e-02   6.4203202e-02   1.1906016e+02   7.8005542e-01
   1.2053245e-01   1.8896494e-02   3.2423184e-02   5.9521066e-02   1.1954109e+02   7.8199969e-01
   1.1607336e-01   1.9127406e-02   3.1484914e-02   5.4934620e-02   1.1995812e+02   7.7356263e-01
   1.1091384e-01   1.9514773e-02   3.0461030e-02   5.0629282e-02   1.2020958e+02   7.6780774e-01
   1.0520296e-01   2.0069578e-02   2.9360238e-02   4.6737858e-02   1.2044826e+02   7.8058095e-01
   9.9072254e-02   2.0785454e-02   2.8202900e-02   4.3347458e-02   1.2061049e+02   7.8669592e-01
   9.2670546e-02   2.1637912e-02   2.7003142e-02   4.0500310e-02   1.2067172e+02   7.8443682e-01
   8.6103270e-02   2.2597672e-02   2.5769618e-02   3.8216202e-02   1.2073688e+02   7.9597435e-01
   7.9450458e-02   2.3638542e-02   2.4517290e-02   3.6507224e-02   1.2084507e+02   7.8736149e-01
   7.2784018e-02   2.4730236e-02   2.3262318e-02   3.5362644e-02   1.2089697e+02   8.0796331e-01
   6.6170950e-02   2.5833510e-02   2.2014062e-02   3.4740032e-02   1.2099085e+02   8.0795332e-01
   5.9723694e-02   2.6900136e-02   2.0781882e-02   3.4575090e-02   1.2114700e+02   7.7279140e-01
   5.3571198e-02   2.7873546e-02   1.9577101e-02   3.4775956e-02   1.2110626e+02   7.9969078e-01
   4.7825942e-02   2.8691026e-02   1.8411665e-02   3.5228280e-02   1.2104999e+02   7.9932131e-01
   4.2572476e-02   2.9296726e-02   1.7295775e-02   3.5806876e-02   1.2089308e+02   7.9159284e-01
   3.7854726e-02   2.9643864e-02   1.6236548e-02   3.6374654e-02   1.2053446e+02   8.2837295e-01
   3.3685438e-02   2.9696626e-02   1.5243536e-02   3.6806844e-02   1.2025301e+02   8.1293209e-01
   3.0053702e-02   2.9461304e-02   1.4330183e-02   3.7014486e-02   1.1986809e+02   7.9862155e-01
   2.6942284e-02   2.8991102e-02   1.3507042e-02   3.6951630e-02   1.1923154e+02   8.1155316e-01
   2.4328768e-02   2.8349884e-02   1.2777179e-02   3.6610752e-02   1.1847132e+02   7.9293021e-01
   2.2176902e-02   2.7588956e-02   1.2134529e-02   3.5999528e-02   1.1763866e+02   7.9313500e-01
   2.0445002e-02   2.6745564e-02   1.1566958e-02   3.5137500e-02   1.1659551e+02   7.9571528e-01
   1.9088397e-02   2.5858190e-02   1.1064014e-02   3.4056396e-02   1.1543387e+02   7.9091564e-01
   1.8058182e-02   2.4972356e-02   1.0618689e-02   3.2803016e-02   1.1428207e+02   8.0414633e-01
   1.7303326e-02   2.4125828e-02   1.0225150e-02   3.1442742e-02   1.1287913e+02   8.0507101e-01
   1.6774035e-02   2.3346628e-02   9.8731120e-03   3.0037966e-02   1.1123548e+02   8.0607334e-01
   1.6429284e-02   2.2661304e-02   9.5490372e-03   2.8639084e-02   1.0922101e+02   8.0873755e-01
   1.6240027e-02   2.2099930e-02   9.2431240e-03   2.7285544e-02   1.0665355e+02   8.2147552e-01
   1.6183659e-02   2.1689514e-02   8.9450050e-03   2.6004524e-02   1.0361568e+02   8.2565171e-01
   1.6238488e-02   2.1444940e-02   8.6437762e-03   2.4820486e-02   1.0012105e+02   7.9968645e-01
   1.6383909e-02   2.1368698e-02   8.3323622e-03   2.3756712e-02   9.6339204e+01   7.9044801e-01
   1.6601559e-02   2.1443586e-02   8.0109450e-03   2.2826290e-02   9.2629084e+01   7.8483061e-01
   1.6873681e-02   2.1629188e-02   7.6886622e-03   2.2031150e-02   8.8971475e+01   8.1155688e-01
   1.7188724e-02   2.1869790e-02   7.3745284e-03   2.1366230e-02   8.4926382e+01   8.3351235e-01
   1.7543377e-02   2.2108388e-02   7.0735628e-03   2.0824002e-02   8.0520883e+01   8.0587529e-01
   1.7936612e-02   2.2316062e-02   6.7881592e-03   2.0390108e-02   7.6309693e+01   7.9951786e-01
   1.8371974e-02   2.2510590e-02   6.5191188e-03   2.0037812e-02   7.2246400e+01   7.9251227e-01
   1.8853259e-02   2.2733862e-02   6.2690628e-03   1.9730621e-02   6.7426450e+01   7.9974073e-01
   1.9384434e-02   2.3024980e-02   6.0421962e-03   1.9423930e-02   6.2376572e+01   8.0969734e-01
   1.9982134e-02   2.3413520e-02   5.8423694e-03   1.9081696e-02   5.7907578e+01   8.1087476e-01
   2.0673894e-02   2.3912264e-02   5.6726316e-03   1.8687519e-02   5.3679386e+01   8.1439668e-01
   2.1493430e-02   2.4516948e-02   5.5358650e-03   1.8228516e-02   4.9454711e+01   7.9391529e-01
   2.2475002e-02   2.5203742e-02   5.4336392e-03   1.7690774e-02   4.5767856e+01   8.0198816e-01
   2.3644176e-02   2.5926516e-02   5.3661234e-03   1.7077674e-02   4.2337264e+01   8.0378420e-01
   2.5016402e-02   2.6646986e-02   5.3326248e-03   1.6411949e-02   3.8021416e+01   8.1111840e-01
   2.6600584e-02   2.7367800e-02   5.3305860e-03   1.5720256e-02   3.3653437e+01   8.2015707e-01
   2.8407936e-02   2.8126934e-02   5.3576680e-03   1.5031979e-02   3.0158545e+01   8.0607013e-01
   3.0445742e-02   2.8963720e-02   5.4118342e-03   1.4375974e-02   2.7868023e+01   8.1792733e-01
   3.2707956e-02   2.9903646e-02   5.4888502e-03   1.3773092e-02   2.5453825e+01   7.9849939e-01
   3.5182188e-02   3.0961776e-02   5.5824740e-03   1.3238587e-02   2.2488558e+01   8.0618201e-01
   3.7849066e-02   3.2151756e-02   5.6877946e-03   1.2781632e-02   2.0120338e+01   8.1119621e-01
   4.0682894e-02   3.3507054e-02   5.8044730e-03   1.2404928e-02   1.7253744e+01   7.8629984e-01
   4.3659504e-02   3.5077604e-02   5.9337712e-03   1.2104565e-02   1.4722644e+01   8.0079006e-01
   4.6751386e-02   3.6912942e-02   6.0761220e-03   1.1868433e-02   1.2915068e+01   7.8493503e-01
   4.9917080e-02   3.9037496e-02   6.2327894e-03   1.1678793e-02   1.0715372e+01   7.8620262e-01
   5.3095918e-02   4.1446944e-02   6.4047732e-03   1.1517156e-02   9.3206203e+00   8.0670351e-01
   5.6198290e-02   4.4133422e-02   6.5912898e-03   1.1373095e-02   8.2776378e+00   8.0886581e-01
   5.9109572e-02   4.7072520e-02   6.7896852e-03   1.1248960e-02   6.9046685e+00   8.0988753e-01
   6.1702794e-02   5.0206318e-02   6.9962012e-03   1.1153198e-02   5.7170073e+00   7.9998527e-01
   6.3850586e-02   5.3433180e-02   7.2050264e-03   1.1093142e-02   5.1896091e+00   8.0668737e-01
   6.5415624e-02   5.6640466e-02   7.4073886e-03   1.1074351e-02   5.1732362e+00   8.0203336e-01
   6.6217872e-02   5.9741652e-02   7.5942140e-03   1.1100993e-02   4.6875133e+00   7.9002953e-01
   6.6144612e-02   6.2683618e-02   7.7547350e-03   1.1174411e-02   4.2010483e+00   7.9012855e-01
   6.5257836e-02   6.5497720e-02   7.8771680e-03   1.1293145e-02   3.6227287e+00   8.1022789e-01
   6.3714544e-02   6.8256158e-02   7.9545834e-03   1.1452713e-02   2.8608802e+00   8.1148857e-01
   6.1722398e-02   7.1000476e-02   7.9878864e-03   1.1646380e-02   2.4866567e+00   7.7921745e-01
   5.9503706e-02   7.3746288e-02   7.9867312e-03   1.1867533e-02   2.4166176e+00   7.8290373e-01
   5.7237596e-02   7.6483568e-02   7.9637582e-03   1.2111336e-02   2.3856423e+00   7.9418819e-01
   5.5075616e-02   7.9185126e-02   7.9293222e-03   1.2372603e-02   2.1840334e+00   8.1195787e-01
   5.3145776e-02   8.1803828e-02   7.8924964e-03   1.2644501e-02   2.2161789e+00   8.1243033e-01
   5.1547492e-02   8.4324156e-02   7.8604864e-03   1.2920510e-02   2.2149628e+00   7.8955035e-01
   5.0350578e-02   8.6755294e-02   7.8410508e-03   1.3188210e-02   1.8431084e+00   8.0869835e-01
   4.9583374e-02   8.9047242e-02   7.8447530e-03   1.3429352e-02   1.6021182e+00   8.0522107e-01
   4.9232078e-02   9.1157904e-02   7.8795656e-03   1.3621829e-02   1.6610502e+00   8.0401364e-01
   4.9247372e-02   9.3105696e-02   7.9480550e-03   1.3746418e-02   1.5336368e+00   8.1267374e-01
   4.9552974e-02   9.4927886e-02   8.0480398e-03   1.3809745e-02   1.1072661e+00   7.7951014e-01
   5.0048450e-02   9.6648678e-02   8.1732078e-03   1.3833727e-02   1.0073837e+00   7.7749876e-01
   5.0612002e-02   9.8241924e-02   8.3158762e-03   1.3836713e-02   1.0699274e+00   7.8641799e-01
   5.1100084e-02   9.9626198e-02   8.4672050e-03   1.3836049e-02   1.0139635e+00   7.8599542e-01
   5.1339356e-02   1.0064878e-01   8.6207264e-03   1.3840806e-02   1.0371934e+00   7.8787184e-01
   5.1183452e-02   1.0113786e-01   8.7739940e-03   1.3852308e-02   1.0516636e+00   7.7716217e-01
   5.0588342e-02   1.0102868e-01   8.9215498e-03   1.3868746e-02   1.0479224e+00   7.8650361e-01
   4.9570526e-02   1.0035287e-01   9.0511710e-03   1.3883312e-02   1.0449158e+00   7.8270787e-01
   4.8172808e-02   9.9193776e-02   9.1460922e-03   1.3884835e-02   1.0364585e+00   7.8290059e-01
   4.6478774e-02   9.7680126e-02   9.1940400e-03   1.3859349e-02   1.0546881e+00   8.0054259e-01
   4.4569824e-02   9.5923660e-02   9.1938902e-03   1.3795838e-02   1.0562602e+00   7.8994305e-01
   4.2514408e-02   9.3990326e-02   9.1574674e-03   1.3691727e-02   1.0581179e+00   8.0956983e-01
   4.0392580e-02   9.1940398e-02   9.1060280e-03   1.3555083e-02   1.0686252e+00   8.0391280e-01
   3.8285428e-02   8.9845078e-02   9.0578310e-03   1.3403112e-02   1.0570830e+00   8.1410635e-01
   3.6263012e-02   8.7743970e-02   9.0261290e-03   1.3255688e-02   1.0477298e+00   8.2154308e-01
   3.4385728e-02   8.5617736e-02   9.0213418e-03   1.3130458e-02   1.0593467e+00   7.8079703e-01
   3.2704506e-02   8.3394488e-02   9.0501062e-03   1.3042308e-02   1.0415465e+00   8.2356742e-01
   3.1261550e-02   8.0926542e-02   9.1190916e-03   1.3001457e-02   1.0140642e+00   7.8288611e-01
   3.0093190e-02   7.8018008e-02   9.2346406e-03   1.3009981e-02   1.0318500e+00   7.8810306e-01
   2.9230556e-02   7.4568842e-02   9.4026088e-03   1.3063927e-02   1.0531704e+00   7.9926102e-01
   2.8704286e-02   7.0626654e-02   9.6301362e-03   1.3156889e-02   1.0428019e+00   7.8872983e-01
   2.8538950e-02   6.6281212e-02   9.9245440e-03   1.3279025e-02   1.0259210e+00   8.3678401e-01
   2.8746772e-02   6.1625172e-02   1.0291457e-02   1.3416169e-02   1.0564759e+00   7.4493798e-01
   2.9329922e-02   5.6788126e-02   1.0735493e-02   1.3550031e-02   1.0466911e+00   8.4958624e-01
   3.0281546e-02   5.1919368e-02   1.1266551e-02   1.3665896e-02   1.0181043e+00   7.6035302e-01
   3.1599662e-02   4.7147094e-02   1.1898964e-02   1.3760253e-02   1.0556567e+00   8.1157141e-01
   3.3285622e-02   4.2571486e-02   1.2642348e-02   1.3833920e-02   1.0441275e+00   8.2545244e-01
   3.5331238e-02   3.8268184e-02   1.3499255e-02   1.3890432e-02   1.0377104e+00   5.9325531e-01
   3.7726070e-02   3.4275252e-02   1.4469076e-02   1.3941150e-02   1.0543813e+00   8.1337879e-01
   4.0457098e-02   3.0602154e-02   1.5550041e-02   1.3999284e-02   1.0370859e+00   3.8921588e-01
   4.3489896e-02   2.7252706e-02   1.6732725e-02   1.4071594e-02   1.0337683e+00   8.4389808e-01
   4.6762024e-02   2.4223554e-02   1.7996918e-02   1.4158965e-02   1.0411495e+00   2.2318500e-01
   5.0199356e-02   2.1498098e-02   1.9322078e-02   1.4260505e-02   1.0482478e+00   3.4072352e+00
   5.3714180e-02   1.9058677e-02   2.0687816e-02   1.4368391e-02   1.0473055e+00   2.0967281e+01
   5.7195350e-02   1.6905729e-02   2.2063276e-02   1.4467381e-02   1.0509280e+00   4.2584767e+01
   6.0499958e-02   1.5049749e-02   2.3404256e-02   1.4551035e-02   1.0398810e+00   6.0650325e+01
   6.3470196e-02   1.3491222e-02   2.4658390e-02   1.4626314e-02   1.0273032e+00   7.7112293e+01
   6.5999988e-02   1.2218941e-02   2.5772584e-02   1.4701211e-02   1.0345342e+00   8.8741727e+01
   6.8013604e-02   1.1211293e-02   2.6700936e-02   1.4776347e-02   1.0306684e+00   9.6411685e+01
   6.9437606e-02   1.0439425e-02   2.7405580e-02   1.4842165e-02   1.0368032e+00   1.0184234e+02
   7.0263208e-02   9.8697836e-03   2.7843780e-02   1.4882733e-02   1.0357450e+00   1.0576891e+02
   7.0525258e-02   9.4669020e-03   2.7986850e-02   1.4886094e-02   1.0389817e+00   1.0875361e+02
   7.0263682e-02   9.1976580e-03   2.7846342e-02   1.4848081e-02   1.0404468e+00   1.1127631e+02
   6.9551724e-02   9.0301802e-03   2.7448366e-02   1.4771369e-02   1.0260518e+00   1.1358946e+02
   6.8491214e-02   8.9370712e-03   2.6825098e-02   1.4665655e-02   1.0510418e+00   1.1509645e+02
   6.7182782e-02   8.8959746e-03   2.6027552e-02   1.4540788e-02   1.0166115e+00   1.1646751e+02
   6.5729294e-02   8.8891896e-03   2.5108756e-02   1.4403687e-02   1.0128830e+00   1.1764128e+02
   6.4249020e-02   8.9073564e-03   2.4106696e-02   1.4264622e-02   1.0616139e+00   1.1840021e+02
   6.2853034e-02   8.9473658e-03   2.3051088e-02   1.4132100e-02   1.0133582e+00   1.1897409e+02
   6.1621276e-02   9.0089324e-03   2.1977446e-02   1.4005188e-02   1.0287880e+00   1.1936009e+02
   6.0611892e-02   9.0911052e-03   2.0917830e-02   1.3881281e-02   1.0414235e+00   1.1966432e+02
   5.9880612e-02   9.1893390e-03   1.9891383e-02   1.3760359e-02   1.0088663e+00   1.1987359e+02
   5.9473764e-02   9.2935876e-03   1.8913276e-02   1.3640039e-02   1.0244985e+00   1.2017460e+02
   5.9407810e-02   9.3897350e-03   1.7992228e-02   1.3515617e-02   1.0156551e+00   1.2041281e+02
   5.9682170e-02   9.4689888e-03   1.7127973e-02   1.3385243e-02   1.0200062e+00   1.2043953e+02
   6.0300740e-02   9.5331190e-03   1.6318988e-02   1.3255173e-02   1.0304735e+00   1.2044010e+02
   6.1268368e-02   9.5893172e-03   1.5564080e-02   1.3133613e-02   1.0518630e+00   1.2042804e+02
   6.2569836e-02   9.6418370e-03   1.4858265e-02   1.3024072e-02   1.0550886e+00   1.2038270e+02
   6.4151872e-02   9.6887756e-03   1.4193174e-02   1.2928196e-02   1.0438120e+00   1.2023883e+02
   6.5933430e-02   9.7248322e-03   1.3560097e-02   1.2841641e-02   1.0557421e+00   1.1996936e+02
   6.7820726e-02   9.7474398e-03   1.2948498e-02   1.2755801e-02   1.0204431e+00   1.1960855e+02
   6.9701194e-02   9.7612212e-03   1.2350526e-02   1.2666110e-02   1.0321138e+00   1.1916276e+02
   7.1434616e-02   9.7698352e-03   1.1761956e-02   1.2571356e-02   1.0641696e+00   1.1862357e+02
   7.2889520e-02   9.7668738e-03   1.1180801e-02   1.2473388e-02   1.0514888e+00   1.1791117e+02
   7.3987498e-02   9.7457452e-03   1.0615418e-02   1.2374622e-02   1.0527365e+00   1.1688668e+02
   7.4675526e-02   9.7109838e-03   1.0078901e-02   1.2274541e-02   1.0486916e+00   1.1566300e+02
   7.4899256e-02   9.6683602e-03   9.5808764e-03   1.2169800e-02   1.0628611e+00   1.1429947e+02
   7.4613242e-02   9.6168786e-03   9.1287814e-03   1.2053947e-02   1.0383775e+00   1.1272940e+02
   7.3791592e-02   9.5549760e-03   8.7263344e-03   1.1919464e-02   1.0298735e+00   1.1126205e+02
   7.2460922e-02   9.4781202e-03   8.3757734e-03   1.1760945e-02   1.0720861e+00   1.0952881e+02
   7.0720104e-02   9.3778452e-03   8.0791186e-03   1.1579141e-02   1.0465828e+00   1.0748742e+02
   6.8712442e-02   9.2470342e-03   7.8351550e-03   1.1377522e-02   1.0448594e+00   1.0561821e+02
   6.6593554e-02   9.0731550e-03   7.6393914e-03   1.1153563e-02   1.0452342e+00   1.0326687e+02
   6.4514854e-02   8.8441952e-03   7.4873022e-03   1.0905949e-02   1.0480027e+00   1.0051146e+02
   6.2615188e-02   8.5647170e-03   7.3736352e-03   1.0642442e-02   1.0710086e+00   9.7790604e+01
   6.1013632e-02   8.2496308e-03   7.2913634e-03   1.0372756e-02   1.0280933e+00   9.4834972e+01
   5.9801302e-02   7.9147022e-03   7.2359808e-03   1.0105026e-02   1.0295699e+00   9.1267231e+01
   5.9037876e-02   7.5763358e-03   7.2040088e-03   9.8488878e-03   1.0422298e+00   8.7753112e+01
   5.8745580e-02   7.2481320e-03   7.1928480e-03   9.6193230e-03   1.0306687e+00   8.4950150e+01
   5.8910948e-02   6.9378392e-03   7.2046420e-03   9.4337708e-03   1.0473897e+00   8.1829308e+01
   5.9487250e-02   6.6497848e-03   7.2432658e-03   9.3047364e-03   1.0556108e+00   7.7967093e+01
   6.0396274e-02   6.3851344e-03   7.3100936e-03   9.2397356e-03   1.0559721e+00   7.3297889e+01
   6.1545176e-02   6.1449694e-03   7.4027936e-03   9.2416542e-03   1.0558178e+00   6.8873520e+01
   6.2822360e-02   5.9352402e-03   7.5188970e-03   9.3080370e-03   1.0676480e+00   6.4948806e+01
   6.4111198e-02   5.7613268e-03   7.6584042e-03   9.4333994e-03   1.0513061e+00   6.0800405e+01
   6.5332182e-02   5.6247776e-03   7.8218518e-03   9.6090704e-03   1.0413227e+00   5.6884804e+01
   6.6434774e-02   5.5256614e-03   8.0107804e-03   9.8211494e-03   1.0567343e+00   5.1475866e+01
   6.7380578e-02   5.4622150e-03   8.2259068e-03   1.0054539e-02   1.0542070e+00   4.5597447e+01
   6.8135908e-02   5.4293434e-03   8.4634462e-03   1.0297437e-02   1.0480393e+00   4.1581335e+01
   6.8665734e-02   5.4190898e-03   8.7162086e-03   1.0539381e-02   1.0389542e+00   3.6839406e+01
   6.8946462e-02   5.4226526e-03   8.9747342e-03   1.0771973e-02   1.0502677e+00   3.1780205e+01
   6.8965938e-02   5.4315406e-03   9.2286490e-03   1.0989886e-02   1.0523076e+00   2.8553116e+01
   6.8737680e-02   5.4394692e-03   9.4686472e-03   1.1186108e-02   1.0385569e+00   2.5176916e+01
   6.8306464e-02   5.4408636e-03   9.6884944e-03   1.1350610e-02   1.0461793e+00   2.2255349e+01
   6.7722708e-02   5.4289854e-03   9.8889688e-03   1.1473226e-02   1.0558409e+00   2.0478944e+01
   6.7028746e-02   5.3984262e-03   1.0073555e-02   1.1542898e-02   1.0401000e+00   1.7572923e+01
   6.6263350e-02   5.3485592e-03   1.0245661e-02   1.1551966e-02   1.0369130e+00   1.3780544e+01
   6.5482056e-02   5.2852046e-03   1.0414220e-02   1.1500340e-02   1.0610364e+00   1.1386796e+01
   6.4748794e-02   5.2162926e-03   1.0591330e-02   1.1395141e-02   1.0451493e+00   1.0677081e+01
   6.4099954e-02   5.1475064e-03   1.0784983e-02   1.1258299e-02   1.0570522e+00   8.8399489e+00
   6.3539874e-02   5.0808738e-03   1.0997118e-02   1.1120620e-02   1.0706685e+00   6.9283683e+00
   6.3059136e-02   5.0154152e-03   1.1233049e-02   1.1011393e-02   1.0425414e+00   6.5699915e+00
   6.2649542e-02   4.9500762e-03   1.1505946e-02   1.0961327e-02   1.0746373e+00   5.6462914e+00
   6.2309256e-02   4.8829358e-03   1.1827647e-02   1.0999905e-02   1.0768715e+00   4.6127724e+00
   6.2021724e-02   4.8106664e-03   1.2203885e-02   1.1153802e-02   1.0369281e+00   4.2607787e+00
   6.1748650e-02   4.7307324e-03   1.2633694e-02   1.1445988e-02   1.0440088e+00   3.7550535e+00
   6.1452480e-02   4.6416658e-03   1.3110119e-02   1.1891824e-02   1.0565769e+00   3.2290183e+00
   6.1098756e-02   4.5432858e-03   1.3620031e-02   1.2500242e-02   1.0422983e+00   3.1208603e+00
   6.0649318e-02   4.4376032e-03   1.4145485e-02   1.3274427e-02   1.0376622e+00   3.0113437e+00
   6.0078722e-02   4.3291182e-03   1.4668883e-02   1.4210125e-02   1.0616425e+00   2.8846081e+00
   5.9407084e-02   4.2261714e-03   1.5174153e-02   1.5294859e-02   1.0526418e+00   2.8958711e+00
   5.8678172e-02   4.1402836e-03   1.5650731e-02   1.6507275e-02   1.0387210e+00   2.7704962e+00
   5.7906734e-02   4.0814114e-03   1.6091072e-02   1.7819506e-02   1.0494182e+00   2.8061550e+00
   5.7085414e-02   4.0561744e-03   1.6483933e-02   1.9200189e-02   1.0563665e+00   2.8207930e+00
   5.6204180e-02   4.0694744e-03   1.6822801e-02   2.0614630e-02   1.0434615e+00   2.5502484e+00
   5.5260144e-02   4.1246676e-03   1.7110701e-02   2.2024034e-02   1.0328071e+00   2.4380916e+00
   5.4269608e-02   4.2231394e-03   1.7354410e-02   2.3384958e-02   1.0552981e+00   2.2763172e+00
   5.3276878e-02   4.3651290e-03   1.7559216e-02   2.4658112e-02   1.0515480e+00   1.9589016e+00
   5.2358556e-02   4.5508656e-03   1.7724505e-02   2.5815488e-02   1.0543069e+00   1.9869543e+00
   5.1592760e-02   4.7803382e-03   1.7840325e-02   2.6844738e-02   1.0511080e+00   2.2146331e+00
   5.1035442e-02   5.0545348e-03   1.7887377e-02   2.7750198e-02   1.0378497e+00   2.4316361e+00
   5.0739788e-02   5.3754892e-03   1.7841143e-02   2.8540370e-02   1.0579917e+00   2.5279166e+00
   5.0763292e-02   5.7425412e-03   1.7680210e-02   2.9228556e-02   1.0281281e+00   2.4946150e+00
   5.1145656e-02   6.1515950e-03   1.7396570e-02   2.9827384e-02   1.0366155e+00   2.5768454e+00
   5.1895300e-02   6.5946688e-03   1.6994819e-02   3.0330238e-02   1.0495809e+00   2.4403870e+00
   5.3004290e-02   7.0598450e-03   1.6489558e-02   3.0713176e-02   1.0254803e+00   2.0886884e+00
   5.4458324e-02   7.5334852e-03   1.5909279e-02   3.0960580e-02   1.0559263e+00   2.0053776e+00
   5.6219120e-02   8.0035876e-03   1.5288895e-02   3.1094434e-02   1.0447491e+00   2.0508742e+00
   5.8233068e-02   8.4647100e-03   1.4658543e-02   3.1151504e-02   1.0313184e+00   2.0598436e+00
   6.0461486e-02   8.9135702e-03   1.4041067e-02   3.1145526e-02   1.0250180e+00   1.9332153e+00
   6.2884494e-02   9.3460572e-03   1.3452548e-02   3.1069990e-02   1.0266441e+00   1.7772387e+00
   6.5495748e-02   9.7609916e-03   1.2904168e-02   3.0910652e-02   1.0368963e+00   1.7523338e+00
   6.8286138e-02   1.0161382e-02   1.2402539e-02   3.0666882e-02   1.0292380e+00   1.6912076e+00
   7.1246570e-02   1.0560012e-02   1.1949944e-02   3.0355332e-02   1.0664248e+00   1.5808125e+00
   7.4393216e-02   1.0975693e-02   1.1546180e-02   2.9993918e-02   1.0409437e+00   1.4238523e+00
   7.7753928e-02   1.1421969e-02   1.1188965e-02   2.9608088e-02   1.0368081e+00   1.3354841e+00
   8.1354576e-02   1.1905834e-02   1.0876873e-02   2.9231440e-02   1.0402509e+00   1.3464904e+00
   8.5218212e-02   1.2427854e-02   1.0613656e-02   2.8894644e-02   1.0217771e+00   1.3621149e+00
   8.9361792e-02   1.2980309e-02   1.0408454e-02   2.8613122e-02   1.0827802e+00   1.3306189e+00
   9.3785976e-02   1.3548444e-02   1.0272684e-02   2.8381378e-02   1.0289193e+00   1.2420849e+00
   9.8432458e-02   1.4117315e-02   1.0215995e-02   2.8185100e-02   1.0510953e+00   1.1941733e+00
   1.0319052e-01   1.4678865e-02   1.0244148e-02   2.8009652e-02   1.0626069e+00   1.2244447e+00
   1.0795713e-01   1.5225862e-02   1.0358916e-02   2.7845304e-02   9.9632980e-01   1.1169539e+00
   1.1261976e-01   1.5744893e-02   1.0561366e-02   2.7683202e-02   1.0665893e+00   8.3929197e-01
   1.1701366e-01   1.6225012e-02   1.0853899e-02   2.7531084e-02   9.9199199e-01   7.6971750e-01
   1.2102942e-01   1.6661953e-02   1.1237707e-02   2.7433666e-02   1.0392089e+00   7.9972295e-01
   1.2471857e-01   1.7050469e-02   1.1711266e-02   2.7447206e-02   1.0314860e+00   7.8759591e-01
   1.2816665e-01   1.7378857e-02   1.2268641e-02   2.7624592e-02   1.0289416e+00   8.0618749e-01
   1.3137999e-01   1.7633374e-02   1.2898837e-02   2.8019812e-02   1.0800850e+00   7.9421430e-01
   1.3433821e-01   1.7810507e-02   1.3587309e-02   2.8687124e-02   9.7050229e-01   8.0004992e-01
   1.3697442e-01   1.7916502e-02   1.4321065e-02   2.9671830e-02   1.1395101e+00   7.9903918e-01
   1.3914574e-01   1.7960163e-02   1.5091535e-02   3.1000876e-02   8.5172275e-01   7.8759175e-01
   1.4071806e-01   1.7948444e-02   1.5888038e-02   3.2683648e-02   9.8026482e-01   7.7504275e-01
   1.4162336e-01   1.7880943e-02   1.6701179e-02   3.4709814e-02   7.9266800e-01   7.7954701e-01
   1.4188774e-01   1.7753125e-02   1.7532018e-02   3.7059484e-02   7.2215381e-01   7.9748502e-01
   1.4154285e-01   1.7559026e-02   1.8386411e-02   3.9700862e-02   8.8188865e-01   7.8427011e-01
   1.4054135e-01   1.7288187e-02   1.9263783e-02   4.2568844e-02   1.3688956e+00   7.8914074e-01
   1.3888170e-01   1.6927165e-02   2.0157396e-02   4.5572108e-02   1.8743679e+01   7.8083678e-01
   1.3661291e-01   1.6470498e-02   2.1058780e-02   4.8618574e-02   5.0369077e+01   7.8706401e-01
   1.3375642e-01   1.5930095e-02   2.1955286e-02   5.1617152e-02   7.2383786e+01   8.0675404e-01
   1.3035985e-01   1.5337020e-02   2.2832298e-02   5.4464312e-02   8.6238262e+01   7.6273148e-01
   1.2649969e-01   1.4739959e-02   2.3668864e-02   5.7061896e-02   9.7221574e+01   7.6377902e-01
   1.2226871e-01   1.4196674e-02   2.4436774e-02   5.9328416e-02   1.0366214e+02   7.8949059e-01
   1.1780501e-01   1.3769554e-02   2.5115842e-02   6.1177088e-02   1.0836366e+02   7.7671959e-01
   1.1326887e-01   1.3521853e-02   2.5696062e-02   6.2491810e-02   1.1177334e+02   7.8137478e-01
   1.0879636e-01   1.3509343e-02   2.6173060e-02   6.3119592e-02   1.1427527e+02   7.8412278e-01
   1.0446850e-01   1.3780761e-02   2.6542502e-02   6.2949438e-02   1.1618149e+02   7.8374303e-01
   1.0028565e-01   1.4377772e-02   2.6792870e-02   6.1996606e-02   1.1779755e+02   7.7149949e-01
   9.6195884e-02   1.5331512e-02   2.6896472e-02   6.0374054e-02   1.1906320e+02   7.7346083e-01
   9.2178424e-02   1.6659950e-02   2.6816628e-02   5.8240526e-02   1.1972536e+02   7.9036641e-01
   8.8214766e-02   1.8366729e-02   2.6540290e-02   5.5760664e-02   1.2039362e+02   7.8440782e-01
   8.4240786e-02   2.0444280e-02   2.6080914e-02   5.3077362e-02   1.2083828e+02   7.8975872e-01
   8.0197856e-02   2.2869920e-02   2.5468302e-02   5.0307368e-02   1.2123262e+02   7.8558041e-01
   7.6029454e-02   2.5603068e-02   2.4744524e-02   4.7546034e-02   1.2153587e+02   7.8348539e-01
   7.1687526e-02   2.8585754e-02   2.3948080e-02   4.4882530e-02   1.2169438e+02   7.9366729e-01
   6.7142568e-02   3.1738306e-02   2.3109474e-02   4.2386346e-02   1.2183080e+02   8.0164046e-01
   6.2393554e-02   3.4956064e-02   2.2251604e-02   4.0097748e-02   1.2176487e+02   7.9813116e-01
   5.7528574e-02   3.8110886e-02   2.1396504e-02   3.8051058e-02   1.2180824e+02   7.7586115e-01
   5.2675936e-02   4.1051110e-02   2.0566126e-02   3.6272576e-02   1.2178253e+02   7.9210792e-01
   4.7953904e-02   4.3592158e-02   1.9775113e-02   3.4762902e-02   1.2165089e+02   7.9622010e-01
   4.3478360e-02   4.5586564e-02   1.9040540e-02   3.3491602e-02   1.2158827e+02   7.7536661e-01
   3.9333688e-02   4.7018152e-02   1.8377008e-02   3.2407578e-02   1.2139171e+02   7.7959626e-01
   3.5572332e-02   4.7946960e-02   1.7783737e-02   3.1468538e-02   1.2124197e+02   7.9308232e-01
   3.2225544e-02   4.8424668e-02   1.7250506e-02   3.0640460e-02   1.2103917e+02   8.0055843e-01
   2.9306840e-02   4.8474204e-02   1.6762317e-02   2.9882680e-02   1.2072253e+02   7.9871213e-01
   2.6817528e-02   4.8082086e-02   1.6298787e-02   2.9170342e-02   1.2042036e+02   8.2108060e-01
   2.4751136e-02   4.7210020e-02   1.5839492e-02   2.8492416e-02   1.1990023e+02   8.0266309e-01
   2.3097616e-02   4.5828068e-02   1.5369941e-02   2.7828158e-02   1.1924477e+02   7.7996378e-01
   2.1836836e-02   4.3978092e-02   1.4884265e-02   2.7163188e-02   1.1848565e+02   8.0472714e-01
   2.0939348e-02   4.1785334e-02   1.4384190e-02   2.6499448e-02   1.1764112e+02   7.9396755e-01
   2.0368914e-02   3.9382848e-02   1.3867011e-02   2.5840896e-02   1.1678728e+02   8.0363654e-01
   2.0087638e-02   3.6866376e-02   1.3329104e-02   2.5190984e-02   1.1579742e+02   8.1803766e-01
   2.0062366e-02   3.4316636e-02   1.2781856e-02   2.4550510e-02   1.1472995e+02   8.0176522e-01
   2.0262574e-02   3.1824028e-02   1.2242003e-02   2.3910704e-02   1.1340602e+02   8.0133108e-01
   2.0660460e-02   2.9474006e-02   1.1721257e-02   2.3260922e-02   1.1190493e+02   8.0536201e-01
   2.1227944e-02   2.7330842e-02   1.1226953e-02   2.2601096e-02   1.1006363e+02   8.0924850e-01
   2.1934784e-02   2.5436900e-02   1.0761750e-02   2.1946526e-02   1.0773777e+02   8.1090808e-01
   2.2752460e-02   2.3808140e-02   1.0326315e-02   2.1331218e-02   1.0500483e+02   8.1322113e-01
   2.3658626e-02   2.2440200e-02   9.9199204e-03   2.0798968e-02   1.0169743e+02   7.9117084e-01
   2.4639506e-02   2.1317062e-02   9.5451874e-03   2.0384160e-02   9.8489168e+01   7.8932183e-01
   2.5685894e-02   2.0405890e-02   9.2084380e-03   2.0103914e-02   9.4603030e+01   8.1451796e-01
   2.6782704e-02   1.9666778e-02   8.9135310e-03   1.9959365e-02   9.0556224e+01   7.9031938e-01
   2.7901722e-02   1.9083473e-02   8.6623214e-03   1.9939020e-02   8.7235683e+01   7.9936036e-01
   2.9005132e-02   1.8663666e-02   8.4539188e-03   2.0016820e-02   8.2812315e+01   8.2512765e-01
   3.0045948e-02   1.8417071e-02   8.2842710e-03   2.0153588e-02   7.8224266e+01   8.1165231e-01
   3.0971272e-02   1.8344484e-02   8.1485988e-03   2.0307850e-02   7.3658531e+01   8.1515434e-01
   3.1724386e-02   1.8434965e-02   8.0428172e-03   2.0445620e-02   6.8484812e+01   8.0108409e-01
   3.2257868e-02   1.8672180e-02   7.9641064e-03   2.0552644e-02   6.3489917e+01   7.8758805e-01
   3.2560816e-02   1.9033857e-02   7.9087456e-03   2.0626150e-02   5.9221489e+01   7.8500873e-01
   3.2661696e-02   1.9490505e-02   7.8699180e-03   2.0663520e-02   5.5958805e+01   7.9050157e-01
   3.2631116e-02   2.0028942e-02   7.8379952e-03   2.0670764e-02   5.1772015e+01   8.1114546e-01
   3.2561488e-02   2.0668732e-02   7.8057972e-03   2.0657162e-02   4.7659985e+01   7.8582862e-01
   3.2527368e-02   2.1440976e-02   7.7733832e-03   2.0629072e-02   4.3979281e+01   7.8566283e-01
   3.2582604e-02   2.2368576e-02   7.7437326e-03   2.0590646e-02   3.9438626e+01   8.0385748e-01
   3.2765662e-02   2.3461634e-02   7.7206172e-03   2.0540348e-02   3.5453531e+01   8.1127315e-01
   3.3102268e-02   2.4716588e-02   7.7106446e-03   2.0470158e-02   3.2164162e+01   8.1774564e-01
   3.3605196e-02   2.6119812e-02   7.7190672e-03   2.0363682e-02   2.9833353e+01   8.0135590e-01
   3.4274044e-02   2.7639350e-02   7.7456398e-03   2.0200864e-02   2.8000204e+01   8.1690561e-01
   3.5095344e-02   2.9219080e-02   7.7845678e-03   1.9969332e-02   2.5191113e+01   7.9520598e-01
   3.6046138e-02   3.0797550e-02   7.8278786e-03   1.9660373e-02   2.1132325e+01   7.8254083e-01
   3.7108794e-02   3.2324616e-02   7.8706230e-03   1.9260791e-02   1.8244968e+01   8.1575904e-01
   3.8272132e-02   3.3754608e-02   7.9111198e-03   1.8767283e-02   1.6764998e+01   8.1005512e-01
   3.9521578e-02   3.5054228e-02   7.9480550e-03   1.8199834e-02   1.3599670e+01   8.0596769e-01
   4.0829300e-02   3.6231106e-02   7.9784662e-03   1.7594694e-02   1.0651477e+01   8.1429329e-01
   4.2153742e-02   3.7316880e-02   7.9990760e-03   1.6986903e-02   9.8261102e+00   8.2006319e-01
   4.3452674e-02   3.8332802e-02   8.0091686e-03   1.6396247e-02   9.7578282e+00   7.9605967e-01
   4.4685564e-02   3.9291190e-02   8.0095120e-03   1.5830842e-02   9.0121308e+00   7.9866200e-01
   4.5788096e-02   4.0191798e-02   8.0017450e-03   1.5289208e-02   7.1454170e+00   8.0043722e-01
   4.6684090e-02   4.1028880e-02   7.9868688e-03   1.4760569e-02   5.9398241e+00   7.7767951e-01
   4.7342090e-02   4.1805834e-02   7.9618594e-03   1.4235782e-02   5.7084386e+00   7.9672394e-01
   4.7769970e-02   4.2530164e-02   7.9216038e-03   1.3706688e-02   5.3646085e+00   7.9139226e-01
   4.7972326e-02   4.3220478e-02   7.8606140e-03   1.3168627e-02   4.7573449e+00   8.0592884e-01
   4.7936462e-02   4.3909374e-02   7.7761646e-03   1.2631212e-02   4.7549062e+00   8.1478731e-01
   4.7665584e-02   4.4641856e-02   7.6720416e-03   1.2109877e-02   4.6710244e+00   7.9386846e-01
   4.7197664e-02   4.5467512e-02   7.5534432e-03   1.1613730e-02   3.7354209e+00   8.0264653e-01
   4.6560612e-02   4.6409850e-02   7.4225904e-03   1.1146574e-02   3.0954982e+00   7.9761284e-01
   4.5762334e-02   4.7452794e-02   7.2802522e-03   1.0711303e-02   2.6502862e+00   7.9078017e-01
   4.4812994e-02   4.8571200e-02   7.1295724e-03   1.0309638e-02   2.5969009e+00   7.8941821e-01
   4.3735866e-02   4.9770112e-02   6.9767600e-03   9.9429716e-03   2.6867135e+00   7.9678510e-01
   4.2562306e-02   5.1071068e-02   6.8296670e-03   9.6135924e-03   2.3073591e+00   7.9783546e-01
   4.1322748e-02   5.2486704e-02   6.6990266e-03   9.3255432e-03   2.2498008e+00   7.9039556e-01
   4.0059002e-02   5.4021740e-02   6.5963916e-03   9.0864060e-03   2.3666006e+00   7.8434134e-01
   3.8814528e-02   5.5675048e-02   6.5333738e-03   8.9025800e-03   2.2733745e+00   7.8331089e-01
   3.7617910e-02   5.7472408e-02   6.5218824e-03   8.7774596e-03   1.9647122e+00   7.9671559e-01
   3.6478730e-02   5.9462118e-02   6.5722226e-03   8.7135728e-03   1.6521519e+00   7.9868049e-01
   3.5390708e-02   6.1667170e-02   6.6939626e-03   8.7111262e-03   1.6185046e+00   8.0457728e-01
   3.4344864e-02   6.4075064e-02   6.8945840e-03   8.7669088e-03   1.6429070e+00   8.0472837e-01
   3.3335412e-02   6.6637940e-02   7.1788136e-03   8.8744554e-03   1.4626421e+00   8.0185324e-01
   3.2365692e-02   6.9300730e-02   7.5489960e-03   9.0231356e-03   1.1006692e+00   7.9553952e-01
   3.1435758e-02   7.2017490e-02   8.0057948e-03   9.1982624e-03   1.0331158e+00   7.8559381e-01
   3.0535934e-02   7.4740338e-02   8.5505270e-03   9.3824578e-03   1.0756090e+00   7.8857661e-01
   2.9668518e-02   7.7397002e-02   9.1830388e-03   9.5527652e-03   1.0147754e+00   7.9107938e-01
   2.8843510e-02   7.9880642e-02   9.8997110e-03   9.6893022e-03   1.0421303e+00   7.9716262e-01
   2.8063294e-02   8.2124770e-02   1.0693230e-02   9.7885238e-03   1.0286529e+00   7.9518645e-01
   2.7327174e-02   8.4100604e-02   1.1556551e-02   9.8577414e-03   1.0445954e+00   8.1216733e-01
   2.6636608e-02   8.5777230e-02   1.2485593e-02   9.9077256e-03   1.0419318e+00   7.9761116e-01
   2.6001374e-02   8.7143082e-02   1.3476120e-02   9.9480070e-03   1.0171832e+00   7.8380039e-01
   2.5436874e-02   8.8169194e-02   1.4526346e-02   9.9840714e-03   1.0634722e+00   7.9233793e-01
   2.4952372e-02   8.8832072e-02   1.5641486e-02   1.0018534e-02   1.0598487e+00   7.9153779e-01
   2.4559662e-02   8.9149606e-02   1.6830291e-02   1.0049216e-02   1.0463022e+00   8.2706998e-01
   2.4284700e-02   8.9150240e-02   1.8093692e-02   1.0069464e-02   1.0374395e+00   7.7399366e-01
   2.4162550e-02   8.8846874e-02   1.9427994e-02   1.0071503e-02   1.0082999e+00   7.9290539e-01
   2.4233538e-02   8.8221520e-02   2.0830134e-02   1.0051531e-02   1.0253934e+00   7.9491926e-01
   2.4544562e-02   8.7251254e-02   2.2285598e-02   1.0010526e-02   1.0409303e+00   7.5780498e-01
   2.5152006e-02   8.5880868e-02   2.3767040e-02   9.9501650e-03   1.0242185e+00   8.1197926e-01
   2.6118896e-02   8.4037950e-02   2.5233608e-02   9.8715684e-03   1.0318699e+00   7.5811720e-01
   2.7506292e-02   8.1717496e-02   2.6625204e-02   9.7747666e-03   1.0519969e+00   8.5497732e-01
   2.9370638e-02   7.8927076e-02   2.7873252e-02   9.6612860e-03   1.0588027e+00   7.5726377e-01
   3.1768344e-02   7.5651364e-02   2.8921754e-02   9.5342562e-03   1.0524566e+00   7.9745114e-01
   3.4757048e-02   7.1922560e-02   2.9725168e-02   9.3955606e-03   1.0439350e+00   8.5560608e-01
   3.8391748e-02   6.7819610e-02   3.0242716e-02   9.2480800e-03   1.0478023e+00   7.2343585e-01
   4.2732198e-02   6.3428936e-02   3.0467194e-02   9.0943630e-03   1.0286941e+00   9.2018587e-01
   4.7848224e-02   5.8861718e-02   3.0419146e-02   8.9345616e-03   1.0220144e+00   5.8536181e-01
   5.3799742e-02   5.4266184e-02   3.0110830e-02   8.7707752e-03   1.0375385e+00   8.3092479e-01
   6.0617128e-02   4.9777288e-02   2.9551008e-02   8.6081062e-03   1.0230093e+00   5.1049383e-01
   6.8297098e-02   4.5479930e-02   2.8761964e-02   8.4536496e-03   1.0535116e+00   5.6775756e-01
   7.6817252e-02   4.1413492e-02   2.7777346e-02   8.3172136e-03   1.0720046e+00   7.4346858e-01
   8.6141136e-02   3.7585300e-02   2.6625934e-02   8.2080044e-03   1.0482624e+00   9.4907375e-01
   9.6182986e-02   3.4007110e-02   2.5337266e-02   8.1345220e-03   1.0456344e+00   1.4193934e+01
   1.0678992e-01   3.0704458e-02   2.3958362e-02   8.1089398e-03   1.0312247e+00   3.5956742e+01
   1.1773990e-01   2.7688820e-02   2.2539524e-02   8.1449996e-03   1.0374405e+00   5.4213950e+01
   1.2874699e-01   2.4957356e-02   2.1124026e-02   8.2550018e-03   1.0140574e+00   7.0722280e+01
   1.3945261e-01   2.2503632e-02   1.9754662e-02   8.4507756e-03   1.0174594e+00   8.3102068e+01
   1.4941668e-01   2.0320140e-02   1.8472567e-02   8.7426770e-03   1.0490598e+00   9.1873494e+01
   1.5813349e-01   1.8398959e-02   1.7310148e-02   9.1371944e-03   1.0210338e+00   9.7859841e+01
   1.6501731e-01   1.6721872e-02   1.6285257e-02   9.6352650e-03   1.0226986e+00   1.0168581e+02
   1.6955346e-01   1.5265403e-02   1.5404588e-02   1.0232093e-02   1.0161268e+00   1.0524616e+02
   1.7145612e-01   1.4014346e-02   1.4669134e-02   1.0919111e-02   1.0199282e+00   1.0805860e+02
   1.7068283e-01   1.2958154e-02   1.4071722e-02   1.1682189e-02   1.0388066e+00   1.1069406e+02
   1.6750297e-01   1.2089316e-02   1.3597001e-02   1.2501469e-02   1.0189594e+00   1.1286905e+02
   1.6235198e-01   1.1400895e-02   1.3222068e-02   1.3354714e-02   1.0251967e+00   1.1489121e+02
   1.5567818e-01   1.0878117e-02   1.2920240e-02   1.4213997e-02   1.0203969e+00   1.1647820e+02
   1.4798365e-01   1.0501316e-02   1.2674272e-02   1.5054658e-02   1.0137093e+00   1.1768321e+02
   1.3975617e-01   1.0254209e-02   1.2472421e-02   1.5866760e-02   1.0349120e+00   1.1886632e+02
   1.3140367e-01   1.0123700e-02   1.2301231e-02   1.6643153e-02   1.0132328e+00   1.1958987e+02
   1.2323728e-01   1.0097778e-02   1.2157066e-02   1.7370351e-02   1.0137360e+00   1.2036373e+02
   1.1550893e-01   1.0166611e-02   1.2045151e-02   1.8034846e-02   1.0469722e+00   1.2089062e+02
   1.0846762e-01   1.0319208e-02   1.1967923e-02   1.8628354e-02   1.0276090e+00   1.2122629e+02
   1.0230299e-01   1.0539346e-02   1.1921566e-02   1.9142905e-02   1.0250074e+00   1.2153160e+02
   9.7104256e-02   1.0811247e-02   1.1900115e-02   1.9572240e-02   1.0737347e+00   1.2176039e+02
   9.2902446e-02   1.1124368e-02   1.1898333e-02   1.9916923e-02   1.0740341e+00   1.2208143e+02
   8.9704220e-02   1.1462637e-02   1.1907195e-02   2.0175476e-02   1.0272337e+00   1.2221241e+02
   8.7471368e-02   1.1800596e-02   1.1913704e-02   2.0335114e-02   1.0314758e+00   1.2241152e+02
   8.6112158e-02   1.2119510e-02   1.1902988e-02   2.0376590e-02   1.0365260e+00   1.2252345e+02
   8.5487060e-02   1.2408754e-02   1.1858072e-02   2.0293400e-02   1.0324320e+00   1.2236954e+02
   8.5413138e-02   1.2651616e-02   1.1765801e-02   2.0086836e-02   1.0514653e+00   1.2217954e+02
   8.5688252e-02   1.2826173e-02   1.1623937e-02   1.9753209e-02   1.0308665e+00   1.2189966e+02
   8.6090284e-02   1.2916646e-02   1.1436699e-02   1.9306891e-02   1.0404793e+00   1.2164241e+02
   8.6397122e-02   1.2915026e-02   1.1208478e-02   1.8780382e-02   1.0624129e+00   1.2130711e+02
   8.6460894e-02   1.2818880e-02   1.0948263e-02   1.8201151e-02   1.0333456e+00   1.2083413e+02
   8.6221160e-02   1.2638699e-02   1.0666090e-02   1.7591574e-02   1.0469237e+00   1.2027815e+02
   8.5632290e-02   1.2392031e-02   1.0364865e-02   1.6969096e-02   1.0772857e+00   1.1964565e+02
   8.4652208e-02   1.2091829e-02   1.0048835e-02   1.6347801e-02   1.0564812e+00   1.1888743e+02
   8.3265932e-02   1.1754245e-02   9.7288282e-03   1.5739051e-02   1.0438854e+00   1.1798065e+02
   8.1459654e-02   1.1401594e-02   9.4169678e-03   1.5146012e-02   1.0698091e+00   1.1705155e+02
   7.9258870e-02   1.1054197e-02   9.1253268e-03   1.4573441e-02   1.0605706e+00   1.1590488e+02
   7.6754328e-02   1.0724107e-02   8.8651842e-03   1.4029158e-02   1.0440099e+00   1.1451428e+02
   7.4056542e-02   1.0414951e-02   8.6470588e-03   1.3513956e-02   1.0598984e+00   1.1304067e+02
   7.1276880e-02   1.0123565e-02   8.4805080e-03   1.3027972e-02   1.0532690e+00   1.1153747e+02
   6.8502628e-02   9.8389144e-03   8.3716558e-03   1.2574415e-02   1.0580034e+00   1.0994445e+02
   6.5815464e-02   9.5502922e-03   8.3224358e-03   1.2160734e-02   1.0534479e+00   1.0819810e+02
   6.3317158e-02   9.2540330e-03   8.3323750e-03   1.1801408e-02   1.0401300e+00   1.0635416e+02
   6.1093668e-02   8.9525804e-03   8.3978684e-03   1.1508653e-02   1.0575439e+00   1.0422008e+02
   5.9213360e-02   8.6522756e-03   8.5093032e-03   1.1290352e-02   1.0476063e+00   1.0175286e+02
   5.7726498e-02   8.3574560e-03   8.6529546e-03   1.1153026e-02   1.0427821e+00   9.9232915e+01
   5.6654208e-02   8.0704506e-03   8.8146348e-03   1.1100249e-02   1.0441401e+00   9.6664822e+01
   5.5992188e-02   7.7924546e-03   8.9825232e-03   1.1133051e-02   1.0429979e+00   9.3836711e+01
   5.5704326e-02   7.5246344e-03   9.1479988e-03   1.1249649e-02   1.0601485e+00   9.1120431e+01
   5.5728162e-02   7.2707566e-03   9.3027634e-03   1.1447775e-02   1.0461269e+00   8.8354809e+01
   5.5968366e-02   7.0323452e-03   9.4369066e-03   1.1724563e-02   1.0498945e+00   8.5597603e+01
   5.6308834e-02   6.8078338e-03   9.5423368e-03   1.2072116e-02   1.0710440e+00   8.2974505e+01
   5.6639608e-02   6.5943330e-03   9.6155986e-03   1.2477606e-02   1.0520638e+00   7.9939827e+01
   5.6847474e-02   6.3853910e-03   9.6535902e-03   1.2920806e-02   1.0480157e+00   7.6993205e+01
   5.6848832e-02   6.1743964e-03   9.6526066e-03   1.3373096e-02   1.0491095e+00   7.3350623e+01
   5.6629182e-02   5.9600412e-03   9.6116862e-03   1.3804920e-02   1.0415364e+00   6.8970341e+01
   5.6210362e-02   5.7447624e-03   9.5351276e-03   1.4186076e-02   1.0654602e+00   6.4982256e+01
   5.5607884e-02   5.5289106e-03   9.4327788e-03   1.4484527e-02   1.0640767e+00   6.0945078e+01
   5.4826684e-02   5.3098654e-03   9.3142786e-03   1.4671576e-02   1.0361644e+00   5.7157592e+01
   5.3894988e-02   5.0872462e-03   9.1868754e-03   1.4731611e-02   1.0421769e+00   5.3283482e+01
   5.2865904e-02   4.8650818e-03   9.0556800e-03   1.4666840e-02   1.0528836e+00   4.9299480e+01
   5.1778374e-02   4.6485686e-03   8.9222142e-03   1.4484048e-02   1.0514631e+00   4.5994375e+01
   5.0660724e-02   4.4407706e-03   8.7859952e-03   1.4199737e-02   1.0585015e+00   4.2571531e+01
   4.9549820e-02   4.2431692e-03   8.6458358e-03   1.3851083e-02   1.0482990e+00   3.9278230e+01
   4.8478894e-02   4.0586302e-03   8.5016218e-03   1.3480026e-02   1.0412686e+00   3.6104793e+01
   4.7465316e-02   3.8912214e-03   8.3522532e-03   1.3124941e-02   1.0757190e+00   3.2545603e+01
   4.6528568e-02   3.7430788e-03   8.1933136e-03   1.2819025e-02   1.0786846e+00   3.0316394e+01
   4.5696262e-02   3.6132930e-03   8.0217990e-03   1.2588487e-02   1.0501635e+00   2.7996479e+01
   4.4974974e-02   3.4995922e-03   7.8375332e-03   1.2455816e-02   1.0605402e+00   2.4577734e+01
   4.4344128e-02   3.3998564e-03   7.6399992e-03   1.2442276e-02   1.0747242e+00   2.2897048e+01
   4.3766292e-02   3.3132866e-03   7.4288862e-03   1.2573061e-02   1.0611939e+00   2.1668850e+01
   4.3199764e-02   3.2397732e-03   7.2082726e-03   1.2875055e-02   1.0600175e+00   1.9619406e+01
   4.2620338e-02   3.1784450e-03   6.9864336e-03   1.3368885e-02   1.0659733e+00   1.6849258e+01
   4.2010362e-02   3.1297778e-03   6.7733720e-03   1.4066364e-02   1.0500807e+00   1.3592334e+01
   4.1346294e-02   3.0955742e-03   6.5794892e-03   1.4970825e-02   1.0549553e+00   1.1714946e+01
   4.0607012e-02   3.0760316e-03   6.4136550e-03   1.6079891e-02   1.0625281e+00   1.0515742e+01
   3.9780162e-02   3.0695556e-03   6.2828336e-03   1.7385008e-02   1.0590299e+00   9.6218350e+00
   3.8868922e-02   3.0754176e-03   6.1929344e-03   1.8865118e-02   1.0606814e+00   8.3156517e+00
   3.7883654e-02   3.0956416e-03   6.1523912e-03   2.0484108e-02   1.0470553e+00   6.7022149e+00
   3.6861030e-02   3.1322814e-03   6.1720862e-03   2.2191484e-02   1.0620370e+00   6.4197210e+00
   3.5885794e-02   3.1855898e-03   6.2621626e-03   2.3923340e-02   1.0682803e+00   6.0436111e+00
   3.5056168e-02   3.2541082e-03   6.4315692e-03   2.5601400e-02   1.0399656e+00   5.0578831e+00
   3.4460292e-02   3.3345830e-03   6.6869588e-03   2.7139394e-02   1.0468287e+00   4.0123014e+00
   3.4174306e-02   3.4243332e-03   7.0339856e-03   2.8472418e-02   1.0534030e+00   3.2524331e+00
   3.4261422e-02   3.5232060e-03   7.4769770e-03   2.9574418e-02   1.0482406e+00   3.1304334e+00
   3.4775190e-02   3.6349582e-03   8.0165384e-03   3.0435662e-02   1.0513796e+00   2.8664337e+00
   3.5760660e-02   3.7655792e-03   8.6483946e-03   3.1050444e-02   1.0612188e+00   2.5583510e+00
   3.7256822e-02   3.9190196e-03   9.3642906e-03   3.1435018e-02   1.0770309e+00   2.6277848e+00
   3.9288982e-02   4.0981380e-03   1.0160388e-02   3.1623552e-02   1.0369700e+00   2.6908621e+00
   4.1858328e-02   4.3051628e-03   1.1038313e-02   3.1645822e-02   1.0305875e+00   2.7321139e+00
   4.4935068e-02   4.5406402e-03   1.1996295e-02   3.1518818e-02   1.0580426e+00   2.8794541e+00
   4.8461936e-02   4.8049866e-03   1.3027908e-02   3.1262080e-02   1.0416104e+00   2.7726140e+00
   5.2365434e-02   5.0969686e-03   1.4131835e-02   3.0922304e-02   1.0511068e+00   2.6367329e+00
   5.6572086e-02   5.4120402e-03   1.5322703e-02   3.0554170e-02   1.0383850e+00   2.6548690e+00
   6.1010884e-02   5.7425770e-03   1.6625417e-02   3.0195582e-02   1.0372985e+00   2.2645454e+00
   6.5601920e-02   6.0788494e-03   1.8072116e-02   2.9878564e-02   1.0426945e+00   1.8184623e+00
   7.0280310e-02   6.4117422e-03   1.9710943e-02   2.9628438e-02   1.0353477e+00   1.8573512e+00
   7.5000184e-02   6.7312186e-03   2.1594662e-02   2.9454466e-02   1.0394988e+00   2.0758727e+00
   7.9699028e-02   7.0263974e-03   2.3764138e-02   2.9355326e-02   1.0151298e+00   2.2546030e+00
   8.4282270e-02   7.2960666e-03   2.6247904e-02   2.9331400e-02   1.0446538e+00   2.2829097e+00
   8.8654514e-02   7.5523918e-03   2.9066616e-02   2.9380872e-02   1.0365757e+00   2.1431137e+00
   9.2776016e-02   7.8101030e-03   3.2225686e-02   2.9492678e-02   1.0060651e+00   2.2910334e+00
   9.6667514e-02   8.0824886e-03   3.5705988e-02   2.9660068e-02   1.0402554e+00   2.5814229e+00
   1.0038238e-01   8.3836098e-03   3.9468708e-02   2.9881674e-02   1.0322245e+00   2.5714758e+00
   1.0397829e-01   8.7228028e-03   4.3446596e-02   3.0156836e-02   1.0508633e+00   2.3436174e+00
   1.0748870e-01   9.1020680e-03   4.7537076e-02   3.0487374e-02   1.0378699e+00   2.1013240e+00
   1.1093675e-01   9.5205022e-03   5.1606726e-02   3.0871882e-02   1.0319417e+00   2.0581498e+00
   1.1436737e-01   9.9765986e-03   5.5502790e-02   3.1308084e-02   1.0516418e+00   2.0358700e+00
   1.1781132e-01   1.0465292e-02   5.9050406e-02   3.1793420e-02   1.0190375e+00   2.0180907e+00
   1.2122668e-01   1.0975411e-02   6.2028402e-02   3.2313950e-02   1.0795058e+00   2.0622664e+00
   1.2452127e-01   1.1494283e-02   6.4220446e-02   3.2843624e-02   1.0345243e+00   2.0223579e+00
   1.2762471e-01   1.2014646e-02   6.5474854e-02   3.3366224e-02   1.0456913e+00   2.0369069e+00
   1.3054013e-01   1.2534954e-02   6.5775016e-02   3.3883724e-02   1.0503429e+00   1.9879385e+00
   1.3329428e-01   1.3049728e-02   6.5295890e-02   3.4404720e-02   9.9091260e-01   1.7947082e+00
   1.3588034e-01   1.3548032e-02   6.4259484e-02   3.4944672e-02   1.0792188e+00   1.7862286e+00
   1.3828284e-01   1.4021605e-02   6.2837142e-02   3.5522866e-02   9.7731054e-01   1.8072504e+00
   1.4047962e-01   1.4460523e-02   6.1193492e-02   3.6160508e-02   1.1052326e+00   1.7063357e+00
   1.4244087e-01   1.4846813e-02   5.9476840e-02   3.6886792e-02   9.3788120e-01   1.6352475e+00
   1.4413070e-01   1.5151759e-02   5.7791482e-02   3.7743634e-02   9.1092537e-01   1.4512734e+00
   1.4550293e-01   1.5340975e-02   5.6180002e-02   3.8782682e-02   9.1564572e-01   1.3423499e+00
   1.4651004e-01   1.5395615e-02   5.4639374e-02   4.0049478e-02   6.8060917e-01   1.3777905e+00
   1.4715152e-01   1.5324850e-02   5.3156814e-02   4.1581640e-02   1.0228412e+00   1.3540167e+00
   1.4752022e-01   1.5154570e-02   5.1710450e-02   4.3405758e-02   5.3611632e-01   1.3639037e+00
   1.4774033e-01   1.4914864e-02   5.0264254e-02   4.5533254e-02   1.1193485e+01   1.2911413e+00
   1.4792017e-01   1.4645924e-02   4.8801158e-02   4.7963516e-02   3.8605545e+01   1.3316029e+00
   1.4812305e-01   1.4396443e-02   4.7331744e-02   5.0670660e-02   6.3737256e+01   1.2821119e+00
   1.4832223e-01   1.4206589e-02   4.5868066e-02   5.3596244e-02   7.9300619e+01   8.4331793e-01
   1.4839929e-01   1.4101280e-02   4.4443932e-02   5.6637794e-02   9.0270830e+01   7.2838920e-01
   1.4812444e-01   1.4090623e-02   4.3105554e-02   5.9642742e-02   9.8047709e+01   7.9543501e-01
   1.4725790e-01   1.4179088e-02   4.1880576e-02   6.2421390e-02   1.0337474e+02   7.3639185e-01
   1.4570633e-01   1.4370265e-02   4.0786106e-02   6.4774718e-02   1.0664834e+02   7.7761323e-01
   1.4348563e-01   1.4664876e-02   3.9824166e-02   6.6499100e-02   1.0922249e+02   7.8602473e-01
   1.4063393e-01   1.5068536e-02   3.8974044e-02   6.7355480e-02   1.1149742e+02   7.7603746e-01
   1.3715812e-01   1.5582924e-02   3.8182834e-02   6.7170722e-02   1.1339344e+02   7.6228888e-01
   1.3303228e-01   1.6204110e-02   3.7382222e-02   6.5958244e-02   1.1487045e+02   7.5978927e-01
   1.2824242e-01   1.6937201e-02   3.6508560e-02   6.3880418e-02   1.1592893e+02   7.8665727e-01
   1.2278055e-01   1.7791546e-02   3.5489020e-02   6.1181880e-02   1.1697379e+02   7.8549628e-01
   1.1673818e-01   1.8779968e-02   3.4270848e-02   5.8105438e-02   1.1773960e+02   7.7883751e-01
   1.1035325e-01   1.9916112e-02   3.2844376e-02   5.4841408e-02   1.1835553e+02   7.7474023e-01
   1.0384440e-01   2.1211324e-02   3.1228446e-02   5.1549572e-02   1.1893658e+02   7.7655913e-01
   9.7358690e-02   2.2684316e-02   2.9463630e-02   4.8367260e-02   1.1930730e+02   7.5689601e-01
   9.1011816e-02   2.4353452e-02   2.7601038e-02   4.5403142e-02   1.1959845e+02   7.5744504e-01
   8.4865116e-02   2.6220284e-02   2.5699380e-02   4.2728816e-02   1.1975107e+02   7.8167729e-01
   7.8930838e-02   2.8265638e-02   2.3814000e-02   4.0383574e-02   1.1981049e+02   7.7368833e-01
   7.3193208e-02   3.0453868e-02   2.1991394e-02   3.8386522e-02   1.1988259e+02   7.8297519e-01
   6.7620544e-02   3.2730682e-02   2.0274960e-02   3.6746586e-02   1.1998542e+02   7.9496382e-01
   6.2170324e-02   3.5026452e-02   1.8697712e-02   3.5460416e-02   1.2014106e+02   7.7921143e-01
   5.6828256e-02   3.7256576e-02   1.7281409e-02   3.4491648e-02   1.2023490e+02   7.6818179e-01
   5.1652412e-02   3.9322114e-02   1.6035402e-02   3.3786248e-02   1.2022860e+02   7.6763847e-01
   4.6736040e-02   4.1127380e-02   1.4957604e-02   3.3302160e-02   1.2012164e+02   7.8928282e-01
   4.2161046e-02   4.2580918e-02   1.4038538e-02   3.3000278e-02   1.2007163e+02   8.0949834e-01
   3.7984750e-02   4.3615168e-02   1.3263130e-02   3.2842460e-02   1.2011646e+02   7.9733150e-01
   3.4238204e-02   4.4198088e-02   1.2617055e-02   3.2794974e-02   1.1994445e+02   7.8393293e-01
   3.0931208e-02   4.4333090e-02   1.2086398e-02   3.2807018e-02   1.1960291e+02   7.9778292e-01
   2.8056744e-02   4.4088720e-02   1.1655379e-02   3.2817102e-02   1.1905334e+02   8.0074428e-01
   2.5606676e-02   4.3562886e-02   1.1307319e-02   3.2767722e-02   1.1825201e+02   7.9714415e-01
   2.3573944e-02   4.2828352e-02   1.1028282e-02   3.2595506e-02   1.1737835e+02   8.1012224e-01
   2.1946660e-02   4.1922554e-02   1.0809728e-02   3.2268280e-02   1.1625258e+02   8.0488018e-01
   2.0713056e-02   4.0865344e-02   1.0645621e-02   3.1800474e-02   1.1520605e+02   8.0875878e-01
   1.9858418e-02   3.9694586e-02   1.0530064e-02   3.1208554e-02   1.1402805e+02   8.0196505e-01
   1.9361178e-02   3.8453652e-02   1.0452471e-02   3.0513528e-02   1.1239454e+02   7.8544835e-01
   1.9192047e-02   3.7174992e-02   1.0398343e-02   2.9742926e-02   1.1057540e+02   7.9426800e-01
   1.9314184e-02   3.5884132e-02   1.0351730e-02   2.8909226e-02   1.0786375e+02   7.8566938e-01
   1.9684489e-02   3.4580346e-02   1.0294186e-02   2.8013476e-02   1.0461623e+02   7.8108601e-01
   2.0254802e-02   3.3248504e-02   1.0213953e-02   2.7044518e-02   1.0129901e+02   7.8630103e-01
   2.0973184e-02   3.1914546e-02   1.0108727e-02   2.5990014e-02   9.7440867e+01   7.8793882e-01
   2.1781996e-02   3.0650264e-02   9.9772002e-03   2.4863226e-02   9.3569397e+01   7.9410944e-01
   2.2616292e-02   2.9526628e-02   9.8181806e-03   2.3703300e-02   8.9599558e+01   7.8534416e-01
   2.3397614e-02   2.8591294e-02   9.6357556e-03   2.2556460e-02   8.5170256e+01   7.8934697e-01
   2.4038486e-02   2.7863706e-02   9.4378054e-03   2.1458224e-02   8.0213951e+01   8.0364837e-01
   2.4459870e-02   2.7340224e-02   9.2283118e-03   2.0425762e-02   7.5066966e+01   7.9215035e-01
   2.4615462e-02   2.7004784e-02   9.0062776e-03   1.9463111e-02   7.0581001e+01   7.9351516e-01
   2.4521162e-02   2.6832834e-02   8.7699270e-03   1.8570247e-02   6.5529883e+01   8.0767754e-01
   2.4235952e-02   2.6808620e-02   8.5195458e-03   1.7746984e-02   6.0389974e+01   7.9584396e-01
   2.3823720e-02   2.6929340e-02   8.2578880e-03   1.6996727e-02   5.6320696e+01   8.0236816e-01
   2.3346308e-02   2.7186246e-02   7.9898246e-03   1.6328514e-02   5.1591049e+01   8.0962252e-01
   2.2861280e-02   2.7575314e-02   7.7237860e-03   1.5752026e-02   4.7223819e+01   7.8444382e-01
   2.2421560e-02   2.8111564e-02   7.4706812e-03   1.5275747e-02   4.2844210e+01   7.9956962e-01
   2.2071288e-02   2.8803712e-02   7.2400224e-03   1.4907423e-02   3.7484452e+01   8.1686272e-01
   2.1847582e-02   2.9641722e-02   7.0383820e-03   1.4654060e-02   3.3277032e+01   7.9382672e-01
   2.1785644e-02   3.0594256e-02   6.8680070e-03   1.4520054e-02   3.0224014e+01   7.9548099e-01
   2.1912746e-02   3.1604600e-02   6.7268928e-03   1.4504356e-02   2.7779533e+01   8.0491220e-01
   2.2246486e-02   3.2616208e-02   6.6144904e-03   1.4602757e-02   2.4082373e+01   8.0272986e-01
   2.2795586e-02   3.3585720e-02   6.5326102e-03   1.4811345e-02   1.9911538e+01   8.0262463e-01
   2.3560796e-02   3.4477628e-02   6.4818376e-03   1.5126168e-02   1.7703857e+01   8.0120793e-01
   2.4535316e-02   3.5255608e-02   6.4620446e-03   1.5538649e-02   1.4893444e+01   7.9890064e-01
   2.5709356e-02   3.5881962e-02   6.4730922e-03   1.6034995e-02   1.1480251e+01   7.9374733e-01
   2.7071358e-02   3.6351972e-02   6.5155926e-03   1.6599252e-02   1.0295404e+01   8.0927944e-01
   2.8603480e-02   3.6716976e-02   6.5890140e-03   1.7209678e-02   1.0029861e+01   8.1756834e-01
   3.0284770e-02   3.7052924e-02   6.6903094e-03   1.7832834e-02   8.2897451e+00   8.0261817e-01
   3.2087748e-02   3.7423828e-02   6.8159324e-03   1.8426825e-02   6.6097704e+00   8.0789787e-01
   3.3970462e-02   3.7886970e-02   6.9603262e-03   1.8955202e-02   6.0304338e+00   8.1495070e-01
   3.5874478e-02   3.8496326e-02   7.1146038e-03   1.9391419e-02   5.4795101e+00   8.1680773e-01
   3.7739900e-02   3.9292356e-02   7.2668724e-03   1.9713311e-02   4.9191849e+00   8.1369869e-01
   3.9518332e-02   4.0302532e-02   7.4035238e-03   1.9906875e-02   4.0797625e+00   7.9998734e-01
   4.1166928e-02   4.1529318e-02   7.5149784e-03   1.9972971e-02   3.4871367e+00   7.8811157e-01
   4.2647788e-02   4.2954748e-02   7.5987478e-03   1.9930234e-02   3.3265413e+00   7.9707353e-01
   4.3913308e-02   4.4583238e-02   7.6541954e-03   1.9806724e-02   3.2400832e+00   8.2620778e-01
   4.4900626e-02   4.6436522e-02   7.6811200e-03   1.9626570e-02   2.8232845e+00   8.0671257e-01
   4.5529894e-02   4.8503218e-02   7.6831026e-03   1.9404525e-02   2.0626386e+00   7.8005535e-01
   4.5707246e-02   5.0742476e-02   7.6652568e-03   1.9149088e-02   1.9805423e+00   7.8955691e-01
   4.5400310e-02   5.3118754e-02   7.6321244e-03   1.8867883e-02   2.0690049e+00   7.9285368e-01
   4.4675326e-02   5.5621498e-02   7.5877482e-03   1.8563032e-02   2.1154794e+00   7.9993703e-01
   4.3644648e-02   5.8267042e-02   7.5360434e-03   1.8237531e-02   2.1606076e+00   8.0555883e-01
   4.2420910e-02   6.1067896e-02   7.4801252e-03   1.7902596e-02   1.7154938e+00   7.9416142e-01
   4.1091752e-02   6.4010882e-02   7.4207104e-03   1.7565089e-02   1.6149086e+00   7.9598196e-01
   3.9720736e-02   6.7058392e-02   7.3592636e-03   1.7222155e-02   1.6255924e+00   8.1088188e-01
   3.8356994e-02   7.0177718e-02   7.2988352e-03   1.6865572e-02   1.1557682e+00   7.9691556e-01
   3.7033032e-02   7.3366298e-02   7.2398006e-03   1.6487257e-02   1.0016022e+00   7.8994549e-01
   3.5769190e-02   7.6614124e-02   7.1796024e-03   1.6075977e-02   1.0568520e+00   7.9927894e-01
   3.4573130e-02   7.9871984e-02   7.1144688e-03   1.5613275e-02   1.0228148e+00   7.8879059e-01
   3.3439432e-02   8.3048478e-02   7.0385248e-03   1.5090499e-02   1.0436336e+00   7.9496748e-01
   3.2357548e-02   8.6035832e-02   6.9446096e-03   1.4508428e-02   1.0394173e+00   8.1809546e-01
   3.1311918e-02   8.8752646e-02   6.8275456e-03   1.3869338e-02   1.0428800e+00   7.8927300e-01
   3.0291238e-02   9.1168398e-02   6.6864236e-03   1.3192237e-02   1.0247201e+00   7.8423145e-01
   2.9289950e-02   9.3307892e-02   6.5250690e-03   1.2505335e-02   1.0206694e+00   8.1600912e-01
   2.8297112e-02   9.5204910e-02   6.3496908e-03   1.1833494e-02   1.0320498e+00   8.0391295e-01
   2.7306684e-02   9.6861724e-02   6.1661646e-03   1.1201496e-02   1.0414896e+00   8.0505303e-01
   2.6323416e-02   9.8199750e-02   5.9810028e-03   1.0627803e-02   1.0592012e+00   7.7753036e-01
   2.5363778e-02   9.9076164e-02   5.8028324e-03   1.0122468e-02   1.0408257e+00   7.8260572e-01
   2.4457840e-02   9.9409794e-02   5.6409288e-03   9.6913046e-03   1.0483274e+00   8.1953346e-01
   2.3634690e-02   9.9200482e-02   5.5042460e-03   9.3389424e-03   1.0454606e+00   7.8473947e-01
   2.2915820e-02   9.8523934e-02   5.4016412e-03   9.0693688e-03   1.0412625e+00   7.8534466e-01
   2.2315474e-02   9.7526646e-02   5.3414392e-03   8.8840856e-03   1.0478501e+00   7.7578847e-01
   2.1840646e-02   9.6360322e-02   5.3311232e-03   8.7822538e-03   1.0370157e+00   7.7987307e-01
   2.1497538e-02   9.5168406e-02   5.3774922e-03   8.7596016e-03   1.0502549e+00   7.8948843e-01
   2.1292654e-02   9.4060726e-02   5.4863672e-03   8.8076102e-03   1.0357720e+00   7.9102509e-01
   2.1232192e-02   9.3083268e-02   5.6616178e-03   8.9145222e-03   1.0415311e+00   8.1161952e-01
   2.1320772e-02   9.2229196e-02   5.9063276e-03   9.0656704e-03   1.0313931e+00   7.7745350e-01
   2.1560730e-02   9.1435088e-02   6.2233816e-03   9.2437612e-03   1.0138502e+00   8.1954541e-01
   2.1958878e-02   9.0591956e-02   6.6139490e-03   9.4275654e-03   1.0404595e+00   7.8354327e-01
   2.2530620e-02   8.9596536e-02   7.0774220e-03   9.5904402e-03   1.0053907e+00   7.8731083e-01
   2.3297766e-02   8.8346604e-02   7.6102820e-03   9.7101332e-03   1.0171589e+00   8.1240651e-01
   2.4283206e-02   8.6698966e-02   8.2072378e-03   9.7792542e-03   1.0397417e+00   7.6516326e-01
   2.5504492e-02   8.4472666e-02   8.8616290e-03   9.8021902e-03   1.0289431e+00   8.3888802e-01
   2.6977936e-02   8.1539186e-02   9.5632472e-03   9.7918156e-03   1.0735038e+00   7.4177037e-01
   2.8729242e-02   7.7922438e-02   1.0299398e-02   9.7656830e-03   1.0524321e+00   8.3647026e-01
   3.0792438e-02   7.3716614e-02   1.1052109e-02   9.7402938e-03   1.0180376e+00   7.9303302e-01
   3.3201756e-02   6.9011716e-02   1.1797826e-02   9.7306220e-03   1.0507770e+00   7.6602288e-01
   3.5987628e-02   6.3929060e-02   1.2508054e-02   9.7502732e-03   1.0432671e+00   8.3753095e-01
   3.9173362e-02   5.8598596e-02   1.3150864e-02   9.8109568e-03   1.0279566e+00   6.1973709e-01
   4.2773166e-02   5.3138118e-02   1.3694214e-02   9.9225854e-03   1.0545483e+00   8.5184867e-01
   4.6791380e-02   4.7667744e-02   1.4100451e-02   1.0092398e-02   1.0454692e+00   4.2996966e-01
   5.1217152e-02   4.2324292e-02   1.4339442e-02   1.0323573e-02   1.0266285e+00   7.6371254e-01
   5.6021672e-02   3.7249648e-02   1.4398696e-02   1.0614696e-02   1.0258216e+00   3.9815964e-01
   6.1150780e-02   3.2557452e-02   1.4280652e-02   1.0962558e-02   1.0200182e+00   2.2849714e+00
   6.6510072e-02   2.8324940e-02   1.4013349e-02   1.1364776e-02   1.0305471e+00   1.7243030e+01
   7.1959754e-02   2.4594930e-02   1.3633631e-02   1.1814856e-02   1.0334444e+00   3.8557586e+01
   7.7348914e-02   2.1382170e-02   1.3173152e-02   1.2299925e-02   1.0292037e+00   5.7399874e+01
   8.2577354e-02   1.8677234e-02   1.2668370e-02   1.2804494e-02   1.0138182e+00   7.3275069e+01
   8.7588720e-02   1.6446552e-02   1.2153193e-02   1.3313254e-02   1.0145113e+00   8.4679402e+01
   9.2318642e-02   1.4646240e-02   1.1653547e-02   1.3813427e-02   1.0350060e+00   9.2915066e+01
   9.6674462e-02   1.3227200e-02   1.1189575e-02   1.4290020e-02   1.0241471e+00   9.8018429e+01
   1.0054208e-01   1.2135508e-02   1.0775437e-02   1.4728117e-02   1.0256361e+00   1.0196543e+02
   1.0380095e-01   1.1326138e-02   1.0419423e-02   1.5122380e-02   1.0198758e+00   1.0569216e+02
   1.0630697e-01   1.0763494e-02   1.0123946e-02   1.5469758e-02   1.0097658e+00   1.0828600e+02
   1.0794015e-01   1.0414673e-02   9.8871958e-03   1.5767317e-02   1.0408627e+00   1.1101771e+02
   1.0868843e-01   1.0253620e-02   9.7055550e-03   1.6024623e-02   1.0507266e+00   1.1343011e+02
   1.0862744e-01   1.0256259e-02   9.5768538e-03   1.6263021e-02   1.0433017e+00   1.1520406e+02
   1.0789347e-01   1.0395862e-02   9.4993246e-03   1.6505960e-02   1.0553796e+00   1.1663976e+02
   1.0666066e-01   1.0651978e-02   9.4694160e-03   1.6774524e-02   1.0481013e+00   1.1768950e+02
   1.0508886e-01   1.1014324e-02   9.4821594e-03   1.7082473e-02   1.0294095e+00   1.1852831e+02
   1.0329217e-01   1.1474337e-02   9.5287632e-03   1.7430731e-02   1.0253258e+00   1.1916681e+02
   1.0136493e-01   1.2014799e-02   9.5952134e-03   1.7806231e-02   1.0235793e+00   1.1961444e+02
   9.9432676e-02   1.2609934e-02   9.6658254e-03   1.8186776e-02   1.0511580e+00   1.1991686e+02
   9.7627120e-02   1.3225432e-02   9.7319308e-03   1.8544492e-02   1.0521766e+00   1.2026182e+02
   9.6041262e-02   1.3819302e-02   9.7941266e-03   1.8856769e-02   1.0202675e+00   1.2052735e+02
   9.4756584e-02   1.4354412e-02   9.8536194e-03   1.9125704e-02   1.0543754e+00   1.2065176e+02
   9.3867624e-02   1.4802840e-02   9.9086804e-03   1.9363672e-02   1.0404929e+00   1.2077503e+02
   9.3438714e-02   1.5144964e-02   9.9566556e-03   1.9570510e-02   1.0131924e+00   1.2080171e+02
   9.3469006e-02   1.5373768e-02   9.9934088e-03   1.9742439e-02   1.0460269e+00   1.2074385e+02
   9.3895568e-02   1.5497164e-02   1.0012904e-02   1.9878666e-02   1.0352047e+00   1.2058486e+02
   9.4628782e-02   1.5528840e-02   1.0012252e-02   1.9975577e-02   1.0542810e+00   1.2034671e+02
   9.5579394e-02   1.5474135e-02   9.9946882e-03   2.0017248e-02   1.0432650e+00   1.2004793e+02
   9.6634402e-02   1.5336314e-02   9.9637716e-03   1.9978031e-02   1.0331297e+00   1.1969550e+02
   9.7655350e-02   1.5121429e-02   9.9178216e-03   1.9844762e-02   1.0643385e+00   1.1929907e+02
   9.8480096e-02   1.4835906e-02   9.8535346e-03   1.9617824e-02   1.0386588e+00   1.1863341e+02
   9.8933058e-02   1.4491838e-02   9.7757760e-03   1.9295594e-02   1.0521088e+00   1.1789749e+02
   9.8860094e-02   1.4102669e-02   9.6982040e-03   1.8883471e-02   1.0498919e+00   1.1713221e+02
   9.8158314e-02   1.3678711e-02   9.6358678e-03   1.8401041e-02   1.0333255e+00   1.1609301e+02
   9.6804794e-02   1.3221087e-02   9.6024512e-03   1.7865847e-02   1.0461755e+00   1.1508764e+02
   9.4837724e-02   1.2723665e-02   9.6102138e-03   1.7286225e-02   1.0598528e+00   1.1406016e+02
   9.2349858e-02   1.2183989e-02   9.6682132e-03   1.6668912e-02   1.0683057e+00   1.1268208e+02
   8.9465352e-02   1.1595967e-02   9.7804834e-03   1.6024125e-02   1.0381140e+00   1.1104649e+02
   8.6268292e-02   1.0960822e-02   9.9476502e-03   1.5367336e-02   1.0449533e+00   1.0940653e+02
   8.2843676e-02   1.0293975e-02   1.0171536e-02   1.4720133e-02   1.0485748e+00   1.0787817e+02
   7.9346970e-02   9.6065272e-03   1.0455267e-02   1.4107985e-02   1.0431256e+00   1.0617420e+02
   7.5969174e-02   8.9127996e-03   1.0800454e-02   1.3556548e-02   1.0618918e+00   1.0416936e+02
   7.2890752e-02   8.2336306e-03   1.1210521e-02   1.3088029e-02   1.0609717e+00   1.0219078e+02
   7.0257570e-02   7.5841876e-03   1.1689826e-02   1.2720811e-02   1.0640938e+00   9.9794286e+01
   6.8161656e-02   6.9755248e-03   1.2235005e-02   1.2471747e-02   1.0382658e+00   9.6930560e+01
   6.6644064e-02   6.4185440e-03   1.2832983e-02   1.2351612e-02   1.0253846e+00   9.4304197e+01
   6.5713122e-02   5.9230404e-03   1.3466027e-02   1.2360258e-02   1.0432913e+00   9.1375435e+01
   6.5347420e-02   5.4952806e-03   1.4115110e-02   1.2491000e-02   1.0551289e+00   8.8157542e+01
   6.5486762e-02   5.1378740e-03   1.4756238e-02   1.2734629e-02   1.0567358e+00   8.5024747e+01
   6.6056964e-02   4.8487948e-03   1.5356909e-02   1.3079318e-02   1.0390194e+00   8.1836175e+01
   6.6986838e-02   4.6216848e-03   1.5880464e-02   1.3507567e-02   1.0561886e+00   7.8882876e+01
   6.8193868e-02   4.4484264e-03   1.6290032e-02   1.3993729e-02   1.0676321e+00   7.5032353e+01
   6.9584418e-02   4.3199944e-03   1.6550555e-02   1.4507631e-02   1.0559689e+00   7.0401502e+01
   7.1042696e-02   4.2281274e-03   1.6638962e-02   1.5016277e-02   1.0534782e+00   6.6017498e+01
   7.2433066e-02   4.1660380e-03   1.6556435e-02   1.5481115e-02   1.0594936e+00   6.1354547e+01
   7.3633720e-02   4.1278094e-03   1.6325156e-02   1.5856177e-02   1.0759262e+00   5.6779987e+01
   7.4552912e-02   4.1078140e-03   1.5975755e-02   1.6106870e-02   1.0582124e+00   5.1920372e+01
   7.5145648e-02   4.0992190e-03   1.5536863e-02   1.6236148e-02   1.0515991e+00   4.6982044e+01
   7.5439258e-02   4.0939456e-03   1.5031367e-02   1.6268899e-02   1.0569440e+00   4.2810450e+01
   7.5513740e-02   4.0852748e-03   1.4480027e-02   1.6222479e-02   1.0426070e+00   3.8780328e+01
   7.5433034e-02   4.0703586e-03   1.3901026e-02   1.6106312e-02   1.0684702e+00   3.4139358e+01
   7.5214498e-02   4.0481136e-03   1.3306850e-02   1.5928035e-02   1.0653498e+00   3.0184163e+01
   7.4866112e-02   4.0166624e-03   1.2708243e-02   1.5691399e-02   1.0361021e+00   2.7551563e+01
   7.4425064e-02   3.9766278e-03   1.2123690e-02   1.5403680e-02   1.0542775e+00   2.4432779e+01
   7.3939128e-02   3.9318830e-03   1.1577642e-02   1.5084720e-02   1.0683926e+00   2.2244300e+01
   7.3435954e-02   3.8863398e-03   1.1089576e-02   1.4756316e-02   1.0615808e+00   2.0424150e+01
   7.2932492e-02   3.8436978e-03   1.0674505e-02   1.4432042e-02   1.0505263e+00   1.7780398e+01
   7.2435140e-02   3.8076708e-03   1.0346121e-02   1.4126840e-02   1.0620081e+00   1.5848768e+01
   7.1916028e-02   3.7804858e-03   1.0113036e-02   1.3870622e-02   1.0623180e+00   1.2741487e+01
   7.1304998e-02   3.7615682e-03   9.9755250e-03   1.3703691e-02   1.0291107e+00   1.0724067e+01
   7.0522706e-02   3.7487760e-03   9.9254486e-03   1.3664373e-02   1.0498160e+00   1.0282687e+01
   6.9507846e-02   3.7399800e-03   9.9495130e-03   1.3785157e-02   1.0694586e+00   7.9886489e+00
   6.8208910e-02   3.7314636e-03   1.0030162e-02   1.4091705e-02   1.0525385e+00   6.5756424e+00
   6.6586518e-02   3.7176882e-03   1.0143034e-02   1.4602858e-02   1.0484212e+00   5.9828599e+00
   6.4612340e-02   3.6952586e-03   1.0262221e-02   1.5328932e-02   1.0365824e+00   4.8863274e+00
   6.2269202e-02   3.6653222e-03   1.0369038e-02   1.6271221e-02   1.0535175e+00   4.1190699e+00
   5.9563922e-02   3.6311452e-03   1.0453870e-02   1.7422114e-02   1.0480988e+00   3.4579482e+00
   5.6542638e-02   3.5952618e-03   1.0514195e-02   1.8763068e-02   1.0359336e+00   3.2400079e+00
   5.3306972e-02   3.5595144e-03   1.0552420e-02   2.0266470e-02   1.0637609e+00   3.1754575e+00
   4.9989958e-02   3.5259212e-03   1.0578113e-02   2.1893580e-02   1.0427260e+00   3.2033538e+00
   4.6722952e-02   3.4974706e-03   1.0607548e-02   2.3590310e-02   1.0334367e+00   3.1830339e+00
   4.3622982e-02   3.4784720e-03   1.0658502e-02   2.5285908e-02   1.0557981e+00   2.9761651e+00
   4.0790234e-02   3.4733740e-03   1.0747476e-02   2.6897218e-02   1.0390663e+00   2.9837220e+00
   3.8315206e-02   3.4871348e-03   1.0884734e-02   2.8355108e-02   1.0311557e+00   2.9772986e+00
   3.6268984e-02   3.5261212e-03   1.1073255e-02   2.9626954e-02   1.0372641e+00   2.9783552e+00
   3.4694452e-02   3.5952358e-03   1.1310811e-02   3.0708332e-02   1.0278988e+00   3.0175668e+00
   3.3616266e-02   3.6966462e-03   1.1590974e-02   3.1605812e-02   1.0483860e+00   2.7697536e+00
   3.3043860e-02   3.8329294e-03   1.1910827e-02   3.2323822e-02   1.0687643e+00   2.6743371e+00
   3.2968448e-02   4.0077828e-03   1.2273743e-02   3.2855778e-02   1.0541822e+00   2.4940779e+00
   3.3366652e-02   4.2237656e-03   1.2681840e-02   3.3189798e-02   1.0461424e+00   1.9794388e+00
   3.4202038e-02   4.4821828e-03   1.3137594e-02   3.3328852e-02   1.0412269e+00   1.9790959e+00
   3.5428772e-02   4.7829908e-03   1.3654455e-02   3.3289220e-02   1.0509385e+00   2.3612233e+00
   3.6991854e-02   5.1236488e-03   1.4257872e-02   3.3079682e-02   1.0607683e+00   2.5553581e+00
   3.8822444e-02   5.4984872e-03   1.4979444e-02   3.2705138e-02   1.0389894e+00   2.5018555e+00
   4.0864944e-02   5.8972020e-03   1.5855563e-02   3.2176882e-02   1.0358640e+00   2.5190724e+00
   4.3107166e-02   6.3086782e-03   1.6922625e-02   3.1507756e-02   1.0559798e+00   2.6379173e+00
   4.5559284e-02   6.7252870e-03   1.8208325e-02   3.0724104e-02   1.0445415e+00   2.4761308e+00
   4.8225774e-02   7.1400978e-03   1.9728219e-02   2.9879798e-02   1.0253988e+00   2.2252798e+00
   5.1099850e-02   7.5494970e-03   2.1483600e-02   2.9038628e-02   1.0171050e+00   2.0706307e+00
   5.4166514e-02   7.9599710e-03   2.3471858e-02   2.8253622e-02   1.0362871e+00   1.9959640e+00
   5.7440632e-02   8.3857582e-03   2.5694618e-02   2.7559860e-02   1.0449612e+00   1.9884410e+00
   6.0979666e-02   8.8397074e-03   2.8142284e-02   2.6983660e-02   1.0333998e+00   1.7792412e+00
   6.4829920e-02   9.3306896e-03   3.0786412e-02   2.6549856e-02   1.0619349e+00   1.5793138e+00
   6.9016854e-02   9.8648454e-03   3.3583950e-02   2.6274154e-02   1.0316508e+00   1.5745122e+00
   7.3574574e-02   1.0444734e-02   3.6480614e-02   2.6172564e-02   1.0240458e+00   1.5487227e+00
   7.8533270e-02   1.1070585e-02   3.9407404e-02   2.6270306e-02   1.0473508e+00   1.5764604e+00
   8.3886526e-02   1.1736677e-02   4.2277606e-02   2.6586838e-02   1.0290762e+00   1.5623574e+00
   8.9583988e-02   1.2427206e-02   4.4981260e-02   2.7126724e-02   1.0509922e+00   1.4396901e+00
   9.5551758e-02   1.3115093e-02   4.7394864e-02   2.7883718e-02   1.0185477e+00   1.3847437e+00
   1.0171442e-01   1.3767565e-02   4.9409640e-02   2.8840802e-02   1.0385945e+00   1.3793843e+00
   1.0800987e-01   1.4359825e-02   5.0935988e-02   2.9969160e-02   1.0274311e+00   1.3877810e+00
   1.1436626e-01   1.4879393e-02   5.1967732e-02   3.1229790e-02   1.0245681e+00   1.3781527e+00
   1.2065685e-01   1.5329002e-02   5.2608138e-02   3.2581198e-02   1.0478763e+00   1.3925259e+00
   1.2669160e-01   1.5725112e-02   5.2973912e-02   3.3981260e-02   9.9331776e-01   1.3005916e+00
   1.3222459e-01   1.6082777e-02   5.3160856e-02   3.5390174e-02   1.0942977e+00   1.1994203e+00
   1.3699250e-01   1.6403854e-02   5.3254072e-02   3.6795152e-02   9.7409102e-01   1.2156710e+00
   1.4082118e-01   1.6676657e-02   5.3323414e-02   3.8206444e-02   1.0716179e+00   9.4237176e-01
   1.4368783e-01   1.6891812e-02   5.3414546e-02   3.9643766e-02   1.0003612e+00   7.4109476e-01
   1.4565989e-01   1.7055969e-02   5.3544626e-02   4.1139018e-02   8.3791286e-01   8.0576728e-01
   1.4685185e-01   1.7184334e-02   5.3695490e-02   4.2718910e-02   9.5749411e-01   7.7503839e-01
   1.4745764e-01   1.7290650e-02   5.3809072e-02   4.4410862e-02   5.7524808e-01   7.8573882e-01
   1.4771945e-01   1.7384966e-02   5.3810958e-02   4.6239478e-02   1.0759827e+00   7.8701684e-01
   1.4784927e-01   1.7475820e-02   5.3614120e-02   4.8201304e-02   3.4722000e-01   7.6924824e-01
   1.4799416e-01   1.7571093e-02   5.3166776e-02   5.0293430e-02   7.8268763e+00   7.8933783e-01
   1.4821379e-01   1.7670771e-02   5.2495230e-02   5.2522764e-02   3.4500335e+01   7.7001117e-01
   1.4847902e-01   1.7765220e-02   5.1652838e-02   5.4882360e-02   6.2247627e+01   7.8004376e-01
   1.4869182e-01   1.7850720e-02   5.0706820e-02   5.7351934e-02   7.8735119e+01   7.8451373e-01
   1.4867507e-01   1.7938462e-02   4.9742410e-02   5.9871882e-02   9.0093861e+01   7.7006718e-01
   1.4820309e-01   1.8046145e-02   4.8822716e-02   6.2335090e-02   9.8347409e+01   7.8288577e-01
   1.4707748e-01   1.8190607e-02   4.7974090e-02   6.4608192e-02   1.0424134e+02   7.8405275e-01
   1.4518185e-01   1.8383474e-02   4.7202410e-02   6.6535778e-02   1.0811677e+02   7.7639770e-01
   1.4252889e-01   1.8635034e-02   4.6500102e-02   6.7946916e-02   1.1095523e+02   7.8486624e-01
   1.3918587e-01   1.8955320e-02   4.5830338e-02   6.8620042e-02   1.1346390e+02   7.8104655e-01
   1.3522423e-01   1.9348905e-02   4.5110726e-02   6.8360602e-02   1.1511229e+02   7.7166384e-01
   1.3076194e-01   1.9825030e-02   4.4251326e-02   6.7152678e-02   1.1676360e+02   7.9485920e-01
   1.2587682e-01   2.0400816e-02   4.3184792e-02   6.5107944e-02   1.1820442e+02   7.8516804e-01
   1.2058399e-01   2.1098862e-02   4.1851118e-02   6.2408830e-02   1.1921127e+02   7.6555619e-01
   1.1492826e-01   2.1952548e-02   4.0246294e-02   5.9280898e-02   1.1995042e+02   7.7909577e-01
   1.0895780e-01   2.3001352e-02   3.8432596e-02   5.5909790e-02   1.2043056e+02   7.7787442e-01
   1.0265645e-01   2.4283062e-02   3.6486240e-02   5.2441662e-02   1.2091476e+02   7.9226189e-01
   9.6045302e-02   2.5824106e-02   3.4497700e-02   4.9001254e-02   1.2128777e+02   7.8645102e-01
   8.9266340e-02   2.7640960e-02   3.2548104e-02   4.5697684e-02   1.2160211e+02   7.7894348e-01
   8.2470306e-02   2.9749564e-02   3.0686664e-02   4.2623280e-02   1.2184857e+02   7.9770609e-01
   7.5753094e-02   3.2150650e-02   2.8946908e-02   3.9843316e-02   1.2211729e+02   7.9570956e-01
   6.9178452e-02   3.4819592e-02   2.7350346e-02   3.7411900e-02   1.2237553e+02   8.0377699e-01
   6.2813866e-02   3.7705298e-02   2.5904010e-02   3.5371502e-02   1.2248576e+02   7.9057324e-01
   5.6742938e-02   4.0722050e-02   2.4602724e-02   3.3743382e-02   1.2255206e+02   7.9862378e-01
   5.1037856e-02   4.3754550e-02   2.3439828e-02   3.2532458e-02   1.2250416e+02   8.2217814e-01
   4.5763092e-02   4.6659068e-02   2.2411016e-02   3.1729950e-02   1.2250225e+02   8.0130013e-01
   4.0967060e-02   4.9282866e-02   2.1511434e-02   3.1308342e-02   1.2251973e+02   8.0646631e-01
   3.6678418e-02   5.1495552e-02   2.0729680e-02   3.1215972e-02   1.2234974e+02   8.1850391e-01
   3.2915292e-02   5.3189618e-02   2.0043108e-02   3.1379900e-02   1.2213862e+02   8.0830608e-01
   2.9676086e-02   5.4278190e-02   1.9424242e-02   3.1718518e-02   1.2196014e+02   8.0055585e-01
   2.6943846e-02   5.4698266e-02   1.8847388e-02   3.2141478e-02   1.2162811e+02   7.9813920e-01
   2.4697050e-02   5.4425194e-02   1.8295111e-02   3.2556174e-02   1.2107308e+02   7.9170914e-01
   2.2910062e-02   5.3459834e-02   1.7756024e-02   3.2885776e-02   1.2046341e+02   7.9757935e-01
   2.1552400e-02   5.1855212e-02   1.7220356e-02   3.3059954e-02   1.1966671e+02   8.0894387e-01
   2.0599164e-02   4.9781310e-02   1.6685810e-02   3.3022462e-02   1.1856763e+02   7.9040981e-01
   2.0029250e-02   4.7448792e-02   1.6154907e-02   3.2750492e-02   1.1728512e+02   7.9491158e-01
   1.9815217e-02   4.5020112e-02   1.5628669e-02   3.2251430e-02   1.1595987e+02   7.9949117e-01
   1.9922404e-02   4.2606166e-02   1.5108336e-02   3.1549288e-02   1.1495526e+02   7.8979723e-01
   2.0308728e-02   4.0281958e-02   1.4592908e-02   3.0655890e-02   1.1390318e+02   8.1058503e-01
   2.0927462e-02   3.8124880e-02   1.4078409e-02   2.9577682e-02   1.1217799e+02   7.9318187e-01
   2.1729200e-02   3.6215138e-02   1.3561300e-02   2.8353380e-02   1.1029232e+02   7.8883062e-01
   2.2664426e-02   3.4609916e-02   1.3036550e-02   2.7042708e-02   1.0780711e+02   8.1283451e-01
   2.3680270e-02   3.3330074e-02   1.2503503e-02   2.5694370e-02   1.0477433e+02   8.0481355e-01
   2.4719246e-02   3.2362760e-02   1.1972521e-02   2.4342934e-02   1.0197223e+02   7.9572689e-01
   2.5723964e-02   3.1681202e-02   1.1456658e-02   2.3014242e-02   9.8575003e+01   7.8737946e-01
   2.6636560e-02   3.1250746e-02   1.0965405e-02   2.1733914e-02   9.4874675e+01   8.1597896e-01
   2.7415888e-02   3.1031768e-02   1.0505744e-02   2.0526896e-02   9.1088077e+01   8.2449108e-01
   2.8055128e-02   3.0995812e-02   1.0080204e-02   1.9404348e-02   8.7568260e+01   8.0687185e-01
   2.8565718e-02   3.1142122e-02   9.6873186e-03   1.8371386e-02   8.3505478e+01   8.3913134e-01
   2.8954142e-02   3.1486874e-02   9.3263696e-03   1.7437267e-02   7.8264602e+01   8.2969661e-01
   2.9213654e-02   3.2034394e-02   8.9984852e-03   1.6606042e-02   7.3974419e+01   7.9352827e-01
   2.9325338e-02   3.2769692e-02   8.7039978e-03   1.5874424e-02   6.9205471e+01   7.9732169e-01
   2.9271452e-02   3.3655966e-02   8.4400880e-03   1.5235206e-02   6.4036847e+01   7.9883479e-01
   2.9047130e-02   3.4623890e-02   8.2031920e-03   1.4672777e-02   5.9839360e+01   8.1400377e-01
   2.8661572e-02   3.5584858e-02   7.9907930e-03   1.4170743e-02   5.6054533e+01   8.1709704e-01
   2.8149698e-02   3.6462458e-02   7.7992028e-03   1.3729701e-02   5.2668236e+01   8.0329678e-01
   2.7564414e-02   3.7201398e-02   7.6243014e-03   1.3361369e-02   4.8325793e+01   8.0436508e-01
   2.6952064e-02   3.7771174e-02   7.4627326e-03   1.3074175e-02   4.4486337e+01   7.9075508e-01
   2.6353108e-02   3.8160846e-02   7.3112664e-03   1.2876069e-02   4.0381879e+01   7.9606639e-01
   2.5803234e-02   3.8338910e-02   7.1668732e-03   1.2775654e-02   3.5705724e+01   7.9854726e-01
   2.5335794e-02   3.8271754e-02   7.0298302e-03   1.2777831e-02   3.2179598e+01   7.8894685e-01
   2.4985970e-02   3.7977024e-02   6.9043022e-03   1.2881793e-02   2.9033719e+01   7.9721289e-01
   2.4782656e-02   3.7491134e-02   6.7925728e-03   1.3080507e-02   2.7003604e+01   8.0877261e-01
   2.4747238e-02   3.6844426e-02   6.6933984e-03   1.3361919e-02   2.2551536e+01   8.1562229e-01
   2.4895448e-02   3.6089642e-02   6.6026618e-03   1.3708338e-02   1.7602546e+01   7.9665939e-01
   2.5236096e-02   3.5306318e-02   6.5148904e-03   1.4095660e-02   1.5930898e+01   8.0324498e-01
   2.5772138e-02   3.4584146e-02   6.4270644e-03   1.4493960e-02   1.2700341e+01   8.1502120e-01
   2.6497786e-02   3.3994130e-02   6.3382292e-03   1.4873590e-02   1.0103185e+01   8.0075158e-01
   2.7393982e-02   3.3572306e-02   6.2504224e-03   1.5213536e-02   1.0024858e+01   8.1221639e-01
   2.8429550e-02   3.3326574e-02   6.1682544e-03   1.5498073e-02   8.9171788e+00   7.9377589e-01
   2.9557956e-02   3.3243794e-02   6.0941736e-03   1.5711646e-02   7.7961372e+00   7.9144814e-01
   3.0716358e-02   3.3311972e-02   6.0275450e-03   1.5844344e-02   7.0173801e+00   8.1308032e-01
   3.1835720e-02   3.3532492e-02   5.9652472e-03   1.5898137e-02   5.9707230e+00   7.9071565e-01
   3.2845500e-02   3.3903712e-02   5.9025840e-03   1.5880530e-02   5.5483366e+00   8.1117647e-01
   3.3664946e-02   3.4414304e-02   5.8350608e-03   1.5794602e-02   5.1621682e+00   8.0954419e-01
   3.4198096e-02   3.5038544e-02   5.7597568e-03   1.5640793e-02   4.2509922e+00   7.9376978e-01
   3.4376120e-02   3.5752114e-02   5.6772060e-03   1.5421039e-02   3.2841567e+00   8.2674431e-01
   3.4206124e-02   3.6569904e-02   5.5899464e-03   1.5136911e-02   3.0601523e+00   8.0683413e-01
   3.3755858e-02   3.7530466e-02   5.4992182e-03   1.4791235e-02   3.1882405e+00   7.9826808e-01
   3.3113350e-02   3.8665900e-02   5.4059306e-03   1.4400331e-02   2.5384822e+00   7.9853595e-01
   3.2356382e-02   4.0002110e-02   5.3121068e-03   1.3994494e-02   2.0153494e+00   7.8179615e-01
   3.1542962e-02   4.1548490e-02   5.2196964e-03   1.3601644e-02   1.9533127e+00   7.9062968e-01
   3.0714698e-02   4.3300070e-02   5.1293912e-03   1.3242531e-02   1.9510501e+00   8.1129630e-01
   2.9897088e-02   4.5254736e-02   5.0412814e-03   1.2933272e-02   2.1742224e+00   8.0852075e-01
   2.9111940e-02   4.7397128e-02   4.9565036e-03   1.2686749e-02   2.1794633e+00   7.7117844e-01
   2.8377990e-02   4.9700894e-02   4.8760994e-03   1.2511435e-02   1.7970213e+00   8.0347077e-01
   2.7703112e-02   5.2165470e-02   4.8003798e-03   1.2408087e-02   1.6807117e+00   8.1655287e-01
   2.7092882e-02   5.4807136e-02   4.7305246e-03   1.2371534e-02   1.6633494e+00   7.9182180e-01
   2.6552562e-02   5.7642832e-02   4.6679886e-03   1.2392272e-02   1.1979310e+00   8.0090056e-01
   2.6085070e-02   6.0679256e-02   4.6132628e-03   1.2457549e-02   1.1900907e+00   7.8021142e-01
   2.5692934e-02   6.3902394e-02   4.5661836e-03   1.2549994e-02   1.2143433e+00   7.8499816e-01
   2.5373522e-02   6.7305258e-02   4.5273350e-03   1.2643635e-02   9.6861503e-01   7.9200940e-01
   2.5114998e-02   7.0871370e-02   4.4978506e-03   1.2701284e-02   1.0674178e+00   8.0621488e-01
   2.4899312e-02   7.4548602e-02   4.4788240e-03   1.2692592e-02   1.0436539e+00   8.0782920e-01
   2.4704438e-02   7.8274630e-02   4.4724498e-03   1.2618391e-02   1.0485874e+00   7.8654012e-01
   2.4510986e-02   8.1961972e-02   4.4811436e-03   1.2498988e-02   1.0692412e+00   7.9035067e-01
   2.4306100e-02   8.5485880e-02   4.5075752e-03   1.2357990e-02   1.0257300e+00   7.7149237e-01
   2.4078260e-02   8.8694654e-02   4.5556448e-03   1.2219070e-02   1.0505590e+00   7.7341540e-01
   2.3822756e-02   9.1390728e-02   4.6290482e-03   1.2101236e-02   1.0285149e+00   7.7659686e-01
   2.3539704e-02   9.3403676e-02   4.7312452e-03   1.2018620e-02   1.0559606e+00   7.9083725e-01
   2.3229086e-02   9.4658182e-02   4.8659666e-03   1.1981632e-02   1.0313607e+00   7.8825963e-01
   2.2896472e-02   9.5099322e-02   5.0366806e-03   1.1999480e-02   1.0142054e+00   7.8372807e-01
   2.2548808e-02   9.4711182e-02   5.2457398e-03   1.2079287e-02   1.0333725e+00   8.0971288e-01
   2.2192440e-02   9.3577908e-02   5.4937950e-03   1.2222357e-02   1.0207463e+00   7.6836791e-01
   2.1838166e-02   9.1782490e-02   5.7805360e-03   1.2424528e-02   1.0502642e+00   8.0594267e-01
   2.1507630e-02   8.9370022e-02   6.1037872e-03   1.2679432e-02   1.0379918e+00   7.9116863e-01
   2.1231848e-02   8.6432634e-02   6.4589792e-03   1.2979174e-02   1.0199242e+00   7.9505671e-01
   2.1044816e-02   8.3096464e-02   6.8414694e-03   1.3310296e-02   1.0451437e+00   8.2297206e-01
   2.0982178e-02   7.9462376e-02   7.2459780e-03   1.3651744e-02   1.0353134e+00   7.3198023e-01
   2.1077398e-02   7.5625718e-02   7.6662716e-03   1.3977928e-02   1.0235608e+00   8.3145372e-01
   2.1364786e-02   7.1679968e-02   8.0950996e-03   1.4266025e-02   1.0291722e+00   7.5118864e-01
   2.1883082e-02   6.7679716e-02   8.5250334e-03   1.4500891e-02   1.0250286e+00   8.1933148e-01
   2.2670566e-02   6.3656500e-02   8.9528444e-03   1.4677685e-02   1.0442459e+00   7.6458649e-01
   2.3762254e-02   5.9641098e-02   9.3746644e-03   1.4805708e-02   1.0457466e+00   6.6354058e-01
   2.5190062e-02   5.5647462e-02   9.7859060e-03   1.4903769e-02   1.0367814e+00   7.9275121e-01
   2.6984114e-02   5.1662446e-02   1.0187341e-02   1.4987210e-02   1.0602603e+00   3.9767816e-01
   2.9173622e-02   4.7661956e-02   1.0578696e-02   1.5065680e-02   1.0331113e+00   8.4792972e-01
   3.1783172e-02   4.3636664e-02   1.0955908e-02   1.5151521e-02   1.0233725e+00   2.3766944e-01
   3.4829296e-02   3.9608104e-02   1.1310887e-02   1.5256316e-02   1.0461866e+00   4.6073788e+00
   3.8317496e-02   3.5632754e-02   1.1632650e-02   1.5382257e-02   1.0195031e+00   2.2153222e+01
   4.2238986e-02   3.1789318e-02   1.1915090e-02   1.5524718e-02   1.0256234e+00   4.2712070e+01
   4.6570312e-02   2.8156886e-02   1.2155376e-02   1.5681572e-02   1.0337519e+00   6.0034281e+01
   5.1261360e-02   2.4797034e-02   1.2347234e-02   1.5856069e-02   1.0157505e+00   7.5285324e+01
   5.6227382e-02   2.1747136e-02   1.2484960e-02   1.6045645e-02   1.0271030e+00   8.6645319e+01
   6.1339858e-02   1.9023381e-02   1.2570062e-02   1.6237592e-02   1.0231501e+00   9.4772124e+01
   6.6429194e-02   1.6626292e-02   1.2606199e-02   1.6422327e-02   1.0121719e+00   1.0061906e+02
   7.1342494e-02   1.4544963e-02   1.2600644e-02   1.6597077e-02   1.0222010e+00   1.0496139e+02
   7.5955678e-02   1.2760288e-02   1.2568640e-02   1.6756925e-02   1.0315893e+00   1.0817847e+02
   8.0148290e-02   1.1248915e-02   1.2523705e-02   1.6896255e-02   1.0286683e+00   1.1038812e+02
   8.3842100e-02   9.9822018e-03   1.2470016e-02   1.7011734e-02   1.0313359e+00   1.1225852e+02
   8.6990048e-02   8.9286050e-03   1.2400481e-02   1.7094863e-02   1.0342265e+00   1.1389616e+02
   8.9498436e-02   8.0620006e-03   1.2308308e-02   1.7127007e-02   1.0137073e+00   1.1516720e+02
   9.1270846e-02   7.3602822e-03   1.2194780e-02   1.7084556e-02   1.0119257e+00   1.1614035e+02
   9.2314738e-02   6.8055766e-03   1.2062287e-02   1.6951372e-02   1.0350812e+00   1.1694354e+02
   9.2712374e-02   6.3875854e-03   1.1916831e-02   1.6725995e-02   1.0475423e+00   1.1761547e+02
   9.2562550e-02   6.0986422e-03   1.1763776e-02   1.6414117e-02   1.0542936e+00   1.1806988e+02
   9.1981030e-02   5.9314244e-03   1.1604024e-02   1.6022781e-02   1.0540063e+00   1.1846758e+02
   9.1090324e-02   5.8769162e-03   1.1438516e-02   1.5568064e-02   1.0235531e+00   1.1895091e+02
   8.9987966e-02   5.9219498e-03   1.1265725e-02   1.5071101e-02   1.0215525e+00   1.1931182e+02
   8.8728390e-02   6.0508792e-03   1.1082276e-02   1.4547016e-02   1.0469424e+00   1.1953141e+02
   8.7366364e-02   6.2502862e-03   1.0885262e-02   1.4015837e-02   1.0384187e+00   1.1991037e+02
   8.5977838e-02   6.5121828e-03   1.0675846e-02   1.3505404e-02   1.0406188e+00   1.2036065e+02
   8.4615760e-02   6.8278568e-03   1.0457647e-02   1.3038918e-02   1.0378526e+00   1.2061892e+02
   8.3286178e-02   7.1827394e-03   1.0235067e-02   1.2631883e-02   1.0380506e+00   1.2086055e+02
   8.1979494e-02   7.5573390e-03   1.0019506e-02   1.2292010e-02   1.0408506e+00   1.2105475e+02
   8.0715882e-02   7.9315746e-03   9.8249842e-03   1.2024472e-02   1.0336052e+00   1.2116729e+02
   7.9530614e-02   8.2840180e-03   9.6632402e-03   1.1833227e-02   1.0603438e+00   1.2120603e+02
   7.8439106e-02   8.5898984e-03   9.5441100e-03   1.1717921e-02   1.0419624e+00   1.2114427e+02
   7.7442226e-02   8.8309188e-03   9.4727856e-03   1.1677993e-02   1.0126237e+00   1.2107132e+02
   7.6526612e-02   8.9984730e-03   9.4503902e-03   1.1710890e-02   1.0467310e+00   1.2082727e+02
   7.5646164e-02   9.0933544e-03   9.4770288e-03   1.1809310e-02   1.0479019e+00   1.2041858e+02
   7.4732408e-02   9.1243438e-03   9.5520948e-03   1.1963076e-02   1.0292717e+00   1.1988497e+02
   7.3718958e-02   9.0999452e-03   9.6723352e-03   1.2158671e-02   1.0627477e+00   1.1924381e+02
   7.2570358e-02   9.0277556e-03   9.8309322e-03   1.2377968e-02   1.0649732e+00   1.1849338e+02
   7.1298516e-02   8.9123546e-03   1.0020631e-02   1.2598520e-02   1.0421210e+00   1.1754522e+02
   6.9910398e-02   8.7547702e-03   1.0237099e-02   1.2800360e-02   1.0418708e+00   1.1643628e+02
   6.8397364e-02   8.5573456e-03   1.0474722e-02   1.2972390e-02   1.0371308e+00   1.1514246e+02
   6.6781264e-02   8.3252954e-03   1.0723916e-02   1.3113441e-02   1.0485026e+00   1.1358064e+02
   6.5101758e-02   8.0659748e-03   1.0977244e-02   1.3231166e-02   1.0421971e+00   1.1185398e+02
   6.3378224e-02   7.7852468e-03   1.1234020e-02   1.3333129e-02   1.0386219e+00   1.1013071e+02
   6.1603942e-02   7.4900902e-03   1.1494807e-02   1.3418683e-02   1.0626200e+00   1.0834738e+02
   5.9806366e-02   7.1914680e-03   1.1758933e-02   1.3480480e-02   1.0629083e+00   1.0627386e+02
   5.8067670e-02   6.8997500e-03   1.2032590e-02   1.3515950e-02   1.0437699e+00   1.0373761e+02
   5.6468700e-02   6.6228912e-03   1.2324332e-02   1.3537053e-02   1.0426657e+00   1.0077209e+02
   5.5073476e-02   6.3660890e-03   1.2636545e-02   1.3561604e-02   1.0625510e+00   9.7498852e+01
   5.3924808e-02   6.1326660e-03   1.2967520e-02   1.3603090e-02   1.0597590e+00   9.4222155e+01
   5.3044686e-02   5.9245996e-03   1.3309699e-02   1.3670899e-02   1.0514204e+00   9.0486117e+01
   5.2441318e-02   5.7393360e-03   1.3648750e-02   1.3773062e-02   1.0458554e+00   8.6513015e+01
   5.2105744e-02   5.5714826e-03   1.3964210e-02   1.3914690e-02   1.0455286e+00   8.3390934e+01
   5.2015828e-02   5.4156054e-03   1.4230299e-02   1.4094664e-02   1.0691069e+00   7.9990769e+01
   5.2130694e-02   5.2668958e-03   1.4422057e-02   1.4310168e-02   1.0640635e+00   7.5551502e+01
   5.2392720e-02   5.1230034e-03   1.4517795e-02   1.4557511e-02   1.0474032e+00   7.1009250e+01
   5.2731426e-02   4.9834362e-03   1.4494698e-02   1.4824025e-02   1.0580498e+00   6.7128145e+01
   5.3055674e-02   4.8493586e-03   1.4333316e-02   1.5087347e-02   1.0597893e+00   6.3717598e+01
   5.3290860e-02   4.7232106e-03   1.4034801e-02   1.5324879e-02   1.0348179e+00   5.9771876e+01
   5.3444990e-02   4.6058374e-03   1.3618336e-02   1.5516991e-02   1.0303353e+00   5.5247560e+01
   5.3585972e-02   4.4957652e-03   1.3104587e-02   1.5652433e-02   1.0489116e+00   5.0213429e+01
   5.3772720e-02   4.3904450e-03   1.2517108e-02   1.5733279e-02   1.0433067e+00   4.5508258e+01
   5.4035868e-02   4.2867172e-03   1.1883216e-02   1.5762134e-02   1.0501988e+00   4.1512093e+01
   5.4384814e-02   4.1823520e-03   1.1228753e-02   1.5737990e-02   1.0496005e+00   3.6812414e+01
   5.4823042e-02   4.0777926e-03   1.0580295e-02   1.5660768e-02   1.0417131e+00   3.2829301e+01
   5.5340776e-02   3.9771284e-03   9.9664320e-03   1.5530840e-02   1.0626155e+00   2.9653733e+01
   5.5910118e-02   3.8864946e-03   9.4129892e-03   1.5350272e-02   1.0637894e+00   2.5805273e+01
   5.6517956e-02   3.8099102e-03   8.9403966e-03   1.5127655e-02   1.0629294e+00   2.3033846e+01
   5.7188912e-02   3.7514900e-03   8.5647910e-03   1.4882828e-02   1.0560379e+00   2.0622463e+01
   5.7975792e-02   3.7185038e-03   8.2976018e-03   1.4641212e-02   1.0387799e+00   1.7378122e+01
   5.8925668e-02   3.7171452e-03   8.1447492e-03   1.4427503e-02   1.0604488e+00   1.4251157e+01
   6.0056420e-02   3.7499338e-03   8.1066612e-03   1.4263905e-02   1.0448053e+00   1.1854908e+01
   6.1358634e-02   3.8164330e-03   8.1810888e-03   1.4171517e-02   1.0225139e+00   1.0479943e+01
   6.2789746e-02   3.9144770e-03   8.3652574e-03   1.4170279e-02   1.0731282e+00   8.7841350e+00
   6.4274616e-02   4.0411896e-03   8.6549262e-03   1.4272939e-02   1.0673212e+00   7.1835999e+00
   6.5727084e-02   4.1936450e-03   9.0454508e-03   1.4487977e-02   1.0410826e+00   6.4346129e+00
   6.7060016e-02   4.3716866e-03   9.5316046e-03   1.4822233e-02   1.0485433e+00   5.3761028e+00
   6.8189384e-02   4.5774994e-03   1.0105092e-02   1.5279568e-02   1.0350306e+00   4.5197763e+00
   6.9035886e-02   4.8119844e-03   1.0752606e-02   1.5862025e-02   1.0301192e+00   4.0535073e+00
   6.9546988e-02   5.0765770e-03   1.1456847e-02   1.6565855e-02   1.0304392e+00   3.6595233e+00
   6.9724866e-02   5.3769624e-03   1.2201304e-02   1.7380043e-02   1.0604759e+00   3.8787147e+00
   6.9597180e-02   5.7207010e-03   1.2974359e-02   1.8291530e-02   1.0652783e+00   3.6077812e+00
   6.9201388e-02   6.1126600e-03   1.3770474e-02   1.9288870e-02   1.0431549e+00   3.0454306e+00
   6.8578724e-02   6.5537716e-03   1.4585308e-02   2.0356720e-02   1.0437122e+00   3.1713873e+00
   6.7734882e-02   7.0427078e-03   1.5412345e-02   2.1471628e-02   1.0403736e+00   3.0399183e+00
   6.6659342e-02   7.5787578e-03   1.6243771e-02   2.2605572e-02   1.0510215e+00   3.1259756e+00
   6.5370864e-02   8.1589946e-03   1.7066571e-02   2.3733478e-02   1.0331341e+00   3.1803585e+00
   6.3919592e-02   8.7736890e-03   1.7863739e-02   2.4838180e-02   1.0141665e+00   2.7926574e+00
   6.2396868e-02   9.4079988e-03   1.8616323e-02   2.5907460e-02   1.0352866e+00   2.6573006e+00
   6.0936612e-02   1.0043673e-02   1.9299168e-02   2.6937716e-02   1.0465351e+00   2.5213951e+00
   5.9674500e-02   1.0658250e-02   1.9880462e-02   2.7927708e-02   1.0388978e+00   2.4862199e+00
   5.8711702e-02   1.1223437e-02   2.0330972e-02   2.8863952e-02   1.0271113e+00   2.3222045e+00
   5.8123272e-02   1.1712056e-02   2.0639996e-02   2.9726550e-02   1.0239241e+00   2.0754017e+00
   5.7967784e-02   1.2107768e-02   2.0811538e-02   3.0495692e-02   1.0338704e+00   2.0561835e+00
   5.8287556e-02   1.2399648e-02   2.0849952e-02   3.1151760e-02   1.0292424e+00   2.1738815e+00
   5.9136758e-02   1.2581398e-02   2.0754974e-02   3.1673394e-02   1.0356327e+00   2.2026678e+00
   6.0564320e-02   1.2662337e-02   2.0516896e-02   3.2041548e-02   1.0497250e+00   2.0130047e+00
   6.2582804e-02   1.2664033e-02   2.0127080e-02   3.2245654e-02   1.0307045e+00   2.2588665e+00
   6.5186076e-02   1.2609655e-02   1.9592190e-02   3.2275466e-02   1.0386443e+00   2.4962568e+00
   6.8363160e-02   1.2522798e-02   1.8933075e-02   3.2115664e-02   1.0489155e+00   2.3648840e+00
   7.2100712e-02   1.2424734e-02   1.8181411e-02   3.1752444e-02   1.0357273e+00   2.3905107e+00
   7.6372944e-02   1.2331142e-02   1.7371730e-02   3.1196330e-02   1.0343816e+00   2.1816237e+00
   8.1118722e-02   1.2254830e-02   1.6532968e-02   3.0483506e-02   1.0274626e+00   1.9515277e+00
   8.6254562e-02   1.2205827e-02   1.5689912e-02   2.9645484e-02   1.0346815e+00   2.0023139e+00
   9.1725340e-02   1.2191389e-02   1.4866447e-02   2.8702924e-02   1.0285860e+00   1.9037085e+00
   9.7469890e-02   1.2218884e-02   1.4084460e-02   2.7676968e-02   1.0396998e+00   1.8365650e+00
   1.0338437e-01   1.2292893e-02   1.3364982e-02   2.6607130e-02   1.0721364e+00   1.7492481e+00
   1.0936830e-01   1.2411089e-02   1.2731054e-02   2.5555238e-02   1.0241550e+00   1.6112327e+00
   1.1534067e-01   1.2566521e-02   1.2204571e-02   2.4580536e-02   1.0467048e+00   1.6074864e+00
   1.2126731e-01   1.2752324e-02   1.1802310e-02   2.3729582e-02   1.0688230e+00   1.5642380e+00
   1.2713230e-01   1.2962249e-02   1.1535453e-02   2.3032076e-02   1.0227571e+00   1.5625014e+00
   1.3288396e-01   1.3190948e-02   1.1409175e-02   2.2501042e-02   1.0669184e+00   1.5497744e+00
   1.3844665e-01   1.3439095e-02   1.1421328e-02   2.2144698e-02   1.0265007e+00   1.5445109e+00
   1.4370815e-01   1.3709717e-02   1.1566207e-02   2.1964238e-02   1.0622090e+00   1.4656181e+00
   1.4851678e-01   1.3996333e-02   1.1843710e-02   2.1956330e-02   1.0539549e+00   1.2901200e+00
   1.5266146e-01   1.4283741e-02   1.2260120e-02   2.2113680e-02   1.0049043e+00   1.3548323e+00
   1.5594204e-01   1.4563387e-02   1.2821478e-02   2.2429386e-02   1.0786067e+00   1.3462575e+00
   1.5828682e-01   1.4841698e-02   1.3533310e-02   2.2908112e-02   9.8120513e-01   1.2323662e+00
   1.5972247e-01   1.5131203e-02   1.4402965e-02   2.3557798e-02   1.0840070e+00   1.2117116e+00
   1.6035132e-01   1.5437991e-02   1.5434162e-02   2.4405578e-02   9.9856592e-01   1.2371250e+00
   1.6030556e-01   1.5759286e-02   1.6621822e-02   2.5503446e-02   1.0432949e+00   1.2516547e+00
   1.5966095e-01   1.6091417e-02   1.7954919e-02   2.6897820e-02   1.0386370e+00   9.5963956e-01
   1.5845872e-01   1.6428603e-02   1.9415838e-02   2.8619768e-02   8.1700588e-01   7.6826404e-01
   1.5677569e-01   1.6753328e-02   2.0977694e-02   3.0682796e-02   1.0233813e+00   8.2019711e-01
   1.5470477e-01   1.7041507e-02   2.2615056e-02   3.3082160e-02   5.5234245e-01   7.8253620e-01
   1.5230318e-01   1.7275338e-02   2.4313158e-02   3.5803076e-02   1.0776556e+00   8.0667240e-01
   1.4961858e-01   1.7442931e-02   2.6060024e-02   3.8821670e-02   3.3255907e-01   8.2216779e-01
   1.4670942e-01   1.7536870e-02   2.7836332e-02   4.2096300e-02   6.8416846e+00   7.8751023e-01
   1.4363773e-01   1.7570237e-02   2.9610230e-02   4.5557758e-02   3.4741512e+01   7.9466500e-01
   1.4043206e-01   1.7573392e-02   3.1335500e-02   4.9097606e-02   6.4764790e+01   7.9328694e-01
   1.3706980e-01   1.7569807e-02   3.2955462e-02   5.2571572e-02   8.1446551e+01   7.6790125e-01
   1.3351611e-01   1.7572882e-02   3.4408402e-02   5.5819286e-02   9.3258626e+01   7.6151935e-01
   1.2975075e-01   1.7588779e-02   3.5636642e-02   5.8671036e-02   1.0186771e+02   7.9709710e-01
   1.2579482e-01   1.7614248e-02   3.6594954e-02   6.0931340e-02   1.0727203e+02   8.0116966e-01
   1.2166625e-01   1.7633546e-02   3.7245550e-02   6.2390644e-02   1.1079563e+02   7.7170777e-01
   1.1734120e-01   1.7627981e-02   3.7570536e-02   6.2930854e-02   1.1317246e+02   7.6588843e-01
   1.1282179e-01   1.7604685e-02   3.7583360e-02   6.2589886e-02   1.1535934e+02   7.6639144e-01
   1.0812454e-01   1.7595332e-02   3.7294618e-02   6.1508098e-02   1.1701947e+02   7.7143195e-01
   1.0323374e-01   1.7631047e-02   3.6717042e-02   5.9862904e-02   1.1856081e+02   7.9063725e-01
   9.8146814e-02   1.7744062e-02   3.5893718e-02   5.7815026e-02   1.1957558e+02   7.9087051e-01
   9.2890584e-02   1.7975402e-02   3.4866208e-02   5.5511126e-02   1.2031875e+02   7.8262334e-01
   8.7513766e-02   1.8365924e-02   3.3660382e-02   5.3119134e-02   1.2105858e+02   7.8021428e-01
   8.2094652e-02   1.8950962e-02   3.2298526e-02   5.0806038e-02   1.2151370e+02   7.7360254e-01
   7.6725918e-02   1.9761427e-02   3.0808570e-02   4.8709530e-02   1.2203600e+02   7.7105171e-01
   7.1505958e-02   2.0815934e-02   2.9233302e-02   4.6935140e-02   1.2228323e+02   7.8021686e-01
   6.6519348e-02   2.2114036e-02   2.7616930e-02   4.5550604e-02   1.2245109e+02   7.8664288e-01
   6.1811952e-02   2.3636000e-02   2.6002980e-02   4.4587472e-02   1.2262685e+02   7.8386941e-01
   5.7403684e-02   2.5340488e-02   2.4433996e-02   4.4046426e-02   1.2272123e+02   7.8640949e-01
   5.3302248e-02   2.7168354e-02   2.2941238e-02   4.3896834e-02   1.2284379e+02   7.8084611e-01
   4.9499764e-02   2.9040128e-02   2.1547104e-02   4.4076702e-02   1.2266767e+02   7.8674352e-01
   4.5987254e-02   3.0851720e-02   2.0269778e-02   4.4498020e-02   1.2265371e+02   7.9840353e-01
   4.2748392e-02   3.2481532e-02   1.9125546e-02   4.5071120e-02   1.2265003e+02   7.8541877e-01
   3.9735766e-02   3.3800138e-02   1.8125526e-02   4.5706950e-02   1.2247654e+02   7.7878174e-01
   3.6902596e-02   3.4714390e-02   1.7269601e-02   4.6290798e-02   1.2249371e+02   7.8444697e-01
   3.4223700e-02   3.5201390e-02   1.6549690e-02   4.6724442e-02   1.2231814e+02   7.9749445e-01
   3.1696086e-02   3.5278110e-02   1.5961105e-02   4.6957404e-02   1.2208700e+02   7.9556046e-01
   2.9345972e-02   3.4987810e-02   1.5504984e-02   4.6939982e-02   1.2178767e+02   8.0210932e-01
   2.7202508e-02   3.4418596e-02   1.5183282e-02   4.6640368e-02   1.2138967e+02   8.1319269e-01
   2.5291528e-02   3.3685912e-02   1.4995153e-02   4.6081028e-02   1.2101691e+02   7.8042130e-01
   2.3635730e-02   3.2894308e-02   1.4932819e-02   4.5314392e-02   1.2039024e+02   7.9987717e-01
   2.2245212e-02   3.2124820e-02   1.4981153e-02   4.4417344e-02   1.1971789e+02   8.2373144e-01
   2.1125624e-02   3.1435368e-02   1.5116244e-02   4.3487248e-02   1.1887683e+02   8.0463618e-01
   2.0279068e-02   3.0859300e-02   1.5309281e-02   4.2613586e-02   1.1783570e+02   7.9890929e-01
   1.9704013e-02   3.0403806e-02   1.5534078e-02   4.1862644e-02   1.1675951e+02   7.8844723e-01
   1.9392330e-02   3.0050340e-02   1.5758818e-02   4.1269866e-02   1.1563404e+02   7.8777187e-01
   1.9326690e-02   2.9781284e-02   1.5943598e-02   4.0844068e-02   1.1451448e+02   7.8098537e-01
   1.9484143e-02   2.9603158e-02   1.6053600e-02   4.0588174e-02   1.1336145e+02   8.0510729e-01
   1.9835344e-02   2.9526082e-02   1.6060797e-02   4.0503988e-02   1.1188945e+02   8.2563835e-01
   2.0353190e-02   2.9542336e-02   1.5941560e-02   4.0592046e-02   1.0985413e+02   7.9836508e-01
   2.1019282e-02   2.9639992e-02   1.5684933e-02   4.0857416e-02   1.0756519e+02   8.0129469e-01
   2.1820772e-02   2.9824490e-02   1.5294366e-02   4.1296600e-02   1.0460500e+02   8.0512502e-01
   2.2756592e-02   3.0108726e-02   1.4780310e-02   4.1878464e-02   1.0147174e+02   8.0442002e-01
   2.3833610e-02   3.0498330e-02   1.4159626e-02   4.2539930e-02   9.8442084e+01   8.2253678e-01
   2.5055032e-02   3.0977998e-02   1.3456132e-02   4.3210642e-02   9.4763141e+01   7.9501112e-01
   2.6419304e-02   3.1498230e-02   1.2695344e-02   4.3846086e-02   9.1575874e+01   7.9940883e-01
   2.7913994e-02   3.1997008e-02   1.1902793e-02   4.4430482e-02   8.8791637e+01   8.4274189e-01
   2.9516454e-02   3.2409074e-02   1.1104809e-02   4.4973696e-02   8.4910347e+01   7.9914462e-01
   3.1203478e-02   3.2685158e-02   1.0326222e-02   4.5488076e-02   8.0231110e+01   7.8722295e-01
   3.2961622e-02   3.2841036e-02   9.5862104e-03   4.5946996e-02   7.5958512e+01   8.1793585e-01
   3.4806628e-02   3.2931758e-02   8.8973840e-03   4.6306896e-02   7.2136327e+01   8.1646596e-01
   3.6784260e-02   3.2994768e-02   8.2682810e-03   4.6545454e-02   6.7662996e+01   8.1891088e-01
   3.8944782e-02   3.3050732e-02   7.7039526e-03   4.6650106e-02   6.3254882e+01   8.1441821e-01
   4.1320906e-02   3.3106802e-02   7.2066436e-03   4.6590128e-02   5.9775310e+01   8.1819892e-01
   4.3928458e-02   3.3143474e-02   6.7758568e-03   4.6317324e-02   5.6185198e+01   8.0053074e-01
   4.6776852e-02   3.3130010e-02   6.4079352e-03   4.5823254e-02   5.2430881e+01   7.9752933e-01
   4.9860258e-02   3.3053776e-02   6.0977370e-03   4.5140468e-02   4.8606926e+01   8.2023953e-01
   5.3145038e-02   3.2931224e-02   5.8385962e-03   4.4280498e-02   4.5361325e+01   8.0922064e-01
   5.6571290e-02   3.2794472e-02   5.6230440e-03   4.3239436e-02   4.1963681e+01   8.0871103e-01
   6.0067424e-02   3.2667964e-02   5.4454976e-03   4.2033268e-02   3.7769110e+01   8.2338798e-01
   6.3545172e-02   3.2565684e-02   5.3025016e-03   4.0699276e-02   3.4657275e+01   8.2647943e-01
   6.6887788e-02   3.2499196e-02   5.1915490e-03   3.9269198e-02   3.1754604e+01   8.0922929e-01
   6.9971638e-02   3.2479644e-02   5.1093218e-03   3.7763718e-02   2.8952061e+01   8.0160117e-01
   7.2666538e-02   3.2513636e-02   5.0518136e-03   3.6218530e-02   2.6663205e+01   8.1194105e-01
   7.4851102e-02   3.2605180e-02   5.0154888e-03   3.4676184e-02   2.3461178e+01   8.1755749e-01
   7.6401412e-02   3.2766864e-02   4.9957024e-03   3.3161220e-02   2.0983709e+01   8.2066608e-01
   7.7178448e-02   3.3014768e-02   4.9873650e-03   3.1678244e-02   1.8967284e+01   8.0248157e-01
   7.7152742e-02   3.3377368e-02   4.9876124e-03   3.0221498e-02   1.4796957e+01   8.1106145e-01
   7.6392506e-02   3.3899464e-02   4.9950928e-03   2.8791802e-02   1.1338854e+01   8.1382888e-01
   7.4969404e-02   3.4607880e-02   5.0074306e-03   2.7393076e-02   1.0455478e+01   7.9777896e-01
   7.3011700e-02   3.5507314e-02   5.0214534e-03   2.6011126e-02   9.8351908e+00   8.1638929e-01
   7.0683204e-02   3.6591206e-02   5.0350592e-03   2.4629592e-02   8.5533790e+00   7.9311087e-01
   6.8124352e-02   3.7847034e-02   5.0461140e-03   2.3256030e-02   6.7225864e+00   7.8700240e-01
   6.5454026e-02   3.9281378e-02   5.0520472e-03   2.1906584e-02   5.9605275e+00   8.2042423e-01
   6.2784680e-02   4.0919146e-02   5.0519996e-03   2.0586126e-02   5.7624956e+00   8.0902750e-01
   6.0229340e-02   4.2768208e-02   5.0464028e-03   1.9294447e-02   5.3276622e+00   7.9893961e-01
   5.7869096e-02   4.4806828e-02   5.0340606e-03   1.8039997e-02   5.3389073e+00   7.9122747e-01
   5.5740982e-02   4.6987984e-02   5.0130302e-03   1.6837288e-02   4.7294506e+00   8.0025777e-01
   5.3853260e-02   4.9228558e-02   4.9847746e-03   1.5692493e-02   4.0310335e+00   8.1544911e-01
   5.2196434e-02   5.1460350e-02   4.9546600e-03   1.4607056e-02   3.3557092e+00   8.0328897e-01
[truncated: 15,667,247 more chars]
