# Supplementary material for: Reflex Control of Robotic Gait Using Human Walking Data
Source: PLoS One. 2014 Oct 27;9(10):e109959. doi: 10.1371/journal.pone.0109959 (PMC4210155; doi:10.1371/journal.pone.0109959)
Supplement: Data S19 — Subject H. (GZ) [file pone.0109959.s036.gz › Data_S19.dat]

   4.8857858e-03   3.4318260e-04   0.0000000e+00   0.0000000e+00   1.1163742e+00   1.8984154e+00
   1.3807039e-02   1.3575738e-03   2.0178154e-03   4.4439358e-03   1.0772721e+00   1.4667235e+00
   2.2866982e-02   2.4847406e-03   3.9564434e-03   8.4519284e-03   1.1326822e+00   1.4069905e+00
   3.1905812e-02   3.7213256e-03   5.7839418e-03   1.1949306e-02   1.1173704e+00   1.1434222e+00
   4.0929106e-02   5.1168534e-03   7.5092888e-03   1.4945345e-02   1.1004911e+00   1.0000657e+00
   4.9591262e-02   6.6774090e-03   9.0953546e-03   1.7408540e-02   1.1515597e+00   9.8616015e-01
   5.7929608e-02   8.4819012e-03   1.0583307e-02   1.9439068e-02   1.0415598e+00   9.1546150e-01
   6.5636740e-02   1.0550334e-02   1.1954634e-02   2.1042370e-02   1.1505139e+00   9.2283757e-01
   7.2730318e-02   1.2960303e-02   1.3254444e-02   2.2318676e-02   1.0569514e+00   9.2852529e-01
   7.9112986e-02   1.5769825e-02   1.4504717e-02   2.3322044e-02   1.1130071e+00   9.2779196e-01
   8.4708236e-02   1.9047226e-02   1.5732676e-02   2.4106526e-02   1.1342136e+00   9.3107303e-01
   8.9535550e-02   2.2892628e-02   1.6981632e-02   2.4739820e-02   9.9435155e-01   9.6712480e-01
   9.3432680e-02   2.7388612e-02   1.8261194e-02   2.5246866e-02   1.1521790e+00   1.0070762e+00
   9.6410672e-02   3.2648710e-02   1.9599344e-02   2.5682854e-02   7.6343685e-01   1.0234141e+00
   9.8391652e-02   3.8784990e-02   2.0995238e-02   2.6062376e-02   1.1406536e+00   1.0290286e+00
   9.9330808e-02   4.5935030e-02   2.2454414e-02   2.6407922e-02   6.4292663e-01   1.0094002e+00
   9.9214806e-02   5.4252670e-02   2.3983116e-02   2.6728596e-02   1.0999678e+00   1.0035759e+00
   9.8023936e-02   6.3918530e-02   2.5571760e-02   2.7017124e-02   6.4698826e+00   1.0105886e+00
   9.5820094e-02   7.5120094e-02   2.7199828e-02   2.7270944e-02   1.8826773e+01   1.0502121e+00
   9.2655150e-02   8.7982890e-02   2.8824622e-02   2.7469876e-02   4.3012770e+01   1.0267033e+00
   8.8639258e-02   1.0256622e-01   3.0400570e-02   2.7602284e-02   6.5942744e+01   1.0144803e+00
   8.3901658e-02   1.1886288e-01   3.1882086e-02   2.7653956e-02   7.9169369e+01   1.0775957e+00
   7.8587184e-02   1.3685033e-01   3.3233860e-02   2.7618288e-02   9.0899528e+01   9.4243986e-01
   7.2843832e-02   1.5646643e-01   3.4410988e-02   2.7494652e-02   9.9164812e+01   8.5782965e-01
   6.6819936e-02   1.7753112e-01   3.5365238e-02   2.7287520e-02   1.0355510e+02   9.3739089e-01
   6.0704598e-02   1.9973349e-01   3.6058760e-02   2.7016230e-02   1.0614461e+02   9.0449203e-01
   5.4683376e-02   2.2266190e-01   3.6449864e-02   2.6692724e-02   1.0715346e+02   8.9604660e-01
   4.8927530e-02   2.4585726e-01   3.6512830e-02   2.6318722e-02   1.0783381e+02   8.6591606e-01
   4.3560398e-02   2.6873450e-01   3.6235084e-02   2.5896082e-02   1.0764229e+02   8.6552877e-01
   3.8648314e-02   2.9051068e-01   3.5630564e-02   2.5437568e-02   1.0707409e+02   8.2292386e-01
   3.4226570e-02   3.1021894e-01   3.4753710e-02   2.4959370e-02   1.0634416e+02   5.1741805e-01
   3.0320842e-02   3.2687664e-01   3.3665762e-02   2.4480370e-02   1.0558205e+02   3.8154876e-01
   2.6958422e-02   3.3964916e-01   3.2424554e-02   2.4034550e-02   1.0493507e+02   4.3310059e-01
   2.4143062e-02   3.4772714e-01   3.1080856e-02   2.3657780e-02   1.0433540e+02   4.1511656e-01
   2.1859052e-02   3.5072914e-01   2.9673366e-02   2.3375442e-02   1.0374485e+02   4.4128129e-01
   2.0076776e-02   3.4902612e-01   2.8232286e-02   2.3200404e-02   1.0314338e+02   4.4776759e-01
   1.8746321e-02   3.4313552e-01   2.6773078e-02   2.3141410e-02   1.0288055e+02   4.0892934e-01
   1.7802740e-02   3.3346000e-01   2.5302056e-02   2.3205588e-02   1.0274631e+02   4.5528163e-01
   1.7168926e-02   3.2052474e-01   2.3833074e-02   2.3390558e-02   1.0294959e+02   4.3356895e-01
   1.6751499e-02   3.0499270e-01   2.2393454e-02   2.3689808e-02   1.0309824e+02   5.0690872e-01
   1.6444959e-02   2.8746590e-01   2.1023722e-02   2.4095074e-02   1.0269149e+02   8.4939839e-01
   1.6158699e-02   2.6846890e-01   1.9770210e-02   2.4591726e-02   1.0246851e+02   9.2400844e-01
   1.5828448e-02   2.4860592e-01   1.8676356e-02   2.5161728e-02   1.0219899e+02   8.6348226e-01
   1.5419722e-02   2.2847544e-01   1.7792279e-02   2.5792068e-02   1.0149470e+02   9.1899994e-01
   1.4923822e-02   2.0852590e-01   1.7172862e-02   2.6466682e-02   1.0078958e+02   8.2836975e-01
   1.4346285e-02   1.8907137e-01   1.6859555e-02   2.7162472e-02   9.9706633e+01   7.8732480e-01
   1.3709857e-02   1.7040053e-01   1.6877906e-02   2.7870684e-02   9.8348007e+01   8.2441822e-01
   1.3041260e-02   1.5280928e-01   1.7238111e-02   2.8592560e-02   9.7216745e+01   7.9067784e-01
   1.2363418e-02   1.3650419e-01   1.7935236e-02   2.9319342e-02   9.5546425e+01   8.0853142e-01
   1.1698987e-02   1.2156103e-01   1.8947970e-02   3.0038606e-02   9.3569200e+01   8.2390612e-01
   1.1064400e-02   1.0798226e-01   2.0240366e-02   3.0743090e-02   9.1935913e+01   7.8369562e-01
   1.0468390e-02   9.5785626e-02   2.1773834e-02   3.1422288e-02   9.0378375e+01   8.2791624e-01
   9.9157248e-03   8.4997762e-02   2.3502674e-02   3.2052056e-02   8.8570293e+01   8.9567445e-01
   9.4140772e-03   7.5585628e-02   2.5364098e-02   3.2597378e-02   8.6401039e+01   8.9793888e-01
   8.9702706e-03   6.7477490e-02   2.7285886e-02   3.3021470e-02   8.3757435e+01   9.0948598e-01
   8.5851908e-03   6.0615102e-02   2.9201722e-02   3.3287260e-02   8.0772103e+01   9.3057748e-01
   8.2561882e-03   5.4952406e-02   3.1047386e-02   3.3348442e-02   7.7929488e+01   9.2444790e-01
   7.9766854e-03   5.0417262e-02   3.2744028e-02   3.3162932e-02   7.4528995e+01   9.1669954e-01
   7.7412982e-03   4.6900146e-02   3.4221952e-02   3.2722428e-02   7.0423451e+01   9.1768309e-01
   7.5476566e-03   4.4283894e-02   3.5458232e-02   3.2049446e-02   6.5688413e+01   9.1832573e-01
   7.3945622e-03   4.2452818e-02   3.6470430e-02   3.1174834e-02   6.1494287e+01   9.1964576e-01
   7.2820046e-03   4.1279620e-02   3.7280774e-02   3.0118198e-02   5.8391665e+01   9.1363654e-01
   7.2093018e-03   4.0621218e-02   3.7900280e-02   2.8890368e-02   5.4493952e+01   9.0554809e-01
   7.1796866e-03   4.0313872e-02   3.8327440e-02   2.7523312e-02   5.0845571e+01   9.0927530e-01
   7.1986286e-03   4.0201528e-02   3.8539590e-02   2.6073436e-02   4.6977747e+01   9.3530344e-01
   7.2677256e-03   4.0196064e-02   3.8528030e-02   2.4595338e-02   4.1829670e+01   9.2912935e-01
   7.3862594e-03   4.0268438e-02   3.8313650e-02   2.3129208e-02   3.6776855e+01   9.0638148e-01
   7.5496154e-03   4.0392606e-02   3.7898858e-02   2.1696740e-02   3.2295275e+01   9.3244606e-01
   7.7495614e-03   4.0514712e-02   3.7254996e-02   2.0307418e-02   2.8594378e+01   9.4550034e-01
   7.9804242e-03   4.0545840e-02   3.6335922e-02   1.8972698e-02   2.5603617e+01   9.3497580e-01
   8.2412792e-03   4.0378300e-02   3.5108642e-02   1.7706375e-02   2.2755798e+01   9.2980310e-01
   8.5292354e-03   3.9925214e-02   3.3614758e-02   1.6519564e-02   1.8736919e+01   9.4115645e-01
   8.8387426e-03   3.9167184e-02   3.1964300e-02   1.5415038e-02   1.4859956e+01   9.4685012e-01
   9.1674590e-03   3.8139062e-02   3.0262048e-02   1.4387009e-02   1.2489691e+01   9.4093841e-01
   9.5117276e-03   3.6898490e-02   2.8582268e-02   1.3432554e-02   1.0519429e+01   9.5206378e-01
   9.8667238e-03   3.5538744e-02   2.6990938e-02   1.2555444e-02   8.9749403e+00   9.3136871e-01
   1.0232175e-02   3.4154798e-02   2.5552386e-02   1.1762922e-02   7.8603625e+00   9.2486909e-01
   1.0607187e-02   3.2810380e-02   2.4317304e-02   1.1063226e-02   7.0026353e+00   9.5725897e-01
   1.0984379e-02   3.1576608e-02   2.3313406e-02   1.0462136e-02   5.8969900e+00   9.5462247e-01
   1.1357866e-02   3.0534780e-02   2.2551460e-02   9.9619228e-03   4.5792929e+00   9.5360618e-01
   1.1727360e-02   2.9741782e-02   2.2037226e-02   9.5623146e-03   4.0323374e+00   9.6432330e-01
   1.2091143e-02   2.9218048e-02   2.1767006e-02   9.2622736e-03   3.5583178e+00   9.4934403e-01
   1.2450212e-02   2.8949302e-02   2.1716670e-02   9.0601186e-03   2.8470040e+00   9.3551397e-01
   1.2808332e-02   2.8919078e-02   2.1838360e-02   8.9535434e-03   2.3451252e+00   9.2859474e-01
   1.3164964e-02   2.9122542e-02   2.2061824e-02   8.9399724e-03   1.7181738e+00   9.2735573e-01
   1.3514626e-02   2.9548972e-02   2.2295498e-02   9.0168360e-03   1.1727078e+00   9.3375193e-01
   1.3852365e-02   3.0198116e-02   2.2424506e-02   9.1825936e-03   1.0769643e+00   9.4105541e-01
   1.4179181e-02   3.1090778e-02   2.2332390e-02   9.4348412e-03   1.1071296e+00   9.4507506e-01
   1.4496682e-02   3.2251162e-02   2.1948254e-02   9.7716426e-03   1.0752083e+00   9.2997642e-01
   1.4807727e-02   3.3689868e-02   2.1277650e-02   1.0195018e-02   1.0958673e+00   9.3473084e-01
   1.5117258e-02   3.5396242e-02   2.0381192e-02   1.0707487e-02   1.0980818e+00   9.3502989e-01
   1.5424642e-02   3.7340570e-02   1.9325252e-02   1.1308183e-02   1.0874527e+00   9.1049618e-01
   1.5725040e-02   3.9496446e-02   1.8168614e-02   1.1992960e-02   1.1063048e+00   9.2397552e-01
   1.6017700e-02   4.1863030e-02   1.6967260e-02   1.2754957e-02   1.1000761e+00   9.2915088e-01
   1.6302981e-02   4.4448524e-02   1.5770436e-02   1.3584957e-02   1.0944698e+00   9.0712536e-01
   1.6573112e-02   4.7254686e-02   1.4618913e-02   1.4474677e-02   1.1086565e+00   8.7790393e-01
   1.6814903e-02   5.0260448e-02   1.3540417e-02   1.5420832e-02   1.1113526e+00   8.5550864e-01
   1.7013316e-02   5.3395392e-02   1.2550685e-02   1.6422469e-02   1.0924019e+00   8.7365974e-01
   1.7161700e-02   5.6537182e-02   1.1657139e-02   1.7478028e-02   1.0879049e+00   8.4747136e-01
   1.7268027e-02   5.9538138e-02   1.0860302e-02   1.8588864e-02   1.0976004e+00   7.8056729e-01
   1.7345399e-02   6.2278588e-02   1.0157893e-02   1.9761455e-02   1.1010599e+00   7.8323302e-01
   1.7414291e-02   6.4684778e-02   9.5437422e-03   2.1002126e-02   1.1070688e+00   7.9376045e-01
   1.7492828e-02   6.6688686e-02   9.0056254e-03   2.2310242e-02   1.1148260e+00   7.4442269e-01
   1.7586754e-02   6.8213984e-02   8.5309350e-03   2.3687306e-02   1.1149057e+00   7.4272542e-01
   1.7696311e-02   6.9245844e-02   8.1131000e-03   2.5148752e-02   1.1034273e+00   7.6529697e-01
   1.7813353e-02   6.9877190e-02   7.7490976e-03   2.6708560e-02   1.1036048e+00   7.3778658e-01
   1.7930440e-02   7.0256278e-02   7.4362052e-03   2.8363234e-02   1.1082102e+00   7.1507897e-01
   1.8041214e-02   7.0534408e-02   7.1746522e-03   3.0096416e-02   1.0988433e+00   7.0006375e-01
   1.8134824e-02   7.0821474e-02   6.9678838e-03   3.1889624e-02   1.0859963e+00   7.4326906e-01
   1.8205415e-02   7.1178118e-02   6.8184036e-03   3.3726744e-02   1.0978052e+00   7.5766974e-01
   1.8241174e-02   7.1638432e-02   6.7260476e-03   3.5576884e-02   1.1099768e+00   7.6251781e-01
   1.8226911e-02   7.2194740e-02   6.6908462e-03   3.7384756e-02   1.0870716e+00   7.8101289e-01
   1.8155937e-02   7.2836072e-02   6.7125602e-03   3.9080508e-02   1.0952423e+00   7.7388813e-01
   1.8018451e-02   7.3565172e-02   6.7864636e-03   4.0591108e-02   1.0975752e+00   8.2561689e-01
   1.7793806e-02   7.4338778e-02   6.9034146e-03   4.1850712e-02   1.0794237e+00   7.2929875e-01
   1.7458334e-02   7.5092224e-02   7.0532116e-03   4.2788768e-02   1.1024016e+00   7.4231570e-01
   1.7003048e-02   7.5804622e-02   7.2253938e-03   4.3356582e-02   1.0914102e+00   7.2939345e-01
   1.6431778e-02   7.6467988e-02   7.4099270e-03   4.3578286e-02   1.0621594e+00   6.8699935e-01
   1.5757358e-02   7.7017214e-02   7.5987616e-03   4.3530372e-02   1.0754977e+00   7.3333345e-01
   1.5010151e-02   7.7347314e-02   7.7828168e-03   4.3306030e-02   1.0838992e+00   5.4197998e-01
   1.4228014e-02   7.7382476e-02   7.9517678e-03   4.2984268e-02   1.0955330e+00   6.4178709e-01
   1.3443907e-02   7.7065484e-02   8.0983878e-03   4.2603566e-02   1.1063409e+00   3.4313481e-01
   1.2679115e-02   7.6310280e-02   8.2173368e-03   4.2172040e-02   1.0953425e+00   5.7613422e-01
   1.1946321e-02   7.5052050e-02   8.3000832e-03   4.1674426e-02   1.0961755e+00   1.0103627e+00
   1.1262186e-02   7.3310424e-02   8.3372828e-03   4.1067352e-02   1.1021757e+00   3.6492378e+00
   1.0647110e-02   7.1151326e-02   8.3276796e-03   4.0306146e-02   1.1162566e+00   1.6652752e+01
   1.0129113e-02   6.8668908e-02   8.2770624e-03   3.9392938e-02   1.1069559e+00   3.4523901e+01
   9.7453516e-03   6.6006416e-02   8.1950648e-03   3.8361330e-02   1.0795564e+00   4.8554497e+01
   9.5285624e-03   6.3307904e-02   8.0963088e-03   3.7223736e-02   1.0961131e+00   6.1036579e+01
   9.5091470e-03   6.0686822e-02   7.9946768e-03   3.5966486e-02   1.0894668e+00   7.2333419e+01
   9.7186618e-03   5.8225398e-02   7.8991846e-03   3.4576796e-02   1.0840932e+00   8.0995360e+01
   1.0181017e-02   5.5961252e-02   7.8138388e-03   3.3066230e-02   1.1001409e+00   8.6858611e+01
   1.0912583e-02   5.3951956e-02   7.7375700e-03   3.1459970e-02   1.0830667e+00   9.1079632e+01
   1.1923952e-02   5.2298440e-02   7.6676966e-03   2.9790022e-02   1.0829781e+00   9.4013689e+01
   1.3220024e-02   5.1071632e-02   7.6035830e-03   2.8115204e-02   1.0943186e+00   9.5692662e+01
   1.4799985e-02   5.0294302e-02   7.5461826e-03   2.6507364e-02   1.0996843e+00   9.7083586e+01
   1.6652779e-02   4.9949306e-02   7.4983160e-03   2.5023018e-02   1.1009035e+00   9.8020832e+01
   1.8754822e-02   4.9999606e-02   7.4659688e-03   2.3700676e-02   1.0968157e+00   9.8781881e+01
   2.1067796e-02   5.0410292e-02   7.4539414e-03   2.2571662e-02   1.0849325e+00   9.9408347e+01
   2.3537304e-02   5.1125330e-02   7.4667924e-03   2.1669662e-02   1.0667689e+00   9.9803524e+01
   2.6090082e-02   5.2040844e-02   7.5132420e-03   2.1025452e-02   1.0735907e+00   1.0018397e+02
   2.8642976e-02   5.3008336e-02   7.6000184e-03   2.0655704e-02   1.0894945e+00   1.0054611e+02
   3.1126072e-02   5.3919224e-02   7.7288704e-03   2.0560940e-02   1.1014656e+00   1.0098381e+02
   3.3474130e-02   5.4750222e-02   7.8993752e-03   2.0728664e-02   1.1051321e+00   1.0127206e+02
   3.5609210e-02   5.5489262e-02   8.1088104e-03   2.1142372e-02   1.0965683e+00   1.0142594e+02
   3.7441414e-02   5.6132514e-02   8.3528122e-03   2.1791140e-02   1.0938603e+00   1.0145872e+02
   3.8865654e-02   5.6727744e-02   8.6245596e-03   2.2666118e-02   1.1114144e+00   1.0147391e+02
   3.9791108e-02   5.7340762e-02   8.9109724e-03   2.3748016e-02   1.1232829e+00   1.0152689e+02
   4.0200576e-02   5.7995904e-02   9.1911022e-03   2.5008184e-02   1.0919323e+00   1.0152229e+02
   4.0162984e-02   5.8668930e-02   9.4404570e-03   2.6426472e-02   1.0887746e+00   1.0157306e+02
   3.9775802e-02   5.9353540e-02   9.6359528e-03   2.7989740e-02   1.1072431e+00   1.0143523e+02
   3.9121716e-02   6.0084832e-02   9.7618296e-03   2.9672006e-02   1.0991945e+00   1.0117239e+02
   3.8276216e-02   6.0879480e-02   9.8186188e-03   3.1428732e-02   1.1033904e+00   1.0087930e+02
   3.7309698e-02   6.1700230e-02   9.8243294e-03   3.3208654e-02   1.1027155e+00   1.0045565e+02
   3.6294706e-02   6.2480694e-02   9.8041172e-03   3.4965448e-02   1.1202961e+00   9.9961311e+01
   3.5303340e-02   6.3179078e-02   9.7783888e-03   3.6644324e-02   1.1265761e+00   9.9458591e+01
   3.4394850e-02   6.3779658e-02   9.7604604e-03   3.8166266e-02   1.1187200e+00   9.9001896e+01
   3.3625404e-02   6.4233306e-02   9.7561042e-03   3.9434870e-02   1.1368476e+00   9.8459959e+01
   3.3039660e-02   6.4475560e-02   9.7656344e-03   4.0360812e-02   1.1188534e+00   9.7995655e+01
   3.2669938e-02   6.4492294e-02   9.7940478e-03   4.0872256e-02   1.1106410e+00   9.7521566e+01
   3.2555290e-02   6.4292120e-02   9.8516780e-03   4.0896660e-02   1.1178307e+00   9.6934361e+01
   3.2746400e-02   6.3854408e-02   9.9469020e-03   4.0392788e-02   1.1043424e+00   9.6262554e+01
   3.3295880e-02   6.3121434e-02   1.0079596e-02   3.9385822e-02   1.1125597e+00   9.5374200e+01
   3.4234124e-02   6.2036726e-02   1.0242028e-02   3.7936854e-02   1.1092454e+00   9.4397926e+01
   3.5557580e-02   6.0583750e-02   1.0426446e-02   3.6129854e-02   1.1061219e+00   9.3068215e+01
   3.7233186e-02   5.8743526e-02   1.0620573e-02   3.4064084e-02   1.1279548e+00   9.1507343e+01
   3.9199866e-02   5.6498946e-02   1.0803133e-02   3.1828702e-02   1.1158608e+00   8.9928436e+01
   4.1369310e-02   5.3901824e-02   1.0944646e-02   2.9496652e-02   1.0940503e+00   8.8299491e+01
   4.3626992e-02   5.1031982e-02   1.1008982e-02   2.7132876e-02   1.1020529e+00   8.6621897e+01
   4.5851474e-02   4.7920810e-02   1.0969431e-02   2.4799252e-02   1.1166541e+00   8.4550673e+01
   4.7951332e-02   4.4591234e-02   1.0820953e-02   2.2545080e-02   1.1090758e+00   8.2153530e+01
   4.9865330e-02   4.1115662e-02   1.0574451e-02   2.0403674e-02   1.1026329e+00   7.9382869e+01
   5.1544876e-02   3.7582226e-02   1.0248986e-02   1.8399952e-02   1.1284730e+00   7.6388685e+01
   5.2976818e-02   3.4073886e-02   9.8640772e-03   1.6552615e-02   1.1137443e+00   7.3303427e+01
   5.4184080e-02   3.0678116e-02   9.4324778e-03   1.4873862e-02   1.0995173e+00   7.0541982e+01
   5.5182110e-02   2.7469898e-02   8.9662628e-03   1.3370443e-02   1.1225486e+00   6.7913489e+01
   5.5959144e-02   2.4502996e-02   8.4836562e-03   1.2047166e-02   1.1062024e+00   6.4385758e+01
   5.6484366e-02   2.1813402e-02   8.0015276e-03   1.0907209e-02   1.1068662e+00   6.1268010e+01
   5.6706034e-02   1.9424751e-02   7.5309752e-03   9.9517918e-03   1.1164025e+00   5.8547778e+01
   5.6525898e-02   1.7349509e-02   7.0790566e-03   9.1815378e-03   1.1039916e+00   5.5743905e+01
   5.5855068e-02   1.5587008e-02   6.6518860e-03   8.5955578e-03   1.1242579e+00   5.3439534e+01
   5.4725674e-02   1.4134136e-02   6.2576822e-03   8.1948490e-03   1.1310176e+00   5.0233200e+01
   5.3256688e-02   1.2991372e-02   5.9026596e-03   7.9838078e-03   1.1130250e+00   4.6664996e+01
   5.1556232e-02   1.2157093e-02   5.5903958e-03   7.9662636e-03   1.1184694e+00   4.3108653e+01
   4.9691914e-02   1.1624124e-02   5.3245862e-03   8.1455186e-03   1.1211381e+00   3.8916837e+01
   4.7699022e-02   1.1377075e-02   5.1076820e-03   8.5262708e-03   1.1207054e+00   3.5381778e+01
   4.5600108e-02   1.1389716e-02   4.9415580e-03   9.1143350e-03   1.1230750e+00   3.2506113e+01
   4.3403502e-02   1.1627559e-02   4.8278556e-03   9.9139730e-03   1.1239236e+00   2.9553415e+01
   4.1116614e-02   1.2052375e-02   4.7678144e-03   1.0927284e-02   1.1252943e+00   2.6307790e+01
   3.8755564e-02   1.2620278e-02   4.7634946e-03   1.2155335e-02   1.1145558e+00   2.2831621e+01
   3.6335232e-02   1.3282121e-02   4.8158174e-03   1.3596238e-02   1.1191817e+00   1.9255376e+01
   3.3882492e-02   1.3993781e-02   4.9233622e-03   1.5243120e-02   1.1252335e+00   1.5770483e+01
   3.1452932e-02   1.4717004e-02   5.0842830e-03   1.7081755e-02   1.1134554e+00   1.3523037e+01
   2.9136194e-02   1.5407063e-02   5.2957766e-03   1.9090512e-02   1.1150086e+00   1.1923186e+01
   2.7032932e-02   1.6017606e-02   5.5530996e-03   2.1238750e-02   1.1323300e+00   9.6616196e+00
   2.5227038e-02   1.6520341e-02   5.8506994e-03   2.3485584e-02   1.1252849e+00   8.0836501e+00
   2.3778706e-02   1.6897850e-02   6.1823858e-03   2.5790546e-02   1.1092727e+00   7.2058897e+00
   2.2727686e-02   1.7123939e-02   6.5396514e-03   2.8122866e-02   1.1195053e+00   5.6822987e+00
   2.2104924e-02   1.7177086e-02   6.9119120e-03   3.0463212e-02   1.1300418e+00   4.8578773e+00
   2.1932022e-02   1.7056721e-02   7.2912668e-03   3.2792590e-02   1.1090995e+00   4.4850408e+00
   2.2211506e-02   1.6771334e-02   7.6756984e-03   3.5080544e-02   1.0991467e+00   3.5012221e+00
   2.2931958e-02   1.6340933e-02   8.0675992e-03   3.7287960e-02   1.1315765e+00   3.2916974e+00
   2.4070790e-02   1.5803874e-02   8.4711738e-03   3.9365420e-02   1.1208882e+00   2.9083180e+00
   2.5585808e-02   1.5199782e-02   8.8902268e-03   4.1265706e-02   1.1196205e+00   2.0225060e+00
   2.7427408e-02   1.4560227e-02   9.3266364e-03   4.2962412e-02   1.1267492e+00   1.8592448e+00
   2.9549886e-02   1.3904502e-02   9.7813948e-03   4.4458358e-02   1.0905041e+00   1.5966446e+00
   3.1907938e-02   1.3239187e-02   1.0256960e-02   4.5784788e-02   1.0896379e+00   1.2352071e+00
   3.4445340e-02   1.2565848e-02   1.0758414e-02   4.6983948e-02   1.0965896e+00   1.1915780e+00
   3.7084222e-02   1.1882855e-02   1.1290160e-02   4.8126310e-02   1.1190224e+00   1.0834477e+00
   3.9744346e-02   1.1188235e-02   1.1852162e-02   4.9315854e-02   1.1138165e+00   9.3739373e-01
   4.2369200e-02   1.0479630e-02   1.2443525e-02   5.0661404e-02   1.1057497e+00   8.9045439e-01
   4.4951540e-02   9.7546486e-03   1.3059796e-02   5.2285550e-02   1.1146870e+00   9.0740905e-01
   4.7506992e-02   9.0156326e-03   1.3688707e-02   5.4312496e-02   1.1080398e+00   9.0649500e-01
   5.0028852e-02   8.2683014e-03   1.4315879e-02   5.6835262e-02   1.1057807e+00   8.9743764e-01
   5.2500430e-02   7.5226716e-03   1.4931863e-02   5.9931254e-02   1.0751466e+00   9.0799833e-01
   5.4888488e-02   6.8000900e-03   1.5534809e-02   6.3673494e-02   1.1338876e+00   9.0508346e-01
   5.7164324e-02   6.1391886e-03   1.6123171e-02   6.8093940e-02   1.0837302e+00   9.0898058e-01
   5.9320444e-02   5.6058452e-03   1.6697400e-02   7.3170394e-02   1.0906583e+00   9.0470869e-01
   6.1366258e-02   5.2957432e-03   1.7269281e-02   7.8847262e-02   1.1374237e+00   8.8351144e-01
   6.3373666e-02   5.3170270e-03   1.7861461e-02   8.5016188e-02   1.0425904e+00   8.6300591e-01
   6.5421964e-02   5.7788406e-03   1.8504194e-02   9.1490350e-02   1.1521373e+00   8.8723908e-01
   6.7533444e-02   6.7947618e-03   1.9228066e-02   9.8000424e-02   1.0475174e+00   9.9735537e-01
   6.9697470e-02   8.4813296e-03   2.0061184e-02   1.0423125e-01   1.1214631e+00   1.0468389e+00
   7.1855256e-02   1.0951847e-02   2.1025050e-02   1.0985761e-01   1.1053022e+00   9.9941450e-01
   7.3909754e-02   1.4316369e-02   2.2123292e-02   1.1451045e-01   1.0154379e+00   1.0184868e+00
   7.5756138e-02   1.8682569e-02   2.3340364e-02   1.1782282e-01   1.1378848e+00   1.0517974e+00
   7.7275762e-02   2.4156248e-02   2.4646084e-02   1.1944854e-01   7.5182631e-01   9.5397605e-01
   7.8332476e-02   3.0837212e-02   2.5994352e-02   1.1908110e-01   1.0926284e+00   8.8265328e-01
   7.8747334e-02   3.8816238e-02   2.7334378e-02   1.1667439e-01   6.2938464e-01   8.9617112e-01
   7.8375250e-02   4.8179008e-02   2.8633126e-02   1.1245936e-01   9.4436454e-01   8.6264239e-01
   7.7244930e-02   5.8996798e-02   2.9859684e-02   1.0679335e-01   5.8883498e+00   8.6187816e-01
   7.5472726e-02   7.1331114e-02   3.0976896e-02   1.0010664e-01   2.0467553e+01   8.7613604e-01
   7.3135224e-02   8.5250264e-02   3.1973302e-02   9.2802538e-02   4.7832220e+01   8.5756342e-01
   7.0294882e-02   1.0079935e-01   3.2860218e-02   8.5208648e-02   7.1852098e+01   8.6873937e-01
   6.7027544e-02   1.1794919e-01   3.3662640e-02   7.7577016e-02   8.5873519e+01   8.4849291e-01
   6.3428954e-02   1.3662783e-01   3.4417696e-02   7.0093920e-02   9.7140906e+01   8.5608491e-01
   5.9602150e-02   1.5677368e-01   3.5145714e-02   6.2917130e-02   1.0451678e+02   8.5050770e-01
   5.5641712e-02   1.7826115e-01   3.5845174e-02   5.6166190e-02   1.0916849e+02   8.2085125e-01
   5.1631770e-02   2.0082522e-01   3.6501232e-02   4.9913710e-02   1.1169089e+02   8.9003021e-01
   4.7635434e-02   2.2405072e-01   3.7081198e-02   4.4207628e-02   1.1285163e+02   6.7765130e-01
   4.3701032e-02   2.4741496e-01   3.7535122e-02   3.9077050e-02   1.1394259e+02   3.8714986e-01
   3.9865464e-02   2.7033750e-01   3.7810252e-02   3.4518042e-02   1.1409766e+02   4.2745062e-01
   3.6141448e-02   2.9210760e-01   3.7884558e-02   3.0501988e-02   1.1411271e+02   4.4380455e-01
   3.2540334e-02   3.1182256e-01   3.7771766e-02   2.7000114e-02   1.1360115e+02   4.2613054e-01
   2.9106516e-02   3.2845168e-01   3.7486392e-02   2.3995460e-02   1.1291860e+02   4.2447341e-01
   2.5898738e-02   3.4109084e-01   3.7014600e-02   2.1476144e-02   1.1242206e+02   4.1997736e-01
   2.2964552e-02   3.4895912e-01   3.6324810e-02   1.9420890e-02   1.1176842e+02   4.3388272e-01
   2.0335062e-02   3.5141598e-01   3.5397734e-02   1.7795736e-02   1.1121288e+02   4.0316553e-01
   1.8021355e-02   3.4855910e-01   3.4216948e-02   1.6555116e-02   1.1061297e+02   4.4561568e-01
   1.6021330e-02   3.4101064e-01   3.2768572e-02   1.5647948e-02   1.1018424e+02   4.4870990e-01
   1.4325547e-02   3.2926746e-01   3.1064884e-02   1.5023174e-02   1.0957974e+02   4.1769225e-01
   1.2918065e-02   3.1394212e-01   2.9142692e-02   1.4635749e-02   1.0858138e+02   4.5885499e-01
   1.1773966e-02   2.9589852e-01   2.7060926e-02   1.4452471e-02   1.0750268e+02   3.9919657e-01
   1.0858158e-02   2.7593696e-01   2.4894792e-02   1.4448424e-02   1.0619842e+02   5.2792664e-01
   1.0131984e-02   2.5469126e-01   2.2717306e-02   1.4607600e-02   1.0457061e+02   8.3822135e-01
   9.5610312e-03   2.3278954e-01   2.0589256e-02   1.4918306e-02   1.0260740e+02   8.5780301e-01
   9.1172016e-03   2.1088828e-01   1.8563229e-02   1.5362424e-02   1.0031763e+02   7.7889338e-01
   8.7769030e-03   1.8950883e-01   1.6683531e-02   1.5918044e-02   9.7831181e+01   7.6821955e-01
   8.5197394e-03   1.6898207e-01   1.4977213e-02   1.6565733e-02   9.4975555e+01   7.4032707e-01
   8.3270108e-03   1.4953786e-01   1.3456143e-02   1.7285776e-02   9.1558579e+01   7.0091666e-01
   8.1821970e-03   1.3139677e-01   1.2121887e-02   1.8055388e-02   8.8340337e+01   6.8319465e-01
   8.0686590e-03   1.1474797e-01   1.0965810e-02   1.8850697e-02   8.4762343e+01   7.3516385e-01
   7.9715850e-03   9.9667700e-02   9.9703372e-03   1.9647200e-02   8.0173917e+01   8.0281931e-01
   7.8854308e-03   8.6131172e-02   9.1137904e-03   2.0415408e-02   7.6006992e+01   8.2918492e-01
   7.8119858e-03   7.4089672e-02   8.3804100e-03   2.1117150e-02   7.1248349e+01   8.1928053e-01
   7.7573564e-03   6.3513124e-02   7.7597616e-03   2.1706196e-02   6.5303873e+01   8.3308806e-01
   7.7305132e-03   5.4352224e-02   7.2388574e-03   2.2136446e-02   5.9761783e+01   8.5530238e-01
   7.7412318e-03   4.6497552e-02   6.8012324e-03   2.2379892e-02   5.4584360e+01   8.5986133e-01
   7.8013336e-03   3.9815396e-02   6.4318938e-03   2.2437176e-02   4.9623398e+01   8.7797606e-01
   7.9233248e-03   3.4184398e-02   6.1253968e-03   2.2336736e-02   4.3954933e+01   9.0224579e-01
   8.1176362e-03   2.9494912e-02   5.8831490e-03   2.2123560e-02   3.7807016e+01   9.1768499e-01
   8.3884566e-03   2.5637932e-02   5.7069718e-03   2.1838946e-02   3.2078079e+01   8.8060317e-01
   8.7321602e-03   2.2495322e-02   5.6010982e-03   2.1514742e-02   2.6888789e+01   8.5619032e-01
   9.1415498e-03   1.9955439e-02   5.5723200e-03   2.1179846e-02   2.3231316e+01   8.6242989e-01
   9.6068690e-03   1.7933409e-02   5.6281890e-03   2.0862948e-02   1.9297614e+01   8.4257089e-01
   1.0114997e-02   1.6361599e-02   5.7745014e-03   2.0591368e-02   1.4659740e+01   8.6882298e-01
   1.0651443e-02   1.5173002e-02   6.0129260e-03   2.0384410e-02   1.1438960e+01   8.7411219e-01
   1.1204382e-02   1.4298513e-02   6.3413468e-03   2.0252980e-02   9.3962836e+00   8.4059035e-01
   1.1763442e-02   1.3675911e-02   6.7531646e-03   2.0207112e-02   7.8497980e+00   8.6391920e-01
   1.2315424e-02   1.3268271e-02   7.2362578e-03   2.0254482e-02   6.6299574e+00   8.7836305e-01
   1.2839807e-02   1.3059316e-02   7.7747326e-03   2.0395112e-02   5.3896488e+00   8.6968334e-01
   1.3306283e-02   1.3028682e-02   8.3499098e-03   2.0618284e-02   3.8908259e+00   8.8601994e-01
   1.3690218e-02   1.3147273e-02   8.9380302e-03   2.0906408e-02   3.0232611e+00   8.9066804e-01
   1.3978834e-02   1.3390654e-02   9.5115642e-03   2.1244134e-02   2.7366238e+00   8.7054169e-01
   1.4168287e-02   1.3743967e-02   1.0042883e-02   2.1614360e-02   2.2079231e+00   8.7666131e-01
   1.4274185e-02   1.4198690e-02   1.0503592e-02   2.1991424e-02   1.6503413e+00   8.9497130e-01
   1.4318047e-02   1.4758574e-02   1.0860438e-02   2.2343512e-02   1.1711417e+00   8.9794943e-01
   1.4307425e-02   1.5431838e-02   1.1080916e-02   2.2629346e-02   1.0663839e+00   8.8273357e-01
   1.4237332e-02   1.6222225e-02   1.1147816e-02   2.2792622e-02   1.1331715e+00   8.6618255e-01
   1.4099005e-02   1.7139279e-02   1.1062411e-02   2.2767650e-02   1.1011969e+00   8.8316970e-01
   1.3889917e-02   1.8191263e-02   1.0844822e-02   2.2499374e-02   1.1334911e+00   8.9642426e-01
   1.3610837e-02   1.9380224e-02   1.0527679e-02   2.1976220e-02   1.0896884e+00   8.9189738e-01
   1.3267966e-02   2.0712698e-02   1.0140497e-02   2.1234780e-02   1.0987707e+00   8.9120615e-01
   1.2881305e-02   2.2192398e-02   9.7090316e-03   2.0325646e-02   1.1347689e+00   8.9865346e-01
   1.2476195e-02   2.3815466e-02   9.2567164e-03   1.9300812e-02   1.1002917e+00   9.0021706e-01
   1.2077277e-02   2.5569384e-02   8.8016914e-03   1.8217648e-02   1.1020997e+00   8.6366454e-01
   1.1712069e-02   2.7423824e-02   8.3561134e-03   1.7129977e-02   1.1113395e+00   8.5472201e-01
   1.1407712e-02   2.9337252e-02   7.9271582e-03   1.6081458e-02   1.1076519e+00   8.7538966e-01
   1.1184896e-02   3.1254028e-02   7.5225996e-03   1.5105950e-02   1.1042422e+00   8.7136569e-01
   1.1055557e-02   3.3112202e-02   7.1488594e-03   1.4231563e-02   1.1131400e+00   8.7968610e-01
   1.1020716e-02   3.4873466e-02   6.8087208e-03   1.3480469e-02   1.1114005e+00   8.7953179e-01
   1.1074627e-02   3.6516720e-02   6.5049296e-03   1.2867925e-02   1.1184605e+00   8.7757894e-01
   1.1205430e-02   3.8027220e-02   6.2401994e-03   1.2403338e-02   1.1163413e+00   8.7013173e-01
   1.1390609e-02   3.9387808e-02   6.0183960e-03   1.2090485e-02   1.0845604e+00   8.5892017e-01
   1.1604606e-02   4.0583040e-02   5.8433382e-03   1.1929040e-02   1.0882922e+00   8.6297322e-01
   1.1824088e-02   4.1617902e-02   5.7150332e-03   1.1914214e-02   1.1035880e+00   8.5405358e-01
   1.2031205e-02   4.2493646e-02   5.6292166e-03   1.2038032e-02   1.0992357e+00   8.5915190e-01
   1.2221664e-02   4.3232238e-02   5.5785674e-03   1.2290505e-02   1.1030681e+00   8.3700715e-01
   1.2400774e-02   4.3904464e-02   5.5544328e-03   1.2662558e-02   1.1207428e+00   8.1952075e-01
   1.2569752e-02   4.4569300e-02   5.5468904e-03   1.3146638e-02   1.1086565e+00   8.2600180e-01
   1.2723990e-02   4.5272486e-02   5.5455136e-03   1.3732953e-02   1.0865913e+00   8.0879128e-01
   1.2864001e-02   4.6067722e-02   5.5416846e-03   1.4413502e-02   1.1006319e+00   8.0549029e-01
   1.2993066e-02   4.6980898e-02   5.5291660e-03   1.5180525e-02   1.1131389e+00   7.7375676e-01
   1.3107828e-02   4.7999232e-02   5.5031772e-03   1.6026449e-02   1.0933427e+00   7.4049326e-01
   1.3195721e-02   4.9072004e-02   5.4613368e-03   1.6947298e-02   1.0848784e+00   7.4498164e-01
   1.3240318e-02   5.0112762e-02   5.4046186e-03   1.7939580e-02   1.1017416e+00   7.2808519e-01
   1.3234696e-02   5.1011054e-02   5.3334028e-03   1.9007908e-02   1.0855646e+00   7.0237414e-01
   1.3175434e-02   5.1666622e-02   5.2475710e-03   2.0163918e-02   1.0905699e+00   7.0483520e-01
   1.3054908e-02   5.2038340e-02   5.1509936e-03   2.1418022e-02   1.1033360e+00   6.9840900e-01
   1.2875147e-02   5.2130708e-02   5.0482096e-03   2.2782308e-02   1.0748371e+00   6.8643509e-01
   1.2650244e-02   5.1977210e-02   4.9428152e-03   2.4268586e-02   1.0826068e+00   6.9229787e-01
   1.2397318e-02   5.1638586e-02   4.8404968e-03   2.5880268e-02   1.0843696e+00   6.7473545e-01
   1.2128715e-02   5.1157402e-02   4.7470874e-03   2.7606410e-02   1.0834692e+00   5.7395209e-01
   1.1852964e-02   5.0549040e-02   4.6673900e-03   2.9426920e-02   1.1068000e+00   4.0742105e-01
   1.1581758e-02   4.9815432e-02   4.6055280e-03   3.1319096e-02   1.0996459e+00   4.5150712e-01
   1.1319983e-02   4.8945730e-02   4.5642560e-03   3.3253916e-02   1.0850020e+00   4.6122791e-01
   1.1061738e-02   4.7933714e-02   4.5460734e-03   3.5185618e-02   1.0989534e+00   3.6027118e-01
   1.0801363e-02   4.6765632e-02   4.5536196e-03   3.7051400e-02   1.1105817e+00   5.0763040e-01
   1.0535825e-02   4.5418698e-02   4.5891454e-03   3.8794744e-02   1.0956455e+00   3.9806782e-01
   1.0260206e-02   4.3899528e-02   4.6547474e-03   4.0375484e-02   1.0949531e+00   4.3811542e-01
   9.9684184e-03   4.2245610e-02   4.7510804e-03   4.1745398e-02   1.0906102e+00   4.7200233e-01
   9.6586704e-03   4.0507438e-02   4.8765338e-03   4.2839196e-02   1.0950000e+00   3.7686228e-01
   9.3266968e-03   3.8750184e-02   5.0268848e-03   4.3608542e-02   1.0984783e+00   5.2345902e-01
   8.9685724e-03   3.7041038e-02   5.1949352e-03   4.4034318e-02   1.0836403e+00   1.9658504e-01
   8.5909922e-03   3.5427300e-02   5.3738338e-03   4.4101930e-02   1.1027384e+00   4.8032052e-01
   8.2054540e-03   3.3931968e-02   5.5578558e-03   4.3814788e-02   1.0934473e+00   1.7543558e-01
   7.8302978e-03   3.2556402e-02   5.7400510e-03   4.3214916e-02   1.0791838e+00   3.8490977e-01
   7.4901214e-03   3.1292082e-02   5.9123304e-03   4.2359544e-02   1.1055433e+00   7.8035478e-01
   7.2067260e-03   3.0132340e-02   6.0684488e-03   4.1293278e-02   1.1002403e+00   2.9041010e+00
   6.9949392e-03   2.9068594e-02   6.2072816e-03   4.0034178e-02   1.0844963e+00   1.9824276e+01
   6.8680536e-03   2.8091456e-02   6.3290708e-03   3.8599746e-02   1.0943881e+00   4.2984156e+01
   6.8464260e-03   2.7184262e-02   6.4380586e-03   3.7036466e-02   1.1004041e+00   5.8509566e+01
   6.9539132e-03   2.6313616e-02   6.5503002e-03   3.5392822e-02   1.0948698e+00   7.2278293e+01
   7.2200394e-03   2.5449122e-02   6.6854738e-03   3.3716188e-02   1.0817191e+00   8.3588453e+01
   7.6800566e-03   2.4593538e-02   6.8591502e-03   3.2073432e-02   1.0977842e+00   9.0762560e+01
   8.3675162e-03   2.3781236e-02   7.0858524e-03   3.0530478e-02   1.1023439e+00   9.5251471e+01
   9.3122412e-03   2.3037824e-02   7.3812910e-03   2.9132720e-02   1.0755673e+00   9.7505552e+01
   1.0537329e-02   2.2362680e-02   7.7598660e-03   2.7903526e-02   1.0882736e+00   9.9170847e+01
   1.2059337e-02   2.1745588e-02   8.2313904e-03   2.6849130e-02   1.0889414e+00   1.0015551e+02
   1.3887553e-02   2.1176468e-02   8.8046302e-03   2.5970038e-02   1.0922624e+00   1.0090791e+02
   1.6019517e-02   2.0643104e-02   9.4874972e-03   2.5269610e-02   1.0949800e+00   1.0116542e+02
   1.8435863e-02   2.0123030e-02   1.0281990e-02   2.4748040e-02   1.0821177e+00   1.0110269e+02
   2.1098378e-02   1.9601302e-02   1.1184386e-02   2.4392104e-02   1.0909999e+00   1.0116690e+02
   2.3950342e-02   1.9095642e-02   1.2186285e-02   2.4181674e-02   1.0742961e+00   1.0115497e+02
   2.6920846e-02   1.8646236e-02   1.3274824e-02   2.4102292e-02   1.0910096e+00   1.0138800e+02
   2.9941948e-02   1.8301850e-02   1.4429682e-02   2.4146458e-02   1.1008357e+00   1.0150790e+02
   3.2955362e-02   1.8113331e-02   1.5622622e-02   2.4303652e-02   1.0786414e+00   1.0158885e+02
   3.5896216e-02   1.8128170e-02   1.6823295e-02   2.4557140e-02   1.0986724e+00   1.0167468e+02
   3.8679318e-02   1.8391550e-02   1.8008313e-02   2.4893156e-02   1.0861866e+00   1.0171382e+02
   4.1211994e-02   1.8939177e-02   1.9169788e-02   2.5305010e-02   1.0910475e+00   1.0187496e+02
   4.3405502e-02   1.9790075e-02   2.0303716e-02   2.5782996e-02   1.1071472e+00   1.0195157e+02
   4.5170992e-02   2.0946748e-02   2.1399854e-02   2.6304072e-02   1.0931978e+00   1.0207632e+02
   4.6451818e-02   2.2395276e-02   2.2443716e-02   2.6844322e-02   1.1118648e+00   1.0217721e+02
   4.7238710e-02   2.4117030e-02   2.3413474e-02   2.7394160e-02   1.1144635e+00   1.0213915e+02
   4.7537586e-02   2.6095350e-02   2.4274426e-02   2.7946380e-02   1.1019682e+00   1.0202948e+02
   4.7389454e-02   2.8304304e-02   2.4976812e-02   2.8483470e-02   1.1132288e+00   1.0177099e+02
   4.6894940e-02   3.0715520e-02   2.5480880e-02   2.8988310e-02   1.1155969e+00   1.0150947e+02
   4.6178376e-02   3.3310802e-02   2.5765612e-02   2.9454280e-02   1.0971720e+00   1.0113208e+02
   4.5362914e-02   3.6064024e-02   2.5819920e-02   2.9873956e-02   1.1051821e+00   1.0059188e+02
   4.4576228e-02   3.8928452e-02   2.5657086e-02   3.0223146e-02   1.1139148e+00   1.0009827e+02
   4.3942798e-02   4.1846916e-02   2.5297922e-02   3.0470148e-02   1.1003871e+00   9.9615298e+01
   4.3556584e-02   4.4757300e-02   2.4749114e-02   3.0601132e-02   1.1137347e+00   9.9225030e+01
   4.3459000e-02   4.7591070e-02   2.4017752e-02   3.0621114e-02   1.1121986e+00   9.8788536e+01
   4.3646740e-02   5.0250470e-02   2.3119812e-02   3.0557326e-02   1.1060309e+00   9.8210450e+01
   4.4112556e-02   5.2596922e-02   2.2071260e-02   3.0473696e-02   1.1188610e+00   9.7507839e+01
   4.4849920e-02   5.4504212e-02   2.0885972e-02   3.0435964e-02   1.1030625e+00   9.6536818e+01
   4.5822772e-02   5.5895642e-02   1.9583813e-02   3.0481646e-02   1.1032320e+00   9.5415724e+01
   4.6971690e-02   5.6695958e-02   1.8189146e-02   3.0630446e-02   1.1130315e+00   9.4184725e+01
   4.8243722e-02   5.6821756e-02   1.6730948e-02   3.0883102e-02   1.1148104e+00   9.2761344e+01
   4.9613922e-02   5.6261364e-02   1.5244793e-02   3.1220298e-02   1.1100417e+00   9.1068490e+01
   5.1067156e-02   5.5069608e-02   1.3768006e-02   3.1596246e-02   1.0988859e+00   8.9522862e+01
   5.2558688e-02   5.3286038e-02   1.2337237e-02   3.1948950e-02   1.1195118e+00   8.7886473e+01
   5.4012288e-02   5.0954308e-02   1.0983721e-02   3.2218394e-02   1.1085355e+00   8.5709305e+01
   5.5337314e-02   4.8176460e-02   9.7300924e-03   3.2338282e-02   1.0985405e+00   8.3463875e+01
   5.6450556e-02   4.5079380e-02   8.5897882e-03   3.2269166e-02   1.1088137e+00   8.0803053e+01
   5.7300196e-02   4.1779464e-02   7.5685252e-03   3.2010414e-02   1.1026042e+00   7.7900847e+01
   5.7837074e-02   3.8397024e-02   6.6695620e-03   3.1586802e-02   1.1133472e+00   7.5033622e+01
   5.8001134e-02   3.5054348e-02   5.8942828e-03   3.1066236e-02   1.1139277e+00   7.2124643e+01
   5.7761348e-02   3.1859668e-02   5.2406194e-03   3.0525542e-02   1.1275337e+00   6.9011105e+01
   5.7100384e-02   2.8899032e-02   4.7022582e-03   3.0022944e-02   1.1137643e+00   6.5414413e+01
   5.6002620e-02   2.6236210e-02   4.2692376e-03   2.9603074e-02   1.0920464e+00   6.2171296e+01
   5.4487260e-02   2.3916170e-02   3.9310936e-03   2.9293124e-02   1.1093692e+00   5.9214756e+01
   5.2603228e-02   2.1960244e-02   3.6783680e-03   2.9104020e-02   1.0948871e+00   5.6287245e+01
   5.0396484e-02   2.0368778e-02   3.5022072e-03   2.9030720e-02   1.0963340e+00   5.3850836e+01
   4.7883558e-02   1.9127368e-02   3.3929446e-03   2.9072256e-02   1.1108940e+00   5.1518331e+01
   4.5074970e-02   1.8209594e-02   3.3399014e-03   2.9235482e-02   1.1088490e+00   4.8346029e+01
   4.2030426e-02   1.7578916e-02   3.3334970e-03   2.9513480e-02   1.1097024e+00   4.5288011e+01
   3.8852804e-02   1.7189300e-02   3.3658774e-03   2.9886492e-02   1.1009061e+00   4.2664088e+01
   3.5647548e-02   1.6994456e-02   3.4291256e-03   3.0347498e-02   1.1217227e+00   3.8839995e+01
   3.2508908e-02   1.6946062e-02   3.5140190e-03   3.0903490e-02   1.1404024e+00   3.5594156e+01
   2.9515376e-02   1.6985854e-02   3.6141464e-03   3.1549996e-02   1.1119489e+00   3.3623663e+01
   2.6723756e-02   1.7055866e-02   3.7288716e-03   3.2284976e-02   1.1113156e+00   3.1601796e+01
   2.4162816e-02   1.7111804e-02   3.8588740e-03   3.3122780e-02   1.1185761e+00   2.9918640e+01
   2.1837984e-02   1.7118334e-02   4.0041988e-03   3.4067566e-02   1.1171412e+00   2.7144871e+01
   1.9754807e-02   1.7039668e-02   4.1665666e-03   3.5105426e-02   1.1242857e+00   2.4046246e+01
   1.7923512e-02   1.6854762e-02   4.3486880e-03   3.6227018e-02   1.1113992e+00   2.2046036e+01
   1.6354729e-02   1.6565128e-02   4.5525838e-03   3.7421324e-02   1.1184945e+00   1.9212127e+01
   1.5064356e-02   1.6176796e-02   4.7801742e-03   3.8658822e-02   1.1196940e+00   1.5955244e+01
   1.4068171e-02   1.5691691e-02   5.0324150e-03   3.9904096e-02   1.1222918e+00   1.3693919e+01
   1.3376319e-02   1.5115135e-02   5.3099724e-03   4.1120802e-02   1.1194203e+00   1.2223001e+01
   1.2993861e-02   1.4461813e-02   5.6146092e-03   4.2288092e-02   1.1018676e+00   1.0824949e+01
   1.2926076e-02   1.3744789e-02   5.9465926e-03   4.3410744e-02   1.1289100e+00   8.9684826e+00
   1.3178549e-02   1.2970686e-02   6.3045858e-03   4.4502004e-02   1.1191885e+00   7.8954288e+00
   1.3756594e-02   1.2153799e-02   6.6850768e-03   4.5582062e-02   1.1063771e+00   7.0127261e+00
   1.4664940e-02   1.1317471e-02   7.0830268e-03   4.6671092e-02   1.1222195e+00   5.4337145e+00
   1.5899120e-02   1.0483371e-02   7.4963898e-03   4.7784298e-02   1.1013865e+00   4.9605632e+00
   1.7451937e-02   9.6674476e-03   7.9277764e-03   4.8917186e-02   1.1098122e+00   4.1630722e+00
   1.9326762e-02   8.8833614e-03   8.3877510e-03   5.0046690e-02   1.0967023e+00   3.1707812e+00
   2.1541430e-02   8.1473442e-03   8.8934302e-03   5.1191016e-02   1.1017199e+00   3.4714850e+00
   2.4108568e-02   7.4764706e-03   9.4640140e-03   5.2403030e-02   1.1307601e+00   2.7224284e+00
   2.7025220e-02   6.8837460e-03   1.0119640e-02   5.3707326e-02   1.0903636e+00   1.8640662e+00
   3.0297322e-02   6.3834602e-03   1.0875355e-02   5.5094502e-02   1.1157369e+00   1.7903463e+00
   3.3938920e-02   6.0011302e-03   1.1739382e-02   5.6549562e-02   1.1235477e+00   1.2651380e+00
   3.7960384e-02   5.7716344e-03   1.2716047e-02   5.8083532e-02   1.1222337e+00   1.1250797e+00
   4.2356378e-02   5.7295110e-03   1.3807129e-02   5.9725810e-02   1.0961685e+00   1.1696387e+00
   4.7106858e-02   5.9056998e-03   1.5011724e-02   6.1496518e-02   1.0772184e+00   1.0431009e+00
   5.2190206e-02   6.3281678e-03   1.6321541e-02   6.3425118e-02   1.1085374e+00   1.0516545e+00
   5.7558278e-02   7.0213856e-03   1.7718912e-02   6.5563110e-02   1.0671284e+00   9.9170605e-01
   6.3128932e-02   8.0205900e-03   1.9179341e-02   6.7946184e-02   1.1504947e+00   9.2664672e-01
   6.8784484e-02   9.3836752e-03   2.0675368e-02   7.0558514e-02   1.0482223e+00   8.9762319e-01
   7.4379550e-02   1.1187047e-02   2.2180280e-02   7.3340884e-02   1.0820951e+00   9.0417198e-01
   7.9760454e-02   1.3530879e-02   2.3670760e-02   7.6206904e-02   1.1484254e+00   8.8703912e-01
   8.4744900e-02   1.6534123e-02   2.5129128e-02   7.9029272e-02   1.0296982e+00   9.1772873e-01
   8.9122352e-02   2.0320608e-02   2.6543464e-02   8.1618666e-02   1.1777711e+00   1.0280484e+00
   9.2674642e-02   2.5029846e-02   2.7902066e-02   8.3720248e-02   9.7811904e-01   1.0360223e+00
   9.5234144e-02   3.0819652e-02   2.9187072e-02   8.5049976e-02   1.1733987e+00   1.0336770e+00
   9.6732882e-02   3.7860202e-02   3.0390588e-02   8.5313806e-02   9.1967974e-01   1.0341746e+00
   9.7179644e-02   4.6330072e-02   3.1523724e-02   8.4240052e-02   8.5590703e-01   1.0199690e+00
   9.6673686e-02   5.6394364e-02   3.2594986e-02   8.1748472e-02   1.0634634e+00   9.9944041e-01
   9.5401600e-02   6.8214678e-02   3.3612800e-02   7.8005708e-02   2.7864223e-01   9.8700538e-01
   9.3534578e-02   8.1946434e-02   3.4598936e-02   7.3282368e-02   2.6976301e+00   1.0417520e+00
   9.1151408e-02   9.7691374e-02   3.5578846e-02   6.7880452e-02   1.0293751e+01   9.9824692e-01
   8.8248560e-02   1.1551009e-01   3.6558388e-02   6.2097420e-02   3.1829302e+01   9.1081620e-01
   8.4801878e-02   1.3545909e-01   3.7508888e-02   5.6179332e-02   6.2164347e+01   8.7834091e-01
   8.0839614e-02   1.5756388e-01   3.8395998e-02   5.0316708e-02   8.1151120e+01   8.8686520e-01
   7.6455658e-02   1.8174202e-01   3.9210814e-02   4.4664270e-02   9.3756408e+01   8.8828453e-01
   7.1794526e-02   2.0776284e-01   3.9973602e-02   3.9357906e-02   1.0451980e+02   8.6724572e-01
   6.7014870e-02   2.3526458e-01   4.0718766e-02   3.4506012e-02   1.1048808e+02   9.1206725e-01
   6.2222746e-02   2.6380656e-01   4.1469692e-02   3.0182526e-02   1.1451534e+02   8.5728077e-01
   5.7462324e-02   2.9289904e-01   4.2235526e-02   2.6433714e-02   1.1637966e+02   8.6474080e-01
   5.2726484e-02   3.2191568e-01   4.3009388e-02   2.3288410e-02   1.1723247e+02   7.4100231e-01
   4.8000214e-02   3.5010936e-01   4.3779934e-02   2.0764012e-02   1.1747465e+02   4.0968563e-01
   4.3348452e-02   3.7671634e-01   4.4540960e-02   1.8866643e-02   1.1721253e+02   4.1965674e-01
   3.8890202e-02   4.0090282e-01   4.5261490e-02   1.7592468e-02   1.1694050e+02   4.5017855e-01
   3.4721844e-02   4.2165198e-01   4.5889446e-02   1.6926297e-02   1.1634697e+02   4.0887655e-01
   3.0908962e-02   4.3785790e-01   4.6379956e-02   1.6840712e-02   1.1594604e+02   4.3877518e-01
   2.7485026e-02   4.4868780e-01   4.6697104e-02   1.7297503e-02   1.1537788e+02   4.2264046e-01
   2.4449948e-02   4.5344984e-01   4.6808508e-02   1.8248855e-02   1.1468787e+02   4.3262950e-01
   2.1773188e-02   4.5162110e-01   4.6691820e-02   1.9637502e-02   1.1373146e+02   4.1124084e-01
   1.9408347e-02   4.4361036e-01   4.6337520e-02   2.1402958e-02   1.1268976e+02   4.2542687e-01
   1.7314163e-02   4.3028886e-01   4.5727156e-02   2.3492952e-02   1.1208709e+02   4.2701294e-01
   1.5453145e-02   4.1230950e-01   4.4839332e-02   2.5864540e-02   1.1143429e+02   4.2857359e-01
   1.3798955e-02   3.9062614e-01   4.3666810e-02   2.8478794e-02   1.1049743e+02   4.3475566e-01
   1.2341294e-02   3.6643468e-01   4.2213506e-02   3.1296902e-02   1.0913984e+02   4.0603020e-01
   1.1072947e-02   3.4069278e-01   4.0511028e-02   3.4270288e-02   1.0782180e+02   6.3347869e-01
   9.9820678e-03   3.1414354e-01   3.8600240e-02   3.7329876e-02   1.0643186e+02   8.5422572e-01
   9.0529940e-03   2.8747482e-01   3.6507004e-02   4.0375374e-02   1.0433059e+02   8.2458703e-01
   8.2709006e-03   2.6134876e-01   3.4271038e-02   4.3284254e-02   1.0190502e+02   7.6553215e-01
   7.6239288e-03   2.3626662e-01   3.1945590e-02   4.5959092e-02   9.9274264e+01   7.2559660e-01
   7.1053492e-03   2.1249554e-01   2.9588954e-02   4.8365752e-02   9.6696235e+01   7.3426264e-01
   6.7081088e-03   1.9017577e-01   2.7272280e-02   5.0541350e-02   9.4099782e+01   7.0330749e-01
   6.4188620e-03   1.6945121e-01   2.5060192e-02   5.2563302e-02   9.1121570e+01   6.7731566e-01
   6.2207380e-03   1.5044804e-01   2.2992580e-02   5.4491034e-02   8.8240972e+01   7.0301561e-01
   6.0943530e-03   1.3317075e-01   2.1081892e-02   5.6348178e-02   8.4833853e+01   7.0964740e-01
   6.0217122e-03   1.1753609e-01   1.9315861e-02   5.8135392e-02   8.0773222e+01   7.7360778e-01
   5.9880694e-03   1.0348023e-01   1.7669304e-02   5.9830946e-02   7.7243397e+01   8.1208922e-01
   5.9786256e-03   9.0968444e-02   1.6125575e-02   6.1398764e-02   7.3103103e+01   8.2401209e-01
   5.9827140e-03   7.9926672e-02   1.4680910e-02   6.2784046e-02   6.8060236e+01   8.6996536e-01
   5.9998870e-03   7.0244118e-02   1.3331562e-02   6.3891556e-02   6.3256931e+01   8.6146603e-01
   6.0338528e-03   6.1840060e-02   1.2072717e-02   6.4627152e-02   5.8079202e+01   8.4428841e-01
   6.0844100e-03   5.4651490e-02   1.0902874e-02   6.4935600e-02   5.3160841e+01   8.5622054e-01
   6.1493320e-03   4.8587918e-02   9.8260386e-03   6.4755716e-02   4.8683234e+01   8.6317817e-01
   6.2255866e-03   4.3523244e-02   8.8468194e-03   6.3987764e-02   4.3688114e+01   8.4142355e-01
   6.3091848e-03   3.9312240e-02   7.9659406e-03   6.2531650e-02   3.8373277e+01   8.3224534e-01
   6.3976306e-03   3.5831634e-02   7.1838734e-03   6.0360620e-02   3.3301195e+01   8.6396374e-01
   6.4903030e-03   3.2976698e-02   6.5002828e-03   5.7552624e-02   2.8924047e+01   8.4688654e-01
   6.5862206e-03   3.0626392e-02   5.9120670e-03   5.4263072e-02   2.5190932e+01   8.2765266e-01
   6.6797454e-03   2.8652366e-02   5.4143838e-03   5.0667730e-02   2.2474115e+01   8.5127584e-01
   6.7596310e-03   2.6937636e-02   5.0009298e-03   4.6916702e-02   1.8761348e+01   8.5748636e-01
   6.8115120e-03   2.5385458e-02   4.6623272e-03   4.3133646e-02   1.4565127e+01   8.3810258e-01
   6.8234418e-03   2.3916912e-02   4.3866818e-03   3.9424522e-02   1.2300695e+01   8.2036864e-01
   6.7939208e-03   2.2470542e-02   4.1631824e-03   3.5877654e-02   9.6898637e+00   8.5713935e-01
   6.7326226e-03   2.1022494e-02   3.9844032e-03   3.2556940e-02   7.8872667e+00   8.6710549e-01
   6.6595334e-03   1.9579535e-02   3.8464080e-03   2.9498794e-02   7.5349756e+00   8.4275531e-01
   6.6032092e-03   1.8160339e-02   3.7465428e-03   2.6720552e-02   6.4514082e+00   8.4999763e-01
   6.5920902e-03   1.6801188e-02   3.6813698e-03   2.4227750e-02   5.6690051e+00   8.4914566e-01
   6.6495142e-03   1.5543926e-02   3.6450644e-03   2.2016046e-02   4.8242025e+00   8.6111111e-01
   6.7928158e-03   1.4415129e-02   3.6306982e-03   2.0069098e-02   3.6443783e+00   8.7709224e-01
   7.0332870e-03   1.3441694e-02   3.6340702e-03   1.8361623e-02   3.2453301e+00   8.7770183e-01
   7.3759856e-03   1.2666595e-02   3.6542020e-03   1.6865578e-02   3.0783305e+00   8.7394958e-01
   7.8183418e-03   1.2137129e-02   3.6920276e-03   1.5558771e-02   2.7128599e+00   8.6777224e-01
   8.3540710e-03   1.1895005e-02   3.7484012e-03   1.4425897e-02   2.2292618e+00   8.5661304e-01
   8.9780148e-03   1.1967690e-02   3.8231378e-03   1.3447777e-02   1.8517800e+00   8.6202497e-01
   9.6834398e-03   1.2367312e-02   3.9152384e-03   1.2602468e-02   1.6854195e+00   8.8502337e-01
   1.0457392e-02   1.3097738e-02   4.0217434e-03   1.1872981e-02   1.3376243e+00   8.7141444e-01
   1.1281183e-02   1.4158056e-02   4.1385610e-03   1.1245510e-02   1.1025865e+00   8.7549907e-01
   1.2131878e-02   1.5543347e-02   4.2616906e-03   1.0705050e-02   1.1291471e+00   8.9335658e-01
   1.2983498e-02   1.7236400e-02   4.3866548e-03   1.0236639e-02   1.0982818e+00   8.7933156e-01
   1.3811454e-02   1.9214378e-02   4.5081272e-03   9.8292234e-03   1.1106247e+00   8.9283663e-01
   1.4595252e-02   2.1448746e-02   4.6194028e-03   9.4759652e-03   1.1220212e+00   8.9156448e-01
   1.5321398e-02   2.3893860e-02   4.7128338e-03   9.1744536e-03   1.0992480e+00   8.7016605e-01
   1.5988456e-02   2.6489654e-02   4.7798218e-03   8.9280740e-03   1.1032966e+00   8.8373918e-01
   1.6599558e-02   2.9163614e-02   4.8125296e-03   8.7429336e-03   1.1059138e+00   8.9060097e-01
   1.7147038e-02   3.1848828e-02   4.8074820e-03   8.6244192e-03   1.1121415e+00   8.9070762e-01
   1.7616451e-02   3.4473936e-02   4.7657314e-03   8.5784622e-03   1.1127568e+00   8.8465355e-01
   1.7998705e-02   3.6963360e-02   4.6919806e-03   8.6126616e-03   1.1198772e+00   8.6643782e-01
   1.8293611e-02   3.9290124e-02   4.5927814e-03   8.7345928e-03   1.1105104e+00   8.6622021e-01
   1.8508783e-02   4.1483642e-02   4.4763850e-03   8.9511900e-03   1.0965720e+00   8.7655510e-01
   1.8646302e-02   4.3618414e-02   4.3531822e-03   9.2693624e-03   1.0950959e+00   8.7033461e-01
   1.8698669e-02   4.5790372e-02   4.2322408e-03   9.6941628e-03   1.1021837e+00   8.4127613e-01
   1.8657091e-02   4.8078086e-02   4.1201488e-03   1.0228670e-02   1.1110716e+00   8.4288806e-01
   1.8518757e-02   5.0527806e-02   4.0217064e-03   1.0876363e-02   1.1209000e+00   8.2054214e-01
   1.8294041e-02   5.3130268e-02   3.9397114e-03   1.1640926e-02   1.1268460e+00   7.8911700e-01
   1.7996850e-02   5.5814594e-02   3.8747936e-03   1.2524704e-02   1.1046234e+00   8.2894779e-01
   1.7635721e-02   5.8462288e-02   3.8255652e-03   1.3525954e-02   1.1077001e+00   8.2945267e-01
   1.7212295e-02   6.0927074e-02   3.7885126e-03   1.4637702e-02   1.1191234e+00   8.1090951e-01
   1.6723481e-02   6.3082586e-02   3.7587554e-03   1.5852890e-02   1.1035573e+00   7.7447513e-01
   1.6176799e-02   6.4863856e-02   3.7333598e-03   1.7170405e-02   1.1044052e+00   7.4257714e-01
   1.5590382e-02   6.6258796e-02   3.7112410e-03   1.8591562e-02   1.1118739e+00   7.3747362e-01
   1.4977561e-02   6.7247908e-02   3.6933658e-03   2.0116958e-02   1.0935691e+00   7.3063350e-01
   1.4345197e-02   6.7777274e-02   3.6843096e-03   2.1750660e-02   1.0881288e+00   7.2767016e-01
   1.3700310e-02   6.7787512e-02   3.6890014e-03   2.3492238e-02   1.1032474e+00   5.3933165e-01
   1.3049991e-02   6.7224876e-02   3.7111628e-03   2.5328278e-02   1.0948881e+00   4.3472793e-01
   1.2398028e-02   6.6075062e-02   3.7539716e-03   2.7236528e-02   1.0966273e+00   4.6167452e-01
   1.1742300e-02   6.4374052e-02   3.8199686e-03   2.9188484e-02   1.1049991e+00   4.0712161e-01
   1.1076360e-02   6.2159262e-02   3.9104198e-03   3.1147534e-02   1.0838039e+00   4.4241905e-01
   1.0400527e-02   5.9501538e-02   4.0242078e-03   3.3062338e-02   1.0806652e+00   4.2728722e-01
   9.7241176e-03   5.6549570e-02   4.1587238e-03   3.4866352e-02   1.0963680e+00   4.4056185e-01
   9.0529688e-03   5.3482498e-02   4.3120938e-03   3.6489638e-02   1.0916888e+00   4.2957430e-01
   8.3903334e-03   5.0455966e-02   4.4841464e-03   3.7868126e-02   1.0807050e+00   4.3110840e-01
   7.7432580e-03   4.7581962e-02   4.6741238e-03   3.8932504e-02   1.0836883e+00   4.6004487e-01
   7.1198340e-03   4.4947776e-02   4.8784768e-03   3.9619416e-02   1.0954696e+00   4.1099137e-01
   6.5326620e-03   4.2634072e-02   5.0914844e-03   3.9912978e-02   1.0952697e+00   4.8688698e-01
   5.9970946e-03   4.0700144e-02   5.3070106e-03   3.9818298e-02   1.0854865e+00   3.2082459e-01
   5.5243992e-03   3.9183252e-02   5.5204484e-03   3.9334780e-02   1.0826758e+00   3.9659590e-01
   5.1270520e-03   3.8096172e-02   5.7271300e-03   3.8495514e-02   1.0922383e+00   2.8558902e-01
   4.8216060e-03   3.7422298e-02   5.9197478e-03   3.7357174e-02   1.1055277e+00   3.4656720e-01
   4.6228792e-03   3.7129096e-02   6.0903388e-03   3.5972606e-02   1.0937909e+00   9.4382714e-01
   4.5419562e-03   3.7170170e-02   6.2306772e-03   3.4392450e-02   1.0857819e+00   1.9488515e+00
   4.5885882e-03   3.7492028e-02   6.3306462e-03   3.2650972e-02   1.0964977e+00   1.1214423e+01
   4.7718328e-03   3.8047546e-02   6.3778524e-03   3.0776804e-02   1.0818968e+00   2.8993664e+01
   5.0985604e-03   3.8788264e-02   6.3585544e-03   2.8808936e-02   1.0832649e+00   4.4445767e+01
   5.5741522e-03   3.9659268e-02   6.2650506e-03   2.6792616e-02   1.0896068e+00   5.6284500e+01
   6.2062932e-03   4.0609288e-02   6.1015248e-03   2.4791740e-02   1.0721501e+00   6.7432972e+01
   7.0078926e-03   4.1602568e-02   5.8818434e-03   2.2880636e-02   1.0742013e+00   7.6630492e+01
   7.9948480e-03   4.2607292e-02   5.6248818e-03   2.1120914e-02   1.0819997e+00   8.2416969e+01
   9.1828610e-03   4.3580616e-02   5.3482434e-03   1.9562580e-02   1.0795899e+00   8.5732422e+01
   1.0588066e-02   4.4511944e-02   5.0658186e-03   1.8246888e-02   1.0887523e+00   8.8204152e+01
   1.2224322e-02   4.5440914e-02   4.7903002e-03   1.7204951e-02   1.1052015e+00   8.9918775e+01
   1.4103354e-02   4.6396336e-02   4.5332132e-03   1.6460442e-02   1.0995379e+00   9.1049109e+01
   1.6237994e-02   4.7377774e-02   4.3037712e-03   1.6030268e-02   1.0859609e+00   9.1744238e+01
   1.8634454e-02   4.8393416e-02   4.1092976e-03   1.5922303e-02   1.0824704e+00   9.2146807e+01
   2.1287126e-02   4.9471118e-02   3.9547470e-03   1.6136432e-02   1.0738265e+00   9.2364402e+01
   2.4175436e-02   5.0628974e-02   3.8419130e-03   1.6665989e-02   1.0819085e+00   9.2347291e+01
   2.7256464e-02   5.1846928e-02   3.7702856e-03   1.7497931e-02   1.0963957e+00   9.2745465e+01
   3.0464350e-02   5.3079470e-02   3.7380542e-03   1.8611980e-02   1.0938670e+00   9.3500798e+01
   3.3709530e-02   5.4295118e-02   3.7415248e-03   1.9977433e-02   1.0932827e+00   9.4346134e+01
   3.6888488e-02   5.5484520e-02   3.7762380e-03   2.1550732e-02   1.0932370e+00   9.5067549e+01
   3.9888084e-02   5.6619352e-02   3.8390062e-03   2.3280434e-02   1.1004056e+00   9.5417685e+01
   4.2576280e-02   5.7651712e-02   3.9268590e-03   2.5108670e-02   1.0992145e+00   9.5798914e+01
   4.4830310e-02   5.8563320e-02   4.0372624e-03   2.6968142e-02   1.0950498e+00   9.6182340e+01
   4.6566642e-02   5.9360274e-02   4.1684250e-03   2.8804468e-02   1.1146165e+00   9.6574653e+01
   4.7726290e-02   6.0040856e-02   4.3195572e-03   3.0582688e-02   1.1245766e+00   9.6987149e+01
   4.8263340e-02   6.0592266e-02   4.4954488e-03   3.2276370e-02   1.1185308e+00   9.7099273e+01
   4.8167748e-02   6.1000262e-02   4.7064820e-03   3.3884592e-02   1.1065306e+00   9.7086737e+01
   4.7482742e-02   6.1265772e-02   4.9635302e-03   3.5417966e-02   1.1053979e+00   9.6994595e+01
   4.6293500e-02   6.1387852e-02   5.2770448e-03   3.6873914e-02   1.1104415e+00   9.6753360e+01
   4.4729154e-02   6.1342552e-02   5.6574184e-03   3.8255236e-02   1.1104883e+00   9.6522677e+01
   4.2948766e-02   6.1115624e-02   6.1120070e-03   3.9573328e-02   1.1187012e+00   9.6238862e+01
   4.1091352e-02   6.0720418e-02   6.6439140e-03   4.0822826e-02   1.1163521e+00   9.5981527e+01
   3.9263560e-02   6.0163948e-02   7.2544460e-03   4.1970758e-02   1.1069708e+00   9.5694746e+01
   3.7545732e-02   5.9414116e-02   7.9427664e-03   4.2974118e-02   1.1111549e+00   9.5192643e+01
   3.5997638e-02   5.8431204e-02   8.7032806e-03   4.3803412e-02   1.1239631e+00   9.4673676e+01
   3.4678010e-02   5.7221904e-02   9.5245646e-03   4.4427176e-02   1.1232663e+00   9.4158376e+01
   3.3645606e-02   5.5803834e-02   1.0389920e-02   4.4802080e-02   1.1119351e+00   9.3699387e+01
   3.2954538e-02   5.4157558e-02   1.1275731e-02   4.4911732e-02   1.1103531e+00   9.3240806e+01
   3.2647348e-02   5.2269466e-02   1.2152279e-02   4.4759734e-02   1.1155924e+00   9.2396868e+01
   3.2747748e-02   5.0167136e-02   1.2987631e-02   4.4350416e-02   1.1102976e+00   9.1301246e+01
   3.3260934e-02   4.7887072e-02   1.3743874e-02   4.3708328e-02   1.1109059e+00   9.0188358e+01
   3.4174656e-02   4.5455044e-02   1.4388035e-02   4.2861908e-02   1.1224639e+00   8.8926626e+01
   3.5457612e-02   4.2910202e-02   1.4904534e-02   4.1838486e-02   1.1072299e+00   8.7533743e+01
   3.7059338e-02   4.0310872e-02   1.5284199e-02   4.0667618e-02   1.0998609e+00   8.6199085e+01
   3.8910710e-02   3.7702840e-02   1.5522974e-02   3.9360278e-02   1.0975348e+00   8.4356680e+01
   4.0910714e-02   3.5103380e-02   1.5618429e-02   3.7908766e-02   1.0940908e+00   8.1831875e+01
   4.2955508e-02   3.2520012e-02   1.5564196e-02   3.6306410e-02   1.1190880e+00   7.9395288e+01
   4.4953168e-02   2.9968462e-02   1.5359209e-02   3.4573518e-02   1.1143267e+00   7.6576751e+01
   4.6787104e-02   2.7468350e-02   1.5006059e-02   3.2747322e-02   1.1078827e+00   7.3553316e+01
   4.8360620e-02   2.5029564e-02   1.4510188e-02   3.0858776e-02   1.1240749e+00   7.0596714e+01
   4.9627912e-02   2.2656270e-02   1.3882035e-02   2.8939028e-02   1.1140017e+00   6.7261256e+01
   5.0573280e-02   2.0363130e-02   1.3135042e-02   2.7032382e-02   1.1043508e+00   6.4063943e+01
   5.1228542e-02   1.8175094e-02   1.2291981e-02   2.5195884e-02   1.1093104e+00   6.0474893e+01
   5.1637846e-02   1.6117483e-02   1.1387896e-02   2.3475290e-02   1.1141651e+00   5.7106876e+01
   5.1821032e-02   1.4215023e-02   1.0462339e-02   2.1892968e-02   1.1182163e+00   5.4051714e+01
   5.1782018e-02   1.2491528e-02   9.5495986e-03   2.0454918e-02   1.1014553e+00   5.0208051e+01
   5.1503946e-02   1.0964140e-02   8.6756102e-03   1.9152941e-02   1.0968482e+00   4.6970257e+01
   5.0987826e-02   9.6409426e-03   7.8589070e-03   1.7971864e-02   1.1276371e+00   4.3492471e+01
   5.0276810e-02   8.5243086e-03   7.1108086e-03   1.6897737e-02   1.1332693e+00   3.9062421e+01
   4.9404046e-02   7.6142576e-03   6.4367192e-03   1.5925858e-02   1.1289505e+00   3.4992059e+01
   4.8372340e-02   6.9042548e-03   5.8374156e-03   1.5073790e-02   1.1168476e+00   3.1662688e+01
   4.7191342e-02   6.3812670e-03   5.3100226e-03   1.4379480e-02   1.1180901e+00   2.9501324e+01
   4.5873118e-02   6.0322410e-03   4.8498256e-03   1.3882765e-02   1.1349300e+00   2.7200574e+01
   4.4397522e-02   5.8407534e-03   4.4513136e-03   1.3616925e-02   1.1140882e+00   2.3954748e+01
   4.2742330e-02   5.7844234e-03   4.1096270e-03   1.3611449e-02   1.1200291e+00   2.1199816e+01
   4.0921030e-02   5.8401094e-03   3.8224638e-03   1.3892904e-02   1.1175591e+00   1.9127084e+01
   3.8957666e-02   5.9869794e-03   3.5880558e-03   1.4484351e-02   1.1195916e+00   1.6716483e+01
   3.6868132e-02   6.2051842e-03   3.4039340e-03   1.5401834e-02   1.1359112e+00   1.4648894e+01
   3.4683192e-02   6.4766028e-03   3.2686520e-03   1.6652327e-02   1.1160001e+00   1.2973660e+01
   3.2460730e-02   6.7850658e-03   3.1812194e-03   1.8237398e-02   1.1342664e+00   1.1265659e+01
   3.0273208e-02   7.1109540e-03   3.1397178e-03   2.0154352e-02   1.1354057e+00   1.0068584e+01
   2.8201124e-02   7.4284562e-03   3.1412020e-03   2.2396688e-02   1.1122507e+00   8.6360600e+00
   2.6327390e-02   7.7101844e-03   3.1823994e-03   2.4951734e-02   1.1140149e+00   7.4891143e+00
   2.4722980e-02   7.9392528e-03   3.2604082e-03   2.7801168e-02   1.1048542e+00   7.1336232e+00
   2.3434472e-02   8.1109418e-03   3.3728796e-03   3.0922704e-02   1.1082597e+00   6.7035606e+00
   2.2483654e-02   8.2243802e-03   3.5181498e-03   3.4284892e-02   1.1060497e+00   6.0308686e+00
   2.1877438e-02   8.2880186e-03   3.6960692e-03   3.7855654e-02   1.1029078e+00   5.0527688e+00
   2.1612158e-02   8.3203544e-03   3.9076818e-03   4.1593898e-02   1.1198945e+00   4.2960663e+00
   2.1674844e-02   8.3390204e-03   4.1537780e-03   4.5428390e-02   1.1239707e+00   3.9264015e+00
   2.2050998e-02   8.3541220e-03   4.4334146e-03   4.9255974e-02   1.1301747e+00   3.5796600e+00
   2.2735136e-02   8.3663654e-03   4.7431478e-03   5.2948230e-02   1.1185950e+00   3.0975766e+00
   2.3733946e-02   8.3731954e-03   5.0794030e-03   5.6375352e-02   1.1089791e+00   2.4771763e+00
   2.5065576e-02   8.3729904e-03   5.4384518e-03   5.9405546e-02   1.1184394e+00   1.8614184e+00
   2.6761168e-02   8.3646266e-03   5.8168766e-03   6.1914736e-02   1.1093815e+00   1.3553699e+00
   2.8851856e-02   8.3503566e-03   6.2144188e-03   6.3809964e-02   1.1166779e+00   1.1078559e+00
   3.1358088e-02   8.3327756e-03   6.6315474e-03   6.5018740e-02   1.1254630e+00   9.9318769e-01
   3.4284764e-02   8.3069026e-03   7.0684786e-03   6.5523212e-02   1.1166596e+00   9.3481145e-01
   3.7610366e-02   8.2583356e-03   7.5250582e-03   6.5360702e-02   1.0999496e+00   9.4908504e-01
   4.1285016e-02   8.1706646e-03   7.9989288e-03   6.4572784e-02   1.1196096e+00   9.4595659e-01
   4.5229598e-02   8.0345316e-03   8.4863294e-03   6.3208336e-02   1.1261230e+00   9.3995970e-01
   4.9355096e-02   7.8452020e-03   8.9843026e-03   6.1322626e-02   1.0875382e+00   9.4635338e-01
   5.3559138e-02   7.5986504e-03   9.4989338e-03   5.8965608e-02   1.1115990e+00   9.3196177e-01
   5.7724430e-02   7.2933926e-03   1.0049647e-02   5.6191544e-02   1.0940907e+00   9.0406426e-01
   6.1774836e-02   6.9286900e-03   1.0659061e-02   5.3075686e-02   1.1024528e+00   9.0168566e-01
   6.5673586e-02   6.5085964e-03   1.1346380e-02   4.9712650e-02   1.1077160e+00   8.9948590e-01
   6.9415784e-02   6.0484692e-03   1.2126342e-02   4.6196026e-02   1.0751874e+00   8.9893993e-01
   7.3026244e-02   5.5751782e-03   1.3008012e-02   4.2620708e-02   1.1329173e+00   9.0137343e-01
   7.6535206e-02   5.1366888e-03   1.4000972e-02   3.9082802e-02   1.0840497e+00   8.9196982e-01
   8.0008570e-02   4.8057542e-03   1.5112458e-02   3.5661634e-02   1.1134056e+00   8.6633503e-01
   8.3518208e-02   4.6723034e-03   1.6339437e-02   3.2412602e-02   1.0883487e+00   8.6775462e-01
   8.7094542e-02   4.8434998e-03   1.7677167e-02   2.9380676e-02   1.0963891e+00   8.8424091e-01
   9.0736184e-02   5.4376872e-03   1.9122671e-02   2.6614756e-02   1.1401137e+00   8.7327950e-01
   9.4408848e-02   6.5773286e-03   2.0673716e-02   2.4152596e-02   1.0116597e+00   9.0068198e-01
   9.8009808e-02   8.3924554e-03   2.2331168e-02   2.2010962e-02   1.1787588e+00   8.7457480e-01
   1.0134701e-01   1.1021399e-02   2.4083686e-02   2.0189908e-02   1.0364392e+00   8.4576356e-01
   1.0419938e-01   1.4606964e-02   2.5901328e-02   1.8673339e-02   1.0900166e+00   8.9665738e-01
   1.0630095e-01   1.9292887e-02   2.7750684e-02   1.7439317e-02   1.0023837e+00   8.8867703e-01
   1.0735721e-01   2.5223136e-02   2.9592330e-02   1.6464523e-02   8.1315128e-01   8.8082717e-01
   1.0718632e-01   3.2553520e-02   3.1379022e-02   1.5718670e-02   1.1112755e+00   8.8422674e-01
   1.0573637e-01   4.1463096e-02   3.3070314e-02   1.5165081e-02   4.5907164e-01   8.7358843e-01
   1.0308716e-01   5.2149262e-02   3.4630812e-02   1.4769837e-02   1.5644057e+00   8.5001077e-01
   9.9428344e-02   6.4812422e-02   3.6026042e-02   1.4508215e-02   8.3826211e+00   8.6198383e-01
   9.4950112e-02   7.9631202e-02   3.7217328e-02   1.4357905e-02   2.9372180e+01   8.7709964e-01
   8.9820066e-02   9.6740362e-02   3.8150816e-02   1.4291781e-02   5.9506764e+01   8.5515663e-01
   8.4196474e-02   1.1620414e-01   3.8769780e-02   1.4284054e-02   7.9692869e+01   8.8755022e-01
   7.8243938e-02   1.3798635e-01   3.9035752e-02   1.4319030e-02   9.2538442e+01   6.6437355e-01
   7.2123646e-02   1.6191772e-01   3.8952726e-02   1.4387307e-02   1.0260683e+02   4.0966692e-01
   6.5964774e-02   1.8766408e-01   3.8584140e-02   1.4478250e-02   1.0846827e+02   4.3454688e-01
   5.9908474e-02   2.1471264e-01   3.8020140e-02   1.4581831e-02   1.1270722e+02   4.3410740e-01
   5.4111940e-02   2.4236834e-01   3.7342700e-02   1.4694660e-02   1.1469575e+02   4.2519208e-01
   4.8692724e-02   2.6979374e-01   3.6625520e-02   1.4818107e-02   1.1582246e+02   4.3807627e-01
   4.3713444e-02   2.9607028e-01   3.5925134e-02   1.4952301e-02   1.1634099e+02   4.4230778e-01
   3.9190492e-02   3.2026736e-01   3.5276920e-02   1.5093748e-02   1.1625230e+02   4.0160677e-01
   3.5106782e-02   3.4135532e-01   3.4696248e-02   1.5235160e-02   1.1600201e+02   4.6486891e-01
   3.1445606e-02   3.5818454e-01   3.4169428e-02   1.5370562e-02   1.1490397e+02   5.7742895e-01
   2.8215370e-02   3.6984808e-01   3.3668338e-02   1.5499605e-02   1.1377582e+02   5.9330055e-01
   2.5414244e-02   3.7569868e-01   3.3171884e-02   1.5625494e-02   1.1261022e+02   6.0566281e-01
   2.3009992e-02   3.7544108e-01   3.2665970e-02   1.5750933e-02   1.1149761e+02   4.6397792e-01
   2.0958104e-02   3.6961956e-01   3.2137084e-02   1.5877877e-02   1.1062602e+02   4.1065539e-01
   1.9206382e-02   3.5916306e-01   3.1573324e-02   1.6013395e-02   1.0983161e+02   4.5011699e-01
   1.7714041e-02   3.4476708e-01   3.0976648e-02   1.6168467e-02   1.0902656e+02   4.2848625e-01
   1.6458375e-02   3.2715958e-01   3.0370702e-02   1.6352157e-02   1.0810912e+02   4.4493862e-01
   1.5415148e-02   3.0728134e-01   2.9786342e-02   1.6570863e-02   1.0740242e+02   4.2583233e-01
   1.4553591e-02   2.8601296e-01   2.9237396e-02   1.6823489e-02   1.0653195e+02   6.1651016e-01
   1.3851009e-02   2.6405424e-01   2.8718622e-02   1.7106007e-02   1.0549325e+02   8.4174761e-01
   1.3302622e-02   2.4203232e-01   2.8218570e-02   1.7426734e-02   1.0450810e+02   8.6239570e-01
   1.2906760e-02   2.2049670e-01   2.7719912e-02   1.7807214e-02   1.0319945e+02   8.5788147e-01
   1.2653083e-02   1.9987142e-01   2.7195568e-02   1.8280052e-02   1.0181330e+02   8.3834321e-01
   1.2519493e-02   1.8039617e-01   2.6627274e-02   1.8884658e-02   1.0037395e+02   8.1405706e-01
   1.2477225e-02   1.6215407e-01   2.6022340e-02   1.9658058e-02   9.8717010e+01   7.4283669e-01
   1.2507642e-02   1.4524831e-01   2.5389788e-02   2.0634486e-02   9.7235109e+01   7.3702523e-01
   1.2604745e-02   1.2980100e-01   2.4728832e-02   2.1842710e-02   9.5876919e+01   7.6139916e-01
   1.2768801e-02   1.1584454e-01   2.4040992e-02   2.3302324e-02   9.4333393e+01   7.3150015e-01
   1.3002067e-02   1.0333062e-01   2.3324438e-02   2.5022086e-02   9.2584488e+01   7.8006685e-01
   1.3307595e-02   9.2199122e-02   2.2575468e-02   2.6994690e-02   9.1120824e+01   8.2052755e-01
   1.3687963e-02   8.2416098e-02   2.1798900e-02   2.9191898e-02   8.9447092e+01   8.4595655e-01
   1.4138397e-02   7.3940366e-02   2.1008314e-02   3.1563610e-02   8.6838046e+01   8.8669579e-01
   1.4645757e-02   6.6698618e-02   2.0219526e-02   3.4037564e-02   8.4386978e+01   8.7743923e-01
   1.5188459e-02   6.0617522e-02   1.9439676e-02   3.6524466e-02   8.1981348e+01   8.6969457e-01
   1.5743188e-02   5.5647260e-02   1.8667364e-02   3.8924708e-02   7.9282443e+01   8.6525697e-01
   1.6295354e-02   5.1735726e-02   1.7902640e-02   4.1120218e-02   7.6076201e+01   8.5497871e-01
   1.6833583e-02   4.8799558e-02   1.7140235e-02   4.3000060e-02   7.2417314e+01   8.8019102e-01
   1.7344943e-02   4.6742610e-02   1.6368612e-02   4.4500764e-02   6.8998765e+01   8.9568759e-01
   1.7817892e-02   4.5487498e-02   1.5587978e-02   4.5580192e-02   6.5004538e+01   8.7093653e-01
   1.8248759e-02   4.4947928e-02   1.4810273e-02   4.6184818e-02   6.1196781e+01   8.7270420e-01
   1.8637428e-02   4.5003822e-02   1.4056578e-02   4.6274464e-02   5.7658296e+01   8.8922038e-01
   1.8974251e-02   4.5527860e-02   1.3357294e-02   4.5862026e-02   5.4408681e+01   8.6276636e-01
   1.9236901e-02   4.6386658e-02   1.2739122e-02   4.4999506e-02   5.0961596e+01   8.6309570e-01
   1.9391527e-02   4.7431184e-02   1.2218936e-02   4.3733400e-02   4.6322959e+01   8.7571592e-01
   1.9410865e-02   4.8487946e-02   1.1809918e-02   4.2107478e-02   4.2427369e+01   8.6970359e-01
   1.9287005e-02   4.9377402e-02   1.1527192e-02   4.0181626e-02   3.8267001e+01   8.7883223e-01
   1.9029783e-02   4.9948024e-02   1.1383784e-02   3.8023622e-02   3.3731540e+01   8.8014371e-01
   1.8674652e-02   5.0080378e-02   1.1387428e-02   3.5704974e-02   2.9934169e+01   9.0230837e-01
   1.8266629e-02   4.9703248e-02   1.1542159e-02   3.3305972e-02   2.6866263e+01   8.9164104e-01
   1.7838106e-02   4.8789406e-02   1.1851781e-02   3.0903636e-02   2.4966463e+01   8.7341439e-01
   1.7415401e-02   4.7366222e-02   1.2322226e-02   2.8555314e-02   2.2061124e+01   8.9075758e-01
   1.7022424e-02   4.5518164e-02   1.2955424e-02   2.6301784e-02   1.8561653e+01   8.8207679e-01
   1.6676960e-02   4.3341576e-02   1.3746232e-02   2.4177214e-02   1.5639586e+01   9.0669437e-01
   1.6391730e-02   4.0931878e-02   1.4683169e-02   2.2211102e-02   1.3320522e+01   9.1166512e-01
   1.6176819e-02   3.8369902e-02   1.5748630e-02   2.0423858e-02   1.1995969e+01   8.8398478e-01
   1.6038535e-02   3.5708860e-02   1.6922774e-02   1.8826368e-02   9.8271192e+00   8.9408027e-01
   1.5975727e-02   3.2990812e-02   1.8180312e-02   1.7426854e-02   7.9533031e+00   8.8529824e-01
   1.5983852e-02   3.0266466e-02   1.9484159e-02   1.6232928e-02   7.1817483e+00   8.8025142e-01
   1.6056447e-02   2.7597854e-02   2.0788820e-02   1.5247214e-02   6.1319009e+00   8.8740825e-01
   1.6180366e-02   2.5057848e-02   2.2041016e-02   1.4462475e-02   5.6469336e+00   8.7086874e-01
   1.6332238e-02   2.2730658e-02   2.3176896e-02   1.3863826e-02   5.3209188e+00   8.7037404e-01
   1.6480059e-02   2.0687766e-02   2.4114834e-02   1.3433519e-02   5.0393786e+00   8.7828133e-01
   1.6583709e-02   1.8984041e-02   2.4754806e-02   1.3149087e-02   4.7726268e+00   8.7994345e-01
   1.6593715e-02   1.7669078e-02   2.5009646e-02   1.2983327e-02   4.0300257e+00   8.7445204e-01
   1.6475207e-02   1.6781207e-02   2.4838270e-02   1.2902798e-02   3.5976139e+00   8.6187130e-01
   1.6224824e-02   1.6343919e-02   2.4265852e-02   1.2872635e-02   3.1836687e+00   8.8684804e-01
   1.5863995e-02   1.6364524e-02   2.3367686e-02   1.2864947e-02   2.8152627e+00   8.8421358e-01
   1.5429120e-02   1.6834440e-02   2.2218824e-02   1.2859653e-02   2.6815322e+00   8.5752147e-01
   1.4953983e-02   1.7732174e-02   2.0883702e-02   1.2852268e-02   2.2389789e+00   8.8187462e-01
   1.4470183e-02   1.9032230e-02   1.9425522e-02   1.2848982e-02   1.8975763e+00   8.8901400e-01
   1.4008804e-02   2.0708048e-02   1.7901644e-02   1.2854745e-02   1.9137218e+00   8.9702313e-01
   1.3587981e-02   2.2722534e-02   1.6360312e-02   1.2875847e-02   1.6323364e+00   8.9578000e-01
   1.3212554e-02   2.5026892e-02   1.4841879e-02   1.2917486e-02   1.1306241e+00   8.8228643e-01
   1.2876831e-02   2.7571330e-02   1.3382722e-02   1.2983484e-02   1.0714938e+00   8.9051533e-01
   1.2569467e-02   3.0302192e-02   1.2010970e-02   1.3080003e-02   1.1354480e+00   8.8327330e-01
   1.2284241e-02   3.3164776e-02   1.0744559e-02   1.3211539e-02   1.0846026e+00   8.7120086e-01
   1.2021013e-02   3.6111184e-02   9.5919764e-03   1.3375926e-02   1.1046502e+00   8.3625480e-01
   1.1781489e-02   3.9079702e-02   8.5552206e-03   1.3566622e-02   1.1126441e+00   8.4624377e-01
   1.1571737e-02   4.2012500e-02   7.6364262e-03   1.3778700e-02   1.1199133e+00   8.6536461e-01
   1.1396511e-02   4.4860026e-02   6.8341522e-03   1.4006916e-02   1.1190153e+00   8.4290262e-01
   1.1254579e-02   4.7531164e-02   6.1409660e-03   1.4249884e-02   1.1093687e+00   8.2210622e-01
   1.1151296e-02   4.9915862e-02   5.5475702e-03   1.4516504e-02   1.1253492e+00   7.8343081e-01
   1.1098564e-02   5.1928986e-02   5.0457684e-03   1.4818107e-02   1.1205739e+00   7.8239311e-01
   1.1101681e-02   5.3511378e-02   4.6287418e-03   1.5161791e-02   1.0960484e+00   6.2415460e-01
   1.1156337e-02   5.4623594e-02   4.2894040e-03   1.5549838e-02   1.0929590e+00   4.2571576e-01
   1.1248135e-02   5.5256468e-02   4.0226084e-03   1.5981036e-02   1.1048743e+00   4.5373446e-01
   1.1357025e-02   5.5455370e-02   3.8251984e-03   1.6454156e-02   1.1084156e+00   4.4422270e-01
   1.1467013e-02   5.5297284e-02   3.6931752e-03   1.6972047e-02   1.0971082e+00   4.3046676e-01
   1.1565077e-02   5.4875252e-02   3.6217298e-03   1.7539850e-02   1.0884367e+00   4.6377992e-01
   1.1639584e-02   5.4294858e-02   3.6046562e-03   1.8164675e-02   1.1107800e+00   4.2212426e-01
   1.1684993e-02   5.3642274e-02   3.6339284e-03   1.8861725e-02   1.1109683e+00   4.4168238e-01
   1.1696495e-02   5.2995596e-02   3.7000770e-03   1.9647871e-02   1.0949949e+00   4.3865488e-01
   1.1662307e-02   5.2434378e-02   3.7922002e-03   2.0532268e-02   1.1092801e+00   4.4074629e-01
   1.1567724e-02   5.2014018e-02   3.8983606e-03   2.1523534e-02   1.1089738e+00   4.5090427e-01
   1.1404778e-02   5.1753900e-02   4.0078688e-03   2.2637682e-02   1.1015717e+00   4.2083145e-01
   1.1174019e-02   5.1630248e-02   4.1125642e-03   2.3890448e-02   1.1084656e+00   4.9514374e-01
   1.0880795e-02   5.1587376e-02   4.2060954e-03   2.5291398e-02   1.0974601e+00   4.2401458e-01
   1.0535092e-02   5.1545792e-02   4.2862662e-03   2.6852572e-02   1.0886293e+00   4.3661200e-01
   1.0146525e-02   5.1426140e-02   4.3553714e-03   2.8586264e-02   1.1056492e+00   4.2151460e-01
   9.7235062e-03   5.1211956e-02   4.4164072e-03   3.0492728e-02   1.0969514e+00   4.0823287e-01
   9.2764430e-03   5.0935300e-02   4.4708860e-03   3.2554386e-02   1.0865523e+00   4.7213936e-01
   8.8117100e-03   5.0643384e-02   4.5188070e-03   3.4733492e-02   1.0954312e+00   2.7007315e-01
   8.3346196e-03   5.0408728e-02   4.5598354e-03   3.6981906e-02   1.0897874e+00   4.6158963e-01
   7.8609908e-03   5.0297596e-02   4.5941076e-03   3.9242138e-02   1.1008813e+00   1.7310280e-01
   7.4148630e-03   5.0365350e-02   4.6215932e-03   4.1436202e-02   1.0923426e+00   4.6081988e-01
   7.0195220e-03   5.0657124e-02   4.6420658e-03   4.3471044e-02   1.0856749e+00   1.0549245e+00
   6.6930134e-03   5.1182008e-02   4.6557380e-03   4.5257084e-02   1.0996505e+00   3.3016157e+00
   6.4479488e-03   5.1917908e-02   4.6628920e-03   4.6726798e-02   1.0867113e+00   1.5646760e+01
   6.2952888e-03   5.2800356e-02   4.6644898e-03   4.7816264e-02   1.1001666e+00   3.2680167e+01
   6.2465608e-03   5.3743536e-02   4.6627500e-03   4.8454844e-02   1.0945425e+00   4.4340150e+01
   6.3164522e-03   5.4687126e-02   4.6606882e-03   4.8615206e-02   1.0753199e+00   5.2901752e+01
   6.5218166e-03   5.5569660e-02   4.6625542e-03   4.8314872e-02   1.0907939e+00   6.1798060e+01
   6.8747302e-03   5.6295236e-02   4.6732572e-03   4.7588632e-02   1.0735234e+00   7.1748912e+01
   7.3795990e-03   5.6775440e-02   4.6964944e-03   4.6515302e-02   1.0617583e+00   8.0362028e+01
   8.0334408e-03   5.6965080e-02   4.7333088e-03   4.5204380e-02   1.0715518e+00   8.6246373e+01
   8.8265070e-03   5.6821012e-02   4.7820498e-03   4.3756540e-02   1.0708848e+00   8.9762723e+01
   9.7423270e-03   5.6292146e-02   4.8410340e-03   4.2273970e-02   1.0903758e+00   9.1764918e+01
   1.0763019e-02   5.5375332e-02   4.9107020e-03   4.0865522e-02   1.1018501e+00   9.3430141e+01
   1.1876529e-02   5.4106492e-02   4.9917626e-03   3.9628016e-02   1.0916341e+00   9.4234901e+01
   1.3072576e-02   5.2508968e-02   5.0841462e-03   3.8635166e-02   1.0932687e+00   9.4629694e+01
   1.4341882e-02   5.0614460e-02   5.1896052e-03   3.7943946e-02   1.0971473e+00   9.5104166e+01
   1.5682665e-02   4.8493688e-02   5.3111652e-03   3.7608390e-02   1.0969466e+00   9.5358998e+01
   1.7090748e-02   4.6223790e-02   5.4497358e-03   3.7674390e-02   1.0816830e+00   9.5520231e+01
   1.8546947e-02   4.3874622e-02   5.6054400e-03   3.8164498e-02   1.0777936e+00   9.5806211e+01
   2.0022948e-02   4.1538886e-02   5.7799524e-03   3.9077836e-02   1.1038053e+00   9.6296114e+01
   2.1487464e-02   3.9321594e-02   5.9756922e-03   4.0399966e-02   1.0999808e+00   9.6666722e+01
   2.2906982e-02   3.7306792e-02   6.1940344e-03   4.2105758e-02   1.0767535e+00   9.6778444e+01
   2.4234930e-02   3.5559620e-02   6.4343816e-03   4.4141688e-02   1.0780078e+00   9.6852439e+01
   2.5413204e-02   3.4127866e-02   6.6961782e-03   4.6414182e-02   1.0914080e+00   9.6996732e+01
   2.6397586e-02   3.3041918e-02   6.9786150e-03   4.8801620e-02   1.1022938e+00   9.7041605e+01
   2.7152044e-02   3.2324796e-02   7.2792106e-03   5.1175234e-02   1.1123413e+00   9.7069003e+01
   2.7646984e-02   3.1984428e-02   7.5940210e-03   5.3404186e-02   1.1248343e+00   9.7145609e+01
   2.7875358e-02   3.2010258e-02   7.9159854e-03   5.5340138e-02   1.1003599e+00   9.7108374e+01
   2.7835960e-02   3.2386346e-02   8.2374692e-03   5.6861062e-02   1.0867034e+00   9.7040684e+01
   2.7515384e-02   3.3111278e-02   8.5527644e-03   5.7908118e-02   1.1249815e+00   9.6840978e+01
   2.6912608e-02   3.4201118e-02   8.8599110e-03   5.8465836e-02   1.1258066e+00   9.6548840e+01
   2.6077342e-02   3.5657976e-02   9.1640634e-03   5.8590624e-02   1.1170321e+00   9.6303039e+01
   2.5086308e-02   3.7470658e-02   9.4715590e-03   5.8384190e-02   1.1211094e+00   9.5886466e+01
   2.4000012e-02   3.9638350e-02   9.7847924e-03   5.7924424e-02   1.1130202e+00   9.5366701e+01
   2.2870810e-02   4.2154442e-02   1.0106897e-02   5.7279364e-02   1.1162009e+00   9.4890346e+01
   2.1761744e-02   4.4999694e-02   1.0442205e-02   5.6517608e-02   1.1084962e+00   9.4342765e+01
   2.0748974e-02   4.8143690e-02   1.0792836e-02   5.5686892e-02   1.0992054e+00   9.3751585e+01
   1.9910710e-02   5.1520422e-02   1.1163431e-02   5.4794798e-02   1.0952224e+00   9.3064945e+01
   1.9312802e-02   5.5015182e-02   1.1567885e-02   5.3819402e-02   1.0934742e+00   9.2180734e+01
   1.9002250e-02   5.8477706e-02   1.2027988e-02   5.2755144e-02   1.1039527e+00   9.1365649e+01
   1.9007139e-02   6.1734870e-02   1.2562526e-02   5.1614268e-02   1.1099939e+00   9.0449567e+01
   1.9334590e-02   6.4587158e-02   1.3185735e-02   5.0400326e-02   1.1069598e+00   8.9129568e+01
   1.9970321e-02   6.6859564e-02   1.3915062e-02   4.9132834e-02   1.1094647e+00   8.7647268e+01
   2.0880478e-02   6.8423942e-02   1.4764343e-02   4.7854636e-02   1.1163031e+00   8.6133397e+01
   2.2016442e-02   6.9149650e-02   1.5740458e-02   4.6608732e-02   1.1125798e+00   8.4701241e+01
   2.3325196e-02   6.8974276e-02   1.6849951e-02   4.5441668e-02   1.1069895e+00   8.2844475e+01
   2.4747762e-02   6.7942700e-02   1.8097644e-02   4.4391906e-02   1.1076567e+00   8.0534784e+01
   2.6240342e-02   6.6127676e-02   1.9478760e-02   4.3474286e-02   1.1109243e+00   7.8476668e+01
   2.7785710e-02   6.3628136e-02   2.0974994e-02   4.2680310e-02   1.1093940e+00   7.6245569e+01
   2.9371436e-02   6.0578652e-02   2.2558332e-02   4.1991940e-02   1.1215613e+00   7.3806507e+01
   3.1014514e-02   5.7104030e-02   2.4195316e-02   4.1397246e-02   1.1371550e+00   7.1487679e+01
   3.2767304e-02   5.3301402e-02   2.5846138e-02   4.0893864e-02   1.1079956e+00   6.8879619e+01
   3.4677194e-02   4.9280522e-02   2.7453564e-02   4.0491108e-02   1.1114109e+00   6.5769054e+01
   3.6767242e-02   4.5172284e-02   2.8937290e-02   4.0195640e-02   1.1344016e+00   6.2331060e+01
   3.9054626e-02   4.1085740e-02   3.0208922e-02   4.0005548e-02   1.1113713e+00   5.9095175e+01
   4.1562510e-02   3.7111136e-02   3.1196332e-02   3.9903486e-02   1.1094183e+00   5.6496732e+01
   4.4286186e-02   3.3337076e-02   3.1842702e-02   3.9855806e-02   1.1139068e+00   5.3553445e+01
   4.7200678e-02   2.9838152e-02   3.2099346e-02   3.9835824e-02   1.1234868e+00   4.9885329e+01
   5.0277146e-02   2.6663664e-02   3.1964764e-02   3.9806502e-02   1.1270599e+00   4.7036854e+01
   5.3461144e-02   2.3836144e-02   3.1479050e-02   3.9714374e-02   1.1182269e+00   4.3973565e+01
   5.6670966e-02   2.1361810e-02   3.0679154e-02   3.9527792e-02   1.1278648e+00   3.9713556e+01
   5.9787776e-02   1.9242154e-02   2.9620526e-02   3.9243120e-02   1.1215884e+00   3.5532523e+01
   6.2642584e-02   1.7470489e-02   2.8379502e-02   3.8862412e-02   1.1194890e+00   3.2361586e+01
   6.5054370e-02   1.6031857e-02   2.7024490e-02   3.8367862e-02   1.1103830e+00   3.0454890e+01
   6.6915458e-02   1.4913191e-02   2.5611236e-02   3.7731436e-02   1.1061569e+00   2.8168740e+01
   6.8215944e-02   1.4099299e-02   2.4176112e-02   3.6939210e-02   1.1243809e+00   2.5170593e+01
   6.8998810e-02   1.3567072e-02   2.2743596e-02   3.6000136e-02   1.1158164e+00   2.2006564e+01
   6.9338114e-02   1.3287752e-02   2.1336312e-02   3.4968980e-02   1.1165271e+00   1.9072681e+01
   6.9304740e-02   1.3226307e-02   1.9970510e-02   3.3922764e-02   1.1299883e+00   1.6782626e+01
   6.8941102e-02   1.3349971e-02   1.8653416e-02   3.2924002e-02   1.1195543e+00   1.4428950e+01
   6.8262100e-02   1.3630957e-02   1.7387386e-02   3.2033722e-02   1.1077289e+00   1.2423754e+01
   6.7247702e-02   1.4035459e-02   1.6179182e-02   3.1315852e-02   1.1219765e+00   1.0803656e+01
   6.5896378e-02   1.4527850e-02   1.5036313e-02   3.0825702e-02   1.1372573e+00   9.4797744e+00
   6.4269738e-02   1.5075628e-02   1.3956656e-02   3.0600476e-02   1.1291956e+00   8.3543092e+00
   6.2449568e-02   1.5644465e-02   1.2934070e-02   3.0664292e-02   1.1196654e+00   7.4644896e+00
   6.0521756e-02   1.6197653e-02   1.1971319e-02   3.1033888e-02   1.1174646e+00   7.3883982e+00
   5.8567980e-02   1.6692472e-02   1.1077686e-02   3.1706780e-02   1.1279273e+00   6.5052164e+00
   5.6652388e-02   1.7092747e-02   1.0258462e-02   3.2661894e-02   1.1282039e+00   5.2136864e+00
   5.4850356e-02   1.7385999e-02   9.5179296e-03   3.3866006e-02   1.1207507e+00   4.5804990e+00
   5.3231770e-02   1.7569542e-02   8.8641710e-03   3.5274876e-02   1.1170091e+00   3.9351810e+00
   5.1826726e-02   1.7633567e-02   8.3065850e-03   3.6838580e-02   1.1090630e+00   3.7117080e+00
   5.0635348e-02   1.7562491e-02   7.8525044e-03   3.8500030e-02   1.1154763e+00   3.3199437e+00
   4.9641712e-02   1.7349674e-02   7.5044748e-03   4.0211448e-02   1.1142007e+00   2.6650134e+00
   4.8821292e-02   1.6998643e-02   7.2618008e-03   4.1954764e-02   1.1193935e+00   2.1133143e+00
   4.8135788e-02   1.6507019e-02   7.1202032e-03   4.3715330e-02   1.1183901e+00   1.5736659e+00
   4.7538710e-02   1.5876639e-02   7.0687732e-03   4.5450876e-02   1.1050094e+00   1.2557114e+00
   4.7012724e-02   1.5124049e-02   7.0921320e-03   4.7103584e-02   1.1238351e+00   1.0226695e+00
   4.6565002e-02   1.4261894e-02   7.1735722e-03   4.8621026e-02   1.1056602e+00   9.9272139e-01
   4.6184436e-02   1.3296224e-02   7.2984290e-03   4.9935732e-02   1.1072882e+00   9.8930256e-01
   4.5846888e-02   1.2244660e-02   7.4537588e-03   5.0962778e-02   1.1364365e+00   9.2446594e-01
   4.5527834e-02   1.1139248e-02   7.6257712e-03   5.1634064e-02   1.1203041e+00   9.1769780e-01
   4.5201062e-02   1.0016848e-02   7.8062824e-03   5.1911826e-02   1.1229697e+00   9.0028808e-01
   4.4836322e-02   8.9119730e-03   7.9914744e-03   5.1810846e-02   1.1022208e+00   9.1728722e-01
   4.4402044e-02   7.8571188e-03   8.1794766e-03   5.1388732e-02   1.1084153e+00   8.9775447e-01
   4.3923588e-02   6.8878756e-03   8.3765590e-03   5.0700148e-02   1.1202356e+00   8.9538754e-01
   4.3479064e-02   6.0389580e-03   8.5906204e-03   4.9775340e-02   1.1059367e+00   9.0959865e-01
   4.3125794e-02   5.3392446e-03   8.8250444e-03   4.8623188e-02   1.1239288e+00   8.7965771e-01
   4.2894396e-02   4.8144950e-03   9.0803816e-03   4.7265594e-02   1.0917418e+00   8.7804487e-01
   4.2803076e-02   4.4945132e-03   9.3606168e-03   4.5741110e-02   1.1275280e+00   8.9026770e-01
   4.2883762e-02   4.4191744e-03   9.6776086e-03   4.4091948e-02   1.1005789e+00   8.8394147e-01
   4.3193630e-02   4.6319844e-03   1.0043488e-02   4.2368536e-02   1.0861842e+00   8.5882998e-01
   4.3775068e-02   5.1729430e-03   1.0467665e-02   4.0606902e-02   1.1274587e+00   8.6647439e-01
   4.4642006e-02   6.0807678e-03   1.0958752e-02   3.8821166e-02   1.0582112e+00   8.4965330e-01
   4.5790500e-02   7.3955192e-03   1.1528851e-02   3.7016952e-02   1.1462103e+00   8.0941570e-01
   4.7207988e-02   9.1660150e-03   1.2196504e-02   3.5185928e-02   1.0607089e+00   8.5189093e-01
   4.8877676e-02   1.1455468e-02   1.2980629e-02   3.3314108e-02   1.1187310e+00   8.6308925e-01
   5.0766074e-02   1.4334326e-02   1.3896990e-02   3.1411614e-02   1.1327312e+00   8.3155571e-01
   5.2827606e-02   1.7871677e-02   1.4960530e-02   2.9509906e-02   1.0375632e+00   8.3319248e-01
   5.5024146e-02   2.2135580e-02   1.6186696e-02   2.7649784e-02   1.2071143e+00   8.1637282e-01
   5.7301404e-02   2.7204014e-02   1.7585702e-02   2.5879842e-02   9.6464400e-01   8.0438742e-01
   5.9555812e-02   3.3151254e-02   1.9160612e-02   2.4237236e-02   1.1847726e+00   8.1922015e-01
   6.1630604e-02   4.0025950e-02   2.0909808e-02   2.2747724e-02   8.8058899e-01   8.2670246e-01
   6.3349460e-02   4.7864670e-02   2.2821244e-02   2.1433138e-02   8.9979720e-01   8.3668215e-01
   6.4597864e-02   5.6700252e-02   2.4870186e-02   2.0306350e-02   1.0398492e+00   8.6837073e-01
   6.5317872e-02   6.6581800e-02   2.7019604e-02   1.9375714e-02   2.8726688e-01   8.4745872e-01
   6.5464072e-02   7.7577074e-02   2.9220142e-02   1.8642113e-02   3.3544092e+00   8.4186918e-01
   6.5036760e-02   8.9758684e-02   3.1416618e-02   1.8095626e-02   1.2621455e+01   8.5370670e-01
   6.4051102e-02   1.0325404e-01   3.3552594e-02   1.7723134e-02   3.5241015e+01   8.2926410e-01
   6.2509534e-02   1.1822246e-01   3.5568784e-02   1.7513124e-02   6.3567646e+01   8.7841314e-01
   6.0450538e-02   1.3476215e-01   3.7398242e-02   1.7453416e-02   8.1513801e+01   6.7962848e-01
   5.7936340e-02   1.5285447e-01   3.8971384e-02   1.7523710e-02   9.4226205e+01   3.9276372e-01
   5.5044232e-02   1.7237466e-01   4.0237652e-02   1.7695901e-02   1.0289490e+02   4.1940583e-01
   5.1883878e-02   1.9320163e-01   4.1168264e-02   1.7935311e-02   1.0749850e+02   4.2573265e-01
   4.8552248e-02   2.1520928e-01   4.1722924e-02   1.8198216e-02   1.1105866e+02   4.1424638e-01
   4.5094748e-02   2.3814632e-01   4.1833300e-02   1.8443917e-02   1.1281819e+02   4.3213624e-01
   4.1526966e-02   2.6161620e-01   4.1441400e-02   1.8637304e-02   1.1431761e+02   4.0699563e-01
   3.7883550e-02   2.8517148e-01   4.0550414e-02   1.8749194e-02   1.1489157e+02   4.2517219e-01
   3.4233954e-02   3.0836150e-01   3.9222850e-02   1.8772397e-02   1.1498066e+02   4.2557034e-01
   3.0657086e-02   3.3056568e-01   3.7536718e-02   1.8716977e-02   1.1487007e+02   4.2708918e-01
   2.7223986e-02   3.5090060e-01   3.5574278e-02   1.8603874e-02   1.1435467e+02   4.1774291e-01
   2.3990770e-02   3.6833748e-01   3.3438030e-02   1.8461479e-02   1.1399942e+02   4.2315923e-01
   2.1005494e-02   3.8197050e-01   3.1229454e-02   1.8311212e-02   1.1333554e+02   4.2774939e-01
   1.8313766e-02   3.9101206e-01   2.9021034e-02   1.8169488e-02   1.1282188e+02   4.1218135e-01
   1.5944854e-02   3.9462416e-01   2.6863676e-02   1.8051196e-02   1.1234362e+02   4.3105263e-01
   1.3917245e-02   3.9253212e-01   2.4803574e-02   1.7964981e-02   1.1193823e+02   4.3440395e-01
   1.2250707e-02   3.8513408e-01   2.2892050e-02   1.7912535e-02   1.1165064e+02   4.5402129e-01
   1.0961602e-02   3.7290436e-01   2.1189064e-02   1.7890379e-02   1.1141176e+02   4.0492031e-01
   1.0063268e-02   3.5661676e-01   1.9757802e-02   1.7894647e-02   1.1131574e+02   5.2863578e-01
   9.5646830e-03   3.3734724e-01   1.8650005e-02   1.7923476e-02   1.1086123e+02   8.3599133e-01
   9.4660864e-03   3.1602780e-01   1.7899739e-02   1.7982625e-02   1.1012376e+02   8.7328357e-01
   9.7612608e-03   2.9342972e-01   1.7530133e-02   1.8087679e-02   1.0910391e+02   8.2765805e-01
   1.0439465e-02   2.7026990e-01   1.7556361e-02   1.8257433e-02   1.0810905e+02   8.2410649e-01
   1.1482906e-02   2.4722300e-01   1.7991198e-02   1.8512902e-02   1.0706319e+02   8.3082915e-01
   1.2864404e-02   2.2483284e-01   1.8847076e-02   1.8872331e-02   1.0567405e+02   8.1646613e-01
   1.4552277e-02   2.0349624e-01   2.0125986e-02   1.9344214e-02   1.0434968e+02   7.2706927e-01
   1.6508138e-02   1.8354845e-01   2.1812228e-02   1.9929316e-02   1.0275843e+02   7.2247027e-01
   1.8680476e-02   1.6524286e-01   2.3868560e-02   2.0624392e-02   1.0114964e+02   7.2822005e-01
   2.1003744e-02   1.4869168e-01   2.6238916e-02   2.1417160e-02   9.9673346e+01   7.5765299e-01
   2.3398272e-02   1.3386832e-01   2.8846558e-02   2.2280342e-02   9.7954996e+01   8.3152966e-01
   2.5770428e-02   1.2067420e-01   3.1595098e-02   2.3178316e-02   9.6589571e+01   8.5512905e-01
   2.8007706e-02   1.0898505e-01   3.4384382e-02   2.4070604e-02   9.5034102e+01   8.8720873e-01
   2.9996644e-02   9.8667130e-02   3.7102574e-02   2.4907942e-02   9.2763916e+01   8.8901421e-01
   3.1624542e-02   8.9630658e-02   3.9625946e-02   2.5631138e-02   9.0665557e+01   8.7910047e-01
   3.2778086e-02   8.1802344e-02   4.1854804e-02   2.6187150e-02   8.8460201e+01   8.8919191e-01
   3.3399268e-02   7.5066836e-02   4.3736732e-02   2.6556102e-02   8.5730302e+01   9.0365448e-01
   3.3491908e-02   6.9329780e-02   4.5247324e-02   2.6744852e-02   8.2646548e+01   9.0767633e-01
   3.3104980e-02   6.4540072e-02   4.6346498e-02   2.6760140e-02   7.9281088e+01   8.8052214e-01
   3.2321646e-02   6.0630996e-02   4.6970152e-02   2.6594672e-02   7.5687861e+01   8.9014628e-01
   3.1220776e-02   5.7514346e-02   4.7045834e-02   2.6223036e-02   7.1444584e+01   9.0410130e-01
   2.9881696e-02   5.5073186e-02   4.6506412e-02   2.5615960e-02   6.7353690e+01   8.8408093e-01
   2.8381116e-02   5.3148514e-02   4.5330310e-02   2.4776586e-02   6.3250069e+01   8.7199629e-01
   2.6782824e-02   5.1556646e-02   4.3562874e-02   2.3760004e-02   5.8648263e+01   8.7488942e-01
   2.5139728e-02   5.0115504e-02   4.1299390e-02   2.2641910e-02   5.5054678e+01   8.9041663e-01
   2.3486340e-02   4.8682532e-02   3.8673986e-02   2.1485540e-02   5.1158026e+01   8.8977627e-01
   2.1853730e-02   4.7143970e-02   3.5832030e-02   2.0341294e-02   4.6554662e+01   8.8669069e-01
   2.0273990e-02   4.5414820e-02   3.2896000e-02   1.9247526e-02   4.1785952e+01   9.0297863e-01
   1.8775942e-02   4.3458028e-02   2.9961444e-02   1.8230589e-02   3.6227445e+01   8.9532241e-01
   1.7380710e-02   4.1264456e-02   2.7097630e-02   1.7308108e-02   3.1167535e+01   9.0118353e-01
   1.6093838e-02   3.8878882e-02   2.4350788e-02   1.6487543e-02   2.7272935e+01   9.2514957e-01
   1.4909260e-02   3.6377682e-02   2.1757334e-02   1.5764403e-02   2.4277506e+01   9.1616686e-01
   1.3818909e-02   3.3815550e-02   1.9347428e-02   1.5127331e-02   2.0137904e+01   9.0640781e-01
   1.2825602e-02   3.1251744e-02   1.7142046e-02   1.4568090e-02   1.5967190e+01   8.9083412e-01
   1.1933999e-02   2.8754452e-02   1.5153080e-02   1.4079502e-02   1.3744279e+01   8.9449015e-01
   1.1142491e-02   2.6391500e-02   1.3383368e-02   1.3652108e-02   1.0852225e+01   9.1350553e-01
   1.0452189e-02   2.4226936e-02   1.1826793e-02   1.3280348e-02   8.6072833e+00   8.9245808e-01
   9.8619890e-03   2.2313212e-02   1.0468652e-02   1.2958820e-02   8.0652293e+00   8.6514329e-01
   9.3628208e-03   2.0698622e-02   9.2869638e-03   1.2679607e-02   7.0317175e+00   8.7311641e-01
   8.9402110e-03   1.9423350e-02   8.2575622e-03   1.2438463e-02   5.6713745e+00   8.9617965e-01
   8.5825350e-03   1.8516370e-02   7.3604082e-03   1.2234606e-02   4.5626425e+00   8.9018853e-01
   8.2847734e-03   1.7992805e-02   6.5843328e-03   1.2067778e-02   3.9562258e+00   8.8576726e-01
   8.0413082e-03   1.7847799e-02   5.9241174e-03   1.1936026e-02   3.3173727e+00   8.8331062e-01
   7.8477042e-03   1.8056160e-02   5.3718132e-03   1.1834167e-02   2.7581906e+00   8.8381029e-01
   7.7056510e-03   1.8578988e-02   4.9165112e-03   1.1754564e-02   2.4308916e+00   8.9083169e-01
   7.6173906e-03   1.9368830e-02   4.5468196e-03   1.1688216e-02   1.6933512e+00   8.7581893e-01
   7.5834968e-03   2.0373916e-02   4.2507204e-03   1.1625101e-02   1.2026847e+00   8.8358893e-01
   7.6059234e-03   2.1545952e-02   4.0163930e-03   1.1556942e-02   1.1140175e+00   8.8499133e-01
   7.6879984e-03   2.2831806e-02   3.8337046e-03   1.1484682e-02   1.0841702e+00   8.7029779e-01
   7.8332582e-03   2.4185886e-02   3.6959010e-03   1.1419902e-02   1.1071750e+00   8.8276759e-01
   8.0422744e-03   2.5576366e-02   3.5961436e-03   1.1378217e-02   1.0962051e+00   8.8909722e-01
   8.3106214e-03   2.6970316e-02   3.5257004e-03   1.1374748e-02   1.1105482e+00   8.8206002e-01
   8.6286210e-03   2.8349904e-02   3.4770272e-03   1.1422262e-02   1.1130164e+00   8.8463842e-01
   8.9799720e-03   2.9703168e-02   3.4452536e-03   1.1529840e-02   1.1052403e+00   8.7342423e-01
   9.3450226e-03   3.0995120e-02   3.4287540e-03   1.1701598e-02   1.0908228e+00   8.6519542e-01
   9.7089394e-03   3.2172108e-02   3.4270724e-03   1.1937905e-02   1.0919994e+00   8.6405450e-01
   1.0063813e-02   3.3192262e-02   3.4391424e-03   1.2237863e-02   1.1181377e+00   8.5896764e-01
   1.0397398e-02   3.4046348e-02   3.4633440e-03   1.2597608e-02   1.1096936e+00   8.6127972e-01
   1.0688837e-02   3.4739310e-02   3.4965080e-03   1.3007606e-02   1.0963405e+00   8.2801471e-01
   1.0918158e-02   3.5270472e-02   3.5339668e-03   1.3451950e-02   1.1041858e+00   8.2107910e-01
   1.1073340e-02   3.5644284e-02   3.5702414e-03   1.3912135e-02   1.1056293e+00   7.9846633e-01
   1.1157222e-02   3.5872184e-02   3.6007862e-03   1.4371543e-02   1.0954273e+00   7.8403788e-01
   1.1181867e-02   3.5958408e-02   3.6239202e-03   1.4817513e-02   1.1170238e+00   7.7561457e-01
   1.1160942e-02   3.5937614e-02   3.6396592e-03   1.5248175e-02   1.1115600e+00   5.6941987e-01
   1.1111786e-02   3.5894162e-02   3.6482986e-03   1.5673593e-02   1.0839370e+00   4.2179690e-01
   1.1046079e-02   3.5915542e-02   3.6506366e-03   1.6107172e-02   1.1025198e+00   4.3810828e-01
   1.0964416e-02   3.6074510e-02   3.6470034e-03   1.6561429e-02   1.0866891e+00   4.4780512e-01
   1.0859540e-02   3.6420550e-02   3.6362686e-03   1.7047496e-02   1.0688155e+00   4.3556590e-01
   1.0722533e-02   3.6980826e-02   3.6173536e-03   1.7570736e-02   1.1021225e+00   4.5199173e-01
   1.0550326e-02   3.7780382e-02   3.5904766e-03   1.8131128e-02   1.1047547e+00   4.5891989e-01
   1.0346204e-02   3.8840348e-02   3.5572728e-03   1.8731226e-02   1.0956716e+00   4.2715381e-01
   1.0117161e-02   4.0170246e-02   3.5208504e-03   1.9372888e-02   1.0988536e+00   4.8182609e-01
   9.8698214e-03   4.1759618e-02   3.4843486e-03   2.0048400e-02   1.0961278e+00   4.2669645e-01
   9.6108282e-03   4.3575920e-02   3.4496486e-03   2.0742200e-02   1.1007051e+00   4.4761254e-01
   9.3470222e-03   4.5558204e-02   3.4186528e-03   2.1438696e-02   1.0986408e+00   4.5216286e-01
   9.0825284e-03   4.7622246e-02   3.3949318e-03   2.2123450e-02   1.0958499e+00   3.9572018e-01
   8.8160510e-03   4.9673298e-02   3.3822550e-03   2.2772648e-02   1.0962753e+00   4.7677650e-01
   8.5429444e-03   5.1598090e-02   3.3836104e-03   2.3358100e-02   1.0935707e+00   3.9918982e-01
   8.2619100e-03   5.3289008e-02   3.4023006e-03   2.3865754e-02   1.0913354e+00   5.0089311e-01
   7.9754482e-03   5.4665292e-02   3.4406828e-03   2.4293400e-02   1.0964442e+00   3.2508936e-01
   7.6907912e-03   5.5690602e-02   3.4999476e-03   2.4644522e-02   1.1079872e+00   3.7167646e-01
   7.4197272e-03   5.6382512e-02   3.5807866e-03   2.4931472e-02   1.0943379e+00   3.4450413e-01
   7.1764468e-03   5.6756546e-02   3.6822106e-03   2.5169110e-02   1.0918171e+00   1.5332540e-01
   6.9760108e-03   5.6805276e-02   3.8011906e-03   2.5361468e-02   1.1046099e+00   8.6954092e-01
   6.8300358e-03   5.6528488e-02   3.9324620e-03   2.5496018e-02   1.0866753e+00   1.7418334e+00
   6.7473232e-03   5.5956996e-02   4.0713600e-03   2.5545052e-02   1.0936960e+00   1.1236830e+01
   6.7372596e-03   5.5129762e-02   4.2160036e-03   2.5482972e-02   1.1012382e+00   2.9865851e+01
   6.8128346e-03   5.4053170e-02   4.3654124e-03   2.5305740e-02   1.0757988e+00   4.3990734e+01
   6.9889976e-03   5.2738766e-02   4.5189964e-03   2.5014606e-02   1.0868554e+00   5.4655505e+01
   7.2786758e-03   5.1227382e-02   4.6752168e-03   2.4610944e-02   1.0941173e+00   6.6176030e+01
   7.6923796e-03   4.9551590e-02   4.8335022e-03   2.4116924e-02   1.0860141e+00   7.6263093e+01
   8.2411592e-03   4.7732980e-02   4.9961338e-03   2.3563684e-02   1.0880029e+00   8.4456027e+01
   8.9427198e-03   4.5804156e-02   5.1642156e-03   2.2970982e-02   1.0744105e+00   8.9585849e+01
   9.8181736e-03   4.3808884e-02   5.3384460e-03   2.2346944e-02   1.0780548e+00   9.2460173e+01
   1.0885104e-02   4.1800948e-02   5.5228698e-03   2.1690368e-02   1.0837705e+00   9.4312030e+01
   1.2159422e-02   3.9831692e-02   5.7235200e-03   2.0999458e-02   1.0855800e+00   9.5027489e+01
   1.3656002e-02   3.7920396e-02   5.9433056e-03   2.0279994e-02   1.0709627e+00   9.5014763e+01
   1.5381344e-02   3.6079398e-02   6.1845810e-03   1.9543076e-02   1.0689477e+00   9.4780932e+01
   1.7330548e-02   3.4344204e-02   6.4555272e-03   1.8808864e-02   1.1136069e+00   9.5050165e+01
   1.9492581e-02   3.2754544e-02   6.7654812e-03   1.8108637e-02   1.0993834e+00   9.5543682e+01
   2.1850180e-02   3.1358806e-02   7.1209166e-03   1.7472484e-02   1.0865186e+00   9.5842007e+01
   2.4371582e-02   3.0208204e-02   7.5252894e-03   1.6920719e-02   1.0956661e+00   9.5968855e+01
   2.7000464e-02   2.9340780e-02   7.9778186e-03   1.6466049e-02   1.0746796e+00   9.6031148e+01
   2.9661370e-02   2.8781704e-02   8.4733786e-03   1.6117103e-02   1.0872581e+00   9.6042304e+01
   3.2278984e-02   2.8527378e-02   9.0018598e-03   1.5878136e-02   1.0877953e+00   9.5992647e+01
   3.4781860e-02   2.8554742e-02   9.5469896e-03   1.5747642e-02   1.0866481e+00   9.6016852e+01
   3.7089678e-02   2.8827398e-02   1.0086886e-02   1.5721595e-02   1.0971480e+00   9.5987018e+01
   3.9102744e-02   2.9292048e-02   1.0604963e-02   1.5798437e-02   1.0889490e+00   9.6116263e+01
   4.0702548e-02   2.9903690e-02   1.1095973e-02   1.5979124e-02   1.1012535e+00   9.6388112e+01
   4.1770852e-02   3.0624444e-02   1.1561088e-02   1.6267352e-02   1.1037287e+00   9.6487873e+01
   4.2221976e-02   3.1406778e-02   1.2006174e-02   1.6671071e-02   1.0894813e+00   9.6496816e+01
   4.2031746e-02   3.2190936e-02   1.2435666e-02   1.7197044e-02   1.0988902e+00   9.6348029e+01
   4.1265578e-02   3.2920716e-02   1.2846742e-02   1.7844063e-02   1.0963370e+00   9.5953487e+01
   4.0070300e-02   3.3557212e-02   1.3227871e-02   1.8606634e-02   1.0861094e+00   9.5463590e+01
   3.8604644e-02   3.4067700e-02   1.3559148e-02   1.9476480e-02   1.1153566e+00   9.4765175e+01
   3.6991970e-02   3.4446544e-02   1.3813173e-02   2.0433554e-02   1.1243811e+00   9.3887356e+01
   3.5328088e-02   3.4723642e-02   1.3954830e-02   2.1446472e-02   1.1053866e+00   9.3131742e+01
   3.3692244e-02   3.4927500e-02   1.3952939e-02   2.2476538e-02   1.1190668e+00   9.2371901e+01
   3.2152502e-02   3.5076600e-02   1.3795864e-02   2.3474828e-02   1.1272610e+00   9.1653226e+01
   3.0750790e-02   3.5178898e-02   1.3492889e-02   2.4383880e-02   1.1260282e+00   9.0953458e+01
   2.9495078e-02   3.5230220e-02   1.3065591e-02   2.5146288e-02   1.1199893e+00   9.0114568e+01
   2.8395364e-02   3.5222554e-02   1.2544081e-02   2.5712762e-02   1.1208649e+00   8.9184761e+01
   2.7469994e-02   3.5136528e-02   1.1963678e-02   2.6036722e-02   1.1279294e+00   8.7998051e+01
   2.6738178e-02   3.4949158e-02   1.1355670e-02   2.6084272e-02   1.1033775e+00   8.6531315e+01
   2.6221500e-02   3.4653956e-02   1.0746954e-02   2.5860612e-02   1.1128855e+00   8.4997477e+01
   2.5934318e-02   3.4250972e-02   1.0161106e-02   2.5394026e-02   1.1135247e+00   8.3489319e+01
   2.5899088e-02   3.3724040e-02   9.6161332e-03   2.4715716e-02   1.0961935e+00   8.1649257e+01
   2.6136162e-02   3.3037814e-02   9.1260350e-03   2.3866574e-02   1.1065398e+00   7.9360793e+01
   2.6646514e-02   3.2168062e-02   8.6999566e-03   2.2889678e-02   1.1130478e+00   7.6995920e+01
   2.7421746e-02   3.1120706e-02   8.3421768e-03   2.1818590e-02   1.1217323e+00   7.4741220e+01
   2.8446132e-02   2.9914028e-02   8.0534228e-03   2.0673964e-02   1.1036016e+00   7.2205170e+01
   2.9700956e-02   2.8567118e-02   7.8299380e-03   1.9474553e-02   1.1157847e+00   6.9261769e+01
   3.1164212e-02   2.7098966e-02   7.6631106e-03   1.8248900e-02   1.1207394e+00   6.6495443e+01
   3.2817414e-02   2.5533956e-02   7.5452786e-03   1.7024161e-02   1.1017546e+00   6.3588738e+01
   3.4645830e-02   2.3904700e-02   7.4740378e-03   1.5822941e-02   1.1315824e+00   6.0812831e+01
   3.6630590e-02   2.2250380e-02   7.4511294e-03   1.4671038e-02   1.1058717e+00   5.8447779e+01
   3.8748608e-02   2.0620768e-02   7.4860666e-03   1.3593482e-02   1.0971931e+00   5.5547029e+01
   4.0955276e-02   1.9065379e-02   7.5936448e-03   1.2611691e-02   1.1288746e+00   5.2503720e+01
   4.3178530e-02   1.7618802e-02   7.7863296e-03   1.1744433e-02   1.1131023e+00   4.9874970e+01
   4.5333254e-02   1.6304241e-02   8.0722070e-03   1.1005481e-02   1.1168401e+00   4.7256371e+01
   4.7335838e-02   1.5141086e-02   8.4557106e-03   1.0405115e-02   1.1119051e+00   4.4105322e+01
   4.9114468e-02   1.4142981e-02   8.9401914e-03   9.9549098e-03   1.1067089e+00   4.0752035e+01
   5.0603322e-02   1.3317854e-02   9.5265588e-03   9.6674258e-03   1.1203033e+00   3.7538463e+01
   5.1712950e-02   1.2665322e-02   1.0210319e-02   9.5546082e-03   1.1117944e+00   3.4910585e+01
   5.2348052e-02   1.2171640e-02   1.0980797e-02   9.6275526e-03   1.1075324e+00   3.3316622e+01
   5.2504810e-02   1.1821988e-02   1.1819415e-02   9.8956370e-03   1.1198522e+00   3.1529893e+01
   5.2268802e-02   1.1603999e-02   1.2700556e-02   1.0368053e-02   1.1287040e+00   2.9588548e+01
   5.1705704e-02   1.1497019e-02   1.3594978e-02   1.1053972e-02   1.1272474e+00   2.7563501e+01
   5.0814746e-02   1.1476960e-02   1.4467502e-02   1.1962504e-02   1.1140615e+00   2.5927477e+01
   4.9551800e-02   1.1523623e-02   1.5277912e-02   1.3102210e-02   1.1008161e+00   2.4969799e+01
   4.7883872e-02   1.1616230e-02   1.5995119e-02   1.4479420e-02   1.1192824e+00   2.2506585e+01
   4.5807738e-02   1.1728831e-02   1.6605583e-02   1.6101254e-02   1.1164213e+00   1.9718806e+01
   4.3338778e-02   1.1834372e-02   1.7107749e-02   1.7974660e-02   1.1077398e+00   1.7920945e+01
   4.0541676e-02   1.1909058e-02   1.7499825e-02   2.0103246e-02   1.1334920e+00   1.6078836e+01
   3.7536650e-02   1.1929564e-02   1.7769945e-02   2.2484638e-02   1.1213570e+00   1.4528760e+01
   3.4453986e-02   1.1871526e-02   1.7903623e-02   2.5106236e-02   1.1121302e+00   1.3546301e+01
   3.1407530e-02   1.1720073e-02   1.7886851e-02   2.7942456e-02   1.1217980e+00   1.2561340e+01
   2.8499446e-02   1.1474989e-02   1.7700997e-02   3.0949516e-02   1.1158606e+00   1.0626769e+01
   2.5821382e-02   1.1138285e-02   1.7342831e-02   3.4066710e-02   1.1121655e+00   8.7565650e+00
   2.3443418e-02   1.0719158e-02   1.6834133e-02   3.7220284e-02   1.1051739e+00   7.6729737e+00
   2.1409220e-02   1.0239204e-02   1.6203865e-02   4.0326058e-02   1.1063943e+00   6.8433284e+00
   1.9742328e-02   9.7139424e-03   1.5480426e-02   4.3304150e-02   1.1149265e+00   6.4000100e+00
   1.8456703e-02   9.1512460e-03   1.4694137e-02   4.6096638e-02   1.1117510e+00   5.4403692e+00
   1.7567176e-02   8.5597996e-03   1.3875508e-02   4.8670474e-02   1.1104918e+00   4.5710792e+00
   1.7091069e-02   7.9501674e-03   1.3051663e-02   5.1011494e-02   1.1207568e+00   4.3522064e+00
   1.7036434e-02   7.3350644e-03   1.2251431e-02   5.3111974e-02   1.1108506e+00   3.9555891e+00
   1.7393260e-02   6.7260014e-03   1.1503107e-02   5.4942902e-02   1.1077257e+00   3.2787339e+00
   1.8138079e-02   6.1360296e-03   1.0830606e-02   5.6449172e-02   1.1058300e+00   2.8320726e+00
   1.9236125e-02   5.5814354e-03   1.0259110e-02   5.7581362e-02   1.1066382e+00   2.7314100e+00
   2.0652026e-02   5.0766396e-03   9.8092294e-03   5.8316930e-02   1.1201783e+00   2.0378366e+00
   2.2376014e-02   4.6324598e-03   9.4911152e-03   5.8660452e-02   1.0920205e+00   1.4670886e+00
   2.4414782e-02   4.2545690e-03   9.3068646e-03   5.8639060e-02   1.1207910e+00   1.3116746e+00
   2.6761994e-02   3.9424566e-03   9.2518782e-03   5.8271108e-02   1.1317263e+00   9.6890837e-01
   2.9399038e-02   3.6924746e-03   9.3165062e-03   5.7554658e-02   1.1023131e+00   9.2674561e-01
   3.2305252e-02   3.5013986e-03   9.4871594e-03   5.6517456e-02   1.1380357e+00   9.5952828e-01
   3.5458190e-02   3.3679166e-03   9.7465840e-03   5.5207346e-02   1.0915483e+00   9.1606726e-01
   3.8834632e-02   3.2964208e-03   1.0080115e-02   5.3662336e-02   1.1161142e+00   9.2820454e-01
   4.2403302e-02   3.3032472e-03   1.0480894e-02   5.1931138e-02   1.1120771e+00   8.9424552e-01
   4.6104448e-02   3.4171422e-03   1.0946830e-02   5.0059184e-02   1.0871542e+00   8.8994763e-01
   4.9848046e-02   3.6749326e-03   1.1479051e-02   4.8080216e-02   1.1486589e+00   8.9026118e-01
   5.3494790e-02   4.1191650e-03   1.2075733e-02   4.6007802e-02   1.0560741e+00   8.8161747e-01
   5.6899856e-02   4.7978124e-03   1.2726453e-02   4.3829218e-02   1.1415757e+00   8.8563217e-01
   6.0031412e-02   5.7670058e-03   1.3412131e-02   4.1554130e-02   1.0760807e+00   8.8127972e-01
   6.2931958e-02   7.0965438e-03   1.4111077e-02   3.9229446e-02   1.1054224e+00   8.6427344e-01
   6.5637256e-02   8.8618890e-03   1.4810911e-02   3.6915050e-02   1.1685937e+00   8.6528172e-01
   6.8163748e-02   1.1135155e-02   1.5505763e-02   3.4677496e-02   1.0007809e+00   9.0082818e-01
   7.0494502e-02   1.3997587e-02   1.6199471e-02   3.2583698e-02   1.2120329e+00   9.1604766e-01
   7.2609872e-02   1.7538404e-02   1.6910878e-02   3.0692352e-02   9.5648878e-01   9.1911770e-01
   7.4489766e-02   2.1838626e-02   1.7659335e-02   2.9046514e-02   1.1692575e+00   9.4076674e-01
   7.6086658e-02   2.6973782e-02   1.8461855e-02   2.7671710e-02   9.3684618e-01   9.2506093e-01
   7.7326482e-02   3.3022882e-02   1.9335515e-02   2.6583492e-02   8.3979601e-01   9.0399493e-01
   7.8122678e-02   4.0073030e-02   2.0292648e-02   2.5787310e-02   1.1789431e+00   9.0063048e-01
   7.8398346e-02   4.8216014e-02   2.1336012e-02   2.5270850e-02   1.7323687e-01   8.9554372e-01
   7.8121310e-02   5.7538010e-02   2.2454022e-02   2.5003474e-02   3.5503867e+00   8.9179154e-01
   7.7295044e-02   6.8135442e-02   2.3633902e-02   2.4949008e-02   1.1780833e+01   8.6602242e-01
   7.5894218e-02   8.0130976e-02   2.4871138e-02   2.5083458e-02   3.0993343e+01   8.7165058e-01
   7.3845594e-02   9.3634994e-02   2.6157284e-02   2.5395682e-02   5.8538404e+01   8.6204317e-01
   7.1073690e-02   1.0871385e-01   2.7471472e-02   2.5876420e-02   7.5602035e+01   8.4121833e-01
   6.7579294e-02   1.2538808e-01   2.8781378e-02   2.6512470e-02   8.7004294e+01   8.7462018e-01
   6.3430632e-02   1.4364037e-01   3.0041904e-02   2.7277390e-02   9.6765699e+01   8.8776335e-01
   5.8728552e-02   1.6341278e-01   3.1185170e-02   2.8124402e-02   1.0258458e+02   8.5411650e-01
   5.3648548e-02   1.8454181e-01   3.2139706e-02   2.8995180e-02   1.0784405e+02   8.1717437e-01
   4.8396588e-02   2.0670174e-01   3.2867564e-02   2.9828692e-02   1.1082254e+02   8.4171603e-01
   4.3145048e-02   2.2942348e-01   3.3367914e-02   3.0568976e-02   1.1270473e+02   6.8337231e-01
   3.8036556e-02   2.5219186e-01   3.3675160e-02   3.1170774e-02   1.1361089e+02   4.2731313e-01
   3.3178986e-02   2.7443492e-01   3.3844534e-02   3.1591774e-02   1.1373857e+02   4.1081983e-01
   2.8643998e-02   2.9539516e-01   3.3921248e-02   3.1812738e-02   1.1378230e+02   4.1978039e-01
   2.4473422e-02   3.1411904e-01   3.3939668e-02   3.1857922e-02   1.1290701e+02   4.2662645e-01
   2.0698442e-02   3.2959366e-01   3.3920222e-02   3.1760852e-02   1.1218269e+02   4.3679196e-01
   1.7344659e-02   3.4097516e-01   3.3859836e-02   3.1546800e-02   1.1114254e+02   4.2000535e-01
   1.4420093e-02   3.4751656e-01   3.3754420e-02   3.1244928e-02   1.0995332e+02   4.3985037e-01
   1.1922609e-02   3.4872598e-01   3.3600652e-02   3.0883952e-02   1.0896220e+02   4.2282477e-01
   9.8423150e-03   3.4487486e-01   3.3387988e-02   3.0482076e-02   1.0788639e+02   4.2769484e-01
   8.1577050e-03   3.3651492e-01   3.3108680e-02   3.0042540e-02   1.0719614e+02   4.2593084e-01
   6.8361966e-03   3.2401622e-01   3.2743006e-02   2.9564594e-02   1.0650636e+02   4.1886124e-01
   5.8368682e-03   3.0800116e-01   3.2264442e-02   2.9050906e-02   1.0580770e+02   4.3009292e-01
   5.1179166e-03   2.8934718e-01   3.1658220e-02   2.8503816e-02   1.0511501e+02   4.0156305e-01
   4.6394570e-03   2.6882424e-01   3.0908446e-02   2.7929368e-02   1.0422816e+02   5.7499717e-01
   4.3624974e-03   2.4713268e-01   3.0000130e-02   2.7336184e-02   1.0344099e+02   8.2249895e-01
   4.2486108e-03   2.2505530e-01   2.8921238e-02   2.6732218e-02   1.0259771e+02   8.1613593e-01
   4.2621972e-03   2.0332526e-01   2.7653166e-02   2.6125106e-02   1.0172699e+02   8.3098336e-01
   4.3764218e-03   1.8247667e-01   2.6196056e-02   2.5531058e-02   1.0075680e+02   8.6226016e-01
   4.5746380e-03   1.6284731e-01   2.4592076e-02   2.4981662e-02   9.9568972e+01   7.5542719e-01
   4.8433248e-03   1.4461498e-01   2.2907260e-02   2.4501506e-02   9.8455742e+01   7.1445013e-01
   5.1674486e-03   1.2790372e-01   2.1203624e-02   2.4098456e-02   9.7098533e+01   6.8710266e-01
   5.5296460e-03   1.1280859e-01   1.9525057e-02   2.3775526e-02   9.5544622e+01   6.6476663e-01
   5.9114366e-03   9.9328704e-02   1.7896709e-02   2.3530690e-02   9.3965064e+01   6.9726572e-01
   6.2996402e-03   8.7370356e-02   1.6329484e-02   2.3354090e-02   9.2287594e+01   7.1711829e-01
   6.6856842e-03   7.6811438e-02   1.4825620e-02   2.3222934e-02   9.0767033e+01   7.9892685e-01
   7.0643802e-03   6.7566440e-02   1.3384322e-02   2.3110094e-02   8.9245793e+01   8.6625395e-01
   7.4365676e-03   5.9558912e-02   1.2007138e-02   2.3001504e-02   8.7426290e+01   8.6210703e-01
   7.8047096e-03   5.2691822e-02   1.0703037e-02   2.2884606e-02   8.5271936e+01   8.6025147e-01
   8.1723318e-03   4.6879914e-02   9.4886878e-03   2.2736156e-02   8.3213315e+01   8.7924230e-01
   8.5436856e-03   4.2044830e-02   8.3815022e-03   2.2533528e-02   8.0750328e+01   8.8969288e-01
   8.9188398e-03   3.8099634e-02   7.3922868e-03   2.2264514e-02   7.7604671e+01   8.8637772e-01
   9.2915156e-03   3.4940162e-02   6.5255428e-03   2.1918226e-02   7.4152880e+01   8.8263097e-01
   9.6495440e-03   3.2441954e-02   5.7809186e-03   2.1479338e-02   6.9675008e+01   8.7913954e-01
   9.9810588e-03   3.0498370e-02   5.1528534e-03   2.0947230e-02   6.5276733e+01   8.8408667e-01
   1.0282512e-02   2.9041922e-02   4.6316674e-03   2.0336116e-02   6.1198059e+01   8.6826798e-01
   1.0558230e-02   2.8014738e-02   4.2040420e-03   1.9661705e-02   5.6909115e+01   8.8735114e-01
   1.0807231e-02   2.7354148e-02   3.8551750e-03   1.8950141e-02   5.3482986e+01   8.9381618e-01
   1.1017525e-02   2.6994044e-02   3.5716220e-03   1.8231710e-02   4.9487908e+01   8.6685313e-01
   1.1173277e-02   2.6858552e-02   3.3430572e-03   1.7528063e-02   4.4812952e+01   8.9167714e-01
   1.1256706e-02   2.6869080e-02   3.1628382e-03   1.6852567e-02   3.9809622e+01   8.8225991e-01
   1.1254267e-02   2.6946968e-02   3.0255054e-03   1.6210050e-02   3.3876928e+01   8.9052989e-01
   1.1153330e-02   2.7032358e-02   2.9267760e-03   1.5601973e-02   2.9303696e+01   9.2217371e-01
   1.0941054e-02   2.7100754e-02   2.8650184e-03   1.5030601e-02   2.5806793e+01   9.0514789e-01
   1.0625922e-02   2.7127296e-02   2.8388948e-03   1.4500333e-02   2.1429092e+01   9.0138928e-01
   1.0232612e-02   2.7075442e-02   2.8456780e-03   1.4015572e-02   1.7249393e+01   8.8337577e-01
   9.7887852e-03   2.6915266e-02   2.8819882e-03   1.3581504e-02   1.4074226e+01   8.7368302e-01
   9.3261434e-03   2.6612880e-02   2.9440722e-03   1.3208605e-02   1.1058665e+01   8.8406515e-01
   8.8715396e-03   2.6134140e-02   3.0279244e-03   1.2906023e-02   8.5485016e+00   8.7927983e-01
   8.4461422e-03   2.5472944e-02   3.1303008e-03   1.2678115e-02   6.8760204e+00   8.7904677e-01
   8.0672232e-03   2.4652554e-02   3.2482844e-03   1.2525509e-02   5.6357181e+00   8.7874167e-01
   7.7468784e-03   2.3703056e-02   3.3783602e-03   1.2443832e-02   5.0785383e+00   8.9438475e-01
   7.4973296e-03   2.2658436e-02   3.5173708e-03   1.2426380e-02   4.6239018e+00   8.8620607e-01
   7.3287144e-03   2.1571980e-02   3.6622628e-03   1.2463939e-02   4.0281877e+00   8.5371436e-01
   7.2439294e-03   2.0510960e-02   3.8092044e-03   1.2543992e-02   3.5390806e+00   8.6183086e-01
   7.2407446e-03   1.9531979e-02   3.9548546e-03   1.2650936e-02   2.8768686e+00   8.8224614e-01
   7.3137590e-03   1.8676604e-02   4.0972526e-03   1.2763950e-02   2.4278784e+00   8.7667580e-01
   7.4558306e-03   1.7977846e-02   4.2348242e-03   1.2856934e-02   2.1994244e+00   8.5860795e-01
   7.6563954e-03   1.7460201e-02   4.3662970e-03   1.2906372e-02   1.7035614e+00   8.6682289e-01
   7.9062278e-03   1.7153044e-02   4.4908606e-03   1.2901250e-02   1.2004325e+00   8.6726307e-01
   8.2097994e-03   1.7090904e-02   4.6066268e-03   1.2843518e-02   1.0723140e+00   8.6504457e-01
   8.5792440e-03   1.7298557e-02   4.7108788e-03   1.2745913e-02   1.1254936e+00   8.7420539e-01
   9.0239440e-03   1.7787746e-02   4.8017382e-03   1.2626321e-02   1.1187534e+00   8.7038314e-01
   9.5504280e-03   1.8559329e-02   4.8773150e-03   1.2501021e-02   1.1180364e+00   9.0380719e-01
   1.0160911e-02   1.9609322e-02   4.9349628e-03   1.2384816e-02   1.1259021e+00   9.1833757e-01
   1.0851371e-02   2.0922590e-02   4.9734956e-03   1.2290651e-02   1.1041925e+00   8.8884310e-01
   1.1608231e-02   2.2481942e-02   4.9949038e-03   1.2230297e-02   1.0899023e+00   8.9211004e-01
   1.2410278e-02   2.4279336e-02   5.0021816e-03   1.2213519e-02   1.1011293e+00   8.8516637e-01
   1.3229752e-02   2.6300900e-02   4.9965036e-03   1.2245019e-02   1.1212745e+00   8.8176434e-01
   1.4034014e-02   2.8533772e-02   4.9784962e-03   1.2325495e-02   1.1133052e+00   9.0304772e-01
   1.4793971e-02   3.0962530e-02   4.9507020e-03   1.2454154e-02   1.0980296e+00   8.7044970e-01
   1.5480794e-02   3.3562688e-02   4.9174582e-03   1.2629481e-02   1.1149047e+00   8.1807414e-01
   1.6067064e-02   3.6306544e-02   4.8837892e-03   1.2845713e-02   1.1093805e+00   8.1283370e-01
   1.6528322e-02   3.9143164e-02   4.8542526e-03   1.3093990e-02   1.1018010e+00   7.9940765e-01
   1.6838266e-02   4.1994592e-02   4.8317764e-03   1.3367978e-02   1.1073457e+00   7.6515976e-01
   1.6980834e-02   4.4758258e-02   4.8175790e-03   1.3663303e-02   1.0944738e+00   7.5473113e-01
   1.6951428e-02   4.7306732e-02   4.8125068e-03   1.3973836e-02   1.1008720e+00   7.3912108e-01
   1.6742250e-02   4.9504442e-02   4.8171290e-03   1.4287919e-02   1.1100620e+00   7.8084706e-01
   1.6350730e-02   5.1256996e-02   4.8305484e-03   1.4594765e-02   1.1133505e+00   7.3036928e-01
   1.5799143e-02   5.2539290e-02   4.8509396e-03   1.4888296e-02   1.1228184e+00   5.2354811e-01
   1.5127681e-02   5.3316288e-02   4.8762470e-03   1.5163916e-02   1.1158678e+00   4.3345070e-01
   1.4376111e-02   5.3517784e-02   4.9041834e-03   1.5428465e-02   1.0922115e+00   4.4216908e-01
   1.3576190e-02   5.3114246e-02   4.9325730e-03   1.5698608e-02   1.1070558e+00   4.3881689e-01
   1.2748866e-02   5.2161626e-02   4.9588586e-03   1.5990904e-02   1.1288092e+00   4.3813700e-01
   1.1908578e-02   5.0792856e-02   4.9802354e-03   1.6320056e-02   1.1031451e+00   4.6132150e-01
   1.1073478e-02   4.9150508e-02   4.9944510e-03   1.6693122e-02   1.1025333e+00   4.1686876e-01
   1.0268252e-02   4.7361618e-02   4.9980490e-03   1.7110773e-02   1.0949242e+00   4.4736134e-01
   9.5164550e-03   4.5544422e-02   4.9875426e-03   1.7571251e-02   1.0826849e+00   4.4628867e-01
   8.8358396e-03   4.3778542e-02   4.9623500e-03   1.8073579e-02   1.1086565e+00   4.3062048e-01
   8.2378676e-03   4.2115430e-02   4.9221192e-03   1.8620392e-02   1.1029682e+00   4.7259154e-01
   7.7291624e-03   4.0599432e-02   4.8675060e-03   1.9210662e-02   1.0874879e+00   3.8413114e-01
   7.3168518e-03   3.9273568e-02   4.8028050e-03   1.9832451e-02   1.0956771e+00   5.0496727e-01
   7.0096734e-03   3.8168564e-02   4.7323862e-03   2.0461140e-02   1.1048651e+00   3.2118580e-01
   6.8125238e-03   3.7290300e-02   4.6581954e-03   2.1061496e-02   1.0969663e+00   3.7798789e-01
   6.7239908e-03   3.6641508e-02   4.5805154e-03   2.1593656e-02   1.0922404e+00   3.2215305e-01
   6.7442876e-03   3.6232958e-02   4.5017434e-03   2.2031068e-02   1.0995279e+00   2.0508473e-01
   6.8801314e-03   3.6074616e-02   4.4275200e-03   2.2367812e-02   1.0946407e+00   9.9327195e-01
   7.1376754e-03   3.6158454e-02   4.3625642e-03   2.2596676e-02   1.1098444e+00   1.8264257e+00
   7.5179556e-03   3.6465906e-02   4.3109596e-03   2.2700166e-02   1.1093204e+00   1.1117645e+01
   8.0199194e-03   3.6977362e-02   4.2782432e-03   2.2656002e-02   1.0804589e+00   2.8931605e+01
   8.6427252e-03   3.7661246e-02   4.2704554e-03   2.2448412e-02   1.0720400e+00   4.2441267e+01
   9.3855380e-03   3.8482434e-02   4.2922644e-03   2.2076336e-02   1.0697210e+00   5.2197026e+01
   1.0249384e-02   3.9399592e-02   4.3460380e-03   2.1545504e-02   1.0861483e+00   6.1754317e+01
   1.1236476e-02   4.0349422e-02   4.4333394e-03   2.0878116e-02   1.0877740e+00   7.2291596e+01
   1.2343471e-02   4.1241380e-02   4.5578542e-03   2.0112538e-02   1.0876420e+00   8.2954653e+01
   1.3563818e-02   4.1988898e-02   4.7269760e-03   1.9293029e-02   1.1067112e+00   8.9173057e+01
   1.4895749e-02   4.2532570e-02   4.9479344e-03   1.8473729e-02   1.0849230e+00   9.2405286e+01
   1.6336011e-02   4.2822132e-02   5.2251508e-03   1.7705580e-02   1.0780253e+00   9.4605611e+01
   1.7872044e-02   4.2831248e-02   5.5614332e-03   1.7028901e-02   1.0843903e+00   9.5924587e+01
   1.9481141e-02   4.2564402e-02   5.9565240e-03   1.6477004e-02   1.0912242e+00   9.6720639e+01
   2.1128736e-02   4.2034932e-02   6.4060144e-03   1.6077258e-02   1.0907487e+00   9.6892824e+01
   2.2762788e-02   4.1270692e-02   6.9015112e-03   1.5851780e-02   1.0739755e+00   9.7055074e+01
   2.4320464e-02   4.0328510e-02   7.4333002e-03   1.5813953e-02   1.0919579e+00   9.6984913e+01
   2.5756480e-02   3.9261868e-02   7.9910592e-03   1.5969431e-02   1.0964777e+00   9.6913038e+01
   2.7044166e-02   3.8090430e-02   8.5613906e-03   1.6316652e-02   1.0990795e+00   9.7032536e+01
   2.8152500e-02   3.6845350e-02   9.1289668e-03   1.6847996e-02   1.0964812e+00   9.7198150e+01
   2.9034442e-02   3.5596816e-02   9.6757026e-03   1.7552010e-02   1.0944348e+00   9.7341348e+01
   2.9617212e-02   3.4427116e-02   1.0179536e-02   1.8418236e-02   1.1069543e+00   9.7151825e+01
   2.9823502e-02   3.3404680e-02   1.0613224e-02   1.9440125e-02   1.0881762e+00   9.7041148e+01
   2.9608940e-02   3.2572380e-02   1.0951541e-02   2.0607208e-02   1.1038326e+00   9.6951724e+01
   2.8970082e-02   3.1942976e-02   1.1188009e-02   2.1901480e-02   1.1172402e+00   9.6951421e+01
   2.7957318e-02   3.1502282e-02   1.1337096e-02   2.3303664e-02   1.1027727e+00   9.7139851e+01
   2.6680404e-02   3.1230848e-02   1.1425157e-02   2.4804630e-02   1.1054153e+00   9.7106912e+01
   2.5267778e-02   3.1105328e-02   1.1480618e-02   2.6399640e-02   1.1089072e+00   9.7011724e+01
   2.3832218e-02   3.1104072e-02   1.1525641e-02   2.8076316e-02   1.1165860e+00   9.6694740e+01
   2.2465888e-02   3.1219854e-02   1.1573960e-02   2.9823696e-02   1.1027153e+00   9.6186789e+01
   2.1240504e-02   3.1435914e-02   1.1633196e-02   3.1631088e-02   1.1143302e+00   9.5607870e+01
   2.0211800e-02   3.1716172e-02   1.1707079e-02   3.3471980e-02   1.1304751e+00   9.4823072e+01
   1.9418209e-02   3.2026786e-02   1.1796133e-02   3.5294672e-02   1.1145452e+00   9.4047602e+01
   1.8876459e-02   3.2351830e-02   1.1895276e-02   3.7021870e-02   1.1122701e+00   9.3294305e+01
   1.8583103e-02   3.2669060e-02   1.1993252e-02   3.8555102e-02   1.1038411e+00   9.2668628e+01
   1.8516385e-02   3.2934760e-02   1.2078401e-02   3.9798664e-02   1.1103738e+00   9.2077833e+01
   1.8642299e-02   3.3127054e-02   1.2141557e-02   4.0676320e-02   1.1041707e+00   9.1475390e+01
   1.8926653e-02   3.3252378e-02   1.2181220e-02   4.1115510e-02   1.0965735e+00   9.0769399e+01
   1.9350872e-02   3.3303580e-02   1.2207446e-02   4.1079894e-02   1.1097752e+00   8.9879212e+01
   1.9917264e-02   3.3253758e-02   1.2240705e-02   4.0594778e-02   1.1104861e+00   8.8892364e+01
   2.0627376e-02   3.3079134e-02   1.2307190e-02   3.9710198e-02   1.1217264e+00   8.7621922e+01
   2.1469490e-02   3.2766134e-02   1.2427047e-02   3.8500790e-02   1.1066687e+00   8.6545779e+01
   2.2431126e-02   3.2296096e-02   1.2612437e-02   3.7066074e-02   1.0993157e+00   8.5073699e+01
   2.3493156e-02   3.1641098e-02   1.2869467e-02   3.5497230e-02   1.1103507e+00   8.2975044e+01
   2.4636402e-02   3.0784248e-02   1.3195556e-02   3.3861056e-02   1.0984250e+00   8.0946264e+01
   2.5866882e-02   2.9739988e-02   1.3578503e-02   3.2203234e-02   1.1143104e+00   7.8580575e+01
   2.7194362e-02   2.8542512e-02   1.3994739e-02   3.0566662e-02   1.1227995e+00   7.6233377e+01
   2.8617694e-02   2.7222276e-02   1.4409123e-02   2.8999488e-02   1.1098050e+00   7.3533093e+01
   3.0141166e-02   2.5807094e-02   1.4784438e-02   2.7540454e-02   1.1107948e+00   7.0575567e+01
   3.1774604e-02   2.4325138e-02   1.5091421e-02   2.6218254e-02   1.1137186e+00   6.7846380e+01
   3.3524734e-02   2.2801052e-02   1.5299616e-02   2.5065110e-02   1.1106207e+00   6.4479835e+01
   3.5375558e-02   2.1259162e-02   1.5385105e-02   2.4111104e-02   1.1045538e+00   6.1234815e+01
   3.7295792e-02   1.9733815e-02   1.5356929e-02   2.3371762e-02   1.1171720e+00   5.8281524e+01
   3.9250418e-02   1.8266413e-02   1.5250961e-02   2.2853700e-02   1.1123418e+00   5.5053673e+01
   4.1193660e-02   1.6889069e-02   1.5109917e-02   2.2560838e-02   1.1072598e+00   5.1710053e+01
   4.3098832e-02   1.5623301e-02   1.4969636e-02   2.2486940e-02   1.1151432e+00   4.8822340e+01
   4.4943478e-02   1.4486653e-02   1.4853324e-02   2.2607148e-02   1.1004638e+00   4.6330476e+01
   4.6668730e-02   1.3495572e-02   1.4776869e-02   2.2880714e-02   1.1093289e+00   4.2222412e+01
   4.8183810e-02   1.2659056e-02   1.4748826e-02   2.3260104e-02   1.1059038e+00   3.7461760e+01
   4.9376714e-02   1.1974283e-02   1.4765112e-02   2.3693238e-02   1.0980084e+00   3.3782997e+01
   5.0158820e-02   1.1436004e-02   1.4806816e-02   2.4115038e-02   1.1109558e+00   3.0996520e+01
   5.0496226e-02   1.1037456e-02   1.4840664e-02   2.4446986e-02   1.1061982e+00   2.8934387e+01
   5.0389060e-02   1.0770669e-02   1.4819771e-02   2.4608254e-02   1.1152295e+00   2.6064075e+01
   4.9848220e-02   1.0630328e-02   1.4695877e-02   2.4533010e-02   1.1175260e+00   2.2956439e+01
   4.8901954e-02   1.0610535e-02   1.4427949e-02   2.4217590e-02   1.1183954e+00   2.0265535e+01
   4.7599670e-02   1.0703573e-02   1.3985635e-02   2.3743310e-02   1.1185397e+00   1.7108496e+01
   4.5994822e-02   1.0898950e-02   1.3372249e-02   2.3229730e-02   1.1039322e+00   1.4544800e+01
   4.4169550e-02   1.1184078e-02   1.2627263e-02   2.2790958e-02   1.1283228e+00   1.2418049e+01
   4.2228424e-02   1.1543674e-02   1.1800396e-02   2.2527332e-02   1.1291625e+00   1.0808845e+01
   4.0245322e-02   1.1958826e-02   1.0936997e-02   2.2528610e-02   1.1034640e+00   9.6060339e+00
   3.8260184e-02   1.2405829e-02   1.0076643e-02   2.2871008e-02   1.1243289e+00   7.8482592e+00
   3.6309922e-02   1.2858138e-02   9.2537636e-03   2.3610480e-02   1.1149679e+00   7.2021163e+00
   3.4447180e-02   1.3297378e-02   8.4949234e-03   2.4783512e-02   1.1111669e+00   6.9200571e+00
   3.2715862e-02   1.3707324e-02   7.8181906e-03   2.6407384e-02   1.1375569e+00   5.6634001e+00
   3.1132842e-02   1.4064107e-02   7.2356200e-03   2.8478416e-02   1.1128976e+00   4.8661098e+00
   2.9701082e-02   1.4339782e-02   6.7552074e-03   3.0976650e-02   1.1212215e+00   4.5429494e+00
   2.8416468e-02   1.4504085e-02   6.3813890e-03   3.3869862e-02   1.1282224e+00   4.3396867e+00
   2.7286720e-02   1.4537070e-02   6.1139168e-03   3.7118866e-02   1.1108850e+00   3.6813650e+00
   2.6339828e-02   1.4435200e-02   5.9472020e-03   4.0687826e-02   1.1332565e+00   2.9232403e+00
   2.5597506e-02   1.4206637e-02   5.8715316e-03   4.4536092e-02   1.1156942e+00   2.4621009e+00
   2.5058518e-02   1.3875695e-02   5.8758730e-03   4.8605856e-02   1.1089995e+00   1.7500206e+00
   2.4708016e-02   1.3471550e-02   5.9469638e-03   5.2827334e-02   1.1114249e+00   1.3436599e+00
   2.4526120e-02   1.3017711e-02   6.0701256e-03   5.7125984e-02   1.1040748e+00   1.0737110e+00
   2.4488714e-02   1.2540137e-02   6.2336420e-03   6.1426914e-02   1.1153829e+00   9.1813436e-01
   2.4578152e-02   1.2064415e-02   6.4279126e-03   6.5633772e-02   1.1035252e+00   9.5712783e-01
   2.4782136e-02   1.1611850e-02   6.6421124e-03   6.9623906e-02   1.1111555e+00   9.0713221e-01
   2.5068778e-02   1.1201089e-02   6.8633210e-03   7.3295078e-02   1.1010597e+00   8.8826588e-01
   2.5397558e-02   1.0841604e-02   7.0802258e-03   7.6564452e-02   1.1299563e+00   8.7213703e-01
   2.5754266e-02   1.0530446e-02   7.2896094e-03   7.9344534e-02   1.1236196e+00   8.9576940e-01
   2.6162760e-02   1.0264802e-02   7.5009748e-03   8.1573312e-02   1.0881949e+00   8.9136676e-01
   2.6676570e-02   1.0053935e-02   7.7319360e-03   8.3220486e-02   1.1132526e+00   8.9427593e-01
   2.7346992e-02   9.9090286e-03   7.9984206e-03   8.4217884e-02   1.0874240e+00   9.0095139e-01
   2.8217068e-02   9.8325290e-03   8.3118440e-03   8.4435172e-02   1.1399364e+00   8.7606175e-01
   2.9329256e-02   9.8163950e-03   8.6808312e-03   8.3742872e-02   1.0906922e+00   8.8224916e-01
   3.0716836e-02   9.8555452e-03   9.1125246e-03   8.2062172e-02   1.0967226e+00   8.6680824e-01
   3.2425746e-02   9.9807808e-03   9.6137078e-03   7.9448748e-02   1.1062995e+00   8.5983545e-01
   3.4513712e-02   1.0255134e-02   1.0191290e-02   7.6087226e-02   1.0536822e+00   8.3291443e-01
   3.7016242e-02   1.0756289e-02   1.0845271e-02   7.2156868e-02   1.1738651e+00   8.4724557e-01
   3.9937616e-02   1.1591340e-02   1.1568130e-02   6.7824354e-02   1.0405487e+00   8.7389723e-01
   4.3248770e-02   1.2890294e-02   1.2358216e-02   6.3274586e-02   1.1566081e+00   8.4595692e-01
   4.6873360e-02   1.4783087e-02   1.3220018e-02   5.8666778e-02   1.0837325e+00   8.6199342e-01
   5.0700814e-02   1.7397440e-02   1.4154408e-02   5.4122732e-02   1.0754464e+00   8.4017638e-01
   5.4634260e-02   2.0856426e-02   1.5156798e-02   4.9750994e-02   1.2016967e+00   8.2883578e-01
   5.8602610e-02   2.5274718e-02   1.6223335e-02   4.5647132e-02   9.2579937e-01   8.8623543e-01
   6.2540008e-02   3.0753132e-02   1.7357433e-02   4.1876116e-02   1.2566927e+00   8.8348892e-01
   6.6354822e-02   3.7371202e-02   1.8567984e-02   3.8473828e-02   7.3096528e-01   8.8266106e-01
   6.9929676e-02   4.5207378e-02   1.9861555e-02   3.5448142e-02   1.0688273e+00   8.9996960e-01
   7.3145706e-02   5.4352344e-02   2.1236402e-02   3.2784272e-02   8.3618659e-01   8.9013422e-01
   7.5853336e-02   6.4885006e-02   2.2680960e-02   3.0456256e-02   4.5043814e-01   9.0016556e-01
   7.7897414e-02   7.6873222e-02   2.4177138e-02   2.8428026e-02   5.4366182e+00   8.8033758e-01
   7.9177612e-02   9.0397992e-02   2.5703462e-02   2.6659736e-02   1.6890927e+01   8.6790032e-01
   7.9625846e-02   1.0554418e-01   2.7230552e-02   2.5116452e-02   4.1948336e+01   8.5837137e-01
   7.9182162e-02   1.2236217e-01   2.8726200e-02   2.3775310e-02   6.7954174e+01   8.6605193e-01
   7.7804014e-02   1.4081274e-01   3.0152850e-02   2.2612430e-02   8.1536479e+01   8.9965859e-01
   7.5510984e-02   1.6078584e-01   3.1462550e-02   2.1595130e-02   9.2918381e+01   8.2555540e-01
   7.2391660e-02   1.8219737e-01   3.2624852e-02   2.0706650e-02   1.0112357e+02   8.7527065e-01
   6.8562606e-02   2.0495140e-01   3.3641832e-02   1.9948362e-02   1.0613718e+02   8.1901067e-01
   6.4190914e-02   2.2882820e-01   3.4533616e-02   1.9322210e-02   1.1030055e+02   4.9013005e-01
   5.9455648e-02   2.5346596e-01   3.5322060e-02   1.8829697e-02   1.1193785e+02   4.1446349e-01
   5.4499032e-02   2.7842398e-01   3.6019880e-02   1.8475489e-02   1.1302613e+02   4.3245991e-01
   4.9480734e-02   3.0321796e-01   3.6623906e-02   1.8262636e-02   1.1313107e+02   4.1718221e-01
   4.4562770e-02   3.2720740e-01   3.7121552e-02   1.8190684e-02   1.1276538e+02   4.4703369e-01
   3.9864514e-02   3.4951468e-01   3.7509310e-02   1.8258687e-02   1.1213275e+02   4.2348696e-01
   3.5471150e-02   3.6907812e-01   3.7791176e-02   1.8464580e-02   1.1111299e+02   4.1746368e-01
   3.1436026e-02   3.8492638e-01   3.7964568e-02   1.8809849e-02   1.1015583e+02   4.2381743e-01
   2.7782620e-02   3.9626400e-01   3.8013046e-02   1.9299541e-02   1.0888051e+02   4.3717786e-01
   2.4515324e-02   4.0234352e-01   3.7912016e-02   1.9937717e-02   1.0776002e+02   4.2829156e-01
   2.1623624e-02   4.0303982e-01   3.7654244e-02   2.0728980e-02   1.0686239e+02   4.2883256e-01
   1.9082364e-02   3.9897572e-01   3.7264638e-02   2.1675026e-02   1.0615957e+02   4.2752751e-01
   1.6862685e-02   3.9070904e-01   3.6780888e-02   2.2767290e-02   1.0567362e+02   4.3212641e-01
   1.4928243e-02   3.7861824e-01   3.6242416e-02   2.3986102e-02   1.0532356e+02   4.3924821e-01
   1.3231006e-02   3.6331658e-01   3.5699010e-02   2.5303638e-02   1.0483129e+02   4.1731539e-01
   1.1734400e-02   3.4559748e-01   3.5198864e-02   2.6681096e-02   1.0410222e+02   4.5504481e-01
   1.0424084e-02   3.2608980e-01   3.4785060e-02   2.8076234e-02   1.0346800e+02   4.0986446e-01
   9.2976016e-03   3.0531328e-01   3.4492826e-02   2.9450988e-02   1.0281235e+02   5.5173294e-01
   8.3491036e-03   2.8388118e-01   3.4329960e-02   3.0761730e-02   1.0186224e+02   8.5403735e-01
   7.5662428e-03   2.6238734e-01   3.4284836e-02   3.1961444e-02   1.0029285e+02   8.4216918e-01
   6.9376086e-03   2.4124574e-01   3.4331824e-02   3.2997554e-02   9.8305508e+01   8.7506131e-01
   6.4506288e-03   2.2069766e-01   3.4424208e-02   3.3808806e-02   9.6282760e+01   9.1785295e-01
   6.0923628e-03   2.0098366e-01   3.4485654e-02   3.4341612e-02   9.4084539e+01   8.0410425e-01
   5.8530630e-03   1.8238563e-01   3.4409398e-02   3.4542584e-02   9.1505506e+01   7.9893085e-01
   5.7242560e-03   1.6508481e-01   3.4095840e-02   3.4358338e-02   8.8771273e+01   8.2535460e-01
   5.6996126e-03   1.4913053e-01   3.3477396e-02   3.3765736e-02   8.6143927e+01   8.6323489e-01
   5.7753136e-03   1.3451384e-01   3.2540158e-02   3.2791808e-02   8.3574780e+01   9.0727992e-01
   5.9479030e-03   1.2123252e-01   3.1326236e-02   3.1514842e-02   8.1085692e+01   9.2507604e-01
   6.2134526e-03   1.0928661e-01   2.9886006e-02   3.0029712e-02   7.7849744e+01   9.7702169e-01
   6.5684152e-03   9.8628374e-02   2.8274812e-02   2.8414278e-02   7.4213305e+01   9.9561206e-01
   7.0102680e-03   8.9189522e-02   2.6555578e-02   2.6729440e-02   7.0982339e+01   9.2894152e-01
   7.5337150e-03   8.0936990e-02   2.4779458e-02   2.5026846e-02   6.6628677e+01   8.8112392e-01
   8.1313116e-03   7.3852392e-02   2.2986974e-02   2.3354464e-02   6.1672996e+01   8.8772248e-01
   8.8009680e-03   6.7878814e-02   2.1207678e-02   2.1755246e-02   5.7617985e+01   8.8222314e-01
   9.5446454e-03   6.2912966e-02   1.9469621e-02   2.0266830e-02   5.3228971e+01   8.8914782e-01
   1.0361971e-02   5.8857466e-02   1.7805137e-02   1.8920324e-02   4.9041128e+01   8.9500668e-01
   1.1251100e-02   5.5648508e-02   1.6248771e-02   1.7734578e-02   4.5711394e+01   9.0017469e-01
   1.2208722e-02   5.3215676e-02   1.4837963e-02   1.6717110e-02   4.0549628e+01   9.8947948e-01
   1.3222635e-02   5.1457226e-02   1.3604263e-02   1.5865909e-02   3.4324950e+01   1.0434047e+00
   1.4271109e-02   5.0259462e-02   1.2571492e-02   1.5168362e-02   3.0285204e+01   1.0266066e+00
   1.5329543e-02   4.9509746e-02   1.1758380e-02   1.4605064e-02   2.7463117e+01   1.0418189e+00
   1.6365839e-02   4.9074466e-02   1.1174472e-02   1.4153783e-02   2.4107679e+01   1.0439313e+00
   1.7337876e-02   4.8800876e-02   1.0821192e-02   1.3790368e-02   2.0906033e+01   1.0382935e+00
   1.8196092e-02   4.8546072e-02   1.0693966e-02   1.3496156e-02   1.7714527e+01   1.0387537e+00
   1.8880820e-02   4.8172182e-02   1.0779841e-02   1.3260127e-02   1.4628697e+01   1.0352776e+00
   1.9337138e-02   4.7569870e-02   1.1057464e-02   1.3073045e-02   1.2630878e+01   1.0362401e+00
   1.9535577e-02   4.6685272e-02   1.1495952e-02   1.2930000e-02   1.0448315e+01   1.0240931e+00
   1.9483087e-02   4.5514036e-02   1.2054240e-02   1.2832464e-02   8.9325194e+00   1.0255197e+00
   1.9216250e-02   4.4098800e-02   1.2681193e-02   1.2783990e-02   8.3718590e+00   1.0462403e+00
   1.8773931e-02   4.2482666e-02   1.3320237e-02   1.2786690e-02   6.9314153e+00   1.0464546e+00
   1.8187773e-02   4.0682980e-02   1.3914976e-02   1.2840138e-02   6.2245342e+00   1.0335838e+00
   1.7491478e-02   3.8739298e-02   1.4406756e-02   1.2940256e-02   5.6592822e+00   1.0420926e+00
   1.6726116e-02   3.6728040e-02   1.4749644e-02   1.3081053e-02   4.2683110e+00   1.0429465e+00
   1.5933009e-02   3.4728704e-02   1.4916065e-02   1.3256380e-02   3.5937312e+00   1.0301280e+00
   1.5144213e-02   3.2819790e-02   1.4887364e-02   1.3458246e-02   3.1647651e+00   1.0430427e+00
   1.4384037e-02   3.1090426e-02   1.4665617e-02   1.3677405e-02   2.7780654e+00   1.0510877e+00
   1.3674216e-02   2.9629782e-02   1.4271879e-02   1.3900581e-02   2.6094024e+00   1.0331683e+00
   1.3033949e-02   2.8512888e-02   1.3739872e-02   1.4110460e-02   2.1268448e+00   1.0196321e+00
   1.2476182e-02   2.7791644e-02   1.3110661e-02   1.4286100e-02   1.4126701e+00   1.0121355e+00
   1.2013458e-02   2.7504698e-02   1.2420705e-02   1.4404580e-02   1.0686838e+00   1.0055024e+00
   1.1662120e-02   2.7693596e-02   1.1704178e-02   1.4456222e-02   1.1282555e+00   1.0077078e+00
   1.1435745e-02   2.8386556e-02   1.0989782e-02   1.4449359e-02   1.1117803e+00   1.0124319e+00
   1.1345790e-02   2.9591344e-02   1.0297116e-02   1.4402947e-02   1.1065623e+00   1.0129999e+00
   1.1401043e-02   3.1311470e-02   9.6372790e-03   1.4340241e-02   1.1117477e+00   1.0093917e+00
   1.1600810e-02   3.3539580e-02   9.0126222e-03   1.4281697e-02   1.0931558e+00   1.0173812e+00
   1.1933398e-02   3.6245618e-02   8.4240728e-03   1.4241195e-02   1.1258077e+00   1.0310099e+00
   1.2379044e-02   3.9373968e-02   7.8742904e-03   1.4224695e-02   1.1125644e+00   1.0203251e+00
   1.2914159e-02   4.2847236e-02   7.3675948e-03   1.4237090e-02   1.1077130e+00   1.0076125e+00
   1.3510084e-02   4.6575056e-02   6.9109356e-03   1.4286143e-02   1.1081791e+00   1.0130871e+00
   1.4132285e-02   5.0436720e-02   6.5109968e-03   1.4376531e-02   1.0918677e+00   1.0199099e+00
   1.4745449e-02   5.4291264e-02   6.1713024e-03   1.4509768e-02   1.1063057e+00   9.4542921e-01
   1.5324177e-02   5.8034258e-02   5.8922618e-03   1.4683410e-02   1.1099613e+00   8.7121523e-01
   1.5860143e-02   6.1581008e-02   5.6732314e-03   1.4887273e-02   1.0841500e+00   8.8802973e-01
   1.6347194e-02   6.4856662e-02   5.5121152e-03   1.5105984e-02   1.0968005e+00   8.5184471e-01
   1.6775240e-02   6.7848946e-02   5.4037276e-03   1.5324161e-02   1.0978360e+00   8.4279873e-01
   1.7135162e-02   7.0570656e-02   5.3438590e-03   1.5531253e-02   1.0801462e+00   8.4078132e-01
   1.7414096e-02   7.2999160e-02   5.3320004e-03   1.5723642e-02   1.0938093e+00   7.9786304e-01
   1.7599628e-02   7.5084482e-02   5.3682468e-03   1.5897787e-02   1.0923714e+00   8.1157439e-01
   1.7677885e-02   7.6806774e-02   5.4520132e-03   1.6048811e-02   1.0940547e+00   7.6236977e-01
   1.7641791e-02   7.8178128e-02   5.5820232e-03   1.6181443e-02   1.0864374e+00   7.6402461e-01
   1.7503296e-02   7.9169298e-02   5.7546398e-03   1.6308883e-02   1.0910383e+00   6.5141169e-01
   1.7273989e-02   7.9740160e-02   5.9625604e-03   1.6451478e-02   1.1144832e+00   4.2197487e-01
   1.6961296e-02   7.9860638e-02   6.1953096e-03   1.6639072e-02   1.0955063e+00   4.4457012e-01
   1.6577035e-02   7.9481716e-02   6.4397044e-03   1.6900814e-02   1.0996551e+00   4.3835446e-01
   1.6135717e-02   7.8577022e-02   6.6806588e-03   1.7264608e-02   1.1112022e+00   4.4209512e-01
   1.5658786e-02   7.7141142e-02   6.9031468e-03   1.7757288e-02   1.1007280e+00   4.5038706e-01
   1.5165913e-02   7.5168202e-02   7.0947796e-03   1.8400067e-02   1.1056567e+00   4.1533081e-01
   1.4668281e-02   7.2680012e-02   7.2466682e-03   1.9210547e-02   1.0912146e+00   4.5801061e-01
   1.4171939e-02   6.9744148e-02   7.3510074e-03   2.0198498e-02   1.0923341e+00   4.0575046e-01
   1.3673574e-02   6.6451582e-02   7.4054834e-03   2.1364198e-02   1.1028304e+00   4.6033534e-01
   1.3170042e-02   6.2895858e-02   7.4175726e-03   2.2698854e-02   1.0972278e+00   4.1934685e-01
   1.2668845e-02   5.9180696e-02   7.3996116e-03   2.4181554e-02   1.1084695e+00   4.3653897e-01
   1.2180672e-02   5.5394276e-02   7.3657608e-03   2.5779332e-02   1.0938977e+00   4.6176005e-01
   1.1709884e-02   5.1572996e-02   7.3293454e-03   2.7444382e-02   1.0930152e+00   3.9169854e-01
   1.1250546e-02   4.7732132e-02   7.3000366e-03   2.9107676e-02   1.1225634e+00   5.0698468e-01
   1.0795274e-02   4.3930896e-02   7.2843174e-03   3.0678194e-02   1.0956166e+00   2.7563485e-01
   1.0346300e-02   4.0270772e-02   7.2858150e-03   3.2046658e-02   1.0735280e+00   4.4897617e-01
   9.9166346e-03   3.6843218e-02   7.3066284e-03   3.3097688e-02   1.0929464e+00   1.8869504e-01
   9.5218750e-03   3.3712548e-02   7.3474564e-03   3.3738426e-02   1.0912168e+00   2.9265196e-01
   9.1768386e-03   3.0923550e-02   7.4057406e-03   3.3924940e-02   1.0879093e+00   9.2362962e-01
   8.9021840e-03   2.8505510e-02   7.4782448e-03   3.3675380e-02   1.0815650e+00   2.5703410e+00
   8.7217076e-03   2.6469970e-02   7.5639184e-03   3.3049064e-02   1.0790690e+00   1.5078302e+01
   8.6611188e-03   2.4808924e-02   7.6606126e-03   3.2120178e-02   1.0923357e+00   3.3363642e+01
   8.7484752e-03   2.3504346e-02   7.7612512e-03   3.0980560e-02   1.0810909e+00   4.5634561e+01
   9.0074340e-03   2.2549388e-02   7.8534010e-03   2.9723776e-02   1.0898103e+00   5.6483246e+01
   9.4551584e-03   2.1948418e-02   7.9239722e-03   2.8439416e-02   1.1048710e+00   6.7551601e+01
   1.0099092e-02   2.1700742e-02   7.9647382e-03   2.7216308e-02   1.0926643e+00   7.7347066e+01
   1.0938163e-02   2.1801882e-02   7.9687760e-03   2.6125158e-02   1.0951427e+00   8.5280486e+01
   1.1970062e-02   2.2246480e-02   7.9304714e-03   2.5214334e-02   1.0857962e+00   9.0062460e+01
   1.3189124e-02   2.3027408e-02   7.8552578e-03   2.4509244e-02   1.0766556e+00   9.3105073e+01
   1.4582566e-02   2.4122466e-02   7.7564698e-03   2.4018884e-02   1.0966099e+00   9.5042644e+01
   1.6131327e-02   2.5488288e-02   7.6470838e-03   2.3741078e-02   1.0974186e+00   9.6399022e+01
   1.7807457e-02   2.7082508e-02   7.5405406e-03   2.3665866e-02   1.0837446e+00   9.7256623e+01
   1.9565678e-02   2.8878702e-02   7.4493462e-03   2.3784266e-02   1.0783616e+00   9.7705861e+01
   2.1342976e-02   3.0866752e-02   7.3839644e-03   2.4084532e-02   1.0832943e+00   9.8024222e+01
   2.3058982e-02   3.3052558e-02   7.3517026e-03   2.4559634e-02   1.0995527e+00   9.8103492e+01
   2.4619774e-02   3.5453034e-02   7.3538550e-03   2.5204798e-02   1.1031672e+00   9.8323688e+01
   2.5951190e-02   3.8079156e-02   7.3865546e-03   2.5999050e-02   1.1075514e+00   9.8558200e+01
   2.7011284e-02   4.0916888e-02   7.4410550e-03   2.6906320e-02   1.0966140e+00   9.8854818e+01
   2.7789978e-02   4.3912370e-02   7.5069006e-03   2.7883124e-02   1.0867304e+00   9.9128325e+01
   2.8330254e-02   4.6973650e-02   7.5769872e-03   2.8885770e-02   1.1081282e+00   9.9257158e+01
   2.8708100e-02   5.0005982e-02   7.6487122e-03   2.9866646e-02   1.1036435e+00   9.9289096e+01
   2.8991296e-02   5.2935938e-02   7.7271870e-03   3.0769610e-02   1.0955992e+00   9.9245154e+01
   2.9219140e-02   5.5694152e-02   7.8216528e-03   3.1539892e-02   1.1152306e+00   9.9245881e+01
   2.9404476e-02   5.8217354e-02   7.9386910e-03   3.2131908e-02   1.1168672e+00   9.9100452e+01
   2.9548148e-02   6.0494258e-02   8.0854560e-03   3.2510218e-02   1.1023335e+00   9.8954915e+01
   2.9632728e-02   6.2560942e-02   8.2681452e-03   3.2653938e-02   1.1096893e+00   9.8795364e+01
   2.9618276e-02   6.4448076e-02   8.4879584e-03   3.2576440e-02   1.1122515e+00   9.8516229e+01
   2.9441606e-02   6.6203472e-02   8.7458600e-03   3.2317586e-02   1.1052553e+00   9.8273211e+01
   2.9037882e-02   6.7915202e-02   9.0432658e-03   3.1910894e-02   1.1074493e+00   9.7959765e+01
   2.8413116e-02   6.9654500e-02   9.3765584e-03   3.1388090e-02   1.1105566e+00   9.7537554e+01
   2.7655628e-02   7.1437666e-02   9.7374956e-03   3.0788858e-02   1.1292167e+00   9.7038680e+01
   2.6868326e-02   7.3224580e-02   1.0117511e-02   3.0145558e-02   1.1222440e+00   9.6556620e+01
   2.6132498e-02   7.4946668e-02   1.0511380e-02   2.9474282e-02   1.1105705e+00   9.6039987e+01
   2.5506058e-02   7.6551844e-02   1.0918264e-02   2.8768546e-02   1.1123833e+00   9.5435656e+01
   2.5032926e-02   7.7986374e-02   1.1338032e-02   2.8013170e-02   1.0958534e+00   9.4664588e+01
   2.4747562e-02   7.9168074e-02   1.1773657e-02   2.7212320e-02   1.1144132e+00   9.3660766e+01
   2.4662976e-02   8.0020810e-02   1.2230693e-02   2.6378334e-02   1.1213426e+00   9.2786086e+01
   2.4776028e-02   8.0495432e-02   1.2706864e-02   2.5538808e-02   1.1101616e+00   9.1711418e+01
   2.5074218e-02   8.0540076e-02   1.3190326e-02   2.4747684e-02   1.1118558e+00   9.0346616e+01
   2.5525658e-02   8.0067170e-02   1.3661715e-02   2.4049762e-02   1.1084287e+00   8.9084648e+01
   2.6081138e-02   7.8997108e-02   1.4093067e-02   2.3473100e-02   1.1259298e+00   8.7526220e+01
   2.6677346e-02   7.7323216e-02   1.4450127e-02   2.3038416e-02   1.1145133e+00   8.5744063e+01
   2.7246680e-02   7.5068296e-02   1.4707941e-02   2.2759232e-02   1.1053578e+00   8.3562646e+01
   2.7743336e-02   7.2217590e-02   1.4867127e-02   2.2642834e-02   1.1244883e+00   8.0896202e+01
   2.8141308e-02   6.8771368e-02   1.4943888e-02   2.2683678e-02   1.1117532e+00   7.8065444e+01
   2.8443266e-02   6.4818336e-02   1.4947636e-02   2.2863374e-02   1.1118826e+00   7.4901027e+01
   2.8698410e-02   6.0485968e-02   1.4872102e-02   2.3159056e-02   1.1214468e+00   7.1642174e+01
   2.8969008e-02   5.5900614e-02   1.4701883e-02   2.3549234e-02   1.1081500e+00   6.8244416e+01
   2.9308358e-02   5.1210576e-02   1.4419927e-02   2.4005526e-02   1.1119702e+00   6.4574688e+01
   2.9756616e-02   4.6564712e-02   1.4019962e-02   2.4494314e-02   1.1325536e+00   6.0886391e+01
   3.0326542e-02   4.2079870e-02   1.3512288e-02   2.4990212e-02   1.1174331e+00   5.7671693e+01
   3.1005264e-02   3.7830632e-02   1.2914496e-02   2.5476430e-02   1.1000581e+00   5.4652428e+01
   3.1762312e-02   3.3867562e-02   1.2256447e-02   2.5938914e-02   1.1275453e+00   5.1145568e+01
   3.2565276e-02   3.0237962e-02   1.1576329e-02   2.6351330e-02   1.1201717e+00   4.7994184e+01
   3.3395444e-02   2.6969240e-02   1.0905411e-02   2.6678148e-02   1.1082070e+00   4.5018366e+01
   3.4242828e-02   2.4057430e-02   1.0269005e-02   2.6890736e-02   1.1238912e+00   4.1241896e+01
   3.5093116e-02   2.1477056e-02   9.6886206e-03   2.6977392e-02   1.1128775e+00   3.7552653e+01
   3.5915606e-02   1.9198946e-02   9.1832554e-03   2.6964668e-02   1.1182311e+00   3.4600221e+01
   3.6658554e-02   1.7199901e-02   8.7692710e-03   2.6905052e-02   1.1006928e+00   3.2255670e+01
   3.7256098e-02   1.5447121e-02   8.4566626e-03   2.6853060e-02   1.0892635e+00   3.0465147e+01
   3.7648254e-02   1.3899660e-02   8.2481370e-03   2.6870210e-02   1.1283775e+00   2.8964359e+01
   3.7800990e-02   1.2535408e-02   8.1398998e-03   2.7017120e-02   1.1233057e+00   2.6830163e+01
   3.7688878e-02   1.1348740e-02   8.1224250e-03   2.7341494e-02   1.1217815e+00   2.4290163e+01
   3.7296980e-02   1.0336719e-02   8.1829822e-03   2.7874868e-02   1.1244779e+00   2.2400020e+01
   3.6668894e-02   9.5000734e-03   8.3065518e-03   2.8634106e-02   1.1076740e+00   2.0076868e+01
   3.5893896e-02   8.8369236e-03   8.4719934e-03   2.9638028e-02   1.1230803e+00   1.7267066e+01
   3.5057194e-02   8.3367328e-03   8.6506690e-03   3.0913488e-02   1.1017634e+00   1.4962202e+01
   3.4216674e-02   7.9807008e-03   8.8069044e-03   3.2480000e-02   1.0927798e+00   1.3722559e+01
   3.3391068e-02   7.7466284e-03   8.9049628e-03   3.4349140e-02   1.1182551e+00   1.2820721e+01
   3.2563482e-02   7.6149802e-03   8.9231070e-03   3.6534094e-02   1.1197389e+00   1.0635625e+01
   3.1695474e-02   7.5658132e-03   8.8610092e-03   3.9040730e-02   1.1261291e+00   8.4854229e+00
   3.0763042e-02   7.5767194e-03   8.7380442e-03   4.1849840e-02   1.0953357e+00   7.2360636e+00
   2.9783664e-02   7.6353604e-03   8.5806944e-03   4.4917122e-02   1.1035249e+00   6.7438029e+00
   2.8803676e-02   7.7470656e-03   8.4111560e-03   4.8196738e-02   1.1385678e+00   6.3301411e+00
   2.7884946e-02   7.9221398e-03   8.2485194e-03   5.1650924e-02   1.1210452e+00   5.3218806e+00
   2.7099348e-02   8.1694946e-03   8.1098896e-03   5.5233710e-02   1.1187272e+00   4.7270227e+00
   2.6512974e-02   8.4965106e-03   8.0061336e-03   5.8868462e-02   1.1140763e+00   4.2738287e+00
   2.6172332e-02   8.9046380e-03   7.9413582e-03   6.2453092e-02   1.1203649e+00   3.7876953e+00
   2.6106446e-02   9.3933594e-03   7.9162952e-03   6.5880100e-02   1.1243895e+00   3.2053014e+00
   2.6326098e-02   9.9601488e-03   7.9276640e-03   6.9016756e-02   1.1190059e+00   2.9664641e+00
   2.6827648e-02   1.0597116e-02   7.9720474e-03   7.1699452e-02   1.1246229e+00   2.6337841e+00
   2.7612798e-02   1.1296701e-02   8.0503114e-03   7.3747886e-02   1.1109243e+00   1.6847652e+00
   2.8689718e-02   1.2055387e-02   8.1638388e-03   7.5003396e-02   1.1186376e+00   1.4969994e+00
   3.0052116e-02   1.2868207e-02   8.3148412e-03   7.5379580e-02   1.1150256e+00   1.2703967e+00
   3.1668840e-02   1.3718442e-02   8.5060780e-03   7.4851854e-02   1.1267710e+00   9.7330739e-01
   3.3493364e-02   1.4578578e-02   8.7363242e-03   7.3492766e-02   1.1252064e+00   1.1137911e+00
   3.5497000e-02   1.5424545e-02   8.9992206e-03   7.1448410e-02   1.0983894e+00   9.6243158e-01
   3.7700810e-02   1.6239914e-02   9.2858390e-03   6.8830448e-02   1.1347058e+00   8.8831703e-01
   4.0150540e-02   1.7003867e-02   9.5846082e-03   6.5731936e-02   1.1080649e+00   8.8560094e-01
   4.2883572e-02   1.7687898e-02   9.8786302e-03   6.2248592e-02   1.1249455e+00   8.7543340e-01
   4.5924846e-02   1.8265498e-02   1.0149710e-02   5.8487998e-02   1.1211978e+00   8.9470079e-01
   4.9267660e-02   1.8716420e-02   1.0382653e-02   5.4570122e-02   1.0981710e+00   8.7126483e-01
   5.2867734e-02   1.9027456e-02   1.0569925e-02   5.0594416e-02   1.1213362e+00   8.9398566e-01
   5.6656766e-02   1.9195535e-02   1.0713269e-02   4.6666176e-02   1.0578755e+00   8.8558887e-01
   6.0570922e-02   1.9242919e-02   1.0818068e-02   4.2883392e-02   1.1402255e+00   8.9150716e-01
   6.4558732e-02   1.9221781e-02   1.0899746e-02   3.9306190e-02   1.0712120e+00   8.8532227e-01
   6.8533300e-02   1.9190618e-02   1.0986368e-02   3.5965390e-02   1.1098642e+00   8.6858277e-01
   7.2347368e-02   1.9214885e-02   1.1106019e-02   3.2873238e-02   1.1557426e+00   8.5222178e-01
   7.5818238e-02   1.9388214e-02   1.1283471e-02   3.0044478e-02   1.0498213e+00   8.2525550e-01
   7.8819356e-02   1.9826706e-02   1.1542476e-02   2.7490786e-02   1.1965148e+00   8.2636440e-01
   8.1343654e-02   2.0643046e-02   1.1902411e-02   2.5209016e-02   9.9647794e-01   8.2842491e-01
   8.3421002e-02   2.1941768e-02   1.2377954e-02   2.3186390e-02   1.1886614e+00   8.0192022e-01
   8.5028460e-02   2.3845874e-02   1.2982950e-02   2.1411486e-02   1.0755628e+00   8.0892469e-01
   8.6099562e-02   2.6492662e-02   1.3729469e-02   1.9882894e-02   1.0211725e+00   8.7132393e-01
   8.6573372e-02   3.0006158e-02   1.4626013e-02   1.8606998e-02   1.1422498e+00   8.9034906e-01
   8.6367382e-02   3.4492434e-02   1.5675936e-02   1.7590002e-02   6.7786822e-01   8.8374649e-01
   8.5341136e-02   4.0056656e-02   1.6871774e-02   1.6830776e-02   1.3055445e+00   9.0115950e-01
   8.3392624e-02   4.6840082e-02   1.8192592e-02   1.6324135e-02   3.1109431e-01   8.8964753e-01
   8.0522948e-02   5.5002020e-02   1.9611681e-02   1.6057528e-02   1.8642008e+00   8.6301720e-01
   7.6820884e-02   6.4673362e-02   2.1103478e-02   1.6006604e-02   8.2108386e+00   9.0283697e-01
   7.2461478e-02   7.5968796e-02   2.2639600e-02   1.6138247e-02   2.2087840e+01   8.9397641e-01
   6.7661174e-02   8.8978954e-02   2.4188994e-02   1.6413356e-02   4.9089870e+01   8.7999964e-01
   6.2627558e-02   1.0374904e-01   2.5719624e-02   1.6797873e-02   7.1539422e+01   8.9405243e-01
   5.7537858e-02   1.2025982e-01   2.7194298e-02   1.7266090e-02   8.4785721e+01   8.8165068e-01
   5.2527018e-02   1.3839692e-01   2.8558322e-02   1.7791285e-02   9.5525549e+01   9.3456268e-01
   4.7679476e-02   1.5798512e-01   2.9742136e-02   1.8346618e-02   1.0076100e+02   6.9861047e-01
   4.3025114e-02   1.7880258e-01   3.0688052e-02   1.8914456e-02   1.0501528e+02   4.1526483e-01
   3.8566052e-02   2.0052838e-01   3.1348502e-02   1.9485677e-02   1.0837006e+02   4.5155502e-01
   3.4311816e-02   2.2264928e-01   3.1698182e-02   2.0052608e-02   1.1054558e+02   4.2446570e-01
   3.0290646e-02   2.4446412e-01   3.1754342e-02   2.0603958e-02   1.1259230e+02   4.0992310e-01
   2.6534432e-02   2.6526276e-01   3.1541782e-02   2.1129170e-02   1.1336357e+02   4.4222610e-01
   2.3063784e-02   2.8435812e-01   3.1082054e-02   2.1628362e-02   1.1390184e+02   4.2504394e-01
   1.9894507e-02   3.0094640e-01   3.0409386e-02   2.2110892e-02   1.1381233e+02   4.2295731e-01
   1.7047736e-02   3.1414572e-01   2.9569726e-02   2.2604452e-02   1.1369420e+02   4.1743292e-01
   1.4551384e-02   3.2328436e-01   2.8608820e-02   2.3156936e-02   1.1358867e+02   4.2767811e-01
   1.2430335e-02   3.2784574e-01   2.7558922e-02   2.3811700e-02   1.1338204e+02   4.2765231e-01
   1.0700102e-02   3.2742398e-01   2.6460230e-02   2.4597706e-02   1.1333779e+02   4.3832094e-01
   9.3698544e-03   3.2222966e-01   2.5368168e-02   2.5532844e-02   1.1314025e+02   4.3647025e-01
   8.4399672e-03   3.1290144e-01   2.4328528e-02   2.6632330e-02   1.1309725e+02   4.2460266e-01
   7.9056668e-03   3.0011366e-01   2.3376682e-02   2.7907980e-02   1.1281607e+02   4.2134093e-01
   7.7604332e-03   2.8478156e-01   2.2544244e-02   2.9358770e-02   1.1246641e+02   4.4788443e-01
   7.9915678e-03   2.6788190e-01   2.1857370e-02   3.0978078e-02   1.1213775e+02   4.4577757e-01
   8.5848648e-03   2.5020210e-01   2.1333936e-02   3.2753858e-02   1.1166489e+02   4.2364723e-01
   9.5245818e-03   2.3234694e-01   2.0975860e-02   3.4656636e-02   1.1110713e+02   6.6444348e-01
   1.0792328e-02   2.1475830e-01   2.0768342e-02   3.6637280e-02   1.1001081e+02   8.7654632e-01
   1.2373741e-02   1.9778936e-01   2.0685554e-02   3.8628112e-02   1.0893609e+02   8.5796413e-01
   1.4253326e-02   1.8169061e-01   2.0692428e-02   4.0541796e-02   1.0793737e+02   8.3380716e-01
   1.6406836e-02   1.6657098e-01   2.0752978e-02   4.2298028e-02   1.0647358e+02   8.0790501e-01
   1.8799849e-02   1.5242311e-01   2.0832382e-02   4.3843094e-02   1.0522237e+02   8.3416616e-01
   2.1387386e-02   1.3919377e-01   2.0884224e-02   4.5139070e-02   1.0403650e+02   8.2311980e-01
   2.4114162e-02   1.2683136e-01   2.0864142e-02   4.6181736e-02   1.0258854e+02   7.9066824e-01
   2.6926536e-02   1.1527302e-01   2.0759202e-02   4.6989750e-02   1.0131182e+02   7.7696880e-01
   2.9787838e-02   1.0447450e-01   2.0586532e-02   4.7578976e-02   1.0012691e+02   7.7775326e-01
   3.2667382e-02   9.4452766e-02   2.0369298e-02   4.7982786e-02   9.8976190e+01   8.7795951e-01
   3.5528954e-02   8.5254456e-02   2.0116146e-02   4.8233008e-02   9.7649371e+01   9.4988685e-01
   3.8323656e-02   7.6885280e-02   1.9819738e-02   4.8321904e-02   9.6249511e+01   9.7922203e-01
   4.0978188e-02   6.9306844e-02   1.9469798e-02   4.8195944e-02   9.4817585e+01   9.8396578e-01
   4.3388408e-02   6.2506626e-02   1.9055885e-02   4.7759428e-02   9.2709011e+01   9.7071424e-01
   4.5418014e-02   5.6497614e-02   1.8556768e-02   4.6904534e-02   9.0203063e+01   9.8623174e-01
   4.6912132e-02   5.1270384e-02   1.7948054e-02   4.5557928e-02   8.7814614e+01   9.8239114e-01
   4.7701602e-02   4.6785986e-02   1.7219985e-02   4.3727516e-02   8.5511666e+01   1.0108202e+00
   4.7652138e-02   4.2985792e-02   1.6374473e-02   4.1506840e-02   8.3211868e+01   1.0242313e+00
   4.6738712e-02   3.9810498e-02   1.5428557e-02   3.9010238e-02   8.0830952e+01   1.0020685e+00
   4.5043810e-02   3.7179982e-02   1.4419077e-02   3.6343008e-02   7.7925466e+01   1.0062094e+00
   4.2714812e-02   3.4999082e-02   1.3389431e-02   3.3614886e-02   7.4325294e+01   9.8663446e-01
   3.9907100e-02   3.3205938e-02   1.2382483e-02   3.0925578e-02   7.0293189e+01   9.9112215e-01
   3.6771022e-02   3.1741296e-02   1.1436425e-02   2.8350160e-02   6.5895493e+01   9.8919909e-01
   3.3463682e-02   3.0535984e-02   1.0579735e-02   2.5936884e-02   6.1519713e+01   9.7154856e-01
   3.0128296e-02   2.9540134e-02   9.8293904e-03   2.3707608e-02   5.7169358e+01   1.0026798e+00
   2.6888958e-02   2.8702542e-02   9.1916404e-03   2.1662988e-02   5.3383467e+01   1.0100993e+00
   2.3844190e-02   2.7953478e-02   8.6647956e-03   1.9794712e-02   5.0371621e+01   1.0102435e+00
   2.1060942e-02   2.7219538e-02   8.2385548e-03   1.8101187e-02   4.6151734e+01   1.0276533e+00
   1.8578546e-02   2.6447670e-02   7.8958036e-03   1.6589226e-02   4.1055102e+01   1.0292349e+00
   1.6411112e-02   2.5603014e-02   7.6154040e-03   1.5264199e-02   3.6354537e+01   1.0324094e+00
   1.4555187e-02   2.4656640e-02   7.3732012e-03   1.4125522e-02   3.2029834e+01   1.0229410e+00
   1.2996690e-02   2.3599450e-02   7.1504944e-03   1.3169080e-02   2.8459358e+01   9.9309459e-01
   1.1718857e-02   2.2445122e-02   6.9387110e-03   1.2387921e-02   2.4433915e+01   9.6396525e-01
   1.0702420e-02   2.1222784e-02   6.7315954e-03   1.1772854e-02   2.1091943e+01   9.6385986e-01
   9.9281464e-03   1.9975440e-02   6.5234788e-03   1.1313319e-02   1.8773700e+01   9.6743856e-01
   9.3784258e-03   1.8746049e-02   6.3143166e-03   1.0996141e-02   1.5796342e+01   9.7996355e-01
   9.0277658e-03   1.7564595e-02   6.1074782e-03   1.0806527e-02   1.3169522e+01   9.9974718e-01
   8.8458290e-03   1.6452508e-02   5.9049942e-03   1.0730489e-02   1.0555222e+01   9.8491375e-01
   8.8092078e-03   1.5433143e-02   5.7071070e-03   1.0755244e-02   8.4590598e+00   1.0011806e+00
   8.9009938e-03   1.4538681e-02   5.5160824e-03   1.0867607e-02   7.4161165e+00   1.0126450e+00
   9.1014252e-03   1.3811815e-02   5.3373448e-03   1.1051434e-02   6.3266847e+00   9.9929147e-01
   9.3881540e-03   1.3294595e-02   5.1748330e-03   1.1287303e-02   5.5564685e+00   1.0023641e+00
   9.7409050e-03   1.3019183e-02   5.0298220e-03   1.1555512e-02   5.1062042e+00   9.9769310e-01
   1.0140279e-02   1.3013235e-02   4.9015146e-03   1.1838364e-02   4.6166651e+00   9.9103299e-01
   1.0570242e-02   1.3297160e-02   4.7867992e-03   1.2116776e-02   3.9588341e+00   9.7630259e-01
   1.1021604e-02   1.3878661e-02   4.6820282e-03   1.2367224e-02   3.2197885e+00   9.8723904e-01
   1.1489406e-02   1.4756385e-02   4.5845888e-03   1.2570635e-02   2.7657383e+00   9.8934327e-01
   1.1966456e-02   1.5919015e-02   4.4943006e-03   1.2720142e-02   2.5564425e+00   9.7932670e-01
   1.2437350e-02   1.7348696e-02   4.4120790e-03   1.2819357e-02   2.2354573e+00   9.8821029e-01
   1.2883241e-02   1.9030500e-02   4.3387464e-03   1.2882931e-02   1.5736446e+00   9.8912617e-01
   1.3288670e-02   2.0955388e-02   4.2767694e-03   1.2930429e-02   1.1149517e+00   1.0071830e+00
   1.3638092e-02   2.3115818e-02   4.2286600e-03   1.2976220e-02   1.1098515e+00   9.9126664e-01
   1.3918463e-02   2.5495690e-02   4.1943944e-03   1.3029758e-02   1.1168030e+00   9.6902997e-01
   1.4124218e-02   2.8067020e-02   4.1712664e-03   1.3098304e-02   1.1083970e+00   9.9068704e-01
   1.4252418e-02   3.0788886e-02   4.1554336e-03   1.3189670e-02   1.1126839e+00   9.2082328e-01
   1.4299345e-02   3.3606210e-02   4.1451788e-03   1.3313109e-02   1.1056457e+00   8.0863233e-01
   1.4266969e-02   3.6461358e-02   4.1426354e-03   1.3474487e-02   1.1188255e+00   8.0244515e-01
   1.4171277e-02   3.9312870e-02   4.1515362e-03   1.3675998e-02   1.1126627e+00   8.0221286e-01
   1.4034024e-02   4.2137508e-02   4.1738032e-03   1.3919500e-02   1.1108689e+00   7.9266778e-01
   1.3868090e-02   4.4893034e-02   4.2087132e-03   1.4209121e-02   1.1052350e+00   7.6329405e-01
   1.3676858e-02   4.7503230e-02   4.2531420e-03   1.4554136e-02   1.0997364e+00   7.3352932e-01
   1.3455050e-02   4.9887690e-02   4.3020080e-03   1.4965600e-02   1.1022106e+00   7.0819730e-01
   1.3190246e-02   5.1948240e-02   4.3472866e-03   1.5458078e-02   1.1111177e+00   5.1605146e-01
   1.2877738e-02   5.3571450e-02   4.3804962e-03   1.6056570e-02   1.0930454e+00   3.9875429e-01
   1.2526928e-02   5.4666542e-02   4.3981354e-03   1.6790411e-02   1.0754992e+00   4.6725384e-01
   1.2150615e-02   5.5156408e-02   4.3993616e-03   1.7687811e-02   1.0919419e+00   4.1655850e-01
   1.1764136e-02   5.5017894e-02   4.3879606e-03   1.8777902e-02   1.1033650e+00   3.9374909e-01
   1.1390133e-02   5.4337654e-02   4.3747968e-03   2.0087618e-02   1.1101562e+00   4.4991955e-01
   1.1053096e-02   5.3256828e-02   4.3702702e-03   2.1637552e-02   1.1018346e+00   4.0420084e-01
   1.0775709e-02   5.1897888e-02   4.3833436e-03   2.3438018e-02   1.1010488e+00   4.5631974e-01
   1.0581066e-02   5.0373734e-02   4.4220432e-03   2.5486478e-02   1.0955415e+00   4.2107656e-01
   1.0489490e-02   4.8819262e-02   4.4904564e-03   2.7769968e-02   1.0798264e+00   4.3125579e-01
   1.0513018e-02   4.7368204e-02   4.5893026e-03   3.0260478e-02   1.0910912e+00   4.7873997e-01
   1.0656015e-02   4.6114700e-02   4.7161900e-03   3.2912020e-02   1.0898249e+00   3.7523964e-01
   1.0914631e-02   4.5101524e-02   4.8668914e-03   3.5667866e-02   1.0844791e+00   4.8359616e-01
   1.1274592e-02   4.4327022e-02   5.0358774e-03   3.8463144e-02   1.0873861e+00   3.6437733e-01
   1.1714684e-02   4.3753016e-02   5.2170438e-03   4.1223084e-02   1.0880901e+00   4.6326343e-01
   1.2210670e-02   4.3312414e-02   5.4053120e-03   4.3856222e-02   1.0839892e+00   3.7440515e-01
   1.2728696e-02   4.2927054e-02   5.5951556e-03   4.6281418e-02   1.0619803e+00   2.7827012e-01
   1.3228938e-02   4.2540766e-02   5.7830896e-03   4.8465754e-02   1.0819679e+00   4.2681153e-01
   1.3684586e-02   4.2148404e-02   5.9684534e-03   5.0392626e-02   1.1038073e+00   1.1082223e-02
   1.4079371e-02   4.1780096e-02   6.1510418e-03   5.2050686e-02   1.0935517e+00   8.8258833e-01
   1.4407905e-02   4.1490572e-02   6.3323610e-03   5.3448140e-02   1.1071535e+00   1.2947033e+00
   1.4679776e-02   4.1350690e-02   6.5130296e-03   5.4571930e-02   1.0978215e+00   8.3471785e+00
   1.4902812e-02   4.1405058e-02   6.6903830e-03   5.5367202e-02   1.0847645e+00   2.7224744e+01
   1.5079037e-02   4.1657030e-02   6.8591108e-03   5.5752636e-02   1.1002049e+00   4.4304065e+01
   1.5211777e-02   4.2065420e-02   7.0096126e-03   5.5672794e-02   1.0864717e+00   5.8590592e+01
   1.5312561e-02   4.2542752e-02   7.1275258e-03   5.5138054e-02   1.0654542e+00   7.3501831e+01
   1.5397013e-02   4.2972538e-02   7.1998328e-03   5.4195434e-02   1.0813600e+00   8.4104578e+01
   1.5485440e-02   4.3232532e-02   7.2217752e-03   5.2917932e-02   1.1035944e+00   9.1072327e+01
   1.5617616e-02   4.3236566e-02   7.1941618e-03   5.1391364e-02   1.0973731e+00   9.5085632e+01
   1.5836043e-02   4.2947598e-02   7.1186254e-03   4.9684684e-02   1.0822769e+00   9.7172051e+01
   1.6173829e-02   4.2365840e-02   6.9961424e-03   4.7835336e-02   1.0862849e+00   9.8559344e+01
   1.6666569e-02   4.1528948e-02   6.8270786e-03   4.5845882e-02   1.0771646e+00   9.9230630e+01
   1.7346913e-02   4.0496816e-02   6.6176848e-03   4.3729602e-02   1.0748767e+00   9.9683407e+01
   1.8232896e-02   3.9342428e-02   6.3819292e-03   4.1527988e-02   1.1049642e+00   9.9648185e+01
   1.9322283e-02   3.8141784e-02   6.1364952e-03   3.9274810e-02   1.0867123e+00   9.9435223e+01
   2.0597916e-02   3.6957120e-02   5.9023214e-03   3.7001448e-02   1.0754633e+00   9.9204086e+01
   2.2035044e-02   3.5837716e-02   5.7042596e-03   3.4755492e-02   1.1153998e+00   9.8909855e+01
   2.3596508e-02   3.4813980e-02   5.5664870e-03   3.2587802e-02   1.1023786e+00   9.8441490e+01
   2.5224874e-02   3.3904454e-02   5.5106988e-03   3.0534342e-02   1.0903406e+00   9.7780468e+01
   2.6849962e-02   3.3135300e-02   5.5552470e-03   2.8618318e-02   1.1084375e+00   9.7358097e+01
   2.8409008e-02   3.2517194e-02   5.7157460e-03   2.6866764e-02   1.1032509e+00   9.6995961e+01
   2.9857978e-02   3.2033212e-02   6.0059534e-03   2.5313620e-02   1.0865878e+00   9.6744663e+01
   3.1172712e-02   3.1658180e-02   6.4393622e-03   2.3987324e-02   1.0847381e+00   9.6578066e+01
   3.2330010e-02   3.1360436e-02   7.0300008e-03   2.2907474e-02   1.1086552e+00   9.6315918e+01
   3.3296970e-02   3.1100594e-02   7.7904604e-03   2.2099566e-02   1.1108434e+00   9.6281239e+01
   3.4047396e-02   3.0823314e-02   8.7328008e-03   2.1596318e-02   1.1124167e+00   9.6247797e+01
   3.4571018e-02   3.0482646e-02   9.8693632e-03   2.1424510e-02   1.1166923e+00   9.6029181e+01
   3.4886956e-02   3.0078290e-02   1.1213437e-02   2.1604666e-02   1.1073124e+00   9.5671023e+01
   3.5049394e-02   2.9628308e-02   1.2780597e-02   2.2147288e-02   1.1257640e+00   9.5220548e+01
   3.5117672e-02   2.9151864e-02   1.4580741e-02   2.3045520e-02   1.1231730e+00   9.4879512e+01
   3.5134008e-02   2.8666976e-02   1.6619664e-02   2.4275008e-02   1.1016179e+00   9.4327026e+01
   3.5131572e-02   2.8185320e-02   1.8908107e-02   2.5795200e-02   1.1128281e+00   9.3792449e+01
   3.5130384e-02   2.7714928e-02   2.1448736e-02   2.7555408e-02   1.1152644e+00   9.3567537e+01
   3.5129902e-02   2.7249110e-02   2.4228610e-02   2.9493202e-02   1.1193042e+00   9.3104717e+01
   3.5135532e-02   2.6766224e-02   2.7230364e-02   3.1528906e-02   1.1280544e+00   9.2493451e+01
   3.5174698e-02   2.6230208e-02   3.0439236e-02   3.3573146e-02   1.1203862e+00   9.1892684e+01
   3.5277770e-02   2.5603594e-02   3.3832406e-02   3.5538408e-02   1.1249425e+00   9.1245591e+01
   3.5468460e-02   2.4863872e-02   3.7364496e-02   3.7335892e-02   1.1198846e+00   9.0566172e+01
   3.5767278e-02   2.4012508e-02   4.0972640e-02   3.8872606e-02   1.1196719e+00   8.9671698e+01
   3.6186916e-02   2.3086002e-02   4.4577142e-02   4.0081638e-02   1.1191229e+00   8.8537932e+01
   3.6735960e-02   2.2125736e-02   4.8079310e-02   4.0926448e-02   1.1092073e+00   8.7199154e+01
   3.7418310e-02   2.1145826e-02   5.1354230e-02   4.1381786e-02   1.1158715e+00   8.5926157e+01
   3.8222568e-02   2.0142104e-02   5.4264842e-02   4.1454100e-02   1.1037634e+00   8.4542507e+01
   3.9142150e-02   1.9116201e-02   5.6732606e-02   4.1169670e-02   1.1116734e+00   8.2538638e+01
   4.0179452e-02   1.8075763e-02   5.8748970e-02   4.0552850e-02   1.1245114e+00   8.0419775e+01
   4.1307660e-02   1.7025517e-02   6.0319082e-02   3.9628014e-02   1.1099520e+00   7.8481544e+01
   4.2475540e-02   1.5974343e-02   6.1438716e-02   3.8408776e-02   1.1132663e+00   7.6401195e+01
   4.3619044e-02   1.4933634e-02   6.2086566e-02   3.6919640e-02   1.1132839e+00   7.4515041e+01
   4.4639866e-02   1.3918554e-02   6.2238680e-02   3.5191446e-02   1.1285187e+00   7.2739760e+01
   4.5436852e-02   1.2948459e-02   6.1881416e-02   3.3245868e-02   1.1317080e+00   7.0475843e+01
   4.5912462e-02   1.2039566e-02   6.0983750e-02   3.1136218e-02   1.1066848e+00   6.7904833e+01
   4.5975502e-02   1.1204084e-02   5.9521566e-02   2.8942176e-02   1.1181391e+00   6.5374500e+01
   4.5631866e-02   1.0449158e-02   5.7519866e-02   2.6737900e-02   1.1312852e+00   6.2940747e+01
   4.4974450e-02   9.7818324e-03   5.5041024e-02   2.4592818e-02   1.1244690e+00   6.0621464e+01
   4.4105622e-02   9.2157092e-03   5.2205648e-02   2.2569448e-02   1.1302694e+00   5.8373709e+01
   4.3124422e-02   8.7677938e-03   4.9180022e-02   2.0718242e-02   1.1190338e+00   5.6241052e+01
   4.2114398e-02   8.4537188e-03   4.6100350e-02   1.9073047e-02   1.1032578e+00   5.4129642e+01
   4.1138540e-02   8.2826236e-03   4.3059562e-02   1.7656930e-02   1.1196528e+00   5.1459231e+01
   4.0237340e-02   8.2552458e-03   4.0126616e-02   1.6492178e-02   1.1180399e+00   4.8845529e+01
   3.9427352e-02   8.3656618e-03   3.7342208e-02   1.5597604e-02   1.1086527e+00   4.6127031e+01
   3.8708892e-02   8.6000986e-03   3.4713544e-02   1.4983895e-02   1.1267179e+00   4.2147973e+01
   3.8063520e-02   8.9421910e-03   3.2233070e-02   1.4651481e-02   1.1289883e+00   3.8450361e+01
   3.7450042e-02   9.3786362e-03   2.9880104e-02   1.4593612e-02   1.1131433e+00   3.5187561e+01
   3.6807670e-02   9.8940784e-03   2.7617228e-02   1.4804483e-02   1.1232560e+00   3.2001157e+01
   3.6095268e-02   1.0465051e-02   2.5432594e-02   1.5276723e-02   1.1297412e+00   3.0089686e+01
   3.5298474e-02   1.1063459e-02   2.3337116e-02   1.5997228e-02   1.1212539e+00   2.7699054e+01
   3.4386868e-02   1.1661628e-02   2.1335064e-02   1.6951328e-02   1.1283785e+00   2.4707449e+01
   3.3334986e-02   1.2235376e-02   1.9436585e-02   1.8125030e-02   1.1145415e+00   2.2114885e+01
   3.2145134e-02   1.2765049e-02   1.7660349e-02   1.9504564e-02   1.0971625e+00   1.9276684e+01
   3.0835034e-02   1.3229374e-02   1.6023517e-02   2.1071606e-02   1.1118698e+00   1.6961566e+01
   2.9444426e-02   1.3614772e-02   1.4534583e-02   2.2801508e-02   1.1195756e+00   1.4979944e+01
   2.8031252e-02   1.3918119e-02   1.3202286e-02   2.4663174e-02   1.1218842e+00   1.3306594e+01
   2.6660396e-02   1.4140054e-02   1.2045018e-02   2.6630360e-02   1.1248870e+00   1.2008842e+01
   2.5388528e-02   1.4297783e-02   1.1077577e-02   2.8696436e-02   1.1221520e+00   1.0677144e+01
   2.4251742e-02   1.4413189e-02   1.0304135e-02   3.0860426e-02   1.1237093e+00   9.2942259e+00
   2.3269178e-02   1.4496600e-02   9.7206340e-03   3.3114668e-02   1.1146402e+00   7.8558220e+00
   2.2443696e-02   1.4556294e-02   9.3213610e-03   3.5433326e-02   1.1092343e+00   6.9701203e+00
   2.1769876e-02   1.4598867e-02   9.1020616e-03   3.7763518e-02   1.1177105e+00   6.0530449e+00
   2.1245398e-02   1.4623331e-02   9.0533058e-03   4.0040514e-02   1.1222960e+00   5.0319882e+00
   2.0872280e-02   1.4624001e-02   9.1584220e-03   4.2191182e-02   1.1408142e+00   4.6706149e+00
   2.0654792e-02   1.4595709e-02   9.3956508e-03   4.4140020e-02   1.1200910e+00   4.2093560e+00
   2.0584644e-02   1.4525330e-02   9.7417906e-03   4.5825214e-02   1.0908646e+00   3.4625662e+00
   2.0645140e-02   1.4387648e-02   1.0172163e-02   4.7199760e-02   1.1337020e+00   3.1009075e+00
   2.0832472e-02   1.4156399e-02   1.0659846e-02   4.8219144e-02   1.1130740e+00   2.4808005e+00
   2.1155938e-02   1.3805287e-02   1.1179200e-02   4.8842514e-02   1.1043271e+00   1.8451167e+00
   2.1651638e-02   1.3303158e-02   1.1703758e-02   4.9055332e-02   1.1249221e+00   1.7214263e+00
   2.2378874e-02   1.2621241e-02   1.2202643e-02   4.8859684e-02   1.1156623e+00   1.3519473e+00
   2.3391330e-02   1.1746996e-02   1.2646817e-02   4.8263764e-02   1.1414666e+00   1.1523387e+00
   2.4730688e-02   1.0682874e-02   1.3022766e-02   4.7297368e-02   1.0865804e+00   1.1643752e+00
   2.6421898e-02   9.4383054e-03   1.3336202e-02   4.5995232e-02   1.1322034e+00   1.1400314e+00
   2.8465916e-02   8.0435566e-03   1.3607708e-02   4.4367108e-02   1.1251978e+00   1.1941595e+00
   3.0831940e-02   6.5575376e-03   1.3864801e-02   4.2430066e-02   1.0824357e+00   1.0639836e+00
   3.3472056e-02   5.0517150e-03   1.4126541e-02   4.0251154e-02   1.1396702e+00   1.0255044e+00
   3.6343336e-02   3.6149068e-03   1.4403231e-02   3.7910230e-02   1.0648632e+00   1.0375085e+00
   3.9407454e-02   2.3641224e-03   1.4707743e-02   3.5476878e-02   1.1448417e+00   9.5317472e-01
   4.2624710e-02   1.4313841e-03   1.5059684e-02   3.3027936e-02   1.0512647e+00   9.1344051e-01
   4.5938662e-02   9.5375416e-04   1.5484117e-02   3.0635410e-02   1.1076613e+00   9.4210817e-01
   4.9277922e-02   1.0707529e-03   1.6008087e-02   2.8354696e-02   1.1390419e+00   1.0123077e+00
   5.2559182e-02   1.9221930e-03   1.6656245e-02   2.6224842e-02   1.0219113e+00   9.7588085e-01
   5.5685678e-02   3.6472476e-03   1.7441278e-02   2.4271214e-02   1.2221479e+00   9.3947594e-01
   5.8544788e-02   6.3855974e-03   1.8359450e-02   2.2511420e-02   9.4514553e-01   9.1607292e-01
   6.1017536e-02   1.0277821e-02   1.9398330e-02   2.0958508e-02   1.1933548e+00   8.6733187e-01
   6.3005848e-02   1.5467199e-02   2.0543356e-02   1.9623294e-02   8.7002152e-01   8.9964545e-01
   6.4420164e-02   2.2108862e-02   2.1776498e-02   1.8510012e-02   8.6228447e-01   9.0777996e-01
   6.5205892e-02   3.0363330e-02   2.3075810e-02   1.7615357e-02   1.0685308e+00   8.7477215e-01
   6.5372186e-02   4.0376258e-02   2.4421422e-02   1.6935585e-02   2.2469294e-01   9.0375773e-01
   6.4972940e-02   5.2284954e-02   2.5797906e-02   1.6465762e-02   3.5850600e+00   9.7212419e-01
   6.4094956e-02   6.6215366e-02   2.7189494e-02   1.6194259e-02   1.2531867e+01   9.2679421e-01
   6.2818308e-02   8.2251140e-02   2.8569130e-02   1.6101404e-02   3.4783531e+01   8.6739382e-01
   6.1222614e-02   1.0043387e-01   2.9891420e-02   1.6158515e-02   6.3788257e+01   8.8394508e-01
   5.9396576e-02   1.2073959e-01   3.1100492e-02   1.6328636e-02   8.1145601e+01   8.6424445e-01
   5.7409158e-02   1.4305861e-01   3.2139310e-02   1.6576494e-02   9.3288797e+01   8.8545714e-01
   5.5314068e-02   1.6723385e-01   3.2972286e-02   1.6873647e-02   1.0283154e+02   8.6544923e-01
   5.3135022e-02   1.9304756e-01   3.3587074e-02   1.7193060e-02   1.0806190e+02   8.7944223e-01
   5.0859264e-02   2.2014196e-01   3.3953556e-02   1.7510776e-02   1.1185852e+02   8.4546910e-01
   4.8444726e-02   2.4794726e-01   3.4045334e-02   1.7813769e-02   1.1352757e+02   5.3043547e-01
   4.5818614e-02   2.7573124e-01   3.3866320e-02   1.8098824e-02   1.1480566e+02   4.0487185e-01
   4.2943024e-02   3.0269208e-01   3.3427346e-02   1.8367160e-02   1.1517682e+02   4.4360614e-01
   3.9887686e-02   3.2795948e-01   3.2764296e-02   1.8625075e-02   1.1494924e+02   4.1011564e-01
   3.6778772e-02   3.5049804e-01   3.1926858e-02   1.8878514e-02   1.1455047e+02   4.2540895e-01
   3.3715118e-02   3.6913936e-01   3.0948992e-02   1.9129397e-02   1.1360772e+02   4.1831960e-01
   3.0769268e-02   3.8293378e-01   2.9851422e-02   1.9379597e-02   1.1287807e+02   4.3499108e-01
   2.7993306e-02   3.9115034e-01   2.8640074e-02   1.9632240e-02   1.1208097e+02   4.4782648e-01
   2.5413072e-02   3.9333770e-01   2.7330524e-02   1.9897953e-02   1.1149933e+02   4.5076323e-01
   2.3042588e-02   3.8986182e-01   2.5951402e-02   2.0192494e-02   1.1102967e+02   4.3919481e-01
   2.0882012e-02   3.8154682e-01   2.4536750e-02   2.0525516e-02   1.1060609e+02   4.3060635e-01
   1.8915748e-02   3.6896866e-01   2.3130852e-02   2.0899754e-02   1.1013486e+02   4.5250605e-01
   1.7123233e-02   3.5261816e-01   2.1764654e-02   2.1308680e-02   1.0953779e+02   4.3048441e-01
   1.5484030e-02   3.3325280e-01   2.0460298e-02   2.1731982e-02   1.0904200e+02   4.6103552e-01
   1.3982517e-02   3.1172754e-01   1.9242965e-02   2.2149004e-02   1.0835751e+02   4.3551392e-01
   1.2615273e-02   2.8874964e-01   1.8131980e-02   2.2552334e-02   1.0775258e+02   4.3330547e-01
   1.1385660e-02   2.6502790e-01   1.7144910e-02   2.2940834e-02   1.0724053e+02   4.6173141e-01
   1.0290645e-02   2.4130750e-01   1.6296926e-02   2.3318552e-02   1.0650081e+02   4.5645432e-01
   9.3230870e-03   2.1819790e-01   1.5604562e-02   2.3698218e-02   1.0556897e+02   6.7460223e-01
   8.4733710e-03   1.9609562e-01   1.5086485e-02   2.4093536e-02   1.0433571e+02   7.6114118e-01
   7.7278932e-03   1.7523636e-01   1.4756837e-02   2.4515448e-02   1.0285606e+02   7.1488253e-01
   7.0790922e-03   1.5581988e-01   1.4628712e-02   2.4976572e-02   1.0158756e+02   7.2238939e-01
   6.5286400e-03   1.3802405e-01   1.4711211e-02   2.5497990e-02   1.0035240e+02   6.8844813e-01
   6.0816912e-03   1.2193554e-01   1.5004095e-02   2.6102022e-02   9.8985385e+01   7.4617759e-01
   5.7433952e-03   1.0752411e-01   1.5499058e-02   2.6798238e-02   9.7785413e+01   7.6475562e-01
   5.5177244e-03   9.4711188e-02   1.6182002e-02   2.7586988e-02   9.6261794e+01   7.8654269e-01
   5.4063344e-03   8.3459284e-02   1.7038365e-02   2.8462128e-02   9.4776105e+01   8.4063390e-01
   5.4097344e-03   7.3740826e-02   1.8055057e-02   2.9410074e-02   9.3444389e+01   8.6490818e-01
   5.5290428e-03   6.5472960e-02   1.9211585e-02   3.0407094e-02   9.1574652e+01   8.9696186e-01
   5.7637488e-03   5.8553528e-02   2.0473610e-02   3.1413900e-02   8.9593940e+01   8.9744750e-01
   6.1095084e-03   5.2919130e-02   2.1796554e-02   3.2380834e-02   8.7516393e+01   8.8847112e-01
   6.5584152e-03   4.8516098e-02   2.3125584e-02   3.3246582e-02   8.5242028e+01   8.7995904e-01
   7.1058822e-03   4.5255520e-02   2.4388328e-02   3.3942774e-02   8.2814163e+01   8.6337440e-01
   7.7506198e-03   4.3039828e-02   2.5503444e-02   3.4393578e-02   8.0416327e+01   8.2927098e-01
   8.4916136e-03   4.1780536e-02   2.6415110e-02   3.4516626e-02   7.7964854e+01   8.7199813e-01
   9.3337042e-03   4.1369346e-02   2.7112470e-02   3.4272764e-02   7.4805096e+01   9.2410024e-01
   1.0280176e-02   4.1661662e-02   2.7605546e-02   3.3670488e-02   7.1652748e+01   9.0554586e-01
   1.1326145e-02   4.2472236e-02   2.7891866e-02   3.2738104e-02   6.8337139e+01   9.4240020e-01
   1.2463287e-02   4.3596410e-02   2.7960980e-02   3.1545594e-02   6.4586063e+01   9.6884195e-01
   1.3681043e-02   4.4836110e-02   2.7827592e-02   3.0182650e-02   6.1608144e+01   9.5752749e-01
   1.4965125e-02   4.6002818e-02   2.7534096e-02   2.8720338e-02   5.8331949e+01   9.6581401e-01
   1.6290249e-02   4.6931276e-02   2.7118372e-02   2.7217854e-02   5.4593298e+01   9.8339262e-01
   1.7617281e-02   4.7492558e-02   2.6601564e-02   2.5727868e-02   5.0986159e+01   9.9451765e-01
   1.8899274e-02   4.7630454e-02   2.6000838e-02   2.4298244e-02   4.6807208e+01   9.7167026e-01
   2.0086678e-02   4.7366692e-02   2.5325832e-02   2.2967380e-02   4.3041870e+01   9.7110154e-01
   2.1127464e-02   4.6745840e-02   2.4566612e-02   2.1760260e-02   3.9154060e+01   9.8955963e-01
   2.1970758e-02   4.5839346e-02   2.3703274e-02   2.0694754e-02   3.4480348e+01   9.8413490e-01
   2.2583978e-02   4.4731918e-02   2.2721830e-02   1.9781857e-02   3.0749699e+01   9.9722736e-01
   2.2947688e-02   4.3478936e-02   2.1622058e-02   1.9022373e-02   2.8215859e+01   9.9322919e-01
   2.3047358e-02   4.2120410e-02   2.0409930e-02   1.8403622e-02   2.5748367e+01   9.7263678e-01
   2.2899326e-02   4.0677414e-02   1.9095758e-02   1.7898693e-02   2.2523074e+01   1.0006390e+00
   2.2540624e-02   3.9156690e-02   1.7713983e-02   1.7468271e-02   1.9074708e+01   1.0174726e+00
   2.2003014e-02   3.7573650e-02   1.6315122e-02   1.7061030e-02   1.6663771e+01   1.0119747e+00
   2.1327272e-02   3.5937488e-02   1.4943907e-02   1.6624318e-02   1.4626407e+01   1.0309592e+00
   2.0562502e-02   3.4252800e-02   1.3636573e-02   1.6119390e-02   1.2556599e+01   1.0153827e+00
   1.9753752e-02   3.2552766e-02   1.2418390e-02   1.5526979e-02   1.0444034e+01   9.8609602e-01
   1.8939772e-02   3.0896086e-02   1.1307018e-02   1.4852511e-02   8.6379466e+00   1.0008120e+00
   1.8150101e-02   2.9328280e-02   1.0316843e-02   1.4124947e-02   7.9418349e+00   1.0100081e+00
   1.7405314e-02   2.7881620e-02   9.4559842e-03   1.3381761e-02   7.0752491e+00   1.0134012e+00
   1.6717196e-02   2.6601728e-02   8.7249866e-03   1.2656724e-02   6.3272816e+00   1.0201425e+00
   1.6096469e-02   2.5531240e-02   8.1197286e-03   1.1977679e-02   6.1222411e+00   1.0075030e+00
   1.5552917e-02   2.4696602e-02   7.6339960e-03   1.1368335e-02   5.3704162e+00   1.0058125e+00
   1.5089875e-02   2.4126410e-02   7.2568944e-03   1.0848812e-02   4.5038236e+00   1.0289492e+00
   1.4708843e-02   2.3840002e-02   6.9726084e-03   1.0435119e-02   3.7242960e+00   1.0436670e+00
   1.4405725e-02   2.3832340e-02   6.7634298e-03   1.0140188e-02   3.3229684e+00   9.9738170e-01
   1.4169288e-02   2.4095190e-02   6.6114298e-03   9.9733530e-03   3.2381348e+00   9.0266180e-01
   1.3984720e-02   2.4629070e-02   6.4997750e-03   9.9395828e-03   2.9278080e+00   8.5071906e-01
   1.3835164e-02   2.5434482e-02   6.4131116e-03   1.0040231e-02   2.8725952e+00   8.6116411e-01
   1.3710966e-02   2.6509366e-02   6.3374668e-03   1.0274676e-02   2.8063842e+00   8.7283402e-01
   1.3607788e-02   2.7846636e-02   6.2595488e-03   1.0643267e-02   2.4527774e+00   8.5526504e-01
   1.3519662e-02   2.9420964e-02   6.1711468e-03   1.1145774e-02   2.0954284e+00   8.4315089e-01
   1.3447960e-02   3.1188168e-02   6.0751940e-03   1.1782063e-02   1.4997021e+00   7.9720932e-01
   1.3400917e-02   3.3114150e-02   5.9814494e-03   1.2556546e-02   1.0765729e+00   7.7321139e-01
   1.3383497e-02   3.5184872e-02   5.8988278e-03   1.3475142e-02   1.1004411e+00   8.1021853e-01
   1.3399003e-02   3.7377856e-02   5.8320776e-03   1.4542948e-02   1.1129850e+00   7.5162892e-01
   1.3450143e-02   3.9659392e-02   5.7815762e-03   1.5767101e-02   1.0891716e+00   7.2895656e-01
   1.3534415e-02   4.1998134e-02   5.7435142e-03   1.7157475e-02   1.0909671e+00   7.2568281e-01
   1.3647626e-02   4.4348506e-02   5.7107932e-03   1.8720436e-02   1.0980736e+00   6.6659283e-01
   1.3791117e-02   4.6646966e-02   5.6757450e-03   2.0453190e-02   1.0979202e+00   7.0441876e-01
   1.3971081e-02   4.8810000e-02   5.6297628e-03   2.2349352e-02   1.1032866e+00   5.7849391e-01
   1.4193634e-02   5.0733354e-02   5.5659494e-03   2.4408088e-02   1.1105217e+00   4.0876506e-01
   1.4455127e-02   5.2311236e-02   5.4817212e-03   2.6632120e-02   1.0971486e+00   4.3393385e-01
   1.4743730e-02   5.3432130e-02   5.3760696e-03   2.9014590e-02   1.1052138e+00   4.2694693e-01
   1.5053229e-02   5.4041476e-02   5.2526122e-03   3.1543060e-02   1.1024930e+00   4.4809694e-01
   1.5382504e-02   5.4199900e-02   5.1192516e-03   3.4212348e-02   1.1031056e+00   4.4523011e-01
   1.5737066e-02   5.4015490e-02   4.9829984e-03   3.7012760e-02   1.0913883e+00   4.2543855e-01
   1.6125545e-02   5.3588426e-02   4.8510512e-03   3.9916294e-02   1.0860645e+00   4.3608679e-01
   1.6544607e-02   5.2976588e-02   4.7307760e-03   4.2877508e-02   1.1145363e+00   4.3576801e-01
   1.6979763e-02   5.2207750e-02   4.6285056e-03   4.5839214e-02   1.0956355e+00   4.7164945e-01
   1.7405566e-02   5.1319992e-02   4.5490658e-03   4.8737268e-02   1.0794944e+00   4.1852316e-01
   1.7792546e-02   5.0333910e-02   4.4945670e-03   5.1495526e-02   1.0943326e+00   4.7302977e-01
   1.8123067e-02   4.9264072e-02   4.4676552e-03   5.4008760e-02   1.0850633e+00   3.7861992e-01
   1.8383041e-02   4.8130114e-02   4.4729522e-03   5.6158594e-02   1.0831717e+00   3.5549888e-01
   1.8555398e-02   4.6930234e-02   4.5149148e-03   5.7869196e-02   1.1033672e+00   4.6557737e-01
   1.8627891e-02   4.5675672e-02   4.5974928e-03   5.9102410e-02   1.0884405e+00   3.3536250e-01
   1.8600726e-02   4.4406362e-02   4.7223636e-03   5.9846894e-02   1.0685464e+00   1.0086214e+00
   1.8495228e-02   4.3138710e-02   4.8889602e-03   6.0149692e-02   1.0917568e+00   1.7042796e+00
   1.8337996e-02   4.1862912e-02   5.0955932e-03   6.0074578e-02   1.0899276e+00   6.7786370e+00
   1.8140172e-02   4.0580740e-02   5.3397246e-03   5.9664574e-02   1.0846251e+00   2.1761477e+01
   1.7913624e-02   3.9285254e-02   5.6182294e-03   5.8942452e-02   1.1051117e+00   3.8014999e+01
   1.7682887e-02   3.7970220e-02   5.9260332e-03   5.7906358e-02   1.1012470e+00   4.9506561e+01
   1.7471638e-02   3.6663172e-02   6.2569562e-03   5.6580300e-02   1.0864233e+00   6.1172388e+01
   1.7303320e-02   3.5408840e-02   6.6037630e-03   5.5024564e-02   1.0789062e+00   7.2702460e+01
   1.7205252e-02   3.4263046e-02   6.9570166e-03   5.3299496e-02   1.0854593e+00   8.0909055e+01
   1.7200277e-02   3.3267988e-02   7.3065172e-03   5.1473008e-02   1.1020400e+00   8.6344543e+01
   1.7304479e-02   3.2440812e-02   7.6440262e-03   4.9624512e-02   1.1079935e+00   8.9747747e+01
   1.7526985e-02   3.1786784e-02   7.9656586e-03   4.7828288e-02   1.0931123e+00   9.1898023e+01
   1.7877771e-02   3.1295318e-02   8.2733992e-03   4.6135438e-02   1.0849325e+00   9.3490683e+01
   1.8377126e-02   3.0948836e-02   8.5759688e-03   4.4585806e-02   1.0830255e+00   9.4371139e+01
   1.9050047e-02   3.0712344e-02   8.8842008e-03   4.3226818e-02   1.0889901e+00   9.4521996e+01
   1.9916494e-02   3.0551926e-02   9.2068302e-03   4.2092640e-02   1.1056583e+00   9.4458369e+01
   2.0979764e-02   3.0459384e-02   9.5506962e-03   4.1183002e-02   1.1008245e+00   9.4629743e+01
   2.2220072e-02   3.0424892e-02   9.9192410e-03   4.0468468e-02   1.1038351e+00   9.4962266e+01
   2.3594300e-02   3.0432952e-02   1.0309586e-02   3.9906544e-02   1.0946642e+00   9.5258110e+01
   2.5040364e-02   3.0462198e-02   1.0710154e-02   3.9450638e-02   1.0794176e+00   9.5351807e+01
   2.6490368e-02   3.0492648e-02   1.1101880e-02   3.9051122e-02   1.0982771e+00   9.5380747e+01
   2.7878766e-02   3.0511740e-02   1.1459472e-02   3.8642720e-02   1.0969708e+00   9.5369023e+01
   2.9148140e-02   3.0504048e-02   1.1757501e-02   3.8145646e-02   1.1021515e+00   9.5196434e+01
   3.0251288e-02   3.0479024e-02   1.1977554e-02   3.7503844e-02   1.0994405e+00   9.4878176e+01
   3.1145818e-02   3.0471978e-02   1.2107294e-02   3.6687964e-02   1.0821980e+00   9.4517826e+01
   3.1805054e-02   3.0512740e-02   1.2143857e-02   3.5671868e-02   1.1010708e+00   9.4246549e+01
   3.2228194e-02   3.0635758e-02   1.2088785e-02   3.4457824e-02   1.1057999e+00   9.3821806e+01
   3.2443082e-02   3.0894242e-02   1.1936521e-02   3.3086236e-02   1.1134623e+00   9.3134686e+01
   3.2512818e-02   3.1332710e-02   1.1682220e-02   3.1597158e-02   1.1107312e+00   9.2385361e+01
   3.2517044e-02   3.1964024e-02   1.1331179e-02   3.0023048e-02   1.0995671e+00   9.1542975e+01
   3.2528444e-02   3.2780644e-02   1.0899496e-02   2.8405464e-02   1.1165723e+00   9.0519092e+01
   3.2598960e-02   3.3753248e-02   1.0413608e-02   2.6787354e-02   1.1028062e+00   8.9597769e+01
   3.2745196e-02   3.4834908e-02   9.9024406e-03   2.5199230e-02   1.0963757e+00   8.8769115e+01
   3.2958164e-02   3.5977816e-02   9.3901658e-03   2.3659980e-02   1.1132027e+00   8.7785197e+01
   3.3218602e-02   3.7123152e-02   8.8993716e-03   2.2182974e-02   1.1240347e+00   8.6910071e+01
   3.3502884e-02   3.8212322e-02   8.4561524e-03   2.0774388e-02   1.1209768e+00   8.6163265e+01
   3.3792174e-02   3.9203408e-02   8.0861806e-03   1.9429119e-02   1.1107844e+00   8.5214543e+01
   3.4067758e-02   4.0048856e-02   7.8079888e-03   1.8136524e-02   1.1034291e+00   8.4156387e+01
   3.4326266e-02   4.0676764e-02   7.6324560e-03   1.6890440e-02   1.1158680e+00   8.2699696e+01
   3.4600994e-02   4.1001140e-02   7.5664434e-03   1.5694953e-02   1.1313689e+00   8.0597258e+01
   3.4927868e-02   4.0967904e-02   7.6160706e-03   1.4562353e-02   1.1079116e+00   7.8646960e+01
   3.5320654e-02   4.0559934e-02   7.7869144e-03   1.3507236e-02   1.1223177e+00   7.6519470e+01
   3.5774074e-02   3.9762496e-02   8.0845800e-03   1.2542969e-02   1.1176059e+00   7.3795649e+01
   3.6267004e-02   3.8597824e-02   8.5129340e-03   1.1678970e-02   1.0945683e+00   7.0777419e+01
   3.6782284e-02   3.7134386e-02   9.0705068e-03   1.0919756e-02   1.1220057e+00   6.7442237e+01
   3.7305418e-02   3.5423852e-02   9.7495508e-03   1.0265344e-02   1.1111315e+00   6.4065726e+01
   3.7815006e-02   3.3483908e-02   1.0533357e-02   9.7117040e-03   1.1140213e+00   6.0317703e+01
   3.8286740e-02   3.1342632e-02   1.1398464e-02   9.2516814e-03   1.1071849e+00   5.6775637e+01
   3.8698992e-02   2.9060746e-02   1.2318695e-02   8.8767018e-03   1.0915583e+00   5.3563933e+01
   3.9054506e-02   2.6705948e-02   1.3260244e-02   8.5803986e-03   1.1192917e+00   5.0360601e+01
   3.9380564e-02   2.4348882e-02   1.4189039e-02   8.3591398e-03   1.1098630e+00   4.7216432e+01
   3.9707558e-02   2.2066100e-02   1.5083442e-02   8.2080220e-03   1.1174026e+00   4.2080518e+01
   4.0058100e-02   1.9924392e-02   1.5929734e-02   8.1209330e-03   1.1350148e+00   3.6611477e+01
   4.0447408e-02   1.7974967e-02   1.6718815e-02   8.0940028e-03   1.1294636e+00   3.3475909e+01
   4.0883500e-02   1.6250201e-02   1.7442905e-02   8.1250848e-03   1.1238624e+00   3.0765157e+01
   4.1350406e-02   1.4762562e-02   1.8086025e-02   8.2141866e-03   1.1231851e+00   2.7492378e+01
   4.1815024e-02   1.3508252e-02   1.8621546e-02   8.3649460e-03   1.1372931e+00   2.4218120e+01
   4.2233552e-02   1.2477889e-02   1.9018482e-02   8.5832912e-03   1.1217989e+00   2.1282622e+01
   4.2542962e-02   1.1659986e-02   1.9242985e-02   8.8761002e-03   1.1212633e+00   1.8616731e+01
   4.2685502e-02   1.1036995e-02   1.9256189e-02   9.2494066e-03   1.1245400e+00   1.5999266e+01
   4.2597568e-02   1.0588972e-02   1.9023187e-02   9.7133950e-03   1.1109009e+00   1.3893945e+01
   4.2171910e-02   1.0295929e-02   1.8518801e-02   1.0285826e-02   1.1152708e+00   1.2496445e+01
   4.1320836e-02   1.0137641e-02   1.7735465e-02   1.0985076e-02   1.1087312e+00   1.1069279e+01
   4.0049568e-02   1.0089526e-02   1.6703297e-02   1.1828272e-02   1.1196324e+00   9.5893929e+00
   3.8406424e-02   1.0121307e-02   1.5490640e-02   1.2833523e-02   1.1293249e+00   8.3452426e+00
   3.6464466e-02   1.0202551e-02   1.4176567e-02   1.4019752e-02   1.1276574e+00   7.3636666e+00
   3.4347594e-02   1.0306702e-02   1.2828078e-02   1.5402157e-02   1.1336418e+00   6.2625275e+00
   3.2176742e-02   1.0412739e-02   1.1499921e-02   1.6987995e-02   1.1314709e+00   5.1392090e+00
   3.0047188e-02   1.0503445e-02   1.0237702e-02   1.8775986e-02   1.1360241e+00   4.9156453e+00
   2.8049934e-02   1.0559133e-02   9.0762084e-03   2.0754400e-02   1.1251956e+00   4.5907769e+00
   2.6261734e-02   1.0564627e-02   8.0401420e-03   2.2904174e-02   1.1152842e+00   3.8268731e+00
   2.4734016e-02   1.0524011e-02   7.1448606e-03   2.5202220e-02   1.1258818e+00   3.3192861e+00
   2.3493838e-02   1.0448320e-02   6.3981826e-03   2.7622242e-02   1.1096474e+00   2.5000803e+00
   2.2553600e-02   1.0344612e-02   5.8020354e-03   3.0131958e-02   1.1111919e+00   1.8959576e+00
   2.1926102e-02   1.0225312e-02   5.3528014e-03   3.2683572e-02   1.1274112e+00   1.7665048e+00
   2.1629890e-02   1.0105856e-02   5.0444068e-03   3.5208538e-02   1.1121039e+00   1.3487827e+00
   2.1678642e-02   1.0004051e-02   4.8695246e-03   3.7629010e-02   1.1218093e+00   1.1073350e+00
   2.2078660e-02   9.9472044e-03   4.8180130e-03   3.9883956e-02   1.1172523e+00   1.1322004e+00
   2.2827056e-02   9.9641886e-03   4.8774000e-03   4.1931314e-02   1.1162308e+00   9.5706393e-01
   2.3906178e-02   1.0075612e-02   5.0335896e-03   4.3734506e-02   1.1185786e+00   8.6970291e-01
   2.5294822e-02   1.0291893e-02   5.2716724e-03   4.5263304e-02   1.0979578e+00   8.8566175e-01
   2.6973598e-02   1.0611287e-02   5.5758858e-03   4.6488824e-02   1.1180354e+00   8.5737778e-01
   2.8915042e-02   1.1020788e-02   5.9288574e-03   4.7382454e-02   1.1109312e+00   8.5300105e-01
   3.1074500e-02   1.1499612e-02   6.3131894e-03   4.7922638e-02   1.1111411e+00   8.5680253e-01
   3.3416678e-02   1.2022706e-02   6.7159244e-03   4.8084720e-02   1.1088011e+00   8.9330569e-01
   3.5944374e-02   1.2559020e-02   7.1343650e-03   4.7842538e-02   1.0969853e+00   8.7698188e-01
   3.8658328e-02   1.3066353e-02   7.5756676e-03   4.7179166e-02   1.1135395e+00   8.5083120e-01
   4.1525212e-02   1.3495370e-02   8.0501912e-03   4.6083858e-02   1.0960810e+00   8.9323217e-01
   4.4489684e-02   1.3800673e-02   8.5674396e-03   4.4572132e-02   1.1193161e+00   8.7654016e-01
   4.7486824e-02   1.3945346e-02   9.1353512e-03   4.2695418e-02   1.1095730e+00   8.3141027e-01
   5.0485706e-02   1.3891763e-02   9.7626890e-03   4.0530886e-02   1.0958810e+00   8.1623691e-01
   5.3507850e-02   1.3607658e-02   1.0458555e-02   3.8168302e-02   1.0897633e+00   8.5021148e-01
   5.6569690e-02   1.3094273e-02   1.1224823e-02   3.5681358e-02   1.0855204e+00   8.7098177e-01
   5.9649870e-02   1.2385212e-02   1.2058644e-02   3.3130530e-02   1.1229418e+00   8.1820196e-01
   6.2745608e-02   1.1537731e-02   1.2959871e-02   3.0582766e-02   1.0712193e+00   8.1827944e-01
   6.5907476e-02   1.0645405e-02   1.3928658e-02   2.8104606e-02   1.1295685e+00   8.3705598e-01
   6.9182570e-02   9.8300148e-03   1.4967261e-02   2.5751154e-02   1.0899143e+00   8.3072650e-01
   7.2590448e-02   9.2194136e-03   1.6082404e-02   2.3562518e-02   1.0993698e+00   8.1614032e-01
   7.6130446e-02   8.9427982e-03   1.7283716e-02   2.1566538e-02   1.1270032e+00   7.7854410e-01
   7.9747320e-02   9.1434302e-03   1.8579664e-02   1.9791947e-02   1.0169229e+00   7.8308203e-01
   8.3331822e-02   9.9817652e-03   1.9970029e-02   1.8267957e-02   1.1979971e+00   7.8640796e-01
   8.6743032e-02   1.1622700e-02   2.1441422e-02   1.7011841e-02   1.0090840e+00   8.0761570e-01
   8.9783806e-02   1.4236839e-02   2.2969150e-02   1.6028392e-02   1.1093068e+00   8.4079185e-01
   9.2254212e-02   1.8000988e-02   2.4533686e-02   1.5311270e-02   9.8093057e-01   8.3315552e-01
   9.4037588e-02   2.3089390e-02   2.6124646e-02   1.4845862e-02   8.1134949e-01   8.5321694e-01
   9.5042430e-02   2.9679550e-02   2.7734846e-02   1.4612657e-02   1.1195945e+00   8.7054110e-01
   9.5189404e-02   3.7947458e-02   2.9358788e-02   1.4585053e-02   3.3536763e-01   8.7493001e-01
   9.4422156e-02   4.8042972e-02   3.0973088e-02   1.4733011e-02   2.2028846e+00   8.7372508e-01
   9.2706404e-02   6.0087504e-02   3.2528994e-02   1.5025588e-02   1.0188279e+01   9.1081305e-01
   9.0146514e-02   7.4186778e-02   3.3968218e-02   1.5429234e-02   3.1421028e+01   7.9122856e-01
   8.6925504e-02   9.0428734e-02   3.5242568e-02   1.5913012e-02   6.1245609e+01   4.8450132e-01
   8.3181204e-02   1.0883695e-01   3.6310750e-02   1.6451287e-02   8.1085697e+01   4.1725264e-01
   7.9019040e-02   1.2933391e-01   3.7124750e-02   1.7018182e-02   9.3773739e+01   4.3567821e-01
   7.4502618e-02   1.5177906e-01   3.7646522e-02   1.7582862e-02   1.0390484e+02   4.1172646e-01
   6.9677912e-02   1.7595835e-01   3.7852258e-02   1.8115387e-02   1.0945010e+02   4.4154441e-01
   6.4596864e-02   2.0153288e-01   3.7742098e-02   1.8590871e-02   1.1323524e+02   4.1516863e-01
   5.9320978e-02   2.2797950e-01   3.7355808e-02   1.8984527e-02   1.1513778e+02   4.1637738e-01
   5.3927928e-02   2.5460716e-01   3.6750104e-02   1.9277663e-02   1.1624180e+02   4.3708189e-01
   4.8511074e-02   2.8068744e-01   3.5981590e-02   1.9465208e-02   1.1674895e+02   4.3087811e-01
   4.3183170e-02   3.0542178e-01   3.5089078e-02   1.9557816e-02   1.1666637e+02   4.1726123e-01
   3.8047104e-02   3.2782322e-01   3.4094518e-02   1.9578387e-02   1.1653001e+02   4.0398186e-01
   3.3196494e-02   3.4671858e-01   3.3014698e-02   1.9547772e-02   1.1570501e+02   4.2726243e-01
   2.8723768e-02   3.6103776e-01   3.1849004e-02   1.9480559e-02   1.1477308e+02   4.3508561e-01
   2.4696658e-02   3.6991056e-01   3.0583948e-02   1.9389582e-02   1.1385965e+02   4.2056688e-01
   2.1155852e-02   3.7259884e-01   2.9205034e-02   1.9289790e-02   1.1307478e+02   4.1220943e-01
   1.8118664e-02   3.6912558e-01   2.7717636e-02   1.9203377e-02   1.1241436e+02   4.0970576e-01
   1.5583783e-02   3.6026232e-01   2.6147218e-02   1.9152299e-02   1.1182369e+02   4.4014284e-01
   1.3535552e-02   3.4680578e-01   2.4524854e-02   1.9150318e-02   1.1148773e+02   4.3554385e-01
   1.1945574e-02   3.2965788e-01   2.2897432e-02   1.9210802e-02   1.1105871e+02   4.3571757e-01
   1.0775674e-02   3.0990686e-01   2.1310530e-02   1.9345113e-02   1.1043097e+02   4.6738694e-01
   9.9776878e-03   2.8853176e-01   1.9795490e-02   1.9554893e-02   1.0985248e+02   4.3469362e-01
   9.4988410e-03   2.6632048e-01   1.8379635e-02   1.9839662e-02   1.0947842e+02   4.5281009e-01
   9.2819506e-03   2.4399470e-01   1.7086342e-02   2.0201534e-02   1.0893306e+02   4.2171067e-01
   9.2655712e-03   2.2224226e-01   1.5941263e-02   2.0639216e-02   1.0805371e+02   4.5649798e-01
   9.3869378e-03   2.0159450e-01   1.4974840e-02   2.1145220e-02   1.0699174e+02   6.7812302e-01
   9.5852208e-03   1.8235468e-01   1.4215243e-02   2.1706268e-02   1.0554817e+02   7.1346634e-01
   9.8061646e-03   1.6463147e-01   1.3681592e-02   2.2307010e-02   1.0417248e+02   7.2671792e-01
   9.9954478e-03   1.4847211e-01   1.3382945e-02   2.2932022e-02   1.0292883e+02   7.4935510e-01
   1.0106814e-02   1.3393299e-01   1.3320155e-02   2.3562198e-02   1.0150627e+02   7.0728828e-01
   1.0112707e-02   1.2101089e-01   1.3482986e-02   2.4178276e-02   1.0031879e+02   7.6629764e-01
   1.0001444e-02   1.0961758e-01   1.3851951e-02   2.4761230e-02   9.9014960e+01   7.4889271e-01
   9.7849464e-03   9.9649382e-02   1.4401256e-02   2.5280966e-02   9.7298327e+01   7.5035617e-01
   9.4922148e-03   9.1027490e-02   1.5098941e-02   2.5693602e-02   9.5310404e+01   8.4825544e-01
   9.1564318e-03   8.3649762e-02   1.5905171e-02   2.5953428e-02   9.3443360e+01   8.5510651e-01
   8.8120476e-03   7.7352716e-02   1.6772516e-02   2.6019810e-02   9.1800904e+01   8.3469766e-01
   8.4869702e-03   7.1931058e-02   1.7654752e-02   2.5856870e-02   8.9750435e+01   8.2033478e-01
   8.2006706e-03   6.7191626e-02   1.8518723e-02   2.5449626e-02   8.7430902e+01   8.0771529e-01
   7.9670388e-03   6.2988728e-02   1.9359681e-02   2.4823024e-02   8.4612575e+01   8.3613799e-01
   7.7918592e-03   5.9172970e-02   2.0191198e-02   2.4026060e-02   8.1462270e+01   8.5198092e-01
   7.6721866e-03   5.5583522e-02   2.1019840e-02   2.3104986e-02   7.8306733e+01   8.3602559e-01
   7.5999822e-03   5.2111800e-02   2.1845016e-02   2.2103250e-02   7.4818255e+01   8.1442753e-01
   7.5640646e-03   4.8688354e-02   2.2660200e-02   2.1061874e-02   7.1111873e+01   8.1181221e-01
   7.5560918e-03   4.5274790e-02   2.3448322e-02   2.0009954e-02   6.7137302e+01   8.2619912e-01
   7.5725940e-03   4.1881986e-02   2.4176386e-02   1.8968708e-02   6.3106993e+01   8.4199741e-01
   7.6066946e-03   3.8547126e-02   2.4805580e-02   1.7958906e-02   5.9452146e+01   8.3923221e-01
   7.6457682e-03   3.5311492e-02   2.5304604e-02   1.6996510e-02   5.6518553e+01   8.3631660e-01
   7.6753698e-03   3.2217798e-02   2.5633914e-02   1.6091016e-02   5.3122331e+01   8.5431471e-01
   7.6817110e-03   2.9314322e-02   2.5752650e-02   1.5253926e-02   4.9110914e+01   8.5482975e-01
   7.6570480e-03   2.6635628e-02   2.5645604e-02   1.4498799e-02   4.5813982e+01   8.6097278e-01
   7.6078382e-03   2.4206202e-02   2.5320338e-02   1.3833356e-02   4.1664722e+01   8.7686780e-01
   7.5475294e-03   2.2056016e-02   2.4790152e-02   1.3257051e-02   3.6763421e+01   8.7904991e-01
   7.4859300e-03   2.0203614e-02   2.4067704e-02   1.2763454e-02   3.2747878e+01   8.9499693e-01
   7.4331136e-03   1.8649426e-02   2.3165146e-02   1.2346937e-02   2.9343616e+01   9.3116476e-01
   7.3977530e-03   1.7378939e-02   2.2092574e-02   1.2004047e-02   2.6661973e+01   9.6362571e-01
   7.3806902e-03   1.6370379e-02   2.0870766e-02   1.1727624e-02   2.4105283e+01   9.6721537e-01
   7.3761600e-03   1.5601498e-02   1.9534868e-02   1.1509322e-02   2.1118644e+01   9.6666399e-01
   7.3758560e-03   1.5040129e-02   1.8117029e-02   1.1345186e-02   1.8130790e+01   9.7142348e-01
   7.3728602e-03   1.4646346e-02   1.6646690e-02   1.1233793e-02   1.5099378e+01   9.8114852e-01
   7.3669560e-03   1.4388488e-02   1.5156830e-02   1.1172835e-02   1.2730901e+01   9.9086980e-01
   7.3664782e-03   1.4237495e-02   1.3681382e-02   1.1157761e-02   1.1348178e+01   9.9188310e-01
   7.3851598e-03   1.4170671e-02   1.2255014e-02   1.1183043e-02   9.7824762e+00   9.9635031e-01
   7.4374970e-03   1.4190242e-02   1.0908600e-02   1.1242483e-02   8.3346371e+00   9.8888124e-01
   7.5321012e-03   1.4320438e-02   9.6644068e-03   1.1327625e-02   7.4409577e+00   9.7670719e-01
   7.6732892e-03   1.4600941e-02   8.5370436e-03   1.1426941e-02   6.5852034e+00   9.8521852e-01
   7.8650430e-03   1.5076011e-02   7.5335188e-03   1.1525777e-02   5.5360595e+00   9.8453375e-01
   8.1074740e-03   1.5781508e-02   6.6544382e-03   1.1608909e-02   4.5692308e+00   9.3902091e-01
   8.3973080e-03   1.6744643e-02   5.8969946e-03   1.1664788e-02   4.3144150e+00   9.1906565e-01
   8.7321702e-03   1.7992596e-02   5.2569782e-03   1.1693845e-02   4.1008485e+00   8.9731837e-01
   9.1123628e-03   1.9555896e-02   4.7291846e-03   1.1711960e-02   3.6501747e+00   8.5837006e-01
   9.5344102e-03   2.1459496e-02   4.3057244e-03   1.1739015e-02   3.3688874e+00   8.7741552e-01
   9.9882750e-03   2.3712580e-02   3.9757662e-03   1.1789941e-02   3.0765788e+00   8.6203921e-01
   1.0465159e-02   2.6301504e-02   3.7262526e-03   1.1874859e-02   2.9074833e+00   8.4062036e-01
   1.0958475e-02   2.9187816e-02   3.5429338e-03   1.1998721e-02   2.5534735e+00   8.5604181e-01
   1.1462052e-02   3.2315598e-02   3.4116942e-03   1.2161154e-02   2.0839494e+00   8.3263100e-01
   1.1966633e-02   3.5633160e-02   3.3196002e-03   1.2356667e-02   1.7255611e+00   7.9575167e-01
   1.2459491e-02   3.9090244e-02   3.2574054e-03   1.2575296e-02   1.2357606e+00   7.7218559e-01
   1.2928129e-02   4.2625068e-02   3.2197954e-03   1.2803784e-02   1.0865581e+00   7.9063046e-01
   1.3357770e-02   4.6175376e-02   3.2040642e-03   1.3024093e-02   1.1273086e+00   8.1577691e-01
   1.3739142e-02   4.9659248e-02   3.2095372e-03   1.3215024e-02   1.0809099e+00   7.8752061e-01
   1.4071829e-02   5.2956140e-02   3.2353214e-03   1.3356311e-02   1.1269403e+00   7.7663878e-01
   1.4348569e-02   5.5922144e-02   3.2797234e-03   1.3434720e-02   1.1174484e+00   7.7786185e-01
   1.4550082e-02   5.8431354e-02   3.3417554e-03   1.3449394e-02   1.1270998e+00   7.6001335e-01
   1.4664186e-02   6.0427942e-02   3.4204920e-03   1.3403267e-02   1.1277147e+00   6.9979998e-01
   1.4698278e-02   6.1923772e-02   3.5146594e-03   1.3299714e-02   1.0876352e+00   5.2886637e-01
   1.4663126e-02   6.2979984e-02   3.6236000e-03   1.3148705e-02   1.0920916e+00   4.5066069e-01
   1.4563764e-02   6.3692514e-02   3.7454846e-03   1.2961712e-02   1.1119767e+00   4.5825398e-01
   1.4400305e-02   6.4144286e-02   3.8770906e-03   1.2746980e-02   1.1314001e+00   4.3233920e-01
   1.4168089e-02   6.4405876e-02   4.0174222e-03   1.2515525e-02   1.1159061e+00   4.6756167e-01
   1.3866483e-02   6.4569302e-02   4.1677770e-03   1.2284364e-02   1.1126133e+00   4.4195364e-01
   1.3499057e-02   6.4709272e-02   4.3284184e-03   1.2069259e-02   1.1012096e+00   4.3399241e-01
   1.3074110e-02   6.4851152e-02   4.4967880e-03   1.1880843e-02   1.0953364e+00   4.5179615e-01
   1.2603793e-02   6.4963988e-02   4.6697222e-03   1.1728593e-02   1.1090693e+00   4.2722667e-01
   1.2095009e-02   6.4949382e-02   4.8450718e-03   1.1622550e-02   1.0912676e+00   4.3597993e-01
   1.1546709e-02   6.4700576e-02   5.0202688e-03   1.1571787e-02   1.1090502e+00   4.2214743e-01
   1.0952806e-02   6.4137070e-02   5.1934634e-03   1.1581989e-02   1.1149653e+00   4.6532818e-01
   1.0314934e-02   6.3233360e-02   5.3627276e-03   1.1655489e-02   1.0917443e+00   4.2591925e-01
   9.6424812e-03   6.2058870e-02   5.5236130e-03   1.1792795e-02   1.0941996e+00   4.4541361e-01
   8.9410188e-03   6.0699064e-02   5.6700888e-03   1.1991807e-02   1.0993691e+00   4.6967355e-01
   8.2195506e-03   5.9201556e-02   5.7946856e-03   1.2246600e-02   1.1064131e+00   4.0029841e-01
   7.4970896e-03   5.7603652e-02   5.8897128e-03   1.2546628e-02   1.1045694e+00   4.8957039e-01
   6.8003814e-03   5.5937238e-02   5.9493846e-03   1.2877119e-02   1.0970198e+00   3.7398417e-01
   6.1598582e-03   5.4195408e-02   5.9713882e-03   1.3220704e-02   1.0821486e+00   4.6930202e-01
   5.6054494e-03   5.2348690e-02   5.9599628e-03   1.3559819e-02   1.0872793e+00   3.7537715e-01
   5.1659780e-03   5.0406024e-02   5.9231026e-03   1.3878177e-02   1.0978217e+00   3.2427161e-01
   4.8656264e-03   4.8393850e-02   5.8657564e-03   1.4158427e-02   1.0851501e+00   4.1055252e-01
   4.7227696e-03   4.6357790e-02   5.7919842e-03   1.4387439e-02   1.0984719e+00   8.2287332e-02
   4.7513114e-03   4.4375958e-02   5.7092438e-03   1.4559575e-02   1.1008071e+00   9.8136196e-01
   4.9610666e-03   4.2507458e-02   5.6250384e-03   1.4666170e-02   1.0884031e+00   1.2962561e+00
   5.3591286e-03   4.0782538e-02   5.5453008e-03   1.4700089e-02   1.1034566e+00   7.7893088e+00
   5.9524240e-03   3.9215638e-02   5.4767288e-03   1.4667720e-02   1.1022458e+00   2.6179365e+01
   6.7482886e-03   3.7804718e-02   5.4255964e-03   1.4584619e-02   1.0917136e+00   4.3086942e+01
   7.7531340e-03   3.6531066e-02   5.3951100e-03   1.4470785e-02   1.0834932e+00   5.4691843e+01
   8.9796284e-03   3.5366190e-02   5.3866896e-03   1.4350029e-02   1.0658964e+00   6.6070222e+01
   1.0446150e-02   3.4271902e-02   5.4043012e-03   1.4246194e-02   1.0733081e+00   7.5250737e+01
   1.2164760e-02   3.3206530e-02   5.4563462e-03   1.4180104e-02   1.0953986e+00   8.1477784e+01
   1.4141781e-02   3.2138780e-02   5.5531752e-03   1.4166123e-02   1.0858119e+00   8.5693609e+01
   1.6381744e-02   3.1035810e-02   5.7033110e-03   1.4211614e-02   1.0903915e+00   8.8937255e+01
   1.8883869e-02   2.9880680e-02   5.9111876e-03   1.4321303e-02   1.1090801e+00   9.1414055e+01
   2.1634874e-02   2.8677942e-02   6.1776060e-03   1.4496251e-02   1.0857008e+00   9.3300022e+01
   2.4602124e-02   2.7432608e-02   6.5014934e-03   1.4730263e-02   1.0774451e+00   9.4806440e+01
   2.7731308e-02   2.6161318e-02   6.8802666e-03   1.5009413e-02   1.0882621e+00   9.5505338e+01
   3.0944446e-02   2.4870154e-02   7.3097836e-03   1.5320887e-02   1.1013276e+00   9.5887753e+01
   3.4137684e-02   2.3537570e-02   7.7836746e-03   1.5658658e-02   1.1033970e+00   9.6353062e+01
   3.7182600e-02   2.2149896e-02   8.2922236e-03   1.6018187e-02   1.0818247e+00   9.6980296e+01
   3.9942776e-02   2.0722804e-02   8.8226962e-03   1.6399045e-02   1.0933919e+00   9.7603715e+01
   4.2293730e-02   1.9305095e-02   9.3607898e-03   1.6806083e-02   1.1040541e+00   9.8036504e+01
   4.4131946e-02   1.7962116e-02   9.8905110e-03   1.7246849e-02   1.1005270e+00   9.8327285e+01
   4.5400042e-02   1.6748812e-02   1.0389802e-02   1.7727173e-02   1.1090978e+00   9.8454511e+01
   4.6087662e-02   1.5705665e-02   1.0835695e-02   1.8252103e-02   1.0844116e+00   9.8487846e+01
   4.6178908e-02   1.4860883e-02   1.1214382e-02   1.8835682e-02   1.0860420e+00   9.8581235e+01
   4.5674198e-02   1.4235980e-02   1.1519506e-02   1.9496584e-02   1.1156025e+00   9.8669910e+01
   4.4680730e-02   1.3847262e-02   1.1747134e-02   2.0252226e-02   1.1151343e+00   9.8486606e+01
   4.3379978e-02   1.3697272e-02   1.1891380e-02   2.1119510e-02   1.1127692e+00   9.8302217e+01
   4.1931108e-02   1.3778291e-02   1.1947550e-02   2.2121826e-02   1.1047117e+00   9.8037527e+01
   4.0451040e-02   1.4072111e-02   1.1916762e-02   2.3294076e-02   1.1145390e+00   9.7636530e+01
   3.9022178e-02   1.4545174e-02   1.1808220e-02   2.4669458e-02   1.1236350e+00   9.7426348e+01
   3.7710414e-02   1.5162487e-02   1.1640491e-02   2.6267932e-02   1.1112087e+00   9.7097047e+01
   3.6564688e-02   1.5893764e-02   1.1431862e-02   2.8091850e-02   1.1172619e+00   9.6710917e+01
   3.5616918e-02   1.6705305e-02   1.1196053e-02   3.0126474e-02   1.1145539e+00   9.6278109e+01
   3.4908984e-02   1.7566684e-02   1.0944378e-02   3.2354994e-02   1.0953929e+00   9.5804266e+01
   3.4472250e-02   1.8459419e-02   1.0686668e-02   3.4758196e-02   1.1026895e+00   9.5508935e+01
   3.4310398e-02   1.9365308e-02   1.0432121e-02   3.7298830e-02   1.1263237e+00   9.5165205e+01
   3.4409700e-02   2.0264678e-02   1.0187955e-02   3.9943084e-02   1.1254776e+00   9.4833545e+01
   3.4752212e-02   2.1149932e-02   9.9616246e-03   4.2668840e-02   1.1056183e+00   9.4345340e+01
   3.5315802e-02   2.2011690e-02   9.7596520e-03   4.5439678e-02   1.1046789e+00   9.3743379e+01
   3.6058186e-02   2.2820920e-02   9.5846244e-03   4.8216674e-02   1.1121526e+00   9.3321365e+01
   3.6925224e-02   2.3533422e-02   9.4365614e-03   5.0972106e-02   1.1165422e+00   9.2503160e+01
   3.7833684e-02   2.4096468e-02   9.3165734e-03   5.3667090e-02   1.1323384e+00   9.1517112e+01
   3.8689448e-02   2.4461852e-02   9.2307490e-03   5.6235120e-02   1.1180156e+00   9.0652929e+01
   3.9436220e-02   2.4603930e-02   9.1851446e-03   5.8606384e-02   1.1059533e+00   8.9282146e+01
   4.0047298e-02   2.4521728e-02   9.1809398e-03   6.0736340e-02   1.1206411e+00   8.7773196e+01
   4.0530454e-02   2.4227004e-02   9.2135288e-03   6.2580266e-02   1.1090087e+00   8.6526255e+01
   4.0911882e-02   2.3727344e-02   9.2717342e-03   6.4044084e-02   1.1141307e+00   8.5205044e+01
   4.1210820e-02   2.3029246e-02   9.3405930e-03   6.4976206e-02   1.1307557e+00   8.3407739e+01
   4.1443410e-02   2.2159246e-02   9.4022748e-03   6.5208616e-02   1.1212755e+00   8.1406610e+01
   4.1610400e-02   2.1144550e-02   9.4402428e-03   6.4624790e-02   1.1266865e+00   7.9602382e+01
   4.1700556e-02   2.0003578e-02   9.4447918e-03   6.3242052e-02   1.1302176e+00   7.7729124e+01
   4.1692874e-02   1.8769193e-02   9.4142886e-03   6.1195986e-02   1.1258442e+00   7.5542139e+01
   4.1561382e-02   1.7475838e-02   9.3514682e-03   5.8644206e-02   1.1265655e+00   7.3047508e+01
   4.1303040e-02   1.6153048e-02   9.2574712e-03   5.5745048e-02   1.1259742e+00   7.1093268e+01
   4.0928866e-02   1.4831817e-02   9.1352906e-03   5.2642266e-02   1.1191779e+00   6.9055485e+01
   4.0427844e-02   1.3537275e-02   8.9901062e-03   4.9436994e-02   1.1082241e+00   6.6533957e+01
   3.9762398e-02   1.2291846e-02   8.8212608e-03   4.6209280e-02   1.1308269e+00   6.4362554e+01
   3.8892824e-02   1.1112286e-02   8.6232308e-03   4.3022694e-02   1.1258358e+00   6.1827924e+01
   3.7798790e-02   1.0004482e-02   8.3901104e-03   3.9916390e-02   1.1088957e+00   5.9835260e+01
   3.6495238e-02   8.9724924e-03   8.1167400e-03   3.6927016e-02   1.1272858e+00   5.8243407e+01
   3.5029266e-02   8.0221020e-03   7.8060272e-03   3.4097718e-02   1.1229507e+00   5.5953094e+01
   3.3448256e-02   7.1566540e-03   7.4696402e-03   3.1480090e-02   1.1172259e+00   5.3864407e+01
   3.1787714e-02   6.3749284e-03   7.1178354e-03   2.9143098e-02   1.1171781e+00   5.1663210e+01
   3.0086156e-02   5.6712872e-03   6.7589162e-03   2.7154444e-02   1.1209255e+00   4.9379644e+01
   2.8393572e-02   5.0435940e-03   6.4018988e-03   2.5568436e-02   1.1121737e+00   4.7130243e+01
   2.6780932e-02   4.5001720e-03   6.0539140e-03   2.4432828e-02   1.1064717e+00   4.4738778e+01
   2.5328668e-02   4.0535766e-03   5.7198774e-03   2.3785466e-02   1.1210784e+00   4.1661824e+01
   2.4097376e-02   3.7128830e-03   5.4054498e-03   2.3649028e-02   1.1204934e+00   3.8020962e+01
   2.3123276e-02   3.4830786e-03   5.1161218e-03   2.4026514e-02   1.1162132e+00   3.5122698e+01
   2.2428790e-02   3.3666572e-03   4.8553700e-03   2.4910324e-02   1.1114431e+00   3.2114333e+01
   2.2029262e-02   3.3631922e-03   4.6276776e-03   2.6290466e-02   1.1216797e+00   2.9828351e+01
   2.1931760e-02   3.4681302e-03   4.4372730e-03   2.8142004e-02   1.1235957e+00   2.8034895e+01
   2.2137230e-02   3.6737524e-03   4.2872710e-03   3.0432622e-02   1.1205086e+00   2.5149009e+01
   2.2642548e-02   3.9708882e-03   4.1825610e-03   3.3139130e-02   1.1140289e+00   2.2801301e+01
   2.3431816e-02   4.3475854e-03   4.1283830e-03   3.6242048e-02   1.0980761e+00   2.0426815e+01
   2.4469436e-02   4.7867232e-03   4.1286012e-03   3.9722926e-02   1.1210704e+00   1.7833168e+01
   2.5710374e-02   5.2696660e-03   4.1847654e-03   4.3553236e-02   1.1208782e+00   1.5659893e+01
   2.7118872e-02   5.7807882e-03   4.2956474e-03   4.7679164e-02   1.1059232e+00   1.3456207e+01
   2.8654076e-02   6.3072676e-03   4.4594766e-03   5.2049240e-02   1.1211209e+00   1.1613722e+01
   3.0255920e-02   6.8401262e-03   4.6750594e-03   5.6626380e-02   1.1198816e+00   9.8645176e+00
   3.1866046e-02   7.3696922e-03   4.9404710e-03   6.1379410e-02   1.1161839e+00   8.3018998e+00
   3.3433886e-02   7.8804214e-03   5.2526260e-03   6.6316700e-02   1.1365270e+00   7.1481997e+00
   3.4934200e-02   8.3565256e-03   5.6075804e-03   7.1464002e-02   1.1274713e+00   6.2171919e+00
   3.6391530e-02   8.7829918e-03   6.0014124e-03   7.6835424e-02   1.1008329e+00   5.3600897e+00
   3.7850970e-02   9.1460432e-03   6.4285892e-03   8.2445922e-02   1.1251358e+00   4.5890931e+00
   3.9342308e-02   9.4323094e-03   6.8816720e-03   8.8277166e-02   1.1186625e+00   4.0873501e+00
   4.0882314e-02   9.6241496e-03   7.3560228e-03   9.4266488e-02   1.1218545e+00   3.6181034e+00
   4.2502166e-02   9.7112154e-03   7.8480668e-03   1.0030097e-01   1.1221471e+00   2.8851335e+00
   4.4267800e-02   9.6933366e-03   8.3560178e-03   1.0621824e-01   1.1062227e+00   2.1426230e+00
   4.6258356e-02   9.5677116e-03   8.8835796e-03   1.1180945e-01   1.1305541e+00   1.6092777e+00
   4.8527884e-02   9.3259412e-03   9.4387286e-03   1.1682219e-01   1.1007574e+00   1.2639595e+00
   5.1097344e-02   8.9674152e-03   1.0036127e-02   1.2099694e-01   1.1376566e+00   1.1364405e+00
   5.3948706e-02   8.5128854e-03   1.0692281e-02   1.2405911e-01   1.0957263e+00   1.0707494e+00
   5.7032420e-02   7.9983608e-03   1.1416714e-02   1.2573980e-01   1.1005712e+00   1.0427056e+00
   6.0303054e-02   7.4753252e-03   1.2214832e-02   1.2575993e-01   1.1524577e+00   1.0630284e+00
   6.3731734e-02   7.0110304e-03   1.3098275e-02   1.2390567e-01   1.0594225e+00   1.0373406e+00
   6.7317578e-02   6.6864546e-03   1.4082091e-02   1.2020362e-01   1.1525104e+00   1.0230610e+00
   7.1082358e-02   6.6058640e-03   1.5175735e-02   1.1484920e-01   1.0483983e+00   1.0473015e+00
   7.5037490e-02   6.8866912e-03   1.6392428e-02   1.0816315e-01   1.1297475e+00   1.0230194e+00
   7.9146022e-02   7.6525866e-03   1.7752757e-02   1.0056384e-01   1.1309315e+00   1.0153417e+00
   8.3299222e-02   9.0328806e-03   1.9278858e-02   9.2413190e-02   1.0035525e+00   9.7735865e-01
   8.7334986e-02   1.1151478e-02   2.0988604e-02   8.4011310e-02   1.2217613e+00   8.8044950e-01
   9.1016830e-02   1.4130754e-02   2.2889088e-02   7.5631134e-02   9.3289923e-01   8.9171469e-01
   9.4099464e-02   1.8091529e-02   2.4978034e-02   6.7505900e-02   1.1750549e+00   8.8553753e-01
   9.6486224e-02   2.3151070e-02   2.7239418e-02   5.9816276e-02   8.6755408e-01   8.6558817e-01
   9.8207254e-02   2.9429506e-02   2.9639176e-02   5.2680556e-02   9.1209528e-01   8.8907483e-01
   9.9335544e-02   3.7045974e-02   3.2125266e-02   4.6168610e-02   1.0751457e+00   8.7613803e-01
   9.9925710e-02   4.6109052e-02   3.4637530e-02   4.0318638e-02   2.1648217e-01   8.9018553e-01
   9.9964546e-02   5.6709474e-02   3.7115742e-02   3.5154898e-02   3.8708892e+00   8.8484330e-01
   9.9426522e-02   6.8916356e-02   3.9493558e-02   3.0678938e-02   1.3758916e+01   8.4672206e-01
   9.8284042e-02   8.2772328e-02   4.1706108e-02   2.6863254e-02   3.6534929e+01   8.5427837e-01
   9.6444780e-02   9.8295972e-02   4.3673136e-02   2.3663382e-02   6.4349360e+01   8.8302070e-01
   9.3816214e-02   1.1545631e-01   4.5294454e-02   2.1034154e-02   8.0606402e+01   8.7409038e-01
   9.0447958e-02   1.3415399e-01   4.6490518e-02   1.8939345e-02   9.2239456e+01   8.8608490e-01
   8.6491094e-02   1.5424380e-01   4.7206112e-02   1.7334862e-02   1.0062078e+02   8.8711611e-01
   8.2073782e-02   1.7549811e-01   4.7413420e-02   1.6171922e-02   1.0537263e+02   8.9029455e-01
   7.7317660e-02   1.9756954e-01   4.7101368e-02   1.5406774e-02   1.0977228e+02   8.7404558e-01
   7.2357046e-02   2.1995788e-01   4.6260280e-02   1.4992008e-02   1.1200546e+02   7.9405177e-01
   6.7309762e-02   2.4201030e-01   4.4944734e-02   1.4877465e-02   1.1375711e+02   8.8352016e-01
   6.2259388e-02   2.6303652e-01   4.3297800e-02   1.5022442e-02   1.1452627e+02   7.5325946e-01
   5.7245830e-02   2.8234060e-01   4.1491838e-02   1.5400831e-02   1.1454126e+02   4.1807761e-01
   5.2282018e-02   2.9910488e-01   3.9677016e-02   1.5987967e-02   1.1436992e+02   4.1756931e-01
   4.7376962e-02   3.1238600e-01   3.7964700e-02   1.6757103e-02   1.1372425e+02   4.2789118e-01
   4.2562544e-02   3.2142092e-01   3.6435032e-02   1.7680438e-02   1.1316949e+02   4.0293951e-01
   3.7904742e-02   3.2569138e-01   3.5141286e-02   1.8731063e-02   1.1241764e+02   4.4243249e-01
   3.3487678e-02   3.2489578e-01   3.4111646e-02   1.9893062e-02   1.1188276e+02   4.2182998e-01
   2.9381008e-02   3.1936344e-01   3.3353292e-02   2.1158138e-02   1.1133557e+02   4.2828629e-01
   2.5616604e-02   3.0981204e-01   3.2865552e-02   2.2517036e-02   1.1073520e+02   4.4057532e-01
   2.2209264e-02   2.9676526e-01   3.2644428e-02   2.3949568e-02   1.1002627e+02   4.0445457e-01
   1.9175269e-02   2.8077892e-01   3.2666694e-02   2.5428706e-02   1.0914818e+02   4.2742708e-01
   1.6531424e-02   2.6265626e-01   3.2902326e-02   2.6927152e-02   1.0861412e+02   4.5909734e-01
   1.4296198e-02   2.4321188e-01   3.3327160e-02   2.8407368e-02   1.0809557e+02   4.3316868e-01
   1.2480811e-02   2.2315602e-01   3.3921634e-02   2.9824238e-02   1.0741084e+02   4.6150841e-01
   1.1082602e-02   2.0319048e-01   3.4671188e-02   3.1129040e-02   1.0664180e+02   4.2587796e-01
   1.0086058e-02   1.8395085e-01   3.5560916e-02   3.2272144e-02   1.0583841e+02   5.3972661e-01
   9.4627330e-03   1.6588051e-01   3.6603734e-02   3.3194922e-02   1.0480735e+02   8.0723127e-01
   9.1730888e-03   1.4925204e-01   3.7846512e-02   3.3832994e-02   1.0345546e+02   8.5748774e-01
   9.1694400e-03   1.3419602e-01   3.9327430e-02   3.4156688e-02   1.0205629e+02   8.2015518e-01
   9.3985058e-03   1.2073199e-01   4.1050480e-02   3.4167094e-02   1.0049659e+02   7.2733214e-01
   9.8018018e-03   1.0884001e-01   4.2983884e-02   3.3885428e-02   9.9017157e+01   7.0257251e-01
   1.0319574e-02   9.8486974e-02   4.5066180e-02   3.3364506e-02   9.7682633e+01   7.4451644e-01
   1.0907570e-02   8.9581648e-02   4.7203104e-02   3.2662046e-02   9.6151768e+01   7.0807822e-01
   1.1544473e-02   8.1951840e-02   4.9265462e-02   3.1828728e-02   9.4526436e+01   7.2319543e-01
   1.2213153e-02   7.5407066e-02   5.1103242e-02   3.0909146e-02   9.2868809e+01   7.3410643e-01
   1.2894082e-02   6.9804210e-02   5.2552088e-02   2.9938200e-02   9.1319266e+01   7.6126952e-01
   1.3577106e-02   6.5033594e-02   5.3430140e-02   2.8944362e-02   8.9905294e+01   8.4278173e-01
   1.4258040e-02   6.0994038e-02   5.3578492e-02   2.7940492e-02   8.8142770e+01   8.7130665e-01
   1.4923969e-02   5.7610436e-02   5.2932106e-02   2.6926132e-02   8.5827364e+01   8.8420056e-01
   1.5547906e-02   5.4821722e-02   5.1550740e-02   2.5899144e-02   8.3395013e+01   9.1520551e-01
   1.6097861e-02   5.2551196e-02   4.9572880e-02   2.4854792e-02   8.0966158e+01   9.0273991e-01
   1.6545671e-02   5.0688432e-02   4.7135382e-02   2.3778840e-02   7.8608605e+01   8.7828199e-01
   1.6874658e-02   4.9096490e-02   4.4359064e-02   2.2658512e-02   7.6081438e+01   8.7806919e-01
   1.7080944e-02   4.7629428e-02   4.1363832e-02   2.1496904e-02   7.2951213e+01   8.5757856e-01
   1.7168400e-02   4.6141342e-02   3.8260734e-02   2.0305706e-02   6.9510029e+01   8.3801628e-01
   1.7151951e-02   4.4512402e-02   3.5150040e-02   1.9107290e-02   6.5866673e+01   8.3869802e-01
   1.7046881e-02   4.2654924e-02   3.2125012e-02   1.7930891e-02   6.2317911e+01   8.4814500e-01
   1.6857110e-02   4.0541978e-02   2.9272720e-02   1.6798024e-02   5.8940169e+01   8.5569985e-01
   1.6586780e-02   3.8205736e-02   2.6660918e-02   1.5724386e-02   5.5789699e+01   8.4392918e-01
   1.6250471e-02   3.5690844e-02   2.4327252e-02   1.4719609e-02   5.2344519e+01   8.6266882e-01
   1.5870584e-02   3.3078802e-02   2.2279140e-02   1.3788944e-02   4.8477647e+01   8.8399405e-01
   1.5470373e-02   3.0473810e-02   2.0498168e-02   1.2938061e-02   4.5375486e+01   8.6638096e-01
   1.5071525e-02   2.7955210e-02   1.8946493e-02   1.2173442e-02   4.1231195e+01   8.6858606e-01
   1.4691777e-02   2.5578070e-02   1.7570889e-02   1.1501241e-02   3.5576247e+01   8.7712206e-01
   1.4338763e-02   2.3375312e-02   1.6325007e-02   1.0923503e-02   3.1056947e+01   8.7499769e-01
   1.4009048e-02   2.1367346e-02   1.5187069e-02   1.0439560e-02   2.7998446e+01   8.7871911e-01
   1.3689934e-02   1.9571878e-02   1.4144828e-02   1.0045610e-02   2.5827694e+01   8.8766850e-01
   1.3366738e-02   1.8003129e-02   1.3182690e-02   9.7334762e-03   2.3580342e+01   8.8360578e-01
   1.3028698e-02   1.6665315e-02   1.2289355e-02   9.4927152e-03   2.0417176e+01   8.7280162e-01
   1.2665327e-02   1.5557686e-02   1.1459438e-02   9.3106398e-03   1.7508907e+01   8.7830847e-01
   1.2277317e-02   1.4682936e-02   1.0685790e-02   9.1752216e-03   1.5277813e+01   8.7174209e-01
   1.1880252e-02   1.4037010e-02   9.9636070e-03   9.0763068e-03   1.3519950e+01   8.9387514e-01
   1.1485980e-02   1.3602472e-02   9.2966248e-03   9.0050098e-03   1.2282658e+01   9.1517502e-01
   1.1102353e-02   1.3348924e-02   8.6926970e-03   8.9577490e-03   1.0480296e+01   8.9202810e-01
   1.0743984e-02   1.3240658e-02   8.1570550e-03   8.9371386e-03   8.8244538e+00   8.9523157e-01
   1.0429380e-02   1.3243034e-02   7.6923534e-03   8.9471418e-03   8.0404490e+00   8.8253228e-01
   1.0171768e-02   1.3318516e-02   7.3021006e-03   8.9916406e-03   7.2982199e+00   8.8218603e-01
   9.9785562e-03   1.3425245e-02   6.9910268e-03   9.0763900e-03   6.7246458e+00   9.0385689e-01
   9.8563736e-03   1.3518393e-02   6.7636536e-03   9.2070498e-03   6.7080147e+00   8.9372046e-01
   9.8115192e-03   1.3561609e-02   6.6209488e-03   9.3867524e-03   6.6770299e+00   8.8512366e-01
   9.8486718e-03   1.3540538e-02   6.5624250e-03   9.6160528e-03   6.0090805e+00   8.7646750e-01
   9.9663772e-03   1.3465015e-02   6.5897200e-03   9.8933520e-03   5.4256410e+00   8.9690522e-01
   1.0153874e-02   1.3359104e-02   6.7032070e-03   1.0214923e-02   4.9966329e+00   8.8421237e-01
   1.0396387e-02   1.3250589e-02   6.8996008e-03   1.0574887e-02   4.7844593e+00   8.6707765e-01
   1.0681271e-02   1.3171185e-02   7.1706198e-03   1.0967145e-02   4.8077261e+00   8.9892855e-01
   1.0997917e-02   1.3148504e-02   7.5028224e-03   1.1385512e-02   4.6876276e+00   8.7039986e-01
   1.1339519e-02   1.3202004e-02   7.8784802e-03   1.1822048e-02   4.4563842e+00   8.7764916e-01
   1.1702327e-02   1.3349136e-02   8.2768944e-03   1.2269018e-02   4.1172085e+00   8.9615609e-01
   1.2077534e-02   1.3604135e-02   8.6772280e-03   1.2723654e-02   4.1823236e+00   8.5293651e-01
   1.2454540e-02   1.3979389e-02   9.0601930e-03   1.3183190e-02   4.2171474e+00   8.6181768e-01
   1.2825615e-02   1.4486851e-02   9.4069632e-03   1.3642488e-02   4.0262754e+00   8.6437420e-01
   1.3182901e-02   1.5129993e-02   9.6944162e-03   1.4109056e-02   3.7962590e+00   8.3428964e-01
   1.3523413e-02   1.5902110e-02   9.9007168e-03   1.4600590e-02   3.3628704e+00   8.2425377e-01
   1.3852333e-02   1.6801960e-02   1.0015553e-02   1.5132381e-02   3.2467340e+00   8.0421029e-01
   1.4173199e-02   1.7834677e-02   1.0041656e-02   1.5718964e-02   3.1322192e+00   7.8604555e-01
   1.4477494e-02   1.9005939e-02   9.9946116e-03   1.6373150e-02   2.7194684e+00   7.7447374e-01
   1.4753235e-02   2.0331564e-02   9.8929468e-03   1.7105421e-02   2.2474016e+00   7.2077068e-01
   1.4997869e-02   2.1826446e-02   9.7485964e-03   1.7920345e-02   1.9265140e+00   7.1880715e-01
   1.5211371e-02   2.3488628e-02   9.5690870e-03   1.8811967e-02   1.7501280e+00   7.2983753e-01
   1.5389076e-02   2.5298214e-02   9.3578138e-03   1.9768709e-02   1.3148133e+00   5.4658148e-01
   1.5525622e-02   2.7229596e-02   9.1151054e-03   2.0777640e-02   1.0727894e+00   4.2516649e-01
   1.5615045e-02   2.9258794e-02   8.8397100e-03   2.1824600e-02   1.1296798e+00   4.7120438e-01
   1.5646143e-02   3.1344184e-02   8.5272702e-03   2.2889144e-02   1.0939849e+00   4.4611051e-01
   1.5602278e-02   3.3420350e-02   8.1771298e-03   2.3945706e-02   1.0966851e+00   4.4256686e-01
   1.5469127e-02   3.5392802e-02   7.7967020e-03   2.4975062e-02   1.0991221e+00   4.5036286e-01
   1.5244932e-02   3.7168564e-02   7.3954460e-03   2.5962660e-02   1.0834736e+00   4.3725074e-01
   1.4938415e-02   3.8706880e-02   6.9861178e-03   2.6885034e-02   1.0948076e+00   4.5631306e-01
   1.4556195e-02   3.9986840e-02   6.5856072e-03   2.7710406e-02   1.1097514e+00   4.2989725e-01
   1.4101095e-02   4.0990204e-02   6.2083392e-03   2.8416660e-02   1.0874782e+00   4.6325973e-01
   1.3578321e-02   4.1718656e-02   5.8642628e-03   2.8991980e-02   1.0915794e+00   4.5189737e-01
   1.2993492e-02   4.2176648e-02   5.5602512e-03   2.9421480e-02   1.1130207e+00   4.5051058e-01
   1.2354308e-02   4.2367446e-02   5.3028558e-03   2.9700322e-02   1.0760341e+00   4.5272244e-01
   1.1682667e-02   4.2311598e-02   5.0987594e-03   2.9840174e-02   1.1021210e+00   3.5643291e-01
   1.1014031e-02   4.2061942e-02   4.9528370e-03   2.9856514e-02   1.1062314e+00   3.7779667e-01
   1.0383113e-02   4.1691032e-02   4.8686674e-03   2.9775100e-02   1.0965543e+00   2.9406251e-01
   9.8161362e-03   4.1277730e-02   4.8478178e-03   2.9629298e-02   1.1206060e+00   7.3612743e-01
   9.3325874e-03   4.0893554e-02   4.8892830e-03   2.9443338e-02   1.0792927e+00   1.3785719e+00
   8.9458366e-03   4.0569186e-02   4.9898360e-03   2.9230546e-02   1.0818015e+00   4.9887426e+00
   8.6598744e-03   4.0298354e-02   5.1440758e-03   2.8990844e-02   1.1041236e+00   1.7363469e+01
   8.4736562e-03   4.0060934e-02   5.3448546e-03   2.8710318e-02   1.0940958e+00   3.2648140e+01
   8.3857056e-03   3.9827806e-02   5.5834840e-03   2.8366094e-02   1.0954149e+00   4.4166371e+01
   8.3929164e-03   3.9582384e-02   5.8542174e-03   2.7926394e-02   1.0908148e+00   5.5922183e+01
   8.4908422e-03   3.9323444e-02   6.1580116e-03   2.7368030e-02   1.0913508e+00   6.7967496e+01
   8.6786012e-03   3.9040972e-02   6.4992034e-03   2.6685912e-02   1.0766297e+00   7.7110071e+01
   8.9681158e-03   3.8734408e-02   6.8839854e-03   2.5880962e-02   1.0863602e+00   8.3143389e+01
   9.3819466e-03   3.8428650e-02   7.3204482e-03   2.4971424e-02   1.1060823e+00   8.6450204e+01
   9.9465502e-03   3.8137694e-02   7.8154928e-03   2.3994688e-02   1.0934641e+00   8.8285307e+01
   1.0694582e-02   3.7857948e-02   8.3763498e-03   2.2987976e-02   1.0934432e+00   8.9533307e+01
   1.1663416e-02   3.7602340e-02   9.0120178e-03   2.1992008e-02   1.0890607e+00   9.0335819e+01
   1.2885114e-02   3.7389334e-02   9.7282620e-03   2.1054938e-02   1.0963929e+00   9.0812717e+01
   1.4381978e-02   3.7217592e-02   1.0526854e-02   2.0218144e-02   1.0931694e+00   9.0938376e+01
   1.6170537e-02   3.7083786e-02   1.1405941e-02   1.9506790e-02   1.0888465e+00   9.0959761e+01
   1.8261368e-02   3.6983962e-02   1.2358350e-02   1.8930881e-02   1.1104925e+00   9.1206469e+01
   2.0652320e-02   3.6903020e-02   1.3371849e-02   1.8488753e-02   1.1056367e+00   9.1626822e+01
   2.3321358e-02   3.6837708e-02   1.4425661e-02   1.8179927e-02   1.1016986e+00   9.1954180e+01
   2.6227462e-02   3.6795960e-02   1.5489805e-02   1.8013904e-02   1.0834785e+00   9.2281409e+01
   2.9305206e-02   3.6779236e-02   1.6531244e-02   1.8000205e-02   1.0721387e+00   9.2549251e+01
   3.2463138e-02   3.6790166e-02   1.7516347e-02   1.8146244e-02   1.0834197e+00   9.2651933e+01
   3.5590058e-02   3.6831654e-02   1.8400381e-02   1.8461179e-02   1.0826780e+00   9.2815362e+01
   3.8564890e-02   3.6892370e-02   1.9126802e-02   1.8951587e-02   1.1038362e+00   9.2994369e+01
   4.1299078e-02   3.6958354e-02   1.9654424e-02   1.9619887e-02   1.1012623e+00   9.3167814e+01
   4.3736752e-02   3.7040622e-02   1.9971576e-02   2.0462792e-02   1.0900560e+00   9.3343488e+01
   4.5800978e-02   3.7155402e-02   2.0090934e-02   2.1468592e-02   1.1058384e+00   9.3471981e+01
   4.7374914e-02   3.7293436e-02   2.0038414e-02   2.2624926e-02   1.1063837e+00   9.3541907e+01
   4.8358582e-02   3.7443818e-02   1.9834900e-02   2.3927322e-02   1.1050697e+00   9.3381820e+01
   4.8765668e-02   3.7612414e-02   1.9492370e-02   2.5370114e-02   1.1059377e+00   9.3132014e+01
   4.8702428e-02   3.7808472e-02   1.9027231e-02   2.6937886e-02   1.1105469e+00   9.2842399e+01
   4.8264644e-02   3.8032142e-02   1.8476870e-02   2.8607534e-02   1.1112047e+00   9.2467615e+01
   4.7500506e-02   3.8268122e-02   1.7894172e-02   3.0353974e-02   1.1094284e+00   9.2121156e+01
   4.6451948e-02   3.8506360e-02   1.7331294e-02   3.2150314e-02   1.1166495e+00   9.1734908e+01
   4.5196766e-02   3.8753524e-02   1.6837244e-02   3.3953766e-02   1.1227510e+00   9.1485303e+01
   4.3812232e-02   3.8998508e-02   1.6453670e-02   3.5702242e-02   1.1076687e+00   9.1187615e+01
   4.2360674e-02   3.9201452e-02   1.6210437e-02   3.7319016e-02   1.1046889e+00   9.0848625e+01
   4.0908004e-02   3.9321488e-02   1.6123285e-02   3.8728564e-02   1.1224006e+00   9.0468942e+01
   3.9505500e-02   3.9326360e-02   1.6192259e-02   3.9866336e-02   1.0976786e+00   8.9760259e+01
   3.8171068e-02   3.9182516e-02   1.6403272e-02   4.0677982e-02   1.0964911e+00   8.9118081e+01
   3.6891808e-02   3.8846734e-02   1.6730431e-02   4.1167542e-02   1.1055057e+00   8.8110793e+01
   3.5643682e-02   3.8285430e-02   1.7140447e-02   4.1405964e-02   1.1012491e+00   8.6914951e+01
   3.4416254e-02   3.7498820e-02   1.7593652e-02   4.1485900e-02   1.1288833e+00   8.6040811e+01
   3.3243466e-02   3.6493048e-02   1.8051165e-02   4.1512874e-02   1.1218640e+00   8.4999438e+01
   3.2181386e-02   3.5271238e-02   1.8488007e-02   4.1580254e-02   1.1209815e+00   8.3586406e+01
   3.1278738e-02   3.3870202e-02   1.8898783e-02   4.1742418e-02   1.1211209e+00   8.1621917e+01
   3.0584946e-02   3.2352118e-02   1.9290414e-02   4.2019818e-02   1.0990499e+00   7.9713266e+01
   3.0121862e-02   3.0761394e-02   1.9661379e-02   4.2398478e-02   1.1051588e+00   7.7662532e+01
   2.9880060e-02   2.9117506e-02   1.9993666e-02   4.2830906e-02   1.1070547e+00   7.5252532e+01
   2.9833352e-02   2.7454742e-02   2.0262268e-02   4.3234762e-02   1.1179250e+00   7.3146652e+01
   2.9941226e-02   2.5830308e-02   2.0442996e-02   4.3498380e-02   1.1273353e+00   7.0833042e+01
   3.0160490e-02   2.4288558e-02   2.0509278e-02   4.3518372e-02   1.1167692e+00   6.8273881e+01
   3.0427682e-02   2.2846906e-02   2.0420314e-02   4.3218590e-02   1.1158754e+00   6.5715457e+01
   3.0659186e-02   2.1509026e-02   2.0145266e-02   4.2550990e-02   1.1186696e+00   6.3124283e+01
   3.0765570e-02   2.0283984e-02   1.9692726e-02   4.1503582e-02   1.1151965e+00   6.0795199e+01
   3.0683238e-02   1.9179153e-02   1.9084095e-02   4.0100636e-02   1.1204549e+00   5.8549999e+01
   3.0411576e-02   1.8187985e-02   1.8344552e-02   3.8410844e-02   1.1209900e+00   5.6024944e+01
   2.9964872e-02   1.7292853e-02   1.7514749e-02   3.6535954e-02   1.1138249e+00   5.3624848e+01
   2.9352718e-02   1.6475979e-02   1.6628580e-02   3.4591374e-02   1.1239895e+00   5.0949877e+01
   2.8607304e-02   1.5734827e-02   1.5709291e-02   3.2695264e-02   1.1159087e+00   4.8086407e+01
   2.7764514e-02   1.5071183e-02   1.4782510e-02   3.0945706e-02   1.1165740e+00   4.6527157e+01
   2.6851142e-02   1.4479441e-02   1.3869130e-02   2.9416836e-02   1.1225360e+00   4.4556241e+01
   2.5882674e-02   1.3956524e-02   1.2980641e-02   2.8166102e-02   1.1048319e+00   4.1116528e+01
   2.4870926e-02   1.3508067e-02   1.2123757e-02   2.7234932e-02   1.1152590e+00   3.8079556e+01
   2.3832338e-02   1.3143167e-02   1.1303046e-02   2.6646330e-02   1.1026170e+00   3.5491313e+01
   2.2785136e-02   1.2863512e-02   1.0524404e-02   2.6400854e-02   1.0913907e+00   3.3382445e+01
   2.1758672e-02   1.2664777e-02   9.7960408e-03   2.6478864e-02   1.1274141e+00   3.1923038e+01
   2.0784602e-02   1.2545437e-02   9.1216938e-03   2.6850370e-02   1.1334748e+00   3.0232356e+01
   1.9881167e-02   1.2504053e-02   8.5004906e-03   2.7483232e-02   1.1083896e+00   2.8308345e+01
   1.9052069e-02   1.2531708e-02   7.9332214e-03   2.8336974e-02   1.1001861e+00   2.6308678e+01
   1.8284025e-02   1.2607257e-02   7.4220004e-03   2.9371212e-02   1.1140743e+00   2.4344353e+01
   1.7558856e-02   1.2702437e-02   6.9677306e-03   3.0558250e-02   1.1024664e+00   2.2652597e+01
   1.6867857e-02   1.2797469e-02   6.5696294e-03   3.1869082e-02   1.1005061e+00   2.0903641e+01
   1.6204162e-02   1.2880790e-02   6.2288362e-03   3.3270356e-02   1.1301357e+00   1.8497950e+01
   1.5564316e-02   1.2931391e-02   5.9484872e-03   3.4723558e-02   1.1242186e+00   1.5379327e+01
   1.4962347e-02   1.2925302e-02   5.7280310e-03   3.6177594e-02   1.1206379e+00   1.3756100e+01
   1.4431075e-02   1.2854382e-02   5.5625038e-03   3.7589624e-02   1.1313165e+00   1.3067611e+01
   1.4020091e-02   1.2719434e-02   5.4466026e-03   3.8939956e-02   1.1252066e+00   1.1078363e+01
   1.3785283e-02   1.2531785e-02   5.3776496e-03   4.0208022e-02   1.1268689e+00   9.5749658e+00
   1.3773501e-02   1.2318839e-02   5.3530752e-03   4.1356828e-02   1.1107835e+00   8.5768193e+00
   1.4020011e-02   1.2105421e-02   5.3678698e-03   4.2339046e-02   1.1011163e+00   7.3037722e+00
   1.4548265e-02   1.1908627e-02   5.4143860e-03   4.3092594e-02   1.1064542e+00   5.9742550e+00
   1.5367046e-02   1.1744534e-02   5.4847766e-03   4.3552504e-02   1.1154543e+00   4.9880246e+00
   1.6471365e-02   1.1624965e-02   5.5759008e-03   4.3673184e-02   1.1177501e+00   4.7798810e+00
   1.7849245e-02   1.1550829e-02   5.6876242e-03   4.3438368e-02   1.0942629e+00   4.0553174e+00
   1.9481867e-02   1.1515234e-02   5.8210156e-03   4.2861742e-02   1.1170965e+00   3.3900697e+00
   2.1345984e-02   1.1513647e-02   5.9788784e-03   4.1956050e-02   1.1122761e+00   2.7191060e+00
   2.3427178e-02   1.1537170e-02   6.1636948e-03   4.0736498e-02   1.1083580e+00   1.8266697e+00
   2.5719294e-02   1.1568616e-02   6.3772782e-03   3.9260316e-02   1.0986795e+00   1.7078722e+00
   2.8225260e-02   1.1598228e-02   6.6201772e-03   3.7607006e-02   1.0971811e+00   1.4724131e+00
   3.0955442e-02   1.1626530e-02   6.8938944e-03   3.5843404e-02   1.1271220e+00   1.3310587e+00
   3.3903056e-02   1.1653281e-02   7.2047848e-03   3.4020938e-02   1.0650465e+00   1.2510907e+00
   3.7049230e-02   1.1682901e-02   7.5627824e-03   3.2183686e-02   1.1393100e+00   1.0469861e+00
   4.0390876e-02   1.1744950e-02   7.9788378e-03   3.0375974e-02   1.0912908e+00   1.1122476e+00
   4.3924964e-02   1.1897333e-02   8.4657146e-03   2.8631906e-02   1.0775971e+00   9.4607350e-01
   4.7616618e-02   1.2210083e-02   9.0400074e-03   2.6971770e-02   1.1406927e+00   8.8387929e-01
   5.1393698e-02   1.2773239e-02   9.7193662e-03   2.5409348e-02   1.0311334e+00   9.1309025e-01
   5.5162328e-02   1.3708750e-02   1.0516739e-02   2.3953494e-02   1.1786551e+00   9.0144429e-01
   5.8844714e-02   1.5146886e-02   1.1437354e-02   2.2616758e-02   1.0335554e+00   9.6682622e-01
   6.2385272e-02   1.7207760e-02   1.2479177e-02   2.1414216e-02   1.1453305e+00   8.9115470e-01
   6.5718216e-02   2.0003582e-02   1.3633888e-02   2.0352810e-02   1.1125587e+00   8.8455932e-01
   6.8763638e-02   2.3639804e-02   1.4889146e-02   1.9428484e-02   9.9041636e-01   8.8402498e-01
   7.1417460e-02   2.8207118e-02   1.6229086e-02   1.8629026e-02   1.2015480e+00   8.8557577e-01
   7.3566242e-02   3.3793500e-02   1.7633343e-02   1.7938815e-02   6.9877691e-01   9.0356590e-01
   7.5119034e-02   4.0508514e-02   1.9082620e-02   1.7338750e-02   1.2401877e+00   8.4531141e-01
   7.5970282e-02   4.8459918e-02   2.0562326e-02   1.6807117e-02   5.1900980e-01   8.7079567e-01
   7.6006956e-02   5.7726826e-02   2.2063340e-02   1.6326777e-02   1.2334586e+00   8.5058255e-01
   7.5173272e-02   6.8369670e-02   2.3579070e-02   1.5887458e-02   6.9693508e+00   8.9405900e-01
   7.3501166e-02   8.0456276e-02   2.5098300e-02   1.5482320e-02   1.9594929e+01   1.0065171e+00
   7.1105160e-02   9.4068266e-02   2.6609298e-02   1.5110456e-02   4.5219182e+01   1.0214276e+00
   6.8129902e-02   1.0926314e-01   2.8106376e-02   1.4778821e-02   6.8236882e+01   1.0308662e+00
   6.4702272e-02   1.2604722e-01   2.9587546e-02   1.4496277e-02   8.0684715e+01   9.1385124e-01
   6.0916572e-02   1.4439694e-01   3.1044082e-02   1.4268148e-02   9.2087660e+01   8.6421483e-01
   5.6851862e-02   1.6430063e-01   3.2448560e-02   1.4093422e-02   1.0069827e+02   8.7288198e-01
   5.2603306e-02   1.8570530e-01   3.3763904e-02   1.3965554e-02   1.0685598e+02   8.3494917e-01
   4.8267140e-02   2.0842832e-01   3.4971620e-02   1.3876933e-02   1.1059593e+02   8.6950655e-01
   4.3928392e-02   2.3215362e-01   3.6087910e-02   1.3820603e-02   1.1179374e+02   8.4959207e-01
   3.9664438e-02   2.5645148e-01   3.7132376e-02   1.3791667e-02   1.1235356e+02   8.8984423e-01
   3.5553580e-02   2.8079980e-01   3.8086500e-02   1.3789362e-02   1.1187303e+02   7.3108628e-01
   3.1690750e-02   3.0452076e-01   3.8908362e-02   1.3810858e-02   1.1129744e+02   4.3035541e-01
   2.8165226e-02   3.2671752e-01   3.9548314e-02   1.3847767e-02   1.1009461e+02   4.3035758e-01
   2.5041080e-02   3.4629294e-01   3.9952738e-02   1.3895058e-02   1.0825977e+02   4.2701099e-01
   2.2354100e-02   3.6216790e-01   4.0084274e-02   1.3949019e-02   1.0666223e+02   4.0114242e-01
   2.0111656e-02   3.7344310e-01   3.9921670e-02   1.3999014e-02   1.0502346e+02   4.3668198e-01
   1.8300173e-02   3.7929448e-01   3.9456852e-02   1.4033328e-02   1.0323473e+02   4.1766076e-01
   1.6885219e-02   3.7947642e-01   3.8682778e-02   1.4041210e-02   1.0193791e+02   4.2237949e-01
   1.5816920e-02   3.7455934e-01   3.7598164e-02   1.4009121e-02   1.0138646e+02   4.2440385e-01
   1.5039121e-02   3.6515014e-01   3.6235784e-02   1.3926109e-02   1.0086744e+02   4.1772451e-01
   1.4491804e-02   3.5172768e-01   3.4640548e-02   1.3796870e-02   1.0016091e+02   4.3741926e-01
   1.4111421e-02   3.3502590e-01   3.2840898e-02   1.3646914e-02   9.9362949e+01   4.2623623e-01
   1.3844026e-02   3.1590990e-01   3.0844592e-02   1.3516398e-02   9.8670483e+01   4.3464583e-01
   1.3645139e-02   2.9507068e-01   2.8660546e-02   1.3459028e-02   9.8159235e+01   4.4200329e-01
   1.3461836e-02   2.7309652e-01   2.6342248e-02   1.3541263e-02   9.7326825e+01   4.1148383e-01
   1.3246387e-02   2.5063672e-01   2.3978396e-02   1.3835401e-02   9.5917791e+01   4.5058278e-01
   1.2973993e-02   2.2829712e-01   2.1649330e-02   1.4413321e-02   9.4453057e+01   4.1382292e-01
   1.2643516e-02   2.0649918e-01   1.9415033e-02   1.5342436e-02   9.2890723e+01   5.3252971e-01
   1.2270411e-02   1.8549054e-01   1.7323210e-02   1.6685040e-02   9.1040046e+01   7.6439172e-01
   1.1868902e-02   1.6547439e-01   1.5410173e-02   1.8500331e-02   8.9319002e+01   6.8755917e-01
   1.1447918e-02   1.4666587e-01   1.3700084e-02   2.0840596e-02   8.7305248e+01   6.7902351e-01
   1.1018925e-02   1.2921814e-01   1.2210472e-02   2.3751980e-02   8.5322563e+01   7.0963985e-01
   1.0599014e-02   1.1318491e-01   1.0952935e-02   2.7282596e-02   8.3559909e+01   6.7260990e-01
   1.0206069e-02   9.8573728e-02   9.9305602e-03   3.1473666e-02   8.1208084e+01   7.0793573e-01
   9.8553608e-03   8.5401370e-02   9.1382596e-03   3.6348836e-02   7.8571942e+01   6.9232505e-01
   9.5571352e-03   7.3678942e-02   8.5637870e-03   4.1912020e-02   7.5261071e+01   6.9423060e-01
   9.3148586e-03   6.3364206e-02   8.1871100e-03   4.8144242e-02   7.1943909e+01   7.0012052e-01
   9.1332006e-03   5.4367464e-02   7.9805092e-03   5.4999970e-02   6.9410865e+01   7.7780862e-01
   9.0157348e-03   4.6600246e-02   7.9108272e-03   6.2396270e-02   6.6154630e+01   8.7826747e-01
   8.9609844e-03   3.9989930e-02   7.9409096e-03   7.0209382e-02   6.2217683e+01   8.8975997e-01
   8.9688274e-03   3.4468300e-02   8.0309964e-03   7.8277994e-02   5.8770197e+01   8.8872078e-01
   9.0369402e-03   2.9956746e-02   8.1402242e-03   8.6409222e-02   5.5534430e+01   8.7348700e-01
   9.1557544e-03   2.6371170e-02   8.2358648e-03   9.4369942e-02   5.1975820e+01   8.5771595e-01
   9.3133900e-03   2.3635750e-02   8.3000042e-03   1.0188110e-01   4.8627620e+01   8.1676578e-01
   9.4992732e-03   2.1664850e-02   8.3217804e-03   1.0864964e-01   4.4832147e+01   8.2006575e-01
   9.7021718e-03   2.0358364e-02   8.2961690e-03   1.1435595e-01   4.0723072e+01   8.2830733e-01
   9.9095854e-03   1.9612297e-02   8.2278360e-03   1.1861858e-01   3.6229367e+01   8.1712636e-01
   1.0107687e-02   1.9312047e-02   8.1250170e-03   1.2097874e-01   3.1180928e+01   8.4172142e-01
   1.0282334e-02   1.9333463e-02   7.9946222e-03   1.2100545e-01   2.8669248e+01   8.2279036e-01
   1.0418133e-02   1.9559488e-02   7.8430550e-03   1.1859979e-01   2.6755755e+01   8.3379918e-01
   1.0497576e-02   1.9891157e-02   7.6740232e-03   1.1408196e-01   2.3709310e+01   8.5824198e-01
   1.0514118e-02   2.0256968e-02   7.4858306e-03   1.0793842e-01   2.1979690e+01   8.6054225e-01
   1.0482151e-02   2.0613158e-02   7.2750752e-03   1.0063308e-01   1.9253291e+01   8.7363067e-01
   1.0426988e-02   2.0917086e-02   7.0431246e-03   9.2587794e-02   1.5762551e+01   8.6431450e-01
   1.0371391e-02   2.1127542e-02   6.7963588e-03   8.4188812e-02   1.3767561e+01   8.6838967e-01
   1.0331048e-02   2.1222226e-02   6.5436446e-03   7.5761958e-02   1.1847607e+01   8.7455769e-01
   1.0313553e-02   2.1183404e-02   6.2946040e-03   6.7552508e-02   1.0022939e+01   8.5976997e-01
   1.0316842e-02   2.0998988e-02   6.0561142e-03   5.9730746e-02   8.6124568e+00   8.5998605e-01
   1.0332911e-02   2.0673186e-02   5.8322352e-03   5.2412296e-02   7.5264734e+00   8.7110454e-01
   1.0356337e-02   2.0218232e-02   5.6261390e-03   4.5671154e-02   6.7991973e+00   8.6871275e-01
   1.0388617e-02   1.9658719e-02   5.4392920e-03   3.9546636e-02   5.8925308e+00   8.8431624e-01
   1.0433546e-02   1.9038728e-02   5.2696212e-03   3.4053866e-02   5.1623434e+00   9.0208116e-01
   1.0492011e-02   1.8414689e-02   5.1122172e-03   2.9189472e-02   4.2983724e+00   8.8713010e-01
   1.0562220e-02   1.7838638e-02   4.9632044e-03   2.4942192e-02   3.3975064e+00   8.8366257e-01
   1.0639235e-02   1.7348171e-02   4.8217928e-03   2.1296034e-02   3.2587173e+00   8.9331461e-01
   1.0715300e-02   1.6976502e-02   4.6904562e-03   1.8223134e-02   3.2198818e+00   8.9952522e-01
   1.0779133e-02   1.6752029e-02   4.5740072e-03   1.5684033e-02   2.9968039e+00   8.9327770e-01
   1.0821029e-02   1.6693150e-02   4.4770516e-03   1.3631531e-02   2.8765408e+00   8.8440153e-01
   1.0838744e-02   1.6812516e-02   4.4019896e-03   1.2018295e-02   2.6333691e+00   8.9298964e-01
   1.0830425e-02   1.7114103e-02   4.3483164e-03   1.0799268e-02   2.0762001e+00   8.8123713e-01
   1.0799515e-02   1.7585989e-02   4.3124928e-03   9.9274804e-03   1.5809177e+00   8.7594655e-01
   1.0761906e-02   1.8198220e-02   4.2888566e-03   9.3562966e-03   1.3266893e+00   8.9300349e-01
   1.0736413e-02   1.8924195e-02   4.2725032e-03   9.0408408e-03   1.1107877e+00   8.7891289e-01
   1.0737390e-02   1.9752107e-02   4.2592134e-03   8.9358104e-03   1.0931210e+00   8.7813153e-01
   1.0773385e-02   2.0679506e-02   4.2451052e-03   8.9981056e-03   1.1165391e+00   8.9175864e-01
   1.0852235e-02   2.1721230e-02   4.2293128e-03   9.1932416e-03   1.0825680e+00   8.7232829e-01
   1.0984547e-02   2.2894732e-02   4.2130466e-03   9.4956358e-03   1.1161993e+00   8.7433899e-01
   1.1178004e-02   2.4213728e-02   4.1981942e-03   9.8822616e-03   1.1034238e+00   8.8416127e-01
   1.1431299e-02   2.5692716e-02   4.1873248e-03   1.0331710e-02   1.0998355e+00   8.5232320e-01
   1.1734593e-02   2.7324288e-02   4.1834510e-03   1.0824060e-02   1.1114875e+00   8.3802411e-01
   1.2069725e-02   2.9079448e-02   4.1901050e-03   1.1339503e-02   1.0953618e+00   8.4112352e-01
   1.2409451e-02   3.0910844e-02   4.2098972e-03   1.1861845e-02   1.1015551e+00   8.2145735e-01
   1.2727195e-02   3.2745518e-02   4.2431090e-03   1.2375830e-02   1.1132903e+00   7.9386811e-01
   1.3003965e-02   3.4501194e-02   4.2889728e-03   1.2868534e-02   1.1000749e+00   7.5894576e-01
   1.3224437e-02   3.6095938e-02   4.3485474e-03   1.3339133e-02   1.0969306e+00   7.4664702e-01
   1.3373879e-02   3.7474788e-02   4.4233064e-03   1.3794302e-02   1.1009531e+00   7.3762723e-01
   1.3441959e-02   3.8652568e-02   4.5125964e-03   1.4238314e-02   1.0832941e+00   6.8401074e-01
   1.3427244e-02   3.9703412e-02   4.6143824e-03   1.4673002e-02   1.0994208e+00   6.6886658e-01
   1.3333606e-02   4.0699120e-02   4.7271712e-03   1.5106273e-02   1.1024661e+00   6.4831185e-01
   1.3169242e-02   4.1663904e-02   4.8506216e-03   1.5556877e-02   1.0876471e+00   5.2037844e-01
   1.2944398e-02   4.2597346e-02   4.9842658e-03   1.6048699e-02   1.1035658e+00   4.3698438e-01
   1.2669431e-02   4.3490472e-02   5.1298710e-03   1.6610245e-02   1.0869524e+00   4.4521599e-01
   1.2359797e-02   4.4309966e-02   5.2919498e-03   1.7272079e-02   1.0707183e+00   4.4133199e-01
   1.2029490e-02   4.5001594e-02   5.4739788e-03   1.8056815e-02   1.0860880e+00   4.1348683e-01
   1.1690170e-02   4.5497738e-02   5.6774854e-03   1.8976233e-02   1.0969508e+00   4.6152466e-01
   1.1357824e-02   4.5755206e-02   5.9030646e-03   2.0030794e-02   1.0986290e+00   4.3758937e-01
   1.1047429e-02   4.5781948e-02   6.1519712e-03   2.1209496e-02   1.0873071e+00   4.1529844e-01
   1.0772011e-02   4.5622634e-02   6.4251796e-03   2.2489632e-02   1.0931273e+00   4.7565731e-01
   1.0544411e-02   4.5341690e-02   6.7232972e-03   2.3837386e-02   1.1045033e+00   3.8501677e-01
   1.0373183e-02   4.4994360e-02   7.0476018e-03   2.5215760e-02   1.0995137e+00   4.7831846e-01
   1.0259734e-02   4.4609148e-02   7.3957488e-03   2.6579654e-02   1.0961066e+00   4.1316391e-01
   1.0201972e-02   4.4206224e-02   7.7603474e-03   2.7875434e-02   1.0874904e+00   4.1860314e-01
   1.0196749e-02   4.3814786e-02   8.1305074e-03   2.9062366e-02   1.0895583e+00   4.2777639e-01
   1.0236632e-02   4.3461838e-02   8.4928148e-03   3.0118448e-02   1.0989988e+00   2.6624198e-01
   1.0312710e-02   4.3164850e-02   8.8339520e-03   3.1042310e-02   1.0978812e+00   4.5252983e-01
   1.0414155e-02   4.2918530e-02   9.1372706e-03   3.1841472e-02   1.0962856e+00   6.0940479e-02
   1.0525608e-02   4.2690462e-02   9.3840410e-03   3.2503344e-02   1.1052523e+00   6.7336396e-01
   1.0630499e-02   4.2429648e-02   9.5602992e-03   3.3004154e-02   1.0923827e+00   1.1114399e+00
   1.0712566e-02   4.2067108e-02   9.6542298e-03   3.3329214e-02   1.0923922e+00   6.2717269e+00
   1.0766629e-02   4.1542498e-02   9.6621418e-03   3.3476924e-02   1.1106187e+00   2.4042889e+01
   1.0801166e-02   4.0789416e-02   9.5928696e-03   3.3454638e-02   1.0790607e+00   4.1625005e+01
   1.0831933e-02   3.9730942e-02   9.4564574e-03   3.3257346e-02   1.0712113e+00   5.3269527e+01
   1.0887856e-02   3.8337624e-02   9.2653880e-03   3.2868128e-02   1.0782580e+00   6.6148459e+01
   1.1002285e-02   3.6623430e-02   9.0381914e-03   3.2286508e-02   1.0844085e+00   7.8048205e+01
   1.1201458e-02   3.4644936e-02   8.7919338e-03   3.1530418e-02   1.0969284e+00   8.6938611e+01
   1.1505686e-02   3.2505262e-02   8.5395342e-03   3.0625802e-02   1.0865625e+00   9.2051636e+01
   1.1929307e-02   3.0310208e-02   8.2916856e-03   2.9611094e-02   1.1084663e+00   9.4136612e+01
   1.2490173e-02   2.8166708e-02   8.0594390e-03   2.8529522e-02   1.1004346e+00   9.5471021e+01
   1.3209398e-02   2.6182626e-02   7.8536884e-03   2.7415436e-02   1.0853557e+00   9.6100119e+01
   1.4100189e-02   2.4444922e-02   7.6810948e-03   2.6298584e-02   1.1043651e+00   9.6564629e+01
   1.5178287e-02   2.3017094e-02   7.5422978e-03   2.5211750e-02   1.0980002e+00   9.6741484e+01
   1.6466510e-02   2.1938788e-02   7.4322300e-03   2.4184602e-02   1.0938680e+00   9.6616047e+01
   1.7980508e-02   2.1229546e-02   7.3443446e-03   2.3232830e-02   1.0875317e+00   9.6637410e+01
   1.9723275e-02   2.0894582e-02   7.2748378e-03   2.2360586e-02   1.0970325e+00   9.6630176e+01
   2.1684428e-02   2.0921600e-02   7.2193000e-03   2.1567792e-02   1.0976233e+00   9.6565220e+01
   2.3838846e-02   2.1276998e-02   7.1729766e-03   2.0847774e-02   1.0801742e+00   9.6453062e+01
   2.6141860e-02   2.1907034e-02   7.1353668e-03   2.0186578e-02   1.1039227e+00   9.6336119e+01
   2.8526194e-02   2.2749864e-02   7.1057784e-03   1.9564309e-02   1.1122486e+00   9.6182292e+01
   3.0902074e-02   2.3751990e-02   7.0781444e-03   1.8962259e-02   1.1081324e+00   9.5999113e+01
   3.3159314e-02   2.4863138e-02   7.0419122e-03   1.8375635e-02   1.1197600e+00   9.5932432e+01
   3.5172948e-02   2.6031832e-02   6.9878958e-03   1.7805886e-02   1.1027591e+00   9.5950713e+01
   3.6801588e-02   2.7223648e-02   6.9146878e-03   1.7251403e-02   1.0996609e+00   9.6037290e+01
   3.7896982e-02   2.8416212e-02   6.8256834e-03   1.6718534e-02   1.1073717e+00   9.6250418e+01
   3.8311592e-02   2.9574762e-02   6.7237500e-03   1.6223453e-02   1.1057087e+00   9.6404113e+01
   3.7961958e-02   3.0676924e-02   6.6118792e-03   1.5781155e-02   1.1314525e+00   9.6454702e+01
   3.6936914e-02   3.1735810e-02   6.4976148e-03   1.5404520e-02   1.1259881e+00   9.6347594e+01
   3.5443512e-02   3.2760782e-02   6.3949268e-03   1.5111324e-02   1.1156776e+00   9.6017916e+01
   3.3684246e-02   3.3754474e-02   6.3195546e-03   1.4924975e-02   1.1160401e+00   9.5757998e+01
   3.1835626e-02   3.4728580e-02   6.2876902e-03   1.4867679e-02   1.1038727e+00   9.5445783e+01
   3.0046218e-02   3.5679892e-02   6.3186894e-03   1.4957275e-02   1.1076778e+00   9.4959372e+01
   2.8436488e-02   3.6588792e-02   6.4326088e-03   1.5212131e-02   1.0935611e+00   9.4507250e+01
   2.7102136e-02   3.7420584e-02   6.6492300e-03   1.5653184e-02   1.1070916e+00   9.4013465e+01
   2.6111266e-02   3.8147288e-02   6.9897488e-03   1.6297912e-02   1.1028766e+00   9.3491403e+01
   2.5507866e-02   3.8772178e-02   7.4740762e-03   1.7156565e-02   1.0837547e+00   9.2985411e+01
   2.5318156e-02   3.9292154e-02   8.1183698e-03   1.8234331e-02   1.1069849e+00   9.2461420e+01
   2.5568968e-02   3.9671534e-02   8.9353918e-03   1.9541164e-02   1.0896348e+00   9.1764921e+01
   2.6283192e-02   3.9855518e-02   9.9360780e-03   2.1102346e-02   1.1014601e+00   9.0647986e+01
   2.7463986e-02   3.9805558e-02   1.1127617e-02   2.2949118e-02   1.1214471e+00   8.9363769e+01
   2.9092728e-02   3.9497660e-02   1.2509695e-02   2.5101916e-02   1.1079552e+00   8.7990319e+01
   3.1128964e-02   3.8896292e-02   1.4078036e-02   2.7566440e-02   1.1148044e+00   8.6530090e+01
   3.3529634e-02   3.7981182e-02   1.5825381e-02   3.0329038e-02   1.1024755e+00   8.4936610e+01
   3.6248522e-02   3.6752396e-02   1.7735844e-02   3.3350132e-02   1.1053956e+00   8.2630628e+01
   3.9234196e-02   3.5215670e-02   1.9781270e-02   3.6562538e-02   1.1180908e+00   8.0090790e+01
   4.2444960e-02   3.3392030e-02   2.1921424e-02   3.9870792e-02   1.1103109e+00   7.7442713e+01
   4.5833938e-02   3.1333606e-02   2.4110334e-02   4.3163858e-02   1.1150754e+00   7.4513110e+01
   4.9346484e-02   2.9123740e-02   2.6297410e-02   4.6315820e-02   1.1152939e+00   7.2041290e+01
   5.2918856e-02   2.6843566e-02   2.8416260e-02   4.9185984e-02   1.1156276e+00   6.9232687e+01
   5.6470702e-02   2.4562136e-02   3.0380558e-02   5.1656014e-02   1.1194632e+00   6.5645748e+01
   5.9938506e-02   2.2345174e-02   3.2107572e-02   5.3640264e-02   1.1034231e+00   6.2254317e+01
   6.3283688e-02   2.0248646e-02   3.3536432e-02   5.5092778e-02   1.1057950e+00   5.8812702e+01
   6.6446748e-02   1.8310245e-02   3.4605544e-02   5.6011784e-02   1.1196071e+00   5.5438265e+01
   6.9359906e-02   1.6548944e-02   3.5247218e-02   5.6407802e-02   1.1114242e+00   5.2532435e+01
   7.1973484e-02   1.4973954e-02   3.5407514e-02   5.6327010e-02   1.1084904e+00   4.9077786e+01
   7.4198962e-02   1.3581536e-02   3.5058348e-02   5.5868618e-02   1.1130354e+00   4.5367936e+01
   7.5899680e-02   1.2360682e-02   3.4222182e-02   5.5157434e-02   1.1159039e+00   4.1941470e+01
   7.6896822e-02   1.1304645e-02   3.2960790e-02   5.4325974e-02   1.1170783e+00   3.8412293e+01
   7.7008288e-02   1.0407721e-02   3.1340112e-02   5.3478378e-02   1.1209615e+00   3.5488310e+01
   7.6196350e-02   9.6684688e-03   2.9432066e-02   5.2686350e-02   1.1088082e+00   3.2577703e+01
   7.4535704e-02   9.0891922e-03   2.7316016e-02   5.2011570e-02   1.1081800e+00   3.0129407e+01
   7.2084594e-02   8.6716610e-03   2.5065734e-02   5.1489264e-02   1.1195835e+00   2.8700461e+01
   6.8920072e-02   8.4117678e-03   2.2749080e-02   5.1113646e-02   1.1045799e+00   2.6060614e+01
   6.5174310e-02   8.2951994e-03   2.0434934e-02   5.0848134e-02   1.1114728e+00   2.3374016e+01
   6.1023310e-02   8.3009180e-03   1.8183007e-02   5.0620750e-02   1.1120782e+00   2.1224234e+01
   5.6666558e-02   8.4043352e-03   1.6034423e-02   5.0355788e-02   1.1192354e+00   1.8202223e+01
   5.2281180e-02   8.5855768e-03   1.4019381e-02   5.0019916e-02   1.1324115e+00   1.5187377e+01
   4.7995292e-02   8.8299542e-03   1.2162676e-02   4.9571452e-02   1.1148070e+00   1.3197019e+01
   4.3883374e-02   9.1245904e-03   1.0482690e-02   4.8962180e-02   1.1315814e+00   1.2065377e+01
   3.9993612e-02   9.4582546e-03   8.9891962e-03   4.8209038e-02   1.1273133e+00   1.0539903e+01
   3.6374164e-02   9.8140478e-03   7.6851642e-03   4.7361804e-02   1.1016971e+00   8.9573445e+00
   3.3065914e-02   1.0165581e-02   6.5696324e-03   4.6474030e-02   1.1105572e+00   7.5716781e+00
   3.0099720e-02   1.0480876e-02   5.6379060e-03   4.5625274e-02   1.1206167e+00   6.5762310e+00
   2.7498850e-02   1.0735496e-02   4.8818530e-03   4.4894746e-02   1.1145444e+00   5.9135345e+00
   2.5276144e-02   1.0910920e-02   4.2898208e-03   4.4332528e-02   1.1018731e+00   4.9817628e+00
   2.3429270e-02   1.0988939e-02   3.8468932e-03   4.3973974e-02   1.1123480e+00   4.6473272e+00
   2.1944900e-02   1.0968686e-02   3.5362600e-03   4.3847520e-02   1.1189052e+00   4.1634667e+00
   2.0811450e-02   1.0859906e-02   3.3425124e-03   4.3963020e-02   1.1283204e+00   3.3752475e+00
   2.0011726e-02   1.0674292e-02   3.2526752e-03   4.4305646e-02   1.1186651e+00   2.9389379e+00
   1.9521560e-02   1.0438626e-02   3.2545556e-03   4.4837068e-02   1.1034864e+00   2.1855938e+00
   1.9327943e-02   1.0184510e-02   3.3374264e-03   4.5495870e-02   1.1302796e+00   1.6727934e+00
   1.9420413e-02   9.9397140e-03   3.4919064e-03   4.6198584e-02   1.1128797e+00   1.5038027e+00
   1.9781291e-02   9.7296108e-03   3.7087842e-03   4.6848740e-02   1.1072790e+00   1.2246262e+00
   2.0392150e-02   9.5710436e-03   3.9778178e-03   4.7338798e-02   1.1304027e+00   1.1121360e+00
   2.1224646e-02   9.4742754e-03   4.2873620e-03   4.7587290e-02   1.1236095e+00   9.9116029e-01
   2.2237438e-02   9.4455058e-03   4.6272258e-03   4.7582404e-02   1.1073664e+00   9.2779036e-01
   2.3404328e-02   9.4872530e-03   4.9912996e-03   4.7333866e-02   1.1013893e+00   9.2170444e-01
   2.4742932e-02   9.5945364e-03   5.3749746e-03   4.6837388e-02   1.1208523e+00   8.8127209e-01
   2.6299504e-02   9.7521460e-03   5.7726086e-03   4.6090180e-02   1.1068092e+00   9.0267374e-01
   2.8112740e-02   9.9459086e-03   6.1817472e-03   4.5083538e-02   1.1146729e+00   9.0992524e-01
   3.0205846e-02   1.0170271e-02   6.6024712e-03   4.3812658e-02   1.0929111e+00   9.1983800e-01
   3.2591586e-02   1.0420394e-02   7.0365888e-03   4.2302526e-02   1.0951911e+00   8.9703053e-01
   3.5263038e-02   1.0693447e-02   7.4895290e-03   4.0609424e-02   1.1203570e+00   8.8383091e-01
   3.8187816e-02   1.1009967e-02   7.9656780e-03   3.8797940e-02   1.0991499e+00   8.8690253e-01
   4.1323282e-02   1.1407143e-02   8.4732746e-03   3.6929560e-02   1.1586714e+00   8.7985853e-01
   4.4621878e-02   1.1925966e-02   9.0288888e-03   3.5065478e-02   1.0652595e+00   8.7435418e-01
   4.8000798e-02   1.2631927e-02   9.6511658e-03   3.3252186e-02   1.1128300e+00   8.3583602e-01
   5.1346278e-02   1.3611852e-02   1.0356124e-02   3.1525542e-02   1.1149003e+00   8.3998467e-01
   5.4569214e-02   1.4950046e-02   1.1156644e-02   2.9918590e-02   1.0559634e+00   8.4385153e-01
   5.7605428e-02   1.6723707e-02   1.2065424e-02   2.8451518e-02   1.1685542e+00   8.3681682e-01
   6.0361250e-02   1.9008390e-02   1.3092164e-02   2.7130680e-02   1.0042212e+00   8.4839550e-01
   6.2713382e-02   2.1869578e-02   1.4240011e-02   2.5945858e-02   1.2015867e+00   8.1553554e-01
   6.4593494e-02   2.5366298e-02   1.5504236e-02   2.4880190e-02   1.0347258e+00   8.0176347e-01
   6.6004206e-02   2.9577580e-02   1.6870116e-02   2.3921324e-02   1.0791521e+00   8.1495589e-01
   6.6941706e-02   3.4593470e-02   1.8311315e-02   2.3051324e-02   1.0849669e+00   8.2230756e-01
   6.7404810e-02   4.0506574e-02   1.9790217e-02   2.2254026e-02   7.3237782e-01   8.3657327e-01
   6.7413662e-02   4.7424012e-02   2.1273824e-02   2.1531990e-02   1.2582925e+00   8.3380143e-01
   6.6998606e-02   5.5456180e-02   2.2750018e-02   2.0891806e-02   2.7881782e-01   8.4342239e-01
   6.6225566e-02   6.4714692e-02   2.4215426e-02   2.0330924e-02   2.4947613e+00   8.8047299e-01
   6.5176678e-02   7.5328060e-02   2.5651860e-02   1.9849512e-02   9.7616180e+00   8.8591869e-01
   6.3917612e-02   8.7437510e-02   2.7024954e-02   1.9446678e-02   2.5206875e+01   8.8416249e-01
   6.2477992e-02   1.0116488e-01   2.8302132e-02   1.9113779e-02   5.1259614e+01   9.1149549e-01
   6.0840698e-02   1.1657727e-01   2.9468454e-02   1.8847642e-02   6.9930673e+01   8.8243744e-01
   5.8953326e-02   1.3369042e-01   3.0521162e-02   1.8653291e-02   8.0189288e+01   9.0736367e-01
   5.6744354e-02   1.5249626e-01   3.1454218e-02   1.8534421e-02   9.0857531e+01   8.4267190e-01
   5.4157238e-02   1.7293111e-01   3.2256208e-02   1.8487309e-02   9.8456374e+01   5.0296152e-01
   5.1175134e-02   1.9480260e-01   3.2904582e-02   1.8501932e-02   1.0404299e+02   3.9631192e-01
   4.7819730e-02   2.1774184e-01   3.3368852e-02   1.8562909e-02   1.0734686e+02   4.4404094e-01
   4.4149862e-02   2.4124070e-01   3.3617818e-02   1.8651411e-02   1.0868077e+02   3.8883269e-01
   4.0263250e-02   2.6475162e-01   3.3619336e-02   1.8751370e-02   1.0952868e+02   4.4452020e-01
   3.6282162e-02   2.8764238e-01   3.3369620e-02   1.8845930e-02   1.0948787e+02   4.4781507e-01
   3.2325862e-02   3.0909356e-01   3.2905130e-02   1.8922130e-02   1.0903975e+02   4.0383393e-01
   2.8498050e-02   3.2808160e-01   3.2271912e-02   1.8978016e-02   1.0795530e+02   4.1586480e-01
   2.4887002e-02   3.4357884e-01   3.1500568e-02   1.9011238e-02   1.0672978e+02   4.1163542e-01
   2.1559490e-02   3.5476136e-01   3.0606916e-02   1.9015556e-02   1.0546622e+02   4.2813069e-01
   1.8559624e-02   3.6087548e-01   2.9604996e-02   1.8987463e-02   1.0432292e+02   4.2573925e-01
   1.5918326e-02   3.6162638e-01   2.8493168e-02   1.8926189e-02   1.0329571e+02   4.1787414e-01
   1.3653134e-02   3.5749898e-01   2.7259684e-02   1.8830803e-02   1.0192646e+02   4.2974248e-01
   1.1763156e-02   3.4905526e-01   2.5914476e-02   1.8700752e-02   1.0082619e+02   4.2508488e-01
   1.0233878e-02   3.3672432e-01   2.4482824e-02   1.8531530e-02   9.9797125e+01   4.2271672e-01
   9.0430822e-03   3.2116798e-01   2.2996516e-02   1.8314727e-02   9.8831840e+01   4.2661189e-01
   8.1627084e-03   3.0318066e-01   2.1495878e-02   1.8050384e-02   9.8259372e+01   4.2218722e-01
   7.5596678e-03   2.8343288e-01   2.0024658e-02   1.7746463e-02   9.7525401e+01   4.3491285e-01
   7.1942800e-03   2.6249892e-01   1.8624383e-02   1.7414744e-02   9.6646300e+01   4.6527719e-01
   7.0217782e-03   2.4099438e-01   1.7329734e-02   1.7070167e-02   9.5687152e+01   4.3964262e-01
   6.9976882e-03   2.1950184e-01   1.6172783e-02   1.6728691e-02   9.3985614e+01   4.5842570e-01
   7.0871972e-03   1.9844122e-01   1.5181943e-02   1.6410597e-02   9.1501919e+01   4.6451597e-01
   7.2697150e-03   1.7808153e-01   1.4378431e-02   1.6140040e-02   8.9342749e+01   4.7539913e-01
   7.5257816e-03   1.5864060e-01   1.3782289e-02   1.5946410e-02   8.7468144e+01   6.7384240e-01
   7.8387834e-03   1.4034229e-01   1.3412137e-02   1.5860716e-02   8.5051854e+01   7.2550664e-01
   8.2082194e-03   1.2334579e-01   1.3278698e-02   1.5908567e-02   8.2744844e+01   6.6058246e-01
   8.6394606e-03   1.0769984e-01   1.3380305e-02   1.6113344e-02   8.0627618e+01   6.6814600e-01
   9.1360402e-03   9.3399638e-02   1.3702286e-02   1.6494521e-02   7.8095456e+01   6.3089494e-01
   9.7009318e-03   8.0459870e-02   1.4222037e-02   1.7063680e-02   7.5648334e+01   6.6414183e-01
   1.0330104e-02   6.8909218e-02   1.4913287e-02   1.7824437e-02   7.3270050e+01   6.9381979e-01
   1.1012766e-02   5.8722106e-02   1.5741776e-02   1.8771447e-02   7.0433205e+01   7.3823915e-01
   1.1735557e-02   4.9833876e-02   1.6660245e-02   1.9889932e-02   6.7139095e+01   8.4202295e-01
   1.2479163e-02   4.2188842e-02   1.7612232e-02   2.1155528e-02   6.3498484e+01   8.4863349e-01
   1.3217447e-02   3.5732056e-02   1.8536765e-02   2.2535358e-02   6.0170889e+01   8.3382032e-01
   1.3928428e-02   3.0388448e-02   1.9375786e-02   2.3986182e-02   5.6735838e+01   8.4129280e-01
   1.4594936e-02   2.6051310e-02   2.0068968e-02   2.5453114e-02   5.3294819e+01   8.4955163e-01
   1.5196873e-02   2.2614186e-02   2.0547938e-02   2.6882128e-02   5.0791547e+01   8.5716607e-01
   1.5723992e-02   1.9995952e-02   2.0761530e-02   2.8224960e-02   4.7639915e+01   8.3917713e-01
   1.6174110e-02   1.8110146e-02   2.0683700e-02   2.9420490e-02   4.3407103e+01   8.4113958e-01
   1.6541915e-02   1.6846656e-02   2.0313446e-02   3.0398650e-02   3.9151646e+01   8.5415679e-01
   1.6825574e-02   1.6081670e-02   1.9687470e-02   3.1108018e-02   3.5032681e+01   8.3543261e-01
   1.7027692e-02   1.5697974e-02   1.8870484e-02   3.1525204e-02   3.1391841e+01   8.1562628e-01
   1.7155890e-02   1.5606763e-02   1.7936592e-02   3.1642458e-02   2.8407126e+01   8.0382558e-01
   1.7214618e-02   1.5738830e-02   1.6951187e-02   3.1440268e-02   2.5743237e+01   7.9515938e-01
   1.7201144e-02   1.6025032e-02   1.5968950e-02   3.0895822e-02   2.3135368e+01   7.8869765e-01
   1.7118807e-02   1.6408247e-02   1.5037185e-02   3.0025848e-02   2.0300908e+01   7.7737846e-01
   1.6982022e-02   1.6853329e-02   1.4187060e-02   2.8890342e-02   1.6745781e+01   7.9123746e-01
   1.6812211e-02   1.7326547e-02   1.3435096e-02   2.7569300e-02   1.3709174e+01   8.1228426e-01
   1.6628023e-02   1.7797625e-02   1.2785275e-02   2.6140562e-02   1.2569203e+01   8.2105077e-01
   1.6445779e-02   1.8260967e-02   1.2231839e-02   2.4662014e-02   1.0965553e+01   8.2840692e-01
   1.6282089e-02   1.8721390e-02   1.1765466e-02   2.3172576e-02   8.5649640e+00   8.2484935e-01
   1.6144987e-02   1.9177967e-02   1.1373101e-02   2.1704920e-02   7.3050918e+00   8.1803179e-01
   1.6042833e-02   1.9623748e-02   1.1040379e-02   2.0290810e-02   6.1348049e+00   8.1733974e-01
   1.5993825e-02   2.0047624e-02   1.0752458e-02   1.8954325e-02   5.1019240e+00   8.3553896e-01
   1.6010325e-02   2.0437748e-02   1.0493167e-02   1.7710360e-02   4.4166409e+00   8.6405762e-01
   1.6092917e-02   2.0774802e-02   1.0250500e-02   1.6571868e-02   3.8135128e+00   8.7052671e-01
   1.6234302e-02   2.1046400e-02   1.0018757e-02   1.5548516e-02   3.6138120e+00   8.4856309e-01
   1.6413085e-02   2.1262208e-02   9.7926732e-03   1.4642063e-02   3.0620713e+00   8.4918115e-01
   1.6600578e-02   2.1438394e-02   9.5629652e-03   1.3850830e-02   2.5594742e+00   8.5743555e-01
   1.6762317e-02   2.1602732e-02   9.3174350e-03   1.3170564e-02   2.3910607e+00   8.3189802e-01
   1.6847440e-02   2.1798768e-02   9.0427904e-03   1.2590287e-02   1.9792681e+00   8.5156512e-01
   1.6809658e-02   2.2062938e-02   8.7288344e-03   1.2095358e-02   1.4832355e+00   8.5227348e-01
   1.6627929e-02   2.2420734e-02   8.3736188e-03   1.1670770e-02   1.1167810e+00   8.2552902e-01
   1.6312540e-02   2.2888126e-02   7.9804524e-03   1.1302873e-02   1.0929419e+00   8.5432917e-01
   1.5906255e-02   2.3475754e-02   7.5560708e-03   1.0979002e-02   1.1331322e+00   8.4513951e-01
   1.5455089e-02   2.4209788e-02   7.1116478e-03   1.0684139e-02   1.0862274e+00   8.3887938e-01
   1.4990194e-02   2.5126008e-02   6.6605702e-03   1.0408284e-02   1.1155529e+00   8.4694534e-01
   1.4529825e-02   2.6256390e-02   6.2176606e-03   1.0153152e-02   1.1161516e+00   8.4046161e-01
   1.4081020e-02   2.7632600e-02   5.7960478e-03   9.9254430e-03   1.1099765e+00   8.5411074e-01
   1.3653152e-02   2.9281934e-02   5.4045292e-03   9.7313226e-03   1.1075819e+00   8.4326113e-01
   1.3263719e-02   3.1220782e-02   5.0488226e-03   9.5748376e-03   1.1208486e+00   8.4659981e-01
   1.2933895e-02   3.3444446e-02   4.7329558e-03   9.4573874e-03   1.1242730e+00   8.6503254e-01
   1.2682786e-02   3.5934764e-02   4.4607380e-03   9.3786564e-03   1.1107229e+00   8.5915098e-01
   1.2522065e-02   3.8673610e-02   4.2366276e-03   9.3371184e-03   1.1072333e+00   8.4047598e-01
   1.2455032e-02   4.1622712e-02   4.0661142e-03   9.3303486e-03   1.1039865e+00   8.2861001e-01
   1.2475061e-02   4.4714686e-02   3.9544316e-03   9.3555124e-03   1.1191909e+00   8.1261647e-01
   1.2565854e-02   4.7874614e-02   3.9049698e-03   9.4100792e-03   1.0983597e+00   8.1398027e-01
   1.2706648e-02   5.1025376e-02   3.9191828e-03   9.4909364e-03   1.0984460e+00   8.3465402e-01
   1.2879986e-02   5.4062458e-02   3.9968142e-03   9.5936976e-03   1.1180379e+00   8.1261643e-01
   1.3073050e-02   5.6863702e-02   4.1357196e-03   9.7135464e-03   1.1000406e+00   8.1707692e-01
   1.3271255e-02   5.9321584e-02   4.3320738e-03   9.8457734e-03   1.1168916e+00   8.1298981e-01
   1.3458952e-02   6.1342556e-02   4.5810834e-03   9.9846930e-03   1.1160320e+00   7.8085283e-01
   1.3624429e-02   6.2859208e-02   4.8760988e-03   1.0124428e-02   1.0936420e+00   7.7752367e-01
   1.3756186e-02   6.3815138e-02   5.2081370e-03   1.0261673e-02   1.1069965e+00   7.2376874e-01
   1.3836659e-02   6.4161792e-02   5.5657038e-03   1.0394673e-02   1.1148248e+00   5.4800571e-01
   1.3843182e-02   6.3898724e-02   5.9358314e-03   1.0523884e-02   1.1106443e+00   4.0795718e-01
   1.3757015e-02   6.3023324e-02   6.3068506e-03   1.0653449e-02   1.0995216e+00   4.5567853e-01
   1.3573378e-02   6.1515512e-02   6.6662718e-03   1.0787508e-02   1.1003903e+00   4.5237669e-01
   1.3300374e-02   5.9417376e-02   6.9990316e-03   1.0926547e-02   1.1031307e+00   4.4292028e-01
   1.2950415e-02   5.6829574e-02   7.2921838e-03   1.1071729e-02   1.0934759e+00   4.5648497e-01
   1.2542264e-02   5.3867992e-02   7.5365846e-03   1.1230305e-02   1.1007852e+00   4.1845780e-01
   1.2103961e-02   5.0657056e-02   7.7232344e-03   1.1411156e-02   1.0972079e+00   4.5464876e-01
   1.1662985e-02   4.7310330e-02   7.8452548e-03   1.1623052e-02   1.0945345e+00   3.9944262e-01
   1.1238749e-02   4.3924288e-02   7.9012806e-03   1.1875213e-02   1.1039911e+00   4.3414358e-01
   1.0840183e-02   4.0594056e-02   7.8903766e-03   1.2172994e-02   1.1048555e+00   4.3817642e-01
   1.0467194e-02   3.7403234e-02   7.8102156e-03   1.2516699e-02   1.0984268e+00   4.2327542e-01
   1.0113469e-02   3.4414912e-02   7.6627876e-03   1.2901403e-02   1.0817524e+00   4.8925405e-01
   9.7661702e-03   3.1672338e-02   7.4547848e-03   1.3317017e-02   1.0923088e+00   3.8796822e-01
   9.4115482e-03   2.9192356e-02   7.1950756e-03   1.3750562e-02   1.1103304e+00   4.9568168e-01
   9.0440046e-03   2.6965818e-02   6.8978490e-03   1.4185898e-02   1.1010796e+00   4.0530192e-01
   8.6681232e-03   2.4958584e-02   6.5812564e-03   1.4602144e-02   1.0890626e+00   4.5380338e-01
   8.2891354e-03   2.3128622e-02   6.2607608e-03   1.4979788e-02   1.0948018e+00   4.1135696e-01
   7.9102634e-03   2.1446112e-02   5.9484968e-03   1.5301797e-02   1.1108933e+00   2.8973787e-01
   7.5408110e-03   1.9886479e-02   5.6531400e-03   1.5550366e-02   1.0948661e+00   4.5907907e-01
   7.1927304e-03   1.8438408e-02   5.3810248e-03   1.5719027e-02   1.0840798e+00   2.1308588e-02
   6.8768698e-03   1.7108164e-02   5.1393636e-03   1.5813237e-02   1.1030637e+00   8.1742657e-01
   6.6071060e-03   1.5900746e-02   4.9337320e-03   1.5836740e-02   1.0905445e+00   1.0298096e+00
   6.4007164e-03   1.4820807e-02   4.7663496e-03   1.5789602e-02   1.0726099e+00   7.1727972e+00
   6.2783570e-03   1.3875478e-02   4.6364620e-03   1.5671865e-02   1.0965246e+00   2.5722035e+01
   6.2666312e-03   1.3077289e-02   4.5399952e-03   1.5492752e-02   1.1043036e+00   4.1833371e+01
   6.3959990e-03   1.2442867e-02   4.4718312e-03   1.5272673e-02   1.0741877e+00   5.3935059e+01
   6.6970570e-03   1.1980983e-02   4.4278286e-03   1.5030553e-02   1.0768553e+00   6.8640306e+01
   7.1993310e-03   1.1698472e-02   4.4043412e-03   1.4780975e-02   1.0914939e+00   7.9835321e+01
   7.9297230e-03   1.1609116e-02   4.3983458e-03   1.4542983e-02   1.0814856e+00   8.6721900e+01
   8.9183130e-03   1.1726875e-02   4.4104154e-03   1.4341171e-02   1.0918101e+00   9.0833130e+01
   1.0200620e-02   1.2053723e-02   4.4437202e-03   1.4197534e-02   1.0900262e+00   9.3366305e+01
   1.1810547e-02   1.2588335e-02   4.5018790e-03   1.4126270e-02   1.0731566e+00   9.5549506e+01
   1.3778253e-02   1.3335081e-02   4.5923496e-03   1.4137690e-02   1.0819258e+00   9.6815190e+01
   1.6124871e-02   1.4290847e-02   4.7259246e-03   1.4246877e-02   1.0877192e+00   9.7544155e+01
   1.8856818e-02   1.5436547e-02   4.9138812e-03   1.4471919e-02   1.0852932e+00   9.7596823e+01
   2.1964726e-02   1.6738986e-02   5.1664542e-03   1.4825449e-02   1.0847363e+00   9.7419357e+01
   2.5418386e-02   1.8165446e-02   5.4910544e-03   1.5315953e-02   1.0842833e+00   9.7209737e+01
   2.9161826e-02   1.9686920e-02   5.8930318e-03   1.5951250e-02   1.0789077e+00   9.7030958e+01
   3.3112398e-02   2.1264632e-02   6.3749098e-03   1.6736472e-02   1.0921714e+00   9.7007340e+01
   3.7156416e-02   2.2842550e-02   6.9343966e-03   1.7669836e-02   1.1106994e+00   9.6867389e+01
   4.1140148e-02   2.4347022e-02   7.5637958e-03   1.8741540e-02   1.0941982e+00   9.6784440e+01
   4.4879154e-02   2.5698584e-02   8.2486638e-03   1.9932805e-02   1.1061052e+00   9.6508839e+01
   4.8188054e-02   2.6823494e-02   8.9702288e-03   2.1216362e-02   1.1041163e+00   9.6394507e+01
   5.0901400e-02   2.7667964e-02   9.7085432e-03   2.2571506e-02   1.0858836e+00   9.6487973e+01
   5.2865526e-02   2.8199260e-02   1.0440886e-02   2.3987716e-02   1.1162720e+00   9.6424930e+01
   5.3948732e-02   2.8394542e-02   1.1146592e-02   2.5453108e-02   1.1165404e+00   9.6668837e+01
   5.4121238e-02   2.8248744e-02   1.1816280e-02   2.6962358e-02   1.1119337e+00   9.6918013e+01
   5.3483246e-02   2.7783742e-02   1.2451629e-02   2.8521248e-02   1.1179181e+00   9.6884203e+01
   5.2177068e-02   2.7048976e-02   1.3055516e-02   3.0130344e-02   1.1089866e+00   9.6866656e+01
   5.0310514e-02   2.6100712e-02   1.3623230e-02   3.1773882e-02   1.1153362e+00   9.6698347e+01
   4.7955726e-02   2.4991402e-02   1.4143306e-02   3.3427204e-02   1.1168723e+00   9.6382455e+01
   4.5212504e-02   2.3787408e-02   1.4607270e-02   3.5064602e-02   1.1116874e+00   9.6208038e+01
   4.2235218e-02   2.2560182e-02   1.5018236e-02   3.6651542e-02   1.1102350e+00   9.6043020e+01
   3.9174780e-02   2.1366544e-02   1.5385586e-02   3.8130464e-02   1.1028855e+00   9.5804888e+01
   3.6154602e-02   2.0239890e-02   1.5714574e-02   3.9418700e-02   1.0944839e+00   9.5631977e+01
   3.3283930e-02   1.9197867e-02   1.6000020e-02   4.0440324e-02   1.1008232e+00   9.5468067e+01
   3.0655704e-02   1.8261548e-02   1.6225150e-02   4.1141168e-02   1.1100326e+00   9.5218356e+01
   2.8341028e-02   1.7448265e-02   1.6364892e-02   4.1489728e-02   1.1142118e+00   9.4775582e+01
   2.6381110e-02   1.6761197e-02   1.6391090e-02   4.1510840e-02   1.1194829e+00   9.4107330e+01
   2.4791436e-02   1.6196589e-02   1.6279519e-02   4.1266538e-02   1.1174256e+00   9.3279459e+01
   2.3572234e-02   1.5750665e-02   1.6010732e-02   4.0821912e-02   1.1239652e+00   9.2275177e+01
   2.2714072e-02   1.5415593e-02   1.5582943e-02   4.0252330e-02   1.1141303e+00   9.1120617e+01
   2.2195952e-02   1.5180750e-02   1.5024433e-02   3.9619898e-02   1.0826415e+00   8.9853261e+01
   2.1984266e-02   1.5039553e-02   1.4374563e-02   3.8956662e-02   1.0948897e+00   8.8248241e+01
   2.2044532e-02   1.4978029e-02   1.3671715e-02   3.8278190e-02   1.1174060e+00   8.6411243e+01
   2.2350264e-02   1.4968645e-02   1.2952672e-02   3.7588880e-02   1.1145953e+00   8.4626107e+01
   2.2887648e-02   1.4979598e-02   1.2247826e-02   3.6874578e-02   1.1158322e+00   8.2489892e+01
   2.3641996e-02   1.4987367e-02   1.1582825e-02   3.6102686e-02   1.1131322e+00   8.0048526e+01
   2.4579638e-02   1.4981517e-02   1.0975583e-02   3.5247438e-02   1.1078785e+00   7.7416199e+01
   2.5648784e-02   1.4964754e-02   1.0433015e-02   3.4289524e-02   1.1172505e+00   7.4881873e+01
   2.6792202e-02   1.4953454e-02   9.9534794e-03   3.3202634e-02   1.1207259e+00   7.2844484e+01
   2.7970936e-02   1.4962297e-02   9.5300022e-03   3.1973354e-02   1.1179533e+00   7.0403899e+01
   2.9166702e-02   1.5001088e-02   9.1517952e-03   3.0600386e-02   1.1218504e+00   6.7666958e+01
   3.0365748e-02   1.5082644e-02   8.8058246e-03   2.9101232e-02   1.1041535e+00   6.4735859e+01
   3.1550452e-02   1.5211808e-02   8.4780786e-03   2.7533350e-02   1.1031665e+00   6.1795319e+01
   3.2699412e-02   1.5381750e-02   8.1518012e-03   2.5962892e-02   1.1165606e+00   5.9470806e+01
   3.3774496e-02   1.5575183e-02   7.8132158e-03   2.4439558e-02   1.1109129e+00   5.7102263e+01
   3.4709360e-02   1.5763460e-02   7.4560366e-03   2.3002024e-02   1.1219883e+00   5.5258874e+01
   3.5446026e-02   1.5913980e-02   7.0798648e-03   2.1678074e-02   1.1255663e+00   5.3135123e+01
   3.5971002e-02   1.5994993e-02   6.6916386e-03   2.0487142e-02   1.1208593e+00   5.0581452e+01
   3.6313970e-02   1.5986838e-02   6.3020290e-03   1.9440034e-02   1.1241355e+00   4.8515729e+01
   3.6511388e-02   1.5886180e-02   5.9193248e-03   1.8535743e-02   1.1256756e+00   4.6023289e+01
   3.6580384e-02   1.5702637e-02   5.5497126e-03   1.7765668e-02   1.1223864e+00   4.3662998e+01
   3.6532920e-02   1.5458265e-02   5.2010496e-03   1.7119930e-02   1.1181174e+00   4.0846686e+01
   3.6368474e-02   1.5172057e-02   4.8827268e-03   1.6592163e-02   1.1175583e+00   3.8160915e+01
   3.6071594e-02   1.4855918e-02   4.6021442e-03   1.6180267e-02   1.1109175e+00   3.6003450e+01
   3.5630486e-02   1.4519127e-02   4.3637578e-03   1.5883915e-02   1.1160677e+00   3.3803213e+01
   3.5044448e-02   1.4167259e-02   4.1685822e-03   1.5705585e-02   1.1251060e+00   3.2108758e+01
   3.4317016e-02   1.3804409e-02   4.0156036e-03   1.5650886e-02   1.1227731e+00   2.9760778e+01
   3.3446732e-02   1.3429288e-02   3.9040406e-03   1.5725102e-02   1.1149207e+00   2.7695101e+01
   3.2437634e-02   1.3037413e-02   3.8325896e-03   1.5930289e-02   1.1090289e+00   2.5527034e+01
   3.1304920e-02   1.2623854e-02   3.7986700e-03   1.6267628e-02   1.1129305e+00   2.3134582e+01
   3.0084276e-02   1.2178625e-02   3.7979280e-03   1.6739605e-02   1.1085712e+00   2.1453468e+01
   2.8841424e-02   1.1692286e-02   3.8252028e-03   1.7349681e-02   1.1127639e+00   1.9105379e+01
   2.7648380e-02   1.1167054e-02   3.8746048e-03   1.8102747e-02   1.1158564e+00   1.7266447e+01
   2.6560644e-02   1.0612673e-02   3.9389516e-03   1.9001192e-02   1.1186699e+00   1.5307647e+01
   2.5620706e-02   1.0036251e-02   4.0124380e-03   2.0042710e-02   1.1270415e+00   1.3364924e+01
   2.4857438e-02   9.4456284e-03   4.0908666e-03   2.1224352e-02   1.1226404e+00   1.2580099e+01
   2.4283768e-02   8.8542366e-03   4.1705268e-03   2.2548680e-02   1.1354234e+00   1.1141304e+01
   2.3918164e-02   8.2774560e-03   4.2481648e-03   2.4020086e-02   1.1230719e+00   9.8526798e+00
   2.3797452e-02   7.7244920e-03   4.3213604e-03   2.5636576e-02   1.1139856e+00   8.7300170e+00
   2.3958160e-02   7.1965026e-03   4.3899018e-03   2.7393394e-02   1.1241997e+00   7.4386418e+00
   2.4416786e-02   6.6968768e-03   4.4537706e-03   2.9279472e-02   1.1151288e+00   7.0583413e+00
   2.5168256e-02   6.2355380e-03   4.5113290e-03   3.1284198e-02   1.1214246e+00   7.0696218e+00
   2.6185320e-02   5.8213354e-03   4.5616992e-03   3.3415544e-02   1.1153253e+00   6.3884345e+00
   2.7419524e-02   5.4562878e-03   4.6081982e-03   3.5688090e-02   1.1322716e+00   5.0447029e+00
   2.8806108e-02   5.1383594e-03   4.6576400e-03   3.8102636e-02   1.1165353e+00   4.3672113e+00
   3.0268756e-02   4.8669794e-03   4.7166892e-03   4.0650516e-02   1.0984239e+00   4.0426496e+00
   3.1734020e-02   4.6424218e-03   4.7930140e-03   4.3340476e-02   1.1209809e+00   3.4549814e+00
   3.3132356e-02   4.4641870e-03   4.8956156e-03   4.6209058e-02   1.1034252e+00   3.2198853e+00
   3.4428914e-02   4.3303526e-03   5.0344090e-03   4.9299054e-02   1.1361617e+00   2.8587231e+00
   3.5665632e-02   4.2360060e-03   5.2222498e-03   5.2632788e-02   1.1160596e+00   2.0016985e+00
   3.6914452e-02   4.1751674e-03   5.4722054e-03   5.6240022e-02   1.1199661e+00   1.5051355e+00
   3.8222208e-02   4.1428926e-03   5.7958946e-03   6.0211356e-02   1.1363500e+00   1.3335061e+00
   3.9618024e-02   4.1408156e-03   6.2049566e-03   6.4667658e-02   1.1065633e+00   1.1502083e+00
   4.1139268e-02   4.1846060e-03   6.7110994e-03   6.9729666e-02   1.1334889e+00   1.1309196e+00
   4.2829962e-02   4.3058240e-03   7.3302322e-03   7.5533886e-02   1.0848605e+00   1.0918940e+00
   4.4725120e-02   4.5477752e-03   8.0862038e-03   8.2195412e-02   1.1328118e+00   1.0089255e+00
   4.6851322e-02   4.9549566e-03   9.0043440e-03   8.9762662e-02   1.0952696e+00   9.3866760e-01
   4.9244680e-02   5.5770498e-03   1.0107337e-02   9.8240090e-02   1.1199457e+00   9.3163999e-01
   5.1989414e-02   6.4775194e-03   1.1419950e-02   1.0760374e-01   1.1388904e+00   9.2534837e-01
   5.5178462e-02   7.7236750e-03   1.2966986e-02   1.1777056e-01   1.0591545e+00   8.9628694e-01
   5.8851328e-02   9.3795582e-03   1.4768001e-02   1.2856488e-01   1.1848672e+00   9.1113718e-01
   6.3014420e-02   1.1501609e-02   1.6833037e-02   1.3970951e-01   1.0142179e+00   8.8689597e-01
   6.7640506e-02   1.4142925e-02   1.9161704e-02   1.5087052e-01   1.1920490e+00   8.9243375e-01
   7.2656990e-02   1.7362702e-02   2.1748560e-02   1.6166077e-01   1.0595254e+00   8.9340048e-01
   7.7947206e-02   2.1227812e-02   2.4582302e-02   1.7160319e-01   1.0406307e+00   8.8771618e-01
   8.3369022e-02   2.5819758e-02   2.7654166e-02   1.8008202e-01   1.1513905e+00   8.9160029e-01
   8.8771056e-02   3.1228090e-02   3.0962864e-02   1.8639786e-01   6.9877761e-01   8.9024818e-01
   9.3937816e-02   3.7554646e-02   3.4495672e-02   1.8997019e-01   1.2944812e+00   9.1243966e-01
   9.8567638e-02   4.4925174e-02   3.8231060e-02   1.9034156e-01   2.9728844e-01   8.7235575e-01
   1.0229912e-01   5.3475736e-02   4.2154562e-02   1.8731257e-01   2.1445937e+00   9.3542256e-01
   1.0478603e-01   6.3334216e-02   4.6245966e-02   1.8116565e-01   9.0032325e+00   1.0401056e+00
   1.0580577e-01   7.4604654e-02   5.0456390e-02   1.7246348e-01   2.2130085e+01   1.0357354e+00
   1.0522787e-01   8.7389336e-02   5.4701382e-02   1.6187977e-01   4.6905838e+01   9.8801627e-01
   1.0302026e-01   1.0179067e-01   5.8860486e-02   1.5011377e-01   6.7666213e+01   8.9530184e-01
   9.9359784e-02   1.1785447e-01   6.2768632e-02   1.3775393e-01   7.9506598e+01   8.3925964e-01
   9.4549256e-02   1.3552743e-01   6.6222242e-02   1.2526569e-01   9.0292110e+01   8.4185025e-01
   8.8874894e-02   1.5463530e-01   6.9015342e-02   1.1302574e-01   9.7501770e+01   9.1171365e-01
   8.2589398e-02   1.7485996e-01   7.0975046e-02   1.0134801e-01   1.0218017e+02   9.1339627e-01
   7.5916716e-02   1.9573056e-01   7.1976136e-02   9.0460842e-02   1.0475735e+02   8.8070618e-01
   6.9049546e-02   2.1666348e-01   7.1936748e-02   8.0496746e-02   1.0611606e+02   7.2136416e-01
   6.2147548e-02   2.3700078e-01   7.0796828e-02   7.1516732e-02   1.0712412e+02   4.2727219e-01
   5.5342850e-02   2.5595118e-01   6.8586314e-02   6.3528002e-02   1.0721262e+02   4.0449670e-01
   4.8762366e-02   2.7259468e-01   6.5509878e-02   5.6503486e-02   1.0709474e+02   4.2986776e-01
   4.2537832e-02   2.8614358e-01   6.1848380e-02   5.0388824e-02   1.0630409e+02   3.9338800e-01
   3.6778026e-02   2.9596334e-01   5.7859876e-02   4.5108976e-02   1.0548737e+02   4.2645353e-01
   3.1545716e-02   3.0152956e-01   5.3772154e-02   4.0580956e-02   1.0483309e+02   4.2317239e-01
   2.6867972e-02   3.0284192e-01   4.9773928e-02   3.6727388e-02   1.0431988e+02   4.2627020e-01
   2.2747706e-02   3.0032428e-01   4.6021564e-02   3.3471730e-02   1.0396948e+02   4.3052053e-01
   1.9167554e-02   2.9433422e-01   4.2628262e-02   3.0731284e-02   1.0367838e+02   4.2623654e-01
   1.6088262e-02   2.8516552e-01   3.9658898e-02   2.8432442e-02   1.0378011e+02   4.3569390e-01
   1.3457316e-02   2.7323496e-01   3.7141918e-02   2.6514872e-02   1.0384799e+02   4.3094212e-01
   1.1230338e-02   2.5910178e-01   3.5067210e-02   2.4915972e-02   1.0409284e+02   4.4452128e-01
   9.3733014e-03   2.4329466e-01   3.3396228e-02   2.3576304e-02   1.0454680e+02   4.5118019e-01
   7.8523748e-03   2.2635528e-01   3.2075198e-02   2.2465336e-02   1.0490270e+02   4.4509243e-01
   6.6336362e-03   2.0893160e-01   3.1035892e-02   2.1576014e-02   1.0528142e+02   4.7159049e-01
   5.6812984e-03   1.9159520e-01   3.0196152e-02   2.0896822e-02   1.0562401e+02   4.3085627e-01
   4.9526542e-03   1.7473947e-01   2.9457732e-02   2.0400334e-02   1.0580120e+02   5.7640794e-01
   4.4053394e-03   1.5862327e-01   2.8724752e-02   2.0049578e-02   1.0557926e+02   8.5351225e-01
   4.0053568e-03   1.4345278e-01   2.7921122e-02   1.9810504e-02   1.0515123e+02   7.6867226e-01
   3.7286878e-03   1.2940437e-01   2.6986864e-02   1.9652477e-02   1.0462415e+02   7.0203601e-01
   3.5590068e-03   1.1656852e-01   2.5913912e-02   1.9542465e-02   1.0394826e+02   7.6809206e-01
   3.4798210e-03   1.0492350e-01   2.4743446e-02   1.9447256e-02   1.0335578e+02   6.9981727e-01
   3.4754328e-03   9.4389776e-02   2.3511718e-02   1.9346943e-02   1.0258945e+02   7.0288968e-01
   3.5350282e-03   8.4942428e-02   2.2252110e-02   1.9239185e-02   1.0174243e+02   7.1785246e-01
   3.6500786e-03   7.6611274e-02   2.1006628e-02   1.9124477e-02   1.0093994e+02   7.0168205e-01
   3.8115650e-03   6.9385714e-02   1.9818781e-02   1.9008238e-02   9.9978579e+01   7.1335609e-01
   4.0112754e-03   6.3219068e-02   1.8726450e-02   1.8901122e-02   9.8979880e+01   7.4518516e-01
   4.2433724e-03   5.8084586e-02   1.7752966e-02   1.8804915e-02   9.7885325e+01   8.3938932e-01
   4.5010980e-03   5.3959736e-02   1.6908099e-02   1.8714168e-02   9.6633161e+01   8.7866613e-01
   4.7774998e-03   5.0783604e-02   1.6192349e-02   1.8619284e-02   9.4991139e+01   8.5436238e-01
   5.0659754e-03   4.8443190e-02   1.5602132e-02   1.8506346e-02   9.3318445e+01   8.6432025e-01
   5.3574950e-03   4.6769718e-02   1.5130257e-02   1.8358401e-02   9.1712866e+01   8.8106150e-01
   5.6404266e-03   4.5562610e-02   1.4760293e-02   1.8156684e-02   8.9793838e+01   8.8216876e-01
   5.9027162e-03   4.4656072e-02   1.4468640e-02   1.7884758e-02   8.7665732e+01   8.8567597e-01
   6.1358426e-03   4.3930912e-02   1.4235501e-02   1.7527503e-02   8.5192514e+01   8.8553031e-01
   6.3333266e-03   4.3272584e-02   1.4045784e-02   1.7076200e-02   8.2749187e+01   8.8757183e-01
   6.4894670e-03   4.2577146e-02   1.3879908e-02   1.6539772e-02   8.0030839e+01   8.7893010e-01
   6.5996860e-03   4.1752646e-02   1.3714670e-02   1.5943806e-02   7.6748499e+01   8.7900023e-01
   6.6597970e-03   4.0731548e-02   1.3529715e-02   1.5320125e-02   7.3264304e+01   8.8808161e-01
   6.6735490e-03   3.9500224e-02   1.3309355e-02   1.4697215e-02   6.9354063e+01   8.3968589e-01
   6.6543662e-03   3.8060406e-02   1.3035423e-02   1.4097676e-02   6.6040330e+01   8.1242616e-01
   6.6149158e-03   3.6430120e-02   1.2690031e-02   1.3539949e-02   6.2661060e+01   8.3117654e-01
   6.5669342e-03   3.4676988e-02   1.2272577e-02   1.3039158e-02   5.8591300e+01   8.2713584e-01
   6.5246578e-03   3.2884112e-02   1.1791072e-02   1.2605995e-02   5.5784463e+01   8.3888533e-01
   6.4983888e-03   3.1114116e-02   1.1249819e-02   1.2245563e-02   5.2540798e+01   8.4795241e-01
   6.4917014e-03   2.9408296e-02   1.0660119e-02   1.1958304e-02   4.7553263e+01   8.4730690e-01
   6.5015792e-03   2.7801002e-02   1.0041006e-02   1.1740081e-02   4.2922663e+01   8.6659403e-01
   6.5207220e-03   2.6321310e-02   9.4103652e-03   1.1581897e-02   3.8820559e+01   8.7290430e-01
   6.5431038e-03   2.4982728e-02   8.7836200e-03   1.1473116e-02   3.4386382e+01   8.5529196e-01
   6.5632036e-03   2.3775332e-02   8.1765606e-03   1.1403414e-02   3.0377298e+01   8.4850300e-01
   6.5761106e-03   2.2672946e-02   7.6053590e-03   1.1361989e-02   2.6793059e+01   8.6159837e-01
   6.5781300e-03   2.1658240e-02   7.0825980e-03   1.1342390e-02   2.3030057e+01   8.6840731e-01
   6.5684186e-03   2.0725734e-02   6.6136966e-03   1.1343797e-02   2.0687379e+01   8.6933272e-01
   6.5538562e-03   1.9874646e-02   6.1985232e-03   1.1365305e-02   1.8459851e+01   8.7426489e-01
   6.5456274e-03   1.9120962e-02   5.8349556e-03   1.1407132e-02   1.4892663e+01   8.7876138e-01
   6.5561546e-03   1.8510658e-02   5.5188718e-03   1.1470917e-02   1.3058857e+01   8.7590451e-01
   6.6002502e-03   1.8110616e-02   5.2438216e-03   1.1555464e-02   1.1689089e+01   8.6812145e-01
   6.6928828e-03   1.7983545e-02   5.0009994e-03   1.1656841e-02   9.1991036e+00   8.7373981e-01
   6.8480114e-03   1.8178664e-02   4.7828766e-03   1.1769814e-02   7.7891709e+00   8.8731152e-01
   7.0786198e-03   1.8738346e-02   4.5871762e-03   1.1889472e-02   6.6961232e+00   8.7396046e-01
   7.3940082e-03   1.9702501e-02   4.4132498e-03   1.2011574e-02   5.7424684e+00   8.6610981e-01
   7.7978752e-03   2.1100734e-02   4.2594620e-03   1.2129150e-02   5.2990044e+00   8.7374005e-01
   8.2895020e-03   2.2944162e-02   4.1252118e-03   1.2234024e-02   4.6772180e+00   8.5625934e-01
   8.8643014e-03   2.5225912e-02   4.0119080e-03   1.2322901e-02   4.3134876e+00   8.4890598e-01
   9.5142216e-03   2.7927110e-02   3.9213758e-03   1.2398546e-02   4.0293967e+00   8.6045443e-01
   1.0227603e-02   3.1030552e-02   3.8555252e-03   1.2470652e-02   3.7956243e+00   8.6228177e-01
   1.0991442e-02   3.4519534e-02   3.8171402e-03   1.2553819e-02   3.6848429e+00   8.5548262e-01
   1.1797060e-02   3.8369106e-02   3.8084256e-03   1.2660183e-02   3.5298168e+00   8.7272485e-01
   1.2638748e-02   4.2551410e-02   3.8299146e-03   1.2796917e-02   3.4813242e+00   8.8280253e-01
   1.3510970e-02   4.7023502e-02   3.8803496e-03   1.2969631e-02   3.1081165e+00   8.5328556e-01
   1.4403951e-02   5.1705118e-02   3.9575750e-03   1.3186289e-02   2.4700249e+00   8.6519334e-01
   1.5298063e-02   5.6477802e-02   4.0597448e-03   1.3454260e-02   2.1828601e+00   8.4158285e-01
   1.6166845e-02   6.1183920e-02   4.1843584e-03   1.3774873e-02   1.9091937e+00   8.0498258e-01
   1.6976079e-02   6.5654112e-02   4.3267278e-03   1.4142545e-02   1.3640142e+00   8.1308445e-01
   1.7694927e-02   6.9739682e-02   4.4801610e-03   1.4547224e-02   1.0851550e+00   7.9550022e-01
   1.8304941e-02   7.3298840e-02   4.6366630e-03   1.4980653e-02   1.1128963e+00   7.8729947e-01
   1.8786241e-02   7.6236084e-02   4.7888454e-03   1.5435306e-02   1.0990047e+00   7.4638783e-01
   1.9126250e-02   7.8541446e-02   4.9324432e-03   1.5898371e-02   1.1016572e+00   7.7842342e-01
   1.9323543e-02   8.0249742e-02   5.0647590e-03   1.6354568e-02   1.1087822e+00   7.0178057e-01
   1.9377476e-02   8.1398166e-02   5.1830482e-03   1.6792467e-02   1.0965668e+00   4.7088963e-01
   1.9299342e-02   8.1991002e-02   5.2871134e-03   1.7205843e-02   1.1025074e+00   4.4607399e-01
   1.9111962e-02   8.1990114e-02   5.3790836e-03   1.7589676e-02   1.0948155e+00   4.4867521e-01
   1.8837905e-02   8.1371660e-02   5.4588166e-03   1.7946320e-02   1.1051693e+00   4.2786799e-01
   1.8497516e-02   8.0199510e-02   5.5250358e-03   1.8293282e-02   1.1187478e+00   4.4516809e-01
   1.8110599e-02   7.8577690e-02   5.5797878e-03   1.8652203e-02   1.0930649e+00   4.4046777e-01
   1.7688571e-02   7.6549258e-02   5.6275248e-03   1.9043671e-02   1.0849257e+00   4.4232959e-01
   1.7232863e-02   7.4102914e-02   5.6719778e-03   1.9493111e-02   1.1112108e+00   4.4636412e-01
   1.6748743e-02   7.1247944e-02   5.7138858e-03   2.0024666e-02   1.1032116e+00   4.4413354e-01
   1.6239541e-02   6.8061766e-02   5.7525674e-03   2.0650564e-02   1.0871700e+00   4.4026351e-01
   1.5702348e-02   6.4625376e-02   5.7869442e-03   2.1368930e-02   1.0854925e+00   4.5323033e-01
   1.5131216e-02   6.0969372e-02   5.8136724e-03   2.2165212e-02   1.0982276e+00   4.1398272e-01
   1.4512177e-02   5.7137236e-02   5.8282168e-03   2.3017834e-02   1.1084572e+00   4.6173429e-01
   1.3832745e-02   5.3210484e-02   5.8254984e-03   2.3902834e-02   1.0968278e+00   4.4550667e-01
   1.3087291e-02   4.9289724e-02   5.8022286e-03   2.4787154e-02   1.1011176e+00   4.2677907e-01
   1.2277690e-02   4.5496616e-02   5.7594290e-03   2.5624544e-02   1.1112201e+00   4.7314010e-01
   1.1421722e-02   4.1946274e-02   5.6984238e-03   2.6359746e-02   1.1142777e+00   3.9959525e-01
   1.0546971e-02   3.8712184e-02   5.6177212e-03   2.6940274e-02   1.1054071e+00   4.8060549e-01
   9.6797822e-03   3.5821334e-02   5.5168150e-03   2.7320516e-02   1.0921112e+00   3.2751746e-01
   8.8452548e-03   3.3281886e-02   5.4002008e-03   2.7461606e-02   1.0862730e+00   3.9625357e-01
   8.0651058e-03   3.1116076e-02   5.2731856e-03   2.7354134e-02   1.0939089e+00   2.7520870e-01
   7.3554516e-03   2.9350386e-02   5.1388646e-03   2.7011026e-02   1.1034102e+00   2.3055889e-01
   6.7294554e-03   2.7994506e-02   5.0030230e-03   2.6444112e-02   1.0972637e+00   9.6543984e-01
   6.1973022e-03   2.7049884e-02   4.8747620e-03   2.5678394e-02   1.0994194e+00   2.0162478e+00
   5.7687452e-03   2.6516020e-02   4.7623832e-03   2.4749074e-02   1.0871800e+00   1.1570635e+01
   5.4568952e-03   2.6382618e-02   4.6710998e-03   2.3690924e-02   1.0891749e+00   2.9294293e+01
   5.2750886e-03   2.6622656e-02   4.6037036e-03   2.2548512e-02   1.0968776e+00   4.1995018e+01
   5.2344436e-03   2.7197034e-02   4.5626902e-03   2.1371638e-02   1.0891805e+00   5.0944922e+01
   5.3481890e-03   2.8081508e-02   4.5508842e-03   2.0204026e-02   1.1159897e+00   6.1667257e+01
   5.6310026e-03   2.9264702e-02   4.5720444e-03   1.9081007e-02   1.0922363e+00   7.1579364e+01
   6.0933346e-03   3.0725890e-02   4.6296618e-03   1.8030499e-02   1.0774072e+00   7.9724088e+01
   6.7407944e-03   3.2443598e-02   4.7274520e-03   1.7078191e-02   1.1124888e+00   8.6131353e+01
   7.5722708e-03   3.4389856e-02   4.8712650e-03   1.6252969e-02   1.0983626e+00   9.0057597e+01
   8.5833826e-03   3.6530328e-02   5.0665686e-03   1.5582927e-02   1.0949271e+00   9.2610771e+01
   9.7708348e-03   3.8832700e-02   5.3190740e-03   1.5089672e-02   1.0989474e+00   9.4644003e+01
   1.1125630e-02   4.1253738e-02   5.6367238e-03   1.4790048e-02   1.0995183e+00   9.5925336e+01
   1.2635012e-02   4.3755974e-02   6.0287316e-03   1.4695508e-02   1.0979527e+00   9.6722025e+01
   1.4281798e-02   4.6313198e-02   6.5037344e-03   1.4808898e-02   1.0837517e+00   9.7336939e+01
   1.6036712e-02   4.8886518e-02   7.0664744e-03   1.5126194e-02   1.0914004e+00   9.7866599e+01
   1.7855214e-02   5.1433878e-02   7.7169068e-03   1.5637149e-02   1.0962860e+00   9.8311049e+01
   1.9678749e-02   5.3925190e-02   8.4497156e-03   1.6326792e-02   1.1063498e+00   9.8725579e+01
   2.1451998e-02   5.6317238e-02   9.2546068e-03   1.7177539e-02   1.0995017e+00   9.9038742e+01
   2.3116280e-02   5.8552214e-02   1.0117287e-02   1.8165997e-02   1.0808783e+00   9.9195147e+01
   2.4609728e-02   6.0598990e-02   1.1017892e-02   1.9260433e-02   1.0886546e+00   9.9094490e+01
   2.5893838e-02   6.2437578e-02   1.1933491e-02   2.0415574e-02   1.0960904e+00   9.8833814e+01
   2.6938838e-02   6.4017056e-02   1.2840081e-02   2.1582004e-02   1.1211470e+00   9.8808315e+01
   2.7733608e-02   6.5249824e-02   1.3711779e-02   2.2720292e-02   1.1262296e+00   9.8798770e+01
   2.8300588e-02   6.6046626e-02   1.4517629e-02   2.3800162e-02   1.1012849e+00   9.8825249e+01
   2.8655552e-02   6.6364738e-02   1.5220992e-02   2.4806352e-02   1.0988382e+00   9.8920182e+01
   2.8813306e-02   6.6179998e-02   1.5794343e-02   2.5731178e-02   1.0998566e+00   9.8861715e+01
   2.8817592e-02   6.5476516e-02   1.6231416e-02   2.6578582e-02   1.0895223e+00   9.8826406e+01
   2.8725956e-02   6.4301620e-02   1.6543580e-02   2.7383652e-02   1.0709642e+00   9.8710266e+01
   2.8597464e-02   6.2736874e-02   1.6746548e-02   2.8191442e-02   1.0928183e+00   9.8479911e+01
   2.8496998e-02   6.0831206e-02   1.6852062e-02   2.9038174e-02   1.1171963e+00   9.8312419e+01
   2.8486426e-02   5.8604880e-02   1.6869436e-02   2.9954428e-02   1.1041581e+00   9.8109987e+01
   2.8613652e-02   5.6090624e-02   1.6807718e-02   3.0959762e-02   1.1079796e+00   9.7846784e+01
   2.8913300e-02   5.3351662e-02   1.6677675e-02   3.2058074e-02   1.1154777e+00   9.7653002e+01
   2.9399902e-02   5.0445524e-02   1.6485034e-02   3.3234744e-02   1.1016340e+00   9.7419714e+01
   3.0061662e-02   4.7409614e-02   1.6231164e-02   3.4450942e-02   1.0935942e+00   9.7182097e+01
   3.0862516e-02   4.4312084e-02   1.5921737e-02   3.5645628e-02   1.1179242e+00   9.6897361e+01
   3.1742772e-02   4.1253696e-02   1.5562310e-02   3.6745686e-02   1.1205266e+00   9.6127386e+01
   3.2642474e-02   3.8323210e-02   1.5150931e-02   3.7685518e-02   1.1019464e+00   9.5214610e+01
   3.3523972e-02   3.5596238e-02   1.4681610e-02   3.8433462e-02   1.1140962e+00   9.4317353e+01
   3.4357778e-02   3.3135146e-02   1.4160202e-02   3.8981796e-02   1.1097777e+00   9.3021043e+01
   3.5123914e-02   3.0964966e-02   1.3602487e-02   3.9308342e-02   1.0983837e+00   9.1481247e+01
   3.5824870e-02   2.9072078e-02   1.3020841e-02   3.9374474e-02   1.1090262e+00   8.9793567e+01
   3.6484368e-02   2.7422950e-02   1.2427882e-02   3.9145970e-02   1.1133352e+00   8.7814775e+01
   3.7137954e-02   2.5969694e-02   1.1837713e-02   3.8607250e-02   1.1209352e+00   8.5587675e+01
   3.7804168e-02   2.4663002e-02   1.1263769e-02   3.7780058e-02   1.1163537e+00   8.3279627e+01
   3.8496644e-02   2.3468982e-02   1.0716714e-02   3.6710036e-02   1.1114978e+00   8.0914906e+01
   3.9248644e-02   2.2360498e-02   1.0200664e-02   3.5426430e-02   1.1136836e+00   7.8047076e+01
   4.0089914e-02   2.1305542e-02   9.7117016e-03   3.3941120e-02   1.1129411e+00   7.4883606e+01
   4.1024370e-02   2.0272996e-02   9.2392740e-03   3.2270768e-02   1.1083462e+00   7.2131536e+01
   4.2013004e-02   1.9256417e-02   8.7755564e-03   3.0442252e-02   1.0898344e+00   6.8856782e+01
   4.2985372e-02   1.8269579e-02   8.3179138e-03   2.8490412e-02   1.1038166e+00   6.5147506e+01
   4.3861096e-02   1.7321625e-02   7.8665912e-03   2.6465164e-02   1.1160902e+00   6.1635237e+01
   4.4536106e-02   1.6423736e-02   7.4265830e-03   2.4429462e-02   1.1214263e+00   5.8381415e+01
   4.4894858e-02   1.5596044e-02   7.0023286e-03   2.2438966e-02   1.1348750e+00   5.5751043e+01
   4.4829638e-02   1.4860515e-02   6.5933992e-03   2.0538164e-02   1.1174429e+00   5.2539193e+01
   4.4272028e-02   1.4238968e-02   6.1986792e-03   1.8770635e-02   1.1196304e+00   4.9412727e+01
   4.3235806e-02   1.3760352e-02   5.8197348e-03   1.7179880e-02   1.1115912e+00   4.6885478e+01
   4.1786420e-02   1.3459427e-02   5.4580852e-03   1.5803649e-02   1.0955330e+00   4.4139307e+01
   4.0015052e-02   1.3358412e-02   5.1126354e-03   1.4672444e-02   1.0966835e+00   4.1515089e+01
   3.8021530e-02   1.3466224e-02   4.7826250e-03   1.3813197e-02   1.0992555e+00   3.8413314e+01
   3.5871232e-02   1.3788762e-02   4.4701982e-03   1.3247595e-02   1.1249451e+00   3.5625198e+01
   3.3602750e-02   1.4328769e-02   4.1790330e-03   1.2989399e-02   1.1022737e+00   3.3624053e+01
   3.1255130e-02   1.5086851e-02   3.9131500e-03   1.3046816e-02   1.1036599e+00   3.1946802e+01
   2.8880406e-02   1.6060706e-02   3.6762608e-03   1.3422274e-02   1.1271252e+00   3.0421319e+01
   2.6531904e-02   1.7243613e-02   3.4705234e-03   1.4113411e-02   1.0984830e+00   2.8344125e+01
   2.4252752e-02   1.8617087e-02   3.2973288e-03   1.5117816e-02   1.1159473e+00   2.6073298e+01
   2.2099856e-02   2.0149188e-02   3.1578694e-03   1.6433029e-02   1.1181519e+00   2.3547002e+01
   2.0136008e-02   2.1800140e-02   3.0520520e-03   1.8049656e-02   1.1035326e+00   2.0439126e+01
   1.8405433e-02   2.3517634e-02   2.9790064e-03   1.9946618e-02   1.1091525e+00   1.7807591e+01
   1.6944105e-02   2.5234446e-02   2.9388492e-03   2.2093006e-02   1.1063180e+00   1.5690436e+01
   1.5783129e-02   2.6870380e-02   2.9323966e-03   2.4445260e-02   1.1197979e+00   1.3497431e+01
   1.4947872e-02   2.8353756e-02   2.9592378e-03   2.6946804e-02   1.1109840e+00   1.2224321e+01
   1.4463503e-02   2.9623578e-02   3.0180006e-03   2.9535288e-02   1.1142501e+00   1.0893320e+01
   1.4346558e-02   3.0621028e-02   3.1072264e-03   3.2152784e-02   1.1167319e+00   8.8237046e+00
   1.4601405e-02   3.1316154e-02   3.2252422e-03   3.4745846e-02   1.1216230e+00   7.5322454e+00
   1.5229817e-02   3.1702130e-02   3.3700914e-03   3.7254104e-02   1.1237647e+00   7.2115949e+00
   1.6232499e-02   3.1777566e-02   3.5388526e-03   3.9632890e-02   1.0958370e+00   7.3050402e+00
   1.7603353e-02   3.1545246e-02   3.7282994e-03   4.1866130e-02   1.1214216e+00   6.7333596e+00
   1.9323657e-02   3.1030196e-02   3.9357308e-03   4.3933724e-02   1.1341890e+00   5.7114155e+00
   2.1360990e-02   3.0290318e-02   4.1576140e-03   4.5786576e-02   1.1117217e+00   5.2644404e+00
   2.3666206e-02   2.9383168e-02   4.3887700e-03   4.7350958e-02   1.1058914e+00   4.9790524e+00
   2.6174388e-02   2.8374578e-02   4.6225956e-03   4.8571992e-02   1.1156872e+00   4.5147355e+00
   2.8824050e-02   2.7348322e-02   4.8534002e-03   4.9429694e-02   1.1082142e+00   3.7692719e+00
   3.1553940e-02   2.6373140e-02   5.0794986e-03   4.9921896e-02   1.0920815e+00   3.2215982e+00
   3.4296234e-02   2.5488804e-02   5.3006854e-03   5.0065706e-02   1.1235674e+00   3.0200867e+00
   3.6986046e-02   2.4717226e-02   5.5166076e-03   4.9880864e-02   1.1270587e+00   2.3759987e+00
   3.9568346e-02   2.4087352e-02   5.7283842e-03   4.9375802e-02   1.1146516e+00   1.8177965e+00
   4.2006994e-02   2.3629070e-02   5.9359854e-03   4.8534262e-02   1.1146813e+00   1.5425209e+00
   4.4272874e-02   2.3360784e-02   6.1392330e-03   4.7310562e-02   1.1238140e+00   1.1757345e+00
   4.6365086e-02   2.3301034e-02   6.3426314e-03   4.5699518e-02   1.1077232e+00   1.0765931e+00
   4.8323012e-02   2.3462650e-02   6.5561954e-03   4.3770224e-02   1.1008154e+00   9.5523882e-01
   5.0176910e-02   2.3849774e-02   6.7923410e-03   4.1598906e-02   1.1252501e+00   8.5826436e-01
   5.1942784e-02   2.4454830e-02   7.0619020e-03   3.9240366e-02   1.0756903e+00   9.2215113e-01
   5.3645802e-02   2.5260026e-02   7.3740146e-03   3.6763700e-02   1.1251783e+00   8.9236230e-01
   5.5350754e-02   2.6261922e-02   7.7374568e-03   3.4260586e-02   1.1125721e+00   9.0073996e-01
   5.7158442e-02   2.7467172e-02   8.1616326e-03   3.1826432e-02   1.1093810e+00   8.9639385e-01
   5.9161292e-02   2.8866972e-02   8.6539394e-03   2.9546818e-02   1.1451934e+00   8.8988146e-01
   6.1453194e-02   3.0430598e-02   9.2153658e-03   2.7483504e-02   1.0494715e+00   9.0927058e-01
   6.4109496e-02   3.2121598e-02   9.8426972e-03   2.5676170e-02   1.1606360e+00   8.9493978e-01
   6.7150046e-02   3.3911122e-02   1.0530148e-02   2.4148856e-02   1.0607754e+00   9.0047817e-01
   7.0560306e-02   3.5758110e-02   1.1266390e-02   2.2909934e-02   1.1165850e+00   8.9591752e-01
   7.4294370e-02   3.7599942e-02   1.2036958e-02   2.1955514e-02   1.1269180e+00   8.6976038e-01
   7.8264272e-02   3.9391168e-02   1.2827981e-02   2.1266532e-02   1.0350333e+00   8.6190629e-01
   8.2332868e-02   4.1114022e-02   1.3626034e-02   2.0814720e-02   1.2218860e+00   8.7785160e-01
   8.6300364e-02   4.2756884e-02   1.4422157e-02   2.0572162e-02   9.3392823e-01   8.6074193e-01
   8.9924128e-02   4.4339750e-02   1.5212981e-02   2.0509928e-02   1.2236209e+00   8.6233440e-01
   9.3003874e-02   4.5899292e-02   1.5996231e-02   2.0594178e-02   8.4625630e-01   8.9201219e-01
   9.5449636e-02   4.7452532e-02   1.6769377e-02   2.0789096e-02   9.8453565e-01   8.7644193e-01
   9.7221766e-02   4.9024706e-02   1.7529135e-02   2.1067036e-02   9.9534854e-01   8.6818730e-01
   9.8242696e-02   5.0632456e-02   1.8269917e-02   2.1403866e-02   4.6549484e-01   8.5717163e-01
   9.8389388e-02   5.2247444e-02   1.8980501e-02   2.1772496e-02   5.4835624e+00   8.6674123e-01
   9.7564270e-02   5.3809678e-02   1.9643322e-02   2.2146058e-02   1.2792449e+01   8.6737939e-01
   9.5721966e-02   5.5232954e-02   2.0242898e-02   2.2490348e-02   2.8978057e+01   8.6162273e-01
   9.2817592e-02   5.6422134e-02   2.0770512e-02   2.2765256e-02   5.4052402e+01   8.5998753e-01
   8.8907152e-02   5.7317130e-02   2.1219336e-02   2.2941278e-02   7.1093417e+01   8.1377124e-01
   8.4228528e-02   5.7918030e-02   2.1582592e-02   2.2998840e-02   8.3217975e+01   8.0790730e-01
   7.9065332e-02   5.8292196e-02   2.1851312e-02   2.2927730e-02   9.3229198e+01   8.1872914e-01
   7.3642102e-02   5.8538452e-02   2.2012584e-02   2.2735308e-02   9.9337775e+01   8.5966032e-01
   6.8120394e-02   5.8729630e-02   2.2044904e-02   2.2436906e-02   1.0335799e+02   6.9363347e-01
   6.2622060e-02   5.8903174e-02   2.1927336e-02   2.2052672e-02   1.0532021e+02   4.1295892e-01
   5.7235374e-02   5.9072962e-02   2.1668796e-02   2.1611350e-02   1.0712971e+02   4.2645585e-01
   5.1989318e-02   5.9250850e-02   2.1305298e-02   2.1138884e-02   1.0792503e+02   4.3909095e-01
   4.6870230e-02   5.9450394e-02   2.0881962e-02   2.0651732e-02   1.0819337e+02   4.1079867e-01
   4.1882638e-02   5.9660844e-02   2.0445718e-02   2.0158348e-02   1.0841115e+02   4.4039431e-01
   3.7065126e-02   5.9872410e-02   2.0037356e-02   1.9666419e-02   1.0824439e+02   4.1305286e-01
   3.2473140e-02   6.0108318e-02   1.9684510e-02   1.9198108e-02   1.0839720e+02   4.2514095e-01
   2.8160472e-02   6.0398290e-02   1.9402489e-02   1.8790124e-02   1.0826085e+02   4.3686146e-01
   2.4154540e-02   6.0748380e-02   1.9208769e-02   1.8477642e-02   1.0797467e+02   4.3794997e-01
   2.0469484e-02   6.1150188e-02   1.9123632e-02   1.8289142e-02   1.0763615e+02   4.4189721e-01
   1.7119229e-02   6.1607196e-02   1.9172287e-02   1.8253202e-02   1.0727291e+02   4.1327852e-01
   1.4108804e-02   6.2121950e-02   1.9383987e-02   1.8399115e-02   1.0693288e+02   4.3014137e-01
   1.1442441e-02   6.2652356e-02   1.9779541e-02   1.8752390e-02   1.0684427e+02   4.4354889e-01
   9.1239368e-03   6.3097738e-02   2.0376056e-02   1.9332338e-02   1.0707348e+02   4.3405579e-01
   7.1496458e-03   6.3351386e-02   2.1184788e-02   2.0146750e-02   1.0710974e+02   4.5809067e-01
   5.5081140e-03   6.3353956e-02   2.2204240e-02   2.1192016e-02   1.0724536e+02   4.1278316e-01
   4.1814598e-03   6.3051702e-02   2.3413972e-02   2.2459760e-02   1.0734282e+02   4.9284230e-01
   3.1486978e-03   6.2374436e-02   2.4782114e-02   2.3935296e-02   1.0721117e+02   7.9837260e-01
   2.3867766e-03   6.1298716e-02   2.6277248e-02   2.5592404e-02   1.0694391e+02   8.7890158e-01
   1.8700001e-03   5.9850882e-02   2.7853378e-02   2.7399098e-02   1.0632704e+02   7.5506317e-01
   1.5703454e-03   5.8072132e-02   2.9451696e-02   2.9330466e-02   1.0574051e+02   7.4263718e-01
   1.4608154e-03   5.6022762e-02   3.1009276e-02   3.1356314e-02   1.0527489e+02   7.3690262e-01
   1.5153202e-03   5.3780862e-02   3.2468912e-02   3.3421810e-02   1.0463601e+02   7.1832875e-01
   1.7065985e-03   5.1418372e-02   3.3781656e-02   3.5450870e-02   1.0419332e+02   7.4126828e-01
   2.0085598e-03   4.8974014e-02   3.4898468e-02   3.7339566e-02   1.0388233e+02   7.0057602e-01
   2.3980020e-03   4.6488506e-02   3.5797604e-02   3.8960206e-02   1.0336862e+02   6.9358564e-01
   2.8560864e-03   4.4045814e-02   3.6482356e-02   4.0183956e-02   1.0287085e+02   7.6124942e-01
   3.3667754e-03   4.1739128e-02   3.6982728e-02   4.0920220e-02   1.0239145e+02   8.3178467e-01
   3.9140296e-03   3.9642310e-02   3.7370850e-02   4.1159962e-02   1.0177426e+02   8.8126554e-01
   4.4860562e-03   3.7800244e-02   3.7713892e-02   4.0946184e-02   1.0099552e+02   8.6731052e-01
   5.0779952e-03   3.6219730e-02   3.8052040e-02   4.0344648e-02   1.0016590e+02   8.5134663e-01
   5.6884528e-03   3.4873482e-02   3.8402180e-02   3.9440488e-02   9.9332409e+01   8.5072347e-01
   6.3175834e-03   3.3702528e-02   3.8750554e-02   3.8306442e-02   9.8359270e+01   8.6422598e-01
   6.9661098e-03   3.2649468e-02   3.9058624e-02   3.6988262e-02   9.7087738e+01   8.7643897e-01
   7.6317450e-03   3.1707376e-02   3.9283070e-02   3.5514710e-02   9.5634370e+01   8.7667167e-01
   8.3058588e-03   3.0897622e-02   3.9399652e-02   3.3928060e-02   9.3900380e+01   8.9278414e-01
   8.9721980e-03   3.0221792e-02   3.9379208e-02   3.2291004e-02   9.1890332e+01   8.9827193e-01
   9.6099634e-03   2.9657278e-02   3.9159746e-02   3.0657818e-02   9.0121795e+01   9.1884229e-01
   1.0201334e-02   2.9156956e-02   3.8693248e-02   2.9064766e-02   8.7900152e+01   9.1544047e-01
   1.0728389e-02   2.8664388e-02   3.7972288e-02   2.7539496e-02   8.5365931e+01   8.9173431e-01
   1.1172136e-02   2.8132500e-02   3.6985746e-02   2.6111296e-02   8.3098801e+01   9.0942728e-01
   1.1520507e-02   2.7511718e-02   3.5725758e-02   2.4804508e-02   8.0191916e+01   9.1568436e-01
   1.1762060e-02   2.6757080e-02   3.4225190e-02   2.3628184e-02   7.7387872e+01   9.1379199e-01
   1.1889543e-02   2.5850544e-02   3.2541622e-02   2.2581258e-02   7.4573896e+01   9.0249288e-01
   1.1905395e-02   2.4806794e-02   3.0737674e-02   2.1661242e-02   7.1408336e+01   9.0772987e-01
   1.1813580e-02   2.3657466e-02   2.8874750e-02   2.0865680e-02   6.8157709e+01   9.2755585e-01
   1.1624075e-02   2.2430036e-02   2.7006730e-02   2.0187510e-02   6.4643333e+01   9.1729464e-01
   1.1349871e-02   2.1151528e-02   2.5176474e-02   1.9618384e-02   6.1981658e+01   9.0570908e-01
   1.1004206e-02   1.9857951e-02   2.3415204e-02   1.9153272e-02   5.8690444e+01   8.9892802e-01
   1.0605593e-02   1.8593999e-02   2.1740714e-02   1.8786274e-02   5.5441455e+01   9.0962883e-01
   1.0169836e-02   1.7403351e-02   2.0157754e-02   1.8505635e-02   5.3308315e+01   9.1255401e-01
   9.7116552e-03   1.6317567e-02   1.8659207e-02   1.8296548e-02   5.0137578e+01   9.0263297e-01
   9.2513970e-03   1.5356916e-02   1.7222762e-02   1.8148675e-02   4.6728147e+01   9.0090109e-01
   8.8083136e-03   1.4535374e-02   1.5825567e-02   1.8052626e-02   4.2971308e+01   8.9539574e-01
   8.3985260e-03   1.3873131e-02   1.4456725e-02   1.7991652e-02   3.8983344e+01   8.8714411e-01
   8.0392510e-03   1.3399229e-02   1.3119433e-02   1.7942914e-02   3.5806516e+01   8.8029713e-01
   7.7447710e-03   1.3140888e-02   1.1832647e-02   1.7886455e-02   3.2455120e+01   8.8119343e-01
   7.5241498e-03   1.3124715e-02   1.0615379e-02   1.7812216e-02   2.9456067e+01   8.9317715e-01
   7.3841542e-03   1.3369006e-02   9.4791902e-03   1.7711264e-02   2.7063765e+01   9.0274664e-01
   7.3286424e-03   1.3876018e-02   8.4332856e-03   1.7572912e-02   2.4108468e+01   8.9790388e-01
   7.3588732e-03   1.4636987e-02   7.4859320e-03   1.7403095e-02   2.1772430e+01   8.9025890e-01
   7.4731446e-03   1.5632813e-02   6.6441464e-03   1.7221747e-02   1.9727279e+01   8.9632764e-01
   7.6652382e-03   1.6848201e-02   5.9111140e-03   1.7044514e-02   1.7311254e+01   9.1457120e-01
   7.9259722e-03   1.8277288e-02   5.2878378e-03   1.6882604e-02   1.6090254e+01   9.0415253e-01
   8.2464452e-03   1.9916094e-02   4.7739304e-03   1.6745620e-02   1.4131421e+01   8.9801158e-01
   8.6191524e-03   2.1768602e-02   4.3665534e-03   1.6644556e-02   1.2054234e+01   9.1145732e-01
   9.0358874e-03   2.3839154e-02   4.0612168e-03   1.6592760e-02   1.1016779e+01   9.0358864e-01
   9.4875328e-03   2.6118260e-02   3.8518880e-03   1.6602955e-02   8.6647811e+00   9.2156987e-01
   9.9679436e-03   2.8585324e-02   3.7318304e-03   1.6693048e-02   7.2348293e+00   9.0073445e-01
   1.0475491e-02   3.1222512e-02   3.6945714e-03   1.6883490e-02   6.8661804e+00   8.7990906e-01
   1.1005163e-02   3.4024182e-02   3.7337412e-03   1.7186415e-02   5.9118804e+00   8.9154102e-01
   1.1543500e-02   3.6991198e-02   3.8412324e-03   1.7603910e-02   5.9907039e+00   8.4030934e-01
   1.2072438e-02   4.0123728e-02   4.0067718e-03   1.8128109e-02   6.1220768e+00   8.3208830e-01
   1.2569341e-02   4.3414514e-02   4.2185990e-03   1.8738681e-02   5.3998413e+00   8.1212284e-01
   1.3013110e-02   4.6839074e-02   4.4628070e-03   1.9405973e-02   4.8658176e+00   7.9895601e-01
   1.3396167e-02   5.0348604e-02   4.7249382e-03   2.0105682e-02   4.4725020e+00   8.2187343e-01
   1.3720447e-02   5.3869760e-02   4.9913464e-03   2.0823112e-02   3.7943255e+00   7.7145348e-01
   1.3988320e-02   5.7317958e-02   5.2481798e-03   2.1543796e-02   3.1313206e+00   7.7041295e-01
   1.4204457e-02   6.0612980e-02   5.4826308e-03   2.2257622e-02   2.8496101e+00   6.6438428e-01
   1.4374991e-02   6.3663712e-02   5.6859496e-03   2.2967490e-02   2.6004740e+00   4.6672701e-01
   1.4498725e-02   6.6359066e-02   5.8539568e-03   2.3682546e-02   2.1303226e+00   4.4235502e-01
   1.4569535e-02   6.8624540e-02   5.9854994e-03   2.4409466e-02   1.5164221e+00   4.5800553e-01
   1.4587496e-02   7.0435406e-02   6.0842324e-03   2.5158322e-02   1.0921334e+00   4.4902495e-01
   1.4554039e-02   7.1735180e-02   6.1579742e-03   2.5947532e-02   1.0851019e+00   4.5743307e-01
   1.4460376e-02   7.2441720e-02   6.2129802e-03   2.6790672e-02   1.1092504e+00   4.4634432e-01
   1.4291479e-02   7.2531258e-02   6.2559940e-03   2.7685084e-02   1.0877666e+00   4.4926414e-01
   1.4039176e-02   7.2044016e-02   6.2976472e-03   2.8618026e-02   1.0973457e+00   4.5389466e-01
   1.3705569e-02   7.1066416e-02   6.3484126e-03   2.9569216e-02   1.0953454e+00   4.2790681e-01
   1.3302642e-02   6.9709418e-02   6.4146996e-03   3.0512428e-02   1.0979342e+00   4.5610278e-01
   1.2849303e-02   6.8037170e-02   6.4982022e-03   3.1412370e-02   1.0945334e+00   4.3640653e-01
   1.2358712e-02   6.6061904e-02   6.5979490e-03   3.2219998e-02   1.1115380e+00   4.5151933e-01
   1.1833214e-02   6.3818824e-02   6.7116022e-03   3.2899754e-02   1.1089411e+00   4.4960756e-01
   1.1268660e-02   6.1373534e-02   6.8361136e-03   3.3451204e-02   1.1101101e+00   4.0039085e-01
   1.0663996e-02   5.8817432e-02   6.9665988e-03   3.3905572e-02   1.1058314e+00   4.6263596e-01
   1.0029497e-02   5.6281732e-02   7.0953104e-03   3.4305882e-02   1.0867707e+00   3.2690980e-01
   9.3830880e-03   5.3902264e-02   7.2162408e-03   3.4683630e-02   1.1078319e+00   3.9343102e-01
   8.7455418e-03   5.1792434e-02   7.3265308e-03   3.5053902e-02   1.1019225e+00   2.5534636e-01
   8.1364816e-03   5.0027570e-02   7.4223616e-03   3.5408024e-02   1.0852207e+00   3.9209941e-01
   7.5710454e-03   4.8657346e-02   7.4983668e-03   3.5725104e-02   1.1052707e+00   9.6102268e-01
   7.0651124e-03   4.7709640e-02   7.5508942e-03   3.5982184e-02   1.1000851e+00   2.9601045e+00
   6.6344460e-03   4.7163414e-02   7.5759464e-03   3.6148194e-02   1.0903004e+00   1.4113828e+01
   6.2900938e-03   4.6962526e-02   7.5683602e-03   3.6190480e-02   1.0969943e+00   3.1254202e+01
   6.0482682e-03   4.7022756e-02   7.5271660e-03   3.6066610e-02   1.0875937e+00   4.4407120e+01
   5.9333032e-03   4.7245432e-02   7.4532250e-03   3.5729840e-02   1.0817020e+00   5.6495472e+01
   5.9721906e-03   4.7534294e-02   7.3500286e-03   3.5153628e-02   1.0796046e+00   6.8246152e+01
   6.1957262e-03   4.7786102e-02   7.2272674e-03   3.4344868e-02   1.0810323e+00   7.6212098e+01
   6.6338366e-03   4.7909572e-02   7.0960988e-03   3.3335168e-02   1.0912273e+00   8.1460913e+01
   7.3109440e-03   4.7827340e-02   6.9676590e-03   3.2165002e-02   1.0865080e+00   8.4994902e+01
   8.2463330e-03   4.7484990e-02   6.8510676e-03   3.0894256e-02   1.0775023e+00   8.7162106e+01
   9.4543158e-03   4.6885140e-02   6.7531194e-03   2.9595422e-02   1.0839939e+00   8.8424457e+01
   1.0947664e-02   4.6056948e-02   6.6810062e-03   2.8332236e-02   1.0995301e+00   8.9363377e+01
   1.2738367e-02   4.5047374e-02   6.6392534e-03   2.7155634e-02   1.0973904e+00   8.9924707e+01
   1.4831696e-02   4.3944510e-02   6.6280204e-03   2.6103846e-02   1.1038297e+00   9.0396422e+01
   1.7220804e-02   4.2825090e-02   6.6435660e-03   2.5205686e-02   1.1080502e+00   9.1161952e+01
   1.9883959e-02   4.1728180e-02   6.6801706e-03   2.4478924e-02   1.0895047e+00   9.1807512e+01
   2.2782438e-02   4.0690476e-02   6.7321786e-03   2.3929754e-02   1.0958744e+00   9.2322593e+01
   2.5860164e-02   3.9748340e-02   6.7913984e-03   2.3553340e-02   1.0895481e+00   9.2534348e+01
   2.9042322e-02   3.8932076e-02   6.8467610e-03   2.3333538e-02   1.1000085e+00   9.2559152e+01
   3.2230916e-02   3.8256442e-02   6.8883714e-03   2.3251248e-02   1.1114599e+00   9.2676302e+01
   3.5305526e-02   3.7714924e-02   6.9103312e-03   2.3285766e-02   1.0819309e+00   9.2721621e+01
   3.8133520e-02   3.7288582e-02   6.9080356e-03   2.3408256e-02   1.0852977e+00   9.2668610e+01
   4.0589264e-02   3.6936676e-02   6.8761704e-03   2.3588124e-02   1.0884535e+00   9.2591037e+01
   4.2587992e-02   3.6629514e-02   6.8143756e-03   2.3798634e-02   1.0959346e+00   9.2488924e+01
   4.4083858e-02   3.6368380e-02   6.7277240e-03   2.4016378e-02   1.1137389e+00   9.2328770e+01
   4.5014018e-02   3.6144416e-02   6.6226570e-03   2.4231998e-02   1.1048598e+00   9.2025597e+01
   4.5297642e-02   3.5936842e-02   6.5090030e-03   2.4442012e-02   1.1150454e+00   9.1293047e+01
   4.4888576e-02   3.5736006e-02   6.3983270e-03   2.4634656e-02   1.1140992e+00   9.0349905e+01
   4.3814950e-02   3.5544598e-02   6.3006346e-03   2.4792152e-02   1.1060502e+00   8.9450289e+01
   4.2192348e-02   3.5348904e-02   6.2261522e-03   2.4889570e-02   1.1221168e+00   8.8159840e+01
   4.0170278e-02   3.5105586e-02   6.1838222e-03   2.4912278e-02   1.1063110e+00   8.6911729e+01
   3.7885032e-02   3.4795000e-02   6.1782050e-03   2.4861968e-02   1.1093810e+00   8.5848374e+01
   3.5458696e-02   3.4443824e-02   6.2098712e-03   2.4734490e-02   1.1315851e+00   8.4274575e+01
   3.2997174e-02   3.4087282e-02   6.2799254e-03   2.4513912e-02   1.1024558e+00   8.2782982e+01
   3.0596558e-02   3.3770084e-02   6.3924518e-03   2.4185672e-02   1.0927549e+00   8.1520833e+01
   2.8337490e-02   3.3555506e-02   6.5510272e-03   2.3742704e-02   1.1091556e+00   7.9815235e+01
   2.6275666e-02   3.3493692e-02   6.7599396e-03   2.3177086e-02   1.1153059e+00   7.7768287e+01
   2.4450814e-02   3.3603528e-02   7.0249292e-03   2.2481808e-02   1.1192291e+00   7.5763397e+01
   2.2898212e-02   3.3871046e-02   7.3488248e-03   2.1657652e-02   1.1042584e+00   7.3791622e+01
   2.1642944e-02   3.4243184e-02   7.7310658e-03   2.0721640e-02   1.1081260e+00   7.1620790e+01
   2.0697968e-02   3.4633744e-02   8.1678202e-03   1.9708102e-02   1.1131180e+00   6.9216492e+01
   2.0076122e-02   3.4952660e-02   8.6523768e-03   1.8655691e-02   1.1023964e+00   6.5853727e+01
   1.9784176e-02   3.5123526e-02   9.1761946e-03   1.7606687e-02   1.1278019e+00   6.1817541e+01
   1.9815114e-02   3.5059386e-02   9.7250762e-03   1.6603194e-02   1.1280226e+00   5.8746959e+01
   2.0140324e-02   3.4682524e-02   1.0278890e-02   1.5677887e-02   1.1042811e+00   5.5822196e+01
   2.0715116e-02   3.3974026e-02   1.0817183e-02   1.4853658e-02   1.1152204e+00   5.2234024e+01
   2.1493938e-02   3.2951944e-02   1.1318165e-02   1.4144279e-02   1.1156535e+00   4.9215656e+01
   2.2430304e-02   3.1635426e-02   1.1761911e-02   1.3559091e-02   1.0964858e+00   4.6031234e+01
   2.3489632e-02   3.0046078e-02   1.2141321e-02   1.3108201e-02   1.1027019e+00   4.1251647e+01
   2.4651584e-02   2.8230616e-02   1.2465747e-02   1.2802625e-02   1.1199533e+00   3.6626869e+01
   2.5897440e-02   2.6257362e-02   1.2759171e-02   1.2651355e-02   1.1098351e+00   3.3639718e+01
   2.7200140e-02   2.4192732e-02   1.3048384e-02   1.2661171e-02   1.1136554e+00   3.0964464e+01
   2.8527508e-02   2.2106172e-02   1.3353842e-02   1.2837843e-02   1.1230796e+00   2.8031473e+01
   2.9860478e-02   2.0063814e-02   1.3690271e-02   1.3184089e-02   1.1048109e+00   2.4905930e+01
   3.1194748e-02   1.8112760e-02   1.4063771e-02   1.3701426e-02   1.1046979e+00   2.2099727e+01
   3.2532976e-02   1.6283959e-02   1.4472799e-02   1.4393067e-02   1.1281587e+00   1.9580921e+01
   3.3864104e-02   1.4595488e-02   1.4909208e-02   1.5262251e-02   1.1223152e+00   1.6043373e+01
   3.5155576e-02   1.3054568e-02   1.5367626e-02   1.6306534e-02   1.1026490e+00   1.3483539e+01
   3.6353110e-02   1.1665484e-02   1.5852734e-02   1.7519434e-02   1.1062163e+00   1.2452936e+01
   3.7383552e-02   1.0433499e-02   1.6364630e-02   1.8894771e-02   1.1030861e+00   1.0434794e+01
   3.8187698e-02   9.3656852e-03   1.6891345e-02   2.0420214e-02   1.1122823e+00   8.4719413e+00
   3.8712176e-02   8.4722474e-03   1.7412073e-02   2.2074106e-02   1.1390877e+00   7.2837444e+00
   3.8899868e-02   7.7613592e-03   1.7898719e-02   2.3821624e-02   1.1289231e+00   6.3725129e+00
   3.8724542e-02   7.2383934e-03   1.8314743e-02   2.5620458e-02   1.1160300e+00   5.5672380e+00
   3.8219226e-02   6.9052850e-03   1.8625226e-02   2.7432430e-02   1.1104844e+00   4.6252162e+00
   3.7461112e-02   6.7574688e-03   1.8818615e-02   2.9218626e-02   1.1043584e+00   4.4593202e+00
   3.6519440e-02   6.7850634e-03   1.8908652e-02   3.0939058e-02   1.1188196e+00   4.1003460e+00
   3.5455102e-02   6.9717316e-03   1.8920036e-02   3.2557904e-02   1.1235564e+00   3.1766327e+00
   3.4330596e-02   7.2957174e-03   1.8873036e-02   3.4041904e-02   1.1249465e+00   2.8633018e+00
   3.3194818e-02   7.7304022e-03   1.8771400e-02   3.5346938e-02   1.1254777e+00   2.5279082e+00
   3.2079872e-02   8.2414406e-03   1.8600926e-02   3.6434290e-02   1.1130546e+00   1.9302679e+00
   3.0990780e-02   8.7895810e-03   1.8348758e-02   3.7300672e-02   1.1112121e+00   1.6454890e+00
   2.9919332e-02   9.3358792e-03   1.8019344e-02   3.7961364e-02   1.1166327e+00   1.3912693e+00
   2.8874308e-02   9.8420546e-03   1.7622835e-02   3.8451846e-02   1.1080000e+00   1.1447205e+00
   2.7888710e-02   1.0274317e-02   1.7166869e-02   3.8828122e-02   1.1138236e+00   1.1216789e+00
   2.6999342e-02   1.0611185e-02   1.6657705e-02   3.9132732e-02   1.1159189e+00   9.9098691e-01
   2.6226990e-02   1.0840014e-02   1.6100004e-02   3.9397898e-02   1.0996246e+00   8.8425711e-01
   2.5584716e-02   1.0954556e-02   1.5494508e-02   3.9651220e-02   1.1066666e+00   9.0651122e-01
   2.5086186e-02   1.0959529e-02   1.4842048e-02   3.9900062e-02   1.1169480e+00   8.7316057e-01
   2.4750848e-02   1.0863987e-02   1.4155056e-02   4.0142198e-02   1.1142333e+00   8.8556490e-01
   2.4603162e-02   1.0673736e-02   1.3451872e-02   4.0386072e-02   1.1085003e+00   8.7917471e-01
   2.4653736e-02   1.0392403e-02   1.2751328e-02   4.0650576e-02   1.1154327e+00   8.4666315e-01
   2.4890790e-02   1.0031074e-02   1.2076523e-02   4.0942070e-02   1.1218540e+00   8.4468098e-01
   2.5287004e-02   9.6082092e-03   1.1450336e-02   4.1242206e-02   1.1095680e+00   8.3369776e-01
   2.5799970e-02   9.1365838e-03   1.0889600e-02   4.1522214e-02   1.1084782e+00   8.4258214e-01
   2.6371022e-02   8.6253696e-03   1.0404861e-02   4.1744138e-02   1.1232989e+00   8.5392426e-01
   2.6933022e-02   8.0827028e-03   1.0006167e-02   4.1864536e-02   1.1000038e+00   8.5466353e-01
   2.7426130e-02   7.5146692e-03   9.7020286e-03   4.1837628e-02   1.1052951e+00   8.5574971e-01
   2.7819532e-02   6.9260714e-03   9.4945158e-03   4.1616782e-02   1.1227829e+00   8.5447877e-01
   2.8127110e-02   6.3168052e-03   9.3811446e-03   4.1164198e-02   1.0945180e+00   8.6424187e-01
   2.8407396e-02   5.6858728e-03   9.3586964e-03   4.0458466e-02   1.1183221e+00   8.5613053e-01
   2.8743164e-02   5.0363778e-03   9.4250832e-03   3.9504650e-02   1.1028758e+00   8.2208338e-01
   2.9210306e-02   4.3752670e-03   9.5771680e-03   3.8304160e-02   1.1212642e+00   8.1332666e-01
   2.9860722e-02   3.7162230e-03   9.8116012e-03   3.6854662e-02   1.1157892e+00   8.0493258e-01
   3.0716636e-02   3.0884444e-03   1.0127512e-02   3.5181732e-02   1.0848814e+00   8.5780132e-01
   3.1777304e-02   2.5380000e-03   1.0530736e-02   3.3325364e-02   1.1474440e+00   9.9719743e-01
   3.3024760e-02   2.1258214e-03   1.1038482e-02   3.1341614e-02   1.0558473e+00   1.0206674e+00
   3.4414536e-02   1.9267411e-03   1.1672300e-02   2.9296396e-02   1.1462897e+00   9.7183761e-01
   3.5902862e-02   2.0200290e-03   1.2447464e-02   2.7247914e-02   1.1293960e+00   9.7168894e-01
   3.7482376e-02   2.4918254e-03   1.3370379e-02   2.5248988e-02   1.0803769e+00   9.8167113e-01
   3.9165922e-02   3.4368776e-03   1.4438544e-02   2.3344824e-02   1.1681486e+00   9.8492659e-01
   4.0963010e-02   4.9559478e-03   1.5638613e-02   2.1576170e-02   9.9674157e-01   9.7093328e-01
   4.2879612e-02   7.1627686e-03   1.6948564e-02   1.9975201e-02   1.2132982e+00   9.7670374e-01
   4.4922882e-02   1.0183923e-02   1.8339740e-02   1.8559182e-02   1.0116197e+00   9.6339401e-01
   4.7088720e-02   1.4153391e-02   1.9777873e-02   1.7335352e-02   1.1086853e+00   9.6265436e-01
   4.9330772e-02   1.9198762e-02   2.1229150e-02   1.6306287e-02   1.0605503e+00   1.0007139e+00
   5.1553068e-02   2.5440442e-02   2.2663112e-02   1.5470678e-02   7.4447350e-01   9.6231150e-01
   5.3641756e-02   3.3005092e-02   2.4061634e-02   1.4822057e-02   1.2412306e+00   9.6079543e-01
   5.5485874e-02   4.2010446e-02   2.5427552e-02   1.4354022e-02   2.3605613e-01   9.5880827e-01
   5.7001814e-02   5.2559004e-02   2.6774116e-02   1.4061569e-02   2.4135321e+00   8.9989525e-01
   5.8145028e-02   6.4771216e-02   2.8106518e-02   1.3939728e-02   1.0085942e+01   9.4604121e-01
   5.8865278e-02   7.8767652e-02   2.9413066e-02   1.3982689e-02   2.8106682e+01   7.5500890e-01
   5.9095800e-02   9.4619736e-02   3.0671264e-02   1.4185230e-02   5.5726468e+01   4.2866119e-01
   5.8749322e-02   1.1234403e-01   3.1851874e-02   1.4547902e-02   7.3993873e+01   4.2041840e-01
   5.7731732e-02   1.3186458e-01   3.2934680e-02   1.5072375e-02   8.4295076e+01   4.4888485e-01
   5.6034194e-02   1.5302989e-01   3.3919492e-02   1.5756706e-02   9.3770276e+01   4.1722592e-01
   5.3735432e-02   1.7567176e-01   3.4803828e-02   1.6596874e-02   1.0044792e+02   4.2453777e-01
   5.0931906e-02   1.9953656e-01   3.5574542e-02   1.7589314e-02   1.0586913e+02   4.2006891e-01
   4.7718074e-02   2.2420000e-01   3.6201708e-02   1.8731423e-02   1.0862014e+02   4.1351346e-01
   4.4198670e-02   2.4910640e-01   3.6640836e-02   2.0022352e-02   1.1012137e+02   4.1692517e-01
   4.0512284e-02   2.7368622e-01   3.6860138e-02   2.1464118e-02   1.1084440e+02   4.2726762e-01
   3.6803368e-02   2.9730340e-01   3.6844980e-02   2.3052292e-02   1.1052779e+02   4.3953668e-01
   3.3182616e-02   3.1911858e-01   3.6605438e-02   2.4770710e-02   1.1013794e+02   4.3982626e-01
   2.9744272e-02   3.3808766e-01   3.6171818e-02   2.6595800e-02   1.0895225e+02   4.1942783e-01
   2.6575198e-02   3.5319058e-01   3.5568440e-02   2.8499232e-02   1.0763156e+02   4.1708352e-01
   2.3736956e-02   3.6362904e-01   3.4810844e-02   3.0449934e-02   1.0601258e+02   4.1739988e-01
   2.1269266e-02   3.6867784e-01   3.3896716e-02   3.2415170e-02   1.0445201e+02   4.3313344e-01
   1.9198616e-02   3.6813200e-01   3.2810878e-02   3.4358354e-02   1.0325691e+02   4.3055818e-01
   1.7531902e-02   3.6260050e-01   3.1563158e-02   3.6242910e-02   1.0184840e+02   4.1248884e-01
   1.6259160e-02   3.5270126e-01   3.0193430e-02   3.8037188e-02   1.0072615e+02   4.4728530e-01
   1.5356451e-02   3.3900556e-01   2.8749660e-02   3.9705494e-02   9.9840074e+01   4.3277515e-01
   1.4784668e-02   3.2244294e-01   2.7285926e-02   4.1209278e-02   9.8941418e+01   4.2088892e-01
   1.4494233e-02   3.0397798e-01   2.5853004e-02   4.2494128e-02   9.7663517e+01   4.4028349e-01
   1.4429918e-02   2.8433664e-01   2.4487478e-02   4.3479168e-02   9.6115967e+01   4.3552417e-01
   1.4531329e-02   2.6406234e-01   2.3220624e-02   4.4097334e-02   9.4458492e+01   4.6768693e-01
   1.4728647e-02   2.4364146e-01   2.2070498e-02   4.4319592e-02   9.2308068e+01   4.6195920e-01
   1.4957734e-02   2.2353320e-01   2.1036736e-02   4.4167954e-02   8.9916389e+01   4.6833272e-01
   1.5170733e-02   2.0408738e-01   2.0112492e-02   4.3703280e-02   8.7383004e+01   4.5553276e-01
   1.5319279e-02   1.8549497e-01   1.9286778e-02   4.2979684e-02   8.4760937e+01   4.7896867e-01
   1.5363454e-02   1.6788668e-01   1.8542693e-02   4.2042878e-02   8.2314476e+01   6.7098401e-01
   1.5286154e-02   1.5145952e-01   1.7862417e-02   4.0935838e-02   8.0022102e+01   7.2729053e-01
   1.5079704e-02   1.3637499e-01   1.7231824e-02   3.9689896e-02   7.7606221e+01   7.2641983e-01
   1.4742280e-02   1.2264330e-01   1.6638586e-02   3.8311110e-02   7.5223923e+01   6.9414607e-01
   1.4277940e-02   1.1020642e-01   1.6067206e-02   3.6796760e-02   7.2841570e+01   6.3954773e-01
   1.3690922e-02   9.9039292e-02   1.5497817e-02   3.5171908e-02   7.0544415e+01   8.6768458e-01
   1.2992172e-02   8.9159940e-02   1.4921562e-02   3.3476032e-02   6.9023999e+01   9.8944588e-01
   1.2211256e-02   8.0561382e-02   1.4342979e-02   3.1748514e-02   6.7152442e+01   9.5469631e-01
   1.1393037e-02   7.3190226e-02   1.3765713e-02   3.0019408e-02   6.4436349e+01   9.9775369e-01
   1.0579098e-02   6.7007282e-02   1.3196509e-02   2.8301456e-02   6.2120395e+01   1.0016695e+00
   9.8009794e-03   6.1999974e-02   1.2642085e-02   2.6613086e-02   6.0081369e+01   1.0229092e+00
   9.0847850e-03   5.8139072e-02   1.2101951e-02   2.4988008e-02   5.8604736e+01   1.0114059e+00
   8.4496790e-03   5.5331472e-02   1.1575927e-02   2.3458048e-02   5.7010474e+01   1.0005429e+00
   7.9070766e-03   5.3415226e-02   1.1069934e-02   2.2037404e-02   5.4413491e+01   1.0058976e+00
   7.4626728e-03   5.2166710e-02   1.0597037e-02   2.0724364e-02   5.2473182e+01   9.9424675e-01
   7.1183850e-03   5.1342812e-02   1.0171663e-02   1.9513672e-02   5.0772976e+01   1.0056906e+00
   6.8729366e-03   5.0763980e-02   9.8087016e-03   1.8402478e-02   4.8360957e+01   1.0029439e+00
   6.7192128e-03   5.0302666e-02   9.5263394e-03   1.7387293e-02   4.5767546e+01   1.0153803e+00
   6.6450944e-03   4.9881244e-02   9.3416104e-03   1.6464575e-02   4.3204275e+01   1.0099527e+00
   6.6358184e-03   4.9484176e-02   9.2678098e-03   1.5637321e-02   4.1034401e+01   1.0015444e+00
   6.6788624e-03   4.9109064e-02   9.3114072e-03   1.4913818e-02   3.8999755e+01   1.0013080e+00
   6.7701624e-03   4.8750414e-02   9.4695390e-03   1.4301212e-02   3.6766494e+01   9.9437048e-01
   6.9106126e-03   4.8381516e-02   9.7315840e-03   1.3804258e-02   3.4370765e+01   1.0087822e+00
   7.0987146e-03   4.7976494e-02   1.0079942e-02   1.3425228e-02   3.2273798e+01   1.0045967e+00
   7.3275528e-03   4.7539028e-02   1.0490523e-02   1.3161947e-02   3.0381184e+01   9.9926865e-01
   7.5857210e-03   4.7067876e-02   1.0932767e-02   1.3006788e-02   2.8333105e+01   1.0135089e+00
   7.8600672e-03   4.6547856e-02   1.1371671e-02   1.2946125e-02   2.6807615e+01   1.0099662e+00
   8.1396512e-03   4.5947584e-02   1.1772505e-02   1.2963017e-02   2.5408674e+01   1.0112494e+00
   8.4133738e-03   4.5210730e-02   1.2099202e-02   1.3039771e-02   2.3705618e+01   1.0274976e+00
   8.6677916e-03   4.4268538e-02   1.2314776e-02   1.3156117e-02   2.2275961e+01   9.2943641e-01
   8.8926562e-03   4.3085030e-02   1.2395705e-02   1.3290582e-02   2.1303181e+01   8.3818805e-01
   9.0758292e-03   4.1671168e-02   1.2338388e-02   1.3425319e-02   2.0633497e+01   8.6205005e-01
   9.2012828e-03   4.0049506e-02   1.2151664e-02   1.3549904e-02   1.9536187e+01   8.4748384e-01
   9.2577070e-03   3.8257572e-02   1.1850396e-02   1.3660266e-02   1.8105014e+01   8.6546094e-01
   9.2455244e-03   3.6334836e-02   1.1447163e-02   1.3755366e-02   1.6404187e+01   9.0683178e-01
   9.1820970e-03   3.4309122e-02   1.0953939e-02   1.3834511e-02   1.4547743e+01   9.0253828e-01
   9.0892328e-03   3.2221140e-02   1.0392933e-02   1.3892714e-02   1.3746991e+01   9.1961035e-01
   8.9823362e-03   3.0111650e-02   9.7919902e-03   1.3923747e-02   1.3100288e+01   9.3490950e-01
   8.8764816e-03   2.8023992e-02   9.1772758e-03   1.3925965e-02   1.2050788e+01   9.2164674e-01
   8.7879902e-03   2.6018502e-02   8.5731238e-03   1.3899069e-02   1.1244915e+01   8.9268706e-01
   8.7329244e-03   2.4144284e-02   7.9987048e-03   1.3840672e-02   1.0371409e+01   8.8099926e-01
   8.7279216e-03   2.2440108e-02   7.4657096e-03   1.3743734e-02   9.4599772e+00   8.8003091e-01
   8.7895616e-03   2.0951382e-02   6.9796598e-03   1.3599078e-02   8.7905950e+00   8.8662133e-01
   8.9313072e-03   1.9715722e-02   6.5434272e-03   1.3407652e-02   8.3437079e+00   8.9800862e-01
   9.1631550e-03   1.8753939e-02   6.1585006e-03   1.3181996e-02   7.6270112e+00   8.8351344e-01
   9.4915294e-03   1.8078916e-02   5.8235004e-03   1.2937165e-02   7.4601255e+00   8.7272680e-01
   9.9175408e-03   1.7703711e-02   5.5337050e-03   1.2686630e-02   7.6915986e+00   8.6131539e-01
   1.0438409e-02   1.7638485e-02   5.2821482e-03   1.2440697e-02   7.2446714e+00   8.9162528e-01
   1.1050037e-02   1.7887650e-02   5.0642424e-03   1.2207832e-02   6.9506847e+00   1.0008410e+00
   1.1743697e-02   1.8450779e-02   4.8780542e-03   1.1994648e-02   6.5801965e+00   1.0400338e+00
   1.2499640e-02   1.9320688e-02   4.7220046e-03   1.1802857e-02   6.3863375e+00   1.0020347e+00
   1.3287513e-02   2.0483920e-02   4.5959754e-03   1.1629566e-02   6.6080205e+00   1.0073432e+00
   1.4066007e-02   2.1919188e-02   4.4989352e-03   1.1469321e-02   6.2778740e+00   1.0079417e+00
   1.4793616e-02   2.3593594e-02   4.4276542e-03   1.1316643e-02   6.0720530e+00   1.0006431e+00
   1.5441615e-02   2.5463490e-02   4.3782006e-03   1.1167023e-02   6.1754585e+00   9.9423077e-01
   1.5989530e-02   2.7482964e-02   4.3483410e-03   1.1018085e-02   5.9813504e+00   8.6874834e-01
   1.6432719e-02   2.9623938e-02   4.3385776e-03   1.0871782e-02   5.5842270e+00   7.8954701e-01
   1.6780432e-02   3.1885898e-02   4.3480640e-03   1.0735192e-02   5.0503751e+00   8.3514360e-01
   1.7033399e-02   3.4273748e-02   4.3744686e-03   1.0620873e-02   4.6453683e+00   6.8356005e-01
   1.7186165e-02   3.6766834e-02   4.4155136e-03   1.0541782e-02   4.4040666e+00   4.3659933e-01
   1.7247049e-02   3.9309306e-02   4.4677972e-03   1.0507184e-02   4.3994585e+00   4.2054151e-01
   1.7238897e-02   4.1815062e-02   4.5273696e-03   1.0523334e-02   4.2331758e+00   4.5423929e-01
   1.7177593e-02   4.4163802e-02   4.5886844e-03   1.0591737e-02   3.7889271e+00   4.3730604e-01
   1.7061973e-02   4.6231882e-02   4.6447054e-03   1.0711619e-02   3.2373071e+00   4.7533895e-01
   1.6888271e-02   4.7941570e-02   4.6878978e-03   1.0883463e-02   2.3454818e+00   4.3991569e-01
   1.6659788e-02   4.9229538e-02   4.7112142e-03   1.1108261e-02   1.7705812e+00   4.6945662e-01
   1.6378158e-02   5.0008730e-02   4.7130536e-03   1.1387967e-02   1.3133179e+00   4.6992197e-01
   1.6043178e-02   5.0199868e-02   4.6981266e-03   1.1725266e-02   1.0208631e+00   4.0524112e-01
   1.5662481e-02   4.9762970e-02   4.6749478e-03   1.2121716e-02   1.1221037e+00   4.6905703e-01
   1.5252760e-02   4.8725732e-02   4.6537446e-03   1.2576018e-02   1.0800576e+00   4.1409492e-01
   1.4832038e-02   4.7195228e-02   4.6437440e-03   1.3084076e-02   1.0876659e+00   4.8745158e-01
   1.4406592e-02   4.5297674e-02   4.6530836e-03   1.3638556e-02   1.0893466e+00   4.2330411e-01
   1.3968297e-02   4.3139474e-02   4.6885096e-03   1.4225776e-02   1.0847430e+00   4.3462159e-01
   1.3505121e-02   4.0820084e-02   4.7543434e-03   1.4826037e-02   1.1125845e+00   5.0786041e-01
   1.3015298e-02   3.8427128e-02   4.8539490e-03   1.5418299e-02   1.0832872e+00   3.3446221e-01
   1.2512349e-02   3.6030004e-02   4.9917750e-03   1.5980611e-02   1.1165270e+00   5.5237799e-01
   1.2013394e-02   3.3667766e-02   5.1710680e-03   1.6490655e-02   1.0913130e+00   2.4997367e-01
   1.1534518e-02   3.1353108e-02   5.3917800e-03   1.6932518e-02   1.0815042e+00   4.2124203e-01
   1.1094257e-02   2.9106186e-02   5.6533052e-03   1.7295299e-02   1.1022726e+00   2.1979678e-01
   1.0708085e-02   2.6968940e-02   5.9545248e-03   1.7565030e-02   1.0958657e+00   2.1885403e-01
   1.0383743e-02   2.4979412e-02   6.2913618e-03   1.7725664e-02   1.1048601e+00   1.1382606e+00
   1.0120093e-02   2.3151108e-02   6.6551622e-03   1.7760706e-02   1.0652350e+00   1.9649560e+00
   9.9104688e-03   2.1501810e-02   7.0331838e-03   1.7649439e-02   1.0494071e+00   1.4321569e+01
   9.7494576e-03   2.0061698e-02   7.4141342e-03   1.7378223e-02   1.0749714e+00   3.4369503e+01
   9.6338796e-03   1.8848212e-02   7.7901876e-03   1.6955879e-02   1.0908113e+00   4.8860843e+01
   9.5622034e-03   1.7862257e-02   8.1526610e-03   1.6407929e-02   1.0929422e+00   6.1541511e+01
   9.5348802e-03   1.7088917e-02   8.4939588e-03   1.5766819e-02   1.0808715e+00   7.2321770e+01
   9.5586512e-03   1.6504112e-02   8.8136632e-03   1.5067117e-02   1.0755764e+00   8.1628062e+01
   9.6496356e-03   1.6087055e-02   9.1150408e-03   1.4343649e-02   1.0702481e+00   8.8565038e+01
   9.8318638e-03   1.5821181e-02   9.4061296e-03   1.3632004e-02   1.0786812e+00   9.1816235e+01
   1.0135549e-02   1.5689396e-02   9.7073694e-03   1.2965813e-02   1.0810792e+00   9.4555461e+01
   1.0587467e-02   1.5678322e-02   1.0042398e-02   1.2374429e-02   1.0762260e+00   9.6041894e+01
   1.1204004e-02   1.5778262e-02   1.0429273e-02   1.1881790e-02   1.0961482e+00   9.7313344e+01
   1.1994044e-02   1.5976499e-02   1.0884556e-02   1.1506088e-02   1.1010213e+00   9.7975057e+01
   1.2959216e-02   1.6267797e-02   1.1425408e-02   1.1261627e-02   1.0931405e+00   9.7764329e+01
   1.4097420e-02   1.6654760e-02   1.2066817e-02   1.1161082e-02   1.0914770e+00   9.7827426e+01
   1.5409109e-02   1.7142792e-02   1.2816359e-02   1.1214709e-02   1.0889496e+00   9.7584784e+01
   1.6892582e-02   1.7741408e-02   1.3674095e-02   1.1428890e-02   1.0829669e+00   9.7656629e+01
   1.8540463e-02   1.8451625e-02   1.4638252e-02   1.1807349e-02   1.0786007e+00   9.7867057e+01
   2.0344244e-02   1.9262831e-02   1.5706874e-02   1.2352636e-02   1.0890455e+00   9.8041527e+01
   2.2289710e-02   2.0160208e-02   1.6870024e-02   1.3068971e-02   1.0877596e+00   9.8184178e+01
   2.4350554e-02   2.1129184e-02   1.8104801e-02   1.3960298e-02   1.0996642e+00   9.8260391e+01
   2.6493330e-02   2.2160280e-02   1.9374862e-02   1.5027408e-02   1.1067920e+00   9.8458646e+01
   2.8671064e-02   2.3259856e-02   2.0633104e-02   1.6275341e-02   1.0881898e+00   9.8452124e+01
   3.0822790e-02   2.4449636e-02   2.1838544e-02   1.7713445e-02   1.0986238e+00   9.8574549e+01
   3.2891364e-02   2.5747664e-02   2.2965436e-02   1.9349589e-02   1.1045154e+00   9.8798625e+01
   3.4811962e-02   2.7164756e-02   2.4006086e-02   2.1194168e-02   1.0934080e+00   9.8923916e+01
   3.6516172e-02   2.8699248e-02   2.4974276e-02   2.3260952e-02   1.1054076e+00   9.9139412e+01
   3.7971998e-02   3.0338422e-02   2.5893156e-02   2.5557286e-02   1.1265638e+00   9.9351306e+01
   3.9193698e-02   3.2081750e-02   2.6792592e-02   2.8072146e-02   1.1241012e+00   9.9464335e+01
   4.0243390e-02   3.3926852e-02   2.7709694e-02   3.0775510e-02   1.1100673e+00   9.9384817e+01
   4.1214048e-02   3.5852962e-02   2.8676128e-02   3.3624864e-02   1.1089245e+00   9.9284781e+01
   4.2176704e-02   3.7835616e-02   2.9704948e-02   3.6573168e-02   1.1115189e+00   9.9183154e+01
   4.3162582e-02   3.9852060e-02   3.0784294e-02   3.9566528e-02   1.1146428e+00   9.8966169e+01
   4.4175934e-02   4.1868732e-02   3.1887612e-02   4.2529558e-02   1.1279880e+00   9.8737465e+01
   4.5200620e-02   4.3829780e-02   3.2978408e-02   4.5379060e-02   1.1211577e+00   9.8462577e+01
   4.6208590e-02   4.5691586e-02   3.4006766e-02   4.8047224e-02   1.1010275e+00   9.8143372e+01
   4.7161738e-02   4.7434776e-02   3.4893504e-02   5.0461914e-02   1.1181747e+00   9.7637299e+01
   4.8011066e-02   4.9008880e-02   3.5533180e-02   5.2511970e-02   1.1244332e+00   9.7070873e+01
   4.8725176e-02   5.0310254e-02   3.5834716e-02   5.4084968e-02   1.1095889e+00   9.6533282e+01
   4.9307138e-02   5.1206648e-02   3.5723520e-02   5.5115620e-02   1.1133223e+00   9.5803930e+01
   4.9765808e-02   5.1571810e-02   3.5170994e-02   5.5538908e-02   1.1115958e+00   9.5027307e+01
   5.0122922e-02   5.1332048e-02   3.4231168e-02   5.5298134e-02   1.1163672e+00   9.4041355e+01
   5.0427244e-02   5.0497338e-02   3.2984478e-02   5.4401954e-02   1.1124420e+00   9.2788288e+01
   5.0716844e-02   4.9129926e-02   3.1503330e-02   5.2888440e-02   1.1104043e+00   9.1397641e+01
   5.1006226e-02   4.7295824e-02   2.9861564e-02   5.0808622e-02   1.1315620e+00   8.9928866e+01
   5.1287394e-02   4.5047394e-02   2.8131464e-02   4.8244970e-02   1.1198982e+00   8.8489019e+01
   5.1526220e-02   4.2427268e-02   2.6372124e-02   4.5302766e-02   1.1091681e+00   8.6757218e+01
   5.1680888e-02   3.9504720e-02   2.4616514e-02   4.2101980e-02   1.1113434e+00   8.4796868e+01
   5.1699152e-02   3.6372640e-02   2.2879226e-02   3.8761092e-02   1.1068809e+00   8.2835384e+01
   5.1519818e-02   3.3112480e-02   2.1171566e-02   3.5389512e-02   1.1166609e+00   8.0671428e+01
   5.1108832e-02   2.9810806e-02   1.9504265e-02   3.2083200e-02   1.1070839e+00   7.8393996e+01
   5.0464984e-02   2.6561048e-02   1.7885650e-02   2.8914056e-02   1.1075599e+00   7.6119384e+01
   4.9598006e-02   2.3439218e-02   1.6327939e-02   2.5932702e-02   1.1270626e+00   7.3453155e+01
   4.8546008e-02   2.0500474e-02   1.4847160e-02   2.3176370e-02   1.1094526e+00   7.0633491e+01
   4.7394916e-02   1.7783807e-02   1.3453925e-02   2.0671074e-02   1.0998943e+00   6.8179654e+01
   4.6235356e-02   1.5323736e-02   1.2156530e-02   1.8432464e-02   1.1190707e+00   6.5752596e+01
   4.5122328e-02   1.3152756e-02   1.0964523e-02   1.6473493e-02   1.1228776e+00   6.3335504e+01
   4.4069502e-02   1.1295249e-02   9.8850504e-03   1.4804392e-02   1.1124930e+00   6.0781818e+01
   4.3055520e-02   9.7661494e-03   8.9191430e-03   1.3426662e-02   1.1003220e+00   5.7777215e+01
   4.2066508e-02   8.5686354e-03   8.0632154e-03   1.2336049e-02   1.1121674e+00   5.5139321e+01
   4.1098368e-02   7.6977124e-03   7.3146560e-03   1.1527894e-02   1.1226863e+00   5.3064942e+01
   4.0121322e-02   7.1423720e-03   6.6713952e-03   1.0998174e-02   1.1159281e+00   5.0451064e+01
   3.9101016e-02   6.8823320e-03   6.1294538e-03   1.0740840e-02   1.1175927e+00   4.7723483e+01
   3.8011336e-02   6.8882076e-03   5.6831128e-03   1.0746658e-02   1.0941390e+00   4.5462788e+01
   3.6842150e-02   7.1251968e-03   5.3264186e-03   1.1002923e-02   1.0913812e+00   4.2786763e+01
   3.5620060e-02   7.5584408e-03   5.0544530e-03   1.1492811e-02   1.1258918e+00   3.9381979e+01
   3.4377990e-02   8.1523916e-03   4.8625264e-03   1.2195828e-02   1.1264835e+00   3.5654732e+01
   3.3126380e-02   8.8685908e-03   4.7442258e-03   1.3089216e-02   1.1306857e+00   3.3045848e+01
   3.1843816e-02   9.6651862e-03   4.6909792e-03   1.4150836e-02   1.1381142e+00   3.1465250e+01
   3.0502766e-02   1.0493869e-02   4.6957150e-03   1.5359193e-02   1.1200253e+00   2.9153924e+01
   2.9127390e-02   1.1306388e-02   4.7540246e-03   1.6687875e-02   1.1189230e+00   2.6690836e+01
   2.7782950e-02   1.2060052e-02   4.8603054e-03   1.8109036e-02   1.1129604e+00   2.4919434e+01
   2.6531490e-02   1.2715629e-02   5.0074524e-03   1.9615495e-02   1.1046498e+00   2.3125828e+01
   2.5412420e-02   1.3250709e-02   5.1889610e-03   2.1226132e-02   1.1103970e+00   2.0205019e+01
   2.4444920e-02   1.3659667e-02   5.3988628e-03   2.2963248e-02   1.1072764e+00   1.6469870e+01
   2.3638396e-02   1.3937670e-02   5.6306944e-03   2.4837108e-02   1.1219038e+00   1.4271283e+01
   2.2993806e-02   1.4093852e-02   5.8767820e-03   2.6842948e-02   1.1216837e+00   1.3372761e+01
   2.2508968e-02   1.4154647e-02   6.1295156e-03   2.8964476e-02   1.0971086e+00   1.1535154e+01
   2.2175902e-02   1.4148825e-02   6.3832346e-03   3.1175770e-02   1.1023127e+00   9.2499055e+00
   2.1992600e-02   1.4111316e-02   6.6333768e-03   3.3441260e-02   1.1217092e+00   7.8868077e+00
   2.1979914e-02   1.4077769e-02   6.8765432e-03   3.5714668e-02   1.1243875e+00   6.9167304e+00
   2.2153658e-02   1.4074543e-02   7.1133664e-03   3.7932992e-02   1.1084509e+00   5.7359134e+00
   2.2511680e-02   1.4119010e-02   7.3463388e-03   4.0026044e-02   1.1057124e+00   5.0474958e+00
   2.3051224e-02   1.4219256e-02   7.5773168e-03   4.1914684e-02   1.1084461e+00   4.7193863e+00
   2.3766136e-02   1.4375578e-02   7.8082490e-03   4.3499506e-02   1.1042582e+00   4.2785110e+00
   2.4641700e-02   1.4576968e-02   8.0387470e-03   4.4687490e-02   1.1066912e+00   3.4730443e+00
   2.5653408e-02   1.4802799e-02   8.2693804e-03   4.5408132e-02   1.1106522e+00   2.4272166e+00
   2.6773322e-02   1.5034286e-02   8.5052282e-03   4.5615024e-02   1.1310769e+00   2.0915063e+00
   2.7989598e-02   1.5259827e-02   8.7534442e-03   4.5299536e-02   1.1092607e+00   1.8654694e+00
   2.9291320e-02   1.5467002e-02   9.0242112e-03   4.4483912e-02   1.1026431e+00   1.4711362e+00
   3.0649576e-02   1.5636985e-02   9.3277690e-03   4.3239250e-02   1.1191690e+00   1.3874192e+00
   3.2061334e-02   1.5751507e-02   9.6704816e-03   4.1690470e-02   1.0823759e+00   1.1392361e+00
   3.3561658e-02   1.5800338e-02   1.0054702e-02   3.9952926e-02   1.1253827e+00   9.8621476e-01
   3.5183024e-02   1.5788431e-02   1.0479886e-02   3.8103536e-02   1.0830062e+00   9.8254345e-01
   3.6953308e-02   1.5733438e-02   1.0945372e-02   3.6197644e-02   1.1034324e+00   9.1980464e-01
   3.8887432e-02   1.5671709e-02   1.1449929e-02   3.4287108e-02   1.1397877e+00   9.3341432e-01
   4.0992234e-02   1.5668624e-02   1.1994648e-02   3.2431170e-02   1.0706214e+00   9.1964771e-01
   4.3299076e-02   1.5796492e-02   1.2579621e-02   3.0687530e-02   1.1633102e+00   9.1358922e-01
   4.5830560e-02   1.6124397e-02   1.3199303e-02   2.9104912e-02   1.0295531e+00   9.3260870e-01
   4.8567918e-02   1.6737380e-02   1.3853280e-02   2.7717208e-02   1.1306892e+00   9.2821181e-01
   5.1484108e-02   1.7738229e-02   1.4544381e-02   2.6538254e-02   1.1198587e+00   9.2329306e-01
   5.4558044e-02   1.9224886e-02   1.5272903e-02   2.5565750e-02   1.0521579e+00   9.1744252e-01
   5.7734722e-02   2.1286934e-02   1.6040336e-02   2.4782946e-02   1.2198808e+00   8.9134727e-01
   6.0918574e-02   2.4034678e-02   1.6843264e-02   2.4157582e-02   9.5684120e-01   9.0792074e-01
   6.4018350e-02   2.7599828e-02   1.7671799e-02   2.3642508e-02   1.2244762e+00   9.2493402e-01
   6.6981332e-02   3.2123190e-02   1.8510705e-02   2.3190172e-02   8.1173446e-01   8.9523896e-01
   6.9797482e-02   3.7760956e-02   1.9336410e-02   2.2764174e-02   1.0144100e+00   8.8726754e-01
   7.2454550e-02   4.4669814e-02   2.0120210e-02   2.2333972e-02   9.3044839e-01   8.5574686e-01
   7.4916436e-02   5.2982682e-02   2.0832970e-02   2.1878856e-02   4.5199761e-01   8.4469311e-01
   7.7148454e-02   6.2802382e-02   2.1449352e-02   2.1389588e-02   4.8871297e+00   8.5442609e-01
   7.9093804e-02   7.4226264e-02   2.1946180e-02   2.0870474e-02   1.4161739e+01   8.4134051e-01
   8.0661256e-02   8.7363036e-02   2.2296910e-02   2.0344720e-02   3.5723638e+01   8.3897072e-01
   8.1773088e-02   1.0230206e-01   2.2473642e-02   1.9836887e-02   6.1787468e+01   8.2827259e-01
   8.2370760e-02   1.1908722e-01   2.2459900e-02   1.9365737e-02   7.6070338e+01   8.2739571e-01
   8.2351218e-02   1.3772318e-01   2.2267240e-02   1.8951218e-02   8.6873163e+01   7.9472986e-01
   8.1580854e-02   1.5815638e-01   2.1932604e-02   1.8607229e-02   9.6441424e+01   7.9466765e-01
   8.0021838e-02   1.8022657e-01   2.1499908e-02   1.8338206e-02   1.0289982e+02   7.9728879e-01
   7.7743034e-02   2.0361886e-01   2.1010212e-02   1.8141880e-02   1.0806739e+02   7.8585122e-01
   7.4840726e-02   2.2782184e-01   2.0497600e-02   1.8010044e-02   1.1047259e+02   8.3631801e-01
   7.1399964e-02   2.5218236e-01   1.9986870e-02   1.7930489e-02   1.1176062e+02   6.3508395e-01
   6.7469690e-02   2.7597450e-01   1.9493574e-02   1.7892181e-02   1.1207267e+02   4.0221040e-01
   6.3141608e-02   2.9839204e-01   1.9029460e-02   1.7889124e-02   1.1197637e+02   4.4665421e-01
   5.8604582e-02   3.1847008e-01   1.8608483e-02   1.7914669e-02   1.1158266e+02   4.4739850e-01
   5.4060794e-02   3.3512808e-01   1.8240089e-02   1.7958109e-02   1.1043174e+02   4.2719374e-01
   4.9666536e-02   3.4750418e-01   1.7920685e-02   1.8011346e-02   1.0951298e+02   4.3390340e-01
   4.5522588e-02   3.5491878e-01   1.7633529e-02   1.8073559e-02   1.0851813e+02   4.1932410e-01
   4.1684796e-02   3.5693008e-01   1.7354938e-02   1.8149877e-02   1.0762655e+02   4.4531016e-01
   3.8185780e-02   3.5386210e-01   1.7061038e-02   1.8247466e-02   1.0689670e+02   4.3792203e-01
   3.5040504e-02   3.4648250e-01   1.6733093e-02   1.8371624e-02   1.0624228e+02   4.3296046e-01
   3.2241796e-02   3.3539848e-01   1.6367023e-02   1.8528351e-02   1.0580601e+02   4.3232342e-01
   2.9760728e-02   3.2114764e-01   1.5970411e-02   1.8730600e-02   1.0539766e+02   4.1954617e-01
   2.7555640e-02   3.0442716e-01   1.5544915e-02   1.9003054e-02   1.0505153e+02   4.2951814e-01
   2.5578998e-02   2.8597930e-01   1.5085202e-02   1.9378412e-02   1.0469587e+02   4.2246949e-01
   2.3772532e-02   2.6638348e-01   1.4589733e-02   1.9883683e-02   1.0450769e+02   4.5270848e-01
   2.2063640e-02   2.4618922e-01   1.4059176e-02   2.0534720e-02   1.0423689e+02   4.1584362e-01
   2.0393810e-02   2.2598126e-01   1.3493262e-02   2.1343176e-02   1.0375549e+02   4.8358229e-01
   1.8751066e-02   2.0624188e-01   1.2900663e-02   2.2325366e-02   1.0332883e+02   7.5186827e-01
   1.7165272e-02   1.8727896e-01   1.2303529e-02   2.3503632e-02   1.0262019e+02   7.7621127e-01
   1.5677653e-02   1.6926969e-01   1.1725856e-02   2.4902764e-02   1.0170228e+02   7.1403712e-01
   1.4318154e-02   1.5238300e-01   1.1187425e-02   2.6554110e-02   1.0080420e+02   7.4022322e-01
   1.3106237e-02   1.3677852e-01   1.0705366e-02   2.8497756e-02   9.9902264e+01   7.0306398e-01
   1.2051555e-02   1.2252477e-01   1.0291023e-02   3.0774196e-02   9.9094290e+01   6.8552863e-01
   1.1151304e-02   1.0958904e-01   9.9509746e-03   3.3411164e-02   9.8376592e+01   6.9261121e-01
   1.0397966e-02   9.7925258e-02   9.6902614e-03   3.6412468e-02   9.7689855e+01   6.8568952e-01
   9.7899294e-03   8.7538820e-02   9.5107922e-03   3.9764106e-02   9.7113205e+01   7.1082571e-01
   9.3322252e-03   7.8424006e-02   9.4125060e-03   4.3439260e-02   9.6761252e+01   7.4524107e-01
   9.0302386e-03   7.0522828e-02   9.3963796e-03   4.7391076e-02   9.6293515e+01   7.7802394e-01
   8.8851954e-03   6.3760652e-02   9.4629072e-03   5.1542430e-02   9.5371950e+01   8.3897977e-01
   8.8933182e-03   5.8068702e-02   9.6076556e-03   5.5772536e-02   9.4304687e+01   8.6062296e-01
   9.0486966e-03   5.3365094e-02   9.8194760e-03   5.9923002e-02   9.3277597e+01   8.6543446e-01
   9.3399806e-03   4.9521950e-02   1.0078913e-02   6.3814648e-02   9.2184403e+01   8.6912259e-01
   9.7503388e-03   4.6365194e-02   1.0362031e-02   6.7268202e-02   9.0880166e+01   8.6885766e-01
   1.0265595e-02   4.3711944e-02   1.0651633e-02   7.0094008e-02   8.9350247e+01   8.7080566e-01
   1.0875126e-02   4.1411112e-02   1.0938157e-02   7.2082492e-02   8.7942411e+01   8.3842546e-01
   1.1569285e-02   3.9334250e-02   1.1216939e-02   7.3056646e-02   8.6385275e+01   8.5407075e-01
   1.2331902e-02   3.7379590e-02   1.1485060e-02   7.2902036e-02   8.4205143e+01   8.5987607e-01
   1.3135734e-02   3.5517066e-02   1.1736585e-02   7.1634494e-02   8.1894152e+01   8.2102425e-01
   1.3950403e-02   3.3761320e-02   1.1964468e-02   6.9431010e-02   7.9675730e+01   8.2864617e-01
   1.4745663e-02   3.2132492e-02   1.2160137e-02   6.6498526e-02   7.6958207e+01   8.2059064e-01
   1.5487350e-02   3.0654078e-02   1.2314470e-02   6.3009464e-02   7.3964471e+01   8.2840937e-01
   1.6139520e-02   2.9338296e-02   1.2414381e-02   5.9134458e-02   7.1169357e+01   8.5735206e-01
   1.6673121e-02   2.8181604e-02   1.2444770e-02   5.5050902e-02   6.8516225e+01   8.3703170e-01
   1.7069274e-02   2.7162568e-02   1.2397528e-02   5.0920272e-02   6.5383496e+01   8.3675171e-01
   1.7318350e-02   2.6249848e-02   1.2264336e-02   4.6857846e-02   6.1757804e+01   8.4894965e-01
   1.7419425e-02   2.5411468e-02   1.2045275e-02   4.2941544e-02   5.9019396e+01   8.4875951e-01
   1.7381849e-02   2.4618256e-02   1.1759309e-02   3.9233280e-02   5.6073555e+01   8.4842394e-01
   1.7236203e-02   2.3865044e-02   1.1425208e-02   3.5786872e-02   5.2709842e+01   8.4061294e-01
   1.7031194e-02   2.3164512e-02   1.1055177e-02   3.2637374e-02   4.9684642e+01   8.5704720e-01
   1.6813882e-02   2.2534492e-02   1.0662013e-02   2.9788804e-02   4.5425204e+01   8.6318537e-01
   1.6621475e-02   2.2005536e-02   1.0256663e-02   2.7229730e-02   4.0965511e+01   8.5737924e-01
   1.6478175e-02   2.1608498e-02   9.8459880e-03   2.4948092e-02   3.7047492e+01   8.6950026e-01
   1.6393872e-02   2.1363610e-02   9.4323150e-03   2.2930548e-02   3.3648579e+01   8.6762504e-01
   1.6366562e-02   2.1279674e-02   9.0149872e-03   2.1155930e-02   3.0276542e+01   8.5867296e-01
   1.6389464e-02   2.1349326e-02   8.5919106e-03   1.9596449e-02   2.6335744e+01   8.7053274e-01
   1.6455050e-02   2.1565860e-02   8.1606654e-03   1.8229701e-02   2.3170226e+01   8.6941715e-01
   1.6552036e-02   2.1925626e-02   7.7242594e-03   1.7040334e-02   1.9713644e+01   8.4321809e-01
   1.6677851e-02   2.2413674e-02   7.2884834e-03   1.6014307e-02   1.6617771e+01   8.5795409e-01
   1.6838602e-02   2.3034020e-02   6.8548934e-03   1.5138837e-02   1.4896129e+01   8.7604218e-01
   1.7033286e-02   2.3816126e-02   6.4258940e-03   1.4405779e-02   1.2641795e+01   8.5259918e-01
   1.7259176e-02   2.4787594e-02   6.0083778e-03   1.3809924e-02   9.9971493e+00   8.5470248e-01
   1.7515486e-02   2.5970958e-02   5.6084974e-03   1.3342028e-02   8.1977715e+00   8.6850682e-01
   1.7797864e-02   2.7380492e-02   5.2311436e-03   1.2986328e-02   7.4963344e+00   8.6898827e-01
   1.8092184e-02   2.9025150e-02   4.8830176e-03   1.2723432e-02   7.1707158e+00   8.7016056e-01
   1.8376840e-02   3.0905898e-02   4.5711538e-03   1.2532461e-02   7.0340846e+00   8.6168139e-01
   1.8634013e-02   3.3009252e-02   4.3007804e-03   1.2389908e-02   6.4138137e+00   8.6023463e-01
   1.8850269e-02   3.5316678e-02   4.0741938e-03   1.2274274e-02   4.7927338e+00   8.8355021e-01
   1.9021544e-02   3.7805296e-02   3.8900960e-03   1.2173106e-02   3.6879447e+00   8.8846663e-01
   1.9149232e-02   4.0425674e-02   3.7460228e-03   1.2080518e-02   3.3820282e+00   8.4522553e-01
   1.9229638e-02   4.3094624e-02   3.6409266e-03   1.1993469e-02   3.0541501e+00   8.4034665e-01
   1.9262784e-02   4.5729100e-02   3.5737072e-03   1.1908225e-02   2.8589057e+00   8.5989011e-01
   1.9246104e-02   4.8242186e-02   3.5407038e-03   1.1819034e-02   2.5697470e+00   8.0498409e-01
   1.9166389e-02   5.0524868e-02   3.5372780e-03   1.1725403e-02   1.8892076e+00   7.6444576e-01
   1.9015952e-02   5.2473522e-02   3.5605492e-03   1.1633350e-02   1.2516095e+00   7.6171119e-01
   1.8792485e-02   5.4010904e-02   3.6086158e-03   1.1552323e-02   1.0787312e+00   7.2413481e-01
   1.8488781e-02   5.5108356e-02   3.6793566e-03   1.1496521e-02   1.1248562e+00   7.4256092e-01
   1.8102598e-02   5.5785722e-02   3.7704200e-03   1.1481081e-02   1.1037087e+00   7.5227447e-01
   1.7645743e-02   5.6073496e-02   3.8788556e-03   1.1518847e-02   1.1186964e+00   6.9632627e-01
   1.7137091e-02   5.5989836e-02   4.0009276e-03   1.1620767e-02   1.0855627e+00   7.3885046e-01
   1.6592376e-02   5.5544050e-02   4.1322924e-03   1.1793097e-02   1.0638972e+00   6.6812620e-01
   1.6026773e-02   5.4757992e-02   4.2677664e-03   1.2037417e-02   1.1069142e+00   4.8711194e-01
   1.5461649e-02   5.3674662e-02   4.4019008e-03   1.2352786e-02   1.1068116e+00   4.3221746e-01
   1.4917049e-02   5.2362052e-02   4.5301794e-03   1.2736331e-02   1.1119447e+00   4.2974352e-01
   1.4404006e-02   5.0926872e-02   4.6499566e-03   1.3184695e-02   1.1144180e+00   4.4479213e-01
   1.3926652e-02   4.9493018e-02   4.7610988e-03   1.3692288e-02   1.0947234e+00   4.1376478e-01
   1.3484674e-02   4.8147238e-02   4.8653668e-03   1.4249900e-02   1.0932471e+00   4.6066947e-01
   1.3075645e-02   4.6923352e-02   4.9648378e-03   1.4845472e-02   1.1037560e+00   4.4089281e-01
   1.2695409e-02   4.5827554e-02   5.0602188e-03   1.5468268e-02   1.0941554e+00   4.4138518e-01
   1.2339169e-02   4.4839872e-02   5.1521178e-03   1.6115776e-02   1.0936302e+00   4.7155601e-01
   1.2001099e-02   4.3902558e-02   5.2414702e-03   1.6788321e-02   1.1011568e+00   3.7921538e-01
   1.1668602e-02   4.2931646e-02   5.3272988e-03   1.7488463e-02   1.0805465e+00   4.7288439e-01
   1.1324869e-02   4.1840752e-02   5.4063486e-03   1.8223775e-02   1.0849425e+00   3.9401654e-01
   1.0954575e-02   4.0556050e-02   5.4747168e-03   1.8996719e-02   1.1002761e+00   4.8528231e-01
   1.0552240e-02   3.9036442e-02   5.5311444e-03   1.9804334e-02   1.0813465e+00   3.8515898e-01
   1.0128440e-02   3.7303446e-02   5.5761600e-03   2.0642224e-02   1.0933017e+00   3.0845192e-01
   9.6995624e-03   3.5430268e-02   5.6122974e-03   2.1502562e-02   1.1196759e+00   4.1038438e-01
   9.2799164e-03   3.3512292e-02   5.6470744e-03   2.2366896e-02   1.1061272e+00   5.0989834e-02
   8.8799410e-03   3.1651714e-02   5.6888476e-03   2.3207112e-02   1.1041141e+00   8.0337936e-01
   8.5076324e-03   2.9930802e-02   5.7442296e-03   2.3990436e-02   1.1076970e+00   1.3429967e+00
   8.1738910e-03   2.8395472e-02   5.8184146e-03   2.4669564e-02   1.0842095e+00   9.2045367e+00
   7.8906542e-03   2.7055730e-02   5.9139914e-03   2.5206918e-02   1.0900591e+00   2.8746292e+01
   7.6665138e-03   2.5896750e-02   6.0305938e-03   2.5600138e-02   1.1096377e+00   4.5275138e+01
   7.5118658e-03   2.4900796e-02   6.1644750e-03   2.5860558e-02   1.0917624e+00   5.7383912e+01
   7.4443086e-03   2.4057142e-02   6.3097062e-03   2.6013294e-02   1.0895671e+00   7.0541897e+01
   7.4809298e-03   2.3371974e-02   6.4594418e-03   2.6103120e-02   1.0955960e+00   8.1337643e+01
   7.6370280e-03   2.2861040e-02   6.6097600e-03   2.6170280e-02   1.0795701e+00   8.9233199e+01
   7.9340494e-03   2.2523046e-02   6.7621574e-03   2.6235606e-02   1.0850127e+00   9.3942536e+01
   8.3950186e-03   2.2335198e-02   6.9176718e-03   2.6305976e-02   1.0876003e+00   9.6314211e+01
   9.0372484e-03   2.2263338e-02   7.0751956e-03   2.6385214e-02   1.0857824e+00   9.7734980e+01
   9.8719326e-03   2.2276318e-02   7.2372500e-03   2.6476474e-02   1.0952845e+00   9.8535862e+01
   1.0903138e-02   2.2341060e-02   7.4102046e-03   2.6579646e-02   1.0824701e+00   9.9271055e+01
   1.2126478e-02   2.2420912e-02   7.5989388e-03   2.6696908e-02   1.0838309e+00   9.9522721e+01
   1.3530391e-02   2.2505334e-02   7.8051810e-03   2.6836572e-02   1.0845899e+00   9.9389625e+01
   1.5091788e-02   2.2597646e-02   8.0285844e-03   2.7004276e-02   1.0853603e+00   9.9176569e+01
   1.6772798e-02   2.2700616e-02   8.2673656e-03   2.7197582e-02   1.0840923e+00   9.9249048e+01
   1.8531756e-02   2.2852392e-02   8.5188176e-03   2.7404410e-02   1.0790506e+00   9.9301774e+01
   2.0330214e-02   2.3114962e-02   8.7780254e-03   2.7598060e-02   1.1080305e+00   9.9186882e+01
   2.2127616e-02   2.3543826e-02   9.0381274e-03   2.7754782e-02   1.1024627e+00   9.9297150e+01
   2.3871292e-02   2.4192050e-02   9.2928316e-03   2.7876298e-02   1.0942671e+00   9.9143169e+01
   2.5509974e-02   2.5097134e-02   9.5363080e-03   2.7977350e-02   1.0925864e+00   9.8995573e+01
   2.7009178e-02   2.6270104e-02   9.7652306e-03   2.8084434e-02   1.0829287e+00   9.9063753e+01
   2.8333608e-02   2.7708726e-02   9.9846006e-03   2.8251436e-02   1.1076500e+00   9.9174785e+01
   2.9475290e-02   2.9402586e-02   1.0206499e-02   2.8539238e-02   1.1024841e+00   9.9483825e+01
   3.0466966e-02   3.1329008e-02   1.0444115e-02   2.8993488e-02   1.1114754e+00   9.9725130e+01
   3.1330322e-02   3.3465222e-02   1.0710154e-02   2.9647050e-02   1.1210109e+00   9.9831629e+01
   3.2086614e-02   3.5789744e-02   1.1015125e-02   3.0527926e-02   1.0995299e+00   9.9792864e+01
   3.2766564e-02   3.8257132e-02   1.1366499e-02   3.1657902e-02   1.1150525e+00   9.9646128e+01
   3.3385310e-02   4.0787906e-02   1.1770762e-02   3.3038412e-02   1.1066435e+00   9.9518544e+01
   3.3965826e-02   4.3289154e-02   1.2235671e-02   3.4645530e-02   1.0981394e+00   9.9237688e+01
   3.4542478e-02   4.5683854e-02   1.2775406e-02   3.6428886e-02   1.1054052e+00   9.8931883e+01
   3.5137712e-02   4.7903920e-02   1.3408251e-02   3.8307646e-02   1.0974137e+00   9.8707627e+01
   3.5771810e-02   4.9874068e-02   1.4146331e-02   4.0168802e-02   1.1101083e+00   9.8299135e+01
   3.6471998e-02   5.1532988e-02   1.4991580e-02   4.1882114e-02   1.1059843e+00   9.7866724e+01
   3.7261424e-02   5.2841398e-02   1.5935839e-02   4.3314404e-02   1.0901791e+00   9.7452141e+01
   3.8156320e-02   5.3762478e-02   1.6958342e-02   4.4323482e-02   1.1021889e+00   9.6840416e+01
   3.9160048e-02   5.4242890e-02   1.8023242e-02   4.4795578e-02   1.1105480e+00   9.6193423e+01
   4.0250744e-02   5.4241722e-02   1.9081842e-02   4.4687362e-02   1.1122024e+00   9.5273678e+01
   4.1386606e-02   5.3768600e-02   2.0071916e-02   4.4026534e-02   1.1248645e+00   9.4115530e+01
   4.2502454e-02   5.2828448e-02   2.0923322e-02   4.2892900e-02   1.1056066e+00   9.3094358e+01
   4.3528634e-02   5.1409382e-02   2.1560762e-02   4.1372266e-02   1.1058564e+00   9.1812637e+01
   4.4422470e-02   4.9555220e-02   2.1903424e-02   3.9555812e-02   1.1286475e+00   9.0233364e+01
   4.5148780e-02   4.7352928e-02   2.1898660e-02   3.7547068e-02   1.1021020e+00   8.8573780e+01
   4.5681176e-02   4.4866492e-02   2.1540646e-02   3.5424580e-02   1.1070668e+00   8.6705647e+01
   4.6018962e-02   4.2131088e-02   2.0859736e-02   3.3239568e-02   1.1227578e+00   8.4634811e+01
   4.6158590e-02   3.9210028e-02   1.9912040e-02   3.1036130e-02   1.1152485e+00   8.2173832e+01
   4.6078648e-02   3.6198022e-02   1.8752434e-02   2.8857014e-02   1.1229462e+00   7.9430014e+01
   4.5755416e-02   3.3171464e-02   1.7429018e-02   2.6735504e-02   1.1171738e+00   7.6581941e+01
   4.5153156e-02   3.0201352e-02   1.5996132e-02   2.4695124e-02   1.1058983e+00   7.3598171e+01
   4.4217498e-02   2.7363952e-02   1.4512920e-02   2.2758920e-02   1.1106597e+00   7.0852652e+01
   4.2922880e-02   2.4718056e-02   1.3036428e-02   2.0943012e-02   1.1176982e+00   6.7860542e+01
   4.1317774e-02   2.2300136e-02   1.1611964e-02   1.9254265e-02   1.1167012e+00   6.4250388e+01
   3.9512062e-02   2.0126886e-02   1.0271967e-02   1.7701399e-02   1.1276847e+00   6.0739528e+01
   3.7624466e-02   1.8211748e-02   9.0389536e-03   1.6298241e-02   1.1268102e+00   5.7281381e+01
   3.5746814e-02   1.6568189e-02   7.9261084e-03   1.5057274e-02   1.1091287e+00   5.4201842e+01
   3.3949904e-02   1.5194306e-02   6.9397106e-03   1.3991120e-02   1.1301700e+00   5.1078111e+01
   3.2282166e-02   1.4076869e-02   6.0800474e-03   1.3117692e-02   1.1303081e+00   4.7637504e+01
   3.0761384e-02   1.3193602e-02   5.3421904e-03   1.2454539e-02   1.1102955e+00   4.4600885e+01
   2.9388150e-02   1.2514893e-02   4.7178760e-03   1.2013679e-02   1.1262650e+00   4.0934673e+01
   2.8153348e-02   1.2013168e-02   4.1981790e-03   1.1804283e-02   1.1200860e+00   3.7062632e+01
   2.7041040e-02   1.1663490e-02   3.7733510e-03   1.1834540e-02   1.1174027e+00   3.3952978e+01
   2.6031810e-02   1.1445680e-02   3.4318562e-03   1.2111334e-02   1.1085589e+00   3.1304626e+01
   2.5096616e-02   1.1342243e-02   3.1624102e-03   1.2640648e-02   1.0931263e+00   2.8828911e+01
   2.4204048e-02   1.1330896e-02   2.9553012e-03   1.3425603e-02   1.1093161e+00   2.6748447e+01
   2.3331996e-02   1.1382661e-02   2.8026314e-03   1.4464808e-02   1.1139120e+00   2.4794657e+01
   2.2468864e-02   1.1466037e-02   2.6982282e-03   1.5752940e-02   1.1137052e+00   2.1881771e+01
   2.1621818e-02   1.1556631e-02   2.6364622e-03   1.7280315e-02   1.1067135e+00   1.9237929e+01
   2.0825442e-02   1.1633994e-02   2.6115902e-03   1.9035354e-02   1.1231380e+00   1.6749529e+01
   2.0125556e-02   1.1677139e-02   2.6199278e-03   2.1006090e-02   1.1219234e+00   1.4446216e+01
   1.9554635e-02   1.1677718e-02   2.6613614e-03   2.3176554e-02   1.1066611e+00   1.3406909e+01
   1.9126542e-02   1.1640070e-02   2.7389614e-03   2.5524496e-02   1.1215593e+00   1.1515791e+01
   1.8839494e-02   1.1562837e-02   2.8583714e-03   2.8022832e-02   1.1077840e+00   9.4274074e+00
   1.8688643e-02   1.1444868e-02   3.0253100e-03   3.0633890e-02   1.1190255e+00   8.1050757e+00
   1.8681374e-02   1.1299440e-02   3.2443722e-03   3.3299814e-02   1.1292612e+00   6.7096733e+00
   1.8828794e-02   1.1144438e-02   3.5197600e-03   3.5951896e-02   1.1054886e+00   5.9189961e+00
   1.9134289e-02   1.1002916e-02   3.8546044e-03   3.8526096e-02   1.1051866e+00   5.4009087e+00
   1.9592721e-02   1.0902685e-02   4.2508762e-03   4.0963228e-02   1.1097164e+00   5.0289132e+00
   2.0188634e-02   1.0866777e-02   4.7100068e-03   4.3199934e-02   1.1117824e+00   4.6345845e+00
   2.0909780e-02   1.0919853e-02   5.2313258e-03   4.5169212e-02   1.1084166e+00   3.8166376e+00
   2.1754048e-02   1.1086691e-02   5.8108702e-03   4.6809286e-02   1.1165562e+00   3.2038429e+00
   2.2715590e-02   1.1385873e-02   6.4415312e-03   4.8077104e-02   1.1160630e+00   2.5814147e+00
   2.3782466e-02   1.1827211e-02   7.1140688e-03   4.8949590e-02   1.1003671e+00   1.8968261e+00
   2.4945006e-02   1.2410533e-02   7.8185488e-03   4.9390204e-02   1.1354564e+00   1.7327603e+00
   2.6213580e-02   1.3127921e-02   8.5441358e-03   4.9363876e-02   1.1122818e+00   1.4959845e+00
   2.7628176e-02   1.3964288e-02   9.2790242e-03   4.8879210e-02   1.0947822e+00   1.1624104e+00
   2.9236966e-02   1.4905376e-02   1.0008175e-02   4.7973600e-02   1.1242219e+00   1.1168172e+00
   3.1076350e-02   1.5939567e-02   1.0716089e-02   4.6699876e-02   1.1039830e+00   9.9014512e-01
   3.3174504e-02   1.7048226e-02   1.1391290e-02   4.5116598e-02   1.1387747e+00   9.2268996e-01
   3.5543744e-02   1.8202617e-02   1.2024874e-02   4.3285556e-02   1.1097037e+00   9.5632603e-01
   3.8168462e-02   1.9375780e-02   1.2614917e-02   4.1276654e-02   1.1248794e+00   9.2719967e-01
   4.1021168e-02   2.0560144e-02   1.3166108e-02   3.9154672e-02   1.1102650e+00   9.3058107e-01
   4.4078944e-02   2.1758772e-02   1.3690888e-02   3.6993128e-02   1.0732953e+00   9.1708279e-01
   4.7332548e-02   2.2973198e-02   1.4211023e-02   3.4873312e-02   1.1554115e+00   9.1902559e-01
   5.0777478e-02   2.4226324e-02   1.4747284e-02   3.2850754e-02   1.0636400e+00   9.2887305e-01
   5.4386856e-02   2.5566836e-02   1.5320174e-02   3.0955348e-02   1.1362573e+00   8.8854847e-01
   5.8108864e-02   2.7035552e-02   1.5951305e-02   2.9201712e-02   1.0818739e+00   8.9790434e-01
   6.1870764e-02   2.8661170e-02   1.6659309e-02   2.7596618e-02   1.0815516e+00   9.2247318e-01
   6.5583794e-02   3.0489014e-02   1.7454458e-02   2.6154810e-02   1.1671954e+00   8.9226350e-01
   6.9150896e-02   3.2585394e-02   1.8330628e-02   2.4896100e-02   1.0028430e+00   8.4658303e-01
   7.2457260e-02   3.5023470e-02   1.9269892e-02   2.3833602e-02   1.2069539e+00   8.4459556e-01
   7.5353350e-02   3.7893580e-02   2.0252888e-02   2.2966718e-02   9.9047040e-01   8.6046715e-01
   7.7653024e-02   4.1321014e-02   2.1264112e-02   2.2284378e-02   1.1492085e+00   8.3316270e-01
   7.9231856e-02   4.5447116e-02   2.2288886e-02   2.1778162e-02   9.9089306e-01   8.5988595e-01
   8.0113542e-02   5.0413440e-02   2.3315070e-02   2.1442840e-02   7.9118510e-01   8.6517289e-01
   8.0366018e-02   5.6393936e-02   2.4335152e-02   2.1272914e-02   1.1824557e+00   8.6019875e-01
   7.9999072e-02   6.3598862e-02   2.5341620e-02   2.1259670e-02   2.5489385e-01   9.1979330e-01
   7.8998616e-02   7.2229712e-02   2.6328108e-02   2.1383352e-02   2.5262711e+00   8.8641706e-01
   7.7395558e-02   8.2464642e-02   2.7275030e-02   2.1610328e-02   1.0070912e+01   8.8971492e-01
   7.5245420e-02   9.4469506e-02   2.8149484e-02   2.1896260e-02   3.0001503e+01   8.9486835e-01
   7.2577564e-02   1.0838235e-01   2.8937884e-02   2.2192828e-02   5.8863155e+01   8.6131796e-01
   6.9433902e-02   1.2426733e-01   2.9657708e-02   2.2460780e-02   7.6872116e+01   8.9628285e-01
   6.5874808e-02   1.4208759e-01   3.0352430e-02   2.2687340e-02   8.8050854e+01   8.7574389e-01
   6.1968114e-02   1.6172405e-01   3.1074700e-02   2.2876562e-02   9.7641846e+01   8.8555542e-01
   5.7802950e-02   1.8299386e-01   3.1857738e-02   2.3022256e-02   1.0387994e+02   8.5168366e-01
   5.3493956e-02   2.0562824e-01   3.2711510e-02   2.3108436e-02   1.0955285e+02   8.3668185e-01
   4.9173532e-02   2.2917874e-01   3.3632704e-02   2.3126172e-02   1.1236014e+02   8.0409078e-01
   4.4940780e-02   2.5300600e-01   3.4606826e-02   2.3076990e-02   1.1364878e+02   5.1245163e-01
   4.0887734e-02   2.7642860e-01   3.5632296e-02   2.2960290e-02   1.1429546e+02   4.0963918e-01
   3.7134720e-02   2.9873720e-01   3.6738790e-02   2.2776128e-02   1.1405837e+02   4.5516138e-01
   3.3781522e-02   3.1908200e-01   3.7950726e-02   2.2539770e-02   1.1375806e+02   4.1424406e-01
   3.0895076e-02   3.3643198e-01   3.9257974e-02   2.2275520e-02   1.1289364e+02   4.3779300e-01
   2.8521298e-02   3.4980008e-01   4.0626432e-02   2.1999666e-02   1.1202021e+02   4.3525667e-01
   2.6687144e-02   3.5840478e-01   4.2005692e-02   2.1720586e-02   1.1101053e+02   4.3983079e-01
   2.5394968e-02   3.6154352e-01   4.3322244e-02   2.1457262e-02   1.0999082e+02   4.3871557e-01
   2.4619576e-02   3.5906922e-01   4.4488552e-02   2.1236210e-02   1.0886995e+02   4.2241162e-01
   2.4315342e-02   3.5159248e-01   4.5447030e-02   2.1077182e-02   1.0775827e+02   4.3764228e-01
   2.4418606e-02   3.3975024e-01   4.6195188e-02   2.0991050e-02   1.0714266e+02   4.3544668e-01
   2.4862540e-02   3.2412332e-01   4.6763010e-02   2.0980108e-02   1.0616536e+02   4.5408578e-01
   2.5576816e-02   3.0554504e-01   4.7183284e-02   2.1050310e-02   1.0508184e+02   4.4167668e-01
   2.6481054e-02   2.8491954e-01   4.7469492e-02   2.1211072e-02   1.0436000e+02   4.2859025e-01
   2.7498470e-02   2.6304324e-01   4.7604538e-02   2.1460726e-02   1.0351490e+02   4.2802248e-01
   2.8549706e-02   2.4067656e-01   4.7525412e-02   2.1787738e-02   1.0280160e+02   4.1792412e-01
   2.9551800e-02   2.1854702e-01   4.7130116e-02   2.2179504e-02   1.0188980e+02   4.6590909e-01
   3.0424420e-02   1.9722444e-01   4.6290174e-02   2.2622926e-02   1.0050232e+02   4.1704491e-01
   3.1072002e-02   1.7706892e-01   4.4859582e-02   2.3102558e-02   9.8901402e+01   5.7193779e-01
   3.1399914e-02   1.5824887e-01   4.2806500e-02   2.3594270e-02   9.7040348e+01   9.1335768e-01
   3.1347684e-02   1.4084036e-01   4.0261034e-02   2.4071426e-02   9.5291682e+01   9.2564209e-01
   3.0912344e-02   1.2491776e-01   3.7377348e-02   2.4539292e-02   9.3481954e+01   8.9076400e-01
   3.0165048e-02   1.1052060e-01   3.4294294e-02   2.5032600e-02   9.1607951e+01   9.1497767e-01
   2.9202230e-02   9.7609906e-02   3.1142008e-02   2.5595878e-02   8.9692294e+01   9.0645169e-01
   2.8106070e-02   8.6107436e-02   2.8018798e-02   2.6290598e-02   8.7575829e+01   9.4572391e-01
   2.6952740e-02   7.5964642e-02   2.4997598e-02   2.7182008e-02   8.5732037e+01   9.5838449e-01
   2.5810444e-02   6.7146926e-02   2.2133918e-02   2.8319908e-02   8.3627891e+01   9.2903162e-01
   2.4742088e-02   5.9583374e-02   1.9473193e-02   2.9738218e-02   8.1197843e+01   9.2234267e-01
   2.3796390e-02   5.3176676e-02   1.7046101e-02   3.1458742e-02   7.8927785e+01   9.8890361e-01
   2.2996710e-02   4.7825348e-02   1.4867505e-02   3.3484942e-02   7.6294901e+01   1.0153083e+00
   2.2342272e-02   4.3429380e-02   1.2940713e-02   3.5800574e-02   7.3411593e+01   1.0055361e+00
   2.1814920e-02   3.9879976e-02   1.1259228e-02   3.8374166e-02   6.9936964e+01   1.0140322e+00
   2.1396500e-02   3.7043828e-02   9.8100754e-03   4.1148670e-02   6.6084223e+01   1.0137930e+00
   2.1076466e-02   3.4776094e-02   8.5735344e-03   4.4037910e-02   6.2588676e+01   1.0090829e+00
   2.0850294e-02   3.2951102e-02   7.5300536e-03   4.6924486e-02   5.8429038e+01   9.8534158e-01
   2.0709362e-02   3.1467384e-02   6.6650230e-03   4.9668820e-02   5.4669835e+01   1.0026256e+00
   2.0635690e-02   3.0233066e-02   5.9677070e-03   5.2133846e-02   5.1412647e+01   1.0004423e+00
   2.0605210e-02   2.9182208e-02   5.4297784e-03   5.4195428e-02   4.6915143e+01   9.7130007e-01
   2.0579928e-02   2.8283310e-02   5.0442236e-03   5.5749818e-02   4.2766855e+01   1.0088095e+00
   2.0513362e-02   2.7502060e-02   4.8063386e-03   5.6689992e-02   3.8658023e+01   1.0084647e+00
   2.0367998e-02   2.6789830e-02   4.7143440e-03   5.6881722e-02   3.4019865e+01   9.7779400e-01
   2.0115702e-02   2.6114396e-02   4.7697866e-03   5.6205432e-02   3.0221456e+01   9.9849175e-01
   1.9725945e-02   2.5456614e-02   4.9741134e-03   5.4621936e-02   2.6644183e+01   1.0188354e+00
   1.9173242e-02   2.4788466e-02   5.3259924e-03   5.2224232e-02   2.3762072e+01   1.0020708e+00
   1.8465143e-02   2.4100108e-02   5.8227660e-03   4.9201098e-02   2.0989587e+01   1.0030174e+00
   1.7630321e-02   2.3404582e-02   6.4613034e-03   4.5746430e-02   1.7537905e+01   1.0297138e+00
   1.6688897e-02   2.2704756e-02   7.2384770e-03   4.2045702e-02   1.4611728e+01   1.0252945e+00
   1.5666208e-02   2.1985538e-02   8.1487488e-03   3.8269566e-02   1.2497908e+01   1.0121368e+00
   1.4597459e-02   2.1217530e-02   9.1806634e-03   3.4548836e-02   1.0699978e+01   9.9304991e-01
   1.3514396e-02   2.0375742e-02   1.0321340e-02   3.0982386e-02   8.7681864e+00   9.9822758e-01
   1.2454979e-02   1.9449510e-02   1.1561024e-02   2.7645132e-02   7.5413218e+00   1.0182882e+00
   1.1463747e-02   1.8436996e-02   1.2887096e-02   2.4591316e-02   6.6935398e+00   1.0069836e+00
   1.0577953e-02   1.7354977e-02   1.4282357e-02   2.1855918e-02   5.7840437e+00   1.0050754e+00
   9.8251932e-03   1.6236068e-02   1.5733451e-02   1.9455301e-02   5.3922310e+00   1.0100687e+00
   9.2261992e-03   1.5117724e-02   1.7228827e-02   1.7392105e-02   5.1814816e+00   1.0255009e+00
   8.7941656e-03   1.4044782e-02   1.8744321e-02   1.5660665e-02   4.7448712e+00   1.0227200e+00
   8.5338408e-03   1.3064450e-02   2.0241862e-02   1.4251653e-02   3.8495279e+00   1.0184450e+00
   8.4434546e-03   1.2214033e-02   2.1675812e-02   1.3151592e-02   3.2721933e+00   1.0302967e+00
   8.5136202e-03   1.1518457e-02   2.2995880e-02   1.2340680e-02   3.0063694e+00   1.0251221e+00
   8.7266222e-03   1.0993319e-02   2.4146258e-02   1.1792874e-02   2.5880523e+00   1.0402564e+00
   9.0610304e-03   1.0650220e-02   2.5056038e-02   1.1478120e-02   2.4959591e+00   1.0284577e+00
   9.4958544e-03   1.0506006e-02   2.5661250e-02   1.1364266e-02   2.1761946e+00   1.0219593e+00
   1.0012219e-02   1.0580999e-02   2.5923688e-02   1.1417983e-02   1.8647270e+00   1.0327817e+00
   1.0593366e-02   1.0887530e-02   2.5814638e-02   1.1607156e-02   1.8098180e+00   1.0184684e+00
   1.1224740e-02   1.1426008e-02   2.5335870e-02   1.1899858e-02   1.3394703e+00   1.0382318e+00
   1.1895835e-02   1.2185619e-02   2.4529634e-02   1.2263042e-02   1.0966292e+00   1.0345902e+00
   1.2599260e-02   1.3142670e-02   2.3449018e-02   1.2671967e-02   1.1312815e+00   1.0273246e+00
   1.3325143e-02   1.4264058e-02   2.2156004e-02   1.3114840e-02   1.0928588e+00   1.0306299e+00
   1.4057177e-02   1.5518668e-02   2.0723560e-02   1.3584915e-02   1.1203665e+00   1.0367310e+00
   1.4775664e-02   1.6888177e-02   1.9219894e-02   1.4080198e-02   1.0937719e+00   1.0375924e+00
   1.5462983e-02   1.8380017e-02   1.7696782e-02   1.4602239e-02   1.1129808e+00   8.8992615e-01
   1.6096543e-02   2.0026908e-02   1.6192330e-02   1.5148245e-02   1.1031789e+00   7.8692419e-01
   1.6645681e-02   2.1863890e-02   1.4740288e-02   1.5710199e-02   1.1059690e+00   8.0191498e-01
   1.7082551e-02   2.3912778e-02   1.3370066e-02   1.6276098e-02   1.1393714e+00   7.6297289e-01
   1.7378883e-02   2.6175918e-02   1.2101265e-02   1.6832508e-02   1.0871475e+00   7.5538153e-01
   1.7514695e-02   2.8630098e-02   1.0941957e-02   1.7364840e-02   1.1079029e+00   7.5234136e-01
   1.7494831e-02   3.1227406e-02   9.8951066e-03   1.7856503e-02   1.1187904e+00   7.3856918e-01
   1.7340380e-02   3.3907982e-02   8.9652682e-03   1.8299465e-02   1.0929058e+00   7.6324746e-01
   1.7086292e-02   3.6612964e-02   8.1553950e-03   1.8694070e-02   1.1031438e+00   7.3683908e-01
   1.6770735e-02   3.9274628e-02   7.4626040e-03   1.9038727e-02   1.1014054e+00   7.4061935e-01
   1.6421312e-02   4.1815316e-02   6.8788074e-03   1.9339112e-02   1.1112098e+00   7.2518016e-01
   1.6065227e-02   4.4160850e-02   6.3906826e-03   1.9609366e-02   1.1158979e+00   5.2191169e-01
   1.5726540e-02   4.6235778e-02   5.9822294e-03   1.9861305e-02   1.1019617e+00   4.1686709e-01
   1.5419571e-02   4.7985300e-02   5.6396844e-03   2.0111594e-02   1.0939840e+00   4.5225323e-01
   1.5155246e-02   4.9398190e-02   5.3512548e-03   2.0381984e-02   1.1071999e+00   4.3014908e-01
   1.4937723e-02   5.0481848e-02   5.1077278e-03   2.0692512e-02   1.1095903e+00   4.3474663e-01
   1.4764422e-02   5.1252526e-02   4.9042654e-03   2.1063106e-02   1.0953160e+00   4.3679398e-01
   1.4639516e-02   5.1739268e-02   4.7367396e-03   2.1508068e-02   1.0916294e+00   4.4933766e-01
   1.4573995e-02   5.1988404e-02   4.5987056e-03   2.2031188e-02   1.0916497e+00   4.3754484e-01
   1.4571651e-02   5.2071286e-02   4.4838384e-03   2.2626488e-02   1.1014890e+00   4.0677488e-01
   1.4628424e-02   5.2062772e-02   4.3904028e-03   2.3273900e-02   1.0967696e+00   4.4879079e-01
   1.4736424e-02   5.2014968e-02   4.3208284e-03   2.3938290e-02   1.0842518e+00   4.2511837e-01
   1.4887027e-02   5.1949172e-02   4.2781158e-03   2.4579848e-02   1.0842098e+00   4.4250873e-01
   1.5075022e-02   5.1840012e-02   4.2644718e-03   2.5154300e-02   1.0946854e+00   4.2698202e-01
   1.5289337e-02   5.1618754e-02   4.2808184e-03   2.5621130e-02   1.1062387e+00   4.2259643e-01
   1.5508257e-02   5.1211940e-02   4.3262608e-03   2.5961108e-02   1.0901438e+00   4.4676029e-01
   1.5704140e-02   5.0548896e-02   4.3974870e-03   2.6169640e-02   1.0814357e+00   3.4003712e-01
   1.5851302e-02   4.9590826e-02   4.4896316e-03   2.6260554e-02   1.1002827e+00   3.9307950e-01
   1.5935825e-02   4.8364840e-02   4.5975452e-03   2.6260336e-02   1.1146802e+00   2.3387172e-01
   1.5949954e-02   4.6921020e-02   4.7163640e-03   2.6182532e-02   1.0985748e+00   5.5109380e-01
   1.5883598e-02   4.5316344e-02   4.8423436e-03   2.6027458e-02   1.0885935e+00   1.0741677e+00
   1.5730389e-02   4.3619868e-02   4.9720192e-03   2.5790804e-02   1.1028408e+00   2.7741954e+00
   1.5495325e-02   4.1883424e-02   5.0998532e-03   2.5469304e-02   1.0857647e+00   1.2392793e+01
   1.5201841e-02   4.0126372e-02   5.2182856e-03   2.5053330e-02   1.0792203e+00   2.8422778e+01
   1.4890788e-02   3.8349650e-02   5.3216330e-03   2.4527006e-02   1.0986948e+00   4.1761964e+01
   1.4601837e-02   3.6551302e-02   5.4064076e-03   2.3889400e-02   1.0990260e+00   5.3097515e+01
   1.4365010e-02   3.4723466e-02   5.4690138e-03   2.3146810e-02   1.0938365e+00   6.6015285e+01
   1.4205395e-02   3.2853540e-02   5.5097776e-03   2.2302644e-02   1.0910825e+00   7.7122294e+01
   1.4145768e-02   3.0937556e-02   5.5342858e-03   2.1374242e-02   1.1030175e+00   8.4312314e+01
   1.4207462e-02   2.8997542e-02   5.5488732e-03   2.0385816e-02   1.1055436e+00   8.8612752e+01
   1.4406133e-02   2.7074432e-02   5.5600378e-03   1.9356677e-02   1.0687656e+00   9.0827502e+01
   1.4755831e-02   2.5206708e-02   5.5751148e-03   1.8313896e-02   1.0635118e+00   9.2183802e+01
   1.5274664e-02   2.3434352e-02   5.6032518e-03   1.7289652e-02   1.0891036e+00   9.3247568e+01
   1.5977969e-02   2.1794010e-02   5.6555082e-03   1.6312648e-02   1.0781504e+00   9.3973527e+01
   1.6872786e-02   2.0310126e-02   5.7414248e-03   1.5411126e-02   1.0800437e+00   9.4247772e+01
   1.7956974e-02   1.9004771e-02   5.8689668e-03   1.4610152e-02   1.0842439e+00   9.4175372e+01
   1.9217606e-02   1.7901757e-02   6.0456368e-03   1.3930218e-02   1.0794442e+00   9.4068729e+01
   2.0626098e-02   1.7018860e-02   6.2760502e-03   1.3389178e-02   1.0917877e+00   9.4063488e+01
   2.2136046e-02   1.6360808e-02   6.5605584e-03   1.2999304e-02   1.0824379e+00   9.4276471e+01
   2.3683822e-02   1.5928822e-02   6.8951574e-03   1.2765629e-02   1.0880099e+00   9.4468775e+01
   2.5197948e-02   1.5721721e-02   7.2720800e-03   1.2688624e-02   1.1009921e+00   9.4570234e+01
   2.6611958e-02   1.5724523e-02   7.6828386e-03   1.2768007e-02   1.0929207e+00   9.4703669e+01
   2.7862372e-02   1.5914779e-02   8.1187018e-03   1.3003606e-02   1.0852960e+00   9.4812399e+01
   2.8881126e-02   1.6269145e-02   8.5678816e-03   1.3392126e-02   1.0880949e+00   9.4995037e+01
   2.9588892e-02   1.6758429e-02   9.0135188e-03   1.3930000e-02   1.1003893e+00   9.5267363e+01
   2.9917668e-02   1.7343806e-02   9.4382726e-03   1.4616351e-02   1.0949096e+00   9.5571186e+01
   2.9842964e-02   1.7986187e-02   9.8302622e-03   1.5451383e-02   1.0976709e+00   9.5870894e+01
   2.9387950e-02   1.8649550e-02   1.0179211e-02   1.6438439e-02   1.1020590e+00   9.6094258e+01
   2.8628314e-02   1.9285654e-02   1.0480235e-02   1.7577710e-02   1.1107323e+00   9.6249143e+01
   2.7673482e-02   1.9846098e-02   1.0736268e-02   1.8863716e-02   1.1242426e+00   9.6331066e+01
   2.6628932e-02   2.0303238e-02   1.0945666e-02   2.0292396e-02   1.1149102e+00   9.6155813e+01
   2.5586896e-02   2.0635858e-02   1.1100234e-02   2.1855162e-02   1.1262172e+00   9.5911754e+01
   2.4630918e-02   2.0823120e-02   1.1190664e-02   2.3532422e-02   1.1153838e+00   9.5666325e+01
   2.3829324e-02   2.0861814e-02   1.1211244e-02   2.5294890e-02   1.0950555e+00   9.5050540e+01
   2.3228390e-02   2.0766358e-02   1.1164402e-02   2.7107404e-02   1.1091941e+00   9.4513293e+01
   2.2865812e-02   2.0561580e-02   1.1061005e-02   2.8931254e-02   1.1078107e+00   9.3977012e+01
   2.2775258e-02   2.0292418e-02   1.0915239e-02   3.0721602e-02   1.1110973e+00   9.3086494e+01
   2.2976844e-02   2.0012828e-02   1.0737130e-02   3.2433974e-02   1.1141504e+00   9.2216354e+01
   2.3477194e-02   1.9762228e-02   1.0539093e-02   3.4036926e-02   1.1165645e+00   9.1094248e+01
   2.4265826e-02   1.9568559e-02   1.0341955e-02   3.5502314e-02   1.1044012e+00   8.9882020e+01
   2.5314758e-02   1.9452332e-02   1.0167490e-02   3.6787960e-02   1.0822579e+00   8.8581579e+01
   2.6590188e-02   1.9421829e-02   1.0037835e-02   3.7871892e-02   1.1049347e+00   8.7016910e+01
   2.8061308e-02   1.9469796e-02   9.9758984e-03   3.8775992e-02   1.1042172e+00   8.5426827e+01
   2.9697968e-02   1.9586043e-02   9.9999010e-03   3.9516224e-02   1.1192568e+00   8.3454636e+01
   3.1451248e-02   1.9764973e-02   1.0120653e-02   4.0093612e-02   1.1286701e+00   8.1312087e+01
   3.3251402e-02   1.9991123e-02   1.0343208e-02   4.0537608e-02   1.0916531e+00   7.8667443e+01
   3.5056974e-02   2.0248986e-02   1.0672280e-02   4.0894170e-02   1.1115229e+00   7.5870353e+01
   3.6861980e-02   2.0525104e-02   1.1112381e-02   4.1191716e-02   1.1176702e+00   7.3370365e+01
   3.8645352e-02   2.0790154e-02   1.1663253e-02   4.1445754e-02   1.1211589e+00   7.0271962e+01
   4.0378696e-02   2.1003452e-02   1.2318766e-02   4.1661554e-02   1.1185972e+00   6.7248478e+01
   4.2038620e-02   2.1120138e-02   1.3067250e-02   4.1829474e-02   1.0964612e+00   6.4130266e+01
   4.3584400e-02   2.1107240e-02   1.3892089e-02   4.1924930e-02   1.1194220e+00   6.0756095e+01
   4.4960392e-02   2.0953428e-02   1.4769263e-02   4.1895252e-02   1.1255855e+00   5.8025192e+01
   4.6092650e-02   2.0662432e-02   1.5663641e-02   4.1662876e-02   1.1222174e+00   5.5288229e+01
   4.6915578e-02   2.0254898e-02   1.6529120e-02   4.1157818e-02   1.1115689e+00   5.2047498e+01
   4.7402502e-02   1.9754505e-02   1.7315296e-02   4.0362706e-02   1.1204427e+00   4.9091075e+01
   4.7535882e-02   1.9177574e-02   1.7974004e-02   3.9309356e-02   1.1358903e+00   4.6589257e+01
   4.7314598e-02   1.8541345e-02   1.8456359e-02   3.8032968e-02   1.1054851e+00   4.3149410e+01
   4.6757916e-02   1.7862996e-02   1.8723763e-02   3.6581488e-02   1.1126994e+00   3.9014244e+01
   4.5875734e-02   1.7159242e-02   1.8761763e-02   3.5014778e-02   1.1251400e+00   3.5515876e+01
   4.4688252e-02   1.6447569e-02   1.8568861e-02   3.3378018e-02   1.1168843e+00   3.3037409e+01
   4.3232830e-02   1.5741544e-02   1.8152277e-02   3.1719420e-02   1.1220648e+00   3.0908696e+01
   4.1549582e-02   1.5048776e-02   1.7543071e-02   3.0097340e-02   1.1094167e+00   2.7786261e+01
   3.9677006e-02   1.4371218e-02   1.6799813e-02   2.8564644e-02   1.1097018e+00   2.4806880e+01
   3.7643574e-02   1.3700004e-02   1.5986145e-02   2.7164772e-02   1.1107273e+00   2.2394657e+01
   3.5476572e-02   1.3024186e-02   1.5155075e-02   2.5940734e-02   1.1027961e+00   1.9389143e+01
   3.3216344e-02   1.2347580e-02   1.4353583e-02   2.4939362e-02   1.1211439e+00   1.6999731e+01
   3.0930500e-02   1.1679910e-02   1.3622690e-02   2.4198528e-02   1.1199084e+00   1.5143785e+01
   2.8703808e-02   1.1031390e-02   1.2993621e-02   2.3740996e-02   1.1078921e+00   1.3119411e+01
   2.6602456e-02   1.0416623e-02   1.2486353e-02   2.3585056e-02   1.1082992e+00   1.1455420e+01
   2.4663270e-02   9.8465578e-03   1.2109261e-02   2.3749500e-02   1.1189390e+00   9.7511538e+00
   2.2902224e-02   9.3278036e-03   1.1858785e-02   2.4247280e-02   1.1323167e+00   8.0699739e+00
   2.1323960e-02   8.8658808e-03   1.1723651e-02   2.5080194e-02   1.1063477e+00   7.0845113e+00
   1.9937845e-02   8.4611224e-03   1.1690112e-02   2.6236716e-02   1.1213856e+00   6.7564829e+00
   1.8773831e-02   8.1075560e-03   1.1742761e-02   2.7690524e-02   1.1392902e+00   5.8565727e+00
   1.7869743e-02   7.7981698e-03   1.1862830e-02   2.9399828e-02   1.1065788e+00   4.7720082e+00
   1.7250729e-02   7.5311894e-03   1.2025521e-02   3.1312884e-02   1.1171615e+00   4.3515226e+00
   1.6932998e-02   7.3113804e-03   1.2205926e-02   3.3368110e-02   1.1135713e+00   3.8510097e+00
   1.6929401e-02   7.1452880e-03   1.2378839e-02   3.5494752e-02   1.1173049e+00   3.4099350e+00
   1.7249530e-02   7.0388264e-03   1.2521794e-02   3.7639184e-02   1.1266142e+00   2.8705894e+00
   1.7902269e-02   6.9959554e-03   1.2624161e-02   3.9781562e-02   1.1137419e+00   2.0785605e+00
   1.8892772e-02   7.0190258e-03   1.2674956e-02   4.1914814e-02   1.1059353e+00   1.6073417e+00
   2.0215962e-02   7.1142024e-03   1.2667012e-02   4.4012604e-02   1.0905370e+00   1.3114031e+00
   2.1856064e-02   7.2874410e-03   1.2606176e-02   4.6019808e-02   1.1055909e+00   1.1047077e+00
   2.3789588e-02   7.5383490e-03   1.2501248e-02   4.7867726e-02   1.0974635e+00   1.0154281e+00
   2.5988068e-02   7.8633070e-03   1.2371327e-02   4.9486236e-02   1.0967091e+00   9.5404514e-01
   2.8414848e-02   8.2582516e-03   1.2245741e-02   5.0819470e-02   1.1093188e+00   9.3928622e-01
   3.1031140e-02   8.7170896e-03   1.2152747e-02   5.1827348e-02   1.1190622e+00   9.4209920e-01
   3.3820556e-02   9.2259912e-03   1.2121421e-02   5.2450664e-02   1.1046430e+00   9.2390405e-01
   3.6786710e-02   9.7613908e-03   1.2180678e-02   5.2615404e-02   1.0851674e+00   9.0545220e-01
   3.9916228e-02   1.0296533e-02   1.2355506e-02   5.2275124e-02   1.1378970e+00   9.1259905e-01
   4.3163000e-02   1.0808305e-02   1.2665351e-02   5.1418154e-02   1.1037875e+00   8.8858820e-01
   4.6466048e-02   1.1272716e-02   1.3121612e-02   5.0091296e-02   1.1039956e+00   8.9837019e-01
   4.9752578e-02   1.1660107e-02   1.3725211e-02   4.8417840e-02   1.0990113e+00   9.1117295e-01
   5.2937836e-02   1.1941148e-02   1.4468013e-02   4.6540072e-02   1.0893905e+00   8.7603677e-01
   5.5961078e-02   1.2093818e-02   1.5333956e-02   4.4584384e-02   1.1426613e+00   8.8455217e-01
   5.8822756e-02   1.2115111e-02   1.6298713e-02   4.2661640e-02   1.0876398e+00   8.7013174e-01
   6.1585432e-02   1.2026534e-02   1.7329330e-02   4.0856594e-02   1.1477167e+00   8.3098505e-01
   6.4315170e-02   1.1878831e-02   1.8378377e-02   3.9251816e-02   1.0714197e+00   8.3089893e-01
   6.7016090e-02   1.1755826e-02   1.9391474e-02   3.7942058e-02   1.1074817e+00   8.3483214e-01
   6.9650522e-02   1.1750492e-02   2.0321324e-02   3.7009698e-02   1.1424580e+00   8.3514330e-01
   7.2215228e-02   1.1947804e-02   2.1126508e-02   3.6507264e-02   1.0336600e+00   8.2757404e-01
   7.4745042e-02   1.2434381e-02   2.1782362e-02   3.6455994e-02   1.2013355e+00   8.2192651e-01
   7.7223256e-02   1.3306140e-02   2.2288210e-02   3.6856876e-02   1.0044622e+00   8.6726861e-01
   7.9546702e-02   1.4659868e-02   2.2653596e-02   3.7696178e-02   1.1689592e+00   9.0817431e-01
   8.1531180e-02   1.6593536e-02   2.2893482e-02   3.8937964e-02   1.0650482e+00   8.8881277e-01
   8.2938268e-02   1.9216834e-02   2.3018934e-02   4.0518624e-02   1.0173026e+00   8.8019542e-01
   8.3632030e-02   2.2640180e-02   2.3034010e-02   4.2353206e-02   1.1635653e+00   8.9421878e-01
   8.3628064e-02   2.6975320e-02   2.2955894e-02   4.4345508e-02   6.5277709e-01   9.0319160e-01
   8.2937814e-02   3.2343008e-02   2.2818226e-02   4.6400484e-02   1.2830863e+00   9.0185637e-01
   8.1518798e-02   3.8850060e-02   2.2665724e-02   4.8429260e-02   3.3680829e-01   8.8041288e-01
   7.9318886e-02   4.6570682e-02   2.2554656e-02   5.0327974e-02   1.6130718e+00   9.0030418e-01
   7.6320850e-02   5.5556644e-02   2.2537020e-02   5.1952436e-02   8.0002629e+00   8.9166393e-01
   7.2634656e-02   6.5859756e-02   2.2649664e-02   5.3122726e-02   2.2590017e+01   8.6799565e-01
   6.8473946e-02   7.7526496e-02   2.2915660e-02   5.3677460e-02   5.0485150e+01   8.8905283e-01
   6.4042262e-02   9.0564690e-02   2.3347694e-02   5.3547634e-02   7.3476473e+01   8.1638783e-01
   5.9511376e-02   1.0494182e-01   2.3950880e-02   5.2779254e-02   8.6701431e+01   8.0032817e-01
   5.5013514e-02   1.2060383e-01   2.4713676e-02   5.1475320e-02   9.7975979e+01   6.7498202e-01
   5.0626154e-02   1.3744720e-01   2.5596948e-02   4.9746764e-02   1.0427492e+02   4.1627865e-01
   4.6390090e-02   1.5526955e-01   2.6546690e-02   4.7712178e-02   1.0858435e+02   4.1496733e-01
   4.2312204e-02   1.7371978e-01   2.7527374e-02   4.5482230e-02   1.1110491e+02   4.3161047e-01
   3.8389852e-02   1.9231388e-01   2.8520610e-02   4.3149956e-02   1.1219936e+02   4.1939057e-01
   3.4658582e-02   2.1056482e-01   2.9494642e-02   4.0788006e-02   1.1299892e+02   4.3439189e-01
   3.1174950e-02   2.2798200e-01   3.0401552e-02   3.8444944e-02   1.1261677e+02   4.0886921e-01
   2.7974394e-02   2.4394548e-01   3.1196262e-02   3.6157994e-02   1.1223913e+02   4.1658908e-01
   2.5073110e-02   2.5772618e-01   3.1844968e-02   3.3956844e-02   1.1129671e+02   4.1705987e-01
   2.2474850e-02   2.6868182e-01   3.2323672e-02   3.1867382e-02   1.1046056e+02   4.4780775e-01
   2.0167928e-02   2.7633144e-01   3.2616076e-02   2.9921526e-02   1.0961439e+02   4.3485838e-01
   1.8129467e-02   2.8022646e-01   3.2700174e-02   2.8157670e-02   1.0818136e+02   4.1441687e-01
   1.6336261e-02   2.8020428e-01   3.2535856e-02   2.6609356e-02   1.0698624e+02   4.4652307e-01
   1.4765743e-02   2.7656608e-01   3.2066600e-02   2.5292642e-02   1.0578195e+02   4.1571719e-01
   1.3386679e-02   2.6958520e-01   3.1244472e-02   2.4206832e-02   1.0457698e+02   4.2084602e-01
   1.2169168e-02   2.5945750e-01   3.0069726e-02   2.3342546e-02   1.0358701e+02   4.5123482e-01
   1.1090209e-02   2.4670522e-01   2.8600792e-02   2.2682928e-02   1.0267180e+02   4.3367661e-01
   1.0128089e-02   2.3201980e-01   2.6926306e-02   2.2194360e-02   1.0154435e+02   4.4119996e-01
   9.2711358e-03   2.1598448e-01   2.5126464e-02   2.1835610e-02   1.0042618e+02   4.3501633e-01
   8.5201892e-03   1.9915388e-01   2.3262992e-02   2.1578228e-02   9.9506877e+01   4.4697269e-01
   7.8848028e-03   1.8211251e-01   2.1385312e-02   2.1397536e-02   9.8327243e+01   4.4853962e-01
   7.3768864e-03   1.6537673e-01   1.9532146e-02   2.1262446e-02   9.6760157e+01   4.5681111e-01
   7.0004954e-03   1.4929280e-01   1.7739245e-02   2.1142208e-02   9.4658279e+01   4.9125948e-01
   6.7528204e-03   1.3404635e-01   1.6034985e-02   2.1011816e-02   9.2288662e+01   4.4304022e-01
   6.6295764e-03   1.1977109e-01   1.4440256e-02   2.0845940e-02   9.0168372e+01   5.7601921e-01
   6.6248424e-03   1.0659994e-01   1.2975714e-02   2.0619490e-02   8.7763541e+01   7.2492899e-01
   6.7275384e-03   9.4616176e-02   1.1654558e-02   2.0325280e-02   8.5061926e+01   6.8602698e-01
   6.9203974e-03   8.3811506e-02   1.0480902e-02   1.9968955e-02   8.2631724e+01   7.2131386e-01
   7.1832498e-03   7.4109362e-02   9.4537962e-03   1.9561217e-02   8.0235237e+01   6.9348309e-01
   7.4951124e-03   6.5429670e-02   8.5687456e-03   1.9121801e-02   7.7566878e+01   6.6865248e-01
   7.8350706e-03   5.7722818e-02   7.8162524e-03   1.8668407e-02   7.4244421e+01   7.2359341e-01
   8.1849346e-03   5.0924470e-02   7.1816842e-03   1.8208861e-02   7.0722189e+01   7.7803849e-01
   8.5304748e-03   4.4932050e-02   6.6516280e-03   1.7741926e-02   6.7057357e+01   8.1226415e-01
   8.8610138e-03   3.9673470e-02   6.2135536e-03   1.7265941e-02   6.2884646e+01   7.7812509e-01
   9.1688692e-03   3.5125314e-02   5.8558218e-03   1.6786897e-02   5.9075612e+01   8.0581524e-01
   9.4449868e-03   3.1251418e-02   5.5732292e-03   1.6310798e-02   5.4711568e+01   8.2030525e-01
   9.6765838e-03   2.7986558e-02   5.3647520e-03   1.5840332e-02   5.0771650e+01   7.9859482e-01
   9.8568326e-03   2.5248600e-02   5.2287156e-03   1.5378993e-02   4.7191725e+01   8.2368493e-01
   9.9856342e-03   2.2946644e-02   5.1628998e-03   1.4928599e-02   4.2112324e+01   8.2419287e-01
   1.0061622e-02   2.0994208e-02   5.1662448e-03   1.4492410e-02   3.7199516e+01   8.3216474e-01
   1.0091496e-02   1.9305156e-02   5.2376556e-03   1.4077274e-02   3.2529453e+01   8.6082953e-01
   1.0090140e-02   1.7804796e-02   5.3731852e-03   1.3685385e-02   2.8578773e+01   8.4258924e-01
   1.0071680e-02   1.6454992e-02   5.5662146e-03   1.3314027e-02   2.5051607e+01   8.3038075e-01
   1.0054379e-02   1.5248392e-02   5.8089796e-03   1.2959322e-02   2.2099235e+01   8.4690956e-01
   1.0062241e-02   1.4185560e-02   6.0930854e-03   1.2616990e-02   1.9223005e+01   8.0457980e-01
   1.0120891e-02   1.3261885e-02   6.4081430e-03   1.2281462e-02   1.5200441e+01   7.7440568e-01
   1.0253169e-02   1.2472368e-02   6.7408240e-03   1.1946832e-02   1.2991716e+01   8.0154771e-01
   1.0477544e-02   1.1813628e-02   7.0789326e-03   1.1612115e-02   1.1065415e+01   7.9155282e-01
   1.0804943e-02   1.1278049e-02   7.4122478e-03   1.1280135e-02   9.2007267e+00   7.7513877e-01
   1.1235426e-02   1.0851971e-02   7.7290442e-03   1.0956895e-02   8.3774427e+00   7.8967152e-01
   1.1761499e-02   1.0517652e-02   8.0185230e-03   1.0652440e-02   7.1269330e+00   7.9865761e-01
   1.2365967e-02   1.0265069e-02   8.2719706e-03   1.0375979e-02   6.8534856e+00   7.9757546e-01
   1.3019689e-02   1.0093978e-02   8.4796590e-03   1.0133833e-02   5.8243142e+00   8.0352161e-01
   1.3680060e-02   1.0001152e-02   8.6265506e-03   9.9296464e-03   4.2674624e+00   8.0129967e-01
   1.4291867e-02   9.9798536e-03   8.6948602e-03   9.7651160e-03   3.6120327e+00   8.0608291e-01
   1.4797491e-02   1.0028355e-02   8.6769464e-03   9.6415874e-03   2.8831009e+00   8.2443445e-01
   1.5149668e-02   1.0146637e-02   8.5749304e-03   9.5588758e-03   2.7892512e+00   8.0833356e-01
   1.5323458e-02   1.0330476e-02   8.3962614e-03   9.5149226e-03   2.7150862e+00   8.0872000e-01
   1.5314703e-02   1.0574557e-02   8.1575374e-03   9.5070048e-03   2.2680168e+00   8.1721789e-01
   1.5145759e-02   1.0878512e-02   7.8782572e-03   9.5322574e-03   1.7179659e+00   8.1675057e-01
   1.4865549e-02   1.1248701e-02   7.5739764e-03   9.5890816e-03   1.2089491e+00   8.3131246e-01
   1.4524453e-02   1.1693966e-02   7.2547308e-03   9.6770738e-03   1.1065040e+00   8.2466622e-01
   1.4168773e-02   1.2223091e-02   6.9268710e-03   9.7950250e-03   1.0916646e+00   8.3471759e-01
   1.3837455e-02   1.2841986e-02   6.5984968e-03   9.9400302e-03   1.1246970e+00   8.4136082e-01
   1.3554456e-02   1.3555995e-02   6.2778160e-03   1.0107991e-02   1.1159800e+00   8.3179891e-01
   1.3331089e-02   1.4374457e-02   5.9712428e-03   1.0293138e-02   1.0854723e+00   8.2308252e-01
   1.3165140e-02   1.5306315e-02   5.6854174e-03   1.0487901e-02   1.1211474e+00   8.2045812e-01
   1.3055881e-02   1.6360208e-02   5.4266604e-03   1.0683673e-02   1.1028575e+00   8.3550673e-01
   1.3012650e-02   1.7547931e-02   5.1995472e-03   1.0869490e-02   1.1168823e+00   8.3218582e-01
   1.3041679e-02   1.8878374e-02   5.0073536e-03   1.1034972e-02   1.1121899e+00   8.4253940e-01
   1.3143934e-02   2.0347834e-02   4.8539034e-03   1.1174713e-02   1.1018708e+00   8.3864428e-01
   1.3315802e-02   2.1932334e-02   4.7429256e-03   1.1288744e-02   1.1249026e+00   8.2800570e-01
   1.3547191e-02   2.3589814e-02   4.6757454e-03   1.1384925e-02   1.1101108e+00   8.1160962e-01
   1.3825836e-02   2.5265714e-02   4.6508130e-03   1.1475046e-02   1.1041839e+00   7.8104206e-01
   1.4140349e-02   2.6895182e-02   4.6645988e-03   1.1566659e-02   1.1043382e+00   8.0084865e-01
   1.4477787e-02   2.8437100e-02   4.7125216e-03   1.1664774e-02   1.0938043e+00   7.8284257e-01
   1.4817908e-02   2.9897434e-02   4.7885708e-03   1.1773620e-02   1.1066105e+00   7.8531374e-01
   1.5138467e-02   3.1299528e-02   4.8840792e-03   1.1893047e-02   1.1207029e+00   8.2036583e-01
   1.5428170e-02   3.2661386e-02   4.9906338e-03   1.2018891e-02   1.1109353e+00   7.9792141e-01
   1.5685875e-02   3.3987874e-02   5.1037902e-03   1.2146013e-02   1.1018697e+00   7.9588767e-01
   1.5908269e-02   3.5270736e-02   5.2205174e-03   1.2273317e-02   1.1096099e+00   7.6063812e-01
   1.6088058e-02   3.6505628e-02   5.3372154e-03   1.2406624e-02   1.1051829e+00   7.4476752e-01
   1.6216838e-02   3.7711730e-02   5.4490140e-03   1.2554456e-02   1.1002510e+00   6.3652654e-01
   1.6277044e-02   3.8925010e-02   5.5508640e-03   1.2726021e-02   1.1010832e+00   4.2924772e-01
   1.6253678e-02   4.0167342e-02   5.6403918e-03   1.2929868e-02   1.0908420e+00   4.3661711e-01
   1.6148598e-02   4.1447884e-02   5.7142634e-03   1.3169711e-02   1.0942938e+00   4.4916482e-01
   1.5969152e-02   4.2766454e-02   5.7691362e-03   1.3444784e-02   1.0924004e+00   4.2881077e-01
   1.5726580e-02   4.4093246e-02   5.8071402e-03   1.3755411e-02   1.0893516e+00   4.3408304e-01
   1.5434527e-02   4.5380596e-02   5.8322318e-03   1.4104780e-02   1.1093370e+00   4.2608407e-01
   1.5100980e-02   4.6575396e-02   5.8481372e-03   1.4493805e-02   1.1203871e+00   4.4387509e-01
   1.4730289e-02   4.7631282e-02   5.8622344e-03   1.4922004e-02   1.1108332e+00   4.0071743e-01
   1.4321741e-02   4.8520444e-02   5.8841564e-03   1.5390675e-02   1.0991936e+00   4.3952793e-01
   1.3870394e-02   4.9209452e-02   5.9214398e-03   1.5898311e-02   1.0952151e+00   4.1809922e-01
   1.3377147e-02   4.9683496e-02   5.9774956e-03   1.6437929e-02   1.0976960e+00   4.2041935e-01
   1.2849735e-02   4.9974398e-02   6.0513116e-03   1.6995987e-02   1.0885628e+00   4.4551720e-01
   1.2289761e-02   5.0108038e-02   6.1403094e-03   1.7560040e-02   1.0737651e+00   4.0068236e-01
   1.1696917e-02   5.0072562e-02   6.2417202e-03   1.8130322e-02   1.0904376e+00   4.8912515e-01
   1.1083253e-02   4.9838718e-02   6.3493358e-03   1.8708172e-02   1.0904716e+00   3.9733375e-01
   1.0465255e-02   4.9365350e-02   6.4522496e-03   1.9291949e-02   1.0876114e+00   4.4825428e-01
   9.8535126e-03   4.8585572e-02   6.5408280e-03   1.9887583e-02   1.0923799e+00   4.3043909e-01
   9.2511754e-03   4.7433360e-02   6.6119456e-03   2.0497348e-02   1.0691591e+00   4.2049763e-01
   8.6603448e-03   4.5903414e-02   6.6647740e-03   2.1115062e-02   1.0816812e+00   4.7412520e-01
   8.0892990e-03   4.4041050e-02   6.6998164e-03   2.1735700e-02   1.0916684e+00   2.4725489e-01
   7.5467330e-03   4.1898798e-02   6.7244172e-03   2.2349854e-02   1.0971631e+00   4.7187665e-01
   7.0404890e-03   3.9549682e-02   6.7499086e-03   2.2933582e-02   1.1080319e+00   7.2760400e-02
   6.5825324e-03   3.7088762e-02   6.7858954e-03   2.3459032e-02   1.0808763e+00   5.5414811e-01
   6.1882678e-03   3.4600620e-02   6.8407322e-03   2.3903832e-02   1.0861569e+00   1.0111634e+00
   5.8731946e-03   3.2147562e-02   6.9215184e-03   2.4240356e-02   1.0988609e+00   4.8329137e+00
   5.6492436e-03   2.9787014e-02   7.0328224e-03   2.4451620e-02   1.0789025e+00   2.1889188e+01
   5.5266324e-03   2.7576966e-02   7.1757758e-03   2.4547438e-02   1.0892831e+00   4.1070747e+01
   5.5144872e-03   2.5554492e-02   7.3466584e-03   2.4549056e-02   1.1008242e+00   5.4284821e+01
   5.6158650e-03   2.3728852e-02   7.5378868e-03   2.4488524e-02   1.0941419e+00   6.8257021e+01
   5.8339946e-03   2.2088924e-02   7.7403564e-03   2.4404026e-02   1.0822262e+00   7.9398071e+01
   6.1797316e-03   2.0620070e-02   7.9469706e-03   2.4320614e-02   1.0746472e+00   8.6161432e+01
   6.6695510e-03   1.9328655e-02   8.1538482e-03   2.4247474e-02   1.0968708e+00   9.0495943e+01
   7.3264240e-03   1.8238358e-02   8.3565556e-03   2.4183296e-02   1.0961648e+00   9.2879555e+01
   8.1751742e-03   1.7369433e-02   8.5526340e-03   2.4120458e-02   1.0784099e+00   9.4881429e+01
   9.2348226e-03   1.6731677e-02   8.7460356e-03   2.4058322e-02   1.0912740e+00   9.6158286e+01
   1.0518050e-02   1.6328434e-02   8.9408228e-03   2.4008450e-02   1.1015840e+00   9.7130942e+01
   1.2033331e-02   1.6162737e-02   9.1367210e-03   2.3981484e-02   1.0899795e+00   9.7741829e+01
   1.3786092e-02   1.6230472e-02   9.3357626e-03   2.3991162e-02   1.0829209e+00   9.7905774e+01
   1.5772108e-02   1.6512989e-02   9.5426576e-03   2.4063210e-02   1.0909266e+00   9.8107314e+01
   1.7971401e-02   1.6981198e-02   9.7583688e-03   2.4221880e-02   1.0961359e+00   9.8405713e+01
   2.0349532e-02   1.7595621e-02   9.9793522e-03   2.4475616e-02   1.0930921e+00   9.9042203e+01
   2.2860920e-02   1.8302536e-02   1.0197044e-02   2.4820508e-02   1.0966636e+00   9.9517857e+01
   2.5450012e-02   1.9038224e-02   1.0402298e-02   2.5253866e-02   1.0977066e+00   9.9737954e+01
   2.8038214e-02   1.9737262e-02   1.0590332e-02   2.5775822e-02   1.0955353e+00   9.9896623e+01
   3.0532028e-02   2.0333806e-02   1.0763263e-02   2.6381956e-02   1.0999175e+00   9.9895451e+01
   3.2855534e-02   2.0780916e-02   1.0937555e-02   2.7058950e-02   1.0972174e+00   9.9939460e+01
   3.4936796e-02   2.1057300e-02   1.1136647e-02   2.7796316e-02   1.1021072e+00   1.0002858e+02
   3.6708748e-02   2.1156308e-02   1.1377149e-02   2.8600756e-02   1.1206789e+00   1.0017551e+02
   3.8144482e-02   2.1108662e-02   1.1668100e-02   2.9479436e-02   1.1220310e+00   1.0048471e+02
   3.9246024e-02   2.0972250e-02   1.2014685e-02   3.0427306e-02   1.1143701e+00   1.0079439e+02
   4.0052232e-02   2.0794844e-02   1.2422079e-02   3.1439892e-02   1.1079337e+00   1.0099031e+02
   4.0650850e-02   2.0618188e-02   1.2893456e-02   3.2517544e-02   1.1108921e+00   1.0112875e+02
   4.1129728e-02   2.0485588e-02   1.3427673e-02   3.3651474e-02   1.1169768e+00   1.0118621e+02
   4.1549378e-02   2.0436990e-02   1.4021883e-02   3.4812246e-02   1.1106557e+00   1.0125592e+02
   4.1954608e-02   2.0507156e-02   1.4668478e-02   3.5948436e-02   1.1177493e+00   1.0140826e+02
   4.2387948e-02   2.0717294e-02   1.5352151e-02   3.6990450e-02   1.1230776e+00   1.0151536e+02
   4.2884400e-02   2.1069874e-02   1.6054765e-02   3.7873498e-02   1.1176901e+00   1.0160513e+02
   4.3452206e-02   2.1559110e-02   1.6755744e-02   3.8547284e-02   1.1155878e+00   1.0162992e+02
   4.4083236e-02   2.2167582e-02   1.7429292e-02   3.8981268e-02   1.1164047e+00   1.0160197e+02
   4.4771376e-02   2.2858558e-02   1.8050650e-02   3.9186008e-02   1.1161662e+00   1.0155399e+02
   4.5501258e-02   2.3578996e-02   1.8596531e-02   3.9183170e-02   1.1132514e+00   1.0136356e+02
   4.6216574e-02   2.4262144e-02   1.9034158e-02   3.8986246e-02   1.1151558e+00   1.0112601e+02
   4.6817108e-02   2.4846934e-02   1.9317051e-02   3.8628846e-02   1.1064334e+00   1.0067649e+02
   4.7201310e-02   2.5288328e-02   1.9388798e-02   3.8152846e-02   1.1066756e+00   9.9945367e+01
   4.7302402e-02   2.5555340e-02   1.9205065e-02   3.7581510e-02   1.1044542e+00   9.9231488e+01
   4.7116628e-02   2.5631054e-02   1.8761667e-02   3.6925108e-02   1.1110847e+00   9.8356135e+01
   4.6681602e-02   2.5500252e-02   1.8088179e-02   3.6197842e-02   1.1314377e+00   9.7417824e+01
   4.6029442e-02   2.5157622e-02   1.7229428e-02   3.5411646e-02   1.1059001e+00   9.6341904e+01
   4.5205642e-02   2.4617268e-02   1.6233610e-02   3.4566256e-02   1.1208184e+00   9.4691173e+01
   4.4273588e-02   2.3890564e-02   1.5144310e-02   3.3661976e-02   1.1251833e+00   9.3250421e+01
   4.3296478e-02   2.2993320e-02   1.4005849e-02   3.2702706e-02   1.0887777e+00   9.1961576e+01
   4.2320546e-02   2.1971392e-02   1.2861785e-02   3.1687730e-02   1.1184676e+00   9.0093719e+01
   4.1358140e-02   2.0880444e-02   1.1745496e-02   3.0614564e-02   1.1192612e+00   8.8220583e+01
   4.0403684e-02   1.9758317e-02   1.0677997e-02   2.9483810e-02   1.1076179e+00   8.6369365e+01
   3.9437874e-02   1.8631305e-02   9.6726760e-03   2.8284648e-02   1.1115616e+00   8.4453767e+01
   3.8435622e-02   1.7529197e-02   8.7405438e-03   2.7000806e-02   1.1221293e+00   8.2246230e+01
   3.7378940e-02   1.6477528e-02   7.8888126e-03   2.5650330e-02   1.1340903e+00   7.9529916e+01
   3.6257468e-02   1.5486695e-02   7.1187078e-03   2.4276412e-02   1.1049494e+00   7.6938303e+01
   3.5082628e-02   1.4561455e-02   6.4278218e-03   2.2918540e-02   1.1148626e+00   7.4299951e+01
   3.3874794e-02   1.3704481e-02   5.8148446e-03   2.1617284e-02   1.1119360e+00   7.1749569e+01
   3.2648252e-02   1.2917956e-02   5.2800510e-03   2.0415238e-02   1.0943208e+00   6.9142992e+01
   3.1427822e-02   1.2209720e-02   4.8230120e-03   1.9351766e-02   1.1221387e+00   6.6351946e+01
   3.0245388e-02   1.1585636e-02   4.4428550e-03   1.8457753e-02   1.1140712e+00   6.4085800e+01
   2.9127752e-02   1.1044710e-02   4.1373844e-03   1.7756294e-02   1.1082373e+00   6.1418906e+01
   2.8100424e-02   1.0582127e-02   3.9025862e-03   1.7267850e-02   1.1204776e+00   5.8956385e+01
   2.7186952e-02   1.0192951e-02   3.7331016e-03   1.7009959e-02   1.1173166e+00   5.7362075e+01
   2.6398562e-02   9.8753148e-03   3.6222058e-03   1.6997112e-02   1.1195612e+00   5.5122665e+01
   2.5724498e-02   9.6235840e-03   3.5635878e-03   1.7235420e-02   1.1110407e+00   5.2661696e+01
   2.5145172e-02   9.4265026e-03   3.5527426e-03   1.7721457e-02   1.1282384e+00   5.0240145e+01
   2.4655622e-02   9.2707728e-03   3.5860092e-03   1.8448751e-02   1.1241406e+00   4.7607496e+01
   2.4262856e-02   9.1411654e-03   3.6588136e-03   1.9408602e-02   1.1067247e+00   4.4956953e+01
   2.3966262e-02   9.0247170e-03   3.7653434e-03   2.0592460e-02   1.1374911e+00   4.1873485e+01
   2.3746994e-02   8.9092180e-03   3.9009466e-03   2.1991490e-02   1.1233390e+00   3.8796348e+01
   2.3568034e-02   8.7845924e-03   4.0638050e-03   2.3589410e-02   1.1100393e+00   3.6262702e+01
   2.3386862e-02   8.6507904e-03   4.2528478e-03   2.5359164e-02   1.1215804e+00   3.3586622e+01
   2.3182562e-02   8.5143500e-03   4.4664068e-03   2.7265842e-02   1.1256689e+00   3.0857025e+01
   2.2962124e-02   8.3803072e-03   4.7044550e-03   2.9271808e-02   1.1293564e+00   2.8698014e+01
   2.2736038e-02   8.2531206e-03   4.9679984e-03   3.1331674e-02   1.1103585e+00   2.5669920e+01
   2.2507936e-02   8.1439608e-03   5.2559246e-03   3.3396938e-02   1.1127238e+00   2.2280316e+01
   2.2292128e-02   8.0706230e-03   5.5668196e-03   3.5434752e-02   1.1257114e+00   1.9840216e+01
   2.2122316e-02   8.0512778e-03   5.9008640e-03   3.7418190e-02   1.1164669e+00   1.7117638e+01
   2.2039442e-02   8.1013762e-03   6.2586176e-03   3.9304546e-02   1.1116385e+00   1.4693383e+01
   2.2079436e-02   8.2330684e-03   6.6388544e-03   4.1041326e-02   1.1062850e+00   1.2568953e+01
   2.2263642e-02   8.4549432e-03   7.0366422e-03   4.2569296e-02   1.0925839e+00   1.0597010e+01
   2.2604882e-02   8.7708780e-03   7.4485818e-03   4.3814810e-02   1.1136224e+00   9.3341341e+00
   2.3115038e-02   9.1772132e-03   7.8742698e-03   4.4689172e-02   1.1235459e+00   8.1901316e+00
   2.3803616e-02   9.6597374e-03   8.3090042e-03   4.5102646e-02   1.1126607e+00   7.2184042e+00
   2.4697464e-02   1.0194245e-02   8.7451476e-03   4.5032946e-02   1.1174040e+00   5.8081578e+00
   2.5836568e-02   1.0745992e-02   9.1730182e-03   4.4530088e-02   1.1312186e+00   4.9301334e+00
   2.7260254e-02   1.1277360e-02   9.5798586e-03   4.3637166e-02   1.1439821e+00   4.8850580e+00
[truncated: 15,000,469 more chars]
