# Supplementary material for: Reflex Control of Robotic Gait Using Human Walking Data
Source: PLoS One. 2014 Oct 27;9(10):e109959. doi: 10.1371/journal.pone.0109959 (PMC4210155; doi:10.1371/journal.pone.0109959)
Supplement: Data S20 — Subject I. (GZ) [file pone.0109959.s037.gz]

Archive with 1 entries (1 files):
- Data_S20.dat
