# Supplementary material for: Reflex Control of Robotic Gait Using Human Walking Data
Source: PLoS One. 2014 Oct 27;9(10):e109959. doi: 10.1371/journal.pone.0109959 (PMC4210155; doi:10.1371/journal.pone.0109959)
Supplement: Data S20 — Subject I. (GZ) [file pone.0109959.s037.gz › Data_S20.dat]

   7.5183396e-04   0.0000000e+00   0.0000000e+00   0.0000000e+00   8.2158116e-01   1.0712693e+02
   4.3949944e-03   1.6236502e-03   6.7066828e-03   4.6875482e-04   7.9170446e-01   1.0633706e+02
   7.9788548e-03   3.1699820e-03   1.2886352e-02   9.2475470e-04   8.2760896e-01   1.0529603e+02
   1.1359300e-02   4.5812754e-03   1.8319534e-02   1.3493275e-03   8.1566707e-01   1.0443067e+02
   1.4559745e-02   5.8671664e-03   2.3075610e-02   1.7438976e-03   8.0879321e-01   1.0321412e+02
   1.7459635e-02   6.9811576e-03   2.7051898e-02   2.0927068e-03   8.0509813e-01   1.0207945e+02
   2.0125832e-02   7.9419206e-03   3.0397100e-02   2.4014394e-03   7.9399496e-01   1.0091616e+02
   2.2547748e-02   8.7350706e-03   3.3123600e-02   2.6665070e-03   8.1441676e-01   9.9536447e+01
   2.4768838e-02   9.3784904e-03   3.5347682e-02   2.8920478e-03   8.2393916e-01   9.8127476e+01
   2.6830592e-02   9.8910936e-03   3.7171268e-02   3.0823892e-03   8.1676079e-01   9.6519086e+01
   2.8745062e-02   1.0281301e-02   3.8652680e-02   3.2377622e-03   8.0013944e-01   9.5145987e+01
   3.0575238e-02   1.0578081e-02   3.9926896e-02   3.3640992e-03   8.1320982e-01   9.3450891e+01
   3.2312942e-02   1.0781972e-02   4.1058934e-02   3.4614686e-03   8.2797007e-01   9.1654643e+01
   3.3978770e-02   1.0904926e-02   4.2168302e-02   3.5350624e-03   8.0062681e-01   8.9966147e+01
   3.5560496e-02   1.0949691e-02   4.3329850e-02   3.5871354e-03   8.0248292e-01   8.7645700e+01
   3.7032432e-02   1.0919756e-02   4.4626006e-02   3.6217206e-03   8.0305501e-01   8.5065294e+01
   3.8351918e-02   1.0822386e-02   4.6155608e-02   3.6438752e-03   8.0689588e-01   8.2198720e+01
   3.9459776e-02   1.0659658e-02   4.7983742e-02   3.6563022e-03   8.2261263e-01   7.9127303e+01
   4.0351280e-02   1.0443311e-02   5.0184148e-02   3.6638826e-03   7.9693226e-01   7.6099300e+01
   4.1008434e-02   1.0181599e-02   5.2810096e-02   3.6666556e-03   8.1220341e-01   7.3202148e+01
   4.1428030e-02   9.8868064e-03   5.5942396e-02   3.6637594e-03   8.1515934e-01   7.0111825e+01
   4.1624042e-02   9.5708132e-03   5.9656798e-02   3.6530190e-03   7.8161519e-01   6.6551088e+01
   4.1612752e-02   9.2466620e-03   6.4010184e-02   3.6305572e-03   8.0976422e-01   6.3089207e+01
   4.1447912e-02   8.9304604e-03   6.9069812e-02   3.5950604e-03   8.1257112e-01   5.9409634e+01
   4.1185692e-02   8.6343804e-03   7.4909618e-02   3.5471118e-03   7.9873009e-01   5.5780346e+01
   4.0854322e-02   8.3710650e-03   8.1598308e-02   3.4901870e-03   8.0412312e-01   5.2890435e+01
   4.0468198e-02   8.1493862e-03   8.9159320e-02   3.4297382e-03   8.0338945e-01   4.9961543e+01
   4.0054216e-02   7.9750514e-03   9.7587994e-02   3.3717130e-03   8.0880836e-01   4.6828262e+01
   3.9627966e-02   7.8517054e-03   1.0687670e-01   3.3215116e-03   7.9124107e-01   4.3953953e+01
   3.9175750e-02   7.7806498e-03   1.1699473e-01   3.2826310e-03   7.9841405e-01   4.0979308e+01
   3.8688608e-02   7.7615228e-03   1.2784208e-01   3.2559188e-03   7.9577100e-01   3.8693277e+01
   3.8167650e-02   7.7900312e-03   1.3923060e-01   3.2405430e-03   7.8069714e-01   3.7033896e+01
   3.7624436e-02   7.8590236e-03   1.5091770e-01   3.2368384e-03   8.0648613e-01   3.3991262e+01
   3.7081350e-02   7.9599662e-03   1.6263631e-01   3.2464948e-03   8.1208421e-01   2.9652438e+01
   3.6552466e-02   8.0851710e-03   1.7406148e-01   3.2725638e-03   8.1264442e-01   2.5103262e+01
   3.6062076e-02   8.2284666e-03   1.8475680e-01   3.3203190e-03   8.1696866e-01   2.1798145e+01
   3.5661186e-02   8.3826788e-03   1.9419351e-01   3.3949138e-03   8.1284997e-01   1.8868449e+01
   3.5398076e-02   8.5382104e-03   2.0185512e-01   3.5015684e-03   8.1219667e-01   1.4160074e+01
   3.5289860e-02   8.6869148e-03   2.0729176e-01   3.6498844e-03   8.0959107e-01   1.0519235e+01
   3.5325214e-02   8.8260638e-03   2.1002734e-01   3.8531976e-03   8.0079958e-01   9.0174268e+00
   3.5478534e-02   8.9555154e-03   2.0972588e-01   4.1264714e-03   8.0161409e-01   7.4711961e+00
   3.5716368e-02   9.0750634e-03   2.0643032e-01   4.4876438e-03   8.1150405e-01   6.1994534e+00
   3.6015300e-02   9.1836174e-03   2.0040276e-01   4.9570306e-03   8.2005322e-01   5.3797152e+00
   3.6362616e-02   9.2791892e-03   1.9205427e-01   5.5547932e-03   8.1367716e-01   4.9569487e+00
   3.6748850e-02   9.3613764e-03   1.8194145e-01   6.3007098e-03   7.8606017e-01   4.5396559e+00
   3.7178844e-02   9.4298540e-03   1.7058600e-01   7.2156132e-03   7.9159909e-01   3.5488223e+00
   3.7648918e-02   9.4820366e-03   1.5842393e-01   8.3176010e-03   8.0486301e-01   3.2146703e+00
   3.8126458e-02   9.5167988e-03   1.4587138e-01   9.6174280e-03   7.9966416e-01   3.3962160e+00
   3.8572226e-02   9.5387990e-03   1.3334176e-01   1.1118090e-02   7.9711605e-01   3.3569572e+00
   3.8952054e-02   9.5580890e-03   1.2117983e-01   1.2813298e-02   7.9233418e-01   3.3490955e+00
   3.9226534e-02   9.5854282e-03   1.0961686e-01   1.4685226e-02   8.1262759e-01   3.2673170e+00
   3.9352572e-02   9.6281832e-03   9.8808494e-02   1.6702551e-02   7.9289689e-01   3.2857288e+00
   3.9300930e-02   9.6898622e-03   8.8878730e-02   1.8822129e-02   7.5742595e-01   3.3154561e+00
   3.9057800e-02   9.7719000e-03   7.9939748e-02   2.0988652e-02   7.8942146e-01   3.2320201e+00
   3.8622978e-02   9.8751378e-03   7.2073232e-02   2.3132364e-02   7.8649874e-01   3.2769469e+00
   3.8011706e-02   1.0000798e-02   6.5314408e-02   2.5191666e-02   7.9599895e-01   3.2503623e+00
   3.7246222e-02   1.0150680e-02   5.9678524e-02   2.7135864e-02   8.1780526e-01   3.2938010e+00
   3.6375014e-02   1.0326900e-02   5.5196472e-02   2.8941644e-02   7.9264782e-01   3.6216885e+00
   3.5477974e-02   1.0532131e-02   5.1918984e-02   3.0572348e-02   8.0547385e-01   3.7546652e+00
   3.4632756e-02   1.0767634e-02   4.9893236e-02   3.1992786e-02   8.1174690e-01   3.7485464e+00
   3.3892606e-02   1.1033317e-02   4.9159932e-02   3.3177796e-02   8.2236177e-01   3.7680596e+00
   3.3283046e-02   1.1328569e-02   4.9773468e-02   3.4113018e-02   8.0315563e-01   3.5412048e+00
   3.2823194e-02   1.1649157e-02   5.1817372e-02   3.4775968e-02   7.7682713e-01   3.3026100e+00
   3.2537086e-02   1.1986351e-02   5.5398398e-02   3.5123364e-02   8.2456824e-01   3.1872167e+00
   3.2457236e-02   1.2326991e-02   6.0623968e-02   3.5127456e-02   8.0484255e-01   3.0997117e+00
   3.2635130e-02   1.2655966e-02   6.7593964e-02   3.4779988e-02   7.8544089e-01   3.1394530e+00
   3.3122300e-02   1.2958153e-02   7.6425772e-02   3.4080542e-02   8.1036740e-01   3.2637862e+00
   3.3957656e-02   1.3220893e-02   8.7257762e-02   3.3063810e-02   7.7845057e-01   3.4077883e+00
   3.5178024e-02   1.3446561e-02   1.0020663e-01   3.1803802e-02   8.2246828e-01   3.2326923e+00
   3.6812258e-02   1.3649519e-02   1.1533719e-01   3.0380378e-02   8.1971452e-01   3.1631667e+00
   3.8865570e-02   1.3842959e-02   1.3266034e-01   2.8848364e-02   7.9528381e-01   3.4687775e+00
   4.1313896e-02   1.4042392e-02   1.5215560e-01   2.7243896e-02   8.4209725e-01   3.4203108e+00
   4.4105442e-02   1.4265997e-02   1.7374382e-01   2.5592656e-02   7.8928510e-01   3.5528470e+00
   4.7166992e-02   1.4530487e-02   1.9722450e-01   2.3915992e-02   8.5803057e-01   3.7947285e+00
   5.0413786e-02   1.4849505e-02   2.2224048e-01   2.2249410e-02   7.9786232e-01   3.3195611e+00
   5.3772178e-02   1.5232782e-02   2.4829298e-01   2.0633616e-02   7.9303975e-01   2.8326253e+00
   5.7171666e-02   1.5694381e-02   2.7478020e-01   1.9110116e-02   8.5475539e-01   3.2343404e+00
   6.0497554e-02   1.6257776e-02   3.0091474e-01   1.7721945e-02   7.5707346e-01   3.6573882e+00
   6.3617772e-02   1.6952584e-02   3.2565940e-01   1.6503051e-02   8.7964119e-01   3.5125016e+00
   6.6448114e-02   1.7815301e-02   3.4769252e-01   1.5478984e-02   6.5744423e-01   4.0364941e+00
   6.8968186e-02   1.8887265e-02   3.6557094e-01   1.4662251e-02   7.8470832e-01   4.3050651e+00
   7.1198480e-02   2.0210200e-02   3.7795624e-01   1.4052058e-02   5.8800291e-01   3.8724294e+00
   7.3154174e-02   2.1821930e-02   3.8359810e-01   1.3642539e-02   5.5271262e-01   4.0672872e+00
   7.4857616e-02   2.3752774e-02   3.8189566e-01   1.3423543e-02   7.2241904e-01   4.0890657e+00
   7.6341562e-02   2.6034098e-02   3.7328374e-01   1.3378771e-02   5.6691604e-01   3.9698022e+00
   7.7592834e-02   2.8697106e-02   3.5882210e-01   1.3484588e-02   9.6197943e+00   4.2662640e+00
   7.8565946e-02   3.1767360e-02   3.3994630e-01   1.3712538e-02   2.7339264e+01   4.3600585e+00
   7.9187728e-02   3.5268776e-02   3.1806630e-01   1.4026964e-02   4.6048683e+01   4.4193876e+00
   7.9330812e-02   3.9217234e-02   2.9430202e-01   1.4385070e-02   6.4906125e+01   4.5698691e+00
   7.8903290e-02   4.3624290e-02   2.6965578e-01   1.4745984e-02   7.8005404e+01   4.2613892e+00
   7.7886604e-02   4.8486024e-02   2.4505350e-01   1.5070126e-02   8.6083980e+01   3.9309529e+00
   7.6272620e-02   5.3771688e-02   2.2126374e-01   1.5324479e-02   9.3488178e+01   3.6128600e+00
   7.4071568e-02   5.9447906e-02   1.9882374e-01   1.5492395e-02   9.9955232e+01   2.8353092e+00
   7.1285156e-02   6.5466244e-02   1.7809382e-01   1.5564112e-02   1.0524108e+02   2.3120593e+00
   6.7919930e-02   7.1738256e-02   1.5930700e-01   1.5536951e-02   1.0861800e+02   2.0102332e+00
   6.4055706e-02   7.8129490e-02   1.4255698e-01   1.5424788e-02   1.1111312e+02   1.8892671e+00
   5.9795056e-02   8.4460962e-02   1.2782613e-01   1.5241450e-02   1.1269543e+02   1.8640639e+00
   5.5266216e-02   9.0519512e-02   1.1499456e-01   1.4988658e-02   1.1341101e+02   1.2827003e+00
   5.0651058e-02   9.6072882e-02   1.0385972e-01   1.4664996e-02   1.1381141e+02   7.7825516e-01
   4.6115792e-02   1.0085744e-01   9.4177812e-02   1.4266477e-02   1.1345566e+02   7.4789621e-01
   4.1775594e-02   1.0453906e-01   8.5732846e-02   1.3789376e-02   1.1295177e+02   7.6819916e-01
   3.7702688e-02   1.0686708e-01   7.8333774e-02   1.3229889e-02   1.1263685e+02   7.4628539e-01
   3.3937508e-02   1.0776423e-01   7.1770768e-02   1.2579690e-02   1.1227643e+02   7.5554001e-01
   3.0497118e-02   1.0720788e-01   6.5888486e-02   1.1842631e-02   1.1171314e+02   7.8075949e-01
   2.7388172e-02   1.0532580e-01   6.0615704e-02   1.1044523e-02   1.1131842e+02   7.6740638e-01
   2.4613024e-02   1.0236081e-01   5.5905710e-02   1.0218962e-02   1.1140637e+02   7.7510177e-01
   2.2163822e-02   9.8465248e-02   5.1718080e-02   9.3921742e-03   1.1142445e+02   7.7821595e-01
   2.0027048e-02   9.3775180e-02   4.8026744e-02   8.5839090e-03   1.1116997e+02   7.7290720e-01
   1.8184342e-02   8.8480070e-02   4.4819254e-02   7.8132318e-03   1.1066860e+02   7.7541893e-01
   1.6613843e-02   8.2766248e-02   4.2080340e-02   7.0946018e-03   1.0991601e+02   7.6772601e-01
   1.5282080e-02   7.6788456e-02   3.9786630e-02   6.4376062e-03   1.0918154e+02   7.8986518e-01
   1.4149927e-02   7.0692858e-02   3.7907596e-02   5.8484694e-03   1.0835869e+02   7.8473012e-01
   1.3191670e-02   6.4649486e-02   3.6402432e-02   5.3293556e-03   1.0743350e+02   7.6350779e-01
   1.2392339e-02   5.8818074e-02   3.5231434e-02   4.8807970e-03   1.0667837e+02   7.7580397e-01
   1.1753742e-02   5.3312034e-02   3.4354360e-02   4.5011668e-03   1.0571398e+02   7.9135070e-01
   1.1287460e-02   4.8196534e-02   3.3721254e-02   4.1862574e-03   1.0454717e+02   7.9199881e-01
   1.0998424e-02   4.3506304e-02   3.3277182e-02   3.9318148e-03   1.0347611e+02   7.8693386e-01
   1.0883199e-02   3.9259126e-02   3.2975124e-02   3.7339154e-03   1.0223460e+02   7.7695181e-01
   1.0930130e-02   3.5446194e-02   3.2787058e-02   3.5875692e-03   1.0084722e+02   7.6203760e-01
   1.1126691e-02   3.2033976e-02   3.2700030e-02   3.4865572e-03   9.9393102e+01   7.7848480e-01
   1.1455535e-02   2.8986694e-02   3.2712228e-02   3.4232610e-03   9.7874957e+01   7.8082142e-01
   1.1891144e-02   2.6286924e-02   3.2831864e-02   3.3884174e-03   9.6105532e+01   7.6980704e-01
   1.2400150e-02   2.3919278e-02   3.3069290e-02   3.3735800e-03   9.3838613e+01   7.8477569e-01
   1.2939794e-02   2.1858204e-02   3.3431528e-02   3.3718980e-03   9.1336595e+01   7.8271232e-01
   1.3478470e-02   2.0075694e-02   3.3920084e-02   3.3772148e-03   8.8696587e+01   7.6522208e-01
   1.4007485e-02   1.8537800e-02   3.4530700e-02   3.3861862e-03   8.5915024e+01   7.5246487e-01
   1.4530363e-02   1.7217673e-02   3.5256628e-02   3.3971582e-03   8.3132458e+01   7.5939419e-01
   1.5051320e-02   1.6102165e-02   3.6092080e-02   3.4072728e-03   7.9968401e+01   7.7823527e-01
   1.5564495e-02   1.5180628e-02   3.7030566e-02   3.4133884e-03   7.6712436e+01   7.8430081e-01
   1.6050419e-02   1.4442864e-02   3.8063826e-02   3.4125152e-03   7.4076043e+01   7.8479674e-01
   1.6482956e-02   1.3879931e-02   3.9181442e-02   3.4021372e-03   7.1173448e+01   7.8234672e-01
   1.6842815e-02   1.3488316e-02   4.0364152e-02   3.3806648e-03   6.8035165e+01   7.8584302e-01
   1.7123131e-02   1.3265280e-02   4.1587922e-02   3.3488276e-03   6.5718885e+01   7.8262668e-01
   1.7317970e-02   1.3198617e-02   4.2835678e-02   3.3113468e-03   6.3419590e+01   7.7880827e-01
   1.7412740e-02   1.3270652e-02   4.4089532e-02   3.2741992e-03   6.0966572e+01   7.9520380e-01
   1.7396272e-02   1.3464323e-02   4.5317998e-02   3.2424206e-03   5.9072299e+01   7.9774749e-01
   1.7278363e-02   1.3765296e-02   4.6493504e-02   3.2202648e-03   5.6957237e+01   7.8696243e-01
   1.7085953e-02   1.4161223e-02   4.7611904e-02   3.2105922e-03   5.3933542e+01   7.7015315e-01
   1.6847870e-02   1.4640504e-02   4.8674728e-02   3.2148938e-03   5.1032154e+01   7.7373265e-01
   1.6587586e-02   1.5193127e-02   4.9682060e-02   3.2343056e-03   4.8721140e+01   7.8919669e-01
   1.6323822e-02   1.5806773e-02   5.0649030e-02   3.2696836e-03   4.5801239e+01   7.7795338e-01
   1.6068823e-02   1.6468247e-02   5.1595906e-02   3.3201196e-03   4.3162688e+01   7.8429483e-01
   1.5826937e-02   1.7168136e-02   5.2520430e-02   3.3830382e-03   4.0814788e+01   7.8420905e-01
   1.5601800e-02   1.7900613e-02   5.3388412e-02   3.4544170e-03   3.7243876e+01   7.5752152e-01
   1.5398262e-02   1.8665457e-02   5.4145242e-02   3.5279578e-03   3.4041979e+01   7.6542643e-01
   1.5217136e-02   1.9461693e-02   5.4738542e-02   3.5968926e-03   3.1173387e+01   7.8163693e-01
   1.5057480e-02   2.0278406e-02   5.5132584e-02   3.6564872e-03   2.7318646e+01   7.8696801e-01
   1.4924688e-02   2.1090894e-02   5.5294532e-02   3.7038242e-03   2.3381617e+01   8.0359985e-01
   1.4832419e-02   2.1871598e-02   5.5202736e-02   3.7371758e-03   2.0503029e+01   7.7625019e-01
   1.4793580e-02   2.2616104e-02   5.4877028e-02   3.7573430e-03   1.9096304e+01   7.7939944e-01
   1.4813200e-02   2.3334010e-02   5.4358946e-02   3.7678288e-03   1.8108782e+01   8.2248997e-01
   1.4889851e-02   2.4030104e-02   5.3691228e-02   3.7730496e-03   1.6706222e+01   7.7303968e-01
   1.5014213e-02   2.4715788e-02   5.2929936e-02   3.7769532e-03   1.5311890e+01   7.7655631e-01
   1.5168325e-02   2.5407508e-02   5.2139412e-02   3.7826682e-03   1.4375186e+01   8.1104374e-01
   1.5331417e-02   2.6115180e-02   5.1373270e-02   3.7921774e-03   1.4029422e+01   7.7346296e-01
   1.5479546e-02   2.6845168e-02   5.0666802e-02   3.8059630e-03   1.3696198e+01   7.9000767e-01
   1.5591200e-02   2.7600378e-02   5.0053908e-02   3.8233498e-03   1.3385273e+01   7.9019313e-01
   1.5664064e-02   2.8369402e-02   4.9580608e-02   3.8420822e-03   1.3583951e+01   7.6931671e-01
   1.5704680e-02   2.9130444e-02   4.9293548e-02   3.8586940e-03   1.3754673e+01   7.7795498e-01
   1.5707503e-02   2.9859000e-02   4.9236088e-02   3.8701408e-03   1.3972632e+01   7.7183769e-01
   1.5665615e-02   3.0520986e-02   4.9455970e-02   3.8743748e-03   1.4162464e+01   7.6784539e-01
   1.5577758e-02   3.1089258e-02   5.0006698e-02   3.8704536e-03   1.4147843e+01   7.6960203e-01
   1.5443117e-02   3.1561722e-02   5.0935928e-02   3.8587626e-03   1.4286136e+01   7.9855871e-01
   1.5274898e-02   3.1946128e-02   5.2271728e-02   3.8409986e-03   1.4417511e+01   7.8492338e-01
   1.5096582e-02   3.2248124e-02   5.4030078e-02   3.8199320e-03   1.4568365e+01   7.5711198e-01
   1.4922862e-02   3.2480646e-02   5.6234076e-02   3.7979302e-03   1.4650709e+01   7.8032888e-01
   1.4760050e-02   3.2661594e-02   5.8925764e-02   3.7742592e-03   1.4723402e+01   7.8462678e-01
   1.4609009e-02   3.2801040e-02   6.2148004e-02   3.7446792e-03   1.4848124e+01   7.7920776e-01
   1.4469168e-02   3.2916468e-02   6.5942776e-02   3.7052964e-03   1.4965810e+01   7.6062966e-01
   1.4339666e-02   3.3042818e-02   7.0398792e-02   3.6552918e-03   1.5106333e+01   7.6003269e-01
   1.4211163e-02   3.3211606e-02   7.5625560e-02   3.5949130e-03   1.5298555e+01   7.8371066e-01
   1.4072149e-02   3.3440084e-02   8.1687830e-02   3.5240998e-03   1.5387362e+01   7.6427716e-01
   1.3926682e-02   3.3739206e-02   8.8610100e-02   3.4439550e-03   1.5300973e+01   7.6564773e-01
   1.3788042e-02   3.4116832e-02   9.6393782e-02   3.3572152e-03   1.5708333e+01   7.8235089e-01
   1.3660033e-02   3.4575334e-02   1.0502876e-01   3.2665500e-03   1.5961576e+01   7.7679601e-01
   1.3537751e-02   3.5105476e-02   1.1447412e-01   3.1736410e-03   1.6036405e+01   7.8348038e-01
   1.3411351e-02   3.5672152e-02   1.2462211e-01   3.0791466e-03   1.6495180e+01   7.5905616e-01
   1.3265047e-02   3.6212720e-02   1.3530107e-01   2.9828828e-03   1.6638662e+01   7.7137505e-01
   1.3088402e-02   3.6645578e-02   1.4630800e-01   2.8855862e-03   1.7066793e+01   7.7505760e-01
   1.2890204e-02   3.6880390e-02   1.5742356e-01   2.7888640e-03   1.7192086e+01   7.6175171e-01
   1.2696612e-02   3.6848430e-02   1.6835098e-01   2.6936628e-03   1.7362123e+01   8.0001110e-01
   1.2543122e-02   3.6522588e-02   1.7868797e-01   2.6010784e-03   1.8095960e+01   7.6612790e-01
   1.2465182e-02   3.5908338e-02   1.8797829e-01   2.5130344e-03   1.7860545e+01   7.9786411e-01
   1.2493277e-02   3.5028040e-02   1.9581234e-01   2.4312760e-03   1.7871649e+01   7.8207277e-01
   1.2667776e-02   3.3904448e-02   2.0182278e-01   2.3570950e-03   1.8138424e+01   7.6525305e-01
   1.3037537e-02   3.2556876e-02   2.0562468e-01   2.2919026e-03   1.8177954e+01   7.9562178e-01
   1.3644185e-02   3.1018926e-02   2.0709938e-01   2.2363484e-03   1.8361224e+01   7.4954702e-01
   1.4525818e-02   2.9348612e-02   2.0652368e-01   2.1902612e-03   1.8104736e+01   8.2107520e-01
   1.5713533e-02   2.7611500e-02   2.0433556e-01   2.1544046e-03   1.7932392e+01   6.8281517e-01
   1.7228269e-02   2.5864174e-02   2.0108936e-01   2.1307640e-03   1.7814591e+01   7.5210068e-01
   1.9081417e-02   2.4145742e-02   1.9739479e-01   2.1214134e-03   1.7556633e+01   6.4348997e-01
   2.1272618e-02   2.2475474e-02   1.9376102e-01   2.1274278e-03   1.6862348e+01   5.9681149e-01
   2.3802528e-02   2.0866660e-02   1.9055533e-01   2.1491546e-03   1.6571247e+01   6.7942779e-01
   2.6669886e-02   1.9331877e-02   1.8807367e-01   2.1864726e-03   1.6994736e+01   4.7536834e-01
   2.9849102e-02   1.7878619e-02   1.8662554e-01   2.2383562e-03   1.6758467e+01   7.2067774e+00
   3.3283448e-02   1.6521836e-02   1.8647791e-01   2.3030004e-03   1.6373985e+01   2.0327095e+01
   3.6881250e-02   1.5284396e-02   1.8777094e-01   2.3784730e-03   1.6194809e+01   3.1497964e+01
   4.0510924e-02   1.4180304e-02   1.9055236e-01   2.4634222e-03   1.5987680e+01   4.4087813e+01
   4.4015766e-02   1.3214196e-02   1.9484313e-01   2.5557736e-03   1.5015041e+01   5.7914267e+01
   4.7214364e-02   1.2385352e-02   2.0061098e-01   2.6523562e-03   1.3959708e+01   6.8087939e+01
   4.9928574e-02   1.1689091e-02   2.0769394e-01   2.7502016e-03   1.3282000e+01   7.7266776e+01
   5.2051942e-02   1.1115587e-02   2.1577654e-01   2.8463914e-03   1.1349309e+01   8.6196871e+01
   5.3540298e-02   1.0651927e-02   2.2445856e-01   2.9388832e-03   9.1083603e+00   9.3421219e+01
   5.4387272e-02   1.0291849e-02   2.3329554e-01   3.0255614e-03   7.4013673e+00   9.8948728e+01
   5.4628552e-02   1.0030761e-02   2.4173696e-01   3.1035320e-03   6.3055464e+00   1.0247496e+02
   5.4315662e-02   9.8601634e-03   2.4907330e-01   3.1719010e-03   5.4178831e+00   1.0476489e+02
   5.3488124e-02   9.7699472e-03   2.5448928e-01   3.2316140e-03   4.0291135e+00   1.0625053e+02
   5.2144610e-02   9.7452490e-03   2.5726142e-01   3.2843350e-03   2.6157509e+00   1.0669508e+02
   5.0261922e-02   9.7664198e-03   2.5672316e-01   3.3318364e-03   1.2263012e+00   1.0664835e+02
   4.7876478e-02   9.8125644e-03   2.5230730e-01   3.3764558e-03   7.4765768e-01   1.0656273e+02
   4.5098430e-02   9.8662104e-03   2.4396398e-01   3.4211958e-03   8.3564245e-01   1.0640251e+02
   4.2039386e-02   9.9138000e-03   2.3207864e-01   3.4670344e-03   7.3659442e-01   1.0631827e+02
   3.8778054e-02   9.9409402e-03   2.1728478e-01   3.5126954e-03   8.3298942e-01   1.0609150e+02
   3.5382468e-02   9.9348294e-03   2.0047112e-01   3.5551238e-03   7.9396591e-01   1.0565985e+02
   3.1936462e-02   9.8933770e-03   1.8249769e-01   3.5912092e-03   7.6801262e-01   1.0546803e+02
   2.8545808e-02   9.8267574e-03   1.6408580e-01   3.6190646e-03   7.8924026e-01   1.0549692e+02
   2.5309764e-02   9.7479140e-03   1.4588139e-01   3.6376386e-03   7.8825392e-01   1.0552192e+02
   2.2297992e-02   9.6645858e-03   1.2844189e-01   3.6488126e-03   8.2275272e-01   1.0538559e+02
   1.9553449e-02   9.5799742e-03   1.1221164e-01   3.6557546e-03   7.7694922e-01   1.0506839e+02
   1.7100662e-02   9.4966940e-03   9.7522410e-02   3.6613990e-03   8.1153965e-01   1.0460625e+02
   1.4951961e-02   9.4158890e-03   8.4636670e-02   3.6702216e-03   8.1280525e-01   1.0413615e+02
   1.3110384e-02   9.3349808e-03   7.3746038e-02   3.6864496e-03   7.9532276e-01   1.0360933e+02
   1.1570982e-02   9.2500362e-03   6.4978396e-02   3.7119518e-03   8.4018207e-01   1.0276698e+02
   1.0326307e-02   9.1568080e-03   5.8412028e-02   3.7469012e-03   7.9743851e-01   1.0167686e+02
   9.3750354e-03   9.0538292e-03   5.4078162e-02   3.7923224e-03   7.7891644e-01   1.0045056e+02
   8.7197486e-03   8.9458414e-03   5.1982468e-02   3.8507926e-03   8.1109632e-01   9.8961648e+01
   8.3599488e-03   8.8382370e-03   5.2111786e-02   3.9256346e-03   8.0156572e-01   9.7175521e+01
   8.2903400e-03   8.7336584e-03   5.4436560e-02   4.0229552e-03   8.2355931e-01   9.5640991e+01
   8.5043068e-03   8.6333486e-03   5.8906862e-02   4.1505740e-03   8.1669360e-01   9.4271963e+01
   8.9967004e-03   8.5380602e-03   6.5456570e-02   4.3142116e-03   7.8418002e-01   9.2309231e+01
   9.7607286e-03   8.4496446e-03   7.4027548e-02   4.5167930e-03   8.2430367e-01   8.9834346e+01
   1.0786733e-02   8.3706256e-03   8.4567982e-02   4.7582448e-03   8.1147619e-01   8.7433886e+01
   1.2063817e-02   8.3036556e-03   9.7004086e-02   5.0348218e-03   7.8502194e-01   8.5285202e+01
   1.3586662e-02   8.2493084e-03   1.1121926e-01   5.3394908e-03   7.9965553e-01   8.2534022e+01
   1.5354233e-02   8.2060908e-03   1.2707150e-01   5.6621872e-03   7.9877456e-01   7.9285189e+01
   1.7358987e-02   8.1747910e-03   1.4441973e-01   5.9884098e-03   8.0674667e-01   7.6366693e+01
   1.9585579e-02   8.1566588e-03   1.6307676e-01   6.3023052e-03   7.7651475e-01   7.3479847e+01
   2.2010836e-02   8.1519868e-03   1.8275413e-01   6.5908742e-03   7.7822862e-01   7.0705027e+01
   2.4597694e-02   8.1608802e-03   2.0305578e-01   6.8419262e-03   8.2080240e-01   6.7477858e+01
   2.7291268e-02   8.1822110e-03   2.2352326e-01   7.0445502e-03   8.1272040e-01   6.3578383e+01
   3.0025122e-02   8.2158496e-03   2.4365318e-01   7.1884414e-03   7.9970333e-01   5.9726277e+01
   3.2727784e-02   8.2614772e-03   2.6280752e-01   7.2614196e-03   8.0375725e-01   5.6382779e+01
   3.5317098e-02   8.3167688e-03   2.8017094e-01   7.2511680e-03   8.0531293e-01   5.3544836e+01
   3.7694490e-02   8.3790482e-03   2.9479208e-01   7.1472052e-03   7.8915760e-01   5.0183821e+01
   3.9768582e-02   8.4450182e-03   3.0578722e-01   6.9477198e-03   7.8268373e-01   4.7277314e+01
   4.1470208e-02   8.5092074e-03   3.1235536e-01   6.6616810e-03   7.9949473e-01   4.4891091e+01
   4.2746450e-02   8.5642224e-03   3.1376374e-01   6.3043314e-03   8.0563290e-01   4.2057152e+01
   4.3590362e-02   8.6039684e-03   3.0993834e-01   5.8970418e-03   7.9938945e-01   3.9310182e+01
   4.4039536e-02   8.6234394e-03   3.0148626e-01   5.4619296e-03   8.0174349e-01   3.5830923e+01
   4.4152200e-02   8.6183066e-03   2.8917940e-01   5.0168452e-03   8.1088898e-01   3.1662485e+01
   4.4006016e-02   8.5871830e-03   2.7393756e-01   4.5775574e-03   8.0057344e-01   2.7642866e+01
   4.3670096e-02   8.5332292e-03   2.5670662e-01   4.1578918e-03   7.9370135e-01   2.3443649e+01
   4.3183218e-02   8.4642640e-03   2.3825712e-01   3.7695858e-03   8.1172860e-01   1.9470771e+01
   4.2553284e-02   8.3872988e-03   2.1920882e-01   3.4224260e-03   8.0967034e-01   1.6043094e+01
   4.1795056e-02   8.3062662e-03   2.0010740e-01   3.1236506e-03   7.9792397e-01   1.2278936e+01
   4.0962474e-02   8.2228512e-03   1.8145405e-01   2.8789638e-03   8.1171785e-01   9.5751243e+00
   4.0107280e-02   8.1366614e-03   1.6362358e-01   2.6942016e-03   8.0199720e-01   8.1338302e+00
   3.9246552e-02   8.0489114e-03   1.4683736e-01   2.5768544e-03   7.9265635e-01   6.6923544e+00
   3.8381796e-02   7.9624730e-03   1.3121858e-01   2.5350268e-03   8.0839530e-01   6.2944404e+00
   3.7523940e-02   7.8809156e-03   1.1685226e-01   2.5764384e-03   7.9698166e-01   5.9045889e+00
   3.6682744e-02   7.8107902e-03   1.0379711e-01   2.7094392e-03   8.0350299e-01   4.8818939e+00
   3.5844540e-02   7.7619366e-03   9.2045194e-02   2.9429358e-03   8.0888768e-01   4.3862879e+00
   3.4988540e-02   7.7436050e-03   8.1528462e-02   3.2864778e-03   7.8888760e-01   4.4462211e+00
   3.4098760e-02   7.7619572e-03   7.2164940e-02   3.7505662e-03   8.0277173e-01   4.6461451e+00
   3.3163972e-02   7.8229480e-03   6.3891112e-02   4.3454422e-03   8.1071095e-01   4.6850159e+00
   3.2209064e-02   7.9324526e-03   5.6649358e-02   5.0786232e-03   8.0728640e-01   4.8784970e+00
   3.1289118e-02   8.0938326e-03   5.0364170e-02   5.9547414e-03   8.0365453e-01   5.0426338e+00
   3.0445750e-02   8.3085906e-03   4.4965552e-02   6.9755518e-03   8.0493919e-01   5.2905651e+00
   2.9700866e-02   8.5762162e-03   4.0413074e-02   8.1403584e-03   8.3664202e-01   6.0129992e+00
   2.9053418e-02   8.8925788e-03   3.6685574e-02   9.4451272e-03   8.3569667e-01   6.7866898e+00
   2.8479514e-02   9.2507922e-03   3.3762186e-02   1.0877240e-02   8.3696324e-01   7.1762644e+00
   2.7941910e-02   9.6424212e-03   3.1621330e-02   1.2417820e-02   8.1976444e-01   7.1916376e+00
   2.7402296e-02   1.0056995e-02   3.0254314e-02   1.4040969e-02   7.9859383e-01   7.2144557e+00
   2.6852652e-02   1.0481914e-02   2.9669744e-02   1.5713050e-02   8.4458854e-01   7.1238932e+00
   2.6314898e-02   1.0901159e-02   2.9892424e-02   1.7399122e-02   8.0703284e-01   7.4659430e+00
   2.5834144e-02   1.1297774e-02   3.0958840e-02   1.9068618e-02   7.7660125e-01   8.0487844e+00
   2.5487226e-02   1.1660330e-02   3.2907388e-02   2.0709970e-02   8.0627848e-01   7.6609182e+00
   2.5349284e-02   1.1978745e-02   3.5775580e-02   2.2320148e-02   7.9471577e-01   7.0831460e+00
   2.5471072e-02   1.2242702e-02   3.9614096e-02   2.3883140e-02   8.0357034e-01   7.0239621e+00
   2.5895864e-02   1.2452944e-02   4.4503938e-02   2.5376068e-02   7.9429905e-01   6.9575944e+00
   2.6664372e-02   1.2623522e-02   5.0548764e-02   2.6771604e-02   8.0257818e-01   6.9156659e+00
   2.7811680e-02   1.2777538e-02   5.7849924e-02   2.8037370e-02   8.1222131e-01   7.0492630e+00
   2.9366080e-02   1.2940939e-02   6.6516844e-02   2.9142028e-02   8.0346086e-01   7.1170069e+00
   3.1353966e-02   1.3132821e-02   7.6697388e-02   3.0070098e-02   8.1418637e-01   7.1649056e+00
   3.3799550e-02   1.3364186e-02   8.8543652e-02   3.0828272e-02   7.9633963e-01   7.0164989e+00
   3.6714022e-02   1.3641649e-02   1.0216194e-01   3.1425396e-02   8.1717514e-01   6.8320884e+00
   4.0090050e-02   1.3966841e-02   1.1760395e-01   3.1860314e-02   8.0510845e-01   7.0800839e+00
   4.3894210e-02   1.4332823e-02   1.3487705e-01   3.2112938e-02   7.9395501e-01   7.0380167e+00
   4.8074320e-02   1.4721601e-02   1.5394830e-01   3.2145840e-02   7.9829443e-01   6.6848801e+00
   5.2559498e-02   1.5106406e-02   1.7470260e-01   3.1933872e-02   7.8955969e-01   6.7482908e+00
   5.7254908e-02   1.5462157e-02   1.9690759e-01   3.1472584e-02   8.1348694e-01   6.6324974e+00
   6.2064806e-02   1.5772789e-02   2.2020220e-01   3.0781510e-02   7.8371173e-01   6.1658945e+00
   6.6902126e-02   1.6032137e-02   2.4412998e-01   2.9917624e-02   8.2656277e-01   5.9386504e+00
   7.1678660e-02   1.6244735e-02   2.6812474e-01   2.8953550e-02   7.8523808e-01   5.6322475e+00
   7.6279138e-02   1.6419939e-02   2.9141630e-01   2.7948120e-02   8.0134626e-01   5.5685369e+00
   8.0549542e-02   1.6566815e-02   3.1300826e-01   2.6940666e-02   8.1401297e-01   6.0202661e+00
   8.4339674e-02   1.6695479e-02   3.3171284e-01   2.5965446e-02   7.5182550e-01   6.3110602e+00
   8.7552472e-02   1.6817145e-02   3.4634776e-01   2.5063446e-02   8.4584663e-01   6.7246748e+00
   9.0125534e-02   1.6941991e-02   3.5569150e-01   2.4265558e-02   6.9082726e-01   6.9939924e+00
   9.1994284e-02   1.7072969e-02   3.5852392e-01   2.3579776e-02   7.5955035e-01   6.5739855e+00
   9.3132092e-02   1.7201504e-02   3.5436252e-01   2.2998142e-02   5.6208362e-01   6.4181554e+00
   9.3563746e-02   1.7315781e-02   3.4370822e-01   2.2498486e-02   6.4784275e-01   6.8247122e+00
   9.3326010e-02   1.7414474e-02   3.2772696e-01   2.2044638e-02   5.6092643e-01   7.0570411e+00
   9.2453228e-02   1.7509936e-02   3.0785260e-01   2.1597188e-02   1.8845605e+00   7.1258553e+00
   9.0983500e-02   1.7616939e-02   2.8534506e-01   2.1121262e-02   1.4248120e+01   7.2983437e+00
   8.8941320e-02   1.7747114e-02   2.6126894e-01   2.0591278e-02   3.4893475e+01   7.1168784e+00
   8.6287242e-02   1.7913425e-02   2.3655572e-01   1.9999309e-02   5.4153294e+01   6.0259538e+00
   8.2994028e-02   1.8127633e-02   2.1200724e-01   1.9356865e-02   7.0703546e+01   4.9849594e+00
   7.9161256e-02   1.8397567e-02   1.8828168e-01   1.8690118e-02   8.2174981e+01   4.2764988e+00
   7.4964856e-02   1.8723784e-02   1.6585965e-01   1.8027019e-02   8.9763902e+01   3.4873220e+00
   7.0558112e-02   1.9094765e-02   1.4512379e-01   1.7384774e-02   9.6501929e+01   3.3090374e+00
   6.6037582e-02   1.9492588e-02   1.2636063e-01   1.6771926e-02   1.0237447e+02   3.0850999e+00
   6.1453412e-02   1.9896109e-02   1.0972985e-01   1.6195617e-02   1.0720845e+02   2.3214915e+00
   5.6836602e-02   2.0282966e-02   9.5264894e-02   1.5663196e-02   1.1078092e+02   1.8256429e+00
   5.2258370e-02   2.0639664e-02   8.2894404e-02   1.5177504e-02   1.1363882e+02   1.7286525e+00
   4.7849272e-02   2.0962102e-02   7.2481138e-02   1.4734743e-02   1.1544169e+02   1.4971593e+00
   4.3736402e-02   2.1246688e-02   6.3840740e-02   1.4325618e-02   1.1627510e+02   9.4361429e-01
   4.0006484e-02   2.1485708e-02   5.6775646e-02   1.3938380e-02   1.1666210e+02   7.2625656e-01
   3.6700550e-02   2.1665930e-02   5.1074788e-02   1.3562501e-02   1.1664459e+02   7.8908165e-01
   3.3822478e-02   2.1775232e-02   4.6517284e-02   1.3182577e-02   1.1657970e+02   7.5253611e-01
   3.1347896e-02   2.1818480e-02   4.2910404e-02   1.2782438e-02   1.1624176e+02   7.7637665e-01
   2.9224808e-02   2.1816568e-02   4.0105602e-02   1.2360964e-02   1.1585365e+02   7.7192812e-01
   2.7385830e-02   2.1788554e-02   3.7985138e-02   1.1929120e-02   1.1557147e+02   7.6711241e-01
   2.5752474e-02   2.1745964e-02   3.6440668e-02   1.1497700e-02   1.1533621e+02   7.7948179e-01
   2.4269656e-02   2.1698212e-02   3.5377806e-02   1.1070999e-02   1.1517027e+02   7.7428498e-01
   2.2923910e-02   2.1657458e-02   3.4710740e-02   1.0644423e-02   1.1481616e+02   7.9272723e-01
   2.1718916e-02   2.1640542e-02   3.4359818e-02   1.0206866e-02   1.1442934e+02   7.8139281e-01
   2.0667832e-02   2.1662102e-02   3.4264400e-02   9.7502654e-03   1.1386405e+02   7.9050356e-01
   1.9773350e-02   2.1727774e-02   3.4370050e-02   9.2774574e-03   1.1335031e+02   7.9481576e-01
   1.9021253e-02   2.1839980e-02   3.4617656e-02   8.7982886e-03   1.1303120e+02   7.7812559e-01
   1.8396846e-02   2.1995372e-02   3.4938492e-02   8.3224514e-03   1.1247394e+02   7.7653744e-01
   1.7891594e-02   2.2183720e-02   3.5258984e-02   7.8566218e-03   1.1190216e+02   7.6838890e-01
   1.7505365e-02   2.2397408e-02   3.5524104e-02   7.4063456e-03   1.1126884e+02   7.7630169e-01
   1.7231780e-02   2.2629350e-02   3.5700628e-02   6.9796304e-03   1.1042664e+02   7.9185087e-01
   1.7045036e-02   2.2870702e-02   3.5765700e-02   6.5857388e-03   1.0949135e+02   8.0367269e-01
   1.6900790e-02   2.3108686e-02   3.5718854e-02   6.2296640e-03   1.0862308e+02   8.0836813e-01
   1.6739149e-02   2.3331372e-02   3.5586984e-02   5.9096976e-03   1.0763185e+02   7.9836974e-01
   1.6503148e-02   2.3530112e-02   3.5402168e-02   5.6204754e-03   1.0609692e+02   7.8748052e-01
   1.6167768e-02   2.3689394e-02   3.5199954e-02   5.3563350e-03   1.0483065e+02   7.9590808e-01
   1.5744470e-02   2.3786358e-02   3.5022416e-02   5.1135226e-03   1.0382921e+02   7.9507697e-01
   1.5262834e-02   2.3794392e-02   3.4905598e-02   4.8912820e-03   1.0240833e+02   7.7385037e-01
   1.4752866e-02   2.3699948e-02   3.4877670e-02   4.6890894e-03   1.0094143e+02   7.8689777e-01
   1.4232710e-02   2.3510634e-02   3.4960554e-02   4.5062696e-03   9.9400129e+01   8.0191393e-01
   1.3714681e-02   2.3237852e-02   3.5168470e-02   4.3447458e-03   9.7602588e+01   7.8278914e-01
   1.3212852e-02   2.2901280e-02   3.5505834e-02   4.2072678e-03   9.5468840e+01   7.8340108e-01
   1.2734613e-02   2.2543722e-02   3.5969618e-02   4.0944886e-03   9.3266093e+01   7.9711801e-01
   1.2279262e-02   2.2216594e-02   3.6551008e-02   4.0042318e-03   9.0953279e+01   7.8991825e-01
   1.1841564e-02   2.1959212e-02   3.7231250e-02   3.9322368e-03   8.8409608e+01   7.6426659e-01
   1.1418187e-02   2.1796892e-02   3.7982668e-02   3.8739470e-03   8.6249590e+01   7.5730731e-01
   1.1014253e-02   2.1741482e-02   3.8767624e-02   3.8240358e-03   8.3658794e+01   7.8418931e-01
   1.0638089e-02   2.1790778e-02   3.9544152e-02   3.7760208e-03   8.0460137e+01   7.8377552e-01
   1.0300701e-02   2.1928924e-02   4.0281512e-02   3.7255014e-03   7.7852990e+01   7.8011247e-01
   1.0016782e-02   2.2138832e-02   4.0955678e-02   3.6700586e-03   7.5239509e+01   7.9466570e-01
   9.7959150e-03   2.2426526e-02   4.1540290e-02   3.6084780e-03   7.2539688e+01   7.8647645e-01
   9.6409628e-03   2.2816004e-02   4.2016978e-02   3.5430948e-03   6.9982892e+01   7.6877949e-01
   9.5499932e-03   2.3329382e-02   4.2380462e-02   3.4769546e-03   6.7277804e+01   7.5013111e-01
   9.5142944e-03   2.3982240e-02   4.2629184e-02   3.4120226e-03   6.5286052e+01   7.6551572e-01
   9.5240440e-03   2.4784186e-02   4.2759566e-02   3.3518816e-03   6.2881793e+01   7.8387740e-01
   9.5750214e-03   2.5739168e-02   4.2778320e-02   3.3014156e-03   6.0016791e+01   7.6361830e-01
   9.6676528e-03   2.6841796e-02   4.2710374e-02   3.2651468e-03   5.7717458e+01   7.6884846e-01
   9.8042062e-03   2.8076330e-02   4.2579284e-02   3.2460152e-03   5.4655390e+01   7.6512825e-01
   9.9871070e-03   2.9416558e-02   4.2396848e-02   3.2446706e-03   5.1985631e+01   7.6304028e-01
   1.0215598e-02   3.0830236e-02   4.2170768e-02   3.2606952e-03   4.8943764e+01   7.7950703e-01
   1.0485664e-02   3.2296198e-02   4.1909308e-02   3.2938080e-03   4.5012368e+01   7.6554044e-01
   1.0786986e-02   3.3825108e-02   4.1624202e-02   3.3427472e-03   4.2032696e+01   7.6576553e-01
   1.1101057e-02   3.5458264e-02   4.1322924e-02   3.4038924e-03   3.9175158e+01   7.6754589e-01
   1.1416496e-02   3.7235678e-02   4.1005086e-02   3.4719344e-03   3.6832290e+01   7.7094870e-01
   1.1733672e-02   3.9177876e-02   4.0681886e-02   3.5413988e-03   3.3560611e+01   7.8748550e-01
   1.2056241e-02   4.1283746e-02   4.0387612e-02   3.6069838e-03   2.9714694e+01   7.7849658e-01
   1.2386291e-02   4.3526466e-02   4.0163278e-02   3.6632882e-03   2.5877475e+01   7.6362699e-01
   1.2721840e-02   4.5859662e-02   4.0056040e-02   3.7058218e-03   2.1806813e+01   7.7843430e-01
   1.3058555e-02   4.8218496e-02   4.0134956e-02   3.7318904e-03   2.0183187e+01   7.9665819e-01
   1.3384675e-02   5.0514598e-02   4.0475984e-02   3.7406772e-03   1.8216173e+01   7.7946832e-01
   1.3683849e-02   5.2635844e-02   4.1152220e-02   3.7326890e-03   1.5751647e+01   7.7419733e-01
   1.3944409e-02   5.4452136e-02   4.2241860e-02   3.7102880e-03   1.4656897e+01   7.5772808e-01
   1.4154572e-02   5.5823288e-02   4.3817080e-02   3.6789316e-03   1.3609925e+01   7.5174324e-01
   1.4295757e-02   5.6617716e-02   4.5941158e-02   3.6440580e-03   1.3354544e+01   7.7559019e-01
   1.4352387e-02   5.6753744e-02   4.8681684e-02   3.6092392e-03   1.2994023e+01   7.7229760e-01
   1.4336200e-02   5.6243978e-02   5.2104714e-02   3.5771738e-03   1.2487662e+01   7.6647063e-01
   1.4281951e-02   5.5204690e-02   5.6261586e-02   3.5492090e-03   1.2404230e+01   7.5204016e-01
   1.4221781e-02   5.3797396e-02   6.1202542e-02   3.5262482e-03   1.2461024e+01   7.6281946e-01
   1.4180895e-02   5.2178384e-02   6.7001120e-02   3.5080830e-03   1.2945557e+01   7.8406090e-01
   1.4178945e-02   5.0493370e-02   7.3745118e-02   3.4935100e-03   1.3231947e+01   7.9339187e-01
   1.4227403e-02   4.8857148e-02   8.1511060e-02   3.4824532e-03   1.3439071e+01   7.8801132e-01
   1.4327682e-02   4.7346416e-02   9.0387574e-02   3.4751420e-03   1.3589777e+01   7.7302249e-01
   1.4465819e-02   4.6003954e-02   1.0049422e-01   3.4711872e-03   1.3813069e+01   7.8731556e-01
   1.4614334e-02   4.4837158e-02   1.1192984e-01   3.4696124e-03   1.4060056e+01   7.7948050e-01
   1.4744062e-02   4.3823376e-02   1.2473066e-01   3.4693534e-03   1.4190803e+01   7.7241420e-01
   1.4829021e-02   4.2915630e-02   1.3887249e-01   3.4690322e-03   1.4582609e+01   7.4928751e-01
   1.4852280e-02   4.2066516e-02   1.5430456e-01   3.4664582e-03   1.5005511e+01   7.5071318e-01
   1.4810054e-02   4.1243978e-02   1.7095076e-01   3.4591786e-03   1.5464780e+01   7.8890225e-01
   1.4702693e-02   4.0442042e-02   1.8864281e-01   3.4454054e-03   1.5650944e+01   7.6142638e-01
   1.4532707e-02   3.9684132e-02   2.0708242e-01   3.4239326e-03   1.5619873e+01   7.6836026e-01
   1.4301363e-02   3.8982456e-02   2.2586368e-01   3.3921162e-03   1.5676485e+01   7.7763832e-01
   1.4008440e-02   3.8325628e-02   2.4453964e-01   3.3467902e-03   1.5837007e+01   7.5067848e-01
   1.3664550e-02   3.7697742e-02   2.6258562e-01   3.2855980e-03   1.6199476e+01   7.7771084e-01
   1.3286783e-02   3.7077444e-02   2.7930620e-01   3.2066452e-03   1.6266224e+01   7.5169916e-01
   1.2884742e-02   3.6437818e-02   2.9383540e-01   3.1097614e-03   1.6133829e+01   7.4215304e-01
   1.2459113e-02   3.5742302e-02   3.0527006e-01   2.9961392e-03   1.6183484e+01   7.9495467e-01
   1.2009516e-02   3.4953282e-02   3.1283780e-01   2.8686316e-03   1.6529603e+01   7.6161447e-01
   1.1532482e-02   3.4032310e-02   3.1577226e-01   2.7328870e-03   1.6881276e+01   7.8433385e-01
   1.1021673e-02   3.2928972e-02   3.1356504e-01   2.5959518e-03   1.6820534e+01   7.7193212e-01
   1.0490827e-02   3.1622638e-02   3.0645492e-01   2.4648818e-03   1.6607045e+01   7.6581994e-01
   9.9763034e-03   3.0139978e-02   2.9522942e-01   2.3456678e-03   1.6699277e+01   7.8066047e-01
   9.5156418e-03   2.8516128e-02   2.8097956e-01   2.2426944e-03   1.6952873e+01   7.1158731e-01
   9.1418734e-03   2.6784512e-02   2.6482656e-01   2.1588274e-03   1.6828801e+01   8.3534218e-01
   8.8895628e-03   2.4990976e-02   2.4764448e-01   2.0957448e-03   1.6812529e+01   7.3762049e-01
   8.7946732e-03   2.3189330e-02   2.3012878e-01   2.0542926e-03   1.6757299e+01   7.9121973e-01
   8.8879582e-03   2.1424192e-02   2.1280328e-01   2.0337476e-03   1.6637537e+01   7.8756299e-01
   9.1966686e-03   1.9732650e-02   1.9609493e-01   2.0323262e-03   1.6548150e+01   6.4169210e-01
   9.7453720e-03   1.8145132e-02   1.8042030e-01   2.0486258e-03   1.5939367e+01   8.1468779e-01
   1.0552784e-02   1.6677512e-02   1.6611110e-01   2.0811372e-03   1.5814719e+01   4.6813233e-01
   1.1635845e-02   1.5336753e-02   1.5338399e-01   2.1272036e-03   1.6301022e+01   8.3732495e-01
   1.3008732e-02   1.4129237e-02   1.4239563e-01   2.1824876e-03   1.6496817e+01   2.3321145e-01
   1.4681451e-02   1.3064037e-02   1.3330576e-01   2.2410338e-03   1.6134473e+01   2.6960282e+00
   1.6659118e-02   1.2148540e-02   1.2623652e-01   2.2961452e-03   1.5575205e+01   1.4610801e+01
   1.8934841e-02   1.1384276e-02   1.2122627e-01   2.3423796e-03   1.5480551e+01   2.9084756e+01
   2.1487772e-02   1.0768057e-02   1.1827501e-01   2.3774840e-03   1.5087873e+01   4.4289284e+01
   2.4282702e-02   1.0289092e-02   1.1737652e-01   2.4005420e-03   1.4133010e+01   5.8920149e+01
   2.7263676e-02   9.9297698e-03   1.1848305e-01   2.4097618e-03   1.3179805e+01   6.8638138e+01
   3.0347846e-02   9.6757314e-03   1.2147504e-01   2.4049060e-03   1.1605633e+01   7.7286812e+01
   3.3432478e-02   9.5185336e-03   1.2619312e-01   2.3882668e-03   9.7239852e+00   8.5562184e+01
   3.6396356e-02   9.4474034e-03   1.3245714e-01   2.3619266e-03   8.0544768e+00   9.2761546e+01
   3.9091620e-02   9.4463764e-03   1.4001548e-01   2.3272990e-03   6.6792598e+00   9.9330756e+01
   4.1378904e-02   9.4957504e-03   1.4852388e-01   2.2858530e-03   5.9598673e+00   1.0438075e+02
   4.3174026e-02   9.5721614e-03   1.5758554e-01   2.2392890e-03   4.5682616e+00   1.0806833e+02
   4.4442186e-02   9.6540182e-03   1.6675745e-01   2.1892924e-03   2.9933306e+00   1.1017872e+02
   4.5188146e-02   9.7286220e-03   1.7551213e-01   2.1367250e-03   2.1554912e+00   1.1112549e+02
   4.5461204e-02   9.7917578e-03   1.8321391e-01   2.0826412e-03   1.0550388e+00   1.1181858e+02
   4.5320602e-02   9.8437568e-03   1.8923753e-01   2.0284616e-03   6.9073551e-01   1.1227599e+02
   4.4800848e-02   9.8854770e-03   1.9303929e-01   1.9753251e-03   8.4869800e-01   1.1223373e+02
   4.3921394e-02   9.9143642e-03   1.9414068e-01   1.9247592e-03   7.6481864e-01   1.1185976e+02
   4.2695774e-02   9.9260678e-03   1.9234463e-01   1.8784324e-03   8.2908175e-01   1.1136535e+02
   4.1125786e-02   9.9167030e-03   1.8776958e-01   1.8381483e-03   7.6040837e-01   1.1074906e+02
   3.9208450e-02   9.8819506e-03   1.8069527e-01   1.8058337e-03   7.8083471e-01   1.1024646e+02
   3.6987540e-02   9.8150658e-03   1.7161097e-01   1.7825695e-03   8.2950214e-01   1.0967255e+02
   3.4588102e-02   9.7073780e-03   1.6110194e-01   1.7682278e-03   8.2209373e-01   1.0860269e+02
   3.2165306e-02   9.5578876e-03   1.4966206e-01   1.7621960e-03   8.3767740e-01   1.0736230e+02
   2.9853260e-02   9.3766262e-03   1.3773455e-01   1.7644997e-03   7.9616420e-01   1.0624444e+02
   2.7759552e-02   9.1775224e-03   1.2577271e-01   1.7753447e-03   8.1141923e-01   1.0497406e+02
   2.5970878e-02   8.9743930e-03   1.1419464e-01   1.7948331e-03   8.0451033e-01   1.0361994e+02
   2.4553604e-02   8.7780912e-03   1.0335545e-01   1.8234366e-03   8.1997878e-01   1.0236349e+02
   2.3545802e-02   8.5957606e-03   9.3571698e-02   1.8612784e-03   8.2392945e-01   1.0108585e+02
   2.2958084e-02   8.4315848e-03   8.5106994e-02   1.9091787e-03   8.1842388e-01   9.9724012e+01
   2.2778034e-02   8.2873376e-03   7.8169744e-02   1.9695579e-03   8.2788936e-01   9.8219846e+01
   2.2968486e-02   8.1638906e-03   7.2925982e-02   2.0452874e-03   8.1787341e-01   9.6637127e+01
   2.3467848e-02   8.0619982e-03   6.9482294e-02   2.1396478e-03   8.3759944e-01   9.4943482e+01
   2.4190536e-02   7.9821860e-03   6.7901730e-02   2.2557670e-03   7.9718553e-01   9.3127457e+01
   2.5035448e-02   7.9238628e-03   6.8235958e-02   2.3957752e-03   7.8930853e-01   9.1324994e+01
   2.5915864e-02   7.8860166e-03   7.0527440e-02   2.5608424e-03   8.3524593e-01   8.9293678e+01
   2.6772790e-02   7.8668272e-03   7.4793550e-02   2.7515268e-03   8.3425607e-01   8.6907730e+01
   2.7554454e-02   7.8637094e-03   8.1027396e-02   2.9677268e-03   8.0906020e-01   8.4603869e+01
   2.8215082e-02   7.8753226e-03   8.9225724e-02   3.2082394e-03   7.9774142e-01   8.2449352e+01
   2.8735516e-02   7.9001550e-03   9.9385946e-02   3.4719994e-03   8.1478260e-01   7.9871745e+01
   2.9131250e-02   7.9340090e-03   1.1147132e-01   3.7585672e-03   8.0448709e-01   7.6880090e+01
   2.9433518e-02   7.9700644e-03   1.2538665e-01   4.0666514e-03   8.1274088e-01   7.4177799e+01
   2.9660028e-02   8.0020812e-03   1.4099263e-01   4.3930756e-03   8.4696411e-01   7.1735309e+01
   2.9828736e-02   8.0265824e-03   1.5814276e-01   4.7330358e-03   8.5244408e-01   6.9081852e+01
   2.9975570e-02   8.0424006e-03   1.7664692e-01   5.0804780e-03   8.3053628e-01   6.6200850e+01
   3.0131628e-02   8.0521636e-03   1.9620978e-01   5.4276660e-03   8.3192589e-01   6.3211084e+01
   3.0331884e-02   8.0622352e-03   2.1641364e-01   5.7644670e-03   8.5115817e-01   6.0284653e+01
   3.0628262e-02   8.0784512e-03   2.3676760e-01   6.0784754e-03   8.4221532e-01   5.7160023e+01
   3.1060848e-02   8.1028918e-03   2.5674362e-01   6.3548284e-03   8.5959022e-01   5.3842739e+01
   3.1643552e-02   8.1331494e-03   2.7568804e-01   6.5752668e-03   8.3837045e-01   5.0880519e+01
   3.2362974e-02   8.1651202e-03   2.9276798e-01   6.7218292e-03   8.5309769e-01   4.8278432e+01
   3.3180998e-02   8.1970126e-03   3.0700998e-01   6.7802838e-03   8.2250884e-01   4.5006312e+01
   3.4040908e-02   8.2287002e-03   3.1751216e-01   6.7439326e-03   8.5539026e-01   4.1269297e+01
   3.4870098e-02   8.2606586e-03   3.2346650e-01   6.6172166e-03   1.2051989e+00   3.8321063e+01
   3.5591962e-02   8.2943298e-03   3.2413442e-01   6.4085554e-03   1.2060491e+00   3.5034919e+01
   3.6150714e-02   8.3292996e-03   3.1946098e-01   6.1286034e-03   1.0080852e+00   3.1755297e+01
   3.6527838e-02   8.3616620e-03   3.1013048e-01   5.7944692e-03   1.0438885e+00   2.9040750e+01
   3.6717308e-02   8.3865080e-03   2.9700908e-01   5.4252332e-03   9.9150399e-01   2.5952722e+01
   3.6713124e-02   8.4003312e-03   2.8107136e-01   5.0379856e-03   1.0214039e+00   2.1898550e+01
   3.6524026e-02   8.4041272e-03   2.6328950e-01   4.6495004e-03   1.0252791e+00   1.7284102e+01
   3.6155096e-02   8.4038086e-03   2.4445070e-01   4.2791746e-03   1.0013819e+00   1.3976811e+01
   3.5598554e-02   8.4049856e-03   2.2515146e-01   3.9484830e-03   1.1578989e+00   1.1037354e+01
   3.4870798e-02   8.4114294e-03   2.0587710e-01   3.6791552e-03   1.2939842e+00   8.3860301e+00
   3.4022542e-02   8.4280988e-03   1.8708176e-01   3.4920536e-03   1.3437480e+00   6.4321363e+00
   3.3098452e-02   8.4606950e-03   1.6912724e-01   3.4059768e-03   1.2536394e+00   4.9328490e+00
   3.2121560e-02   8.5142860e-03   1.5223347e-01   3.4384112e-03   1.2191161e+00   3.9162499e+00
   3.1100168e-02   8.5935404e-03   1.3651890e-01   3.6059536e-03   1.2392928e+00   2.6412739e+00
   3.0033940e-02   8.7006932e-03   1.2207287e-01   3.9245644e-03   1.1977618e+00   2.2269730e+00
   2.8925190e-02   8.8341826e-03   1.0897154e-01   4.4093036e-03   1.2056879e+00   2.2206888e+00
   2.7777958e-02   8.9911630e-03   9.7228722e-02   5.0730012e-03   1.1902217e+00   1.8871509e+00
   2.6612970e-02   9.1700826e-03   8.6796020e-02   5.9255696e-03   1.2281595e+00   1.8442794e+00
   2.5465982e-02   9.3697450e-03   7.7613442e-02   6.9738012e-03   1.2166908e+00   1.7294563e+00
   2.4368198e-02   9.5866968e-03   6.9642990e-02   8.2214486e-03   1.1615104e+00   1.4824384e+00
   2.3362274e-02   9.8125678e-03   6.2848276e-02   9.6672880e-03   1.1056892e+00   1.2750729e+00
   2.2491560e-02   1.0032119e-02   5.7171828e-02   1.1304662e-02   8.8890422e-01   1.1134566e+00
   2.1780644e-02   1.0228723e-02   5.2564574e-02   1.3120621e-02   7.8977737e-01   9.2222862e-01
   2.1238676e-02   1.0387510e-02   4.9014454e-02   1.5092723e-02   8.1911990e-01   8.0835949e-01
   2.0856544e-02   1.0493721e-02   4.6525172e-02   1.7188157e-02   7.9680756e-01   7.9356041e-01
   2.0642230e-02   1.0541747e-02   4.5088998e-02   1.9361513e-02   8.0273318e-01   7.7708233e-01
   2.0645858e-02   1.0538373e-02   4.4700558e-02   2.1554974e-02   8.0791666e-01   7.7534596e-01
   2.0935024e-02   1.0498225e-02   4.5378882e-02   2.3695174e-02   7.9349065e-01   7.5842450e-01
   2.1579740e-02   1.0442744e-02   4.7165430e-02   2.5699274e-02   7.9353430e-01   7.6479936e-01
   2.2644172e-02   1.0394141e-02   5.0097168e-02   2.7495852e-02   7.8186968e-01   7.6568551e-01
   2.4175556e-02   1.0371421e-02   5.4197488e-02   2.9021192e-02   7.8051863e-01   7.5512799e-01
   2.6199444e-02   1.0388983e-02   5.9512994e-02   3.0218044e-02   8.0369022e-01   7.7428195e-01
   2.8723996e-02   1.0454024e-02   6.6126592e-02   3.1052594e-02   8.1577837e-01   8.0059853e-01
   3.1738678e-02   1.0567330e-02   7.4128636e-02   3.1512828e-02   8.1687837e-01   7.9088746e-01
   3.5211920e-02   1.0725008e-02   8.3605206e-02   3.1606784e-02   8.0032422e-01   7.6818025e-01
   3.9103352e-02   1.0919878e-02   9.4654628e-02   3.1365228e-02   8.0740949e-01   7.7995313e-01
   4.3378460e-02   1.1142019e-02   1.0738178e-01   3.0831678e-02   7.9941729e-01   7.9928106e-01
   4.8014366e-02   1.1381567e-02   1.2185755e-01   3.0052760e-02   7.9193335e-01   7.8668019e-01
   5.2983804e-02   1.1630799e-02   1.3808383e-01   2.9073248e-02   7.8781077e-01   7.7099777e-01
   5.8248736e-02   1.1882406e-02   1.5601126e-01   2.7936112e-02   7.8948562e-01   7.7520907e-01
   6.3756490e-02   1.2127416e-02   1.7557440e-01   2.6691980e-02   8.0151118e-01   7.6590770e-01
   6.9411466e-02   1.2349959e-02   1.9663713e-01   2.5388166e-02   7.9095050e-01   7.7373635e-01
   7.5077298e-02   1.2531544e-02   2.1892952e-01   2.4047504e-02   8.3412272e-01   7.7485441e-01
   8.0605620e-02   1.2662450e-02   2.4204932e-01   2.2669598e-02   7.4638603e-01   7.8157504e-01
   8.5826890e-02   1.2744440e-02   2.6550314e-01   2.1245758e-02   8.0717210e-01   7.8168846e-01
   9.0548500e-02   1.2790956e-02   2.8871104e-01   1.9785787e-02   8.1905497e-01   7.4708022e-01
   9.4624322e-02   1.2819135e-02   3.1094770e-01   1.8323706e-02   7.4246343e-01   7.7182075e-01
   9.7991148e-02   1.2840138e-02   3.3129276e-01   1.6896990e-02   8.5826722e-01   7.6316979e-01
   1.0060680e-01   1.2859935e-02   3.4865552e-01   1.5533988e-02   6.7243346e-01   7.8454307e-01
   1.0239318e-01   1.2886983e-02   3.6207364e-01   1.4250184e-02   7.7394157e-01   7.7343556e-01
   1.0323252e-01   1.2936913e-02   3.7073794e-01   1.3051628e-02   5.2809994e-01   7.7469932e-01
   1.0299210e-01   1.3022852e-02   3.7401678e-01   1.1939034e-02   6.2829944e-01   9.3210847e-01
   1.0161586e-01   1.3150553e-02   3.7213966e-01   1.0909123e-02   5.5854747e-01   9.4720058e-01
   9.9204232e-02   1.3323487e-02   3.6616906e-01   9.9566204e-03   2.1178139e+00   1.1824122e+00
   9.5943272e-02   1.3541100e-02   3.5748660e-01   9.0784946e-03   1.4476714e+01   1.4312907e+00
   9.2007466e-02   1.3797215e-02   3.4760928e-01   8.2734014e-03   3.3359673e+01   1.3384053e+00
   8.7552406e-02   1.4082929e-02   3.3783908e-01   7.5363162e-03   5.2314806e+01   1.2871909e+00
   8.2736018e-02   1.4390308e-02   3.2918570e-01   6.8618608e-03   7.1604092e+01   1.0087171e+00
   7.7701388e-02   1.4718900e-02   3.2244704e-01   6.2439886e-03   8.4957070e+01   7.4559412e-01
   7.2551252e-02   1.5075044e-02   3.1813744e-01   5.6767196e-03   9.3967969e+01   7.7021454e-01
   6.7396390e-02   1.5460266e-02   3.1650086e-01   5.1605432e-03   1.0227039e+02   7.7106538e-01
   6.2378736e-02   1.5869392e-02   3.1750636e-01   4.6973294e-03   1.0816557e+02   7.7077226e-01
   5.7613452e-02   1.6301614e-02   3.2085094e-01   4.2878812e-03   1.1242519e+02   7.6190085e-01
   5.3190210e-02   1.6764153e-02   3.2599722e-01   3.9342252e-03   1.1513064e+02   7.4689235e-01
   4.9195840e-02   1.7265927e-02   3.3219646e-01   3.6374128e-03   1.1699511e+02   7.5685148e-01
   4.5689854e-02   1.7812193e-02   3.3848056e-01   3.3963898e-03   1.1842286e+02   7.3832697e-01
   4.2710866e-02   1.8401958e-02   3.4359560e-01   3.2082036e-03   1.1901679e+02   7.4982022e-01
   4.0286084e-02   1.9031032e-02   3.4611084e-01   3.0686142e-03   1.1927122e+02   7.7621481e-01
   3.8417764e-02   1.9696666e-02   3.4477014e-01   2.9715560e-03   1.1910418e+02   7.5746268e-01
   3.7087588e-02   2.0392248e-02   3.3889108e-01   2.9100916e-03   1.1882112e+02   7.7063080e-01
   3.6264938e-02   2.1102902e-02   3.2866498e-01   2.8777636e-03   1.1853114e+02   7.8275883e-01
   3.5909354e-02   2.1807646e-02   3.1488868e-01   2.8693320e-03   1.1815474e+02   7.6048271e-01
   3.5962754e-02   2.2476146e-02   2.9838464e-01   2.8817586e-03   1.1792619e+02   7.7416204e-01
   3.6334772e-02   2.3081662e-02   2.7991596e-01   2.9118590e-03   1.1765984e+02   7.8459373e-01
   3.6927998e-02   2.3611936e-02   2.6028074e-01   2.9541968e-03   1.1739466e+02   7.6678311e-01
   3.7677578e-02   2.4057480e-02   2.4022306e-01   3.0022536e-03   1.1718183e+02   7.8804686e-01
   3.8550488e-02   2.4422162e-02   2.2032266e-01   3.0498762e-03   1.1688767e+02   8.0309223e-01
   3.9530636e-02   2.4722736e-02   2.0097000e-01   3.0908378e-03   1.1655314e+02   7.6431932e-01
   4.0600012e-02   2.4979068e-02   1.8246136e-01   3.1203632e-03   1.1596721e+02   7.7436719e-01
   4.1736898e-02   2.5223364e-02   1.6506134e-01   3.1363552e-03   1.1523191e+02   7.9316812e-01
   4.2919846e-02   2.5481990e-02   1.4896835e-01   3.1381312e-03   1.1445012e+02   7.8330794e-01
   4.4113132e-02   2.5764616e-02   1.3426023e-01   3.1283242e-03   1.1338466e+02   7.9274760e-01
   4.5265096e-02   2.6076564e-02   1.2091108e-01   3.1116820e-03   1.1248578e+02   7.8217976e-01
   4.6313680e-02   2.6417856e-02   1.0886748e-01   3.0925830e-03   1.1161473e+02   7.7390339e-01
   4.7174844e-02   2.6772352e-02   9.8072194e-02   3.0759064e-03   1.1040366e+02   7.7505192e-01
   4.7733414e-02   2.7106762e-02   8.8442578e-02   3.0655696e-03   1.0935779e+02   7.8849028e-01
   4.7918772e-02   2.7377406e-02   7.9859932e-02   3.0646500e-03   1.0827026e+02   8.0467703e-01
   4.7779032e-02   2.7527704e-02   7.2201832e-02   3.0760496e-03   1.0677366e+02   7.9441350e-01
   4.7417974e-02   2.7509902e-02   6.5383980e-02   3.1014222e-03   1.0520145e+02   7.8321512e-01
   4.6921990e-02   2.7309168e-02   5.9346616e-02   3.1419654e-03   1.0371652e+02   7.7148227e-01
   4.6361838e-02   2.6933950e-02   5.4027294e-02   3.1987454e-03   1.0175166e+02   7.8367942e-01
   4.5800050e-02   2.6412422e-02   4.9369458e-02   3.2719772e-03   9.9362838e+01   8.1528257e-01
   4.5272812e-02   2.5790708e-02   4.5332374e-02   3.3606382e-03   9.6843478e+01   8.1772135e-01
   4.4777432e-02   2.5116114e-02   4.1878060e-02   3.4628764e-03   9.3877330e+01   7.9386109e-01
   4.4280358e-02   2.4424382e-02   3.8955188e-02   3.5764254e-03   9.0945613e+01   8.0450714e-01
   4.3721570e-02   2.3737220e-02   3.6496652e-02   3.6969820e-03   8.7807898e+01   8.0008476e-01
   4.3046866e-02   2.3062406e-02   3.4428608e-02   3.8170822e-03   8.4362349e+01   7.6667823e-01
   4.2244928e-02   2.2401712e-02   3.2683380e-02   3.9288654e-03   8.0575759e+01   7.8767479e-01
   4.1323990e-02   2.1756442e-02   3.1209806e-02   4.0252728e-03   7.6108085e+01   7.8377865e-01
   4.0300214e-02   2.1125806e-02   2.9967404e-02   4.0989536e-03   7.2129718e+01   7.9567266e-01
   3.9205022e-02   2.0516604e-02   2.8918974e-02   4.1454142e-03   6.8507906e+01   8.0490172e-01
   3.8074248e-02   1.9947790e-02   2.8040694e-02   4.1633842e-03   6.4965488e+01   7.7705388e-01
   3.6954714e-02   1.9440513e-02   2.7321550e-02   4.1515414e-03   6.1661260e+01   7.9474024e-01
   3.5897366e-02   1.9015114e-02   2.6751414e-02   4.1106804e-03   5.8131962e+01   7.7124009e-01
   3.4943994e-02   1.8686988e-02   2.6318760e-02   4.0461058e-03   5.4326630e+01   7.8905915e-01
   3.4120554e-02   1.8456570e-02   2.6010456e-02   3.9657520e-03   5.0049400e+01   7.9279338e-01
   3.3422232e-02   1.8312240e-02   2.5810338e-02   3.8776556e-03   4.6035270e+01   7.4114653e-01
   3.2806154e-02   1.8235770e-02   2.5699808e-02   3.7885444e-03   4.2105084e+01   8.0195780e-01
   3.2195086e-02   1.8211408e-02   2.5661348e-02   3.7033466e-03   3.7741970e+01   8.0976363e-01
   3.1494678e-02   1.8233074e-02   2.5679808e-02   3.6247904e-03   3.3475571e+01   7.7347818e-01
   3.0601994e-02   1.8298283e-02   2.5739716e-02   3.5540836e-03   2.9237106e+01   8.0104393e-01
   2.9451968e-02   1.8413003e-02   2.5825222e-02   3.4912082e-03   2.5447534e+01   7.8024716e-01
   2.8065478e-02   1.8586828e-02   2.5922514e-02   3.4348956e-03   2.1201979e+01   7.7400145e-01
   2.6504794e-02   1.8815407e-02   2.6023278e-02   3.3836670e-03   1.7027226e+01   7.9764185e-01
   2.4835690e-02   1.9082774e-02   2.6129072e-02   3.3348714e-03   1.4060354e+01   7.6646730e-01
   2.3126082e-02   1.9372729e-02   2.6249146e-02   3.2844988e-03   1.0953394e+01   7.7179607e-01
   2.1432452e-02   1.9678011e-02   2.6394642e-02   3.2294766e-03   8.8106716e+00   8.1235033e-01
   1.9792801e-02   2.0003770e-02   2.6583402e-02   3.1689682e-03   7.3816440e+00   7.8875216e-01
   1.8225880e-02   2.0355578e-02   2.6845446e-02   3.1047280e-03   5.9167437e+00   7.7348314e-01
   1.6735865e-02   2.0726492e-02   2.7217776e-02   3.0405400e-03   5.1939111e+00   8.0360737e-01
   1.5322337e-02   2.1112098e-02   2.7736810e-02   2.9806848e-03   4.4708685e+00   7.9962510e-01
   1.3989761e-02   2.1527020e-02   2.8435234e-02   2.9280334e-03   4.0968978e+00   7.6804162e-01
   1.2751561e-02   2.1997632e-02   2.9343516e-02   2.8847376e-03   3.5455759e+00   7.8037474e-01
   1.1625623e-02   2.2551814e-02   3.0491128e-02   2.8537260e-03   2.7668698e+00   7.8361638e-01
   1.0629245e-02   2.3211992e-02   3.1907270e-02   2.8364334e-03   2.7598145e+00   7.5664414e-01
   9.7755786e-03   2.3993534e-02   3.3619646e-02   2.8322876e-03   2.6983024e+00   7.7557159e-01
   9.0706796e-03   2.4899764e-02   3.5657530e-02   2.8404070e-03   2.3735251e+00   7.8001367e-01
   8.5142588e-03   2.5918736e-02   3.8059026e-02   2.8590348e-03   2.2289823e+00   7.8324628e-01
   8.1003994e-03   2.7025710e-02   4.0865366e-02   2.8851294e-03   2.2478110e+00   7.9972440e-01
   7.8163198e-03   2.8179228e-02   4.4110186e-02   2.9153598e-03   2.1602968e+00   7.8571919e-01
   7.6468338e-03   2.9325684e-02   4.7821946e-02   2.9460702e-03   2.0589702e+00   7.9402888e-01
   7.5778658e-03   3.0406208e-02   5.2038522e-02   2.9732276e-03   2.1325066e+00   7.7261335e-01
   7.5934480e-03   3.1364848e-02   5.6807604e-02   2.9944628e-03   2.1168700e+00   7.4721503e-01
   7.6765946e-03   3.2163334e-02   6.2168442e-02   3.0096662e-03   2.1066707e+00   7.8348953e-01
   7.8088582e-03   3.2789978e-02   6.8141854e-02   3.0204994e-03   2.2958418e+00   7.9513006e-01
   7.9676818e-03   3.3257094e-02   7.4744440e-02   3.0294852e-03   2.5064554e+00   7.9037193e-01
   8.1268096e-03   3.3592520e-02   8.2011356e-02   3.0377168e-03   2.5327635e+00   7.8224979e-01
   8.2614998e-03   3.3841758e-02   8.9975420e-02   3.0436232e-03   2.4631021e+00   7.8370072e-01
   8.3592412e-03   3.4052388e-02   9.8632756e-02   3.0435670e-03   2.5761715e+00   7.8171124e-01
   8.4192178e-03   3.4257714e-02   1.0795921e-01   3.0336504e-03   2.7025385e+00   7.6047735e-01
   8.4379806e-03   3.4480232e-02   1.1794111e-01   3.0096380e-03   2.6667717e+00   7.6973890e-01
   8.4059304e-03   3.4722810e-02   1.2854737e-01   2.9676014e-03   2.6968319e+00   7.4729211e-01
   8.3223278e-03   3.4982788e-02   1.3967591e-01   2.9072746e-03   2.7892922e+00   7.6871172e-01
   8.1968494e-03   3.5252486e-02   1.5115820e-01   2.8319314e-03   2.8565611e+00   8.0024313e-01
   8.0378418e-03   3.5503816e-02   1.6279143e-01   2.7452430e-03   2.8810257e+00   7.8024976e-01
   7.8503902e-03   3.5716626e-02   1.7435117e-01   2.6504742e-03   3.0819501e+00   7.6664708e-01
   7.6362566e-03   3.5871380e-02   1.8554020e-01   2.5513870e-03   3.3425163e+00   7.5270899e-01
   7.4079652e-03   3.5921866e-02   1.9593716e-01   2.4519720e-03   3.3760114e+00   7.8032394e-01
   7.1984522e-03   3.5822490e-02   2.0504454e-01   2.3559330e-03   3.4419360e+00   7.6042771e-01
   7.0453806e-03   3.5558600e-02   2.1241480e-01   2.2665992e-03   3.6036916e+00   7.8953372e-01
   6.9858794e-03   3.5130470e-02   2.1768404e-01   2.1870198e-03   4.0301182e+00   7.8046492e-01
   7.0583614e-03   3.4528124e-02   2.2047096e-01   2.1201758e-03   4.3384318e+00   7.8307631e-01
   7.2990584e-03   3.3743602e-02   2.2057258e-01   2.0687344e-03   4.3030659e+00   7.8803030e-01
   7.7408480e-03   3.2785500e-02   2.1816346e-01   2.0347048e-03   4.4937022e+00   7.1282263e-01
   8.4104316e-03   3.1672560e-02   2.1356882e-01   2.0191160e-03   4.6391808e+00   8.6233169e-01
   9.3311984e-03   3.0422194e-02   2.0718206e-01   2.0217220e-03   4.8605531e+00   7.2655593e-01
   1.0528875e-02   2.9039326e-02   1.9951293e-01   2.0417512e-03   5.3578711e+00   7.8929918e-01
   1.2028624e-02   2.7525156e-02   1.9106874e-01   2.0789946e-03   5.5275122e+00   7.7354655e-01
   1.3849989e-02   2.5902022e-02   1.8224693e-01   2.1332814e-03   5.4586800e+00   6.2581539e-01
   1.6007801e-02   2.4214680e-02   1.7334340e-01   2.2036554e-03   5.4843448e+00   8.0718312e-01
   1.8508739e-02   2.2511862e-02   1.6465753e-01   2.2883344e-03   5.5677007e+00   4.2721586e-01
   2.1344542e-02   2.0835914e-02   1.5651103e-01   2.3850040e-03   5.6300645e+00   8.0752349e-01
   2.4487958e-02   1.9221082e-02   1.4915778e-01   2.4916396e-03   5.6104112e+00   3.4209523e-01
   2.7885816e-02   1.7696922e-02   1.4275277e-01   2.6070942e-03   5.6791751e+00   5.7318404e+00
   3.1461022e-02   1.6285816e-02   1.3740022e-01   2.7300278e-03   5.5411181e+00   2.1189678e+01
   3.5109122e-02   1.4998779e-02   1.3318959e-01   2.8585094e-03   5.1624523e+00   3.4486581e+01
   3.8706020e-02   1.3839817e-02   1.3018076e-01   2.9912624e-03   4.9522245e+00   4.9301196e+01
   4.2118572e-02   1.2811049e-02   1.2836017e-01   3.1263302e-03   4.5626710e+00   6.5922965e+01
   4.5210198e-02   1.1911202e-02   1.2762305e-01   3.2607298e-03   4.1593659e+00   7.4859174e+01
   4.7914838e-02   1.1133982e-02   1.2781465e-01   3.3921304e-03   3.5421973e+00   8.2199801e+01
   5.0260314e-02   1.0474736e-02   1.2877299e-01   3.5184270e-03   2.5329067e+00   8.9704916e+01
   5.2296320e-02   9.9292486e-03   1.3032377e-01   3.6386124e-03   1.8180934e+00   9.5852495e+01
   5.4066302e-02   9.4878888e-03   1.3223246e-01   3.7533258e-03   1.1590866e+00   1.0127724e+02
   5.5598642e-02   9.1374556e-03   1.3418679e-01   3.8632736e-03   7.5005633e-01   1.0509998e+02
   5.6878780e-02   8.8629086e-03   1.3585346e-01   3.9677258e-03   7.8990736e-01   1.0812173e+02
   5.7858578e-02   8.6530472e-03   1.3694840e-01   4.0634384e-03   7.6753295e-01   1.0996284e+02
   5.8516148e-02   8.5031148e-03   1.3722108e-01   4.1474868e-03   7.7856768e-01   1.1104450e+02
   5.8860114e-02   8.4088072e-03   1.3640761e-01   4.2199658e-03   7.8938952e-01   1.1153003e+02
   5.8895020e-02   8.3643260e-03   1.3432833e-01   4.2814706e-03   7.7193636e-01   1.1157850e+02
   5.8658584e-02   8.3629006e-03   1.3096464e-01   4.3333706e-03   8.2132473e-01   1.1160772e+02
   5.8239528e-02   8.3951866e-03   1.2636231e-01   4.3790564e-03   8.0868301e-01   1.1136842e+02
   5.7710744e-02   8.4495840e-03   1.2060815e-01   4.4211732e-03   8.0987073e-01   1.1127778e+02
   5.7084352e-02   8.5149128e-03   1.1391702e-01   4.4619496e-03   8.1071062e-01   1.1114638e+02
   5.6351382e-02   8.5805258e-03   1.0657404e-01   4.5051192e-03   7.9016354e-01   1.1095187e+02
   5.5522468e-02   8.6349374e-03   9.8833102e-02   4.5548720e-03   8.1604754e-01   1.1071499e+02
   5.4619778e-02   8.6683730e-03   9.0983282e-02   4.6137308e-03   7.9310921e-01   1.1041272e+02
   5.3675764e-02   8.6782910e-03   8.3350288e-02   4.6850884e-03   7.9198468e-01   1.1011711e+02
   5.2713546e-02   8.6695538e-03   7.6201532e-02   4.7776012e-03   8.1725546e-01   1.0973839e+02
   5.1723826e-02   8.6475600e-03   6.9759308e-02   4.9010782e-03   7.9433433e-01   1.0943387e+02
   5.0691056e-02   8.6173822e-03   6.4223886e-02   5.0614850e-03   8.0014957e-01   1.0883412e+02
   4.9616512e-02   8.5860806e-03   5.9758078e-02   5.2613704e-03   8.0300847e-01   1.0801762e+02
   4.8520346e-02   8.5590204e-03   5.6483896e-02   5.5006386e-03   8.1467371e-01   1.0735929e+02
   4.7440286e-02   8.5396284e-03   5.4493660e-02   5.7775898e-03   8.1875232e-01   1.0676502e+02
   4.6422938e-02   8.5320618e-03   5.3860072e-02   6.0883318e-03   8.1586923e-01   1.0604523e+02
   4.5506966e-02   8.5409894e-03   5.4628580e-02   6.4259874e-03   8.2340498e-01   1.0498608e+02
   4.4708012e-02   8.5698084e-03   5.6827964e-02   6.7812030e-03   7.8366575e-01   1.0386003e+02
   4.4026062e-02   8.6180114e-03   6.0488960e-02   7.1404164e-03   7.9326606e-01   1.0267636e+02
   4.3458194e-02   8.6821818e-03   6.5635878e-02   7.4878348e-03   8.1333141e-01   1.0120219e+02
   4.2986172e-02   8.7582168e-03   7.2269820e-02   7.8099444e-03   7.9769552e-01   9.9354986e+01
   4.2589324e-02   8.8413146e-03   8.0381140e-02   8.0940912e-03   8.0567920e-01   9.7114543e+01
   4.2277364e-02   8.9263088e-03   8.9968918e-02   8.3300842e-03   7.9396323e-01   9.4728761e+01
   4.2074898e-02   9.0074618e-03   1.0102050e-01   8.5146564e-03   7.9999411e-01   9.2136983e+01
   4.1996398e-02   9.0791584e-03   1.1347372e-01   8.6448230e-03   7.9580584e-01   8.9483024e+01
   4.2041334e-02   9.1359122e-03   1.2721040e-01   8.7117856e-03   7.9768442e-01   8.6846193e+01
   4.2204342e-02   9.1714062e-03   1.4209165e-01   8.7102666e-03   8.2856590e-01   8.4171952e+01
   4.2473574e-02   9.1821792e-03   1.5796432e-01   8.6443444e-03   8.0261943e-01   8.1518530e+01
   4.2810506e-02   9.1715074e-03   1.7460905e-01   8.5171392e-03   8.0752030e-01   7.8501932e+01
   4.3162894e-02   9.1465846e-03   1.9169576e-01   8.3238176e-03   8.1142876e-01   7.5321715e+01
   4.3473704e-02   9.1133316e-03   2.0882002e-01   8.0607370e-03   7.9155249e-01   7.2264660e+01
   4.3660748e-02   9.0762388e-03   2.2556410e-01   7.7337626e-03   8.0013098e-01   6.9845512e+01
   4.3634976e-02   9.0392672e-03   2.4144276e-01   7.3534754e-03   7.9748555e-01   6.7723125e+01
   4.3352056e-02   9.0045802e-03   2.5582622e-01   6.9313780e-03   8.0359342e-01   6.4335617e+01
   4.2830880e-02   8.9739188e-03   2.6794426e-01   6.4795648e-03   7.8567185e-01   6.0789890e+01
   4.2134456e-02   8.9506612e-03   2.7706594e-01   6.0106982e-03   8.1376591e-01   5.8001426e+01
   4.1335450e-02   8.9383684e-03   2.8261564e-01   5.5383562e-03   9.2478278e-01   5.5409972e+01
   4.0477118e-02   8.9381252e-03   2.8408060e-01   5.0736690e-03   9.8230447e-01   5.2848710e+01
   3.9565938e-02   8.9481906e-03   2.8132470e-01   4.6282830e-03   9.7508974e-01   4.9777635e+01
   3.8618116e-02   8.9647492e-03   2.7477366e-01   4.2178760e-03   9.6557122e-01   4.7535579e+01
   3.7676322e-02   8.9816484e-03   2.6503240e-01   3.8571778e-03   9.6182639e-01   4.6215020e+01
   3.6771558e-02   8.9918848e-03   2.5275684e-01   3.5581154e-03   9.7849980e-01   4.4460657e+01
   3.5907388e-02   8.9892402e-03   2.3866108e-01   3.3303044e-03   9.7557273e-01   4.2825554e+01
   3.5069060e-02   8.9658128e-03   2.2340154e-01   3.1803166e-03   9.6112230e-01   4.0878825e+01
   3.4234376e-02   8.9157738e-03   2.0748662e-01   3.1122332e-03   9.6110384e-01   3.8513212e+01
   3.3386072e-02   8.8418864e-03   1.9129048e-01   3.1298974e-03   9.5033376e-01   3.6724990e+01
   3.2537322e-02   8.7514426e-03   1.7516304e-01   3.2381308e-03   1.0267933e+00   3.5247379e+01
   3.1732194e-02   8.6522540e-03   1.5943042e-01   3.4413980e-03   9.8561640e-01   3.3706367e+01
   3.1013326e-02   8.5497702e-03   1.4432503e-01   3.7448984e-03   7.7834996e-01   3.2504151e+01
   3.0408712e-02   8.4454034e-03   1.2997736e-01   4.1565500e-03   8.0672470e-01   3.1164611e+01
   2.9934174e-02   8.3433200e-03   1.1648129e-01   4.6873832e-03   9.6357483e-01   2.9160268e+01
   2.9605862e-02   8.2507252e-03   1.0393605e-01   5.3490682e-03   1.0245803e+00   2.7699106e+01
   2.9427434e-02   8.1714400e-03   9.2410474e-02   6.1500694e-03   1.0089837e+00   2.6026503e+01
   2.9382774e-02   8.1056110e-03   8.1918200e-02   7.0951894e-03   9.9686785e-01   2.3343403e+01
   2.9459954e-02   8.0502180e-03   7.2442738e-02   8.1848530e-03   1.0209158e+00   2.1300529e+01
   2.9644878e-02   7.9994258e-03   6.3983368e-02   9.4138832e-03   8.9247462e-01   1.9979639e+01
   2.9915000e-02   7.9464526e-03   5.6557800e-02   1.0770912e-02   7.9049314e-01   1.8377886e+01
   3.0236194e-02   7.8842462e-03   5.0171538e-02   1.2237614e-02   8.1775603e-01   1.6000056e+01
   3.0572024e-02   7.8078932e-03   4.4827236e-02   1.3787597e-02   7.9838962e-01   1.4023609e+01
   3.0905888e-02   7.7179426e-03   4.0552686e-02   1.5391389e-02   8.0285186e-01   1.3568809e+01
   3.1225096e-02   7.6209226e-03   3.7394192e-02   1.7030144e-02   7.9594312e-01   1.3215769e+01
   3.1522830e-02   7.5263058e-03   3.5396008e-02   1.8694355e-02   7.9286725e-01   1.2462742e+01
   3.1807412e-02   7.4425984e-03   3.4607270e-02   2.0366208e-02   8.0452727e-01   1.2043559e+01
   3.2088808e-02   7.3764250e-03   3.5091386e-02   2.2014428e-02   8.0643862e-01   1.2129260e+01
   3.2369906e-02   7.3325280e-03   3.6913654e-02   2.3609342e-02   8.0512192e-01   1.2626555e+01
   3.2648102e-02   7.3143886e-03   4.0135118e-02   2.5126648e-02   7.7383515e-01   1.2833187e+01
   3.2928382e-02   7.3239410e-03   4.4825338e-02   2.6522984e-02   7.9315179e-01   1.2824149e+01
   3.3206754e-02   7.3590942e-03   5.1066200e-02   2.7734934e-02   7.9576643e-01   1.2872108e+01
   3.3448796e-02   7.4152412e-03   5.8935496e-02   2.8705884e-02   7.9140839e-01   1.2771427e+01
   3.3621410e-02   7.4889710e-03   6.8520702e-02   2.9399918e-02   8.1149806e-01   1.2886241e+01
   3.3761556e-02   7.5780362e-03   7.9928272e-02   2.9798456e-02   7.9573042e-01   1.2946319e+01
   3.3995256e-02   7.6800990e-03   9.3240010e-02   2.9887728e-02   7.9561794e-01   1.3148902e+01
   3.4475108e-02   7.7964000e-03   1.0848201e-01   2.9675372e-02   7.9017498e-01   1.3399812e+01
   3.5333438e-02   7.9341800e-03   1.2563082e-01   2.9203478e-02   8.1836807e-01   1.3158548e+01
   3.6671412e-02   8.0999128e-03   1.4463546e-01   2.8519322e-02   7.9806024e-01   1.2903648e+01
   3.8555342e-02   8.2969578e-03   1.6538930e-01   2.7656446e-02   7.9152360e-01   1.2351353e+01
   4.1014670e-02   8.5307590e-03   1.8767767e-01   2.6643198e-02   8.2776727e-01   1.2366415e+01
   4.4047156e-02   8.8084130e-03   2.1115580e-01   2.5525492e-02   7.6372318e-01   1.2536758e+01
   4.7651292e-02   9.1350484e-03   2.3536824e-01   2.4369296e-02   8.1190973e-01   1.1904368e+01
   5.1833168e-02   9.5153124e-03   2.5978716e-01   2.3236572e-02   7.7891589e-01   1.1825343e+01
   5.6602252e-02   9.9573472e-03   2.8372560e-01   2.2172320e-02   8.0308704e-01   1.1306544e+01
   6.1956326e-02   1.0471340e-02   3.0627740e-01   2.1198052e-02   8.4010798e-01   1.1502710e+01
   6.7846438e-02   1.1066843e-02   3.2633488e-01   2.0315220e-02   7.4722223e-01   1.2897799e+01
   7.4189354e-02   1.1754471e-02   3.4273054e-01   1.9512342e-02   8.5175928e-01   1.3177049e+01
   8.0883994e-02   1.2550708e-02   3.5434146e-01   1.8765246e-02   7.4331883e-01   1.3536115e+01
   8.7796234e-02   1.3483844e-02   3.5996720e-01   1.8055763e-02   8.5730596e-01   1.4024617e+01
   9.4732644e-02   1.4590966e-02   3.5883478e-01   1.7384273e-02   7.4323454e-01   1.4436742e+01
   1.0149971e-01   1.5910769e-02   3.5109872e-01   1.6754645e-02   6.9473129e-01   1.4676184e+01
   1.0793352e-01   1.7480940e-02   3.3761620e-01   1.6164873e-02   7.6389033e-01   1.4339332e+01
   1.1380947e-01   1.9332041e-02   3.1971124e-01   1.5604362e-02   4.0022307e-01   1.4463656e+01
   1.1886990e-01   2.1485794e-02   2.9873516e-01   1.5046691e-02   8.7323153e-01   1.4611482e+01
   1.2287510e-01   2.3963722e-02   2.7583284e-01   1.4461555e-02   8.0037964e-02   1.4891800e+01
   1.2566289e-01   2.6788402e-02   2.5204926e-01   1.3830234e-02   5.8027426e+00   1.4877310e+01
   1.2720235e-01   2.9971636e-02   2.2828850e-01   1.3145249e-02   2.3730251e+01   1.4702076e+01
   1.2752716e-01   3.3511542e-02   2.0528046e-01   1.2416924e-02   4.4434733e+01   1.4915551e+01
   1.2676151e-01   3.7404198e-02   1.8353184e-01   1.1664505e-02   6.4861872e+01   1.4484578e+01
   1.2510120e-01   4.1635930e-02   1.6337497e-01   1.0900189e-02   7.9860108e+01   1.4134781e+01
   1.2271293e-01   4.6170532e-02   1.4504863e-01   1.0137685e-02   8.8534287e+01   1.3540068e+01
   1.1973466e-01   5.0948512e-02   1.2869438e-01   9.3952884e-03   9.7413994e+01   1.2159706e+01
   1.1625120e-01   5.5870686e-02   1.1436588e-01   8.6894380e-03   1.0458101e+02   1.0490170e+01
   1.1227383e-01   6.0799884e-02   1.0202993e-01   8.0329008e-03   1.0981609e+02   8.4245281e+00
   1.0784268e-01   6.5576304e-02   9.1592178e-02   7.4364498e-03   1.1364969e+02   6.3306666e+00
   1.0305488e-01   7.0029142e-02   8.2906448e-02   6.9105224e-03   1.1588044e+02   3.9745942e+00
   9.8000580e-02   7.3979474e-02   7.5776346e-02   6.4619256e-03   1.1753588e+02   2.1598856e+00
   9.2806116e-02   7.7221586e-02   6.9976578e-02   6.0922624e-03   1.1811960e+02   1.8193334e+00
   8.7629982e-02   7.9574606e-02   6.5269820e-02   5.7985182e-03   1.1835304e+02   1.6925692e+00
   8.2606406e-02   8.0891356e-02   6.1451620e-02   5.5753212e-03   1.1833670e+02   1.2398212e+00
   7.7846832e-02   8.1051134e-02   5.8352626e-02   5.4175038e-03   1.1804182e+02   8.3034430e-01
   7.3422784e-02   8.0096260e-02   5.5803842e-02   5.3188940e-03   1.1764689e+02   7.3869679e-01
   6.9362590e-02   7.8193084e-02   5.3657802e-02   5.2726926e-03   1.1709826e+02   7.9697460e-01
   6.5681086e-02   7.5492610e-02   5.1807136e-02   5.2716426e-03   1.1678511e+02   7.6628947e-01
   6.2392910e-02   7.2166378e-02   5.0163018e-02   5.3073404e-03   1.1653213e+02   7.9421142e-01
   5.9492748e-02   6.8412982e-02   4.8654174e-02   5.3711928e-03   1.1652160e+02   7.8387376e-01
   5.6930594e-02   6.4402720e-02   4.7254188e-02   5.4559268e-03   1.1657134e+02   7.6359762e-01
   5.4627956e-02   6.0264772e-02   4.5974148e-02   5.5581024e-03   1.1639833e+02   7.7085035e-01
   5.2544360e-02   5.6122212e-02   4.4817658e-02   5.6776880e-03   1.1616738e+02   7.9102018e-01
   5.0702034e-02   5.2109418e-02   4.3766024e-02   5.8140638e-03   1.1571439e+02   7.9783366e-01
   4.9136484e-02   4.8332424e-02   4.2800810e-02   5.9615074e-03   1.1512686e+02   7.7022716e-01
   4.7859636e-02   4.4846026e-02   4.1917196e-02   6.1095024e-03   1.1436518e+02   7.9107120e-01
   4.6851598e-02   4.1675978e-02   4.1111090e-02   6.2490890e-03   1.1370319e+02   7.9092860e-01
   4.6049850e-02   3.8848500e-02   4.0373090e-02   6.3742358e-03   1.1320784e+02   7.6838092e-01
   4.5358426e-02   3.6379184e-02   3.9696892e-02   6.4802750e-03   1.1249146e+02   7.8959855e-01
   4.4657728e-02   3.4256880e-02   3.9081216e-02   6.5652508e-03   1.1174646e+02   8.1196539e-01
   4.3798666e-02   3.2457184e-02   3.8524896e-02   6.6285446e-03   1.1105952e+02   7.9496939e-01
   4.2687012e-02   3.0951254e-02   3.8023218e-02   6.6687042e-03   1.1047840e+02   7.8281006e-01
   4.1339594e-02   2.9707312e-02   3.7569030e-02   6.6852548e-03   1.0983965e+02   7.9374111e-01
   3.9819080e-02   2.8687670e-02   3.7155336e-02   6.6805952e-03   1.0901104e+02   7.9884624e-01
   3.8206098e-02   2.7862078e-02   3.6776658e-02   6.6580728e-03   1.0811332e+02   7.9907157e-01
   3.6580698e-02   2.7217108e-02   3.6424948e-02   6.6213336e-03   1.0681157e+02   7.7982956e-01
   3.4999862e-02   2.6727830e-02   3.6091590e-02   6.5744916e-03   1.0528335e+02   7.9341120e-01
   3.3495746e-02   2.6348424e-02   3.5778950e-02   6.5197248e-03   1.0389627e+02   8.1111515e-01
   3.2069016e-02   2.6036552e-02   3.5503724e-02   6.4574122e-03   1.0237410e+02   7.9358400e-01
   3.0717366e-02   2.5772350e-02   3.5285766e-02   6.3872312e-03   1.0057098e+02   7.9418176e-01
   2.9465802e-02   2.5556072e-02   3.5134696e-02   6.3067322e-03   9.8689230e+01   7.9836146e-01
   2.8363932e-02   2.5386208e-02   3.5051080e-02   6.2134000e-03   9.6526915e+01   7.8748852e-01
   2.7459610e-02   2.5252576e-02   3.5031190e-02   6.1053786e-03   9.4020915e+01   7.7101525e-01
   2.6777182e-02   2.5139388e-02   3.5063960e-02   5.9791094e-03   9.1616759e+01   7.9839181e-01
   2.6313862e-02   2.5019370e-02   3.5130948e-02   5.8300572e-03   8.8911109e+01   7.9551665e-01
   2.6048978e-02   2.4877078e-02   3.5210258e-02   5.6527494e-03   8.5891707e+01   7.7241364e-01
   2.5958934e-02   2.4725118e-02   3.5283432e-02   5.4455986e-03   8.3165144e+01   7.9721964e-01
   2.6015874e-02   2.4576266e-02   3.5340536e-02   5.2135250e-03   8.0448453e+01   7.8095981e-01
   2.6199632e-02   2.4430182e-02   3.5368510e-02   4.9635698e-03   7.6849296e+01   7.8333513e-01
   2.6500238e-02   2.4289624e-02   3.5345656e-02   4.7056300e-03   7.2928645e+01   8.0114216e-01
   2.6892580e-02   2.4167776e-02   3.5259892e-02   4.4507146e-03   6.9411808e+01   8.1539122e-01
   2.7337162e-02   2.4070806e-02   3.5111960e-02   4.2068286e-03   6.5115573e+01   8.5200272e-01
   2.7793000e-02   2.3985866e-02   3.4912588e-02   3.9790334e-03   6.1597553e+01   8.7617012e-01
   2.8217084e-02   2.3892882e-02   3.4687480e-02   3.7702684e-03   5.8276848e+01   8.9343798e-01
   2.8553274e-02   2.3778310e-02   3.4462688e-02   3.5820022e-03   5.2808580e+01   8.8420081e-01
   2.8733094e-02   2.3634632e-02   3.4254766e-02   3.4147714e-03   4.8503176e+01   9.0065372e-01
   2.8681388e-02   2.3456588e-02   3.4071878e-02   3.2693940e-03   4.5235548e+01   9.0231531e-01
   2.8334890e-02   2.3246134e-02   3.3913316e-02   3.1468350e-03   4.0918282e+01   8.8191144e-01
   2.7698918e-02   2.3007488e-02   3.3775488e-02   3.0473218e-03   3.7609040e+01   9.1017138e-01
   2.6833140e-02   2.2734880e-02   3.3656930e-02   2.9706388e-03   3.4809328e+01   9.0698868e-01
   2.5794476e-02   2.2419832e-02   3.3559344e-02   2.9167836e-03   3.1098924e+01   9.0270929e-01
   2.4638456e-02   2.2070736e-02   3.3482664e-02   2.8864572e-03   2.7557817e+01   9.2322023e-01
   2.3407068e-02   2.1711232e-02   3.3423416e-02   2.8801554e-03   2.3493220e+01   9.3124295e-01
   2.2116094e-02   2.1357054e-02   3.3377202e-02   2.8962678e-03   1.9305918e+01   9.5370356e-01
   2.0769280e-02   2.1014176e-02   3.3338602e-02   2.9307942e-03   1.6640469e+01   9.8006679e-01
   1.9371631e-02   2.0692970e-02   3.3308570e-02   2.9794672e-03   1.4243480e+01   9.6533476e-01
   1.7949672e-02   2.0407342e-02   3.3296906e-02   3.0386796e-03   1.1911613e+01   9.4539994e-01
   1.6546103e-02   2.0178488e-02   3.3311848e-02   3.1029998e-03   1.0285398e+01   9.4818480e-01
   1.5198377e-02   2.0042104e-02   3.3355454e-02   3.1652638e-03   9.1640506e+00   8.9456757e-01
   1.3936479e-02   2.0041314e-02   3.3434496e-02   3.2213852e-03   7.9220364e+00   8.6833916e-01
   1.2785058e-02   2.0219426e-02   3.3567008e-02   3.2709756e-03   6.8182693e+00   8.9846623e-01
   1.1765081e-02   2.0609332e-02   3.3772090e-02   3.3154758e-03   6.0814583e+00   8.7596970e-01
   1.0892540e-02   2.1226362e-02   3.4066012e-02   3.3579740e-03   5.1408382e+00   8.5619642e-01
   1.0172821e-02   2.2073384e-02   3.4464366e-02   3.4003058e-03   4.3046354e+00   9.1657229e-01
   9.6021862e-03   2.3140802e-02   3.4976942e-02   3.4429756e-03   3.3882483e+00   9.3983364e-01
   9.1714030e-03   2.4413236e-02   3.5604446e-02   3.4875984e-03   2.7610611e+00   8.8700868e-01
   8.8671650e-03   2.5874236e-02   3.6340696e-02   3.5358020e-03   2.5920096e+00   8.9055267e-01
   8.6770918e-03   2.7501334e-02   3.7169700e-02   3.5890958e-03   2.4886315e+00   9.1763996e-01
   8.5881054e-03   2.9268428e-02   3.8061598e-02   3.6488394e-03   2.3740982e+00   9.0958989e-01
   8.5795392e-03   3.1156486e-02   3.8984726e-02   3.7140354e-03   1.9768356e+00   8.8471373e-01
   8.6259362e-03   3.3173712e-02   3.9913408e-02   3.7802530e-03   1.7956902e+00   9.0266275e-01
   8.7060722e-03   3.5342226e-02   4.0820508e-02   3.8407842e-03   1.8437196e+00   9.0181100e-01
   8.8030086e-03   3.7674638e-02   4.1679888e-02   3.8891774e-03   1.7632934e+00   8.4617659e-01
   8.8955950e-03   4.0178346e-02   4.2476638e-02   3.9193764e-03   2.0303834e+00   8.3728245e-01
   8.9634628e-03   4.2846530e-02   4.3208446e-02   3.9237468e-03   2.4159668e+00   8.5059726e-01
   8.9976470e-03   4.5656070e-02   4.3869340e-02   3.8944870e-03   2.4004130e+00   8.4889249e-01
   8.9992726e-03   4.8559602e-02   4.4440652e-02   3.8277382e-03   2.4140462e+00   8.0565703e-01
   8.9730846e-03   5.1465538e-02   4.4911008e-02   3.7258944e-03   2.4940788e+00   8.0936790e-01
   8.9210706e-03   5.4239854e-02   4.5282888e-02   3.5967320e-03   2.5562214e+00   7.8725490e-01
   8.8419504e-03   5.6708916e-02   4.5552180e-02   3.4494224e-03   2.6619475e+00   7.8959063e-01
   8.7324384e-03   5.8685112e-02   4.5701314e-02   3.2914126e-03   2.8563181e+00   8.8450755e-01
   8.5869704e-03   5.9975168e-02   4.5713398e-02   3.1291324e-03   3.0798300e+00   8.2343653e-01
   8.4023154e-03   6.0393232e-02   4.5585300e-02   2.9680742e-03   3.1115408e+00   8.7083549e-01
   8.1797986e-03   5.9881052e-02   4.5321142e-02   2.8117960e-03   3.3393476e+00   8.6671121e-01
   7.9242024e-03   5.8542546e-02   4.4921454e-02   2.6622160e-03   3.5287994e+00   8.7532016e-01
   7.6444988e-03   5.6536478e-02   4.4397660e-02   2.5199806e-03   3.7529964e+00   9.6279026e-01
   7.3474158e-03   5.4025708e-02   4.3782504e-02   2.3858406e-03   3.9968994e+00   7.9254088e-01
   7.0354394e-03   5.1160414e-02   4.3114420e-02   2.2618426e-03   4.0388142e+00   1.0867369e+00
   6.7165678e-03   4.8074550e-02   4.2436114e-02   2.1502328e-03   4.4697145e+00   1.4204837e+00
   6.4049866e-03   4.4890572e-02   4.1806846e-02   2.0522992e-03   4.7948079e+00   1.5123577e+00
   6.1166472e-03   4.1697936e-02   4.1289036e-02   1.9684929e-03   4.9395803e+00   1.5633882e+00
   5.8684506e-03   3.8547684e-02   4.0929240e-02   1.8988592e-03   5.0867640e+00   1.6236192e+00
   5.6768102e-03   3.5460882e-02   4.0764258e-02   1.8428787e-03   5.0758364e+00   1.6264467e+00
   5.5583032e-03   3.2460924e-02   4.0825300e-02   1.7991192e-03   5.3101076e+00   1.3842096e+00
   5.5322126e-03   2.9586456e-02   4.1128310e-02   1.7651726e-03   5.5424601e+00   1.5881090e+00
   5.6187762e-03   2.6860748e-02   4.1676084e-02   1.7388226e-03   5.7631863e+00   1.2378176e+00
   5.8376266e-03   2.4290860e-02   4.2465364e-02   1.7191199e-03   5.9231117e+00   1.5591842e+00
   6.2127796e-03   2.1884458e-02   4.3480696e-02   1.7055535e-03   5.7172820e+00   1.2008160e+00
   6.7728240e-03   1.9652270e-02   4.4693464e-02   1.6976574e-03   5.6249779e+00   4.5032163e+00
   7.5445976e-03   1.7605952e-02   4.6078108e-02   1.6948250e-03   5.7361121e+00   1.8280619e+01
   8.5500746e-03   1.5757030e-02   4.7611908e-02   1.6960770e-03   5.8453663e+00   3.0352964e+01
   9.8074070e-03   1.4111614e-02   4.9263034e-02   1.7002312e-03   5.7525334e+00   4.3187499e+01
   1.1329125e-02   1.2664670e-02   5.1007366e-02   1.7058800e-03   5.6588195e+00   6.1753269e+01
   1.3117657e-02   1.1408817e-02   5.2833108e-02   1.7123333e-03   5.7540963e+00   7.3155059e+01
   1.5164987e-02   1.0339877e-02   5.4710802e-02   1.7197939e-03   5.5898999e+00   8.1257321e+01
   1.7453868e-02   9.4496900e-03   5.6580346e-02   1.7287813e-03   5.4052266e+00   8.9473780e+01
   1.9958835e-02   8.7242772e-03   5.8363130e-02   1.7403428e-03   5.3308437e+00   9.5820699e+01
   2.2638358e-02   8.1502720e-03   5.9992542e-02   1.7555734e-03   4.8088570e+00   1.0185136e+02
   2.5429580e-02   7.7165912e-03   6.1435438e-02   1.7746691e-03   3.6516421e+00   1.0584343e+02
   2.8259150e-02   7.4107178e-03   6.2667350e-02   1.7967333e-03   2.7038498e+00   1.0877060e+02
   3.1040978e-02   7.2186508e-03   6.3665508e-02   1.8205569e-03   1.9688098e+00   1.1054350e+02
   3.3659806e-02   7.1248492e-03   6.4449132e-02   1.8449314e-03   9.8337014e-01   1.1149883e+02
   3.5978276e-02   7.1103328e-03   6.5071554e-02   1.8683616e-03   6.8835065e-01   1.1206602e+02
   3.7896662e-02   7.1538978e-03   6.5567636e-02   1.8891115e-03   8.1970752e-01   1.1169362e+02
   3.9396530e-02   7.2375130e-03   6.5954284e-02   1.9053379e-03   7.5876762e-01   1.1138539e+02
   4.0497798e-02   7.3463732e-03   6.6258616e-02   1.9163266e-03   7.7893128e-01   1.1083257e+02
   4.1211720e-02   7.4662660e-03   6.6518300e-02   1.9232035e-03   7.6366713e-01   1.1022682e+02
   4.1538956e-02   7.5882420e-03   6.6759594e-02   1.9276375e-03   8.0783086e-01   1.0985657e+02
   4.1489132e-02   7.7070464e-03   6.6981902e-02   1.9305376e-03   8.2899286e-01   1.0945199e+02
   4.1089730e-02   7.8175202e-03   6.7185704e-02   1.9325258e-03   7.9234083e-01   1.0922086e+02
   4.0361972e-02   7.9176380e-03   6.7389114e-02   1.9352112e-03   8.2535518e-01   1.0865639e+02
   3.9319696e-02   8.0084220e-03   6.7601760e-02   1.9403849e-03   8.0166398e-01   1.0794016e+02
   3.8007416e-02   8.0947190e-03   6.7796772e-02   1.9491767e-03   8.2228485e-01   1.0752693e+02
   3.6515264e-02   8.1846040e-03   6.7913944e-02   1.9627052e-03   8.2764699e-01   1.0697422e+02
   3.4951356e-02   8.2843472e-03   6.7919284e-02   1.9824164e-03   7.9490012e-01   1.0638879e+02
   3.3413182e-02   8.3964634e-03   6.7829622e-02   2.0094208e-03   8.1652007e-01   1.0583765e+02
   3.1975638e-02   8.5195352e-03   6.7683420e-02   2.0438716e-03   7.9974730e-01   1.0512960e+02
   3.0690152e-02   8.6502340e-03   6.7539990e-02   2.0861212e-03   8.0212349e-01   1.0439446e+02
   2.9589844e-02   8.7882122e-03   6.7476622e-02   2.1368560e-03   8.0256879e-01   1.0360775e+02
   2.8690932e-02   8.9361856e-03   6.7566300e-02   2.1968120e-03   7.8910429e-01   1.0282251e+02
   2.7996012e-02   9.0957428e-03   6.7860314e-02   2.2675228e-03   8.1314314e-01   1.0203354e+02
   2.7500248e-02   9.2657404e-03   6.8411596e-02   2.3501036e-03   8.1722184e-01   1.0116252e+02
   2.7200314e-02   9.4418556e-03   6.9310278e-02   2.4451460e-03   8.3293840e-01   1.0020174e+02
   2.7099684e-02   9.6168864e-03   7.0654636e-02   2.5533736e-03   8.2990773e-01   9.9161948e+01
   2.7203908e-02   9.7806724e-03   7.2524320e-02   2.6750118e-03   8.0646927e-01   9.8031331e+01
   2.7518698e-02   9.9208118e-03   7.5012344e-02   2.8094610e-03   8.0325717e-01   9.6666237e+01
   2.8054942e-02   1.0025860e-02   7.8243026e-02   2.9548110e-03   7.9803019e-01   9.5170233e+01
   2.8824878e-02   1.0082270e-02   8.2341598e-02   3.1093356e-03   8.0445302e-01   9.3415063e+01
   2.9825056e-02   1.0075224e-02   8.7403134e-02   3.2716430e-03   8.0509323e-01   9.1398281e+01
   3.1034606e-02   1.0000197e-02   9.3516204e-02   3.4399450e-03   8.1468292e-01   8.9366944e+01
   3.2431682e-02   9.8667762e-03   1.0079492e-01   3.6138098e-03   8.0495149e-01   8.6864525e+01
   3.3985632e-02   9.6915958e-03   1.0934182e-01   3.7933980e-03   8.0325276e-01   8.4375519e+01
   3.5635710e-02   9.4909174e-03   1.1920103e-01   3.9785964e-03   8.1094787e-01   8.1967839e+01
   3.7302228e-02   9.2790850e-03   1.3036069e-01   4.1684734e-03   7.9904713e-01   7.9026807e+01
   3.8918100e-02   9.0673818e-03   1.4279010e-01   4.3597206e-03   8.2513465e-01   7.6309296e+01
   4.0454394e-02   8.8632350e-03   1.5643943e-01   4.5468188e-03   8.0818034e-01   7.3744107e+01
   4.1901626e-02   8.6728002e-03   1.7117261e-01   4.7226428e-03   7.9855769e-01   7.1242557e+01
   4.3227196e-02   8.5003958e-03   1.8673387e-01   4.8785864e-03   8.0905072e-01   6.8933097e+01
   4.4393720e-02   8.3478270e-03   2.0277350e-01   5.0029318e-03   8.0167030e-01   6.6349863e+01
   4.5378490e-02   8.2137300e-03   2.1890378e-01   5.0821792e-03   8.1720694e-01   6.3733933e+01
   4.6171616e-02   8.0938386e-03   2.3466444e-01   5.1035616e-03   7.9311905e-01   6.0986283e+01
   4.6783572e-02   7.9847608e-03   2.4943906e-01   5.0556252e-03   7.9004671e-01   5.7886037e+01
   4.7205790e-02   7.8872186e-03   2.6245728e-01   4.9331952e-03   8.0848693e-01   5.5120554e+01
   4.7425982e-02   7.8049990e-03   2.7290162e-01   4.7397950e-03   8.1637751e-01   5.2435923e+01
   4.7474672e-02   7.7396234e-03   2.8006038e-01   4.4884782e-03   8.1566028e-01   4.9474269e+01
   4.7372554e-02   7.6908472e-03   2.8320818e-01   4.2001392e-03   7.9756499e-01   4.6624713e+01
   4.7123410e-02   7.6612564e-03   2.8182244e-01   3.8949342e-03   7.9069851e-01   4.4390829e+01
   4.6750266e-02   7.6567382e-03   2.7608212e-01   3.5907588e-03   7.9126444e-01   4.2918654e+01
   4.6279114e-02   7.6844062e-03   2.6658024e-01   3.3051938e-03   8.0724743e-01   4.0958809e+01
   4.5733208e-02   7.7503440e-03   2.5402668e-01   3.0545416e-03   7.9471475e-01   3.8525163e+01
   4.5115528e-02   7.8584326e-03   2.3925904e-01   2.8542706e-03   7.9805993e-01   3.5987754e+01
   4.4397966e-02   8.0103580e-03   2.2304092e-01   2.7194478e-03   8.0390368e-01   3.3928279e+01
   4.3564874e-02   8.2050728e-03   2.0597552e-01   2.6643672e-03   7.8041056e-01   3.2120667e+01
   4.2644524e-02   8.4378798e-03   1.8856360e-01   2.7019476e-03   8.0668660e-01   2.8936798e+01
   4.1684912e-02   8.7021472e-03   1.7126375e-01   2.8448772e-03   8.2323066e-01   2.6218419e+01
   4.0713476e-02   8.9880222e-03   1.5447351e-01   3.1064798e-03   8.1066008e-01   2.4166256e+01
   3.9727902e-02   9.2836360e-03   1.3846799e-01   3.5015760e-03   7.9868786e-01   2.1504927e+01
   3.8709510e-02   9.5803488e-03   1.2342063e-01   4.0472426e-03   7.9295272e-01   1.9324333e+01
   3.7627082e-02   9.8691302e-03   1.0945518e-01   4.7592946e-03   7.9160016e-01   1.7117179e+01
   3.6468828e-02   1.0136505e-02   9.6680034e-02   5.6504124e-03   7.8425794e-01   1.4683423e+01
   3.5291192e-02   1.0367059e-02   8.5168206e-02   6.7303944e-03   7.9854936e-01   1.3364150e+01
   3.4187152e-02   1.0549077e-02   7.4938114e-02   8.0037328e-03   8.1303289e-01   1.3187803e+01
   3.3235732e-02   1.0672867e-02   6.5984860e-02   9.4681548e-03   8.0912483e-01   1.3359529e+01
   3.2500736e-02   1.0729282e-02   5.8310298e-02   1.1114047e-02   8.0984369e-01   1.3490073e+01
   3.2023236e-02   1.0720071e-02   5.1921230e-02   1.2924859e-02   8.0464974e-01   1.3124366e+01
   3.1809162e-02   1.0657961e-02   4.6808194e-02   1.4878009e-02   7.8436219e-01   1.2406097e+01
   3.1855892e-02   1.0560554e-02   4.2952466e-02   1.6943975e-02   7.9428345e-01   1.2221122e+01
   3.2182842e-02   1.0447303e-02   4.0350656e-02   1.9083175e-02   8.1059188e-01   1.2412452e+01
   3.2818076e-02   1.0335330e-02   3.9007560e-02   2.1243478e-02   8.0607269e-01   1.2697389e+01
   3.3778700e-02   1.0240325e-02   3.8923500e-02   2.3365910e-02   8.0853000e-01   1.3279455e+01
   3.5062970e-02   1.0175865e-02   4.0108252e-02   2.5390480e-02   7.9030317e-01   1.3547172e+01
   3.6652672e-02   1.0151831e-02   4.2581734e-02   2.7266266e-02   7.9789422e-01   1.3674771e+01
   3.8507286e-02   1.0174240e-02   4.6360118e-02   2.8962732e-02   7.9889017e-01   1.3944350e+01
   4.0552554e-02   1.0245576e-02   5.1470772e-02   3.0455984e-02   7.8776045e-01   1.3940694e+01
   4.2702620e-02   1.0366399e-02   5.7965582e-02   3.1714386e-02   8.1940905e-01   1.4047385e+01
   4.4885922e-02   1.0534409e-02   6.5900364e-02   3.2699978e-02   8.1130085e-01   1.3835838e+01
   4.7076766e-02   1.0743337e-02   7.5332422e-02   3.3377312e-02   7.9158591e-01   1.3459181e+01
   4.9312154e-02   1.0985503e-02   8.6348676e-02   3.3726380e-02   7.5465849e-01   1.3714806e+01
   5.1663632e-02   1.1260039e-02   9.9041382e-02   3.3744506e-02   7.8346108e-01   1.3872360e+01
   5.4198312e-02   1.1571770e-02   1.1346157e-01   3.3445072e-02   8.0773678e-01   1.4078418e+01
   5.6948058e-02   1.1920770e-02   1.2961683e-01   3.2849640e-02   7.6463858e-01   1.4113521e+01
   5.9914718e-02   1.2304775e-02   1.4749015e-01   3.1990294e-02   8.1155665e-01   1.4089195e+01
   6.3072944e-02   1.2722436e-02   1.6703661e-01   3.0924036e-02   7.6766810e-01   1.4530643e+01
   6.6355936e-02   1.3170040e-02   1.8811672e-01   2.9710808e-02   8.0432442e-01   1.4434377e+01
   6.9653144e-02   1.3640321e-02   2.1045250e-01   2.8395748e-02   7.9560540e-01   1.4554437e+01
   7.2808828e-02   1.4123798e-02   2.3363448e-01   2.7020096e-02   7.6000474e-01   1.4611343e+01
   7.5646504e-02   1.4617637e-02   2.5716186e-01   2.5617356e-02   8.4341235e-01   1.4354190e+01
   7.8052564e-02   1.5132719e-02   2.8043520e-01   2.4215342e-02   7.5241413e-01   1.4927802e+01
   8.0042826e-02   1.5693991e-02   3.0267198e-01   2.2851554e-02   8.4418578e-01   1.5343800e+01
   8.1679582e-02   1.6337088e-02   3.2288422e-01   2.1577362e-02   7.4351448e-01   1.5765205e+01
   8.3001260e-02   1.7099331e-02   3.3996942e-01   2.0445366e-02   8.1876860e-01   1.6096601e+01
   8.4068550e-02   1.8012896e-02   3.5293278e-01   1.9490914e-02   8.1335467e-01   1.5495531e+01
   8.4933270e-02   1.9105181e-02   3.6075254e-01   1.8728676e-02   6.3943872e-01   1.4938362e+01
   8.5598098e-02   2.0400658e-02   3.6239124e-01   1.8154219e-02   8.1657565e-01   1.5048788e+01
   8.6029250e-02   2.1919354e-02   3.5755106e-01   1.7741472e-02   3.7101187e-01   1.5274703e+01
   8.6137538e-02   2.3684486e-02   3.4679144e-01   1.7448099e-02   8.6078434e-01   1.5424231e+01
   8.5812642e-02   2.5733364e-02   3.3114014e-01   1.7227553e-02   2.3431261e-01   1.5489322e+01
   8.4995246e-02   2.8114138e-02   3.1187072e-01   1.7035020e-02   4.0120870e+00   1.5307734e+01
   8.3702788e-02   3.0880308e-02   2.9012870e-01   1.6828244e-02   2.0389303e+01   1.5284224e+01
   8.2009286e-02   3.4084318e-02   2.6685062e-01   1.6565322e-02   4.0958082e+01   1.5383826e+01
   8.0025580e-02   3.7774542e-02   2.4288578e-01   1.6210460e-02   6.1637068e+01   1.5095615e+01
   7.7900218e-02   4.1995672e-02   2.1901310e-01   1.5749240e-02   7.8316435e+01   1.4729911e+01
   7.5759594e-02   4.6765718e-02   1.9588200e-01   1.5179133e-02   8.7666683e+01   1.4144470e+01
   7.3654396e-02   5.2065996e-02   1.7397333e-01   1.4496910e-02   9.5715972e+01   1.1872872e+01
   7.1592538e-02   5.7857740e-02   1.5364601e-01   1.3710005e-02   1.0240135e+02   9.2338179e+00
   6.9574374e-02   6.4075482e-02   1.3513378e-01   1.2839130e-02   1.0758570e+02   7.6442585e+00
   6.7582748e-02   7.0616272e-02   1.1857163e-01   1.1914403e-02   1.1198244e+02   5.2773732e+00
   6.5548814e-02   7.7324982e-02   1.0400300e-01   1.0972201e-02   1.1474438e+02   2.9115563e+00
   6.3371452e-02   8.3990596e-02   9.1373408e-02   1.0044518e-02   1.1657164e+02   2.0674598e+00
   6.0961320e-02   9.0357168e-02   8.0584202e-02   9.1550714e-03   1.1750265e+02   1.5872108e+00
   5.8274080e-02   9.6150180e-02   7.1517292e-02   8.3223054e-03   1.1790534e+02   1.0338012e+00
   5.5340500e-02   1.0109878e-01   6.4050090e-02   7.5600300e-03   1.1795736e+02   7.5080073e-01
   5.2206684e-02   1.0486228e-01   5.8036434e-02   6.8768350e-03   1.1779815e+02   7.2889802e-01
   4.8892572e-02   1.0710976e-01   5.3305674e-02   6.2767666e-03   1.1747259e+02   7.8910828e-01
   4.5415456e-02   1.0767720e-01   4.9707246e-02   5.7602890e-03   1.1707447e+02   7.6962416e-01
   4.1803092e-02   1.0655946e-01   4.7099988e-02   5.3253832e-03   1.1667329e+02   7.6944337e-01
   3.8134056e-02   1.0397934e-01   4.5327878e-02   4.9679390e-03   1.1613828e+02   7.9666168e-01
   3.4521730e-02   1.0028839e-01   4.4218628e-02   4.6824338e-03   1.1594781e+02   7.7770346e-01
   3.1063048e-02   9.5759226e-02   4.3599696e-02   4.4642880e-03   1.1583781e+02   7.8467027e-01
   2.7835234e-02   9.0637020e-02   4.3301746e-02   4.3085254e-03   1.1560255e+02   7.9139152e-01
   2.4895942e-02   8.5169006e-02   4.3158722e-02   4.2070894e-03   1.1515432e+02   7.7948738e-01
   2.2286650e-02   7.9560124e-02   4.3046210e-02   4.1497580e-03   1.1443019e+02   7.9659953e-01
   2.0027358e-02   7.3960186e-02   4.2887740e-02   4.1265740e-03   1.1391452e+02   7.7035985e-01
   1.8113286e-02   6.8466252e-02   4.2649066e-02   4.1287382e-03   1.1317682e+02   7.7297031e-01
   1.6527058e-02   6.3163054e-02   4.2332052e-02   4.1486416e-03   1.1223823e+02   8.0336389e-01
   1.5241800e-02   5.8142494e-02   4.1941146e-02   4.1807170e-03   1.1143968e+02   7.7577288e-01
   1.4224631e-02   5.3470614e-02   4.1483782e-02   4.2199844e-03   1.1048845e+02   7.7728196e-01
   1.3437293e-02   4.9175624e-02   4.0980256e-02   4.2619510e-03   1.0945128e+02   7.7229131e-01
   1.2832942e-02   4.5274590e-02   4.0455394e-02   4.3039474e-03   1.0818962e+02   7.7164058e-01
   1.2361985e-02   4.1774814e-02   3.9938820e-02   4.3419840e-03   1.0643516e+02   7.9421011e-01
   1.1982563e-02   3.8670392e-02   3.9467138e-02   4.3705472e-03   1.0441668e+02   7.6383222e-01
   1.1657987e-02   3.5936726e-02   3.9074564e-02   4.3857792e-03   1.0241885e+02   7.4982230e-01
   1.1352184e-02   3.3532692e-02   3.8785120e-02   4.3867892e-03   1.0039622e+02   7.9265506e-01
   1.1043115e-02   3.1424914e-02   3.8612548e-02   4.3769336e-03   9.8278487e+01   7.9768332e-01
   1.0722708e-02   2.9585242e-02   3.8559650e-02   4.3611312e-03   9.5423703e+01   7.6358167e-01
   1.0386655e-02   2.7974604e-02   3.8629838e-02   4.3421054e-03   9.2010007e+01   7.7339755e-01
   1.0035249e-02   2.6547294e-02   3.8831056e-02   4.3218940e-03   8.8932836e+01   7.8325711e-01
   9.6672256e-03   2.5275820e-02   3.9165708e-02   4.3029010e-03   8.5482003e+01   7.8292794e-01
   9.2776576e-03   2.4147556e-02   3.9641530e-02   4.2860652e-03   8.1474583e+01   7.9464950e-01
   8.8654326e-03   2.3151864e-02   4.0274462e-02   4.2695376e-03   7.7598686e+01   7.9325915e-01
   8.4338530e-03   2.2293378e-02   4.1074012e-02   4.2499534e-03   7.3797860e+01   7.7383936e-01
   7.9911074e-03   2.1577362e-02   4.2048156e-02   4.2249620e-03   6.9567459e+01   7.4793802e-01
   7.5522650e-03   2.0999260e-02   4.3204896e-02   4.1918992e-03   6.5859389e+01   7.6598454e-01
   7.1329532e-03   2.0549226e-02   4.4539676e-02   4.1460700e-03   6.2918684e+01   7.8042509e-01
   6.7429356e-03   2.0201514e-02   4.6034116e-02   4.0835776e-03   5.9293609e+01   7.8615640e-01
   6.3874526e-03   1.9927901e-02   4.7662048e-02   4.0038358e-03   5.5785750e+01   7.9978754e-01
   6.0693466e-03   1.9703792e-02   4.9385450e-02   3.9104106e-03   5.1812711e+01   7.7137878e-01
   5.7910250e-03   1.9504288e-02   5.1139876e-02   3.8107732e-03   4.7682827e+01   7.6102651e-01
   5.5550412e-03   1.9320600e-02   5.2831698e-02   3.7129560e-03   4.4362286e+01   7.6993670e-01
   5.3611946e-03   1.9146281e-02   5.4338876e-02   3.6223886e-03   4.0743036e+01   7.6598091e-01
   5.2071328e-03   1.8967696e-02   5.5515708e-02   3.5416290e-03   3.7552462e+01   7.6396299e-01
   5.0929530e-03   1.8788144e-02   5.6234540e-02   3.4709222e-03   3.2898613e+01   7.7355681e-01
   5.0246132e-03   1.8623469e-02   5.6434500e-02   3.4077518e-03   2.7512147e+01   7.8929951e-01
   5.0123628e-03   1.8486425e-02   5.6135420e-02   3.3476482e-03   2.3505825e+01   7.8205385e-01
   5.0650294e-03   1.8387900e-02   5.5395858e-02   3.2870522e-03   1.9069591e+01   7.7852892e-01
   5.1866862e-03   1.8339352e-02   5.4264936e-02   3.2240974e-03   1.5122216e+01   7.7884654e-01
   5.3756600e-03   1.8353996e-02   5.2803086e-02   3.1587220e-03   1.1742137e+01   7.5595876e-01
   5.6256132e-03   1.8441316e-02   5.1096138e-02   3.0929268e-03   8.7151851e+00   7.5262774e-01
   5.9296998e-03   1.8609433e-02   4.9231972e-02   3.0282694e-03   6.7612091e+00   7.6690387e-01
   6.2794790e-03   1.8872644e-02   4.7304932e-02   2.9654346e-03   5.5932498e+00   7.5107679e-01
   6.6619582e-03   1.9243046e-02   4.5421826e-02   2.9065340e-03   4.9061330e+00   7.6896830e-01
   7.0628434e-03   1.9730551e-02   4.3689212e-02   2.8539078e-03   3.9271951e+00   7.9197571e-01
   7.4643492e-03   2.0354662e-02   4.2201678e-02   2.8086416e-03   3.2608579e+00   7.5803690e-01
   7.8443234e-03   2.1140638e-02   4.1040640e-02   2.7705486e-03   2.9454140e+00   7.8209529e-01
   8.1872004e-03   2.2108032e-02   4.0287306e-02   2.7378010e-03   2.7101137e+00   7.9371088e-01
   8.4837536e-03   2.3269958e-02   4.0029080e-02   2.7090692e-03   2.9173956e+00   7.5445882e-01
   8.7284954e-03   2.4635528e-02   4.0352752e-02   2.6843714e-03   2.9853767e+00   7.7977209e-01
   8.9270778e-03   2.6205398e-02   4.1339770e-02   2.6634906e-03   2.9213436e+00   7.7553162e-01
   9.0906234e-03   2.7965688e-02   4.3060770e-02   2.6457030e-03   2.9004257e+00   7.4821106e-01
   9.2306030e-03   2.9892118e-02   4.5578352e-02   2.6302616e-03   2.9208158e+00   7.8346807e-01
   9.3612684e-03   3.1953406e-02   4.8976754e-02   2.6170230e-03   2.9781547e+00   7.9694928e-01
   9.4939636e-03   3.4100882e-02   5.3375220e-02   2.6062872e-03   2.9464615e+00   7.7344668e-01
   9.6311994e-03   3.6273782e-02   5.8904672e-02   2.5979280e-03   2.9771479e+00   7.6205214e-01
   9.7667726e-03   3.8417616e-02   6.5704048e-02   2.5910392e-03   3.0240396e+00   7.6606907e-01
   9.8978386e-03   4.0491706e-02   7.3947310e-02   2.5854534e-03   2.9881253e+00   7.8834096e-01
   1.0031815e-02   4.2461490e-02   8.3830848e-02   2.5819538e-03   3.0565847e+00   7.8541921e-01
   1.0174338e-02   4.4283998e-02   9.5524100e-02   2.5810840e-03   3.1898123e+00   7.6613633e-01
   1.0324003e-02   4.5911472e-02   1.0916223e-01   2.5846470e-03   3.1904066e+00   7.7280936e-01
   1.0474108e-02   4.7287880e-02   1.2484622e-01   2.5957812e-03   3.2569753e+00   7.6018681e-01
   1.0614847e-02   4.8338780e-02   1.4263738e-01   2.6172658e-03   3.2898893e+00   7.5626061e-01
   1.0739892e-02   4.8983180e-02   1.6253443e-01   2.6509868e-03   3.2382190e+00   7.7195770e-01
   1.0843743e-02   4.9164208e-02   1.8441984e-01   2.6975692e-03   3.2038147e+00   7.8445082e-01
   1.0917819e-02   4.8886982e-02   2.0804370e-01   2.7567152e-03   3.3691892e+00   7.7306219e-01
   1.0956118e-02   4.8210950e-02   2.3302950e-01   2.8276022e-03   4.0435964e+00   7.6637764e-01
   1.0956325e-02   4.7214770e-02   2.5889968e-01   2.9080298e-03   4.2907868e+00   7.7865096e-01
   1.0919496e-02   4.5979376e-02   2.8502662e-01   2.9944188e-03   4.0987376e+00   7.6159753e-01
   1.0850618e-02   4.4572492e-02   3.1057312e-01   3.0844998e-03   4.3102639e+00   7.7855600e-01
   1.0751321e-02   4.3052190e-02   3.3450684e-01   3.1783916e-03   4.6405706e+00   7.6731003e-01
   1.0614671e-02   4.1467454e-02   3.5566884e-01   3.2765484e-03   4.9998920e+00   7.7310105e-01
   1.0431240e-02   3.9840090e-02   3.7287178e-01   3.3781226e-03   5.1121406e+00   7.7213424e-01
   1.0193412e-02   3.8173874e-02   3.8476654e-01   3.4808576e-03   5.3526465e+00   7.6619135e-01
   9.8973050e-03   3.6465196e-02   3.9014136e-01   3.5825886e-03   5.7266149e+00   7.8482528e-01
   9.5498428e-03   3.4686488e-02   3.8856104e-01   3.6817344e-03   5.5785710e+00   7.3698508e-01
   9.1592060e-03   3.2803408e-02   3.8040018e-01   3.7774828e-03   5.6273350e+00   8.0770391e-01
   8.7314210e-03   3.0818010e-02   3.6663854e-01   3.8708972e-03   5.8667483e+00   7.5245136e-01
   8.2892850e-03   2.8765106e-02   3.4835646e-01   3.9631804e-03   5.9961048e+00   7.8349410e-01
   7.8673406e-03   2.6692856e-02   3.2647928e-01   4.0535360e-03   6.3000937e+00   8.0120423e-01
   7.4977878e-03   2.4651410e-02   3.0212336e-01   4.1401338e-03   6.6885076e+00   6.9197633e-01
   7.2100774e-03   2.2679566e-02   2.7653052e-01   4.2202274e-03   6.9246988e+00   8.4441842e-01
   7.0314970e-03   2.0805446e-02   2.5092136e-01   4.2885218e-03   6.9376187e+00   6.9599257e-01
   6.9894630e-03   1.9046092e-02   2.2646310e-01   4.3366016e-03   6.9693345e+00   8.3814481e-01
   7.1081880e-03   1.7405125e-02   2.0410644e-01   4.3555090e-03   6.8232193e+00   7.2130107e-01
   7.4068834e-03   1.5885571e-02   1.8457709e-01   4.3400310e-03   6.5493990e+00   6.5723618e-01
   7.8998992e-03   1.4500737e-02   1.6841316e-01   4.2879562e-03   6.6293610e+00   7.8917874e-01
   8.5933782e-03   1.3263833e-02   1.5600569e-01   4.2008314e-03   6.5578362e+00   3.8913341e-01
   9.4893872e-03   1.2180541e-02   1.4762089e-01   4.0861664e-03   6.2744672e+00   9.2405066e-01
   1.0587637e-02   1.1254970e-02   1.4337939e-01   3.9521386e-03   6.4321658e+00   0.0000000e+00
   1.1881544e-02   1.0489365e-02   1.4327063e-01   3.8066100e-03   6.3788820e+00   4.7583237e+00
   1.3354190e-02   9.8801470e-03   1.4716150e-01   3.6590446e-03   6.0531993e+00   1.9338734e+01
   1.4980674e-02   9.4170862e-03   1.5483127e-01   3.5174562e-03   5.7758124e+00   3.4859115e+01
   1.6736356e-02   9.0882204e-03   1.6597821e-01   3.3870340e-03   5.1614908e+00   5.2490423e+01
   1.8593471e-02   8.8826576e-03   1.8018730e-01   3.2707216e-03   4.5594192e+00   6.8203636e+01
   2.0513812e-02   8.7860102e-03   1.9691063e-01   3.1693270e-03   3.7285115e+00   7.8602245e+01
   2.2447400e-02   8.7828828e-03   2.1546378e-01   3.0813702e-03   2.7677825e+00   8.8380301e+01
   2.4348826e-02   8.8598132e-03   2.3509898e-01   3.0046298e-03   1.8247488e+00   9.6597612e+01
   2.6172296e-02   9.0005144e-03   2.5497510e-01   2.9360456e-03   9.4058677e-01   1.0380259e+02
   2.7854620e-02   9.1849452e-03   2.7407590e-01   2.8714832e-03   7.5826668e-01   1.0957771e+02
   2.9363112e-02   9.3896670e-03   2.9120432e-01   2.8090134e-03   7.6786305e-01   1.1341712e+02
   3.0708032e-02   9.5894436e-03   3.0508520e-01   2.7480844e-03   7.5328691e-01   1.1588571e+02
   3.1912554e-02   9.7634300e-03   3.1454962e-01   2.6874144e-03   7.9578012e-01   1.1700276e+02
   3.3012940e-02   9.8965134e-03   3.1843604e-01   2.6257218e-03   7.6227970e-01   1.1801352e+02
   3.4031824e-02   9.9817588e-03   3.1596152e-01   2.5627842e-03   7.9157065e-01   1.1851363e+02
   3.4975252e-02   1.0023187e-02   3.0732820e-01   2.5013144e-03   7.9898874e-01   1.1850665e+02
   3.5848546e-02   1.0026428e-02   2.9340106e-01   2.4464142e-03   8.1150307e-01   1.1833343e+02
   3.6640962e-02   9.9904282e-03   2.7534124e-01   2.4034530e-03   8.1746359e-01   1.1786383e+02
   3.7340940e-02   9.9115000e-03   2.5439396e-01   2.3768716e-03   8.1525091e-01   1.1740738e+02
   3.7954250e-02   9.7913088e-03   2.3163580e-01   2.3702596e-03   8.1771416e-01   1.1670488e+02
   3.8489812e-02   9.6371012e-03   2.0801810e-01   2.3873300e-03   7.9698095e-01   1.1585191e+02
   3.8953228e-02   9.4578160e-03   1.8439080e-01   2.4314442e-03   8.2308987e-01   1.1504369e+02
   3.9353294e-02   9.2658174e-03   1.6149096e-01   2.5061978e-03   8.2006967e-01   1.1419398e+02
   3.9718652e-02   9.0754278e-03   1.3992078e-01   2.6160936e-03   8.1027076e-01   1.1329938e+02
   4.0090320e-02   8.8981256e-03   1.2013568e-01   2.7646360e-03   8.1580329e-01   1.1229035e+02
   4.0493350e-02   8.7434282e-03   1.0249062e-01   2.9544404e-03   7.9062466e-01   1.1126931e+02
   4.0940820e-02   8.6191610e-03   8.7253024e-02   3.1880144e-03   8.0971167e-01   1.1007849e+02
   4.1447000e-02   8.5293514e-03   7.4624552e-02   3.4669362e-03   8.1453513e-01   1.0879935e+02
   4.2017512e-02   8.4741806e-03   6.4749180e-02   3.7912596e-03   7.9081737e-01   1.0763488e+02
   4.2633132e-02   8.4507720e-03   5.7714772e-02   4.1580374e-03   8.0569733e-01   1.0649244e+02
   4.3257108e-02   8.4538582e-03   5.3562168e-02   4.5626362e-03   8.1259419e-01   1.0531088e+02
   4.3844846e-02   8.4768530e-03   5.2288106e-02   4.9996038e-03   8.0140196e-01   1.0399688e+02
   4.4363352e-02   8.5129680e-03   5.3857192e-02   5.4599792e-03   8.0275579e-01   1.0269208e+02
   4.4832326e-02   8.5557744e-03   5.8207314e-02   5.9301564e-03   8.0798479e-01   1.0118630e+02
   4.5308132e-02   8.6000968e-03   6.5254826e-02   6.3919602e-03   8.0709670e-01   9.9580900e+01
   4.5831992e-02   8.6431684e-03   7.4913110e-02   6.8281228e-03   8.0336840e-01   9.7894384e+01
   4.6420054e-02   8.6839258e-03   8.7093284e-02   7.2256328e-03   8.0833185e-01   9.5601171e+01
   4.7064436e-02   8.7219570e-03   1.0167747e-01   7.5748958e-03   8.1450522e-01   9.3136506e+01
   4.7722482e-02   8.7570570e-03   1.1849943e-01   7.8720650e-03   7.9554336e-01   9.0736658e+01
   4.8338778e-02   8.7864246e-03   1.3736801e-01   8.1152444e-03   8.0503918e-01   8.8110742e+01
   4.8865348e-02   8.8053872e-03   1.5809843e-01   8.3029368e-03   8.1830507e-01   8.5209599e+01
   4.9236426e-02   8.8118028e-03   1.8045529e-01   8.4358928e-03   8.0847759e-01   8.1993328e+01
   4.9379838e-02   8.8057440e-03   2.0408980e-01   8.5132228e-03   8.2741484e-01   7.8802265e+01
   4.9260770e-02   8.7882926e-03   2.2853552e-01   8.5314332e-03   8.1771218e-01   7.5780320e+01
   4.8874240e-02   8.7614270e-03   2.5325538e-01   8.4865130e-03   8.1856997e-01   7.2779468e+01
   4.8225048e-02   8.7267944e-03   2.7764806e-01   8.3773446e-03   8.2249487e-01   6.9551717e+01
   4.7339934e-02   8.6841146e-03   3.0093692e-01   8.2085560e-03   7.8716109e-01   6.6137139e+01
   4.6263446e-02   8.6334768e-03   3.2213118e-01   7.9881610e-03   8.1554910e-01   6.3321253e+01
   4.5027986e-02   8.5781308e-03   3.4007874e-01   7.7216528e-03   8.2509486e-01   6.0044753e+01
   4.3660096e-02   8.5202334e-03   3.5369434e-01   7.4100220e-03   7.9563421e-01   5.6034775e+01
   4.2207812e-02   8.4595780e-03   3.6197552e-01   7.0583288e-03   7.9899307e-01   5.2271002e+01
   4.0720092e-02   8.3967178e-03   3.6402416e-01   6.6806644e-03   7.9119077e-01   4.8434366e+01
   3.9224870e-02   8.3315618e-03   3.5976704e-01   6.2947684e-03   8.1667216e-01   4.5678015e+01
   3.7731944e-02   8.2637386e-03   3.4996428e-01   5.9189062e-03   8.3432237e-01   4.2729717e+01
   3.6231394e-02   8.1952948e-03   3.3557700e-01   5.5689006e-03   8.1939670e-01   3.9462919e+01
   3.4710382e-02   8.1268372e-03   3.1771116e-01   5.2559350e-03   8.1930888e-01   3.7524422e+01
   3.3155934e-02   8.0573498e-03   2.9747834e-01   4.9882642e-03   8.0854402e-01   3.4945733e+01
   3.1555522e-02   7.9892920e-03   2.7578340e-01   4.7713678e-03   8.0890243e-01   3.2557776e+01
   2.9925988e-02   7.9267082e-03   2.5335326e-01   4.6075134e-03   8.0860635e-01   2.9719815e+01
   2.8305292e-02   7.8756850e-03   2.3083666e-01   4.4956356e-03   8.2140829e-01   2.6159587e+01
   2.6731190e-02   7.8456274e-03   2.0883364e-01   4.4329264e-03   8.1436221e-01   2.3478929e+01
   2.5257110e-02   7.8455170e-03   1.8779010e-01   4.4189984e-03   7.8538313e-01   1.9724320e+01
   2.3951296e-02   7.8828430e-03   1.6798056e-01   4.4564116e-03   8.0395109e-01   1.6470733e+01
   2.2871246e-02   7.9624534e-03   1.4958096e-01   4.5483838e-03   8.1388432e-01   1.4337161e+01
   2.2055484e-02   8.0860296e-03   1.3273110e-01   4.6998132e-03   8.1442900e-01   1.2466783e+01
   2.1523446e-02   8.2549554e-03   1.1753383e-01   4.9184570e-03   8.1970939e-01   1.1342168e+01
   2.1276020e-02   8.4719560e-03   1.0400551e-01   5.2117458e-03   8.1168558e-01   1.0513188e+01
   2.1299930e-02   8.7398080e-03   9.2095300e-02   5.5847790e-03   8.1767707e-01   1.0052597e+01
   2.1573172e-02   9.0599796e-03   8.1740762e-02   6.0422914e-03   8.1708671e-01   8.9279386e+00
   2.2067730e-02   9.4320854e-03   7.2892674e-02   6.5894202e-03   8.1156279e-01   8.3747901e+00
   2.2750410e-02   9.8531576e-03   6.5491974e-02   7.2302562e-03   8.2304515e-01   8.2046306e+00
   2.3595454e-02   1.0316140e-02   5.9454934e-02   7.9654964e-03   8.2690631e-01   7.3261964e+00
   2.4579434e-02   1.0810404e-02   5.4716646e-02   8.7936296e-03   8.1830413e-01   7.1667813e+00
   2.5669834e-02   1.1324219e-02   5.1249412e-02   9.7122990e-03   7.9585596e-01   6.9055684e+00
   2.6829130e-02   1.1844195e-02   4.9030096e-02   1.0714068e-02   8.0315117e-01   6.3538168e+00
   2.8004152e-02   1.2356032e-02   4.8022562e-02   1.1783364e-02   8.1388942e-01   5.8311413e+00
   2.9133514e-02   1.2843630e-02   4.8194128e-02   1.2897910e-02   7.9168507e-01   5.3270166e+00
   3.0180070e-02   1.3288906e-02   4.9539544e-02   1.4037715e-02   8.0948996e-01   5.2125688e+00
   3.1155644e-02   1.3681153e-02   5.2076402e-02   1.5189216e-02   8.0918565e-01   4.7067017e+00
   3.2119200e-02   1.4020936e-02   5.5821210e-02   1.6336080e-02   7.8739139e-01   4.1471851e+00
   3.3152822e-02   1.4314705e-02   6.0798082e-02   1.7460063e-02   8.0952579e-01   3.7973685e+00
   3.4339760e-02   1.4566777e-02   6.7066078e-02   1.8547340e-02   7.9133316e-01   3.4028902e+00
   3.5738874e-02   1.4774481e-02   7.4713048e-02   1.9584700e-02   7.9005110e-01   3.4059601e+00
   3.7391980e-02   1.4933376e-02   8.3822006e-02   2.0554680e-02   8.1164237e-01   3.3198413e+00
   3.9332126e-02   1.5044519e-02   9.4476120e-02   2.1429826e-02   7.8020062e-01   2.9682286e+00
   4.1570758e-02   1.5116632e-02   1.0678799e-01   2.2174480e-02   8.0769084e-01   2.8396247e+00
   4.4117034e-02   1.5159079e-02   1.2086750e-01   2.2758078e-02   8.2103373e-01   2.8828166e+00
   4.6964528e-02   1.5173357e-02   1.3676692e-01   2.3163502e-02   8.1219962e-01   2.9253161e+00
   5.0079886e-02   1.5155344e-02   1.5446604e-01   2.3398832e-02   7.8938621e-01   2.7627702e+00
   5.3423448e-02   1.5103255e-02   1.7391042e-01   2.3495786e-02   7.5447493e-01   2.5323799e+00
   5.6929720e-02   1.5018982e-02   1.9501110e-01   2.3482738e-02   7.9945723e-01   2.5763707e+00
   6.0497968e-02   1.4900766e-02   2.1756312e-01   2.3386362e-02   7.7229977e-01   2.4479824e+00
   6.4024726e-02   1.4744716e-02   2.4119904e-01   2.3242056e-02   8.1391959e-01   2.2830275e+00
   6.7454016e-02   1.4554048e-02   2.6539788e-01   2.3074428e-02   7.9635807e-01   2.5786720e+00
   7.0775822e-02   1.4343077e-02   2.8955464e-01   2.2892954e-02   7.6301233e-01   2.4858875e+00
   7.3964188e-02   1.4137224e-02   3.1296908e-01   2.2703450e-02   8.3080533e-01   2.3332976e+00
   7.6974960e-02   1.3962942e-02   3.3476242e-01   2.2518914e-02   7.6002243e-01   2.7501231e+00
   7.9792772e-02   1.3839369e-02   3.5384454e-01   2.2367470e-02   8.4782956e-01   3.1441205e+00
   8.2413828e-02   1.3780709e-02   3.6910178e-01   2.2274860e-02   7.5304292e-01   3.1939433e+00
   8.4795984e-02   1.3794614e-02   3.7966612e-01   2.2253210e-02   7.7433269e-01   2.8134690e+00
   8.6858446e-02   1.3881935e-02   3.8457054e-01   2.2300818e-02   8.0448171e-01   2.8220176e+00
   8.8497214e-02   1.4038477e-02   3.8297316e-01   2.2398318e-02   7.2491062e-01   3.2535559e+00
   8.9587354e-02   1.4250997e-02   3.7499936e-01   2.2527954e-02   9.1792655e-01   3.5618441e+00
   8.9996606e-02   1.4500854e-02   3.6143412e-01   2.2680054e-02   6.0635782e-01   3.8983025e+00
   8.9633442e-02   1.4771366e-02   3.4339794e-01   2.2848902e-02   8.1515368e-01   3.9505383e+00
   8.8503764e-02   1.5046928e-02   3.2225670e-01   2.3032578e-02   5.3339874e-01   3.9306627e+00
   8.6724884e-02   1.5314555e-02   2.9917058e-01   2.3215682e-02   6.6108462e-01   3.9804924e+00
   8.4489146e-02   1.5565168e-02   2.7506300e-01   2.3362774e-02   5.7575892e-01   4.0191128e+00
   8.1994148e-02   1.5795465e-02   2.5073038e-01   2.3423538e-02   1.0342901e+00   4.2616885e+00
   7.9390070e-02   1.6010862e-02   2.2687984e-01   2.3348838e-02   1.3757925e+01   4.3446999e+00
   7.6754844e-02   1.6216773e-02   2.0409382e-01   2.3097308e-02   3.3326283e+01   4.2968614e+00
   7.4088638e-02   1.6412293e-02   1.8274770e-01   2.2640598e-02   5.0952587e+01   4.1779180e+00
   7.1365604e-02   1.6590309e-02   1.6308874e-01   2.1989826e-02   6.8274266e+01   3.4880181e+00
   6.8603382e-02   1.6739257e-02   1.4528454e-01   2.1188380e-02   7.8880375e+01   2.9431807e+00
   6.5857288e-02   1.6856099e-02   1.2942296e-01   2.0284362e-02   8.5567956e+01   3.0982985e+00
   6.3152306e-02   1.6954275e-02   1.1549500e-01   1.9317262e-02   9.2859163e+01   2.7587193e+00
   6.0468004e-02   1.7054763e-02   1.0340049e-01   1.8315209e-02   9.8781694e+01   1.9863245e+00
   5.7764366e-02   1.7174658e-02   9.3011572e-02   1.7300876e-02   1.0390482e+02   1.7802538e+00
   5.4989090e-02   1.7325903e-02   8.4200238e-02   1.6293256e-02   1.0746811e+02   1.7658206e+00
   5.2118124e-02   1.7518675e-02   7.6827080e-02   1.5308116e-02   1.0973431e+02   1.6392585e+00
   4.9189826e-02   1.7757489e-02   7.0724384e-02   1.4356452e-02   1.1109726e+02   1.3146977e+00
   4.6284318e-02   1.8048950e-02   6.5716276e-02   1.3439668e-02   1.1169907e+02   8.4818131e-01
   4.3483778e-02   1.8407098e-02   6.1647654e-02   1.2549155e-02   1.1184302e+02   7.3292794e-01
   4.0837560e-02   1.8837912e-02   5.8379520e-02   1.1672856e-02   1.1151882e+02   7.7390696e-01
   3.8354090e-02   1.9344912e-02   5.5789522e-02   1.0804425e-02   1.1113855e+02   7.6172626e-01
   3.6011328e-02   1.9938212e-02   5.3772758e-02   9.9463614e-03   1.1063023e+02   7.6694042e-01
   3.3772628e-02   2.0623390e-02   5.2233542e-02   9.1075232e-03   1.1028760e+02   7.6348197e-01
   3.1592226e-02   2.1398218e-02   5.1079960e-02   8.2998644e-03   1.1013044e+02   7.8010868e-01
   2.9409926e-02   2.2251234e-02   5.0211052e-02   7.5359840e-03   1.1007465e+02   7.6718074e-01
   2.7193368e-02   2.3158948e-02   4.9508176e-02   6.8259774e-03   1.0997534e+02   7.6692464e-01
   2.4969632e-02   2.4091072e-02   4.8835144e-02   6.1760418e-03   1.0970240e+02   7.7488627e-01
   2.2787662e-02   2.5016784e-02   4.8061546e-02   5.5913224e-03   1.0934410e+02   7.7274255e-01
   2.0699106e-02   2.5903214e-02   4.7116910e-02   5.0753416e-03   1.0876627e+02   7.8921929e-01
   1.8753011e-02   2.6719744e-02   4.6000798e-02   4.6282462e-03   1.0809039e+02   7.8258942e-01
   1.6984673e-02   2.7444066e-02   4.4746936e-02   4.2490554e-03   1.0725635e+02   7.8153586e-01
   1.5417251e-02   2.8059638e-02   4.3409542e-02   3.9354116e-03   1.0657881e+02   7.9953233e-01
   1.4059626e-02   2.8566112e-02   4.2048614e-02   3.6837052e-03   1.0585583e+02   7.9235139e-01
   1.2909433e-02   2.8976730e-02   4.0711288e-02   3.4902690e-03   1.0464663e+02   7.6751683e-01
   1.1954766e-02   2.9304588e-02   3.9428610e-02   3.3495724e-03   1.0343845e+02   7.8881519e-01
   1.1174894e-02   2.9557440e-02   3.8218816e-02   3.2558422e-03   1.0208345e+02   8.0572168e-01
   1.0542527e-02   2.9725048e-02   3.7096600e-02   3.2042892e-03   1.0050465e+02   7.7780859e-01
   1.0025162e-02   2.9775248e-02   3.6071964e-02   3.1891762e-03   9.8876430e+01   7.8201647e-01
   9.5881756e-03   2.9652868e-02   3.5152186e-02   3.2052036e-03   9.6877485e+01   7.8272519e-01
   9.1990698e-03   2.9305370e-02   3.4347140e-02   3.2472732e-03   9.4674514e+01   7.7070421e-01
   8.8442362e-03   2.8718308e-02   3.3666234e-02   3.3087636e-03   9.2540945e+01   7.8610673e-01
   8.5271648e-03   2.7899380e-02   3.3123384e-02   3.3835160e-03   8.9809166e+01   7.8777826e-01
   8.2480462e-03   2.6867342e-02   3.2733930e-02   3.4679470e-03   8.6575404e+01   7.8266794e-01
   8.0009168e-03   2.5657052e-02   3.2508520e-02   3.5609320e-03   8.3544453e+01   7.9098189e-01
   7.7796278e-03   2.4311570e-02   3.2454806e-02   3.6612082e-03   8.0204869e+01   7.7784690e-01
   7.5843704e-03   2.2884302e-02   3.2573828e-02   3.7653772e-03   7.6981102e+01   7.7493086e-01
   7.4211538e-03   2.1439286e-02   3.2859594e-02   3.8696832e-03   7.4251919e+01   7.8712615e-01
   7.2933114e-03   2.0039334e-02   3.3301366e-02   3.9719212e-03   7.1169754e+01   7.8040948e-01
   7.1991160e-03   1.8735282e-02   3.3881958e-02   4.0710982e-03   6.8198173e+01   7.8560593e-01
   7.1358456e-03   1.7564585e-02   3.4578670e-02   4.1654806e-03   6.5249440e+01   7.8538545e-01
   7.0988020e-03   1.6552056e-02   3.5368670e-02   4.2519226e-03   6.2003987e+01   7.7045536e-01
   7.0807028e-03   1.5707866e-02   3.6227848e-02   4.3261072e-03   5.8818616e+01   7.8830956e-01
   7.0747992e-03   1.5030364e-02   3.7128840e-02   4.3809216e-03   5.5326677e+01   7.9384665e-01
   7.0753410e-03   1.4509553e-02   3.8046758e-02   4.4093454e-03   5.1802308e+01   7.7094063e-01
   7.0811884e-03   1.4133315e-02   3.8954198e-02   4.4087108e-03   4.8475800e+01   7.8105403e-01
   7.0947740e-03   1.3893607e-02   3.9813872e-02   4.3809776e-03   4.4577818e+01   7.7626437e-01
   7.1188820e-03   1.3780190e-02   4.0586310e-02   4.3329148e-03   4.0590351e+01   7.6163464e-01
   7.1566106e-03   1.3775707e-02   4.1236708e-02   4.2727598e-03   3.7221664e+01   7.7388936e-01
   7.2062950e-03   1.3861766e-02   4.1728494e-02   4.2081034e-03   3.3029232e+01   7.8046219e-01
   7.2571868e-03   1.4020064e-02   4.2021440e-02   4.1471352e-03   2.8400419e+01   7.8263156e-01
   7.2904910e-03   1.4226995e-02   4.2088736e-02   4.0959946e-03   2.4362036e+01   7.7676190e-01
   7.2914632e-03   1.4455469e-02   4.1917210e-02   4.0567154e-03   2.0096998e+01   7.8581987e-01
   7.2608644e-03   1.4678834e-02   4.1496562e-02   4.0295480e-03   1.6158153e+01   7.8165372e-01
   7.2093778e-03   1.4873702e-02   4.0838008e-02   4.0144600e-03   1.3698460e+01   7.7356413e-01
   7.1501784e-03   1.5027296e-02   3.9974434e-02   4.0122742e-03   1.1911536e+01   7.8507121e-01
   7.0958164e-03   1.5139347e-02   3.8939738e-02   4.0264120e-03   9.1872235e+00   7.5900988e-01
   7.0520514e-03   1.5216512e-02   3.7779238e-02   4.0624334e-03   6.9091243e+00   7.8051782e-01
   7.0204040e-03   1.5269158e-02   3.6552686e-02   4.1271992e-03   6.2452235e+00   8.0663112e-01
   7.0056668e-03   1.5317720e-02   3.5314268e-02   4.2267786e-03   5.7197835e+00   7.6857850e-01
   7.0104740e-03   1.5397464e-02   3.4109748e-02   4.3677086e-03   5.4437363e+00   7.8975183e-01
   7.0325736e-03   1.5548042e-02   3.2991446e-02   4.5589324e-03   5.2765688e+00   7.8856522e-01
   7.0706010e-03   1.5805439e-02   3.2027746e-02   4.8080898e-03   4.3887556e+00   7.5485871e-01
   7.1258386e-03   1.6201112e-02   3.1293360e-02   5.1208306e-03   3.6686139e+00   7.5848874e-01
   7.2009790e-03   1.6759062e-02   3.0860098e-02   5.5005430e-03   3.5238094e+00   7.6060431e-01
   7.2972374e-03   1.7500718e-02   3.0803136e-02   5.9485828e-03   3.4566446e+00   7.9399342e-01
   7.4157264e-03   1.8452913e-02   3.1201838e-02   6.4663084e-03   3.3921692e+00   7.9257794e-01
   7.5595802e-03   1.9640201e-02   3.2136394e-02   7.0543364e-03   3.3058938e+00   7.7448022e-01
   7.7320788e-03   2.1077492e-02   3.3688876e-02   7.7137298e-03   3.3064728e+00   7.8251613e-01
   7.9342236e-03   2.2775304e-02   3.5939040e-02   8.4435644e-03   3.4373561e+00   7.7538364e-01
   8.1634392e-03   2.4736368e-02   3.8958342e-02   9.2368036e-03   3.4324115e+00   7.7052861e-01
   8.4159892e-03   2.6948408e-02   4.2813544e-02   1.0079639e-02   3.4174513e+00   7.5780216e-01
   8.6883172e-03   2.9379468e-02   4.7581064e-02   1.0948594e-02   3.4522900e+00   7.7462918e-01
   8.9782138e-03   3.1981796e-02   5.3346956e-02   1.1816321e-02   3.5961479e+00   7.8337502e-01
   9.2821446e-03   3.4708146e-02   6.0186496e-02   1.2662329e-02   3.7805310e+00   7.7775795e-01
   9.5929850e-03   3.7513356e-02   6.8147998e-02   1.3470813e-02   3.7753250e+00   7.8767023e-01
   9.9056704e-03   4.0355004e-02   7.7259220e-02   1.4228269e-02   3.7821335e+00   7.7312211e-01
   1.0215114e-02   4.3195720e-02   8.7553308e-02   1.4925758e-02   3.8153582e+00   7.8447632e-01
   1.0510694e-02   4.5987056e-02   9.9064852e-02   1.5557841e-02   3.8376117e+00   7.9096594e-01
   1.0779397e-02   4.8667012e-02   1.1179015e-01   1.6123025e-02   3.8377270e+00   7.8885521e-01
   1.1016719e-02   5.1182758e-02   1.2566440e-01   1.6612817e-02   3.8749668e+00   7.8506338e-01
   1.1233325e-02   5.3509204e-02   1.4058949e-01   1.7007793e-02   4.0779991e+00   7.6803061e-01
   1.1447727e-02   5.5654816e-02   1.5645721e-01   1.7292708e-02   4.0934400e+00   7.7141064e-01
   1.1678730e-02   5.7651098e-02   1.7310621e-01   1.7450920e-02   4.2270109e+00   7.6972718e-01
   1.1939621e-02   5.9514934e-02   1.9027199e-01   1.7472305e-02   4.7588442e+00   7.9776307e-01
   1.2231457e-02   6.1220992e-02   2.0758820e-01   1.7369575e-02   5.0776657e+00   7.8453829e-01
   1.2542243e-02   6.2704016e-02   2.2465850e-01   1.7158807e-02   5.1877818e+00   7.7390143e-01
   1.2847801e-02   6.3875820e-02   2.4105004e-01   1.6853624e-02   5.1475445e+00   7.7056375e-01
   1.3114325e-02   6.4644888e-02   2.5619420e-01   1.6469607e-02   5.2647428e+00   7.5873996e-01
   1.3298287e-02   6.4924174e-02   2.6936872e-01   1.6016388e-02   5.7954346e+00   8.0699173e-01
   1.3351449e-02   6.4655782e-02   2.7979980e-01   1.5492288e-02   6.0603063e+00   7.5475164e-01
   1.3247493e-02   6.3817818e-02   2.8683896e-01   1.4888550e-02   6.0753417e+00   7.9760165e-01
   1.2990288e-02   6.2411532e-02   2.8985468e-01   1.4206494e-02   6.2102347e+00   7.5609829e-01
   1.2602672e-02   6.0474496e-02   2.8832980e-01   1.3454780e-02   6.4959631e+00   7.3466373e-01
   1.2123685e-02   5.8068000e-02   2.8235530e-01   1.2637063e-02   6.5750153e+00   8.1437894e-01
   1.1590837e-02   5.5263090e-02   2.7254938e-01   1.1761999e-02   6.2729519e+00   7.0891516e-01
   1.1033756e-02   5.2136594e-02   2.5981978e-01   1.0848468e-02   6.4731877e+00   8.5813198e-01
   1.0487235e-02   4.8756478e-02   2.4517260e-01   9.9171314e-03   6.8973352e+00   7.2200804e-01
   9.9889964e-03   4.5201034e-02   2.2940130e-01   8.9876828e-03   6.8879907e+00   7.9884617e-01
   9.5717544e-03   4.1559200e-02   2.1310208e-01   8.0799020e-03   6.9612040e+00   7.7536376e-01
   9.2633916e-03   3.7910304e-02   1.9671203e-01   7.2116620e-03   7.0222639e+00   6.2183265e-01
   9.0918938e-03   3.4333980e-02   1.8055970e-01   6.3986566e-03   6.9168468e+00   8.6749331e-01
   9.0812390e-03   3.0903978e-02   1.6497167e-01   5.6545066e-03   6.9946902e+00   3.2731751e-01
   9.2514858e-03   2.7673946e-02   1.5021644e-01   4.9888974e-03   7.2451282e+00   9.2896173e-01
   9.6301818e-03   2.4679086e-02   1.3645820e-01   4.4067312e-03   7.2679639e+00   8.7345253e-02
   1.0248986e-02   2.1945044e-02   1.2379551e-01   3.9083384e-03   7.1576696e+00   3.5072477e+00
   1.1134527e-02   1.9492912e-02   1.1232425e-01   3.4912674e-03   6.9626179e+00   1.7327065e+01
   1.2305894e-02   1.7332541e-02   1.0212725e-01   3.1511500e-03   6.6554161e+00   3.1441977e+01
   1.3775272e-02   1.5463576e-02   9.3228742e-02   2.8820214e-03   6.4260899e+00   4.8476436e+01
   1.5551433e-02   1.3878034e-02   8.5611982e-02   2.6772500e-03   6.1811933e+00   6.5497543e+01
   1.7636284e-02   1.2564183e-02   7.9255894e-02   2.5296366e-03   5.9301586e+00   7.4906080e+01
   2.0014590e-02   1.1511212e-02   7.4139908e-02   2.4320892e-03   5.6389551e+00   8.3880424e+01
   2.2653306e-02   1.0704266e-02   7.0212774e-02   2.3777330e-03   5.0871283e+00   9.1786720e+01
   2.5508586e-02   1.0123224e-02   6.7393680e-02   2.3596160e-03   3.9837889e+00   9.8104778e+01
   2.8523190e-02   9.7436254e-03   6.5596902e-02   2.3717190e-03   2.8972081e+00   1.0385749e+02
   3.1619076e-02   9.5382650e-03   6.4723090e-02   2.4110978e-03   1.8748838e+00   1.0764796e+02
   3.4690276e-02   9.4803978e-03   6.4640918e-02   2.4772778e-03   8.7234842e-01   1.1054477e+02
   3.7620254e-02   9.5414280e-03   6.5190584e-02   2.5694510e-03   7.4090622e-01   1.1206154e+02
   4.0302110e-02   9.6882476e-03   6.6208280e-02   2.6866080e-03   8.0985728e-01   1.1288268e+02
   4.2639164e-02   9.8866296e-03   6.7514672e-02   2.8280216e-03   7.5846421e-01   1.1338011e+02
   4.4583932e-02   1.0107842e-02   6.8918926e-02   2.9921558e-03   8.2221309e-01   1.1344533e+02
   4.6147844e-02   1.0329936e-02   7.0264276e-02   3.1756864e-03   7.7081482e-01   1.1331099e+02
   4.7348520e-02   1.0533493e-02   7.1414538e-02   3.3738922e-03   8.0108949e-01   1.1308791e+02
   4.8198528e-02   1.0700451e-02   7.2269178e-02   3.5811932e-03   8.0011415e-01   1.1313061e+02
   4.8735278e-02   1.0821153e-02   7.2794404e-02   3.7898514e-03   7.8706803e-01   1.1300573e+02
   4.9015372e-02   1.0897458e-02   7.2975450e-02   3.9899654e-03   8.2168906e-01   1.1286592e+02
   4.9070176e-02   1.0935428e-02   7.2818932e-02   4.1731542e-03   8.0556743e-01   1.1274419e+02
   4.8887244e-02   1.0941337e-02   7.2388950e-02   4.3344336e-03   8.1547691e-01   1.1241767e+02
   4.8423934e-02   1.0920415e-02   7.1773236e-02   4.4687200e-03   8.2172184e-01   1.1189849e+02
   4.7649458e-02   1.0874556e-02   7.1048210e-02   4.5711794e-03   8.1397471e-01   1.1118500e+02
   4.6600336e-02   1.0801166e-02   7.0303904e-02   4.6416800e-03   8.1235713e-01   1.1054256e+02
   4.5372818e-02   1.0696185e-02   6.9639988e-02   4.6846686e-03   8.0573629e-01   1.0973439e+02
   4.4068926e-02   1.0557769e-02   6.9139086e-02   4.7067480e-03   7.8582212e-01   1.0879563e+02
   4.2778746e-02   1.0386029e-02   6.8897266e-02   4.7152740e-03   7.9648041e-01   1.0793275e+02
   4.1578008e-02   1.0185276e-02   6.9020526e-02   4.7168822e-03   8.1641934e-01   1.0684988e+02
   4.0510322e-02   9.9631426e-03   6.9622508e-02   4.7166462e-03   8.1708157e-01   1.0564841e+02
   3.9581176e-02   9.7282170e-03   7.0845982e-02   4.7201848e-03   8.2328710e-01   1.0445115e+02
   3.8779362e-02   9.4897020e-03   7.2826252e-02   4.7335658e-03   8.2191145e-01   1.0307473e+02
   3.8106910e-02   9.2537242e-03   7.5689780e-02   4.7612464e-03   8.1938010e-01   1.0165181e+02
   3.7562574e-02   9.0221232e-03   7.9586112e-02   4.8061858e-03   7.9886654e-01   1.0007343e+02
   3.7124876e-02   8.7952048e-03   8.4669406e-02   4.8681832e-03   7.9325151e-01   9.8031068e+01
   3.6781238e-02   8.5750100e-03   9.1060908e-02   4.9433000e-03   8.1894700e-01   9.5867268e+01
   3.6525820e-02   8.3648546e-03   9.8859986e-02   5.0250568e-03   8.1352460e-01   9.3800812e+01
   3.6340694e-02   8.1675964e-03   1.0817946e-01   5.1059414e-03   7.8497835e-01   9.1580756e+01
   3.6213172e-02   7.9859198e-03   1.1912142e-01   5.1784908e-03   8.0093275e-01   8.8838232e+01
   3.6141550e-02   7.8213124e-03   1.3172558e-01   5.2348464e-03   8.2459469e-01   8.6047688e+01
   3.6109542e-02   7.6746330e-03   1.4595379e-01   5.2679410e-03   8.0809237e-01   8.3781011e+01
   3.6072364e-02   7.5459718e-03   1.6172812e-01   5.2710028e-03   8.1615588e-01   8.0931011e+01
   3.5975788e-02   7.4328220e-03   1.7894166e-01   5.2396934e-03   8.0147459e-01   7.7772796e+01
   3.5799396e-02   7.3325902e-03   1.9740170e-01   5.1759870e-03   7.9787505e-01   7.5351930e+01
   3.5578910e-02   7.2457170e-03   2.1677882e-01   5.0847830e-03   8.3873433e-01   7.2823497e+01
   3.5370750e-02   7.1749812e-03   2.3661382e-01   4.9719528e-03   8.0708181e-01   7.0536868e+01
   3.5213308e-02   7.1235074e-03   2.5639704e-01   4.8441390e-03   7.8874948e-01   6.8074544e+01
   3.5135240e-02   7.0922884e-03   2.7554226e-01   4.7066218e-03   8.0505305e-01   6.4738114e+01
   3.5163964e-02   7.0786696e-03   2.9329414e-01   4.5625672e-03   7.9582272e-01   6.2005451e+01
   3.5308910e-02   7.0780058e-03   3.0870292e-01   4.4129384e-03   8.2433847e-01   5.9227161e+01
   3.5555360e-02   7.0860714e-03   3.2076242e-01   4.2579862e-03   8.1639535e-01   5.6108459e+01
   3.5867670e-02   7.1004804e-03   3.2861480e-01   4.0978398e-03   8.0239149e-01   5.3513659e+01
   3.6195588e-02   7.1213532e-03   3.3143148e-01   3.9307212e-03   8.4143787e-01   5.0931984e+01
   3.6490652e-02   7.1494540e-03   3.2875648e-01   3.7532204e-03   8.1322155e-01   4.8746810e+01
   3.6718738e-02   7.1840950e-03   3.2100796e-01   3.5646886e-03   7.9307322e-01   4.6609561e+01
   3.6874474e-02   7.2230114e-03   3.0900874e-01   3.3691798e-03   8.1039028e-01   4.4469422e+01
   3.6984640e-02   7.2617942e-03   2.9365756e-01   3.1736922e-03   7.9552776e-01   4.2235487e+01
   3.7083380e-02   7.2955776e-03   2.7595438e-01   2.9877680e-03   8.1448962e-01   3.9292691e+01
   3.7206842e-02   7.3204808e-03   2.5679984e-01   2.8219180e-03   8.1319588e-01   3.7184043e+01
   3.7406076e-02   7.3325804e-03   2.3690314e-01   2.6856836e-03   7.9911472e-01   3.5213840e+01
   3.7732648e-02   7.3307570e-03   2.1682102e-01   2.5881216e-03   8.2038257e-01   3.2997850e+01
   3.8213162e-02   7.3164656e-03   1.9704277e-01   2.5390100e-03   8.0262621e-01   3.1032173e+01
   3.8857178e-02   7.2895916e-03   1.7799367e-01   2.5486520e-03   7.9455104e-01   2.8158172e+01
   3.9676602e-02   7.2512030e-03   1.5996692e-01   2.6264946e-03   8.0990667e-01   2.5369219e+01
   4.0672020e-02   7.2064442e-03   1.4312620e-01   2.7807268e-03   8.1299947e-01   2.2912002e+01
   4.1814366e-02   7.1613972e-03   1.2756572e-01   3.0182266e-03   8.0238683e-01   2.0545916e+01
   4.3031710e-02   7.1208216e-03   1.1336400e-01   3.3448400e-03   7.8448171e-01   1.8415835e+01
   4.4231360e-02   7.0879760e-03   1.0056094e-01   3.7676160e-03   7.8883136e-01   1.6247726e+01
   4.5330396e-02   7.0642906e-03   8.9125110e-02   4.2956510e-03   7.9577116e-01   1.4477605e+01
   4.6235042e-02   7.0504542e-03   7.8979912e-02   4.9388878e-03   8.0064483e-01   1.3485628e+01
   4.6847788e-02   7.0470094e-03   7.0055618e-02   5.7075658e-03   7.9599502e-01   1.2930061e+01
   4.7087052e-02   7.0542018e-03   6.2304658e-02   6.6097956e-03   8.0765060e-01   1.1910069e+01
   4.6898178e-02   7.0718834e-03   5.5668648e-02   7.6498348e-03   8.1687007e-01   1.1070240e+01
   4.6253448e-02   7.0983900e-03   5.0078190e-02   8.8273130e-03   8.0099511e-01   1.0896413e+01
   4.5132942e-02   7.1296556e-03   4.5487118e-02   1.0135482e-02   8.1084687e-01   1.0879439e+01
   4.3564956e-02   7.1612032e-03   4.1875154e-02   1.1559089e-02   8.0769107e-01   1.1135507e+01
   4.1640428e-02   7.1923202e-03   3.9224700e-02   1.3073889e-02   7.9902480e-01   1.1396153e+01
   3.9476284e-02   7.2249054e-03   3.7509296e-02   1.4649884e-02   8.0895397e-01   1.1450407e+01
   3.7203268e-02   7.2607272e-03   3.6709894e-02   1.6249555e-02   8.3230030e-01   1.1463508e+01
   3.4953018e-02   7.3026510e-03   3.6836572e-02   1.7834097e-02   8.2196194e-01   1.1399980e+01
   3.2851104e-02   7.3545272e-03   3.7923434e-02   1.9375552e-02   7.9318915e-01   1.1599956e+01
   3.1006650e-02   7.4223348e-03   4.0014120e-02   2.0849000e-02   8.1284188e-01   1.2169421e+01
   2.9503714e-02   7.5145844e-03   4.3164026e-02   2.2221346e-02   7.9573075e-01   1.2624613e+01
   2.8400138e-02   7.6392222e-03   4.7456066e-02   2.3449710e-02   7.8827566e-01   1.2976869e+01
   2.7718712e-02   7.8017518e-03   5.3003144e-02   2.4484570e-02   7.9943942e-01   1.3119002e+01
   2.7460442e-02   8.0044096e-03   5.9920760e-02   2.5280000e-02   7.9141117e-01   1.3221444e+01
   2.7612488e-02   8.2460264e-03   6.8326796e-02   2.5806274e-02   8.2232956e-01   1.3560933e+01
   2.8143928e-02   8.5231942e-03   7.8361112e-02   2.6045728e-02   7.9473349e-01   1.3383205e+01
   2.9021598e-02   8.8328594e-03   9.0171712e-02   2.5986974e-02   7.9325250e-01   1.3559732e+01
   3.0200986e-02   9.1719370e-03   1.0388621e-01   2.5647098e-02   8.1247116e-01   1.3904267e+01
   3.1620626e-02   9.5373202e-03   1.1958688e-01   2.5075312e-02   7.8201700e-01   1.3098154e+01
   3.3227740e-02   9.9289042e-03   1.3731640e-01   2.4327248e-02   8.2519045e-01   1.2930356e+01
   3.4980042e-02   1.0350846e-02   1.5705680e-01   2.3450930e-02   8.0150147e-01   1.3260307e+01
   3.6854072e-02   1.0812185e-02   1.7868744e-01   2.2487096e-02   8.0982593e-01   1.3412301e+01
   3.8851924e-02   1.1320257e-02   2.0196322e-01   2.1469664e-02   8.0604204e-01   1.4026296e+01
   4.0961780e-02   1.1875196e-02   2.2649448e-01   2.0419338e-02   7.7485152e-01   1.4628333e+01
   4.3151604e-02   1.2475428e-02   2.5179260e-01   1.9353351e-02   8.3539461e-01   1.5046076e+01
   4.5419898e-02   1.3119849e-02   2.7725430e-01   1.8295113e-02   7.6148981e-01   1.5084452e+01
   4.7792480e-02   1.3805660e-02   3.0210186e-01   1.7269344e-02   8.2644284e-01   1.5388868e+01
   5.0278460e-02   1.4524995e-02   3.2532416e-01   1.6300554e-02   7.9150255e-01   1.5813160e+01
   5.2846016e-02   1.5262848e-02   3.4575908e-01   1.5409448e-02   7.9295337e-01   1.5888809e+01
   5.5413014e-02   1.6004973e-02   3.6234144e-01   1.4612766e-02   8.1342675e-01   1.6272080e+01
   5.7884176e-02   1.6742321e-02   3.7401680e-01   1.3919618e-02   6.7484152e-01   1.7104056e+01
   6.0187114e-02   1.7475615e-02   3.8009352e-01   1.3324179e-02   7.7275149e-01   1.7530782e+01
   6.2273402e-02   1.8232314e-02   3.8088478e-01   1.2808455e-02   4.7671842e-01   1.7170992e+01
   6.4105808e-02   1.9059191e-02   3.7741304e-01   1.2342920e-02   7.1262319e-01   1.7164100e+01
   6.5641248e-02   1.9994514e-02   3.7100320e-01   1.1891017e-02   3.6179226e-01   1.7357949e+01
   6.6824238e-02   2.1063230e-02   3.6299734e-01   1.1429530e-02   4.1214533e+00   1.7638442e+01
   6.7578782e-02   2.2283660e-02   3.5446642e-01   1.0954289e-02   1.9364877e+01   1.8220073e+01
   6.7818888e-02   2.3679098e-02   3.4633612e-01   1.0467288e-02   3.7911838e+01   1.8518163e+01
   6.7479904e-02   2.5288084e-02   3.3944590e-01   9.9726454e-03   5.5253633e+01   1.8672532e+01
   6.6560844e-02   2.7150746e-02   3.3442144e-01   9.4744056e-03   7.1499863e+01   1.8612571e+01
   6.5121356e-02   2.9295786e-02   3.3164684e-01   8.9756924e-03   8.2438844e+01   1.8089529e+01
   6.3243232e-02   3.1740258e-02   3.3132926e-01   8.4820970e-03   9.0569355e+01   1.6906867e+01
   6.1026206e-02   3.4484884e-02   3.3349788e-01   8.0005212e-03   9.7799932e+01   1.5321537e+01
   5.8568766e-02   3.7510672e-02   3.3792318e-01   7.5371782e-03   1.0367067e+02   1.3170527e+01
   5.5958140e-02   4.0772878e-02   3.4412584e-01   7.0959126e-03   1.0793312e+02   1.0367252e+01
   5.3261404e-02   4.4188592e-02   3.5141546e-01   6.6789538e-03   1.1075602e+02   7.6117600e+00
   5.0500982e-02   4.7639750e-02   3.5892534e-01   6.2868014e-03   1.1295663e+02   4.8045252e+00
   4.7673796e-02   5.0987914e-02   3.6561260e-01   5.9146018e-03   1.1415965e+02   2.7010207e+00
   4.4781376e-02   5.4081188e-02   3.7015372e-01   5.5546378e-03   1.1481527e+02   1.8245156e+00
   4.1862744e-02   5.6736904e-02   3.7110476e-01   5.2015076e-03   1.1506378e+02   1.5088989e+00
   3.8989608e-02   5.8733178e-02   3.6733320e-01   4.8547172e-03   1.1490340e+02   1.1087343e+00
   3.6214808e-02   5.9861634e-02   3.5842696e-01   4.5194286e-03   1.1459979e+02   7.2366910e-01
   3.3563514e-02   5.9994536e-02   3.4490396e-01   4.2020416e-03   1.1437410e+02   7.5635494e-01
   3.1038780e-02   5.9161164e-02   3.2775964e-01   3.9069442e-03   1.1462371e+02   7.6065566e-01
   2.8615384e-02   5.7541444e-02   3.0790912e-01   3.6378156e-03   1.1471497e+02   7.5349955e-01
   2.6269180e-02   5.5329776e-02   2.8623012e-01   3.3975082e-03   1.1463984e+02   7.9878953e-01
   2.4004282e-02   5.2701286e-02   2.6363314e-01   3.1883636e-03   1.1475466e+02   7.6707226e-01
   2.1847226e-02   4.9846952e-02   2.4091792e-01   3.0120004e-03   1.1473619e+02   7.8102768e-01
   1.9840154e-02   4.6941862e-02   2.1866848e-01   2.8686412e-03   1.1475730e+02   7.6124026e-01
   1.8020802e-02   4.4119824e-02   1.9727978e-01   2.7590188e-03   1.1472814e+02   7.7086979e-01
   1.6403286e-02   4.1473074e-02   1.7705687e-01   2.6848048e-03   1.1461800e+02   8.0203362e-01
   1.4983773e-02   3.9056924e-02   1.5825128e-01   2.6472610e-03   1.1450271e+02   7.9395929e-01
   1.3744687e-02   3.6899596e-02   1.4102920e-01   2.6466126e-03   1.1403226e+02   7.9014073e-01
   1.2660536e-02   3.5021314e-02   1.2543207e-01   2.6823384e-03   1.1351859e+02   7.9751006e-01
   1.1708164e-02   3.3429112e-02   1.1142750e-01   2.7533522e-03   1.1306412e+02   7.7976039e-01
   1.0866069e-02   3.2108510e-02   9.8985764e-02   2.8577068e-03   1.1244470e+02   7.6829991e-01
   1.0112310e-02   3.1037230e-02   8.8067194e-02   2.9929800e-03   1.1170789e+02   7.9947621e-01
   9.4280622e-03   3.0181770e-02   7.8580280e-02   3.1561934e-03   1.1068082e+02   7.8656537e-01
   8.8024372e-03   2.9494480e-02   7.0384304e-02   3.3426964e-03   1.0959670e+02   7.7623247e-01
   8.2388368e-03   2.8909098e-02   6.3347926e-02   3.5464970e-03   1.0857386e+02   7.9133841e-01
   7.7527148e-03   2.8349582e-02   5.7381868e-02   3.7615264e-03   1.0749941e+02   7.7771946e-01
   7.3574528e-03   2.7768456e-02   5.2407314e-02   3.9819034e-03   1.0609561e+02   7.6925040e-01
   7.0572772e-03   2.7144424e-02   4.8342812e-02   4.2026590e-03   1.0401236e+02   7.7590161e-01
   6.8479944e-03   2.6461654e-02   4.5122300e-02   4.4205256e-03   1.0194433e+02   7.9397240e-01
   6.7185982e-03   2.5723838e-02   4.2695828e-02   4.6325438e-03   9.9956518e+01   8.0297868e-01
   6.6540608e-03   2.4955646e-02   4.1011410e-02   4.8334720e-03   9.7557207e+01   7.8837666e-01
   6.6394462e-03   2.4192956e-02   4.0000948e-02   5.0178924e-03   9.4802210e+01   7.8473326e-01
   6.6653626e-03   2.3483352e-02   3.9584134e-02   5.1840758e-03   9.1640483e+01   7.9390974e-01
   6.7276038e-03   2.2868794e-02   3.9678130e-02   5.3309414e-03   8.8379209e+01   7.8611075e-01
   6.8224508e-03   2.2373062e-02   4.0205224e-02   5.4549276e-03   8.4700252e+01   7.9069274e-01
   6.9432792e-03   2.2011566e-02   4.1088034e-02   5.5508774e-03   8.0627304e+01   8.0027940e-01
   7.0806112e-03   2.1793446e-02   4.2237284e-02   5.6124546e-03   7.6852582e+01   8.0643853e-01
   7.2218638e-03   2.1724816e-02   4.3563562e-02   5.6301214e-03   7.3120528e+01   7.9270329e-01
   7.3527358e-03   2.1814830e-02   4.4991360e-02   5.5936356e-03   6.9813138e+01   7.5800264e-01
   7.4613614e-03   2.2067418e-02   4.6448210e-02   5.5000294e-03   6.6700685e+01   7.8939054e-01
   7.5354572e-03   2.2486734e-02   4.7860890e-02   5.3520182e-03   6.3345404e+01   7.9365969e-01
   7.5667594e-03   2.3084690e-02   4.9175768e-02   5.1564080e-03   6.0208935e+01   7.6965382e-01
   7.5589900e-03   2.3864232e-02   5.0352894e-02   4.9263772e-03   5.7173692e+01   7.8220297e-01
   7.5194478e-03   2.4811472e-02   5.1350016e-02   4.6772474e-03   5.4748965e+01   7.8396463e-01
   7.4550354e-03   2.5899148e-02   5.2153096e-02   4.4230716e-03   5.1898651e+01   7.9496880e-01
   7.3776824e-03   2.7094998e-02   5.2779036e-02   4.1747422e-03   4.8469332e+01   7.7556133e-01
   7.3022340e-03   2.8373790e-02   5.3232746e-02   3.9403988e-03   4.6171355e+01   7.9258095e-01
   7.2414614e-03   2.9717944e-02   5.3497816e-02   3.7255650e-03   4.3546046e+01   8.0053417e-01
   7.2035058e-03   3.1120204e-02   5.3572564e-02   3.5320878e-03   4.0277974e+01   7.7369141e-01
   7.1923534e-03   3.2585550e-02   5.3496406e-02   3.3600902e-03   3.6797597e+01   8.1456564e-01
   7.2078500e-03   3.4120202e-02   5.3320720e-02   3.2084754e-03   3.2984985e+01   8.0029717e-01
   7.2465860e-03   3.5718330e-02   5.3090054e-02   3.0743662e-03   2.9698677e+01   7.7145661e-01
   7.3070500e-03   3.7347896e-02   5.2856430e-02   2.9535400e-03   2.6737048e+01   7.8496887e-01
   7.3891466e-03   3.8963098e-02   5.2678948e-02   2.8432948e-03   2.3985294e+01   7.8767254e-01
   7.4888780e-03   4.0537776e-02   5.2610366e-02   2.7435598e-03   1.9830795e+01   7.8651519e-01
   7.5961252e-03   4.2058194e-02   5.2679426e-02   2.6550252e-03   1.6143643e+01   7.7755466e-01
   7.6973572e-03   4.3505024e-02   5.2898412e-02   2.5786568e-03   1.4517507e+01   7.8700457e-01
   7.7771392e-03   4.4851014e-02   5.3277232e-02   2.5147370e-03   1.2705209e+01   7.7678429e-01
   7.8213148e-03   4.6071398e-02   5.3823530e-02   2.4627692e-03   1.1429099e+01   7.7404853e-01
   7.8269020e-03   4.7153168e-02   5.4536710e-02   2.4212484e-03   9.5582105e+00   7.9198020e-01
   7.7996882e-03   4.8090992e-02   5.5398608e-02   2.3878640e-03   7.4199911e+00   7.9510289e-01
   7.7444600e-03   4.8913812e-02   5.6423542e-02   2.3607376e-03   6.8312729e+00   8.0416073e-01
   7.6679598e-03   4.9665224e-02   5.7697492e-02   2.3378294e-03   6.5524573e+00   7.7899124e-01
   7.5817106e-03   5.0365772e-02   5.9342360e-02   2.3171322e-03   6.2323886e+00   7.8108285e-01
   7.4962956e-03   5.1041288e-02   6.1497904e-02   2.2977440e-03   5.8054568e+00   7.9280342e-01
   7.4201270e-03   5.1718070e-02   6.4304018e-02   2.2790868e-03   5.6657896e+00   7.6768763e-01
   7.3614974e-03   5.2395720e-02   6.7880338e-02   2.2601658e-03   5.6844602e+00   7.9580133e-01
   7.3274364e-03   5.3039520e-02   7.2351672e-02   2.2415726e-03   5.6364284e+00   7.9985012e-01
   7.3235820e-03   5.3578576e-02   7.7857544e-02   2.2257058e-03   5.7438283e+00   7.6949112e-01
   7.3541078e-03   5.3923026e-02   8.4517116e-02   2.2145680e-03   5.6877361e+00   7.8620263e-01
   7.4207764e-03   5.3996380e-02   9.2427656e-02   2.2097210e-03   5.8495448e+00   7.9235622e-01
   7.5257630e-03   5.3764926e-02   1.0169226e-01   2.2123322e-03   5.9575530e+00   7.7251256e-01
   7.6744152e-03   5.3250148e-02   1.1239821e-01   2.2231102e-03   5.9339657e+00   7.7340514e-01
   7.8710156e-03   5.2514582e-02   1.2457661e-01   2.2431272e-03   6.0295642e+00   7.7838485e-01
   8.1150668e-03   5.1630036e-02   1.3819091e-01   2.2731482e-03   6.0048503e+00   7.7246211e-01
   8.4013578e-03   5.0680120e-02   1.5317255e-01   2.3130946e-03   6.0976273e+00   7.8016207e-01
   8.7179748e-03   4.9756466e-02   1.6943022e-01   2.3633108e-03   6.1510394e+00   7.6953453e-01
   9.0439198e-03   4.8915224e-02   1.8678818e-01   2.4247494e-03   6.2420145e+00   7.6266271e-01
   9.3498212e-03   4.8157742e-02   2.0494908e-01   2.4985136e-03   6.3512559e+00   7.8348202e-01
   9.6018026e-03   4.7437734e-02   2.2350698e-01   2.5865572e-03   6.3939822e+00   7.7474426e-01
   9.7643118e-03   4.6670754e-02   2.4202146e-01   2.6910898e-03   6.8123985e+00   7.7134481e-01
   9.8070258e-03   4.5760098e-02   2.5998148e-01   2.8132588e-03   7.0177907e+00   7.4801187e-01
   9.7181166e-03   4.4648106e-02   2.7669684e-01   2.9540894e-03   7.2237534e+00   7.6167539e-01
   9.5060826e-03   4.3339998e-02   2.9130464e-01   3.1150780e-03   7.7924838e+00   7.9455755e-01
   9.1856818e-03   4.1872914e-02   3.0289194e-01   3.2963312e-03   8.1284017e+00   7.5807137e-01
   8.7702022e-03   4.0275408e-02   3.1067032e-01   3.4967752e-03   8.2419096e+00   8.0552587e-01
   8.2797864e-03   3.8561956e-02   3.1384276e-01   3.7144686e-03   8.1608452e+00   7.5744128e-01
   7.7421824e-03   3.6754660e-02   3.1183756e-01   3.9454540e-03   8.6058131e+00   7.7118570e-01
   7.1825784e-03   3.4884484e-02   3.0485806e-01   4.1856550e-03   8.9610365e+00   8.1605611e-01
   6.6207358e-03   3.2978890e-02   2.9368086e-01   4.4315562e-03   9.0054150e+00   7.2661876e-01
   6.0689760e-03   3.1054584e-02   2.7938572e-01   4.6786270e-03   9.4297873e+00   8.0490622e-01
   5.5343914e-03   2.9112022e-02   2.6309456e-01   4.9210220e-03   9.5529015e+00   7.0733923e-01
   5.0256638e-03   2.7144008e-02   2.4566602e-01   5.1522630e-03   9.9398137e+00   7.9284786e-01
   4.5499740e-03   2.5156622e-02   2.2775878e-01   5.3650410e-03   1.0319591e+01   7.2344270e-01
   4.1164514e-03   2.3170420e-02   2.0986270e-01   5.5505888e-03   1.0714714e+01   6.5437775e-01
   3.7435732e-03   2.1206956e-02   1.9239061e-01   5.7005998e-03   1.1225173e+01   7.2064648e-01
   3.4519418e-03   1.9291879e-02   1.7574208e-01   5.8091684e-03   1.1303528e+01   4.5197473e-01
   3.2595544e-03   1.7454642e-02   1.6021217e-01   5.8745336e-03   1.1542445e+01   7.9461802e-01
   3.1828676e-03   1.5725478e-02   1.4598259e-01   5.8994196e-03   1.1239810e+01   1.0857348e+00
   3.2348746e-03   1.4137600e-02   1.3318139e-01   5.8865234e-03   1.1244087e+01   8.2670321e+00
   3.4266608e-03   1.2718634e-02   1.2194291e-01   5.8353346e-03   1.1572575e+01   2.2551841e+01
   3.7704046e-03   1.1484864e-02   1.1236808e-01   5.7448070e-03   1.1535405e+01   3.4907173e+01
   4.2786112e-03   1.0442467e-02   1.0448268e-01   5.6170464e-03   1.2033623e+01   5.1137543e+01
   4.9644590e-03   9.5884970e-03   9.8283210e-02   5.4603218e-03   1.1864971e+01   6.7734175e+01
   5.8419810e-03   8.9135456e-03   9.3766106e-02   5.2885374e-03   1.1434255e+01   7.7292950e+01
   6.9229258e-03   8.4056890e-03   9.0899812e-02   5.1155084e-03   1.1061434e+01   8.5543924e+01
   8.2154682e-03   8.0523022e-03   8.9593094e-02   4.9528468e-03   1.0122660e+01   9.2792305e+01
   9.7215720e-03   7.8378600e-03   8.9725346e-02   4.8093048e-03   8.6383196e+00   9.8809136e+01
   1.1438485e-02   7.7446260e-03   9.1171058e-02   4.6888720e-03   6.9148254e+00   1.0362374e+02
   1.3361740e-02   7.7550902e-03   9.3764310e-02   4.5912920e-03   6.0156027e+00   1.0672002e+02
   1.5476868e-02   7.8505452e-03   9.7293360e-02   4.5120592e-03   4.7512406e+00   1.0933355e+02
   1.7757628e-02   8.0103400e-03   1.0152931e-01   4.4438570e-03   3.3979362e+00   1.1086004e+02
   2.0162886e-02   8.2110758e-03   1.0621268e-01   4.3775074e-03   2.7649792e+00   1.1175963e+02
   2.2637596e-02   8.4268782e-03   1.1102761e-01   4.3045764e-03   1.7319918e+00   1.1217780e+02
   2.5129840e-02   8.6350812e-03   1.1562408e-01   4.2229898e-03   9.3654916e-01   1.1195771e+02
   2.7591876e-02   8.8196864e-03   1.1967470e-01   4.1337018e-03   7.8719565e-01   1.1141806e+02
   2.9983906e-02   8.9742770e-03   1.2286200e-01   4.0349308e-03   7.7666327e-01   1.1064180e+02
   3.2269960e-02   9.1003236e-03   1.2490072e-01   3.9235912e-03   7.8470805e-01   1.0988658e+02
   3.4407450e-02   9.1974436e-03   1.2567152e-01   3.7992662e-03   7.9153098e-01   1.0930148e+02
   3.6365674e-02   9.2641026e-03   1.2519121e-01   3.6657072e-03   8.0841537e-01   1.0858496e+02
   3.8119290e-02   9.3022648e-03   1.2354234e-01   3.5274650e-03   7.8752509e-01   1.0753597e+02
   3.9629394e-02   9.3139654e-03   1.2092869e-01   3.3885886e-03   8.1464006e-01   1.0671540e+02
   4.0850282e-02   9.2965748e-03   1.1762933e-01   3.2544560e-03   8.1596963e-01   1.0585645e+02
   4.1735672e-02   9.2456208e-03   1.1388577e-01   3.1314384e-03   8.0134317e-01   1.0486278e+02
   4.2257842e-02   9.1606634e-03   1.0985738e-01   3.0264538e-03   8.0840430e-01   1.0395003e+02
   4.2425518e-02   9.0450012e-03   1.0566118e-01   2.9458304e-03   7.8286592e-01   1.0287041e+02
   4.2266070e-02   8.9078496e-03   1.0141213e-01   2.8949264e-03   7.8271713e-01   1.0163699e+02
   4.1820904e-02   8.7618420e-03   9.7194532e-02   2.8800678e-03   8.1596104e-01   1.0031647e+02
   4.1151722e-02   8.6172356e-03   9.3094986e-02   2.9082966e-03   8.3239512e-01   9.9213538e+01
   4.0325608e-02   8.4823166e-03   8.9267064e-02   2.9858454e-03   8.1464527e-01   9.7752540e+01
   3.9420652e-02   8.3630468e-03   8.5885876e-02   3.1172420e-03   8.0484813e-01   9.6003489e+01
   3.8519662e-02   8.2637560e-03   8.3108422e-02   3.3046042e-03   7.9528438e-01   9.4315497e+01
   3.7698412e-02   8.1865544e-03   8.1107830e-02   3.5475604e-03   8.1535182e-01   9.2139563e+01
   3.7028000e-02   8.1308814e-03   8.0065392e-02   3.8437842e-03   8.3262071e-01   9.0097177e+01
   3.6554962e-02   8.0929608e-03   8.0130940e-02   4.1906326e-03   8.2348389e-01   8.8205583e+01
   3.6301864e-02   8.0658096e-03   8.1434666e-02   4.5847048e-03   7.9855736e-01   8.6118283e+01
   3.6269552e-02   8.0427674e-03   8.4120006e-02   5.0196862e-03   7.5648180e-01   8.3963006e+01
   3.6439434e-02   8.0184388e-03   8.8327396e-02   5.4865986e-03   8.0218675e-01   8.1461823e+01
   3.6788114e-02   7.9914684e-03   9.4155664e-02   5.9730302e-03   8.3011664e-01   7.8789091e+01
   3.7275846e-02   7.9643802e-03   1.0168246e-01   6.4641286e-03   7.8807821e-01   7.6323794e+01
   3.7861452e-02   7.9394380e-03   1.1099388e-01   6.9437576e-03   7.9427050e-01   7.4066969e+01
   3.8500136e-02   7.9186586e-03   1.2215450e-01   7.3920024e-03   7.9055222e-01   7.1500488e+01
   3.9107172e-02   7.9039366e-03   1.3516241e-01   7.7914828e-03   7.8762710e-01   6.8455875e+01
   3.9601310e-02   7.8978118e-03   1.4995491e-01   8.1294910e-03   7.9095380e-01   6.5364325e+01
   3.9935932e-02   7.9007650e-03   1.6645339e-01   8.3914778e-03   7.8280084e-01   6.1974951e+01
   4.0068190e-02   7.9093296e-03   1.8453060e-01   8.5670536e-03   8.0412737e-01   5.8528704e+01
   3.9981552e-02   7.9217720e-03   2.0394292e-01   8.6531496e-03   8.0505060e-01   5.5610808e+01
   3.9694772e-02   7.9383904e-03   2.2431126e-01   8.6488176e-03   8.2571061e-01   5.2389604e+01
   3.9230212e-02   7.9580766e-03   2.4516052e-01   8.5559130e-03   8.1516055e-01   4.9098747e+01
   3.8624356e-02   7.9792306e-03   2.6596410e-01   8.3802052e-03   7.8953736e-01   4.6900942e+01
   3.7923456e-02   8.0010018e-03   2.8605622e-01   8.1301058e-03   8.2134574e-01   4.4344590e+01
   3.7158804e-02   8.0241314e-03   3.0457046e-01   7.8179064e-03   7.9762673e-01   4.0496374e+01
   3.6357460e-02   8.0503842e-03   3.2047250e-01   7.4613918e-03   7.9674706e-01   3.7439984e+01
   3.5539586e-02   8.0802122e-03   3.3275194e-01   7.0783574e-03   8.3457526e-01   3.4734132e+01
   3.4715484e-02   8.1134786e-03   3.4048456e-01   6.6806190e-03   8.5660300e-01   3.0708268e+01
   3.3911516e-02   8.1520080e-03   3.4274398e-01   6.2769362e-03   8.8587290e-01   2.5803130e+01
   3.3156598e-02   8.1983076e-03   3.3920020e-01   5.8766696e-03   9.0874913e-01   2.1398622e+01
   3.2456182e-02   8.2536598e-03   3.3035884e-01   5.4869164e-03   9.4460073e-01   1.7914207e+01
   3.1800770e-02   8.3180430e-03   3.1701718e-01   5.1128212e-03   9.3863391e-01   1.3822799e+01
   3.1183014e-02   8.3890490e-03   3.0016758e-01   4.7604392e-03   9.3247195e-01   1.0230847e+01
   3.0609410e-02   8.4614960e-03   2.8087386e-01   4.4349102e-03   9.3673668e-01   7.7376571e+00
   3.0096174e-02   8.5297146e-03   2.6001882e-01   4.1406746e-03   8.5216303e-01   5.3362685e+00
   2.9659058e-02   8.5912090e-03   2.3834374e-01   3.8832180e-03   8.1382102e-01   4.1956725e+00
   2.9309012e-02   8.6473648e-03   2.1652038e-01   3.6715738e-03   8.3669206e-01   4.0363087e+00
   2.9051146e-02   8.7012326e-03   1.9515484e-01   3.5201768e-03   8.2808272e-01   3.3705275e+00
   2.8877552e-02   8.7558778e-03   1.7470211e-01   3.4453886e-03   8.3885774e-01   2.5687900e+00
   2.8762518e-02   8.8121350e-03   1.5544505e-01   3.4622386e-03   8.2081164e-01   2.5800749e+00
   2.8688078e-02   8.8682858e-03   1.3756558e-01   3.5849144e-03   8.0728347e-01   2.6070127e+00
   2.8650546e-02   8.9206154e-03   1.2119825e-01   3.8284030e-03   8.1233784e-01   2.1083180e+00
   2.8628464e-02   8.9633686e-03   1.0643732e-01   4.2065980e-03   8.0609042e-01   1.8524194e+00
   2.8593514e-02   8.9929282e-03   9.3298944e-02   4.7298022e-03   8.0269968e-01   1.9552951e+00
   2.8543362e-02   9.0104398e-03   8.1733402e-02   5.4053372e-03   8.0413489e-01   2.1990309e+00
   2.8489080e-02   9.0202598e-03   7.1674352e-02   6.2376690e-03   8.1389373e-01   2.3091176e+00
   2.8424898e-02   9.0275094e-03   6.3068020e-02   7.2293420e-03   7.8466629e-01   2.2559817e+00
   2.8335674e-02   9.0352138e-03   5.5861672e-02   8.3796238e-03   7.9853315e-01   2.3578753e+00
   2.8232072e-02   9.0469844e-03   4.9985482e-02   9.6808948e-03   8.1631808e-01   2.4607219e+00
   2.8160748e-02   9.0684990e-03   4.5384868e-02   1.1122173e-02   7.9134292e-01   2.5916692e+00
   2.8188052e-02   9.1029076e-03   4.2035314e-02   1.2689767e-02   8.2278145e-01   2.7758945e+00
   2.8375910e-02   9.1520308e-03   3.9915254e-02   1.4363358e-02   8.2056455e-01   2.9547039e+00
   2.8764064e-02   9.2186268e-03   3.8995488e-02   1.6120929e-02   8.1018060e-01   3.2983467e+00
   2.9367618e-02   9.3029498e-03   3.9256880e-02   1.7940284e-02   8.3468693e-01   3.4485602e+00
   3.0178450e-02   9.4003222e-03   4.0704388e-02   1.9793658e-02   8.1133020e-01   3.4927378e+00
   3.1165284e-02   9.5038896e-03   4.3354220e-02   2.1641978e-02   8.1130246e-01   3.6247952e+00
   3.2280036e-02   9.6113170e-03   4.7227932e-02   2.3431002e-02   8.1833510e-01   3.7732448e+00
   3.3476094e-02   9.7260460e-03   5.2369746e-02   2.5101792e-02   7.9235880e-01   4.1080758e+00
   3.4724584e-02   9.8522360e-03   5.8853970e-02   2.6612368e-02   8.0903991e-01   4.1535494e+00
   3.6026602e-02   9.9954728e-03   6.6766720e-02   2.7949116e-02   7.9990232e-01   4.0301117e+00
   3.7403660e-02   1.0166156e-02   7.6205014e-02   2.9108960e-02   7.9334226e-01   4.1177418e+00
   3.8876094e-02   1.0374967e-02   8.7297444e-02   3.0084378e-02   7.9320988e-01   4.2307491e+00
   4.0466384e-02   1.0627646e-02   1.0017095e-01   3.0869078e-02   7.8105886e-01   4.1897601e+00
   4.2180184e-02   1.0924660e-02   1.1490723e-01   3.1452004e-02   8.2865011e-01   3.9266461e+00
   4.4006402e-02   1.1260925e-02   1.3153728e-01   3.1809118e-02   8.1639346e-01   4.4018282e+00
   4.5955326e-02   1.1628911e-02   1.5005523e-01   3.1902374e-02   8.1419521e-01   5.1327008e+00
   4.8056216e-02   1.2022996e-02   1.7042714e-01   3.1706332e-02   7.9508933e-01   4.7943440e+00
   5.0352054e-02   1.2436873e-02   1.9252471e-01   3.1238040e-02   7.9449624e-01   4.5552331e+00
   5.2879500e-02   1.2861597e-02   2.1607596e-01   3.0535958e-02   7.9872439e-01   4.8084783e+00
   5.5631094e-02   1.3286955e-02   2.4067292e-01   2.9643970e-02   7.5938440e-01   4.7418667e+00
   5.8549140e-02   1.3698932e-02   2.6581258e-01   2.8604952e-02   8.2247952e-01   4.7388763e+00
   6.1540576e-02   1.4080468e-02   2.9089232e-01   2.7446144e-02   7.7442009e-01   4.7245482e+00
   6.4493836e-02   1.4417298e-02   3.1509466e-01   2.6199256e-02   8.1292144e-01   4.7524732e+00
   6.7293104e-02   1.4697694e-02   3.3736868e-01   2.4912714e-02   7.7753024e-01   5.0388973e+00
   6.9845032e-02   1.4913261e-02   3.5651788e-01   2.3637932e-02   7.8582649e-01   4.8508180e+00
   7.2072860e-02   1.5062079e-02   3.7140652e-01   2.2418942e-02   8.1942983e-01   4.8172822e+00
   7.3916644e-02   1.5143834e-02   3.8091710e-01   2.1280950e-02   6.5528771e-01   5.1476275e+00
   7.5384632e-02   1.5162805e-02   3.8397194e-01   2.0227868e-02   8.0936279e-01   4.7987293e+00
   7.6525448e-02   1.5133740e-02   3.8026378e-01   1.9242902e-02   5.2416952e-01   4.6885364e+00
   7.7350380e-02   1.5076195e-02   3.7035910e-01   1.8297979e-02   7.2043629e-01   4.8431125e+00
   7.7805258e-02   1.5008714e-02   3.5527062e-01   1.7370482e-02   4.0675095e-01   4.5649730e+00
   7.7781614e-02   1.4943833e-02   3.3630878e-01   1.6447473e-02   2.8117317e+00   4.7632558e+00
   7.7210238e-02   1.4890610e-02   3.1466864e-01   1.5531620e-02   1.6583845e+01   5.0623283e+00
   7.6114496e-02   1.4856348e-02   2.9130364e-01   1.4633826e-02   3.6992643e+01   4.9897848e+00
   7.4537164e-02   1.4843178e-02   2.6709226e-01   1.3758323e-02   5.6939559e+01   4.7169363e+00
   7.2517928e-02   1.4850277e-02   2.4283122e-01   1.2907589e-02   7.2994024e+01   4.1738369e+00
   7.0136414e-02   1.4873012e-02   2.1918442e-01   1.2084874e-02   8.2933610e+01   3.7906807e+00
   6.7502490e-02   1.4903146e-02   1.9662241e-01   1.1295704e-02   9.0797571e+01   3.2106374e+00
   6.4705316e-02   1.4933469e-02   1.7549669e-01   1.0547889e-02   9.7848358e+01   2.6012327e+00
   6.1796936e-02   1.4963142e-02   1.5610362e-01   9.8463484e-03   1.0372635e+02   2.4065489e+00
   5.8805452e-02   1.4999431e-02   1.3864457e-01   9.1954040e-03   1.0826671e+02   1.9339177e+00
   5.5743520e-02   1.5054652e-02   1.2319630e-01   8.5963786e-03   1.1108147e+02   1.7105216e+00
   5.2617076e-02   1.5140495e-02   1.0974461e-01   8.0474032e-03   1.1293010e+02   1.7827722e+00
   4.9438446e-02   1.5266689e-02   9.8252512e-02   7.5476040e-03   1.1369941e+02   1.2871387e+00
   4.6262880e-02   1.5448603e-02   8.8646702e-02   7.0939068e-03   1.1384269e+02   8.2030473e-01
   4.3186068e-02   1.5704763e-02   8.0787354e-02   6.6797364e-03   1.1353068e+02   7.5377689e-01
   4.0286150e-02   1.6046688e-02   7.4477604e-02   6.2995174e-03   1.1300341e+02   7.3954652e-01
   3.7600912e-02   1.6476007e-02   6.9509106e-02   5.9514090e-03   1.1249293e+02   7.5608631e-01
   3.5126332e-02   1.6984035e-02   6.5700682e-02   5.6355050e-03   1.1158454e+02   7.9335025e-01
   3.2819306e-02   1.7554005e-02   6.2860414e-02   5.3533418e-03   1.1114244e+02   7.7215487e-01
   3.0613812e-02   1.8166432e-02   6.0775426e-02   5.1056088e-03   1.1110569e+02   7.7698668e-01
   2.8454574e-02   1.8797637e-02   5.9252250e-02   4.8905964e-03   1.1085139e+02   7.9878451e-01
   2.6341264e-02   1.9419340e-02   5.8118476e-02   4.7065350e-03   1.1088564e+02   7.8616739e-01
   2.4308604e-02   2.0004244e-02   5.7195014e-02   4.5510940e-03   1.1108140e+02   7.9832088e-01
   2.2388408e-02   2.0530238e-02   5.6308044e-02   4.4223836e-03   1.1101046e+02   8.1004615e-01
   2.0609588e-02   2.0982868e-02   5.5360638e-02   4.3187134e-03   1.1057969e+02   8.0215069e-01
   1.8985051e-02   2.1348846e-02   5.4358850e-02   4.2380376e-03   1.1002492e+02   7.7245245e-01
   1.7507260e-02   2.1612642e-02   5.3351412e-02   4.1788946e-03   1.0948160e+02   7.6552884e-01
   1.6160425e-02   2.1753836e-02   5.2376488e-02   4.1384456e-03   1.0886498e+02   7.7043625e-01
   1.4926903e-02   2.1752828e-02   5.1442124e-02   4.1137288e-03   1.0816633e+02   7.6446093e-01
   1.3792966e-02   2.1618200e-02   5.0526624e-02   4.1029144e-03   1.0725199e+02   7.9277911e-01
   1.2749628e-02   2.1384732e-02   4.9600022e-02   4.1039506e-03   1.0620333e+02   7.7785282e-01
   1.1787390e-02   2.1085262e-02   4.8638964e-02   4.1148328e-03   1.0516759e+02   7.8901006e-01
   1.0891487e-02   2.0740934e-02   4.7648258e-02   4.1346978e-03   1.0407317e+02   8.0556447e-01
   1.0058364e-02   2.0370854e-02   4.6667126e-02   4.1639030e-03   1.0268825e+02   7.6686815e-01
   9.3072076e-03   1.9999601e-02   4.5742474e-02   4.2037114e-03   1.0113736e+02   7.8224747e-01
   8.6608004e-03   1.9648037e-02   4.4918898e-02   4.2562372e-03   9.9750888e+01   7.8414907e-01
   8.1341828e-03   1.9334651e-02   4.4231158e-02   4.3227688e-03   9.8127326e+01   7.8438065e-01
   7.7344560e-03   1.9080533e-02   4.3707344e-02   4.4031194e-03   9.5940675e+01   7.8042091e-01
   7.4605494e-03   1.8903670e-02   4.3379602e-02   4.4971552e-03   9.3544108e+01   7.6750254e-01
   7.3062222e-03   1.8821524e-02   4.3273668e-02   4.6061938e-03   9.0871574e+01   7.8712866e-01
   7.2581072e-03   1.8846019e-02   4.3415820e-02   4.7312154e-03   8.7952679e+01   7.6399916e-01
   7.2938946e-03   1.8977387e-02   4.3844184e-02   4.8715346e-03   8.4848252e+01   7.6692438e-01
   7.3843010e-03   1.9206415e-02   4.4594652e-02   5.0270642e-03   8.1150824e+01   7.8130882e-01
   7.4959630e-03   1.9513303e-02   4.5685358e-02   5.1971090e-03   7.7471915e+01   7.7296907e-01
   7.5932792e-03   1.9875081e-02   4.7120004e-02   5.3785428e-03   7.4255979e+01   7.8326939e-01
   7.6399618e-03   2.0269410e-02   4.8903368e-02   5.5663032e-03   7.1129930e+01   7.7266098e-01
   7.6144194e-03   2.0667592e-02   5.1038120e-02   5.7533596e-03   6.7932167e+01   7.7733366e-01
   7.5239394e-03   2.1026140e-02   5.3508312e-02   5.9308150e-03   6.4838811e+01   7.8590403e-01
   7.3896338e-03   2.1290912e-02   5.6276248e-02   6.0876598e-03   6.1904496e+01   7.8895885e-01
   7.2309294e-03   2.1424774e-02   5.9280612e-02   6.2127500e-03   5.8426638e+01   8.0450909e-01
   7.0685890e-03   2.1416280e-02   6.2434010e-02   6.2986850e-03   5.4868684e+01   7.9720504e-01
   6.9269604e-03   2.1269548e-02   6.5623392e-02   6.3428284e-03   5.1517000e+01   7.8492259e-01
   6.8298692e-03   2.1005312e-02   6.8712034e-02   6.3450176e-03   4.7782183e+01   8.0190980e-01
   6.7963354e-03   2.0657078e-02   7.1534042e-02   6.3061240e-03   4.3911532e+01   7.8836056e-01
   6.8417982e-03   2.0265688e-02   7.3883924e-02   6.2293736e-03   3.9741786e+01   7.8100900e-01
   6.9785084e-03   1.9872427e-02   7.5576956e-02   6.1210624e-03   3.5000123e+01   8.0413403e-01
   7.2156622e-03   1.9508794e-02   7.6519916e-02   5.9880290e-03   2.9512636e+01   7.8128267e-01
   7.5596378e-03   1.9193052e-02   7.6706446e-02   5.8350004e-03   2.4819084e+01   7.9403513e-01
   8.0101330e-03   1.8929528e-02   7.6206476e-02   5.6655700e-03   2.1239545e+01   8.0048455e-01
   8.5599428e-03   1.8712793e-02   7.5120246e-02   5.4825132e-03   1.6648593e+01   8.0053837e-01
   9.1934184e-03   1.8541114e-02   7.3518504e-02   5.2887494e-03   1.3307824e+01   8.0831268e-01
   9.8873938e-03   1.8423691e-02   7.1456356e-02   5.0904792e-03   1.0907486e+01   7.7610242e-01
   1.0618270e-02   1.8371599e-02   6.9008380e-02   4.8949964e-03   7.4237404e+00   7.7856044e-01
   1.1362359e-02   1.8388563e-02   6.6265662e-02   4.7077986e-03   5.8175751e+00   7.7420572e-01
   1.2093813e-02   1.8468035e-02   6.3307378e-02   4.5343428e-03   5.5995121e+00   7.8763851e-01
   1.2778456e-02   1.8597452e-02   6.0212462e-02   4.3801984e-03   4.5920339e+00   7.9399736e-01
   1.3380689e-02   1.8764022e-02   5.7086310e-02   4.2477118e-03   3.3451968e+00   7.6854450e-01
   1.3884459e-02   1.8949448e-02   5.4036820e-02   4.1346586e-03   2.7778028e+00   7.7754314e-01
   1.4293183e-02   1.9134571e-02   5.1151504e-02   4.0353156e-03   2.7895888e+00   7.7833309e-01
   1.4623895e-02   1.9312836e-02   4.8506662e-02   3.9405854e-03   2.7040709e+00   7.7326221e-01
   1.4896844e-02   1.9480523e-02   4.6178980e-02   3.8408408e-03   2.8050731e+00   7.7709938e-01
   1.5119476e-02   1.9633927e-02   4.4239592e-02   3.7296662e-03   3.0589215e+00   7.9174932e-01
   1.5289865e-02   1.9787449e-02   4.2742214e-02   3.6062230e-03   3.0900080e+00   7.9436429e-01
   1.5404593e-02   1.9966289e-02   4.1732296e-02   3.4775162e-03   3.1080241e+00   7.7996637e-01
   1.5460396e-02   2.0190558e-02   4.1256852e-02   3.3535304e-03   3.0896120e+00   7.7205816e-01
   1.5457891e-02   2.0472508e-02   4.1356556e-02   3.2416178e-03   3.0964609e+00   7.7011632e-01
   1.5407210e-02   2.0816726e-02   4.2065382e-02   3.1470128e-03   3.1400213e+00   7.6737157e-01
   1.5326825e-02   2.1229608e-02   4.3420634e-02   3.0728892e-03   3.1231172e+00   7.5412722e-01
   1.5231910e-02   2.1714304e-02   4.5460444e-02   3.0215044e-03   3.2040149e+00   7.6897229e-01
   1.5124970e-02   2.2255418e-02   4.8212540e-02   2.9959882e-03   3.2690234e+00   7.8101512e-01
   1.5003843e-02   2.2824520e-02   5.1700678e-02   2.9997154e-03   3.2394524e+00   7.8453383e-01
   1.4869684e-02   2.3390718e-02   5.5963740e-02   3.0355888e-03   3.2067824e+00   7.9010925e-01
   1.4723218e-02   2.3930330e-02   6.1051474e-02   3.1054078e-03   3.1465172e+00   7.6451200e-01
   1.4571298e-02   2.4429708e-02   6.7000960e-02   3.2094824e-03   3.1897701e+00   7.8672632e-01
   1.4424804e-02   2.4881060e-02   7.3840048e-02   3.3474708e-03   3.2095368e+00   7.9348665e-01
   1.4288737e-02   2.5292650e-02   8.1609928e-02   3.5184434e-03   3.0705783e+00   7.7130912e-01
   1.4165231e-02   2.5680024e-02   9.0354176e-02   3.7196330e-03   3.1804384e+00   7.8941393e-01
   1.4055108e-02   2.6044810e-02   1.0008163e-01   3.9458588e-03   3.3379235e+00   7.6928019e-01
   1.3959396e-02   2.6385128e-02   1.1075385e-01   4.1899300e-03   3.4392048e+00   8.0343724e-01
   1.3876804e-02   2.6710712e-02   1.2231617e-01   4.4442390e-03   3.7019760e+00   8.0898688e-01
   1.3799657e-02   2.7028644e-02   1.3470961e-01   4.7016784e-03   3.7943103e+00   7.6978504e-01
   1.3717737e-02   2.7320966e-02   1.4782399e-01   4.9548342e-03   3.7525979e+00   7.9460084e-01
   1.3621534e-02   2.7560066e-02   1.6145898e-01   5.1951170e-03   3.8118470e+00   7.7143335e-01
   1.3497292e-02   2.7727350e-02   1.7534061e-01   5.4117974e-03   4.5529569e+00   7.9882439e-01
   1.3327128e-02   2.7803050e-02   1.8917328e-01   5.5927546e-03   5.2224678e+00   7.5962059e-01
   1.3093507e-02   2.7770416e-02   2.0261536e-01   5.7236184e-03   5.2411292e+00   7.6289926e-01
   1.2775373e-02   2.7632838e-02   2.1520344e-01   5.7869786e-03   5.6152930e+00   8.0332620e-01
   1.2363538e-02   2.7418736e-02   2.2633972e-01   5.7708288e-03   5.6478816e+00   7.3252149e-01
   1.1872876e-02   2.7161928e-02   2.3539988e-01   5.6744662e-03   5.6715073e+00   8.0659112e-01
   1.1327476e-02   2.6876980e-02   2.4189418e-01   5.5050446e-03   6.2717956e+00   7.1872212e-01
   1.0753488e-02   2.6563460e-02   2.4537060e-01   5.2751734e-03   6.4275087e+00   7.9510908e-01
   1.0175641e-02   2.6210346e-02   2.4551716e-01   5.0009620e-03   6.3089036e+00   7.8964753e-01
   9.6171186e-03   2.5789572e-02   2.4251666e-01   4.6997684e-03   6.1598998e+00   7.3182006e-01
   9.1054318e-03   2.5262766e-02   2.3686262e-01   4.3881374e-03   6.0369199e+00   8.6713100e-01
   8.6736080e-03   2.4595048e-02   2.2914704e-01   4.0791824e-03   6.2670133e+00   6.1609939e-01
   8.3599146e-03   2.3770166e-02   2.2005334e-01   3.7822094e-03   6.5061739e+00   8.6366341e-01
   8.2035964e-03   2.2790938e-02   2.1020686e-01   3.5036274e-03   6.6128941e+00   4.8424764e-01
   8.2434382e-03   2.1671196e-02   2.0009964e-01   3.2474102e-03   6.7821621e+00   6.9486996e-01
   8.5174798e-03   2.0442398e-02   1.9007803e-01   3.0148360e-03   6.8533245e+00   5.0951577e-01
   9.0582936e-03   1.9149469e-02   1.8041964e-01   2.8054308e-03   7.3180101e+00   1.4329716e+00
   9.8927660e-03   1.7836270e-02   1.7141364e-01   2.6191554e-03   7.6389114e+00   1.2526158e+01
   1.1042230e-02   1.6543858e-02   1.6330314e-01   2.4562020e-03   7.5705013e+00   2.6521178e+01
   1.2520430e-02   1.5309123e-02   1.5622815e-01   2.3166768e-03   7.5239211e+00   4.0878843e+01
   1.4333189e-02   1.4160471e-02   1.5025018e-01   2.2009522e-03   6.3280792e+00   5.8874699e+01
   1.6476811e-02   1.3115152e-02   1.4542533e-01   2.1087772e-03   5.5962651e+00   7.0603346e+01
   1.8932377e-02   1.2180481e-02   1.4181111e-01   2.0392660e-03   5.7037928e+00   7.8263840e+01
   2.1663890e-02   1.1361724e-02   1.3939924e-01   1.9907699e-03   5.1542266e+00   8.6270674e+01
   2.4625816e-02   1.0663529e-02   1.3809059e-01   1.9610721e-03   4.6468916e+00   9.2872342e+01
   2.7759150e-02   1.0085462e-02   1.3774624e-01   1.9478755e-03   3.6057882e+00   9.8924042e+01
   3.0981018e-02   9.6216100e-03   1.3823094e-01   1.9483711e-03   2.7651592e+00   1.0369965e+02
   3.4180470e-02   9.2613870e-03   1.3937740e-01   1.9605699e-03   2.0258646e+00   1.0702446e+02
   3.7227814e-02   8.9925314e-03   1.4092349e-01   1.9836669e-03   9.0235396e-01   1.0906207e+02
   3.9992552e-02   8.8027550e-03   1.4251806e-01   2.0170184e-03   7.8207112e-01   1.1030810e+02
   4.2340472e-02   8.6762054e-03   1.4378746e-01   2.0600854e-03   8.1073234e-01   1.1099787e+02
   4.4183180e-02   8.5919526e-03   1.4439940e-01   2.1116364e-03   7.5522190e-01   1.1114643e+02
   4.5535548e-02   8.5298968e-03   1.4404569e-01   2.1694100e-03   8.1794241e-01   1.1102757e+02
   4.6469022e-02   8.4755564e-03   1.4244340e-01   2.2307222e-03   7.6926752e-01   1.1050975e+02
   4.7061894e-02   8.4211918e-03   1.3946806e-01   2.2942676e-03   8.1945536e-01   1.1017118e+02
   4.7375762e-02   8.3655338e-03   1.3513695e-01   2.3616200e-03   7.5911384e-01   1.0993547e+02
   4.7452722e-02   8.3078140e-03   1.2952891e-01   2.4360906e-03   7.7474966e-01   1.0965829e+02
   4.7339452e-02   8.2475616e-03   1.2289441e-01   2.5213668e-03   8.1603300e-01   1.0929094e+02
   4.7078236e-02   8.1865622e-03   1.1561201e-01   2.6214152e-03   8.1417200e-01   1.0867652e+02
   4.6703440e-02   8.1252248e-03   1.0801641e-01   2.7402098e-03   8.1059906e-01   1.0816156e+02
   4.6245746e-02   8.0631084e-03   1.0039744e-01   2.8806270e-03   7.9707991e-01   1.0755259e+02
   4.5713668e-02   7.9989984e-03   9.3022128e-02   3.0443860e-03   8.4281752e-01   1.0698534e+02
   4.5106256e-02   7.9318348e-03   8.6105020e-02   3.2320046e-03   7.9478098e-01   1.0644949e+02
   4.4452150e-02   7.8626460e-03   7.9831224e-02   3.4418508e-03   7.9838575e-01   1.0569841e+02
   4.3817896e-02   7.7917762e-03   7.4383892e-02   3.6705462e-03   8.2184725e-01   1.0507108e+02
   4.3269846e-02   7.7203630e-03   6.9918790e-02   3.9141208e-03   7.9336577e-01   1.0449525e+02
   4.2846154e-02   7.6528724e-03   6.6566718e-02   4.1674520e-03   8.1651337e-01   1.0393805e+02
   4.2571440e-02   7.5930206e-03   6.4453682e-02   4.4235306e-03   7.8717290e-01   1.0337177e+02
   4.2452208e-02   7.5414900e-03   6.3680440e-02   4.6751798e-03   7.9296503e-01   1.0249997e+02
   4.2466574e-02   7.4984650e-03   6.4318788e-02   4.9152028e-03   8.1027618e-01   1.0150795e+02
   4.2580022e-02   7.4639574e-03   6.6439932e-02   5.1353206e-03   8.0130175e-01   1.0033252e+02
   4.2752372e-02   7.4364914e-03   7.0124604e-02   5.3264516e-03   8.1725855e-01   9.8772522e+01
   4.2943802e-02   7.4127086e-03   7.5435168e-02   5.4801936e-03   8.0680362e-01   9.7168261e+01
   4.3122320e-02   7.3871172e-03   8.2401860e-02   5.5928710e-03   8.0319067e-01   9.5535176e+01
   4.3267104e-02   7.3530198e-03   9.1057312e-02   5.6636066e-03   7.8729714e-01   9.3602833e+01
   4.3357716e-02   7.3032468e-03   1.0144432e-01   5.6912830e-03   7.8612108e-01   9.1071043e+01
   4.3371828e-02   7.2331432e-03   1.1357466e-01   5.6786850e-03   8.1177761e-01   8.8331194e+01
   4.3320758e-02   7.1447218e-03   1.2739675e-01   5.6306646e-03   8.0341200e-01   8.5977932e+01
   4.3245990e-02   7.0455260e-03   1.4281280e-01   5.5528988e-03   7.8046699e-01   8.3512666e+01
   4.3186978e-02   6.9447426e-03   1.5971177e-01   5.4555062e-03   8.1170279e-01   8.0639252e+01
   4.3176098e-02   6.8512540e-03   1.7793250e-01   5.3487296e-03   8.4938258e-01   7.7550218e+01
   4.3235022e-02   6.7732012e-03   1.9720544e-01   5.2385616e-03   8.2107092e-01   7.4643172e+01
   4.3374700e-02   6.7174106e-03   2.1713142e-01   5.1275764e-03   8.0609447e-01   7.2496101e+01
   4.3586492e-02   6.6889614e-03   2.3723276e-01   5.0160902e-03   8.0723960e-01   7.0336078e+01
   4.3827714e-02   6.6913366e-03   2.5698844e-01   4.9013092e-03   8.0264595e-01   6.7714144e+01
   4.4037018e-02   6.7276872e-03   2.7574814e-01   4.7778454e-03   7.9700693e-01   6.5422943e+01
   4.4180106e-02   6.8010414e-03   2.9267532e-01   4.6394800e-03   7.8813210e-01   6.2997848e+01
   4.4250342e-02   6.9126252e-03   3.0678438e-01   4.4788536e-03   8.0012583e-01   6.0379025e+01
   4.4218446e-02   7.0611778e-03   3.1716956e-01   4.2914478e-03   8.0259184e-01   5.7747223e+01
   4.4049456e-02   7.2428736e-03   3.2302610e-01   4.0787758e-03   8.0967310e-01   5.5276593e+01
   4.3754524e-02   7.4515530e-03   3.2364586e-01   3.8475890e-03   8.2153334e-01   5.3304011e+01
   4.3395746e-02   7.6797768e-03   3.1903092e-01   3.6071892e-03   8.2077706e-01   5.0958732e+01
   4.3052336e-02   7.9199342e-03   3.0988010e-01   3.3664432e-03   7.9312734e-01   4.8891747e+01
   4.2773250e-02   8.1638794e-03   2.9702116e-01   3.1352900e-03   7.8912831e-01   4.7396039e+01
   4.2564638e-02   8.4042292e-03   2.8138670e-01   2.9234840e-03   8.3026557e-01   4.5587766e+01
   4.2402634e-02   8.6368718e-03   2.6392406e-01   2.7392862e-03   7.9930125e-01   4.3786336e+01
   4.2263830e-02   8.8591234e-03   2.4539896e-01   2.5915172e-03   7.7649732e-01   4.1937462e+01
   4.2134518e-02   9.0686098e-03   2.2638664e-01   2.4885800e-03   8.0879815e-01   3.9918127e+01
   4.1979310e-02   9.2632240e-03   2.0736106e-01   2.4378824e-03   8.1893290e-01   3.7924913e+01
   4.1756222e-02   9.4387498e-03   1.8876702e-01   2.4459004e-03   8.0186039e-01   3.6169808e+01
   4.1436312e-02   9.5883818e-03   1.7095312e-01   2.5173880e-03   7.6895617e-01   3.4612818e+01
   4.1004566e-02   9.7068696e-03   1.5412892e-01   2.6553432e-03   7.9964212e-01   3.3190336e+01
   4.0477664e-02   9.7950610e-03   1.3840957e-01   2.8605194e-03   8.2627628e-01   3.2032736e+01
   3.9881886e-02   9.8551060e-03   1.2388655e-01   3.1320866e-03   8.1945838e-01   3.1075638e+01
   3.9213456e-02   9.8848124e-03   1.1063678e-01   3.4702718e-03   8.1445757e-01   3.0144983e+01
   3.8451932e-02   9.8806732e-03   9.8669704e-02   3.8769534e-03   7.8964561e-01   2.9098615e+01
   3.7592472e-02   9.8411484e-03   8.7932050e-02   4.3532076e-03   7.9560788e-01   2.8503195e+01
   3.6636016e-02   9.7682820e-03   7.8362008e-02   4.8979308e-03   7.8864001e-01   2.8191734e+01
   3.5583574e-02   9.6652294e-03   6.9920384e-02   5.5087484e-03   8.0000818e-01   2.7482282e+01
   3.4439810e-02   9.5343342e-03   6.2566970e-02   6.1824846e-03   8.0993311e-01   2.6521276e+01
   3.3214694e-02   9.3809144e-03   5.6239246e-02   6.9126406e-03   7.7840855e-01   2.6024260e+01
   3.1945898e-02   9.2110360e-03   5.0884036e-02   7.6871790e-03   8.0182130e-01   2.5118699e+01
   3.0683916e-02   9.0288108e-03   4.6483350e-02   8.4930706e-03   8.0391922e-01   2.3203241e+01
   2.9478440e-02   8.8414960e-03   4.3037200e-02   9.3175970e-03   7.9567548e-01   2.2274296e+01
   2.8386690e-02   8.6590988e-03   4.0538196e-02   1.0145930e-02   8.0609290e-01   2.1752931e+01
   2.7459144e-02   8.4896918e-03   3.8980120e-02   1.0968459e-02   7.8802947e-01   2.0658358e+01
   2.6736354e-02   8.3393816e-03   3.8376732e-02   1.1783975e-02   7.8920337e-01   1.9703935e+01
   2.6250230e-02   8.2128476e-03   3.8763524e-02   1.2593367e-02   8.0425610e-01   1.8435477e+01
   2.6025864e-02   8.1136308e-03   4.0191968e-02   1.3396559e-02   8.1059295e-01   1.7551388e+01
   2.6088722e-02   8.0438894e-03   4.2707420e-02   1.4190842e-02   8.0217260e-01   1.7310643e+01
   2.6453608e-02   8.0041582e-03   4.6350640e-02   1.4966646e-02   7.8452205e-01   1.6816539e+01
   2.7110192e-02   7.9944592e-03   5.1199132e-02   1.5706626e-02   7.8385797e-01   1.6648368e+01
   2.8021492e-02   8.0143804e-03   5.7372560e-02   1.6387176e-02   8.0639131e-01   1.6800262e+01
   2.9126352e-02   8.0624498e-03   6.4991736e-02   1.6980735e-02   8.0363382e-01   1.6812739e+01
   3.0364286e-02   8.1346236e-03   7.4179686e-02   1.7465850e-02   8.0237977e-01   1.6987820e+01
   3.1707932e-02   8.2271798e-03   8.5097892e-02   1.7830107e-02   8.0298053e-01   1.7104314e+01
   3.3176964e-02   8.3401400e-03   9.7916680e-02   1.8070242e-02   7.9462782e-01   1.7302127e+01
   3.4837034e-02   8.4723242e-03   1.1276129e-01   1.8192393e-02   8.0810472e-01   1.7919570e+01
   3.6758504e-02   8.6216702e-03   1.2970194e-01   1.8206493e-02   7.9415870e-01   1.8331132e+01
   3.8998806e-02   8.7885504e-03   1.4876845e-01   1.8135781e-02   8.0643125e-01   1.8440539e+01
   4.1609762e-02   8.9741832e-03   1.6993453e-01   1.8006990e-02   7.9751106e-01   1.8407325e+01
   4.4622674e-02   9.1817068e-03   1.9306145e-01   1.7833576e-02   7.9201150e-01   1.7849375e+01
   4.8057196e-02   9.4137462e-03   2.1786426e-01   1.7628412e-02   7.9873553e-01   1.7082685e+01
   5.1912522e-02   9.6726710e-03   2.4389482e-01   1.7405501e-02   7.9133312e-01   1.6876511e+01
   5.6163168e-02   9.9664338e-03   2.7058732e-01   1.7175574e-02   8.1119306e-01   1.7068897e+01
   6.0771848e-02   1.0306060e-02   2.9725256e-01   1.6944828e-02   7.8202823e-01   1.7214244e+01
   6.5686042e-02   1.0700791e-02   3.2299906e-01   1.6715315e-02   8.2910739e-01   1.6986548e+01
   7.0844734e-02   1.1160874e-02   3.4669670e-01   1.6481978e-02   7.6169899e-01   1.6468373e+01
   7.6166342e-02   1.1703494e-02   3.6702624e-01   1.6227573e-02   8.0504523e-01   1.5942716e+01
   8.1544668e-02   1.2348552e-02   3.8275176e-01   1.5934777e-02   7.9903530e-01   1.6091589e+01
   8.6843734e-02   1.3112484e-02   3.9264304e-01   1.5587017e-02   6.6479287e-01   1.6861475e+01
   9.1892450e-02   1.4013108e-02   3.9554838e-01   1.5170325e-02   7.8929426e-01   1.6586987e+01
   9.6496476e-02   1.5072665e-02   3.9115954e-01   1.4680906e-02   5.0785155e-01   1.6550698e+01
   1.0041110e-01   1.6317460e-02   3.8006410e-01   1.4112089e-02   6.9208515e-01   1.7354080e+01
   1.0338685e-01   1.7770589e-02   3.6338710e-01   1.3461685e-02   3.8944081e-01   1.7682940e+01
   1.0529104e-01   1.9444611e-02   3.4251764e-01   1.2745331e-02   3.6450318e+00   1.8262117e+01
   1.0607042e-01   2.1350978e-02   3.1864730e-01   1.1981685e-02   1.7454014e+01   1.8134010e+01
   1.0563401e-01   2.3504452e-02   2.9277464e-01   1.1187833e-02   3.5446893e+01   1.7448731e+01
   1.0392770e-01   2.5915808e-02   2.6588482e-01   1.0383505e-02   5.3093230e+01   1.7572822e+01
   1.0107072e-01   2.8587224e-02   2.3888576e-01   9.5880840e-03   6.8921778e+01   1.7623848e+01
   9.7308730e-02   3.1510478e-02   2.1251936e-01   8.8190364e-03   7.9030185e+01   1.7378178e+01
   9.2879258e-02   3.4664002e-02   1.8736609e-01   8.0885766e-03   8.6345131e+01   1.6831151e+01
   8.7970358e-02   3.8008490e-02   1.6389299e-01   7.4044290e-03   9.2524747e+01   1.6248375e+01
   8.2743652e-02   4.1483904e-02   1.4244125e-01   6.7707500e-03   9.8101371e+01   1.5544334e+01
   7.7339298e-02   4.5004432e-02   1.2321370e-01   6.1869512e-03   1.0292685e+02   1.3289573e+01
   7.1890118e-02   4.8453956e-02   1.0627014e-01   5.6524938e-03   1.0609245e+02   1.0096686e+01
   6.6530478e-02   5.1694066e-02   9.1565154e-02   5.1696786e-03   1.0892846e+02   7.3208598e+00
   6.1368078e-02   5.4569942e-02   7.9012584e-02   4.7413116e-03   1.1099357e+02   4.5384335e+00
   5.6468410e-02   5.6889398e-02   6.8493886e-02   4.3685664e-03   1.1203532e+02   2.2986440e+00
   5.1871520e-02   5.8415578e-02   5.9843172e-02   4.0515596e-03   1.1263284e+02   1.4681441e+00
   4.7604044e-02   5.8906416e-02   5.2849666e-02   3.7886982e-03   1.1299899e+02   1.3024273e+00
   4.3667392e-02   5.8225150e-02   4.7302842e-02   3.5768048e-03   1.1310048e+02   9.5591202e-01
   4.0019122e-02   5.6445374e-02   4.3012804e-02   3.4126378e-03   1.1308159e+02   6.9825296e-01
   3.6583612e-02   5.3770834e-02   3.9784020e-02   3.2904256e-03   1.1327663e+02   7.6341051e-01
   3.3304756e-02   5.0422530e-02   3.7425892e-02   3.2019978e-03   1.1346591e+02   7.8590941e-01
   3.0172144e-02   4.6637968e-02   3.5769678e-02   3.1387258e-03   1.1384464e+02   7.7603464e-01
   2.7211678e-02   4.2643170e-02   3.4649082e-02   3.0924850e-03   1.1411091e+02   7.8023511e-01
   2.4472392e-02   3.8620174e-02   3.3904200e-02   3.0571006e-03   1.1424740e+02   7.8548750e-01
   2.1993598e-02   3.4710146e-02   3.3430246e-02   3.0263852e-03   1.1453398e+02   7.9246288e-01
   1.9795065e-02   3.1014994e-02   3.3180888e-02   2.9946914e-03   1.1465400e+02   7.7109023e-01
   1.7886516e-02   2.7604384e-02   3.3121250e-02   2.9610862e-03   1.1476098e+02   7.8317181e-01
   1.6265590e-02   2.4524482e-02   3.3213908e-02   2.9270632e-03   1.1488991e+02   7.8232754e-01
   1.4920343e-02   2.1802672e-02   3.3420248e-02   2.8930492e-03   1.1505925e+02   7.8227871e-01
   1.3834937e-02   1.9447829e-02   3.3703980e-02   2.8599990e-03   1.1509525e+02   7.8552689e-01
   1.2992138e-02   1.7457218e-02   3.4041820e-02   2.8290110e-03   1.1502108e+02   7.8137459e-01
   1.2365717e-02   1.5821473e-02   3.4416850e-02   2.8017718e-03   1.1501405e+02   7.9298644e-01
   1.1919613e-02   1.4523018e-02   3.4819880e-02   2.7823214e-03   1.1482475e+02   7.8667613e-01
   1.1616433e-02   1.3536443e-02   3.5259406e-02   2.7746032e-03   1.1455441e+02   7.9251299e-01
   1.1415248e-02   1.2832637e-02   3.5746978e-02   2.7810894e-03   1.1427358e+02   7.8859045e-01
   1.1265870e-02   1.2384131e-02   3.6280688e-02   2.8023248e-03   1.1392199e+02   7.6912136e-01
   1.1108263e-02   1.2161250e-02   3.6849030e-02   2.8374988e-03   1.1340475e+02   7.8261737e-01
   1.0885880e-02   1.2133444e-02   3.7444366e-02   2.8859468e-03   1.1286113e+02   7.7989089e-01
   1.0567484e-02   1.2276308e-02   3.8067548e-02   2.9471300e-03   1.1227071e+02   7.6862707e-01
   1.0158485e-02   1.2567277e-02   3.8712686e-02   3.0225954e-03   1.1143451e+02   7.9697009e-01
   9.6901008e-03   1.2976891e-02   3.9362794e-02   3.1150950e-03   1.1050281e+02   7.9926557e-01
   9.1958178e-03   1.3469810e-02   4.0011896e-02   3.2250584e-03   1.0932530e+02   7.7657280e-01
   8.7034294e-03   1.4014209e-02   4.0672390e-02   3.3503844e-03   1.0809799e+02   7.8829755e-01
   8.2340514e-03   1.4583818e-02   4.1354312e-02   3.4885588e-03   1.0681719e+02   7.8095986e-01
   7.8033394e-03   1.5161555e-02   4.2056656e-02   3.6373740e-03   1.0516502e+02   7.6705419e-01
   7.4293308e-03   1.5740229e-02   4.2785154e-02   3.7931542e-03   1.0331668e+02   7.9151563e-01
   7.1291334e-03   1.6314929e-02   4.3551490e-02   3.9502736e-03   1.0134964e+02   7.9843721e-01
   6.9135992e-03   1.6882260e-02   4.4353870e-02   4.1017710e-03   9.9456027e+01   7.8695323e-01
   6.7887016e-03   1.7441407e-02   4.5182114e-02   4.2405680e-03   9.7800598e+01   7.7423605e-01
   6.7582586e-03   1.8001450e-02   4.6031076e-02   4.3587208e-03   9.6061227e+01   7.8285869e-01
   6.8258560e-03   1.8577545e-02   4.6893838e-02   4.4492444e-03   9.3512563e+01   8.0818298e-01
   6.9913442e-03   1.9174623e-02   4.7748518e-02   4.5118164e-03   9.0784296e+01   7.9745031e-01
   7.2476932e-03   1.9788191e-02   4.8571194e-02   4.5496532e-03   8.8353353e+01   7.9272384e-01
   7.5795502e-03   2.0413238e-02   4.9346744e-02   4.5662556e-03   8.5559010e+01   7.8981096e-01
   7.9620654e-03   2.1050764e-02   5.0055110e-02   4.5668692e-03   8.2729053e+01   7.7793211e-01
   8.3671830e-03   2.1703382e-02   5.0672434e-02   4.5556202e-03   7.9688494e+01   7.7923531e-01
   8.7719308e-03   2.2368622e-02   5.1168884e-02   4.5329592e-03   7.6846578e+01   7.8786526e-01
   9.1597922e-03   2.3039072e-02   5.1511742e-02   4.4958074e-03   7.4453729e+01   7.9727126e-01
   9.5195030e-03   2.3706678e-02   5.1689450e-02   4.4411496e-03   7.1772042e+01   7.8951200e-01
   9.8486282e-03   2.4377846e-02   5.1701366e-02   4.3687420e-03   6.9230819e+01   7.9054203e-01
   1.0158064e-02   2.5076742e-02   5.1548574e-02   4.2785752e-03   6.6885006e+01   7.8655122e-01
   1.0463944e-02   2.5839686e-02   5.1256748e-02   4.1711014e-03   6.4750174e+01   7.8242124e-01
   1.0778219e-02   2.6711776e-02   5.0867318e-02   4.0491372e-03   6.2507931e+01   7.8913567e-01
   1.1110828e-02   2.7731044e-02   5.0413530e-02   3.9159202e-03   5.9917021e+01   7.9071889e-01
   1.1468444e-02   2.8924144e-02   4.9937180e-02   3.7749654e-03   5.7391272e+01   7.7511704e-01
   1.1853952e-02   3.0316626e-02   4.9501988e-02   3.6312910e-03   5.5131703e+01   7.5461801e-01
   1.2267565e-02   3.1927586e-02   4.9170418e-02   3.4895074e-03   5.3419394e+01   7.9874661e-01
   1.2704197e-02   3.3762780e-02   4.8993670e-02   3.3530354e-03   5.1526458e+01   7.9596948e-01
   1.3159700e-02   3.5821416e-02   4.9016490e-02   3.2246278e-03   4.9517056e+01   7.5479647e-01
   1.3630759e-02   3.8099484e-02   4.9275212e-02   3.1061146e-03   4.7381714e+01   7.8591916e-01
   1.4111846e-02   4.0577776e-02   4.9792920e-02   2.9982542e-03   4.5324956e+01   7.8578023e-01
   1.4595981e-02   4.3217972e-02   5.0571790e-02   2.9006892e-03   4.3817643e+01   7.7466403e-01
   1.5065762e-02   4.5981254e-02   5.1614918e-02   2.8128502e-03   4.2250630e+01   7.7586839e-01
   1.5495905e-02   4.8840000e-02   5.2943902e-02   2.7341960e-03   4.1146571e+01   7.7655306e-01
   1.5862249e-02   5.1782698e-02   5.4582060e-02   2.6641056e-03   3.9210378e+01   7.8530472e-01
   1.6144531e-02   5.4809360e-02   5.6574326e-02   2.6026718e-03   3.6590927e+01   7.6647995e-01
   1.6322873e-02   5.7908290e-02   5.9001350e-02   2.5500498e-03   3.4251173e+01   7.8435388e-01
   1.6373645e-02   6.1029610e-02   6.1942334e-02   2.5056474e-03   3.1103659e+01   7.9682602e-01
   1.6292212e-02   6.4081670e-02   6.5471222e-02   2.4693030e-03   2.8455407e+01   7.7116063e-01
   1.6101989e-02   6.6967894e-02   6.9684636e-02   2.4420502e-03   2.6462943e+01   7.7485294e-01
   1.5828197e-02   6.9620242e-02   7.4698210e-02   2.4248120e-03   2.4196723e+01   7.7443395e-01
   1.5485392e-02   7.2001518e-02   8.0615080e-02   2.4179000e-03   2.2107960e+01   7.7400798e-01
   1.5082531e-02   7.4058058e-02   8.7513480e-02   2.4214996e-03   2.0078220e+01   7.7791376e-01
   1.4629529e-02   7.5698446e-02   9.5476154e-02   2.4350398e-03   1.7190562e+01   7.7758539e-01
   1.4134583e-02   7.6810346e-02   1.0459756e-01   2.4568090e-03   1.5054496e+01   7.8147491e-01
   1.3604591e-02   7.7255498e-02   1.1494000e-01   2.4841328e-03   1.5026839e+01   7.7396254e-01
   1.3053198e-02   7.6978784e-02   1.2650296e-01   2.5132588e-03   1.5065000e+01   7.7340097e-01
   1.2498110e-02   7.6063544e-02   1.3923930e-01   2.5397940e-03   1.4330608e+01   7.6218243e-01
   1.1958629e-02   7.4602432e-02   1.5309713e-01   2.5605128e-03   1.3517129e+01   7.6147243e-01
   1.1451127e-02   7.2648354e-02   1.6798817e-01   2.5740994e-03   1.3638613e+01   7.8467307e-01
   1.0981817e-02   7.0242898e-02   1.8371794e-01   2.5797624e-03   1.3854964e+01   7.5115556e-01
   1.0550615e-02   6.7410894e-02   1.9998398e-01   2.5766158e-03   1.3619010e+01   7.4799262e-01
   1.0157902e-02   6.4181372e-02   2.1641114e-01   2.5635512e-03   1.3785715e+01   8.0272232e-01
   9.8039362e-03   6.0650130e-02   2.3258818e-01   2.5396948e-03   1.3790042e+01   7.6885844e-01
   9.4851300e-03   5.6965008e-02   2.4800482e-01   2.5059676e-03   1.3938775e+01   7.6209437e-01
   9.1966468e-03   5.3251890e-02   2.6199356e-01   2.4649850e-03   1.4170690e+01   7.8280484e-01
   8.9339478e-03   4.9604542e-02   2.7376694e-01   2.4197438e-03   1.4184629e+01   7.9323583e-01
   8.6898682e-03   4.6099598e-02   2.8257328e-01   2.3731790e-03   1.4281727e+01   8.0231853e-01
   8.4513442e-03   4.2795968e-02   2.8777380e-01   2.3277006e-03   1.4189549e+01   7.2190689e-01
   8.2024946e-03   3.9725296e-02   2.8871852e-01   2.2846664e-03   1.4649864e+01   8.0770596e-01
   7.9358234e-03   3.6898070e-02   2.8514042e-01   2.2442008e-03   1.5344098e+01   7.6657440e-01
   7.6533858e-03   3.4318792e-02   2.7743566e-01   2.2055832e-03   1.5427789e+01   7.3445184e-01
   7.3646718e-03   3.1972210e-02   2.6628268e-01   2.1684350e-03   1.5421333e+01   8.1475857e-01
   7.0835648e-03   2.9815112e-02   2.5252850e-01   2.1321470e-03   1.5466976e+01   7.0578196e-01
   6.8268426e-03   2.7799576e-02   2.3706684e-01   2.0951632e-03   1.5851894e+01   8.5550622e-01
   6.6217406e-03   2.5898852e-02   2.2063434e-01   2.0568072e-03   1.6326724e+01   6.7073676e-01
   6.5002262e-03   2.4099294e-02   2.0379962e-01   2.0176770e-03   1.6303112e+01   7.5660394e-01
   6.4920052e-03   2.2389092e-02   1.8699751e-01   1.9785328e-03   1.6302786e+01   6.5351040e-01
   6.6256084e-03   2.0758234e-02   1.7065387e-01   1.9398606e-03   1.6161080e+01   5.4592488e-01
   6.9243212e-03   1.9190806e-02   1.5517188e-01   1.9013337e-03   1.6185720e+01   7.7152355e-01
   7.4055250e-03   1.7672521e-02   1.4084888e-01   1.8619612e-03   1.6871314e+01   4.5895466e-01
   8.0824444e-03   1.6193654e-02   1.2789366e-01   1.8210728e-03   1.7098205e+01   8.6111418e+00
   8.9676494e-03   1.4756800e-02   1.1647839e-01   1.7790183e-03   1.7398874e+01   2.3301256e+01
   1.0080585e-02   1.3388265e-02   1.0676448e-01   1.7365539e-03   1.7718223e+01   3.5690929e+01
   1.1445901e-02   1.2117767e-02   9.8858358e-02   1.6943449e-03   1.7237147e+01   5.1153532e+01
   1.3081601e-02   1.0965282e-02   9.2795012e-02   1.6534934e-03   1.6995242e+01   6.5341120e+01
   1.4995565e-02   9.9423380e-03   8.8563336e-02   1.6149961e-03   1.6251718e+01   7.4470726e+01
   1.7191377e-02   9.0530358e-03   8.6126980e-02   1.5794442e-03   1.5586257e+01   8.3632516e+01
   1.9667285e-02   8.2970082e-03   8.5410438e-02   1.5478757e-03   1.5515585e+01   9.1732922e+01
   2.2407378e-02   7.6691908e-03   8.6283628e-02   1.5218305e-03   1.3691289e+01   9.8551725e+01
   2.5373874e-02   7.1625466e-03   8.8573680e-02   1.5027804e-03   1.1003163e+01   1.0394203e+02
   2.8510392e-02   6.7680122e-03   9.2049786e-02   1.4916143e-03   8.5625976e+00   1.0741494e+02
   3.1744104e-02   6.4734930e-03   9.6424330e-02   1.4885702e-03   6.8479863e+00   1.0975967e+02
   3.4979578e-02   6.2648868e-03   1.0136799e-01   1.4935074e-03   6.1751513e+00   1.1096997e+02
   3.8109168e-02   6.1260706e-03   1.0649952e-01   1.5058407e-03   4.4918808e+00   1.1135916e+02
   4.1018602e-02   6.0415798e-03   1.1138940e-01   1.5246104e-03   3.0937514e+00   1.1120799e+02
   4.3584720e-02   5.9979468e-03   1.1562848e-01   1.5490256e-03   2.8692323e+00   1.1069449e+02
   4.5702504e-02   5.9843758e-03   1.1885168e-01   1.5787652e-03   1.6787565e+00   1.0982068e+02
   4.7319056e-02   5.9932490e-03   1.2070746e-01   1.6135349e-03   7.7501316e-01   1.0909457e+02
   4.8441344e-02   6.0187670e-03   1.2099061e-01   1.6531833e-03   8.0298267e-01   1.0852582e+02
   4.9098840e-02   6.0558236e-03   1.1968342e-01   1.6983297e-03   7.4110377e-01   1.0783686e+02
   4.9328012e-02   6.0990992e-03   1.1684530e-01   1.7498867e-03   7.8885573e-01   1.0734294e+02
   4.9198458e-02   6.1442548e-03   1.1266729e-01   1.8087857e-03   7.9133183e-01   1.0688406e+02
   4.8781522e-02   6.1891372e-03   1.0745326e-01   1.8757748e-03   7.9835721e-01   1.0646837e+02
   4.8124602e-02   6.2336332e-03   1.0149474e-01   1.9506598e-03   8.3404094e-01   1.0590773e+02
   4.7262228e-02   6.2787368e-03   9.5086770e-02   2.0326664e-03   8.0614394e-01   1.0505596e+02
   4.6220576e-02   6.3246044e-03   8.8556498e-02   2.1212736e-03   8.1004950e-01   1.0423281e+02
   4.5042400e-02   6.3707420e-03   8.2213590e-02   2.2159974e-03   7.8562188e-01   1.0331140e+02
   4.3784496e-02   6.4161926e-03   7.6322810e-02   2.3157550e-03   7.9643911e-01   1.0237856e+02
   4.2494590e-02   6.4592498e-03   7.1118700e-02   2.4193914e-03   8.1480173e-01   1.0153270e+02
   4.1198790e-02   6.4992838e-03   6.6797758e-02   2.5257860e-03   8.0873908e-01   1.0065021e+02
   3.9900760e-02   6.5372002e-03   6.3515096e-02   2.6337814e-03   8.0853043e-01   9.9702584e+01
   3.8615882e-02   6.5750470e-03   6.1403336e-02   2.7439208e-03   8.0577634e-01   9.8461663e+01
   3.7386978e-02   6.6157292e-03   6.0566006e-02   2.8573188e-03   8.0560345e-01   9.7131931e+01
   3.6261144e-02   6.6610048e-03   6.1082658e-02   2.9732644e-03   8.1187670e-01   9.6039860e+01
   3.5271712e-02   6.7116928e-03   6.3035888e-02   3.0897316e-03   8.1202392e-01   9.4777241e+01
   3.4440750e-02   6.7684596e-03   6.6510438e-02   3.2034800e-03   8.0717602e-01   9.3274313e+01
   3.3792246e-02   6.8305230e-03   7.1572056e-02   3.3110058e-03   8.1914355e-01   9.1528031e+01
   3.3346420e-02   6.8962872e-03   7.8263526e-02   3.4094292e-03   8.2316717e-01   8.9567656e+01
   3.3096244e-02   6.9641044e-03   8.6629998e-02   3.4968402e-03   8.1245299e-01   8.7652377e+01
   3.3008038e-02   7.0322450e-03   9.6722494e-02   3.5726002e-03   7.9834781e-01   8.5547103e+01
   3.3044534e-02   7.0994384e-03   1.0856065e-01   3.6361380e-03   8.0204680e-01   8.3352992e+01
   3.3177932e-02   7.1639364e-03   1.2210550e-01   3.6895804e-03   8.0642449e-01   8.0753727e+01
   3.3394138e-02   7.2228822e-03   1.3727184e-01   3.7375688e-03   8.1348337e-01   7.8123854e+01
   3.3675830e-02   7.2745662e-03   1.5396666e-01   3.7825438e-03   8.3244259e-01   7.5859054e+01
   3.3985632e-02   7.3184780e-03   1.7205703e-01   3.8245480e-03   8.4302252e-01   7.3410697e+01
   3.4294654e-02   7.3531776e-03   1.9130126e-01   3.8613550e-03   8.6061187e-01   7.1015614e+01
   3.4600364e-02   7.3786652e-03   2.1133310e-01   3.8894432e-03   8.6537707e-01   6.8132964e+01
   3.4918076e-02   7.3978774e-03   2.3170200e-01   3.9054306e-03   9.0263626e-01   6.5281818e+01
   3.5264274e-02   7.4140438e-03   2.5191816e-01   3.9054842e-03   8.9184840e-01   6.2867005e+01
   3.5625922e-02   7.4282638e-03   2.7136916e-01   3.8856574e-03   9.3277100e-01   5.9769686e+01
   3.5967452e-02   7.4383534e-03   2.8925552e-01   3.8405234e-03   1.1555726e+00   5.6546964e+01
   3.6250662e-02   7.4402386e-03   3.0462000e-01   3.7632750e-03   1.2186744e+00   5.3655912e+01
   3.6433536e-02   7.4313214e-03   3.1652492e-01   3.6495164e-03   1.2291559e+00   5.0827146e+01
   3.6480264e-02   7.4119898e-03   3.2413332e-01   3.4991098e-03   1.2528449e+00   4.8140631e+01
   3.6357382e-02   7.3842028e-03   3.2660778e-01   3.3171194e-03   1.2286276e+00   4.6320951e+01
   3.6038016e-02   7.3504346e-03   3.2364948e-01   3.1127322e-03   1.2425309e+00   4.4536202e+01
   3.5537306e-02   7.3113872e-03   3.1576768e-01   2.8967860e-03   1.2166448e+00   4.1754248e+01
   3.4905958e-02   7.2658118e-03   3.0373834e-01   2.6814792e-03   1.3284576e+00   3.9939956e+01
   3.4198616e-02   7.2140606e-03   2.8848170e-01   2.4783758e-03   1.3418485e+00   3.8259565e+01
   3.3466096e-02   7.1566674e-03   2.7099610e-01   2.2972940e-03   1.2644766e+00   3.5516391e+01
   3.2752882e-02   7.0930698e-03   2.5211574e-01   2.1469476e-03   1.3622469e+00   3.2783271e+01
   3.2091468e-02   7.0236276e-03   2.3249914e-01   2.0347342e-03   1.4054017e+00   2.9357169e+01
   3.1509520e-02   6.9517140e-03   2.1270334e-01   1.9667505e-03   1.3790377e+00   2.5861155e+01
   3.1049746e-02   6.8846632e-03   1.9324220e-01   1.9480710e-03   1.3774528e+00   2.3483361e+01
   3.0756860e-02   6.8291858e-03   1.7452458e-01   1.9849739e-03   1.3959418e+00   2.1435607e+01
   3.0653238e-02   6.7899404e-03   1.5680293e-01   2.0852024e-03   1.3889771e+00   1.8940993e+01
   3.0738086e-02   6.7731282e-03   1.4022299e-01   2.2581020e-03   1.5184574e+00   1.6372647e+01
   3.0986470e-02   6.7848814e-03   1.2488593e-01   2.5174048e-03   1.7278888e+00   1.4212787e+01
   3.1364726e-02   6.8292482e-03   1.1087098e-01   2.8798628e-03   1.7442793e+00   1.2430403e+01
   3.1849294e-02   6.9117090e-03   9.8195232e-02   3.3626836e-03   1.7798703e+00   1.0658800e+01
   3.2414482e-02   7.0408388e-03   8.6809184e-02   3.9815044e-03   1.8519806e+00   9.2691074e+00
   3.3023054e-02   7.2245710e-03   7.6646252e-02   4.7483074e-03   1.8117204e+00   8.7835596e+00
   3.3627006e-02   7.4680742e-03   6.7655988e-02   5.6710204e-03   1.7960279e+00   8.0178162e+00
   3.4160196e-02   7.7751864e-03   5.9792208e-02   6.7531260e-03   1.7793794e+00   6.9712109e+00
   3.4553560e-02   8.1506746e-03   5.2988676e-02   7.9938808e-03   1.8112025e+00   6.4922507e+00
   3.4763206e-02   8.5998038e-03   4.7179912e-02   9.3876436e-03   1.7926420e+00   6.1560452e+00
   3.4763380e-02   9.1246758e-03   4.2326726e-02   1.0922826e-02   1.5534028e+00   5.7472527e+00
   3.4530018e-02   9.7233592e-03   3.8411640e-02   1.2578875e-02   1.5108247e+00   5.0552596e+00
   3.4054650e-02   1.0389382e-02   3.5423358e-02   1.4325324e-02   1.5010926e+00   4.4084381e+00
   3.3361086e-02   1.1110466e-02   3.3348666e-02   1.6128716e-02   1.3371648e+00   4.4183946e+00
   3.2499228e-02   1.1869743e-02   3.2187340e-02   1.7959087e-02   1.3750457e+00   4.5475166e+00
   3.1537892e-02   1.2646152e-02   3.1960732e-02   1.9786813e-02   1.3440320e+00   4.3043510e+00
   3.0563398e-02   1.3413088e-02   3.2705008e-02   2.1570674e-02   1.1254711e+00   3.9627018e+00
   2.9657512e-02   1.4136597e-02   3.4467160e-02   2.3270184e-02   9.2790179e-01   3.5825437e+00
   2.8887844e-02   1.4780333e-02   3.7296820e-02   2.4859434e-02   8.0253731e-01   3.2347586e+00
   2.8324270e-02   1.5315839e-02   4.1240250e-02   2.6310978e-02   8.0199719e-01   3.1802409e+00
   2.8031130e-02   1.5733443e-02   4.6345668e-02   2.7605636e-02   8.0376817e-01   3.2341588e+00
   2.8057800e-02   1.6043460e-02   5.2676784e-02   2.8730296e-02   7.7741507e-01   3.2354664e+00
   2.8437676e-02   1.6259098e-02   6.0322300e-02   2.9654478e-02   8.0145009e-01   3.2446207e+00
   2.9190702e-02   1.6394396e-02   6.9373386e-02   3.0341038e-02   7.9776083e-01   3.1842999e+00
   3.0338082e-02   1.6471953e-02   7.9905286e-02   3.0756436e-02   8.1173303e-01   2.9850492e+00
   3.1892142e-02   1.6512975e-02   9.2007474e-02   3.0884354e-02   8.0800898e-01   2.9065169e+00
   3.3839930e-02   1.6526985e-02   1.0578997e-01   3.0723224e-02   7.8526021e-01   3.0232064e+00
   3.6152518e-02   1.6517757e-02   1.2134834e-01   3.0269060e-02   8.1777856e-01   2.8588633e+00
   3.8777864e-02   1.6498472e-02   1.3873760e-01   2.9522408e-02   7.6782510e-01   2.6877703e+00
   4.1636340e-02   1.6483009e-02   1.5797923e-01   2.8503330e-02   8.1116081e-01   2.8257064e+00
   4.4682420e-02   1.6479802e-02   1.7907577e-01   2.7267190e-02   7.9848589e-01   2.7720889e+00
   4.7927988e-02   1.6508775e-02   2.0194386e-01   2.5884220e-02   7.6387688e-01   2.7531035e+00
   5.1391348e-02   1.6593598e-02   2.2634720e-01   2.4412266e-02   8.2922634e-01   2.9957528e+00
   5.5060998e-02   1.6745621e-02   2.5188712e-01   2.2898400e-02   7.4334367e-01   3.1470584e+00
   5.8880742e-02   1.6963178e-02   2.7803736e-01   2.1377406e-02   8.4046589e-01   3.1486788e+00
   6.2774354e-02   1.7237319e-02   3.0416600e-01   1.9875184e-02   7.5206105e-01   3.3420787e+00
   6.6660624e-02   1.7561997e-02   3.2944388e-01   1.8414517e-02   7.9914783e-01   3.7026417e+00
   7.0467282e-02   1.7932962e-02   3.5278480e-01   1.7021735e-02   8.2275782e-01   3.7399324e+00
   7.4140506e-02   1.8345548e-02   3.7286548e-01   1.5726297e-02   6.4503123e-01   3.7503379e+00
   7.7580910e-02   1.8798437e-02   3.8838678e-01   1.4551492e-02   8.4507934e-01   3.9560466e+00
   8.0661946e-02   1.9286047e-02   3.9817342e-01   1.3512573e-02   9.2193650e-01   4.2120699e+00
   8.3306476e-02   1.9796484e-02   4.0108436e-01   1.2612987e-02   1.7074725e+00   4.3743006e+00
   8.5451210e-02   2.0315606e-02   3.9667246e-01   1.1846691e-02   9.1499270e-01   4.4416515e+00
   8.7030546e-02   2.0822124e-02   3.8547282e-01   1.1205782e-02   4.7877656e+00   4.5956280e+00
   8.8019006e-02   2.1298800e-02   3.6854456e-01   1.0677819e-02   2.0473507e+01   4.4597082e+00
   8.8421434e-02   2.1747218e-02   3.4727794e-01   1.0245723e-02   3.9201650e+01   4.3921690e+00
   8.8264178e-02   2.2180074e-02   3.2303042e-01   9.8919198e-03   5.8554211e+01   4.4385102e+00
   8.7597352e-02   2.2609026e-02   2.9690958e-01   9.5961770e-03   7.4954573e+01   3.9776109e+00
   8.6434962e-02   2.3038500e-02   2.6992144e-01   9.3380146e-03   8.4096152e+01   3.5272454e+00
   8.4739956e-02   2.3464290e-02   2.4298830e-01   9.1038446e-03   9.1713519e+01   3.1477396e+00
   8.2523276e-02   2.3875024e-02   2.1687496e-01   8.8848190e-03   9.8868236e+01   2.6468697e+00
   7.9855132e-02   2.4262852e-02   1.9212642e-01   8.6702162e-03   1.0492250e+02   2.2083878e+00
   7.6801494e-02   2.4630816e-02   1.6909551e-01   8.4476848e-03   1.0969236e+02   1.8404495e+00
   7.3420486e-02   2.4972498e-02   1.4799607e-01   8.2099926e-03   1.1316581e+02   1.6474156e+00
   6.9775818e-02   2.5257796e-02   1.2895144e-01   7.9567572e-03   1.1569470e+02   1.7307867e+00
   6.5996900e-02   2.5462072e-02   1.1200030e-01   7.6884652e-03   1.1705515e+02   1.6286565e+00
   6.2265300e-02   2.5581376e-02   9.7083122e-02   7.4061938e-03   1.1786181e+02   1.0266653e+00
   5.8715214e-02   2.5606404e-02   8.4101604e-02   7.1151662e-03   1.1811461e+02   7.3376778e-01
   5.5433800e-02   2.5514008e-02   7.2956020e-02   6.8225728e-03   1.1821378e+02   7.9722957e-01
   5.2470004e-02   2.5284176e-02   6.3536148e-02   6.5343368e-03   1.1811298e+02   7.5214048e-01
   4.9826046e-02   2.4918898e-02   5.5712118e-02   6.2526530e-03   1.1779084e+02   7.6594522e-01
   4.7472944e-02   2.4445154e-02   4.9341004e-02   5.9754248e-03   1.1751001e+02   7.8975951e-01
   4.5347232e-02   2.3908992e-02   4.4269166e-02   5.7004836e-03   1.1711801e+02   7.5970671e-01
   4.3385302e-02   2.3363210e-02   4.0329408e-02   5.4284050e-03   1.1695866e+02   7.5731906e-01
   4.1555142e-02   2.2848418e-02   3.7358460e-02   5.1613008e-03   1.1680225e+02   7.8670738e-01
   3.9852424e-02   2.2392712e-02   3.5201286e-02   4.9039544e-03   1.1650522e+02   7.8011687e-01
   3.8309118e-02   2.2009716e-02   3.3700826e-02   4.6630728e-03   1.1625066e+02   7.8073937e-01
   3.6975708e-02   2.1699890e-02   3.2702136e-02   4.4434768e-03   1.1595294e+02   7.8214572e-01
   3.5884344e-02   2.1459284e-02   3.2073344e-02   4.2481988e-03   1.1549274e+02   7.5156439e-01
   3.5042992e-02   2.1275504e-02   3.1711778e-02   4.0785940e-03   1.1484749e+02   7.7940638e-01
   3.4438696e-02   2.1126424e-02   3.1529934e-02   3.9338684e-03   1.1422996e+02   7.8366685e-01
   3.4033706e-02   2.0977484e-02   3.1463228e-02   3.8129810e-03   1.1354766e+02   7.8775873e-01
   3.3759678e-02   2.0799128e-02   3.1472598e-02   3.7164146e-03   1.1290936e+02   7.9783932e-01
   3.3528544e-02   2.0591598e-02   3.1525572e-02   3.6441222e-03   1.1228608e+02   7.7740315e-01
   3.3297260e-02   2.0375890e-02   3.1600766e-02   3.5943872e-03   1.1117882e+02   7.9012193e-01
   3.3083546e-02   2.0180904e-02   3.1695590e-02   3.5663008e-03   1.0994228e+02   7.7911102e-01
   3.2914026e-02   2.0033158e-02   3.1809118e-02   3.5578844e-03   1.0891996e+02   7.7777242e-01
   3.2818076e-02   1.9951883e-02   3.1937052e-02   3.5647632e-03   1.0786890e+02   7.9130818e-01
   3.2818310e-02   1.9950971e-02   3.2084196e-02   3.5835262e-03   1.0682394e+02   7.8460750e-01
   3.2917022e-02   2.0035818e-02   3.2261240e-02   3.6121738e-03   1.0566749e+02   7.6793711e-01
   3.3100442e-02   2.0207246e-02   3.2479296e-02   3.6490260e-03   1.0427411e+02   7.7680644e-01
   3.3328772e-02   2.0462862e-02   3.2750048e-02   3.6929666e-03   1.0268093e+02   8.2073878e-01
   3.3554456e-02   2.0792946e-02   3.3080456e-02   3.7432114e-03   1.0091809e+02   8.0447952e-01
   3.3751762e-02   2.1177298e-02   3.3471928e-02   3.7985800e-03   9.8906352e+01   7.8304197e-01
   3.3929756e-02   2.1582056e-02   3.3919028e-02   3.8577662e-03   9.6873850e+01   7.7672669e-01
   3.4122416e-02   2.1962504e-02   3.4414260e-02   3.9200192e-03   9.4756316e+01   7.7094608e-01
   3.4360032e-02   2.2275552e-02   3.4956986e-02   3.9837564e-03   9.2192027e+01   8.0350786e-01
   3.4683544e-02   2.2490286e-02   3.5545890e-02   4.0458472e-03   8.9590173e+01   7.8999839e-01
   3.5148120e-02   2.2586286e-02   3.6172060e-02   4.1024900e-03   8.6541330e+01   7.7612479e-01
   3.5793940e-02   2.2549740e-02   3.6826132e-02   4.1493254e-03   8.3122923e+01   8.0043166e-01
   3.6639682e-02   2.2369624e-02   3.7504280e-02   4.1829272e-03   7.9817035e+01   8.1829644e-01
   3.7670412e-02   2.2045006e-02   3.8205534e-02   4.2012114e-03   7.6527123e+01   8.2036295e-01
   3.8832738e-02   2.1596328e-02   3.8926542e-02   4.2012696e-03   7.3291719e+01   7.7881678e-01
   4.0037922e-02   2.1054536e-02   3.9657000e-02   4.1788954e-03   6.9862263e+01   7.6814252e-01
   4.1170510e-02   2.0454262e-02   4.0376902e-02   4.1312290e-03   6.6867345e+01   7.6977380e-01
   4.2102246e-02   1.9833165e-02   4.1056378e-02   4.0599054e-03   6.3707791e+01   7.7239618e-01
   4.2717754e-02   1.9222099e-02   4.1660608e-02   3.9704936e-03   6.0647362e+01   8.0589427e-01
   4.2930506e-02   1.8646148e-02   4.2147852e-02   3.8702016e-03   5.8206659e+01   7.8018914e-01
   4.2660822e-02   1.8127351e-02   4.2468792e-02   3.7660740e-03   5.4883222e+01   7.6674967e-01
   4.1874184e-02   1.7680350e-02   4.2591094e-02   3.6638436e-03   5.1367308e+01   7.7140291e-01
   4.0591592e-02   1.7309286e-02   4.2505280e-02   3.5676378e-03   4.7858459e+01   7.6567818e-01
   3.8853380e-02   1.7015013e-02   4.2219500e-02   3.4798996e-03   4.4215796e+01   7.9561409e-01
   3.6741160e-02   1.6798664e-02   4.1767722e-02   3.4018274e-03   4.0823949e+01   7.9210061e-01
   3.4354582e-02   1.6651030e-02   4.1186254e-02   3.3328864e-03   3.8563092e+01   7.9981849e-01
   3.1792078e-02   1.6556859e-02   4.0500372e-02   3.2708240e-03   3.6161941e+01   8.0140527e-01
   2.9161198e-02   1.6511061e-02   3.9743570e-02   3.2129424e-03   3.1634453e+01   7.8224290e-01
   2.6556880e-02   1.6529453e-02   3.8956980e-02   3.1567230e-03   2.8040395e+01   7.9108280e-01
   2.4050518e-02   1.6642155e-02   3.8179830e-02   3.0997552e-03   2.5150428e+01   7.8580013e-01
   2.1686922e-02   1.6875340e-02   3.7450072e-02   3.0403522e-03   2.1993116e+01   7.9863286e-01
   1.9490403e-02   1.7244844e-02   3.6802450e-02   2.9780910e-03   1.9559930e+01   7.9652571e-01
   1.7478788e-02   1.7757876e-02   3.6263526e-02   2.9123648e-03   1.6912547e+01   7.9182814e-01
   1.5668975e-02   1.8418657e-02   3.5850058e-02   2.8435078e-03   1.4706593e+01   8.1203830e-01
   1.4068280e-02   1.9230616e-02   3.5568758e-02   2.7747390e-03   1.3245996e+01   7.8827281e-01
   1.2665861e-02   2.0190674e-02   3.5415430e-02   2.7106392e-03   1.2557282e+01   7.7043784e-01
   1.1448961e-02   2.1285266e-02   3.5379948e-02   2.6554184e-03   1.1357026e+01   7.7617808e-01
   1.0421522e-02   2.2490064e-02   3.5454704e-02   2.6112754e-03   9.5886250e+00   7.8110768e-01
   9.5967842e-03   2.3776232e-02   3.5635152e-02   2.5784024e-03   8.3342244e+00   7.9996755e-01
   8.9830858e-03   2.5120128e-02   3.5918396e-02   2.5555536e-03   7.3039007e+00   7.8895975e-01
   8.5826298e-03   2.6503458e-02   3.6306928e-02   2.5402914e-03   7.2262471e+00   7.6743899e-01
   8.3928278e-03   2.7909564e-02   3.6807266e-02   2.5306024e-03   6.5192853e+00   7.9384694e-01
   8.4067494e-03   2.9327268e-02   3.7420274e-02   2.5250628e-03   5.3873141e+00   7.9500102e-01
   8.6122050e-03   3.0754224e-02   3.8138444e-02   2.5233698e-03   5.1096254e+00   7.7848268e-01
   8.9931362e-03   3.2196756e-02   3.8955174e-02   2.5256532e-03   4.2575346e+00   7.9009928e-01
   9.5317066e-03   3.3658254e-02   3.9872200e-02   2.5310652e-03   3.3777720e+00   7.9908296e-01
   1.0205031e-02   3.5125050e-02   4.0896050e-02   2.5398426e-03   3.1399796e+00   7.9936053e-01
   1.0991950e-02   3.6569642e-02   4.2026214e-02   2.5530512e-03   2.9215662e+00   7.8645590e-01
   1.1880270e-02   3.7949712e-02   4.3258004e-02   2.5714112e-03   2.8637949e+00   7.8988412e-01
   1.2857628e-02   3.9210602e-02   4.4603038e-02   2.5960800e-03   2.8822683e+00   7.9443175e-01
   1.3901549e-02   4.0288790e-02   4.6088542e-02   2.6280638e-03   2.7401074e+00   7.9203508e-01
   1.4983150e-02   4.1101800e-02   4.7737752e-02   2.6680300e-03   2.8152214e+00   7.8662154e-01
   1.6070570e-02   4.1573720e-02   4.9562388e-02   2.7156194e-03   2.9426324e+00   7.7464831e-01
   1.7122799e-02   4.1691956e-02   5.1567310e-02   2.7681376e-03   2.9338224e+00   7.8298195e-01
   1.8095422e-02   4.1516220e-02   5.3754608e-02   2.8226848e-03   2.9824725e+00   7.7319839e-01
   1.8942953e-02   4.1122950e-02   5.6116246e-02   2.8775562e-03   2.9605417e+00   7.6280369e-01
   1.9615678e-02   4.0572832e-02   5.8619280e-02   2.9308768e-03   2.9403415e+00   7.7278562e-01
   2.0078722e-02   3.9912942e-02   6.1203034e-02   2.9812092e-03   2.9828221e+00   7.7292148e-01
   2.0313320e-02   3.9173662e-02   6.3806856e-02   3.0277002e-03   2.9506465e+00   7.5324948e-01
   2.0306314e-02   3.8373226e-02   6.6383528e-02   3.0683614e-03   2.9087173e+00   7.7749356e-01
   2.0065846e-02   3.7515322e-02   6.8868212e-02   3.0992408e-03   2.9216810e+00   7.7966468e-01
   1.9624279e-02   3.6596938e-02   7.1170844e-02   3.1166570e-03   2.8751716e+00   7.5153336e-01
   1.9019644e-02   3.5608502e-02   7.3204794e-02   3.1200082e-03   2.8513222e+00   8.0704238e-01
   1.8276169e-02   3.4526312e-02   7.4909730e-02   3.1105850e-03   2.8816238e+00   7.6966281e-01
   1.7399439e-02   3.3333042e-02   7.6228384e-02   3.0897214e-03   2.9071105e+00   7.9391321e-01
   1.6399306e-02   3.2007934e-02   7.7073914e-02   3.0576844e-03   3.1704571e+00   7.8701787e-01
   1.5304674e-02   3.0538638e-02   7.7384046e-02   3.0142438e-03   3.4539850e+00   7.4308301e-01
   1.4157607e-02   2.8963946e-02   7.7159362e-02   2.9602936e-03   3.5880715e+00   8.1709809e-01
   1.3003715e-02   2.7336528e-02   7.6404430e-02   2.8967438e-03   3.6622612e+00   7.4566065e-01
   1.1884383e-02   2.5684238e-02   7.5111976e-02   2.8252062e-03   3.9223719e+00   8.1983552e-01
   1.0840921e-02   2.4028302e-02   7.3307734e-02   2.7486622e-03   4.6695644e+00   7.1745440e-01
   9.9128226e-03   2.2392660e-02   7.1057400e-02   2.6698134e-03   5.1052108e+00   7.5754354e-01
   9.1348254e-03   2.0796988e-02   6.8459810e-02   2.5910624e-03   5.0111471e+00   6.9139166e-01
   8.5417186e-03   1.9251130e-02   6.5649752e-02   2.5140580e-03   4.8983660e+00   6.6116452e-01
   8.1644378e-03   1.7761593e-02   6.2765356e-02   2.4401558e-03   4.8571330e+00   7.5822296e-01
   8.0276700e-03   1.6339648e-02   5.9912362e-02   2.3712910e-03   4.9161981e+00   1.6769911e+00
   8.1506480e-03   1.4998787e-02   5.7158436e-02   2.3083596e-03   4.9022159e+00   1.1789933e+01
   8.5494396e-03   1.3753330e-02   5.4526358e-02   2.2507508e-03   4.9518436e+00   2.6104795e+01
   9.2394460e-03   1.2620399e-02   5.2010060e-02   2.1985642e-03   5.1188729e+00   3.6678184e+01
   1.0229986e-02   1.1615812e-02   4.9617966e-02   2.1535384e-03   4.9316958e+00   5.2980939e+01
   1.1520230e-02   1.0748216e-02   4.7371500e-02   2.1170670e-03   4.5641349e+00   6.8383134e+01
   1.3101258e-02   1.0019180e-02   4.5283806e-02   2.0891634e-03   4.2901236e+00   7.5999659e+01
   1.4959580e-02   9.4251822e-03   4.3374746e-02   2.0695086e-03   3.5625463e+00   8.3688325e+01
   1.7077230e-02   8.9584074e-03   4.1675460e-02   2.0585758e-03   2.9690754e+00   9.0721862e+01
   1.9423019e-02   8.6074652e-03   4.0216564e-02   2.0570354e-03   2.8366511e+00   9.7003170e+01
   2.1949670e-02   8.3598358e-03   3.9031206e-02   2.0642944e-03   2.0483261e+00   1.0259597e+02
   2.4599578e-02   8.2032886e-03   3.8154774e-02   2.0785002e-03   1.1275567e+00   1.0593237e+02
   2.7301936e-02   8.1240434e-03   3.7614186e-02   2.0969890e-03   8.2629737e-01   1.0827102e+02
   2.9972268e-02   8.1069678e-03   3.7424920e-02   2.1177318e-03   7.7407035e-01   1.0947486e+02
   3.2507264e-02   8.1361958e-03   3.7594258e-02   2.1407248e-03   7.9712577e-01   1.1030029e+02
   3.4803516e-02   8.1931242e-03   3.8117186e-02   2.1671454e-03   7.8239832e-01   1.1075619e+02
   3.6806886e-02   8.2612446e-03   3.8976452e-02   2.1980180e-03   7.7495553e-01   1.1063853e+02
   3.8513150e-02   8.3333304e-03   4.0146016e-02   2.2332554e-03   7.9562655e-01   1.1060116e+02
   3.9941936e-02   8.4084066e-03   4.1586856e-02   2.2721842e-03   7.8608648e-01   1.1040354e+02
   4.1110084e-02   8.4870130e-03   4.3242482e-02   2.3147778e-03   7.9029587e-01   1.1011684e+02
   4.2020182e-02   8.5705578e-03   4.5036152e-02   2.3619002e-03   8.1579648e-01   1.0991240e+02
   4.2693054e-02   8.6615338e-03   4.6871280e-02   2.4147584e-03   8.0705491e-01   1.0976351e+02
   4.3172750e-02   8.7636284e-03   4.8627400e-02   2.4746930e-03   7.8588510e-01   1.0957726e+02
   4.3504420e-02   8.8789026e-03   5.0176132e-02   2.5441872e-03   8.1100015e-01   1.0925157e+02
   4.3728882e-02   9.0053054e-03   5.1409360e-02   2.6268850e-03   8.2459409e-01   1.0870288e+02
   4.3867310e-02   9.1371764e-03   5.2239544e-02   2.7261878e-03   8.1098866e-01   1.0822284e+02
   4.3912808e-02   9.2683652e-03   5.2631802e-02   2.8443336e-03   8.0535065e-01   1.0791985e+02
   4.3859586e-02   9.3963996e-03   5.2638798e-02   2.9838932e-03   8.1797737e-01   1.0747498e+02
   4.3712640e-02   9.5206052e-03   5.2367324e-02   3.1486376e-03   8.2288273e-01   1.0706460e+02
   4.3483220e-02   9.6394968e-03   5.1941958e-02   3.3412242e-03   8.0636567e-01   1.0660285e+02
   4.3202332e-02   9.7525660e-03   5.1483778e-02   3.5613494e-03   7.9077040e-01   1.0594529e+02
   4.2885252e-02   9.8613490e-03   5.1098820e-02   3.8055022e-03   7.8103971e-01   1.0531563e+02
   4.2525642e-02   9.9688238e-03   5.0893740e-02   4.0704814e-03   7.9969788e-01   1.0468311e+02
   4.2144328e-02   1.0076657e-02   5.0978058e-02   4.3545336e-03   8.0995495e-01   1.0401420e+02
   4.1779776e-02   1.0182977e-02   5.1449176e-02   4.6541982e-03   8.0171454e-01   1.0326370e+02
   4.1467812e-02   1.0281114e-02   5.2399848e-02   4.9639366e-03   8.1189972e-01   1.0236575e+02
   4.1242710e-02   1.0361327e-02   5.3928692e-02   5.2746394e-03   8.2208023e-01   1.0126448e+02
   4.1129992e-02   1.0412615e-02   5.6123110e-02   5.5758766e-03   8.1952976e-01   1.0008257e+02
   4.1128286e-02   1.0421385e-02   5.9050840e-02   5.8601222e-03   7.9156003e-01   9.8611989e+01
   4.1206616e-02   1.0378784e-02   6.2777794e-02   6.1230038e-03   8.0393788e-01   9.6773715e+01
   4.1321322e-02   1.0285462e-02   6.7380950e-02   6.3635812e-03   8.1816206e-01   9.4965754e+01
   4.1418472e-02   1.0145920e-02   7.2933408e-02   6.5791162e-03   8.0478469e-01   9.2794933e+01
   4.1454518e-02   9.9679562e-03   7.9484916e-02   6.7625928e-03   8.2988899e-01   9.0475107e+01
   4.1403886e-02   9.7623226e-03   8.7087594e-02   6.9045992e-03   8.1079675e-01   8.8389929e+01
   4.1241708e-02   9.5387506e-03   9.5810876e-02   6.9925612e-03   7.9650960e-01   8.6184835e+01
   4.0956538e-02   9.3047356e-03   1.0570091e-01   7.0179770e-03   8.2253453e-01   8.4078197e+01
   4.0564590e-02   9.0682368e-03   1.1674578e-01   6.9763002e-03   8.0418420e-01   8.1814856e+01
   4.0109490e-02   8.8401390e-03   1.2888863e-01   6.8589608e-03   7.8747656e-01   7.9221535e+01
   3.9642350e-02   8.6327514e-03   1.4206688e-01   6.6625650e-03   7.9800353e-01   7.6795858e+01
   3.9198036e-02   8.4564410e-03   1.5618742e-01   6.3942250e-03   8.2350371e-01   7.4816229e+01
   3.8790050e-02   8.3168772e-03   1.7106601e-01   6.0667604e-03   8.2153733e-01   7.3020484e+01
   3.8429176e-02   8.2175996e-03   1.8641281e-01   5.6990218e-03   7.9239976e-01   7.1053753e+01
   3.8132724e-02   8.1617416e-03   2.0187872e-01   5.3099070e-03   7.8663602e-01   6.9250786e+01
   3.7893746e-02   8.1492924e-03   2.1708632e-01   4.9127614e-03   7.8283527e-01   6.6847212e+01
   3.7694562e-02   8.1768936e-03   2.3155176e-01   4.5172592e-03   7.9800950e-01   6.4111332e+01
   3.7535766e-02   8.2378912e-03   2.4463442e-01   4.1293092e-03   8.0863869e-01   6.2179028e+01
   3.7402590e-02   8.3240452e-03   2.5557658e-01   3.7534426e-03   8.0501829e-01   5.9896871e+01
   3.7255572e-02   8.4285456e-03   2.6367440e-01   3.3976994e-03   7.9587602e-01   5.7802196e+01
   3.7061110e-02   8.5465918e-03   2.6830800e-01   3.0712824e-03   7.7782901e-01   5.5682195e+01
   3.6782100e-02   8.6746572e-03   2.6888096e-01   2.7825952e-03   7.9918071e-01   5.2741135e+01
   3.6375980e-02   8.8103780e-03   2.6525802e-01   2.5420734e-03   8.1557977e-01   5.0816448e+01
   3.5833024e-02   8.9556124e-03   2.5786930e-01   2.3607112e-03   8.0645522e-01   4.9142011e+01
   3.5158380e-02   9.1165614e-03   2.4730862e-01   2.2484842e-03   8.1386890e-01   4.7146097e+01
   3.4341642e-02   9.2981016e-03   2.3429116e-01   2.2144112e-03   8.2437618e-01   4.5776687e+01
   3.3383462e-02   9.5013050e-03   2.1958224e-01   2.2659580e-03   8.1650006e-01   4.4533553e+01
   3.2299548e-02   9.7277598e-03   2.0382260e-01   2.4097554e-03   8.1067338e-01   4.3166612e+01
   3.1109144e-02   9.9790016e-03   1.8751607e-01   2.6510662e-03   8.1539328e-01   4.1597709e+01
   2.9841960e-02   1.0251064e-02   1.7108558e-01   2.9940058e-03   7.9964498e-01   3.9837661e+01
   2.8532010e-02   1.0537895e-02   1.5491915e-01   3.4435826e-03   8.0013053e-01   3.8351141e+01
   2.7211738e-02   1.0833876e-02   1.3932970e-01   4.0056616e-03   8.1529222e-01   3.7258311e+01
   2.5916798e-02   1.1129399e-02   1.2452163e-01   4.6855800e-03   7.9630363e-01   3.5956154e+01
   2.4680510e-02   1.1410383e-02   1.1061866e-01   5.4871016e-03   8.0590454e-01   3.4329803e+01
   2.3518464e-02   1.1662339e-02   9.7720666e-02   6.4118726e-03   7.9187317e-01   3.2725519e+01
   2.2428140e-02   1.1870156e-02   8.5924884e-02   7.4579096e-03   7.7064682e-01   3.0947365e+01
   2.1397508e-02   1.2016348e-02   7.5293094e-02   8.6166986e-03   8.2043274e-01   2.9332695e+01
   2.0418146e-02   1.2090083e-02   6.5839020e-02   9.8726314e-03   8.0815735e-01   2.8413764e+01
   1.9511038e-02   1.2093195e-02   5.7562928e-02   1.1201252e-02   7.8385293e-01   2.7353572e+01
   1.8726251e-02   1.2037103e-02   5.0493736e-02   1.2568943e-02   8.0277361e-01   2.5741294e+01
   1.8121273e-02   1.1938057e-02   4.4679688e-02   1.3936885e-02   8.1466431e-01   2.4059789e+01
   1.7748013e-02   1.1811985e-02   4.0158266e-02   1.5259250e-02   8.1186521e-01   2.2667664e+01
   1.7644161e-02   1.1674472e-02   3.6960934e-02   1.6479910e-02   7.9214193e-01   2.1364162e+01
   1.7829416e-02   1.1536433e-02   3.5131614e-02   1.7535148e-02   8.0409432e-01   1.9787902e+01
   1.8302925e-02   1.1401102e-02   3.4727180e-02   1.8371509e-02   8.0932540e-01   1.8677894e+01
   1.9057680e-02   1.1266866e-02   3.5809586e-02   1.8958905e-02   8.0652650e-01   1.8193409e+01
   2.0099496e-02   1.1130074e-02   3.8446698e-02   1.9284769e-02   7.8440145e-01   1.8185951e+01
   2.1449470e-02   1.0989778e-02   4.2710578e-02   1.9363382e-02   7.9634274e-01   1.8508341e+01
   2.3132550e-02   1.0844688e-02   4.8674458e-02   1.9232948e-02   8.0520232e-01   1.8661041e+01
   2.5157788e-02   1.0693598e-02   5.6417790e-02   1.8933006e-02   7.6487949e-01   1.8695562e+01
   2.7517996e-02   1.0539733e-02   6.6049672e-02   1.8499531e-02   7.8591357e-01   1.8886260e+01
   3.0196188e-02   1.0384597e-02   7.7698166e-02   1.7964175e-02   7.9313302e-01   1.9407206e+01
   3.3178920e-02   1.0225252e-02   9.1459786e-02   1.7359933e-02   8.2137671e-01   1.9755195e+01
   3.6466990e-02   1.0059932e-02   1.0738458e-01   1.6722813e-02   7.8994537e-01   1.9833695e+01
   4.0063514e-02   9.8948088e-03   1.2547318e-01   1.6084473e-02   7.8877817e-01   2.0187467e+01
   4.3971786e-02   9.7428062e-03   1.4569184e-01   1.5471834e-02   8.0857635e-01   2.0516802e+01
   4.8186852e-02   9.6160356e-03   1.6795135e-01   1.4908003e-02   7.4434075e-01   2.0501761e+01
   5.2672938e-02   9.5248190e-03   1.9204533e-01   1.4411869e-02   8.4003198e-01   2.0737275e+01
   5.7365528e-02   9.4813612e-03   2.1762326e-01   1.3991037e-02   7.7829704e-01   2.0992382e+01
   6.2197700e-02   9.5007544e-03   2.4418706e-01   1.3646517e-02   8.2233061e-01   2.1047625e+01
   6.7095712e-02   9.5980146e-03   2.7112788e-01   1.3382359e-02   8.1089080e-01   2.1059929e+01
   7.1952756e-02   9.7858750e-03   2.9767710e-01   1.3200493e-02   7.3392959e-01   2.0763259e+01
   7.6603076e-02   1.0074291e-02   3.2283600e-01   1.3099538e-02   8.7529898e-01   2.0027088e+01
   8.0879936e-02   1.0471594e-02   3.4534656e-01   1.3072467e-02   6.9278167e-01   1.9286585e+01
   8.4736056e-02   1.0987112e-02   3.6382738e-01   1.3107889e-02   8.9829688e-01   2.0031905e+01
   8.8185890e-02   1.1631913e-02   3.7695186e-01   1.3193671e-02   6.9104605e-01   2.0343565e+01
   9.1256976e-02   1.2420419e-02   3.8337624e-01   1.3312157e-02   7.0336387e-01   1.9848782e+01
   9.4009606e-02   1.3373044e-02   3.8227876e-01   1.3441636e-02   7.0184715e-01   2.0638794e+01
   9.6443882e-02   1.4512499e-02   3.7392722e-01   1.3558487e-02   4.1912223e-01   2.0513205e+01
   9.8480884e-02   1.5856787e-02   3.5934624e-01   1.3637286e-02   9.0455075e-01   2.0186566e+01
   9.9989834e-02   1.7423482e-02   3.3994780e-01   1.3646720e-02   0.0000000e+00   2.0622266e+01
   1.0080730e-01   1.9231524e-02   3.1710326e-01   1.3552425e-02   7.9304690e+00   2.0256774e+01
   1.0078373e-01   2.1291590e-02   2.9191266e-01   1.3332753e-02   2.6584364e+01   2.0376725e+01
   9.9822466e-02   2.3599984e-02   2.6539700e-01   1.2979960e-02   4.5442040e+01   2.0822901e+01
   9.7897462e-02   2.6141062e-02   2.3850352e-01   1.2499837e-02   6.4721742e+01   2.0387880e+01
   9.5048608e-02   2.8897168e-02   2.1201932e-01   1.1913772e-02   7.8170194e+01   1.9799676e+01
   9.1414934e-02   3.1848522e-02   1.8657532e-01   1.1249550e-02   8.5378081e+01   1.9493591e+01
   8.7153938e-02   3.4965492e-02   1.6268714e-01   1.0534916e-02   9.2483926e+01   1.9261466e+01
   8.2378066e-02   3.8202168e-02   1.4073798e-01   9.7961550e-03   9.8996592e+01   1.8255550e+01
   7.7224624e-02   4.1499834e-02   1.2095741e-01   9.0591320e-03   1.0519076e+02   1.6236042e+01
   7.1822672e-02   4.4795376e-02   1.0345029e-01   8.3457132e-03   1.0961294e+02   1.3723693e+01
   6.6290466e-02   4.8004108e-02   8.8208094e-02   7.6707592e-03   1.1277840e+02   1.0467068e+01
   6.0749100e-02   5.1006730e-02   7.5144198e-02   7.0459558e-03   1.1492752e+02   7.3765833e+00
   5.5297506e-02   5.3667790e-02   6.4133220e-02   6.4809930e-03   1.1575582e+02   4.6932437e+00
   5.0040302e-02   5.5860922e-02   5.5018928e-02   5.9830378e-03   1.1635694e+02   2.5203621e+00
   4.5059502e-02   5.7453260e-02   4.7605634e-02   5.5552642e-03   1.1646734e+02   2.0308306e+00
   4.0400952e-02   5.8315966e-02   4.1677878e-02   5.1961448e-03   1.1631693e+02   1.4993988e+00
   3.6080580e-02   5.8406256e-02   3.7031878e-02   4.9015436e-03   1.1588322e+02   7.1471783e-01
   3.2077772e-02   5.7753642e-02   3.3475198e-02   4.6676916e-03   1.1558850e+02   7.7405196e-01
   2.8378744e-02   5.6406296e-02   3.0837942e-02   4.4904814e-03   1.1550178e+02   7.4567245e-01
   2.4997100e-02   5.4458044e-02   2.8971300e-02   4.3646520e-03   1.1532450e+02   7.4472557e-01
   2.1958846e-02   5.2034274e-02   2.7731512e-02   4.2872748e-03   1.1527985e+02   7.9256845e-01
   1.9287281e-02   4.9258162e-02   2.6991732e-02   4.2565028e-03   1.1504673e+02   7.5769511e-01
   1.6999061e-02   4.6267530e-02   2.6647958e-02   4.2695330e-03   1.1481879e+02   8.0463754e-01
   1.5102901e-02   4.3214006e-02   2.6615598e-02   4.3220742e-03   1.1454077e+02   7.6149562e-01
   1.3591927e-02   4.0227652e-02   2.6828318e-02   4.4078426e-03   1.1403679e+02   7.7383765e-01
   1.2445380e-02   3.7402820e-02   2.7233804e-02   4.5199400e-03   1.1349228e+02   7.9375639e-01
   1.1632970e-02   3.4807862e-02   2.7787864e-02   4.6500184e-03   1.1284622e+02   7.7739260e-01
   1.1122279e-02   3.2483992e-02   2.8447832e-02   4.7911844e-03   1.1229382e+02   7.9897342e-01
   1.0877935e-02   3.0450120e-02   2.9173950e-02   4.9392212e-03   1.1183241e+02   7.8884711e-01
   1.0855344e-02   2.8712704e-02   2.9935596e-02   5.0894126e-03   1.1131843e+02   7.6846110e-01
   1.1006085e-02   2.7263780e-02   3.0708582e-02   5.2362346e-03   1.1066246e+02   7.8883664e-01
   1.1279525e-02   2.6074938e-02   3.1468450e-02   5.3714086e-03   1.0989592e+02   8.1358535e-01
   1.1625009e-02   2.5092162e-02   3.2197402e-02   5.4853948e-03   1.0904130e+02   7.9249744e-01
   1.2001203e-02   2.4242306e-02   3.2890202e-02   5.5717384e-03   1.0792068e+02   7.7505873e-01
   1.2380853e-02   2.3441512e-02   3.3543776e-02   5.6264106e-03   1.0691543e+02   7.7854710e-01
   1.2754739e-02   2.2621702e-02   3.4149094e-02   5.6481164e-03   1.0586500e+02   7.7768411e-01
   1.3127856e-02   2.1759532e-02   3.4699510e-02   5.6402932e-03   1.0434480e+02   7.9504950e-01
   1.3503069e-02   2.0863572e-02   3.5198488e-02   5.6075932e-03   1.0258583e+02   7.8908904e-01
   1.3875577e-02   1.9957435e-02   3.5650578e-02   5.5518944e-03   1.0047038e+02   7.7489963e-01
   1.4240726e-02   1.9070470e-02   3.6061522e-02   5.4743610e-03   9.8154353e+01   7.8892313e-01
   1.4590923e-02   1.8232876e-02   3.6444782e-02   5.3787068e-03   9.5579175e+01   7.8452337e-01
   1.4904327e-02   1.7475504e-02   3.6812814e-02   5.2706290e-03   9.2552032e+01   7.7364838e-01
   1.5154205e-02   1.6821338e-02   3.7170160e-02   5.1532888e-03   8.9118565e+01   7.5699152e-01
   1.5318445e-02   1.6284903e-02   3.7512446e-02   5.0269044e-03   8.4879057e+01   7.6911463e-01
   1.5371107e-02   1.5871703e-02   3.7833874e-02   4.8931734e-03   8.0600640e+01   7.9812144e-01
   1.5291137e-02   1.5578142e-02   3.8132356e-02   4.7547398e-03   7.6557082e+01   7.8085220e-01
   1.5076793e-02   1.5399599e-02   3.8403784e-02   4.6113358e-03   7.2473098e+01   7.7465628e-01
   1.4738128e-02   1.5330822e-02   3.8647376e-02   4.4610782e-03   6.9016190e+01   7.8108658e-01
   1.4282233e-02   1.5364974e-02   3.8864362e-02   4.3053570e-03   6.5669480e+01   7.8204052e-01
   1.3725623e-02   1.5494605e-02   3.9047524e-02   4.1482592e-03   6.2288329e+01   7.7653565e-01
   1.3110925e-02   1.5708732e-02   3.9185482e-02   3.9954178e-03   5.8603004e+01   7.7194233e-01
   1.2484529e-02   1.5996794e-02   3.9266078e-02   3.8543776e-03   5.4724734e+01   7.7168522e-01
   1.1879530e-02   1.6350275e-02   3.9270234e-02   3.7308928e-03   5.1576274e+01   7.7709162e-01
   1.1320586e-02   1.6755613e-02   3.9164052e-02   3.6287106e-03   4.8649501e+01   8.0480280e-01
   1.0821587e-02   1.7197179e-02   3.8908974e-02   3.5502200e-03   4.5717417e+01   7.9448191e-01
   1.0385478e-02   1.7655904e-02   3.8487374e-02   3.4944060e-03   4.2304162e+01   7.8547728e-01
   1.0008244e-02   1.8103528e-02   3.7910206e-02   3.4576446e-03   3.9227081e+01   7.9223862e-01
   9.6813176e-03   1.8514650e-02   3.7213224e-02   3.4344416e-03   3.7038277e+01   7.7329516e-01
   9.3952204e-03   1.8871518e-02   3.6444662e-02   3.4197894e-03   3.3563676e+01   7.8825713e-01
   9.1420454e-03   1.9162679e-02   3.5647928e-02   3.4121332e-03   2.8868313e+01   7.9623525e-01
   8.9170966e-03   1.9387865e-02   3.4857460e-02   3.4110992e-03   2.5621461e+01   7.8927092e-01
   8.7184138e-03   1.9555780e-02   3.4105552e-02   3.4156624e-03   2.2548568e+01   7.9088680e-01
   8.5425186e-03   1.9680505e-02   3.3432502e-02   3.4240582e-03   1.7582855e+01   7.6858780e-01
   8.3805504e-03   1.9779172e-02   3.2883550e-02   3.4332678e-03   1.4551499e+01   7.6859717e-01
   8.2217298e-03   1.9872164e-02   3.2504902e-02   3.4396288e-03   1.3118585e+01   7.9110755e-01
   8.0625506e-03   1.9976205e-02   3.2343560e-02   3.4395652e-03   1.0476805e+01   7.9285716e-01
   7.9063470e-03   2.0097390e-02   3.2440010e-02   3.4316088e-03   8.5918604e+00   7.9330235e-01
   7.7570842e-03   2.0241502e-02   3.2831486e-02   3.4154222e-03   7.2780792e+00   7.9917481e-01
   7.6206014e-03   2.0415300e-02   3.3556160e-02   3.3896004e-03   6.1414320e+00   7.9201206e-01
   7.5044546e-03   2.0616914e-02   3.4650360e-02   3.3544078e-03   5.5229676e+00   7.8327042e-01
   7.4158530e-03   2.0840510e-02   3.6155808e-02   3.3122518e-03   4.9556236e+00   7.7284462e-01
   7.3621356e-03   2.1085478e-02   3.8121520e-02   3.2671782e-03   4.3442683e+00   7.6804970e-01
   7.3511596e-03   2.1354532e-02   4.0594188e-02   3.2245704e-03   3.6101637e+00   7.7908611e-01
   7.3915220e-03   2.1648290e-02   4.3624596e-02   3.1880832e-03   3.3564477e+00   7.8309486e-01
   7.4908184e-03   2.1969246e-02   4.7272416e-02   3.1588336e-03   3.1210230e+00   7.9612500e-01
   7.6552966e-03   2.2323748e-02   5.1590760e-02   3.1354552e-03   2.8256290e+00   8.1235613e-01
   7.8894762e-03   2.2720956e-02   5.6639844e-02   3.1157380e-03   2.9192647e+00   7.7940480e-01
   8.1954142e-03   2.3174530e-02   6.2515038e-02   3.0990560e-03   2.8380990e+00   7.5801568e-01
   8.5743462e-03   2.3694190e-02   6.9326042e-02   3.0848260e-03   2.7651172e+00   8.0507670e-01
   9.0234064e-03   2.4291708e-02   7.7168378e-02   3.0722216e-03   2.7897962e+00   8.0651085e-01
   9.5328970e-03   2.4992368e-02   8.6142150e-02   3.0604504e-03   2.8395015e+00   7.6452343e-01
   1.0092173e-02   2.5816010e-02   9.6361904e-02   3.0475374e-03   2.9221171e+00   7.7563674e-01
   1.0690126e-02   2.6767586e-02   1.0791761e-01   3.0298406e-03   3.0060476e+00   7.8401797e-01
   1.1308639e-02   2.7849626e-02   1.2084039e-01   3.0017444e-03   3.1377388e+00   7.7023745e-01
   1.1928064e-02   2.9055596e-02   1.3509718e-01   2.9581982e-03   3.1495527e+00   7.7763835e-01
   1.2533286e-02   3.0353684e-02   1.5062320e-01   2.8963654e-03   3.4482896e+00   7.8578052e-01
   1.3105334e-02   3.1689004e-02   1.6733010e-01   2.8161446e-03   3.8226980e+00   7.8303798e-01
   1.3619083e-02   3.2988196e-02   1.8504524e-01   2.7209710e-03   3.9642394e+00   7.8557179e-01
   1.4051620e-02   3.4169904e-02   2.0346746e-01   2.6156922e-03   4.1001319e+00   7.7294075e-01
   1.4385079e-02   3.5174686e-02   2.2218424e-01   2.5051534e-03   4.2024898e+00   7.7238814e-01
   1.4606621e-02   3.5971382e-02   2.4074196e-01   2.3929794e-03   4.4586564e+00   7.6869854e-01
   1.4710134e-02   3.6527782e-02   2.5861520e-01   2.2821218e-03   4.6294755e+00   7.5978215e-01
   1.4688541e-02   3.6792060e-02   2.7511856e-01   2.1763520e-03   5.0672741e+00   7.8005776e-01
   1.4530491e-02   3.6723726e-02   2.8939754e-01   2.0786262e-03   5.8618867e+00   7.7205636e-01
   1.4226064e-02   3.6329004e-02   3.0056834e-01   1.9905983e-03   6.1660848e+00   7.8737286e-01
   1.3762048e-02   3.5635370e-02   3.0789168e-01   1.9131745e-03   6.2478278e+00   7.6581939e-01
   1.3135036e-02   3.4663672e-02   3.1063744e-01   1.8466361e-03   6.4429907e+00   7.5737208e-01
   1.2368236e-02   3.3432776e-02   3.0838302e-01   1.7902044e-03   6.5668320e+00   7.6998659e-01
   1.1496126e-02   3.1971166e-02   3.0149788e-01   1.7422992e-03   6.6692064e+00   7.4000764e-01
   1.0557460e-02   3.0330466e-02   2.9084144e-01   1.7022288e-03   6.7379913e+00   7.8411180e-01
   9.5976308e-03   2.8583224e-02   2.7747920e-01   1.6696930e-03   6.5780653e+00   7.4287082e-01
   8.6601362e-03   2.6804848e-02   2.6243942e-01   1.6442954e-03   6.4350641e+00   8.0003392e-01
   7.7810724e-03   2.5054570e-02   2.4648764e-01   1.6264267e-03   6.6049681e+00   7.6398743e-01
   6.9875170e-03   2.3372778e-02   2.3022820e-01   1.6167391e-03   6.5418835e+00   7.6903784e-01
   6.3007678e-03   2.1785356e-02   2.1410930e-01   1.6155624e-03   6.5209435e+00   8.2920783e-01
   5.7383182e-03   2.0300320e-02   1.9850343e-01   1.6230281e-03   7.0868233e+00   6.2917488e-01
   5.3127932e-03   1.8910631e-02   1.8378816e-01   1.6391770e-03   7.4482912e+00   7.8940490e-01
   5.0363338e-03   1.7600716e-02   1.7026143e-01   1.6641094e-03   7.6174810e+00   5.4416452e-01
   4.9218470e-03   1.6354567e-02   1.5810245e-01   1.6983316e-03   7.5853085e+00   7.0498430e-01
   4.9804112e-03   1.5166699e-02   1.4742757e-01   1.7427251e-03   7.3712460e+00   5.4538596e-01
   5.2232648e-03   1.4043408e-02   1.3837824e-01   1.7977530e-03   7.6725745e+00   3.5431283e+00
   5.6620844e-03   1.2997230e-02   1.3108142e-01   1.8629608e-03   7.8538912e+00   1.6015866e+01
   6.3079614e-03   1.2043607e-02   1.2558544e-01   1.9371021e-03   7.5486581e+00   2.8591218e+01
   7.1715678e-03   1.1197044e-02   1.2190066e-01   2.0191902e-03   7.1719875e+00   4.0701714e+01
   8.2576532e-03   1.0467104e-02   1.2005100e-01   2.1087942e-03   7.1047545e+00   5.7799480e+01
   9.5623908e-03   9.8569696e-03   1.2005159e-01   2.2047606e-03   6.8313740e+00   6.9703995e+01
   1.1074340e-02   9.3637916e-03   1.2184282e-01   2.3050180e-03   6.1062759e+00   7.6525233e+01
   1.2774480e-02   8.9797988e-03   1.2530723e-01   2.4068710e-03   5.7211001e+00   8.4013592e+01
   1.4639642e-02   8.6950018e-03   1.3032401e-01   2.5069026e-03   5.4380969e+00   9.0728593e+01
   1.6639132e-02   8.5010458e-03   1.3675230e-01   2.6007826e-03   4.7616399e+00   9.6634747e+01
   1.8729865e-02   8.3900082e-03   1.4436880e-01   2.6836772e-03   3.5022228e+00   1.0192942e+02
   2.0852046e-02   8.3513548e-03   1.5285634e-01   2.7514574e-03   2.7150117e+00   1.0569788e+02
   2.2934794e-02   8.3711516e-03   1.6185643e-01   2.8008190e-03   2.3796110e+00   1.0795001e+02
   2.4924066e-02   8.4320634e-03   1.7096970e-01   2.8301896e-03   1.2596445e+00   1.0957347e+02
   2.6792962e-02   8.5171082e-03   1.7971153e-01   2.8411340e-03   6.9762239e-01   1.1046696e+02
   2.8542894e-02   8.6095558e-03   1.8748801e-01   2.8370732e-03   8.2854677e-01   1.1080300e+02
   3.0207188e-02   8.6932450e-03   1.9369736e-01   2.8215526e-03   7.5930058e-01   1.1091807e+02
   3.1826714e-02   8.7592250e-03   1.9780890e-01   2.7974842e-03   8.0359073e-01   1.1072373e+02
   3.3418174e-02   8.8036428e-03   1.9930624e-01   2.7669612e-03   7.9127753e-01   1.1043730e+02
   3.4969282e-02   8.8219698e-03   1.9789212e-01   2.7319248e-03   7.9545174e-01   1.1015709e+02
   3.6451604e-02   8.8116282e-03   1.9361173e-01   2.6941988e-03   8.1967231e-01   1.0991929e+02
   3.7819262e-02   8.7738224e-03   1.8669656e-01   2.6554708e-03   7.9571425e-01   1.0946875e+02
   3.9013140e-02   8.7098890e-03   1.7761802e-01   2.6176946e-03   8.0118099e-01   1.0899359e+02
   3.9966830e-02   8.6201984e-03   1.6701203e-01   2.5823002e-03   7.9112067e-01   1.0850390e+02
   4.0607638e-02   8.5069030e-03   1.5544217e-01   2.5505416e-03   8.1266564e-01   1.0777261e+02
   4.0880174e-02   8.3768766e-03   1.4340268e-01   2.5245286e-03   8.1273050e-01   1.0720394e+02
   4.0778544e-02   8.2409118e-03   1.3138472e-01   2.5061612e-03   8.0750831e-01   1.0637972e+02
   4.0353356e-02   8.1099560e-03   1.1984139e-01   2.4972862e-03   7.9936649e-01   1.0525472e+02
   3.9666268e-02   7.9944732e-03   1.0916001e-01   2.5008532e-03   8.0574900e-01   1.0445722e+02
   3.8771600e-02   7.9033556e-03   9.9681196e-02   2.5204418e-03   8.4022327e-01   1.0373537e+02
   3.7735154e-02   7.8415656e-03   9.1679452e-02   2.5593508e-03   8.1381265e-01   1.0298291e+02
   3.6619842e-02   7.8101520e-03   8.5353732e-02   2.6194782e-03   7.9364400e-01   1.0205094e+02
   3.5476432e-02   7.8062458e-03   8.0840020e-02   2.7008534e-03   8.0161229e-01   1.0086133e+02
   3.4343732e-02   7.8240852e-03   7.8222236e-02   2.8016988e-03   7.9861711e-01   9.9590334e+01
   3.3254402e-02   7.8563568e-03   7.7568450e-02   2.9191506e-03   8.0256253e-01   9.8074756e+01
   3.2228894e-02   7.8945690e-03   7.8928650e-02   3.0500170e-03   8.1089975e-01   9.6437079e+01
   3.1255960e-02   7.9312220e-03   8.2319308e-02   3.1899744e-03   8.2798793e-01   9.4436107e+01
   3.0323882e-02   7.9597044e-03   8.7755358e-02   3.3331962e-03   8.2120236e-01   9.2248301e+01
   2.9444482e-02   7.9715198e-03   9.5265346e-02   3.4709476e-03   8.0265677e-01   9.0265045e+01
   2.8624208e-02   7.9575996e-03   1.0485286e-01   3.5934208e-03   7.9834391e-01   8.7877043e+01
   2.7855176e-02   7.9137650e-03   1.1646421e-01   3.6943004e-03   8.1069311e-01   8.5373926e+01
   2.7122322e-02   7.8440938e-03   1.2999303e-01   3.7707938e-03   8.2026685e-01   8.2653343e+01
   2.6412654e-02   7.7575518e-03   1.4531044e-01   3.8236820e-03   7.9646822e-01   7.9315896e+01
   2.5733046e-02   7.6634238e-03   1.6225836e-01   3.8560024e-03   7.9320350e-01   7.6274635e+01
   2.5098244e-02   7.5696512e-03   1.8059162e-01   3.8715324e-03   8.1014514e-01   7.3745146e+01
   2.4516208e-02   7.4817452e-03   1.9994270e-01   3.8743824e-03   8.1353497e-01   7.0959738e+01
   2.3993564e-02   7.4031394e-03   2.1984064e-01   3.8676786e-03   8.1870591e-01   6.7496060e+01
   2.3544272e-02   7.3349796e-03   2.3977128e-01   3.8549464e-03   8.2588440e-01   6.3962949e+01
   2.3190854e-02   7.2751742e-03   2.5913600e-01   3.8396136e-03   8.3279511e-01   6.0594043e+01
   2.2942670e-02   7.2202280e-03   2.7717332e-01   3.8237204e-03   8.2030889e-01   5.7406137e+01
   2.2794206e-02   7.1692578e-03   2.9294600e-01   3.8075094e-03   8.0639290e-01   5.4051060e+01
   2.2736558e-02   7.1261490e-03   3.0548312e-01   3.7887860e-03   7.9997151e-01   5.0222117e+01
   2.2748578e-02   7.0963998e-03   3.1395534e-01   3.7636066e-03   7.9760106e-01   4.7456529e+01
   2.2808872e-02   7.0838754e-03   3.1755708e-01   3.7256088e-03   8.1530070e-01   4.5514230e+01
   2.2913030e-02   7.0897434e-03   3.1587950e-01   3.6686696e-03   8.1915742e-01   4.3418502e+01
   2.3071424e-02   7.1118496e-03   3.0935098e-01   3.5902838e-03   7.9634528e-01   4.1043167e+01
   2.3304856e-02   7.1477134e-03   2.9875314e-01   3.4913502e-03   7.9699628e-01   3.8691010e+01
   2.3635494e-02   7.1966258e-03   2.8494276e-01   3.3759756e-03   8.0744668e-01   3.6996473e+01
   2.4078040e-02   7.2571456e-03   2.6886766e-01   3.2492862e-03   8.0423512e-01   3.5099560e+01
   2.4642600e-02   7.3251216e-03   2.5136604e-01   3.1175286e-03   8.3403513e-01   3.1947532e+01
   2.5340042e-02   7.3971376e-03   2.3308390e-01   2.9896418e-03   8.3819397e-01   2.7558480e+01
   2.6179784e-02   7.4752338e-03   2.1452144e-01   2.8755716e-03   8.0568738e-01   2.4305524e+01
   2.7165124e-02   7.5645200e-03   1.9613808e-01   2.7855774e-03   8.0023975e-01   2.2153629e+01
   2.8281838e-02   7.6680990e-03   1.7834515e-01   2.7310960e-03   8.0104190e-01   1.9099319e+01
   2.9491678e-02   7.7854416e-03   1.6142177e-01   2.7243078e-03   7.9992308e-01   1.6576780e+01
   3.0736074e-02   7.9153726e-03   1.4552302e-01   2.7761664e-03   7.9479061e-01   1.5020229e+01
   3.1932292e-02   8.0584252e-03   1.3074565e-01   2.8962670e-03   7.9995953e-01   1.3689667e+01
   3.2992686e-02   8.2135374e-03   1.1717606e-01   3.0937588e-03   8.1642289e-01   1.2421562e+01
   3.3863668e-02   8.3784140e-03   1.0485805e-01   3.3769006e-03   8.0772500e-01   1.1486589e+01
   3.4525708e-02   8.5517746e-03   9.3761434e-02   3.7529406e-03   7.9548796e-01   1.0966999e+01
   3.4968762e-02   8.7296048e-03   8.3817092e-02   4.2283384e-03   8.2047364e-01   1.0154710e+01
   3.5179620e-02   8.9032788e-03   7.4967252e-02   4.8091658e-03   8.2766004e-01   9.6378477e+00
   3.5148946e-02   9.0636610e-03   6.7172358e-02   5.4995660e-03   8.0718276e-01   9.7653885e+00
   3.4874892e-02   9.2038698e-03   6.0377072e-02   6.3012318e-03   8.0760623e-01   9.4942034e+00
   3.4362372e-02   9.3153630e-03   5.4513112e-02   7.2168118e-03   7.9521481e-01   9.0862388e+00
   3.3637444e-02   9.3879802e-03   4.9538586e-02   8.2468878e-03   8.0500874e-01   9.4599367e+00
   3.2744088e-02   9.4196562e-03   4.5444256e-02   9.3845974e-03   8.4036747e-01   9.7099853e+00
   3.1745328e-02   9.4194946e-03   4.2225766e-02   1.0617169e-02   8.1529215e-01   9.7674759e+00
   3.0732588e-02   9.4032166e-03   3.9867378e-02   1.1927146e-02   8.0088352e-01   1.0113850e+01
   2.9810260e-02   9.3897348e-03   3.8360130e-02   1.3291541e-02   8.2954111e-01   1.0137102e+01
   2.9074118e-02   9.3954010e-03   3.7722822e-02   1.4679151e-02   8.0376836e-01   1.0435215e+01
   2.8596436e-02   9.4304530e-03   3.7998808e-02   1.6050924e-02   7.7289216e-01   1.1069479e+01
   2.8424762e-02   9.5004974e-03   3.9239026e-02   1.7362294e-02   7.7985426e-01   1.1314576e+01
   2.8587084e-02   9.6070492e-03   4.1490270e-02   1.8569929e-02   7.9133819e-01   1.1411180e+01
   2.9105208e-02   9.7473082e-03   4.4805316e-02   1.9647094e-02   7.9721855e-01   1.1507052e+01
   2.9993114e-02   9.9148216e-03   4.9259186e-02   2.0580256e-02   8.0125714e-01   1.1458813e+01
   3.1245544e-02   1.0100286e-02   5.4951408e-02   2.1354910e-02   7.9998904e-01   1.1338872e+01
   3.2857874e-02   1.0290400e-02   6.1988686e-02   2.1950328e-02   7.9340204e-01   1.1810086e+01
   3.4823690e-02   1.0466326e-02   7.0475596e-02   2.2342100e-02   7.9577618e-01   1.2365124e+01
   3.7112410e-02   1.0610592e-02   8.0536144e-02   2.2509116e-02   7.7960678e-01   1.2435240e+01
   3.9670788e-02   1.0714816e-02   9.2308898e-02   2.2441234e-02   8.0463473e-01   1.2756808e+01
   4.2440088e-02   1.0780758e-02   1.0591160e-01   2.2163142e-02   8.1242239e-01   1.2929070e+01
   4.5382832e-02   1.0818214e-02   1.2141545e-01   2.1734484e-02   7.9475460e-01   1.2757420e+01
   4.8480228e-02   1.0838447e-02   1.3884202e-01   2.1214146e-02   7.9967669e-01   1.2506319e+01
   5.1717366e-02   1.0855590e-02   1.5817269e-01   2.0642722e-02   7.7256538e-01   1.2051207e+01
   5.5075674e-02   1.0890144e-02   1.7930565e-01   2.0046450e-02   8.1519078e-01   1.1443041e+01
   5.8514708e-02   1.0965565e-02   2.0200310e-01   1.9439234e-02   7.9452772e-01   1.0903311e+01
   6.1964556e-02   1.1106508e-02   2.2586974e-01   1.8819982e-02   7.9880069e-01   1.1062555e+01
   6.5340748e-02   1.1337874e-02   2.5038072e-01   1.8180246e-02   8.2416838e-01   1.1556427e+01
   6.8592234e-02   1.1687063e-02   2.7490390e-01   1.7513430e-02   7.5230596e-01   1.1731414e+01
   7.1691762e-02   1.2184995e-02   2.9862912e-01   1.6820005e-02   8.2855739e-01   1.1429487e+01
   7.4593052e-02   1.2863260e-02   3.2051928e-01   1.6106198e-02   7.6322341e-01   1.1001511e+01
   7.7259524e-02   1.3748980e-02   3.3930126e-01   1.5374685e-02   7.7048711e-01   1.1214581e+01
   7.9648304e-02   1.4866805e-02   3.5365994e-01   1.4628400e-02   7.9960354e-01   1.1244362e+01
   8.1707154e-02   1.6246883e-02   3.6236968e-01   1.3872625e-02   7.7615169e-01   1.0867233e+01
   8.3405896e-02   1.7917542e-02   3.6439558e-01   1.3117339e-02   8.2500794e-01   1.0932936e+01
   8.4713912e-02   1.9899824e-02   3.5952774e-01   1.2381331e-02   6.5561313e-01   1.1492116e+01
   8.5620646e-02   2.2212924e-02   3.4847492e-01   1.1681633e-02   7.7676789e-01   1.2265148e+01
   8.6155926e-02   2.4880082e-02   3.3235176e-01   1.1028724e-02   5.3483547e-01   1.2564035e+01
   8.6363600e-02   2.7929126e-02   3.1247890e-01   1.0428735e-02   6.6991054e-01   1.2751548e+01
   8.6268930e-02   3.1384034e-02   2.9009266e-01   9.8837410e-03   5.7894099e-01   1.2916107e+01
   8.5894640e-02   3.5271394e-02   2.6620592e-01   9.3902708e-03   3.8489729e+00   1.2829373e+01
   8.5279588e-02   3.9618202e-02   2.4172738e-01   8.9401258e-03   1.8151298e+01   1.2779527e+01
   8.4441466e-02   4.4437828e-02   2.1746730e-01   8.5267190e-03   3.5536346e+01   1.2542270e+01
   8.3385688e-02   4.9729548e-02   1.9407581e-01   8.1457400e-03   5.1838365e+01   1.2647792e+01
   8.2117078e-02   5.5469176e-02   1.7199870e-01   7.7943298e-03   6.9100069e+01   1.2323069e+01
   8.0658412e-02   6.1608186e-02   1.5155506e-01   7.4713578e-03   8.0264939e+01   1.1159987e+01
   7.9052718e-02   6.8075444e-02   1.3296957e-01   7.1752528e-03   8.7623671e+01   9.4920831e+00
   7.7315790e-02   7.4761774e-02   1.1635569e-01   6.9044766e-03   9.5492989e+01   7.3105339e+00
   7.5462072e-02   8.1498550e-02   1.0173908e-01   6.6583196e-03   1.0241693e+02   5.7686633e+00
   7.3497390e-02   8.8062056e-02   8.9062644e-02   6.4362718e-03   1.0772091e+02   4.1252692e+00
   7.1358604e-02   9.4200940e-02   7.8224130e-02   6.2350198e-03   1.1119825e+02   2.5617673e+00
   6.8958798e-02   9.9654880e-02   6.9089202e-02   6.0473458e-03   1.1387393e+02   2.0034685e+00
   6.6246530e-02   1.0413504e-01   6.1494608e-02   5.8656244e-03   1.1549101e+02   1.7371420e+00
   6.3202372e-02   1.0729110e-01   5.5262864e-02   5.6833914e-03   1.1632135e+02   1.3193032e+00
   5.9869682e-02   1.0887120e-01   5.0215306e-02   5.4966416e-03   1.1680943e+02   7.8097677e-01
   5.6348066e-02   1.0883771e-01   4.6202816e-02   5.3046370e-03   1.1689529e+02   7.3573916e-01
   5.2727114e-02   1.0724019e-01   4.3088718e-02   5.1087948e-03   1.1695927e+02   7.9314362e-01
   4.9070226e-02   1.0422972e-01   4.0740402e-02   4.9139508e-03   1.1682088e+02   7.3752079e-01
   4.5398118e-02   1.0005420e-01   3.9042886e-02   4.7273996e-03   1.1681567e+02   7.9258489e-01
   4.1698050e-02   9.4946638e-02   3.7884848e-02   4.5552772e-03   1.1696302e+02   7.5223545e-01
   3.7978576e-02   8.9168422e-02   3.7155848e-02   4.4022578e-03   1.1711064e+02   7.8385420e-01
   3.4273562e-02   8.3013172e-02   3.6745666e-02   4.2721912e-03   1.1723998e+02   7.8762146e-01
   3.0637644e-02   7.6732916e-02   3.6541212e-02   4.1682822e-03   1.1726277e+02   7.6255303e-01
   2.7142594e-02   7.0521858e-02   3.6437890e-02   4.0930564e-03   1.1733877e+02   7.8399802e-01
   2.3853038e-02   6.4533560e-02   3.6365782e-02   4.0478318e-03   1.1728872e+02   7.8680126e-01
   2.0820706e-02   5.8891596e-02   3.6290788e-02   4.0311664e-03   1.1713795e+02   7.8501735e-01
   1.8081170e-02   5.3685926e-02   3.6194466e-02   4.0388398e-03   1.1684647e+02   7.7840860e-01
   1.5656828e-02   4.8974474e-02   3.6072398e-02   4.0663686e-03   1.1640154e+02   8.0846397e-01
   1.3559335e-02   4.4785868e-02   3.5927932e-02   4.1100404e-03   1.1599982e+02   7.8717356e-01
   1.1785696e-02   4.1137984e-02   3.5768190e-02   4.1685898e-03   1.1539887e+02   7.7704466e-01
   1.0323028e-02   3.8047286e-02   3.5597510e-02   4.2416490e-03   1.1463380e+02   7.9196550e-01
   9.1492858e-03   3.5515452e-02   3.5411426e-02   4.3268502e-03   1.1378915e+02   7.7424283e-01
   8.2336740e-03   3.3527034e-02   3.5208794e-02   4.4210872e-03   1.1264040e+02   7.8782750e-01
   7.5394510e-03   3.2053430e-02   3.4996008e-02   4.5195240e-03   1.1140874e+02   7.7106402e-01
   7.0283926e-03   3.1059722e-02   3.4790640e-02   4.6156616e-03   1.1023329e+02   7.7244031e-01
   6.6643144e-03   3.0500936e-02   3.4617280e-02   4.7024606e-03   1.0903381e+02   7.8091738e-01
   6.4142328e-03   3.0317934e-02   3.4492484e-02   4.7729374e-03   1.0769693e+02   7.6295619e-01
   6.2491922e-03   3.0440706e-02   3.4418484e-02   4.8213776e-03   1.0593925e+02   7.9374024e-01
   6.1428404e-03   3.0782842e-02   3.4391332e-02   4.8442956e-03   1.0409450e+02   7.9063159e-01
   6.0753798e-03   3.1270816e-02   3.4416690e-02   4.8437266e-03   1.0229071e+02   7.7867162e-01
   6.0386138e-03   3.1867904e-02   3.4506042e-02   4.8241268e-03   1.0015269e+02   8.1314441e-01
   6.0328186e-03   3.2544984e-02   3.4674230e-02   4.7881626e-03   9.7813182e+01   7.8189088e-01
   6.0576856e-03   3.3268206e-02   3.4942918e-02   4.7402748e-03   9.5168321e+01   7.5970632e-01
   6.1090406e-03   3.3998316e-02   3.5331208e-02   4.6863738e-03   9.2277026e+01   8.0741707e-01
   6.1813388e-03   3.4699068e-02   3.5852074e-02   4.6299838e-03   8.9464639e+01   7.8867183e-01
   6.2672026e-03   3.5350408e-02   3.6509544e-02   4.5718354e-03   8.6206006e+01   7.6983452e-01
   6.3600344e-03   3.5939488e-02   3.7295974e-02   4.5123680e-03   8.2697668e+01   7.8578895e-01
   6.4531380e-03   3.6459314e-02   3.8195164e-02   4.4531786e-03   7.9286867e+01   7.6281247e-01
   6.5372006e-03   3.6886126e-02   3.9183180e-02   4.3945964e-03   7.5258335e+01   7.9374467e-01
   6.6055594e-03   3.7175636e-02   4.0228692e-02   4.3336650e-03   7.1485360e+01   8.0197378e-01
   6.6537330e-03   3.7293122e-02   4.1293258e-02   4.2671788e-03   6.8520672e+01   7.6965718e-01
   6.6752000e-03   3.7198878e-02   4.2336612e-02   4.1946250e-03   6.5567885e+01   7.8998856e-01
   6.6641236e-03   3.6848612e-02   4.3318294e-02   4.1163034e-03   6.3163324e+01   7.7273257e-01
   6.6210092e-03   3.6225406e-02   4.4186954e-02   4.0337898e-03   6.0802038e+01   7.7058315e-01
   6.5508258e-03   3.5363434e-02   4.4875554e-02   3.9510030e-03   5.8241871e+01   7.9370156e-01
   6.4572214e-03   3.4354878e-02   4.5311794e-02   3.8714802e-03   5.6045505e+01   7.7958790e-01
   6.3463712e-03   3.3310260e-02   4.5440190e-02   3.7966128e-03   5.3645374e+01   7.6869652e-01
   6.2289536e-03   3.2318192e-02   4.5238622e-02   3.7254002e-03   5.0819564e+01   7.5431922e-01
   6.1143338e-03   3.1442584e-02   4.4722194e-02   3.6563934e-03   4.7469951e+01   7.7193044e-01
   6.0099786e-03   3.0732992e-02   4.3936294e-02   3.5883172e-03   4.5072963e+01   7.8122811e-01
   5.9229968e-03   3.0223858e-02   4.2928992e-02   3.5192184e-03   4.3473415e+01   7.4841294e-01
   5.8596522e-03   2.9928520e-02   4.1736292e-02   3.4485704e-03   4.1483290e+01   7.5485980e-01
   5.8265856e-03   2.9847610e-02   4.0401282e-02   3.3772942e-03   4.0487335e+01   7.7208231e-01
   5.8282184e-03   2.9982952e-02   3.8987502e-02   3.3070888e-03   3.9900411e+01   7.8996977e-01
   5.8667806e-03   3.0333910e-02   3.7566992e-02   3.2413486e-03   3.9005327e+01   7.8765768e-01
   5.9488402e-03   3.0884672e-02   3.6207848e-02   3.1837314e-03   3.8095624e+01   7.5583908e-01
   6.0832764e-03   3.1614682e-02   3.4982382e-02   3.1372170e-03   3.6983678e+01   7.7206543e-01
   6.2764312e-03   3.2518536e-02   3.3970714e-02   3.1038426e-03   3.6390786e+01   7.8344772e-01
   6.5326386e-03   3.3611734e-02   3.3258458e-02   3.0833460e-03   3.6217215e+01   7.8008429e-01
   6.8555016e-03   3.4917778e-02   3.2939256e-02   3.0744368e-03   3.5742983e+01   7.8544873e-01
   7.2466332e-03   3.6450932e-02   3.3106572e-02   3.0768718e-03   3.5305690e+01   7.6291085e-01
   7.7045552e-03   3.8212840e-02   3.3862326e-02   3.0900032e-03   3.5247962e+01   7.5157288e-01
   8.2237884e-03   4.0181350e-02   3.5322756e-02   3.1123864e-03   3.5364433e+01   7.6191997e-01
   8.7911612e-03   4.2300826e-02   3.7601022e-02   3.1435370e-03   3.5215839e+01   7.6943699e-01
   9.3929642e-03   4.4505152e-02   4.0813108e-02   3.1828110e-03   3.5027102e+01   7.5972997e-01
   1.0021201e-02   4.6723188e-02   4.5085260e-02   3.2277212e-03   3.4860212e+01   7.6237981e-01
   1.0665772e-02   4.8872774e-02   5.0543330e-02   3.2747854e-03   3.4355537e+01   7.6719045e-01
   1.1314215e-02   5.0885302e-02   5.7317884e-02   3.3215948e-03   3.4070468e+01   7.5437367e-01
   1.1952737e-02   5.2695924e-02   6.5556762e-02   3.3661620e-03   3.3548332e+01   7.6741086e-01
   1.2568040e-02   5.4223378e-02   7.5404592e-02   3.4047444e-03   3.2985879e+01   7.7714620e-01
   1.3159495e-02   5.5372974e-02   8.6969672e-02   3.4339732e-03   3.2479183e+01   7.6807596e-01
   1.3737409e-02   5.6063648e-02   1.0031481e-01   3.4522870e-03   3.1058512e+01   7.6256389e-01
   1.4312263e-02   5.6281594e-02   1.1546493e-01   3.4608426e-03   2.9562624e+01   7.6753921e-01
   1.4888905e-02   5.6077444e-02   1.3241754e-01   3.4642314e-03   2.7825311e+01   7.6877121e-01
   1.5462063e-02   5.5528056e-02   1.5111049e-01   3.4660224e-03   2.5987899e+01   7.6552893e-01
   1.6023194e-02   5.4701876e-02   1.7137011e-01   3.4683742e-03   2.4757637e+01   7.6849599e-01
   1.6563234e-02   5.3631858e-02   1.9288499e-01   3.4736420e-03   2.3319313e+01   7.7137829e-01
   1.7066064e-02   5.2332960e-02   2.1523636e-01   3.4832010e-03   2.1956680e+01   7.7745133e-01
   1.7513564e-02   5.0816128e-02   2.3793900e-01   3.4975716e-03   2.0970427e+01   7.6284732e-01
   1.7885597e-02   4.9077664e-02   2.6037958e-01   3.5152680e-03   2.0426881e+01   7.5399800e-01
   1.8149157e-02   4.7124574e-02   2.8175896e-01   3.5345974e-03   2.0436275e+01   7.5935432e-01
   1.8257672e-02   4.4996380e-02   3.0109884e-01   3.5556802e-03   2.0659355e+01   7.5161324e-01
   1.8170328e-02   4.2746930e-02   3.1738392e-01   3.5788350e-03   2.0973224e+01   7.8222720e-01
   1.7872707e-02   4.0441778e-02   3.2960348e-01   3.6041644e-03   2.1108898e+01   7.9013513e-01
   1.7372865e-02   3.8146242e-02   3.3667186e-01   3.6299784e-03   2.1248493e+01   7.5776480e-01
   1.6694286e-02   3.5913248e-02   3.3786480e-01   3.6518292e-03   2.1551282e+01   7.7378075e-01
   1.5874238e-02   3.3793896e-02   3.3320730e-01   3.6639128e-03   2.2255361e+01   7.7788909e-01
   1.4953104e-02   3.1818054e-02   3.2336176e-01   3.6637388e-03   2.2925009e+01   7.6767917e-01
   1.3967473e-02   2.9981652e-02   3.0939300e-01   3.6558160e-03   2.3065083e+01   7.4874250e-01
   1.2950533e-02   2.8257716e-02   2.9244426e-01   3.6466900e-03   2.3302692e+01   7.7284619e-01
   1.1929417e-02   2.6610692e-02   2.7360234e-01   3.6410340e-03   2.3712138e+01   7.6981800e-01
   1.0926332e-02   2.5025848e-02   2.5386326e-01   3.6419264e-03   2.4143046e+01   7.5011559e-01
   9.9666334e-03   2.3505076e-02   2.3406026e-01   3.6508428e-03   2.4321763e+01   7.9352712e-01
   9.0782620e-03   2.2040120e-02   2.1488698e-01   3.6686116e-03   2.4543017e+01   7.3700048e-01
   8.2862494e-03   2.0614684e-02   1.9694311e-01   3.6948994e-03   2.4776436e+01   7.9401648e-01
   7.6120312e-03   1.9217534e-02   1.8071197e-01   3.7281774e-03   2.4745293e+01   7.3761427e-01
   7.0730042e-03   1.7857916e-02   1.6651712e-01   3.7656458e-03   2.4840880e+01   7.2550746e-01
   6.6821608e-03   1.6563612e-02   1.5459621e-01   3.8027712e-03   2.4963269e+01   7.0875963e-01
   6.4496148e-03   1.5365312e-02   1.4517240e-01   3.8356892e-03   2.4924851e+01   5.7964439e-01
   6.3830774e-03   1.4288852e-02   1.3841788e-01   3.8606790e-03   2.4701790e+01   6.9704749e-01
   6.4871540e-03   1.3349116e-02   1.3442728e-01   3.8743022e-03   2.4696807e+01   6.1552819e-01
   6.7685842e-03   1.2552578e-02   1.3327096e-01   3.8773610e-03   2.4660150e+01   6.2285952e+00
   7.2342464e-03   1.1901025e-02   1.3502990e-01   3.8728940e-03   2.4456581e+01   1.9164263e+01
   7.8837318e-03   1.1393241e-02   1.3974104e-01   3.8629990e-03   2.4234905e+01   3.0410570e+01
   8.7134222e-03   1.1026614e-02   1.4735659e-01   3.8495096e-03   2.3386493e+01   4.0828591e+01
   9.7161016e-03   1.0793258e-02   1.5777811e-01   3.8328304e-03   2.2499919e+01   5.3762259e+01
   1.0874628e-02   1.0677043e-02   1.7089117e-01   3.8107446e-03   2.1753638e+01   6.4555102e+01
   1.2163447e-02   1.0653920e-02   1.8650988e-01   3.7797976e-03   2.0694608e+01   7.2072184e+01
   1.3554677e-02   1.0695181e-02   2.0431462e-01   3.7349784e-03   1.9996057e+01   7.9067154e+01
   1.5016997e-02   1.0770813e-02   2.2383722e-01   3.6706874e-03   1.8860698e+01   8.6206707e+01
   1.6520764e-02   1.0858829e-02   2.4452710e-01   3.5854826e-03   1.6015395e+01   9.2301685e+01
   1.8047699e-02   1.0948908e-02   2.6578118e-01   3.4817750e-03   1.2827722e+01   9.7397753e+01
   1.9571716e-02   1.1035371e-02   2.8680522e-01   3.3639680e-03   9.9399268e+00   1.0133388e+02
   2.1051170e-02   1.1118334e-02   3.0658858e-01   3.2382146e-03   7.3820839e+00   1.0383919e+02
   2.2432456e-02   1.1199705e-02   3.2395288e-01   3.1103704e-03   6.0991845e+00   1.0561062e+02
   2.3653934e-02   1.1277549e-02   3.3772094e-01   2.9852592e-03   4.8830041e+00   1.0637022e+02
   2.4686290e-02   1.1347426e-02   3.4672900e-01   2.8670542e-03   3.5328831e+00   1.0658591e+02
   2.5523778e-02   1.1403907e-02   3.4979920e-01   2.7598624e-03   2.5562830e+00   1.0676321e+02
   2.6165316e-02   1.1444846e-02   3.4645434e-01   2.6669744e-03   1.3553133e+00   1.0655192e+02
   2.6636320e-02   1.1469447e-02   3.3710120e-01   2.5899186e-03   7.9207529e-01   1.0645103e+02
   2.6966034e-02   1.1475566e-02   3.2263660e-01   2.5289974e-03   7.8070367e-01   1.0639018e+02
   2.7191264e-02   1.1463413e-02   3.0433852e-01   2.4841942e-03   7.4616309e-01   1.0604202e+02
   2.7378432e-02   1.1439776e-02   2.8344550e-01   2.4559566e-03   8.1722466e-01   1.0560555e+02
   2.7602722e-02   1.1414642e-02   2.6102934e-01   2.4443478e-03   8.0197469e-01   1.0511432e+02
   2.7925428e-02   1.1392605e-02   2.3808062e-01   2.4483176e-03   7.9908313e-01   1.0466599e+02
   2.8380276e-02   1.1375264e-02   2.1540068e-01   2.4662104e-03   7.9530323e-01   1.0423996e+02
   2.8980830e-02   1.1367569e-02   1.9363253e-01   2.4959466e-03   8.1629013e-01   1.0362275e+02
   2.9722160e-02   1.1377007e-02   1.7323542e-01   2.5353154e-03   8.2268716e-01   1.0296244e+02
   3.0578926e-02   1.1411967e-02   1.5450933e-01   2.5822510e-03   7.6384046e-01   1.0243317e+02
   3.1516366e-02   1.1482958e-02   1.3766698e-01   2.6348618e-03   8.1438068e-01   1.0180622e+02
   3.2494750e-02   1.1600810e-02   1.2285800e-01   2.6927642e-03   8.1803733e-01   1.0111972e+02
   3.3479140e-02   1.1771384e-02   1.1016894e-01   2.7573208e-03   7.8703043e-01   1.0047049e+02
   3.4443586e-02   1.1993839e-02   9.9599000e-02   2.8298998e-03   8.1552504e-01   9.9744234e+01
   3.5365578e-02   1.2260782e-02   9.1121728e-02   2.9111610e-03   8.0841622e-01   9.9099464e+01
   3.6223638e-02   1.2560618e-02   8.4724086e-02   3.0008014e-03   8.1711313e-01   9.8376117e+01
   3.7010824e-02   1.2878774e-02   8.0376602e-02   3.0972296e-03   8.0998959e-01   9.7595123e+01
   3.7741866e-02   1.3192139e-02   7.8018140e-02   3.1977932e-03   8.1330734e-01   9.7026753e+01
   3.8428398e-02   1.3472904e-02   7.7592346e-02   3.2997802e-03   8.1311842e-01   9.5981998e+01
   3.9059218e-02   1.3700305e-02   7.9087996e-02   3.4001036e-03   8.0409661e-01   9.4544538e+01
   3.9587464e-02   1.3861156e-02   8.2500218e-02   3.4945804e-03   8.3000580e-01   9.3518941e+01
   3.9951692e-02   1.3945820e-02   8.7806472e-02   3.5771844e-03   7.7453508e-01   9.2398251e+01
   4.0119588e-02   1.3946988e-02   9.5008184e-02   3.6401036e-03   8.0413297e-01   9.0915628e+01
   4.0077714e-02   1.3858999e-02   1.0412927e-01   3.6777272e-03   8.1724828e-01   8.9240015e+01
   3.9810112e-02   1.3676756e-02   1.1516513e-01   3.6872334e-03   8.9736588e-01   8.7719436e+01
   3.9304672e-02   1.3399141e-02   1.2804970e-01   3.6691860e-03   1.1896974e+00   8.6370278e+01
   3.8598422e-02   1.3033116e-02   1.4267382e-01   3.6288400e-03   1.3636027e+00   8.4428856e+01
   3.7792310e-02   1.2589944e-02   1.5892347e-01   3.5701986e-03   1.5133691e+00   8.2471744e+01
   3.6976604e-02   1.2086686e-02   1.7663758e-01   3.4951030e-03   1.3520140e+00   8.0569740e+01
   3.6211642e-02   1.1545880e-02   1.9554387e-01   3.4069806e-03   1.0959485e+00   7.8579976e+01
   3.5543814e-02   1.0986030e-02   2.1524816e-01   3.3094644e-03   1.1326544e+00   7.7070890e+01
   3.4987680e-02   1.0421933e-02   2.3528296e-01   3.2035452e-03   1.1034659e+00   7.5422207e+01
   3.4555620e-02   9.8688074e-03   2.5513150e-01   3.0878238e-03   1.2392400e+00   7.3798255e+01
   3.4277696e-02   9.3410888e-03   2.7413558e-01   2.9596598e-03   1.4129421e+00   7.2442844e+01
   3.4181342e-02   8.8513112e-03   2.9145022e-01   2.8149644e-03   1.4216689e+00   7.0904385e+01
   3.4278248e-02   8.4082374e-03   3.0609048e-01   2.6523578e-03   1.3636222e+00   6.9285394e+01
   3.4557398e-02   8.0168830e-03   3.1714020e-01   2.4743110e-03   1.3224701e+00   6.7452315e+01
   3.4983846e-02   7.6798044e-03   3.2375810e-01   2.2842730e-03   1.3626313e+00   6.5279296e+01
   3.5491340e-02   7.3962736e-03   3.2514574e-01   2.0878056e-03   1.3356289e+00   6.3176703e+01
   3.5995230e-02   7.1635860e-03   3.2117442e-01   1.8918704e-03   1.3833569e+00   6.1112095e+01
   3.6420782e-02   6.9799470e-03   3.1245284e-01   1.7044906e-03   1.3885303e+00   5.8977117e+01
   3.6709774e-02   6.8437542e-03   2.9978250e-01   1.5348180e-03   1.5411024e+00   5.7002619e+01
   3.6821246e-02   6.7509794e-03   2.8410912e-01   1.3925005e-03   1.7976117e+00   5.5207058e+01
   3.6731164e-02   6.6964504e-03   2.6640506e-01   1.2891235e-03   1.7073228e+00   5.3755867e+01
   3.6427998e-02   6.6763980e-03   2.4746842e-01   1.2372965e-03   1.5948888e+00   5.2485397e+01
   3.5918494e-02   6.6877524e-03   2.2793622e-01   1.2494179e-03   1.5554551e+00   5.1226108e+01
   3.5236104e-02   6.7282854e-03   2.0835592e-01   1.3376481e-03   1.5038915e+00   5.0133192e+01
   3.4425366e-02   6.7965418e-03   1.8922796e-01   1.5131555e-03   1.5026950e+00   4.9086365e+01
   3.3523086e-02   6.8893950e-03   1.7093378e-01   1.7858433e-03   1.4831512e+00   4.7571877e+01
   3.2565442e-02   7.0013916e-03   1.5370360e-01   2.1646636e-03   1.4806391e+00   4.5592633e+01
   3.1582602e-02   7.1255560e-03   1.3766958e-01   2.6579610e-03   1.4732809e+00   4.3802400e+01
   3.0588138e-02   7.2542622e-03   1.2292976e-01   3.2736348e-03   1.4580049e+00   4.2360717e+01
   2.9597496e-02   7.3810292e-03   1.0955682e-01   4.0191672e-03   1.4893696e+00   4.1131353e+01
   2.8640722e-02   7.5018790e-03   9.7552572e-02   4.9025458e-03   1.4688614e+00   3.9747903e+01
   2.7753464e-02   7.6158498e-03   8.6857634e-02   5.9323580e-03   1.3822151e+00   3.8542421e+01
   2.6959634e-02   7.7237706e-03   7.7403836e-02   7.1138120e-03   1.3129676e+00   3.7471293e+01
   2.6266030e-02   7.8248662e-03   6.9142336e-02   8.4476476e-03   1.2663914e+00   3.5355980e+01
   2.5670934e-02   7.9179066e-03   6.2020442e-02   9.9312890e-03   1.2859830e+00   3.2970030e+01
   2.5164730e-02   8.0056138e-03   5.5960142e-02   1.1555410e-02   1.2885702e+00   3.1486214e+01
   2.4728446e-02   8.0943928e-03   5.0893010e-02   1.3301865e-02   1.1375683e+00   3.0413836e+01
   2.4349580e-02   8.1924136e-03   4.6788236e-02   1.5145734e-02   9.1822482e-01   2.8534128e+01
   2.4050554e-02   8.3091638e-03   4.3631966e-02   1.7060766e-02   8.0821774e-01   2.6210985e+01
   2.3876570e-02   8.4555774e-03   4.1405210e-02   1.9016090e-02   8.1942264e-01   2.4584520e+01
   2.3853486e-02   8.6424836e-03   4.0095810e-02   2.0971448e-02   7.9911635e-01   2.2728509e+01
   2.3988810e-02   8.8776628e-03   3.9714142e-02   2.2894900e-02   7.8824281e-01   2.1545500e+01
   2.4299756e-02   9.1668948e-03   4.0294426e-02   2.4771002e-02   8.0395213e-01   2.1378818e+01
   2.4825476e-02   9.5156856e-03   4.1884426e-02   2.6580486e-02   7.9127310e-01   2.0916834e+01
   2.5619612e-02   9.9282388e-03   4.4535806e-02   2.8289324e-02   8.0301356e-01   2.0892014e+01
   2.6741142e-02   1.0408047e-02   4.8318352e-02   2.9849278e-02   7.9086337e-01   2.0902190e+01
   2.8244366e-02   1.0957931e-02   5.3330638e-02   3.1194386e-02   8.0179767e-01   2.1059496e+01
   3.0163144e-02   1.1578418e-02   5.9689948e-02   3.2257392e-02   8.1072006e-01   2.1515798e+01
   3.2519624e-02   1.2267752e-02   6.7517338e-02   3.2991178e-02   7.9867762e-01   2.1461990e+01
   3.5342236e-02   1.3021643e-02   7.6941756e-02   3.3362174e-02   7.8545984e-01   2.1539081e+01
   3.8650468e-02   1.3832570e-02   8.8108284e-02   3.3345928e-02   7.7461861e-01   2.1612266e+01
   4.2438214e-02   1.4687514e-02   1.0114971e-01   3.2938202e-02   8.2730508e-01   2.1732273e+01
   4.6676838e-02   1.5563894e-02   1.1615945e-01   3.2156020e-02   7.8458519e-01   2.1849902e+01
   5.1294370e-02   1.6431437e-02   1.3318804e-01   3.1040968e-02   7.8793700e-01   2.1733455e+01
   5.6178648e-02   1.7255760e-02   1.5226280e-01   2.9666818e-02   7.8084771e-01   2.2479101e+01
   6.1251502e-02   1.8007362e-02   1.7337261e-01   2.8116966e-02   7.6913181e-01   2.2866398e+01
   6.6488318e-02   1.8678196e-02   1.9639196e-01   2.6459354e-02   8.2299420e-01   2.2214399e+01
   7.1852718e-02   1.9272517e-02   2.2106056e-01   2.4747054e-02   7.4707074e-01   2.1637003e+01
   7.7279676e-02   1.9785605e-02   2.4700760e-01   2.3025068e-02   8.4756664e-01   2.0906944e+01
   8.2697128e-02   2.0207322e-02   2.7377042e-01   2.1338614e-02   7.5865348e-01   2.0819620e+01
   8.8021948e-02   2.0532486e-02   3.0072464e-01   1.9731209e-02   7.6356449e-01   2.0663000e+01
   9.3182912e-02   2.0762344e-02   3.2699976e-01   1.8236969e-02   7.9181972e-01   1.9799294e+01
   9.8100416e-02   2.0903992e-02   3.5148260e-01   1.6882444e-02   6.4616657e-01   1.9659616e+01
   1.0264490e-01   2.0972270e-02   3.7295024e-01   1.5683350e-02   7.5895021e-01   1.9731012e+01
   1.0669479e-01   2.0987302e-02   3.9027084e-01   1.4638492e-02   4.7094662e-01   2.0179723e+01
   1.1013229e-01   2.0964980e-02   4.0219510e-01   1.3738667e-02   7.9837582e-01   2.0877633e+01
   1.1284548e-01   2.0911752e-02   4.0759892e-01   1.2974433e-02   8.4605167e-01   2.0541690e+01
   1.1480482e-01   2.0824664e-02   4.0631526e-01   1.2332818e-02   6.2720342e+00   2.0191654e+01
   1.1607005e-01   2.0697824e-02   3.9905426e-01   1.1800585e-02   2.1925456e+01   2.0343416e+01
   1.1675210e-01   2.0533962e-02   3.8702416e-01   1.1364536e-02   3.7405532e+01   2.0507914e+01
   1.1692236e-01   2.0341774e-02   3.7163164e-01   1.1005759e-02   5.2470228e+01   2.0682900e+01
   1.1661648e-01   2.0127326e-02   3.5402652e-01   1.0698519e-02   6.8490267e+01   2.0443662e+01
   1.1588063e-01   1.9891048e-02   3.3511134e-01   1.0412018e-02   7.9045301e+01   2.0228556e+01
   1.1472070e-01   1.9623876e-02   3.1571000e-01   1.0121860e-02   8.6537842e+01   2.0000922e+01
   1.1306814e-01   1.9315849e-02   2.9656596e-01   9.8136602e-03   9.2584286e+01   1.9630916e+01
   1.1080449e-01   1.8961956e-02   2.7820786e-01   9.4771100e-03   9.7597067e+01   1.8828039e+01
   1.0787255e-01   1.8556971e-02   2.6087310e-01   9.1154094e-03   1.0179323e+02   1.6425763e+01
   1.0431811e-01   1.8106769e-02   2.4461358e-01   8.7442778e-03   1.0467264e+02   1.4553924e+01
   1.0022033e-01   1.7631708e-02   2.2937846e-01   8.3771528e-03   1.0753055e+02   1.2934770e+01
   9.5628340e-02   1.7152055e-02   2.1507424e-01   8.0253924e-03   1.0974927e+02   9.5962958e+00
   9.0560324e-02   1.6686928e-02   2.0153148e-01   7.7005882e-03   1.1141986e+02   7.1140027e+00
   8.5117676e-02   1.6256342e-02   1.8853948e-01   7.4126578e-03   1.1258417e+02   5.1717573e+00
   7.9492108e-02   1.5878796e-02   1.7600746e-01   7.1693406e-03   1.1316818e+02   2.8962510e+00
   7.3834868e-02   1.5568269e-02   1.6392388e-01   6.9764128e-03   1.1362271e+02   1.9293770e+00
   6.8235108e-02   1.5328270e-02   1.5226652e-01   6.8391758e-03   1.1369989e+02   1.5425549e+00
   6.2773342e-02   1.5152158e-02   1.4104963e-01   6.7613956e-03   1.1384228e+02   1.0923321e+00
   5.7534734e-02   1.5033037e-02   1.3035396e-01   6.7453186e-03   1.1422436e+02   8.1803411e-01
   5.2585752e-02   1.4969446e-02   1.2026014e-01   6.7924286e-03   1.1472741e+02   7.4689956e-01
   4.7947440e-02   1.4958869e-02   1.1078533e-01   6.9033264e-03   1.1509761e+02   7.9219005e-01
   4.3598714e-02   1.4997766e-02   1.0188832e-01   7.0786732e-03   1.1521999e+02   7.6891729e-01
   3.9519174e-02   1.5087988e-02   9.3502212e-02   7.3174458e-03   1.1547971e+02   7.9561692e-01
   3.5720946e-02   1.5234226e-02   8.5589308e-02   7.6154418e-03   1.1574836e+02   7.7719130e-01
   3.2227400e-02   1.5438706e-02   7.8140930e-02   7.9641678e-03   1.1591397e+02   7.8165606e-01
   2.9042788e-02   1.5699598e-02   7.1149110e-02   8.3498464e-03   1.1601091e+02   8.1365262e-01
   2.6155062e-02   1.6008991e-02   6.4639188e-02   8.7571902e-03   1.1600143e+02   7.5916330e-01
   2.3542244e-02   1.6353184e-02   5.8670054e-02   9.1696026e-03   1.1586857e+02   7.7366684e-01
   2.1169816e-02   1.6716387e-02   5.3290852e-02   9.5648724e-03   1.1569233e+02   7.9190643e-01
   1.9010797e-02   1.7078468e-02   4.8522982e-02   9.9201730e-03   1.1558369e+02   7.8580758e-01
   1.7059661e-02   1.7422632e-02   4.4383946e-02   1.0218183e-02   1.1552175e+02   7.9138351e-01
   1.5324290e-02   1.7748448e-02   4.0915268e-02   1.0440820e-02   1.1535815e+02   8.0054802e-01
   1.3820582e-02   1.8061098e-02   3.8172416e-02   1.0569007e-02   1.1492050e+02   7.9911944e-01
   1.2560926e-02   1.8357000e-02   3.6209042e-02   1.0593366e-02   1.1442605e+02   7.7229746e-01
   1.1546217e-02   1.8628854e-02   3.5071536e-02   1.0515488e-02   1.1396765e+02   8.0410141e-01
   1.0770776e-02   1.8877138e-02   3.4800494e-02   1.0342328e-02   1.1352845e+02   8.0613868e-01
   1.0226640e-02   1.9112473e-02   3.5430494e-02   1.0079218e-02   1.1297106e+02   7.8024948e-01
   9.8982810e-03   1.9353185e-02   3.6982930e-02   9.7247044e-03   1.1223437e+02   7.9238636e-01
   9.7581956e-03   1.9620343e-02   3.9466342e-02   9.2803924e-03   1.1162615e+02   7.7050261e-01
   9.7731270e-03   1.9930262e-02   4.2877162e-02   8.7619974e-03   1.1083093e+02   7.7702061e-01
   9.9066262e-03   2.0290206e-02   4.7207858e-02   8.1961630e-03   1.0974275e+02   8.0084544e-01
   1.0126276e-02   2.0695090e-02   5.2452610e-02   7.6119098e-03   1.0862957e+02   7.7927481e-01
   1.0413113e-02   2.1130410e-02   5.8595126e-02   7.0330254e-03   1.0736090e+02   7.8218959e-01
   1.0752791e-02   2.1579396e-02   6.5609092e-02   6.4768022e-03   1.0589191e+02   7.9399466e-01
   1.1124533e-02   2.2025044e-02   7.3476762e-02   5.9564144e-03   1.0413530e+02   7.7370500e-01
   1.1498731e-02   2.2445960e-02   8.2192172e-02   5.4809848e-03   1.0234647e+02   7.8349739e-01
   1.1841567e-02   2.2814736e-02   9.1730192e-02   5.0546996e-03   1.0045597e+02   7.9599038e-01
   1.2120085e-02   2.3101098e-02   1.0202673e-01   4.6760382e-03   9.8345914e+01   7.7888562e-01
   1.2300829e-02   2.3272932e-02   1.1300096e-01   4.3406408e-03   9.6590117e+01   7.9793704e-01
   1.2357096e-02   2.3308170e-02   1.2457059e-01   4.0459158e-03   9.4541487e+01   8.0074408e-01
   1.2283892e-02   2.3205764e-02   1.3662638e-01   3.7914640e-03   9.2329409e+01   7.6794382e-01
   1.2100054e-02   2.2970650e-02   1.4898591e-01   3.5759826e-03   9.0756516e+01   7.6179823e-01
   1.1832820e-02   2.2601296e-02   1.6139388e-01   3.3952020e-03   8.8954912e+01   7.7376571e-01
   1.1506913e-02   2.2102012e-02   1.7358208e-01   3.2443444e-03   8.7092752e+01   7.9503387e-01
   1.1148163e-02   2.1494864e-02   1.8527827e-01   3.1201976e-03   8.5601431e+01   7.9482352e-01
   1.0780758e-02   2.0818288e-02   1.9613750e-01   3.0189874e-03   8.3824883e+01   7.8556504e-01
   1.0421254e-02   2.0114914e-02   2.0569758e-01   2.9366816e-03   8.1633649e+01   7.7730507e-01
   1.0076954e-02   1.9421466e-02   2.1346848e-01   2.8706444e-03   7.9279888e+01   7.8335130e-01
   9.7447620e-03   1.8769748e-02   2.1907940e-01   2.8187720e-03   7.7149881e+01   8.0028963e-01
   9.4248272e-03   1.8185122e-02   2.2224000e-01   2.7783592e-03   7.5471639e+01   7.8463325e-01
   9.1327458e-03   1.7688009e-02   2.2275330e-01   2.7452086e-03   7.3640473e+01   8.0181953e-01
   8.8895224e-03   1.7303985e-02   2.2070754e-01   2.7147502e-03   7.1461406e+01   7.9029018e-01
   8.7123188e-03   1.7064562e-02   2.1636324e-01   2.6832996e-03   6.9818430e+01   7.6652677e-01
   8.6142798e-03   1.6998099e-02   2.0992364e-01   2.6484412e-03   6.8400136e+01   7.9490765e-01
   8.6038622e-03   1.7127746e-02   2.0164386e-01   2.6100334e-03   6.6980630e+01   7.8825476e-01
   8.6843952e-03   1.7474735e-02   1.9194458e-01   2.5699080e-03   6.5552995e+01   8.0558145e-01
   8.8534762e-03   1.8060044e-02   1.8125613e-01   2.5314764e-03   6.3681410e+01   7.9571982e-01
   9.0994374e-03   1.8904193e-02   1.6991616e-01   2.4990220e-03   6.1922839e+01   8.0222254e-01
   9.4027440e-03   2.0024062e-02   1.5824829e-01   2.4765952e-03   6.0007681e+01   8.7457961e-01
   9.7438704e-03   2.1429146e-02   1.4658974e-01   2.4674372e-03   5.7920077e+01   8.7126463e-01
   1.0103990e-02   2.3121138e-02   1.3523050e-01   2.4736846e-03   5.5484439e+01   8.8589820e-01
   1.0465217e-02   2.5096774e-02   1.2435691e-01   2.4974982e-03   5.2772471e+01   9.2253365e-01
   1.0815922e-02   2.7343408e-02   1.1407258e-01   2.5408274e-03   5.0432878e+01   8.9882496e-01
   1.1152180e-02   2.9827458e-02   1.0445942e-01   2.6038812e-03   4.8178479e+01   9.0458863e-01
   1.1474201e-02   3.2493698e-02   9.5588356e-02   2.6845162e-03   4.6561230e+01   9.0622848e-01
   1.1782445e-02   3.5274792e-02   8.7492534e-02   2.7791004e-03   4.4737902e+01   8.7938257e-01
   1.2074462e-02   3.8095374e-02   8.0143976e-02   2.8836434e-03   4.1978743e+01   8.8660836e-01
   1.2342859e-02   4.0886298e-02   7.3496976e-02   2.9929076e-03   3.9895322e+01   8.4801249e-01
   1.2583761e-02   4.3609086e-02   6.7543086e-02   3.1006988e-03   3.7795237e+01   8.3903647e-01
   1.2797652e-02   4.6230330e-02   6.2284280e-02   3.2006254e-03   3.5162683e+01   8.9776892e-01
   1.2982368e-02   4.8699420e-02   5.7702180e-02   3.2869960e-03   3.2839256e+01   8.9339619e-01
   1.3139503e-02   5.0984758e-02   5.3777008e-02   3.3552446e-03   2.9491603e+01   8.9201087e-01
   1.3272220e-02   5.3070106e-02   5.0508260e-02   3.4008418e-03   2.5619239e+01   9.0582422e-01
   1.3377815e-02   5.4958406e-02   4.7901562e-02   3.4215340e-03   2.2577766e+01   8.9957732e-01
   1.3451176e-02   5.6669802e-02   4.5948398e-02   3.4188822e-03   2.0704382e+01   9.0837536e-01
   1.3488435e-02   5.8186318e-02   4.4635900e-02   3.3969394e-03   1.9907767e+01   9.4779280e-01
   1.3487798e-02   5.9491340e-02   4.3964512e-02   3.3597892e-03   1.8635835e+01   1.0151521e+00
   1.3449510e-02   6.0607140e-02   4.3944160e-02   3.3090420e-03   1.7447866e+01   9.8830013e-01
   1.3373375e-02   6.1560808e-02   4.4576134e-02   3.2443150e-03   1.6853830e+01   9.4693070e-01
   1.3251757e-02   6.2357848e-02   4.5856810e-02   3.1642936e-03   1.6365083e+01   9.8516600e-01
   1.3072519e-02   6.2961748e-02   4.7796814e-02   3.0699952e-03   1.6555489e+01   9.1404556e-01
   1.2821388e-02   6.3308780e-02   5.0412256e-02   2.9667478e-03   1.6694044e+01   8.8974609e-01
   1.2481390e-02   6.3330094e-02   5.3706606e-02   2.8605374e-03   1.6679229e+01   9.7017179e-01
   1.2052607e-02   6.2981686e-02   5.7681666e-02   2.7561980e-03   1.6929382e+01   9.7227616e-01
   1.1555747e-02   6.2243024e-02   6.2358076e-02   2.6578744e-03   1.7000948e+01   9.7329685e-01
   1.1013196e-02   6.1116538e-02   6.7758538e-02   2.5691470e-03   1.7166190e+01   1.0493059e+00
   1.0440474e-02   5.9626596e-02   7.3881998e-02   2.4930100e-03   1.7360839e+01   1.1937417e+00
   9.8447902e-03   5.7781868e-02   8.0711920e-02   2.4311396e-03   1.7464166e+01   1.1578962e+00
   9.2288512e-03   5.5611952e-02   8.8232162e-02   2.3844494e-03   1.7653006e+01   1.1113642e+00
   8.5972362e-03   5.3172364e-02   9.6415296e-02   2.3534658e-03   1.7772111e+01   1.1687222e+00
   7.9569438e-03   5.0535892e-02   1.0518337e-01   2.3376516e-03   1.8284016e+01   1.1577600e+00
   7.3153382e-03   4.7804880e-02   1.1440052e-01   2.3360774e-03   1.8940745e+01   1.3751894e+00
   6.6839872e-03   4.5055196e-02   1.2390536e-01   2.3476058e-03   1.9192051e+01   1.3982347e+00
   6.0774688e-03   4.2323672e-02   1.3352681e-01   2.3709518e-03   1.9395601e+01   1.3861678e+00
   5.5069806e-03   3.9623174e-02   1.4304509e-01   2.4053116e-03   1.9412318e+01   1.5945182e+00
   4.9802598e-03   3.6961072e-02   1.5214583e-01   2.4500068e-03   1.9289039e+01   1.6202613e+00
   4.5056398e-03   3.4347548e-02   1.6044915e-01   2.5047182e-03   1.9053457e+01   1.7121586e+00
   4.0952504e-03   3.1778544e-02   1.6757957e-01   2.5690738e-03   1.8507906e+01   1.5551112e+00
   3.7625002e-03   2.9265646e-02   1.7319327e-01   2.6421758e-03   1.8144914e+01   1.6604277e+00
   3.5229908e-03   2.6834940e-02   1.7690219e-01   2.7230724e-03   1.8235150e+01   1.5425883e+00
   3.3952296e-03   2.4504174e-02   1.7833798e-01   2.8103968e-03   1.8347088e+01   1.4881559e+00
   3.3965546e-03   2.2297492e-02   1.7737155e-01   2.9019520e-03   1.8191643e+01   1.5504225e+00
   3.5428448e-03   2.0241700e-02   1.7407333e-01   2.9934210e-03   1.8171245e+01   1.9012754e+00
   3.8476542e-03   1.8350665e-02   1.6865300e-01   3.0791844e-03   1.7978940e+01   1.0370102e+01
   4.3232706e-03   1.6623517e-02   1.6150089e-01   3.1556532e-03   1.7435237e+01   2.3475571e+01
   4.9806338e-03   1.5056596e-02   1.5303534e-01   3.2209652e-03   1.7159914e+01   3.3991621e+01
   5.8272880e-03   1.3648304e-02   1.4361286e-01   3.2728668e-03   1.6696604e+01   4.8332112e+01
   6.8710722e-03   1.2396944e-02   1.3360051e-01   3.3089296e-03   1.5805448e+01   6.2665765e+01
   8.1184516e-03   1.1304632e-02   1.2338064e-01   3.3290694e-03   1.4729761e+01   7.1832081e+01
   9.5708918e-03   1.0372809e-02   1.1327895e-01   3.3355872e-03   1.2822787e+01   7.9769146e+01
   1.1222884e-02   9.5992294e-03   1.0352353e-01   3.3300312e-03   1.0595414e+01   8.6952447e+01
   1.3057220e-02   8.9782844e-03   9.4279470e-02   3.3138410e-03   8.8213748e+00   9.3821190e+01
   1.5043871e-02   8.4989484e-03   8.5680124e-02   3.2897716e-03   7.5932826e+00   9.9764378e+01
   1.7138690e-02   8.1449982e-03   7.7825384e-02   3.2594628e-03   6.9694775e+00   1.0390043e+02
   1.9284566e-02   7.8982724e-03   7.0767262e-02   3.2226462e-03   5.5106074e+00   1.0676380e+02
   2.1410276e-02   7.7427182e-03   6.4499416e-02   3.1796600e-03   4.1864715e+00   1.0844684e+02
   2.3444588e-02   7.6614714e-03   5.8978638e-02   3.1311334e-03   3.6495478e+00   1.0968899e+02
   2.5342812e-02   7.6375826e-03   5.4147770e-02   3.0772664e-03   2.2109619e+00   1.1040131e+02
   2.7064654e-02   7.6572478e-03   4.9948106e-02   3.0211762e-03   1.2637205e+00   1.1069951e+02
   2.8558308e-02   7.7062770e-03   4.6325144e-02   2.9688032e-03   9.8843727e-01   1.1076511e+02
   2.9791096e-02   7.7689124e-03   4.3224016e-02   2.9258094e-03   7.2228793e-01   1.1059821e+02
   3.0757080e-02   7.8288368e-03   4.0601214e-02   2.8966822e-03   8.2368166e-01   1.1036996e+02
   3.1466098e-02   7.8740886e-03   3.8437564e-02   2.8845092e-03   7.6852424e-01   1.0992313e+02
   3.1929598e-02   7.9018608e-03   3.6721430e-02   2.8910754e-03   8.0763044e-01   1.0960920e+02
   3.2172982e-02   7.9153046e-03   3.5432722e-02   2.9165586e-03   8.3121875e-01   1.0923912e+02
   3.2269162e-02   7.9199902e-03   3.4552314e-02   2.9607750e-03   7.6790720e-01   1.0881107e+02
   3.2306986e-02   7.9205056e-03   3.4066880e-02   3.0242526e-03   8.0343857e-01   1.0842715e+02
   3.2344070e-02   7.9175460e-03   3.3966222e-02   3.1065666e-03   7.9798422e-01   1.0789635e+02
   3.2419420e-02   7.9092620e-03   3.4246170e-02   3.2060074e-03   8.3454127e-01   1.0751138e+02
   3.2565642e-02   7.8940776e-03   3.4906956e-02   3.3203716e-03   7.9471357e-01   1.0699262e+02
   3.2796324e-02   7.8731106e-03   3.5956202e-02   3.4477604e-03   7.8700570e-01   1.0625411e+02
   3.3120420e-02   7.8478576e-03   3.7415716e-02   3.5862406e-03   8.2244263e-01   1.0543153e+02
   3.3551292e-02   7.8176606e-03   3.9315104e-02   3.7346752e-03   7.9881337e-01   1.0458574e+02
   3.4090014e-02   7.7829058e-03   4.1684724e-02   3.8953546e-03   8.1220197e-01   1.0375988e+02
   3.4735570e-02   7.7459518e-03   4.4570558e-02   4.0722138e-03   8.1082046e-01   1.0259508e+02
   3.5487440e-02   7.7088896e-03   4.8039894e-02   4.2674700e-03   8.0447771e-01   1.0134401e+02
   3.6344814e-02   7.6745548e-03   5.2158302e-02   4.4803332e-03   8.0672220e-01   1.0025437e+02
   3.7319002e-02   7.6485132e-03   5.6986758e-02   4.7069640e-03   8.0004209e-01   9.9111435e+01
   3.8414368e-02   7.6366848e-03   6.2604860e-02   4.9416900e-03   8.1948519e-01   9.7553970e+01
   3.9614640e-02   7.6419950e-03   6.9107942e-02   5.1770692e-03   8.2024785e-01   9.5388156e+01
   4.0876590e-02   7.6625192e-03   7.6572588e-02   5.4026052e-03   8.1166845e-01   9.3143329e+01
   4.2134720e-02   7.6934628e-03   8.5060494e-02   5.6074878e-03   8.2437890e-01   9.1014938e+01
   4.3352046e-02   7.7312540e-03   9.4651242e-02   5.7847646e-03   8.1002710e-01   8.8661773e+01
   4.4534568e-02   7.7712832e-03   1.0542469e-01   5.9295248e-03   8.1057817e-01   8.6018325e+01
   4.5688398e-02   7.8082668e-03   1.1741620e-01   6.0374478e-03   8.1557916e-01   8.3246997e+01
   4.6789828e-02   7.8387268e-03   1.3059890e-01   6.1043294e-03   8.3182370e-01   8.0190729e+01
   4.7787350e-02   7.8589626e-03   1.4491710e-01   6.1271754e-03   8.0914750e-01   7.7093485e+01
   4.8624452e-02   7.8651856e-03   1.6029933e-01   6.1085852e-03   8.1830541e-01   7.4278221e+01
   4.9249138e-02   7.8543336e-03   1.7660088e-01   6.0532270e-03   1.0124359e+00   7.1203093e+01
   4.9610382e-02   7.8265500e-03   1.9356024e-01   5.9633340e-03   1.1098967e+00   6.7865318e+01
   4.9673282e-02   7.7858538e-03   2.1081318e-01   5.8391816e-03   1.0819618e+00   6.4291325e+01
   4.9436850e-02   7.7368542e-03   2.2795478e-01   5.6801922e-03   1.1016750e+00   6.0323874e+01
   4.8905752e-02   7.6831800e-03   2.4451324e-01   5.4876606e-03   1.1180899e+00   5.6895004e+01
   4.8066252e-02   7.6256472e-03   2.5986784e-01   5.2666056e-03   1.1107094e+00   5.3692051e+01
   4.6934140e-02   7.5622188e-03   2.7323372e-01   5.0259462e-03   1.0958165e+00   4.9859038e+01
   4.5574472e-02   7.4903102e-03   2.8378304e-01   4.7748126e-03   1.1324160e+00   4.6701597e+01
   4.4060000e-02   7.4085682e-03   2.9081770e-01   4.5203916e-03   1.1202296e+00   4.3975968e+01
   4.2463928e-02   7.3187924e-03   2.9365410e-01   4.2709176e-03   1.1065894e+00   4.0719020e+01
   4.0866388e-02   7.2268178e-03   2.9187114e-01   4.0350952e-03   1.1582135e+00   3.7500297e+01
   3.9327464e-02   7.1409196e-03   2.8575688e-01   3.8199496e-03   1.1676911e+00   3.3502026e+01
   3.7871042e-02   7.0691706e-03   2.7594950e-01   3.6321164e-03   1.2106074e+00   2.8033605e+01
   3.6496042e-02   7.0193690e-03   2.6316274e-01   3.4782156e-03   1.1443955e+00   2.1837533e+01
   3.5181918e-02   6.9987402e-03   2.4823166e-01   3.3645218e-03   1.0069442e+00   1.6754823e+01
   3.3895656e-02   7.0123318e-03   2.3193164e-01   3.2979016e-03   1.0053564e+00   1.2935722e+01
   3.2601334e-02   7.0650852e-03   2.1487150e-01   3.2865094e-03   1.0449597e+00   9.1792877e+00
   3.1267698e-02   7.1628570e-03   1.9752432e-01   3.3411082e-03   1.0766083e+00   7.3069792e+00
   2.9889918e-02   7.3098754e-03   1.8031017e-01   3.4739376e-03   1.0688827e+00   6.0750563e+00
   2.8489742e-02   7.5077212e-03   1.6360760e-01   3.6970306e-03   1.1505729e+00   4.2750699e+00
   2.7106830e-02   7.7558928e-03   1.4768748e-01   4.0238964e-03   1.2455651e+00   3.7823961e+00
   2.5801914e-02   8.0523684e-03   1.3270633e-01   4.4689630e-03   1.2253000e+00   3.0674526e+00
   2.4636260e-02   8.3945004e-03   1.1876354e-01   5.0449004e-03   1.2349483e+00   2.2848189e+00
   2.3657426e-02   8.7808854e-03   1.0595520e-01   5.7616108e-03   1.2387090e+00   2.1238399e+00
   2.2902402e-02   9.2117200e-03   9.4346804e-02   6.6278306e-03   1.2360870e+00   1.6686302e+00
   2.2394728e-02   9.6866986e-03   8.3939000e-02   7.6522986e-03   1.2101094e+00   1.5756936e+00
   2.2138736e-02   1.0201892e-02   7.4697018e-02   8.8406442e-03   1.1697470e+00   1.8009439e+00
   2.2121942e-02   1.0748102e-02   6.6595724e-02   1.0191800e-02   1.2011678e+00   1.9851816e+00
   2.2324504e-02   1.1311699e-02   5.9627962e-02   1.1697057e-02   1.2010833e+00   1.9169893e+00
   2.2726694e-02   1.1875954e-02   5.3772788e-02   1.3340907e-02   1.1710601e+00   1.6863378e+00
   2.3323004e-02   1.2424619e-02   4.8998970e-02   1.5101985e-02   1.1484282e+00   1.7340784e+00
   2.4120698e-02   1.2941634e-02   4.5300578e-02   1.6953863e-02   1.0554744e+00   1.8645609e+00
   2.5121530e-02   1.3411594e-02   4.2689662e-02   1.8864169e-02   9.2259320e-01   1.8982572e+00
   2.6317088e-02   1.3829684e-02   4.1173130e-02   2.0790658e-02   8.3934736e-01   1.8884119e+00
   2.7685872e-02   1.4200227e-02   4.0755994e-02   2.2680882e-02   8.0221208e-01   1.9270916e+00
   2.9199224e-02   1.4523568e-02   4.1458652e-02   2.4475286e-02   7.9914887e-01   1.9475363e+00
   3.0832862e-02   1.4797185e-02   4.3319782e-02   2.6116074e-02   7.9065090e-01   1.9545651e+00
   3.2551164e-02   1.5022467e-02   4.6379834e-02   2.7564182e-02   7.7477673e-01   1.9780438e+00
   3.4303422e-02   1.5198535e-02   5.0685418e-02   2.8799302e-02   8.0034759e-01   1.9759737e+00
   3.6054924e-02   1.5322279e-02   5.6309694e-02   2.9808094e-02   8.0041912e-01   2.0853742e+00
   3.7812422e-02   1.5399208e-02   6.3343766e-02   3.0590104e-02   8.0055262e-01   2.2024850e+00
   3.9622516e-02   1.5443178e-02   7.1869872e-02   3.1151360e-02   8.1901959e-01   2.2722600e+00
   4.1540870e-02   1.5465478e-02   8.1978812e-02   3.1493894e-02   7.9881221e-01   2.4186780e+00
   4.3603526e-02   1.5469401e-02   9.3790060e-02   3.1637082e-02   8.0169477e-01   2.6311275e+00
   4.5821894e-02   1.5460240e-02   1.0740815e-01   3.1613840e-02   7.8209693e-01   2.5667865e+00
   4.8183802e-02   1.5446983e-02   1.2287873e-01   3.1444754e-02   8.0078510e-01   2.2382996e+00
   5.0665716e-02   1.5432532e-02   1.4018433e-01   3.1139658e-02   8.0688655e-01   2.2299373e+00
   5.3249340e-02   1.5417995e-02   1.5927568e-01   3.0699908e-02   7.8331038e-01   2.2901095e+00
   5.5905254e-02   1.5404769e-02   1.8005044e-01   3.0115736e-02   8.1610407e-01   2.2517828e+00
   5.8593546e-02   1.5394122e-02   2.0228282e-01   2.9377216e-02   7.6351377e-01   2.4227662e+00
   6.1302160e-02   1.5393717e-02   2.2560622e-01   2.8483384e-02   8.4037626e-01   2.4907771e+00
   6.4059952e-02   1.5417288e-02   2.4954300e-01   2.7444778e-02   7.8189788e-01   2.4041042e+00
   6.6911324e-02   1.5483880e-02   2.7354166e-01   2.6284642e-02   7.6066684e-01   2.3401301e+00
   6.9859674e-02   1.5611313e-02   2.9690184e-01   2.5027022e-02   8.5226626e-01   2.2017203e+00
   7.2850446e-02   1.5810321e-02   3.1870854e-01   2.3693710e-02   7.2269821e-01   2.1475925e+00
   7.5797350e-02   1.6098383e-02   3.3783872e-01   2.2309548e-02   8.4980439e-01   2.0467597e+00
   7.8558566e-02   1.6499555e-02   3.5310442e-01   2.0895248e-02   6.9624801e-01   1.8772191e+00
   8.0933370e-02   1.7028659e-02   3.6340956e-01   1.9470165e-02   8.5479780e-01   1.9767739e+00
   8.2761540e-02   1.7688904e-02   3.6766822e-01   1.8049305e-02   8.7790266e-01   1.9657680e+00
   8.3972996e-02   1.8474449e-02   3.6526340e-01   1.6634842e-02   7.5614393e-01   1.9623722e+00
   8.4515170e-02   1.9378312e-02   3.5649972e-01   1.5233536e-02   1.0747229e+00   2.2484303e+00
   8.4329852e-02   2.0401940e-02   3.4225306e-01   1.3868061e-02   3.2809776e+00   2.3675917e+00
   8.3412114e-02   2.1559424e-02   3.2373372e-01   1.2565306e-02   1.5081320e+01   2.4983948e+00
   8.1820116e-02   2.2871272e-02   3.0221558e-01   1.1344102e-02   3.1035730e+01   2.4404602e+00
   7.9606980e-02   2.4348394e-02   2.7874092e-01   1.0213431e-02   4.5293472e+01   2.2856995e+00
   7.6769516e-02   2.5992828e-02   2.5420964e-01   9.1785468e-03   6.2809801e+01   2.2393064e+00
   7.3287758e-02   2.7801018e-02   2.2945862e-01   8.2418376e-03   7.6463875e+01   1.8699550e+00
   6.9215078e-02   2.9756052e-02   2.0521852e-01   7.4000554e-03   8.5402163e+01   1.8572646e+00
   6.4708406e-02   3.1828846e-02   1.8203308e-01   6.6476764e-03   9.3683384e+01   1.9051674e+00
   5.9965556e-02   3.3982848e-02   1.6026664e-01   5.9829308e-03   9.9870824e+01   1.6635478e+00
   5.5166178e-02   3.6181256e-02   1.4015504e-01   5.4068924e-03   1.0517800e+02   1.5345161e+00
   5.0458520e-02   3.8379106e-02   1.2182669e-01   4.9178290e-03   1.0872093e+02   1.0749628e+00
   4.5954940e-02   4.0506166e-02   1.0533618e-01   4.5109212e-03   1.1116241e+02   7.3975017e-01
   4.1738174e-02   4.2474816e-02   9.0671306e-02   4.1802542e-03   1.1298070e+02   7.7088075e-01
   3.7877374e-02   4.4195752e-02   7.7773294e-02   3.9185112e-03   1.1385799e+02   7.5620889e-01
   3.4436058e-02   4.5581504e-02   6.6572744e-02   3.7173628e-03   1.1441651e+02   7.5942156e-01
   3.1455524e-02   4.6524120e-02   5.7000542e-02   3.5684948e-03   1.1428897e+02   7.5621333e-01
   2.8936550e-02   4.6905422e-02   4.8964494e-02   3.4636612e-03   1.1410668e+02   7.7960205e-01
   2.6845172e-02   4.6661178e-02   4.2345588e-02   3.3932018e-03   1.1369298e+02   7.8863630e-01
   2.5119326e-02   4.5799042e-02   3.7022162e-02   3.3471248e-03   1.1305381e+02   7.7668902e-01
   2.3687668e-02   4.4394068e-02   3.2866340e-02   3.3197746e-03   1.1259832e+02   7.8544161e-01
   2.2476566e-02   4.2578142e-02   2.9741576e-02   3.3107860e-03   1.1202031e+02   7.7877911e-01
   2.1395998e-02   4.0490464e-02   2.7509268e-02   3.3221680e-03   1.1173253e+02   7.8661424e-01
   2.0368608e-02   3.8254048e-02   2.6032826e-02   3.3549950e-03   1.1149334e+02   7.8146549e-01
   1.9356759e-02   3.5980354e-02   2.5175912e-02   3.4078938e-03   1.1089655e+02   7.7832195e-01
   1.8354477e-02   3.3761272e-02   2.4808996e-02   3.4777200e-03   1.1024508e+02   7.7772637e-01
   1.7376261e-02   3.1661396e-02   2.4828014e-02   3.5592676e-03   1.0960583e+02   7.7333218e-01
   1.6437104e-02   2.9724174e-02   2.5148602e-02   3.6456926e-03   1.0886884e+02   7.7285123e-01
   1.5547187e-02   2.7977302e-02   2.5697398e-02   3.7297970e-03   1.0790096e+02   7.5999075e-01
   1.4710888e-02   2.6438114e-02   2.6409828e-02   3.8049866e-03   1.0675579e+02   7.7617754e-01
   1.3925237e-02   2.5122662e-02   2.7228214e-02   3.8658850e-03   1.0553593e+02   8.0483515e-01
   1.3191146e-02   2.4043424e-02   2.8102018e-02   3.9082760e-03   1.0444325e+02   7.9274467e-01
   1.2511303e-02   2.3206014e-02   2.8984154e-02   3.9299730e-03   1.0303038e+02   7.6799290e-01
   1.1888154e-02   2.2604766e-02   2.9835780e-02   3.9297602e-03   1.0106850e+02   7.8566213e-01
   1.1322230e-02   2.2222498e-02   3.0628276e-02   3.9077766e-03   9.9231646e+01   7.8898949e-01
   1.0809928e-02   2.2045110e-02   3.1343390e-02   3.8678656e-03   9.7174753e+01   7.6892904e-01
   1.0352219e-02   2.2056720e-02   3.1979238e-02   3.8149462e-03   9.4860024e+01   7.9029613e-01
   9.9521146e-03   2.2225652e-02   3.2543990e-02   3.7543502e-03   9.2271806e+01   7.7513446e-01
   9.6121876e-03   2.2507972e-02   3.3044008e-02   3.6921494e-03   8.8937928e+01   7.6578394e-01
   9.3355352e-03   2.2855322e-02   3.3488738e-02   3.6328906e-03   8.6189796e+01   7.9016559e-01
   9.1194194e-03   2.3238356e-02   3.3897182e-02   3.5811752e-03   8.3591153e+01   7.6936113e-01
   8.9545756e-03   2.3661670e-02   3.4291978e-02   3.5417378e-03   7.9661351e+01   7.7348399e-01
   8.8306090e-03   2.4142920e-02   3.4695274e-02   3.5181624e-03   7.6180581e+01   7.8763916e-01
   8.7435640e-03   2.4694946e-02   3.5122770e-02   3.5131942e-03   7.3290504e+01   7.8156424e-01
   8.6959590e-03   2.5331958e-02   3.5579668e-02   3.5271732e-03   7.0018830e+01   7.9464940e-01
   8.6870508e-03   2.6084676e-02   3.6068352e-02   3.5576156e-03   6.6976192e+01   7.9116535e-01
   8.7112956e-03   2.6991178e-02   3.6591430e-02   3.5993832e-03   6.3872831e+01   7.8869067e-01
   8.7644636e-03   2.8074370e-02   3.7143592e-02   3.6451718e-03   6.0906592e+01   7.9173442e-01
   8.8427454e-03   2.9341658e-02   3.7712208e-02   3.6862660e-03   5.8218365e+01   7.8219096e-01
   8.9383936e-03   3.0779784e-02   3.8285660e-02   3.7139226e-03   5.5827083e+01   7.8173052e-01
   9.0369064e-03   3.2348850e-02   3.8849296e-02   3.7223850e-03   5.2693381e+01   7.8042152e-01
   9.1177062e-03   3.3997740e-02   3.9379018e-02   3.7078992e-03   4.8970305e+01   7.9947734e-01
   9.1572176e-03   3.5655976e-02   3.9847298e-02   3.6681396e-03   4.6895843e+01   7.8746730e-01
   9.1352128e-03   3.7232818e-02   4.0231596e-02   3.6041132e-03   4.4346247e+01   7.5723933e-01
   9.0501250e-03   3.8673526e-02   4.0507450e-02   3.5203110e-03   4.1112123e+01   7.7617861e-01
   8.9183248e-03   3.9982026e-02   4.0644574e-02   3.4241990e-03   3.8110295e+01   7.7725884e-01
   8.7563912e-03   4.1184164e-02   4.0623122e-02   3.3232884e-03   3.3869253e+01   7.7133527e-01
   8.5767712e-03   4.2298142e-02   4.0436656e-02   3.2236506e-03   3.0038523e+01   7.6940647e-01
   8.3908458e-03   4.3308968e-02   4.0090490e-02   3.1304486e-03   2.5971332e+01   7.6727726e-01
   8.2122680e-03   4.4164100e-02   3.9608202e-02   3.0466252e-03   2.2147044e+01   7.9280819e-01
   8.0532698e-03   4.4800416e-02   3.9018066e-02   2.9724848e-03   1.9604864e+01   7.8254882e-01
   7.9186544e-03   4.5154230e-02   3.8339008e-02   2.9063792e-03   1.5980512e+01   7.6954780e-01
   7.8100000e-03   4.5173554e-02   3.7586964e-02   2.8457630e-03   1.3206090e+01   8.0036282e-01
   7.7252198e-03   4.4835356e-02   3.6782520e-02   2.7882090e-03   1.1903156e+01   7.9391684e-01
   7.6626916e-03   4.4144812e-02   3.5946252e-02   2.7316738e-03   1.0237044e+01   7.7999229e-01
   7.6244286e-03   4.3147860e-02   3.5097612e-02   2.6750276e-03   8.1366705e+00   7.9201681e-01
   7.6074836e-03   4.1937970e-02   3.4260772e-02   2.6182798e-03   6.3675485e+00   7.7882859e-01
   7.6075832e-03   4.0640262e-02   3.3456452e-02   2.5619602e-03   6.2007287e+00   7.8625905e-01
   7.6258328e-03   3.9382612e-02   3.2694372e-02   2.5073440e-03   6.0581989e+00   7.8613452e-01
   7.6661794e-03   3.8268098e-02   3.1978646e-02   2.4568528e-03   5.8888734e+00   7.7984284e-01
   7.7315996e-03   3.7372736e-02   3.1309902e-02   2.4121766e-03   6.2881522e+00   7.9543188e-01
   7.8247128e-03   3.6740848e-02   3.0687402e-02   2.3734616e-03   6.0454617e+00   7.7682340e-01
   7.9466272e-03   3.6379312e-02   3.0113444e-02   2.3404024e-03   5.9481795e+00   7.8675905e-01
   8.0931886e-03   3.6281678e-02   2.9588790e-02   2.3129766e-03   5.9912242e+00   7.8299106e-01
   8.2660850e-03   3.6451360e-02   2.9110858e-02   2.2927684e-03   5.7696177e+00   7.7417325e-01
   8.4773580e-03   3.6886492e-02   2.8680502e-02   2.2827958e-03   5.4582654e+00   7.9831571e-01
   8.7388402e-03   3.7569928e-02   2.8301588e-02   2.2857838e-03   5.4096967e+00   7.6782963e-01
   9.0602898e-03   3.8479540e-02   2.7975934e-02   2.3033150e-03   5.6951768e+00   7.7562278e-01
   9.4483076e-03   3.9578586e-02   2.7702820e-02   2.3357318e-03   5.6836878e+00   7.9234877e-01
   9.9038290e-03   4.0813946e-02   2.7482808e-02   2.3824318e-03   5.6515377e+00   7.7209072e-01
   1.0423200e-02   4.2117066e-02   2.7319658e-02   2.4422164e-03   5.6740286e+00   7.8536995e-01
   1.0995293e-02   4.3391588e-02   2.7215880e-02   2.5142108e-03   5.8820484e+00   7.7112207e-01
   1.1601976e-02   4.4526146e-02   2.7169274e-02   2.5987652e-03   6.0323744e+00   7.7493685e-01
   1.2225933e-02   4.5424442e-02   2.7176408e-02   2.6966744e-03   6.0692779e+00   7.9936318e-01
   1.2845599e-02   4.6039840e-02   2.7236516e-02   2.8083872e-03   6.3695710e+00   7.8001288e-01
   1.3431561e-02   4.6383866e-02   2.7349658e-02   2.9336514e-03   6.5352669e+00   7.8861366e-01
   1.3958071e-02   4.6489208e-02   2.7513768e-02   3.0711334e-03   6.6997323e+00   7.7606075e-01
   1.4407470e-02   4.6382216e-02   2.7725806e-02   3.2200192e-03   6.8708470e+00   7.6406020e-01
   1.4775603e-02   4.6083908e-02   2.7984432e-02   3.3815546e-03   7.1122562e+00   8.0928712e-01
   1.5066684e-02   4.5609460e-02   2.8289788e-02   3.5578374e-03   7.2895529e+00   7.9335927e-01
   1.5278754e-02   4.4968922e-02   2.8640784e-02   3.7496878e-03   7.3331359e+00   7.6947455e-01
   1.5405559e-02   4.4182264e-02   2.9033078e-02   3.9560754e-03   7.3525814e+00   7.6946397e-01
   1.5437526e-02   4.3271996e-02   2.9460980e-02   4.1743012e-03   7.3847383e+00   7.7017860e-01
   1.5360377e-02   4.2247314e-02   2.9917378e-02   4.3993324e-03   7.7832087e+00   7.9354468e-01
   1.5158852e-02   4.1122044e-02   3.0391434e-02   4.6257338e-03   7.7037158e+00   7.7430110e-01
   1.4828452e-02   3.9913332e-02   3.0871336e-02   4.8489000e-03   7.3702833e+00   7.7414947e-01
   1.4382873e-02   3.8618414e-02   3.1341960e-02   5.0613602e-03   7.2579693e+00   7.9319905e-01
   1.3840792e-02   3.7225882e-02   3.1785980e-02   5.2538560e-03   7.3961314e+00   7.7728458e-01
   1.3217274e-02   3.5736226e-02   3.2194338e-02   5.4190934e-03   8.2694580e+00   7.9225168e-01
   1.2530411e-02   3.4171386e-02   3.2565042e-02   5.5508158e-03   8.5834880e+00   7.6337099e-01
   1.1804395e-02   3.2570374e-02   3.2893278e-02   5.6411520e-03   8.4523950e+00   7.6516803e-01
   1.1064134e-02   3.0967616e-02   3.3170556e-02   5.6805396e-03   8.7339298e+00   7.9054648e-01
   1.0330697e-02   2.9388234e-02   3.3397576e-02   5.6638304e-03   8.7187739e+00   7.5573537e-01
   9.6201636e-03   2.7852344e-02   3.3584028e-02   5.5916880e-03   8.7550459e+00   7.9950737e-01
   8.9460572e-03   2.6368018e-02   3.3739572e-02   5.4685290e-03   9.2330141e+00   7.6572406e-01
   8.3209078e-03   2.4930864e-02   3.3878140e-02   5.3032218e-03   9.5270046e+00   7.9904099e-01
   7.7532818e-03   2.3531342e-02   3.4016886e-02   5.1042958e-03   9.6793794e+00   7.4774792e-01
   7.2490058e-03   2.2155100e-02   3.4178274e-02   4.8784200e-03   9.7643411e+00   7.0819598e-01
   6.8167184e-03   2.0782632e-02   3.4391660e-02   4.6349510e-03   9.5660366e+00   7.3112807e-01
   6.4722876e-03   1.9401116e-02   3.4688910e-02   4.3855394e-03   9.7007102e+00   5.7657965e-01
   6.2371706e-03   1.8018295e-02   3.5107436e-02   4.1392482e-03   9.6704363e+00   6.6968764e-01
   6.1362386e-03   1.6661859e-02   3.5683468e-02   3.9014158e-03   9.0679990e+00   6.6160339e-01
   6.1990580e-03   1.5361066e-02   3.6440068e-02   3.6777582e-03   9.3261384e+00   6.5532297e+00
   6.4549180e-03   1.4135774e-02   3.7387610e-02   3.4743988e-03   9.5070740e+00   1.9933304e+01
   6.9281204e-03   1.3002966e-02   3.8527928e-02   3.2944172e-03   8.8846913e+00   3.1558505e+01
   7.6366332e-03   1.1977405e-02   3.9859354e-02   3.1391656e-03   8.7589437e+00   4.4946466e+01
   8.5899566e-03   1.1067205e-02   4.1386718e-02   3.0109718e-03   8.5226428e+00   6.1295243e+01
   9.7891660e-03   1.0273134e-02   4.3117540e-02   2.9120390e-03   8.3131943e+00   7.1695658e+01
   1.1228074e-02   9.5921028e-03   4.5052014e-02   2.8429632e-03   7.7241435e+00   7.9447356e+01
   1.2896531e-02   9.0212240e-03   4.7175434e-02   2.8035006e-03   6.6625840e+00   8.7790788e+01
   1.4777780e-02   8.5561338e-03   4.9452762e-02   2.7932602e-03   6.2530352e+00   9.4329051e+01
   1.6844801e-02   8.1895306e-03   5.1846986e-02   2.8109702e-03   4.9482424e+00   9.9472085e+01
   1.9055772e-02   7.9121302e-03   5.4326172e-02   2.8536234e-03   3.3776932e+00   1.0339988e+02
   2.1348978e-02   7.7148866e-03   5.6850600e-02   2.9186062e-03   2.9552244e+00   1.0598173e+02
   2.3659990e-02   7.5899806e-03   5.9369418e-02   3.0066856e-03   2.5537177e+00   1.0754464e+02
   2.5922402e-02   7.5284642e-03   6.1824642e-02   3.1210042e-03   1.7293471e+00   1.0828356e+02
   2.8064912e-02   7.5192526e-03   6.4155326e-02   3.2641554e-03   9.3708763e-01   1.0847516e+02
   3.0036590e-02   7.5490630e-03   6.6281316e-02   3.4369482e-03   7.5213977e-01   1.0832332e+02
   3.1812646e-02   7.6052834e-03   6.8101150e-02   3.6386276e-03   7.8196539e-01   1.0797936e+02
   3.3386418e-02   7.6787980e-03   6.9523778e-02   3.8663006e-03   7.4860677e-01   1.0764949e+02
   3.4747040e-02   7.7625834e-03   7.0476632e-02   4.1137370e-03   7.9630128e-01   1.0716329e+02
   3.5871498e-02   7.8520658e-03   7.0873720e-02   4.3719976e-03   7.7472603e-01   1.0663837e+02
   3.6748130e-02   7.9452380e-03   7.0617330e-02   4.6308146e-03   8.1719844e-01   1.0635749e+02
   3.7397440e-02   8.0419062e-03   6.9681796e-02   4.8775072e-03   8.3503933e-01   1.0594999e+02
   3.7878398e-02   8.1427832e-03   6.8163860e-02   5.0986154e-03   7.9762950e-01   1.0552691e+02
   3.8259900e-02   8.2455968e-03   6.6228750e-02   5.2838848e-03   7.9329927e-01   1.0501723e+02
   3.8602214e-02   8.3446890e-03   6.4053138e-02   5.4244798e-03   8.0414138e-01   1.0423946e+02
   3.8943096e-02   8.4335168e-03   6.1795192e-02   5.5144732e-03   8.1277926e-01   1.0370823e+02
   3.9281822e-02   8.5041078e-03   5.9572406e-02   5.5533938e-03   8.1942088e-01   1.0311706e+02
   3.9591602e-02   8.5478630e-03   5.7491244e-02   5.5408576e-03   8.2790783e-01   1.0224361e+02
   3.9845172e-02   8.5586524e-03   5.5681934e-02   5.4778510e-03   7.9220756e-01   1.0149150e+02
   4.0051264e-02   8.5350506e-03   5.4285232e-02   5.3709242e-03   8.0297401e-01   1.0073861e+02
   4.0249036e-02   8.4807324e-03   5.3443572e-02   5.2300970e-03   8.1375706e-01   9.9930917e+01
   4.0481402e-02   8.4034604e-03   5.3285234e-02   5.0684588e-03   8.1220597e-01   9.9062273e+01
   4.0778578e-02   8.3129268e-03   5.3905758e-02   4.8990442e-03   8.0613330e-01   9.7763846e+01
   4.1143510e-02   8.2187566e-03   5.5384592e-02   4.7309842e-03   7.7869521e-01   9.6336115e+01
   4.1575578e-02   8.1302386e-03   5.7787788e-02   4.5695060e-03   8.2063061e-01   9.5359423e+01
   4.2080818e-02   8.0553654e-03   6.1158112e-02   4.4164600e-03   7.9415834e-01   9.4172461e+01
   4.2658632e-02   7.9995420e-03   6.5538384e-02   4.2724346e-03   7.8023331e-01   9.2635273e+01
   4.3293396e-02   7.9649452e-03   7.0996836e-02   4.1365958e-03   8.2758671e-01   9.0973444e+01
   4.3944348e-02   7.9498694e-03   7.7606134e-02   4.0061840e-03   7.9529945e-01   8.8846294e+01
   4.4547184e-02   7.9489962e-03   8.5417314e-02   3.8780232e-03   8.1218904e-01   8.6879212e+01
   4.5043848e-02   7.9549858e-03   9.4489934e-02   3.7501196e-03   8.2334502e-01   8.5026181e+01
   4.5419494e-02   7.9611338e-03   1.0490732e-01   3.6218958e-03   8.0831877e-01   8.3004925e+01
   4.5689042e-02   7.9618060e-03   1.1673205e-01   3.4913884e-03   8.2630876e-01   8.0914119e+01
   4.5880920e-02   7.9496236e-03   1.2997075e-01   3.3560984e-03   7.9903022e-01   7.8493157e+01
   4.6027052e-02   7.9153326e-03   1.4458538e-01   3.2161162e-03   8.0572988e-01   7.6323393e+01
   4.6134382e-02   7.8521850e-03   1.6053020e-01   3.0740476e-03   8.2207413e-01   7.4477640e+01
   4.6195324e-02   7.7588804e-03   1.7771737e-01   2.9334160e-03   7.9096318e-01   7.2450132e+01
   4.6201522e-02   7.6389046e-03   1.9594677e-01   2.7969050e-03   7.9342947e-01   7.0393961e+01
   4.6135860e-02   7.4999108e-03   2.1488906e-01   2.6670592e-03   8.1880164e-01   6.8342558e+01
   4.5981520e-02   7.3529044e-03   2.3412428e-01   2.5464220e-03   8.1130277e-01   6.6224953e+01
   4.5728788e-02   7.2088822e-03   2.5319100e-01   2.4359000e-03   8.0019267e-01   6.3864738e+01
   4.5349510e-02   7.0761342e-03   2.7150744e-01   2.3354342e-03   8.2289715e-01   6.0606968e+01
   4.4783136e-02   6.9601990e-03   2.8830312e-01   2.2440256e-03   8.1394612e-01   5.7355240e+01
   4.3976606e-02   6.8636194e-03   3.0264584e-01   2.1608324e-03   7.9525490e-01   5.4461051e+01
   4.2921568e-02   6.7867698e-03   3.1362294e-01   2.0875106e-03   8.1678482e-01   5.0957435e+01
   4.1652124e-02   6.7306348e-03   3.2043248e-01   2.0260870e-03   8.1939663e-01   4.7864050e+01
   4.0219592e-02   6.6969246e-03   3.2227428e-01   1.9774226e-03   8.0692194e-01   4.4898589e+01
   3.8673390e-02   6.6858030e-03   3.1887194e-01   1.9414651e-03   7.9902832e-01   4.1557633e+01
   3.7069452e-02   6.6966660e-03   3.1074592e-01   1.9187322e-03   7.8807816e-01   3.8650880e+01
   3.5469830e-02   6.7299398e-03   2.9866478e-01   1.9129151e-03   8.0760693e-01   3.6384372e+01
   3.3930978e-02   6.7864326e-03   2.8351802e-01   1.9292672e-03   8.2469905e-01   3.4657321e+01
   3.2498386e-02   6.8684130e-03   2.6627414e-01   1.9749096e-03   7.9723544e-01   3.3015663e+01
   3.1201276e-02   6.9797668e-03   2.4774464e-01   2.0604308e-03   7.9097344e-01   3.1068459e+01
   3.0065752e-02   7.1246840e-03   2.2855400e-01   2.1979294e-03   7.9106191e-01   2.8508997e+01
   2.9118670e-02   7.3081080e-03   2.0921392e-01   2.4005828e-03   8.0278470e-01   2.6340703e+01
   2.8371744e-02   7.5332666e-03   1.9020269e-01   2.6822400e-03   8.2579996e-01   2.3699544e+01
   2.7818906e-02   7.8012464e-03   1.7191190e-01   3.0580762e-03   8.0677398e-01   2.0660448e+01
   2.7447628e-02   8.1118918e-03   1.5458543e-01   3.5453308e-03   8.1111129e-01   1.8856088e+01
   2.7248160e-02   8.4615566e-03   1.3835782e-01   4.1603974e-03   8.1752995e-01   1.6187799e+01
   2.7198834e-02   8.8443330e-03   1.2331670e-01   4.9172112e-03   7.9910571e-01   1.3827392e+01
   2.7259122e-02   9.2519264e-03   1.0953701e-01   5.8256672e-03   8.0178028e-01   1.3330180e+01
   2.7382454e-02   9.6718622e-03   9.7044960e-02   6.8904042e-03   8.2856627e-01   1.2894937e+01
   2.7527450e-02   1.0087109e-02   8.5805622e-02   8.1123900e-03   8.1148083e-01   1.2905836e+01
   2.7687624e-02   1.0478327e-02   7.5767284e-02   9.4889728e-03   7.8050458e-01   1.3084867e+01
   2.7900532e-02   1.0827714e-02   6.6895446e-02   1.1012564e-02   8.1290089e-01   1.3220945e+01
   2.8214216e-02   1.1116110e-02   5.9162214e-02   1.2668405e-02   8.1305620e-01   1.3707776e+01
   2.8660978e-02   1.1331221e-02   5.2519902e-02   1.4434122e-02   8.0586904e-01   1.3641849e+01
   2.9249412e-02   1.1477833e-02   4.6924658e-02   1.6276621e-02   8.0956934e-01   1.3588514e+01
   2.9963062e-02   1.1567504e-02   4.2369462e-02   1.8150917e-02   7.9053727e-01   1.3806082e+01
   3.0763142e-02   1.1614650e-02   3.8867582e-02   2.0009356e-02   7.9579993e-01   1.3851881e+01
   3.1610586e-02   1.1637638e-02   3.6426908e-02   2.1805866e-02   8.0105528e-01   1.3863144e+01
   3.2496852e-02   1.1650910e-02   3.5056818e-02   2.3490398e-02   8.0946318e-01   1.3922947e+01
   3.3439104e-02   1.1661270e-02   3.4793762e-02   2.4994400e-02   7.9997715e-01   1.4158446e+01
   3.4450572e-02   1.1668569e-02   3.5704192e-02   2.6244706e-02   7.9487830e-01   1.4173456e+01
   3.5524676e-02   1.1670069e-02   3.7864760e-02   2.7205610e-02   8.0575743e-01   1.4280734e+01
   3.6633478e-02   1.1663875e-02   4.1361770e-02   2.7878612e-02   8.1216411e-01   1.4539847e+01
   3.7738142e-02   1.1645839e-02   4.6313158e-02   2.8271632e-02   8.0768832e-01   1.4590218e+01
   3.8817728e-02   1.1612007e-02   5.2860296e-02   2.8392018e-02   7.9010223e-01   1.4658304e+01
   3.9890374e-02   1.1561575e-02   6.1140058e-02   2.8267030e-02   8.0700837e-01   1.4840137e+01
   4.0990116e-02   1.1496027e-02   7.1293728e-02   2.7940124e-02   7.7091541e-01   1.5181942e+01
   4.2131994e-02   1.1422248e-02   8.3468872e-02   2.7451406e-02   7.9703116e-01   1.5159525e+01
   4.3315338e-02   1.1348085e-02   9.7793388e-02   2.6829366e-02   8.3132653e-01   1.5351556e+01
   4.4523430e-02   1.1277258e-02   1.1434858e-01   2.6086602e-02   7.8407890e-01   1.5739810e+01
   4.5736324e-02   1.1213833e-02   1.3316103e-01   2.5241784e-02   8.3062843e-01   1.5474209e+01
   4.6985702e-02   1.1164004e-02   1.5420547e-01   2.4315458e-02   7.8055951e-01   1.5093829e+01
   4.8347604e-02   1.1135364e-02   1.7737123e-01   2.3312536e-02   8.1839547e-01   1.4775592e+01
   4.9890050e-02   1.1134630e-02   2.0243830e-01   2.2242868e-02   8.3095549e-01   1.4749240e+01
   5.1660246e-02   1.1166955e-02   2.2904370e-01   2.1125908e-02   7.8275833e-01   1.4466233e+01
   5.3703560e-02   1.1239289e-02   2.5668112e-01   1.9977051e-02   8.4988237e-01   1.4442870e+01
   5.6069050e-02   1.1357528e-02   2.8471506e-01   1.8804079e-02   7.3217030e-01   1.4504258e+01
   5.8774416e-02   1.1523314e-02   3.1231326e-01   1.7617555e-02   8.3948345e-01   1.3042957e+01
   6.1786796e-02   1.1735898e-02   3.3840370e-01   1.6433716e-02   7.5992015e-01   1.2198640e+01
   6.5025068e-02   1.1991269e-02   3.6161976e-01   1.5263636e-02   8.1459461e-01   1.2680696e+01
   6.8376076e-02   1.2279995e-02   3.8052744e-01   1.4116932e-02   8.5539186e-01   1.3049315e+01
   7.1730130e-02   1.2589969e-02   3.9378062e-01   1.3010352e-02   6.2596225e-01   1.3192815e+01
   7.4986820e-02   1.2909139e-02   4.0004936e-01   1.1967310e-02   8.5012218e-01   1.2849844e+01
   7.8043382e-02   1.3225053e-02   3.9866666e-01   1.1011500e-02   3.9766090e-01   1.2722135e+01
   8.0797350e-02   1.3529332e-02   3.9000404e-01   1.0159861e-02   8.3939858e-01   1.3554014e+01
   8.3151306e-02   1.3816703e-02   3.7513274e-01   9.4195748e-03   3.0332375e-01   1.3977692e+01
   8.4980762e-02   1.4080746e-02   3.5548594e-01   8.7865384e-03   3.7183775e+00   1.3725078e+01
   8.6136808e-02   1.4315721e-02   3.3234362e-01   8.2483212e-03   2.0453813e+01   1.3875942e+01
   8.6489904e-02   1.4515741e-02   3.0673228e-01   7.7890050e-03   4.1377664e+01   1.3674867e+01
   8.5927770e-02   1.4675948e-02   2.7965198e-01   7.3920196e-03   6.0806701e+01   1.2957842e+01
   8.4411216e-02   1.4791486e-02   2.5204314e-01   7.0418212e-03   7.6377852e+01   1.2624856e+01
   8.2001678e-02   1.4861923e-02   2.2471060e-01   6.7235368e-03   8.5374094e+01   1.1916296e+01
   7.8814270e-02   1.4896869e-02   1.9833988e-01   6.4263778e-03   9.3891230e+01   9.7450027e+00
   7.5017860e-02   1.4903768e-02   1.7350572e-01   6.1462966e-03   1.0152699e+02   7.5851618e+00
   7.0793382e-02   1.4883423e-02   1.5061520e-01   5.8800862e-03   1.0712897e+02   5.9127775e+00
   6.6277560e-02   1.4833301e-02   1.2990492e-01   5.6220230e-03   1.1185136e+02   3.7464170e+00
   6.1549540e-02   1.4746675e-02   1.1147011e-01   5.3694566e-03   1.1498303e+02   2.3148008e+00
   5.6681296e-02   1.4621253e-02   9.5320012e-02   5.1270610e-03   1.1700123e+02   1.6927102e+00
   5.1799726e-02   1.4467878e-02   8.1429488e-02   4.9042508e-03   1.1801154e+02   1.1341434e+00
   4.7044132e-02   1.4307105e-02   6.9706730e-02   4.7100480e-03   1.1858434e+02   8.0933978e-01
   4.2519670e-02   1.4160064e-02   5.9991750e-02   4.5488518e-03   1.1887661e+02   7.0835306e-01
   3.8288914e-02   1.4042839e-02   5.2093992e-02   4.4201124e-03   1.1881515e+02   7.5401074e-01
   3.4375764e-02   1.3966053e-02   4.5816486e-02   4.3184804e-03   1.1872315e+02   7.4900985e-01
   3.0786712e-02   1.3937669e-02   4.0950650e-02   4.2356804e-03   1.1855031e+02   7.6139601e-01
   2.7514292e-02   1.3960062e-02   3.7272046e-02   4.1662074e-03   1.1850485e+02   7.8842659e-01
   2.4544614e-02   1.4028302e-02   3.4558372e-02   4.1081414e-03   1.1856875e+02   7.6916937e-01
   2.1861386e-02   1.4140860e-02   3.2582938e-02   4.0631890e-03   1.1863068e+02   7.7555510e-01
   1.9446427e-02   1.4302711e-02   3.1137624e-02   4.0362030e-03   1.1855645e+02   7.8770434e-01
   1.7291228e-02   1.4518943e-02   3.0079364e-02   4.0314554e-03   1.1823128e+02   7.9286419e-01
   1.5393580e-02   1.4791486e-02   2.9322186e-02   4.0517572e-03   1.1788939e+02   7.8085486e-01
   1.3751023e-02   1.5117940e-02   2.8805396e-02   4.0970510e-03   1.1752605e+02   7.9148925e-01
   1.2353336e-02   1.5494319e-02   2.8474090e-02   4.1644168e-03   1.1709888e+02   7.8451690e-01
   1.1178962e-02   1.5917995e-02   2.8275954e-02   4.2490162e-03   1.1653688e+02   7.6497520e-01
   1.0203745e-02   1.6391512e-02   2.8168606e-02   4.3441598e-03   1.1589474e+02   7.8621545e-01
   9.4033080e-03   1.6922705e-02   2.8122316e-02   4.4425630e-03   1.1537799e+02   7.8620147e-01
   8.7510080e-03   1.7514896e-02   2.8115818e-02   4.5347190e-03   1.1478020e+02   7.8472790e-01
   8.2222742e-03   1.8166876e-02   2.8134534e-02   4.6116156e-03   1.1405490e+02   7.9043122e-01
   7.7998468e-03   1.8883269e-02   2.8168258e-02   4.6690458e-03   1.1316608e+02   7.8577518e-01
   7.4694648e-03   1.9674770e-02   2.8205210e-02   4.7048506e-03   1.1217681e+02   7.9227604e-01
   7.2141766e-03   2.0548436e-02   2.8236516e-02   4.7166696e-03   1.1127116e+02   8.0184138e-01
   7.0178290e-03   2.1502598e-02   2.8261938e-02   4.7037706e-03   1.1017125e+02   7.9084087e-01
   6.8662214e-03   2.2531952e-02   2.8284436e-02   4.6689652e-03   1.0922287e+02   7.7464409e-01
   6.7458114e-03   2.3625754e-02   2.8305302e-02   4.6168698e-03   1.0819107e+02   7.8466355e-01
   6.6489280e-03   2.4774130e-02   2.8324890e-02   4.5525186e-03   1.0649278e+02   7.9659398e-01
   6.5745874e-03   2.5986668e-02   2.8347338e-02   4.4804996e-03   1.0476804e+02   8.1016297e-01
   6.5238376e-03   2.7284182e-02   2.8381982e-02   4.4029996e-03   1.0282405e+02   8.1033518e-01
   6.4977138e-03   2.8684958e-02   2.8437546e-02   4.3224438e-03   1.0078840e+02   7.8794667e-01
   6.4950932e-03   3.0210548e-02   2.8519548e-02   4.2434154e-03   9.8846865e+01   7.7343866e-01
   6.5146850e-03   3.1887422e-02   2.8630418e-02   4.1687002e-03   9.6565222e+01   7.7423365e-01
   6.5615936e-03   3.3727918e-02   2.8768642e-02   4.0981994e-03   9.4119283e+01   7.7767460e-01
   6.6450988e-03   3.5714756e-02   2.8927620e-02   4.0326276e-03   9.1161794e+01   7.8106449e-01
   6.7711088e-03   3.7807562e-02   2.9094792e-02   3.9731244e-03   8.8224575e+01   7.9409623e-01
   6.9424674e-03   3.9944064e-02   2.9257296e-02   3.9178364e-03   8.5623546e+01   7.8530358e-01
   7.1601800e-03   4.2041024e-02   2.9406594e-02   3.8639232e-03   8.2728125e+01   7.7823521e-01
   7.4199640e-03   4.4021836e-02   2.9534162e-02   3.8109330e-03   7.9267848e+01   8.0440446e-01
   7.7099974e-03   4.5848434e-02   2.9627766e-02   3.7583266e-03   7.5488816e+01   8.0612462e-01
   8.0134150e-03   4.7508086e-02   2.9675914e-02   3.7029422e-03   7.2400269e+01   7.9063647e-01
   8.3127172e-03   4.8987426e-02   2.9673268e-02   3.6438832e-03   6.9195788e+01   7.9655867e-01
   8.5916684e-03   5.0268556e-02   2.9617282e-02   3.5863168e-03   6.5670869e+01   7.7409615e-01
   8.8368734e-03   5.1320856e-02   2.9504946e-02   3.5376742e-03   6.2694481e+01   7.6831307e-01
   9.0383314e-03   5.2107440e-02   2.9337404e-02   3.5041662e-03   5.9576244e+01   8.0226422e-01
   9.1932686e-03   5.2590796e-02   2.9121272e-02   3.4895126e-03   5.6358626e+01   8.0207994e-01
   9.3109340e-03   5.2763862e-02   2.8861842e-02   3.4950278e-03   5.2902106e+01   8.0370912e-01
   9.4056272e-03   5.2683506e-02   2.8563108e-02   3.5204556e-03   4.9049297e+01   8.1120888e-01
   9.4894032e-03   5.2410612e-02   2.8234720e-02   3.5638610e-03   4.5947767e+01   7.9815622e-01
   9.5699618e-03   5.1964366e-02   2.7892124e-02   3.6225668e-03   4.3422768e+01   7.6786569e-01
   9.6484928e-03   5.1345518e-02   2.7554142e-02   3.6940246e-03   4.0255300e+01   7.6597494e-01
   9.7216218e-03   5.0549890e-02   2.7243500e-02   3.7762470e-03   3.7845537e+01   8.0057704e-01
   9.7825978e-03   4.9552726e-02   2.6987586e-02   3.8680018e-03   3.6025391e+01   7.9301771e-01
   9.8254262e-03   4.8322838e-02   2.6815574e-02   3.9698282e-03   3.2732942e+01   7.7110398e-01
   9.8455574e-03   4.6880770e-02   2.6756230e-02   4.0871150e-03   2.9255321e+01   7.8868312e-01
   9.8349828e-03   4.5297804e-02   2.6838932e-02   4.2282188e-03   2.6204761e+01   8.0589364e-01
   9.7949684e-03   4.3657050e-02   2.7090664e-02   4.4020398e-03   2.3285090e+01   7.7992918e-01
   9.7451128e-03   4.2029238e-02   2.7538814e-02   4.6203818e-03   2.0086931e+01   7.6475002e-01
   9.7088836e-03   4.0454986e-02   2.8217754e-02   4.8944886e-03   1.7242429e+01   7.7448747e-01
   9.7022318e-03   3.8958620e-02   2.9163636e-02   5.2315838e-03   1.5128118e+01   7.7708199e-01
   9.7348594e-03   3.7553542e-02   3.0407966e-02   5.6356570e-03   1.2777533e+01   7.7054480e-01
   9.8129002e-03   3.6241126e-02   3.1976072e-02   6.1062134e-03   1.2044973e+01   7.5774430e-01
   9.9367008e-03   3.5033562e-02   3.3889030e-02   6.6377902e-03   1.1862974e+01   7.7487802e-01
   1.0100034e-02   3.3959576e-02   3.6170708e-02   7.2185014e-03   1.0752984e+01   7.7597161e-01
   1.0292079e-02   3.3048332e-02   3.8851490e-02   7.8309966e-03   1.0460623e+01   7.6249943e-01
   1.0500885e-02   3.2311546e-02   4.1962238e-02   8.4523996e-03   1.0135469e+01   7.7971737e-01
   1.0719902e-02   3.1731258e-02   4.5530526e-02   9.0541750e-03   9.7191271e+00   7.8428873e-01
   1.0947382e-02   3.1268118e-02   4.9593174e-02   9.6057596e-03   9.6243971e+00   7.9313644e-01
   1.1175958e-02   3.0885852e-02   5.4203462e-02   1.0074246e-02   9.1163329e+00   7.8831023e-01
   1.1391203e-02   3.0559372e-02   5.9417188e-02   1.0432809e-02   8.8640982e+00   7.6663146e-01
   1.1584402e-02   3.0271196e-02   6.5277078e-02   1.0661163e-02   8.9162372e+00   7.6839017e-01
   1.1754041e-02   3.0011046e-02   7.1821834e-02   1.0740127e-02   9.3658331e+00   7.6848928e-01
   1.1903883e-02   2.9773518e-02   7.9106084e-02   1.0661660e-02   9.9379157e+00   7.7192788e-01
   1.2045090e-02   2.9556434e-02   8.7179986e-02   1.0426341e-02   1.0042354e+01   7.7999241e-01
   1.2187200e-02   2.9352710e-02   9.6056102e-02   1.0042760e-02   1.0330611e+01   7.6863187e-01
   1.2334994e-02   2.9159916e-02   1.0571532e-01   9.5313708e-03   1.0489400e+01   7.4936727e-01
   1.2489877e-02   2.8999924e-02   1.1613992e-01   8.9194218e-03   1.0549661e+01   7.7295821e-01
   1.2650496e-02   2.8899278e-02   1.2730712e-01   8.2414540e-03   1.1016784e+01   7.8106686e-01
   1.2814087e-02   2.8866288e-02   1.3912723e-01   7.5319980e-03   1.1377416e+01   7.6939796e-01
   1.2971226e-02   2.8897284e-02   1.5142150e-01   6.8193820e-03   1.1460902e+01   7.9393813e-01
   1.3110902e-02   2.8980476e-02   1.6395236e-01   6.1267470e-03   1.1478174e+01   7.6422617e-01
   1.3227964e-02   2.9094844e-02   1.7646487e-01   5.4708836e-03   1.1595387e+01   7.6629191e-01
   1.3317626e-02   2.9216314e-02   1.8865879e-01   4.8641018e-03   1.1700768e+01   7.8418967e-01
   1.3378287e-02   2.9326282e-02   2.0011640e-01   4.3152852e-03   1.1871105e+01   7.3028960e-01
   1.3412524e-02   2.9398640e-02   2.1032138e-01   3.8304542e-03   1.2314239e+01   7.8695991e-01
   1.3413033e-02   2.9382922e-02   2.1877852e-01   3.4132522e-03   1.2536587e+01   7.9334383e-01
   1.3364501e-02   2.9228010e-02   2.2509630e-01   3.0650946e-03   1.2526827e+01   7.5228418e-01
   1.3257696e-02   2.8899984e-02   2.2886484e-01   2.7861036e-03   1.2708932e+01   7.8714103e-01
   1.3090555e-02   2.8378336e-02   2.2977834e-01   2.5744676e-03   1.2896294e+01   7.3824789e-01
   1.2861262e-02   2.7649366e-02   2.2795810e-01   2.4267200e-03   1.2920184e+01   7.7421178e-01
   1.2563371e-02   2.6702418e-02   2.2382840e-01   2.3384672e-03   1.3004509e+01   7.6210512e-01
   1.2196277e-02   2.5554392e-02   2.1795386e-01   2.3038932e-03   1.3108963e+01   7.8266281e-01
   1.1769917e-02   2.4251890e-02   2.1098402e-01   2.3161284e-03   1.3008183e+01   8.0461323e-01
   1.1298420e-02   2.2850122e-02   2.0351306e-01   2.3691308e-03   1.3056432e+01   7.2248500e-01
   1.0808664e-02   2.1403084e-02   1.9601991e-01   2.4583648e-03   1.3460342e+01   8.3778084e-01
   1.0331330e-02   1.9950036e-02   1.8884238e-01   2.5804516e-03   1.3579120e+01   6.8694885e-01
   9.8878726e-03   1.8514363e-02   1.8226426e-01   2.7333482e-03   1.3433905e+01   7.7805097e-01
   9.5019348e-03   1.7108961e-02   1.7660765e-01   2.9141900e-03   1.3431915e+01   7.0162618e-01
   9.2008686e-03   1.5739502e-02   1.7215854e-01   3.1186926e-03   1.3023705e+01   5.9547480e-01
   9.0110086e-03   1.4415814e-02   1.6909348e-01   3.3436190e-03   1.2807905e+01   7.9031057e-01
   8.9580410e-03   1.3158068e-02   1.6751719e-01   3.5859784e-03   1.2750219e+01   3.7902099e-01
   9.0658336e-03   1.1987584e-02   1.6753598e-01   3.8408968e-03   1.2047302e+01   5.2749341e+00
   9.3570606e-03   1.0918551e-02   1.6924504e-01   4.1017072e-03   1.1402345e+01   1.6509218e+01
   9.8532848e-03   9.9611522e-03   1.7263863e-01   4.3609770e-03   1.0949902e+01   2.7285817e+01
   1.0574595e-02   9.1234338e-03   1.7758848e-01   4.6085312e-03   1.1010191e+01   3.7091834e+01
   1.1535395e-02   8.4093496e-03   1.8390019e-01   4.8307404e-03   1.0100951e+01   4.8286965e+01
   1.2739089e-02   7.8175448e-03   1.9135658e-01   5.0150078e-03   8.0671228e+00   5.9780296e+01
   1.4182037e-02   7.3415820e-03   1.9968637e-01   5.1513980e-03   6.8387557e+00   6.8142597e+01
   1.5856319e-02   6.9734664e-03   2.0847776e-01   5.2342930e-03   5.9474104e+00   7.5175409e+01
   1.7748455e-02   6.7044126e-03   2.1718720e-01   5.2644682e-03   5.6031599e+00   8.2577147e+01
   1.9835041e-02   6.5236432e-03   2.2518062e-01   5.2471798e-03   4.7931976e+00   8.8871900e+01
   2.2076034e-02   6.4194170e-03   2.3180640e-01   5.1888166e-03   3.2510138e+00   9.4612738e+01
   2.4421700e-02   6.3783332e-03   2.3640420e-01   5.0940236e-03   2.2820284e+00   9.8799004e+01
   2.6817450e-02   6.3844966e-03   2.3825684e-01   4.9677516e-03   1.5911672e+00   1.0147585e+02
   2.9200626e-02   6.4216274e-03   2.3688940e-01   4.8142520e-03   1.1059801e+00   1.0339777e+02
   3.1491870e-02   6.4759946e-03   2.3219250e-01   4.6344096e-03   7.5449403e-01   1.0460683e+02
   3.3596912e-02   6.5368454e-03   2.2431044e-01   4.4321264e-03   7.3011360e-01   1.0565687e+02
   3.5449682e-02   6.5955264e-03   2.1375524e-01   4.2155166e-03   8.0956506e-01   1.0618387e+02
   3.7030698e-02   6.6452354e-03   2.0123046e-01   3.9923930e-03   7.6127106e-01   1.0661034e+02
   3.8346854e-02   6.6828596e-03   1.8739835e-01   3.7713978e-03   8.0678470e-01   1.0693669e+02
   3.9411968e-02   6.7106594e-03   1.7288491e-01   3.5612824e-03   7.8334114e-01   1.0700733e+02
   4.0220772e-02   6.7323642e-03   1.5823568e-01   3.3685048e-03   8.0136689e-01   1.0706227e+02
   4.0744286e-02   6.7498522e-03   1.4388126e-01   3.1978832e-03   8.1125664e-01   1.0694757e+02
   4.0948948e-02   6.7657770e-03   1.3015841e-01   3.0536716e-03   8.1477423e-01   1.0677223e+02
   4.0828970e-02   6.7852922e-03   1.1738435e-01   2.9393320e-03   8.2599744e-01   1.0620161e+02
   4.0422442e-02   6.8136786e-03   1.0584648e-01   2.8562986e-03   7.9268228e-01   1.0555538e+02
   3.9794510e-02   6.8553738e-03   9.5756410e-02   2.8047280e-03   8.2807311e-01   1.0499826e+02
   3.9011498e-02   6.9145534e-03   8.7285200e-02   2.7841656e-03   8.2046292e-01   1.0423925e+02
   3.8117652e-02   6.9933010e-03   8.0569392e-02   2.7922690e-03   8.0297819e-01   1.0358653e+02
   3.7146910e-02   7.0912998e-03   7.5706742e-02   2.8249364e-03   7.9506964e-01   1.0298584e+02
   3.6150972e-02   7.2087664e-03   7.2744072e-02   2.8772576e-03   7.8657010e-01   1.0229059e+02
   3.5198202e-02   7.3464356e-03   7.1670902e-02   2.9455678e-03   8.0691589e-01   1.0142481e+02
   3.4363584e-02   7.5031510e-03   7.2457428e-02   3.0284704e-03   8.0730221e-01   1.0048512e+02
   3.3720374e-02   7.6757472e-03   7.5088500e-02   3.1249294e-03   8.1835075e-01   9.9404958e+01
   3.3323854e-02   7.8597602e-03   7.9558132e-02   3.2335584e-03   7.9648550e-01   9.8203263e+01
   3.3207252e-02   8.0486672e-03   8.5835998e-02   3.3522392e-03   7.9168990e-01   9.6827636e+01
   3.3385704e-02   8.2326978e-03   9.3888616e-02   3.4773684e-03   8.1094815e-01   9.5170533e+01
   3.3850746e-02   8.3995584e-03   1.0372043e-01   3.6034624e-03   7.9340578e-01   9.3656073e+01
   3.4568366e-02   8.5365670e-03   1.1533839e-01   3.7242638e-03   8.0087319e-01   9.2031489e+01
   3.5475864e-02   8.6346412e-03   1.2869927e-01   3.8334946e-03   8.0181269e-01   9.0167080e+01
   3.6484940e-02   8.6895600e-03   1.4370721e-01   3.9224306e-03   8.1059300e-01   8.8232981e+01
   3.7493816e-02   8.6989404e-03   1.6025744e-01   3.9829040e-03   8.2974723e-01   8.6162242e+01
   3.8394796e-02   8.6640288e-03   1.7822735e-01   4.0115814e-03   7.9847067e-01   8.4006382e+01
   3.9100896e-02   8.5898460e-03   1.9740122e-01   4.0092902e-03   7.7795096e-01   8.1747061e+01
   3.9550350e-02   8.4825490e-03   2.1743376e-01   3.9799430e-03   8.0088767e-01   7.9304898e+01
   3.9690234e-02   8.3499926e-03   2.3787668e-01   3.9272050e-03   8.0895826e-01   7.6537578e+01
   3.9512524e-02   8.2000812e-03   2.5824222e-01   3.8540050e-03   7.8898302e-01   7.4205618e+01
   3.9077688e-02   8.0399514e-03   2.7795118e-01   3.7630306e-03   7.9314187e-01   7.2185470e+01
   3.8463248e-02   7.8752650e-03   2.9624194e-01   3.6559572e-03   8.0121951e-01   7.0045199e+01
   3.7720362e-02   7.7092348e-03   3.1216218e-01   3.5355282e-03   8.0312724e-01   6.8172542e+01
   3.6898508e-02   7.5446400e-03   3.2472848e-01   3.4044122e-03   8.1223912e-01   6.5225905e+01
   3.6048706e-02   7.3854060e-03   3.3310884e-01   3.2629500e-03   8.0410939e-01   6.1972595e+01
   3.5192922e-02   7.2364574e-03   3.3649306e-01   3.1103882e-03   7.9251659e-01   5.9500647e+01
   3.4340104e-02   7.1011862e-03   3.3447860e-01   2.9475852e-03   7.8601945e-01   5.6872909e+01
   3.3491204e-02   6.9808684e-03   3.2753696e-01   2.7782232e-03   8.0465932e-01   5.4496453e+01
   3.2636422e-02   6.8755664e-03   3.1652184e-01   2.6079634e-03   8.0328461e-01   5.2274992e+01
   3.1780656e-02   6.7845864e-03   3.0232412e-01   2.4438500e-03   7.8890126e-01   5.0096321e+01
   3.0933194e-02   6.7103570e-03   2.8585256e-01   2.2929616e-03   8.1252443e-01   4.7715237e+01
   3.0087128e-02   6.6590532e-03   2.6791528e-01   2.1624792e-03   7.9972328e-01   4.5589333e+01
   2.9223284e-02   6.6366350e-03   2.4915114e-01   2.0599512e-03   7.9362870e-01   4.3834071e+01
   2.8326232e-02   6.6474330e-03   2.3002578e-01   1.9923580e-03   8.1931834e-01   4.1143985e+01
   2.7401528e-02   6.6952646e-03   2.1097458e-01   1.9683487e-03   8.1424678e-01   3.8845834e+01
   2.6469868e-02   6.7833888e-03   1.9241829e-01   1.9983386e-03   7.9880733e-01   3.7427809e+01
   2.5557268e-02   6.9125524e-03   1.7465561e-01   2.0925308e-03   7.9617994e-01   3.5356892e+01
   2.4693008e-02   7.0813018e-03   1.5785757e-01   2.2615774e-03   8.0455837e-01   3.2985824e+01
   2.3899912e-02   7.2869602e-03   1.4213544e-01   2.5159068e-03   8.0035372e-01   3.0177941e+01
   2.3190408e-02   7.5253226e-03   1.2759883e-01   2.8653086e-03   7.9974260e-01   2.7014877e+01
   2.2578902e-02   7.7921772e-03   1.1431578e-01   3.3186668e-03   7.9740131e-01   2.4879427e+01
   2.2080006e-02   8.0846770e-03   1.0227195e-01   3.8830484e-03   7.9380914e-01   2.2890800e+01
   2.1697204e-02   8.4018762e-03   9.1405840e-02   4.5637742e-03   7.9125951e-01   2.0214579e+01
   2.1437226e-02   8.7444384e-03   8.1665496e-02   5.3636784e-03   8.0829803e-01   1.7482651e+01
   2.1320328e-02   9.1120420e-03   7.3021834e-02   6.2825920e-03   8.2385209e-01   1.5705179e+01
   2.1373002e-02   9.5020120e-03   6.5428452e-02   7.3163386e-03   8.0075013e-01   1.4419051e+01
   2.1618264e-02   9.9093094e-03   5.8816050e-02   8.4571404e-03   8.3642542e-01   1.2889864e+01
   2.2065302e-02   1.0327071e-02   5.3132864e-02   9.6934546e-03   8.3729866e-01   1.2328196e+01
   2.2710984e-02   1.0746638e-02   4.8359910e-02   1.1009072e-02   8.0883234e-01   1.1507770e+01
   2.3540452e-02   1.1157189e-02   4.4488632e-02   1.2382760e-02   8.1629862e-01   1.0966708e+01
   2.4517484e-02   1.1548945e-02   4.1497914e-02   1.3783953e-02   7.7590918e-01   1.1430681e+01
   2.5585988e-02   1.1910275e-02   3.9366132e-02   1.5170134e-02   7.8738502e-01   1.1214291e+01
   2.6686926e-02   1.2225503e-02   3.8095980e-02   1.6489247e-02   7.8761003e-01   1.1382348e+01
   2.7761142e-02   1.2486614e-02   3.7715898e-02   1.7704807e-02   7.7621414e-01   1.1770878e+01
   2.8754484e-02   1.2697384e-02   3.8266378e-02   1.8819026e-02   8.0374693e-01   1.1924867e+01
   2.9650498e-02   1.2866360e-02   3.9785470e-02   1.9849616e-02   7.9963750e-01   1.2196347e+01
   3.0477418e-02   1.3000255e-02   4.2306030e-02   2.0813456e-02   8.1948954e-01   1.2372147e+01
   3.1268832e-02   1.3098821e-02   4.5873724e-02   2.1731350e-02   7.9804253e-01   1.3219083e+01
   3.2038178e-02   1.3154061e-02   5.0565466e-02   2.2612548e-02   7.7904362e-01   1.3844459e+01
   3.2818198e-02   1.3151074e-02   5.6480110e-02   2.3450366e-02   7.9678415e-01   1.3904256e+01
   3.3690558e-02   1.3080961e-02   6.3713510e-02   2.4239998e-02   8.0337909e-01   1.4366828e+01
   3.4754772e-02   1.2956825e-02   7.2363660e-02   2.4979316e-02   7.9962608e-01   1.4685630e+01
   3.6107110e-02   1.2804230e-02   8.2560296e-02   2.5659072e-02   7.7503768e-01   1.4767975e+01
   3.7821312e-02   1.2644693e-02   9.4447006e-02   2.6265344e-02   8.0853139e-01   1.4784375e+01
   3.9937074e-02   1.2495143e-02   1.0813258e-01   2.6784856e-02   8.0734192e-01   1.5107673e+01
   4.2474802e-02   1.2370392e-02   1.2367724e-01   2.7202576e-02   8.0557753e-01   1.5944260e+01
   4.5439132e-02   1.2279853e-02   1.4111065e-01   2.7502846e-02   8.1379526e-01   1.6127559e+01
   4.8833930e-02   1.2225817e-02   1.6042922e-01   2.7676328e-02   7.8263705e-01   1.5871397e+01
   5.2661478e-02   1.2210160e-02   1.8153059e-01   2.7713496e-02   8.1205139e-01   1.5734019e+01
   5.6893484e-02   1.2235549e-02   2.0417414e-01   2.7596620e-02   7.9626239e-01   1.5344626e+01
   6.1477974e-02   1.2300583e-02   2.2798278e-01   2.7309328e-02   8.1011793e-01   1.5163226e+01
   6.6355868e-02   1.2409117e-02   2.5246920e-01   2.6852474e-02   8.0065164e-01   1.5544950e+01
   7.1454966e-02   1.2574045e-02   2.7704286e-01   2.6241382e-02   7.9974231e-01   1.5799557e+01
   7.6672246e-02   1.2812673e-02   3.0092710e-01   2.5486734e-02   8.4078894e-01   1.5533003e+01
   8.1877584e-02   1.3148615e-02   3.2312094e-01   2.4598592e-02   7.7259981e-01   1.5281708e+01
   8.6944480e-02   1.3607587e-02   3.4244584e-01   2.3602906e-02   8.0868688e-01   1.5459264e+01
   9.1770172e-02   1.4212891e-02   3.5773682e-01   2.2540036e-02   7.1355887e-01   1.5833542e+01
   9.6280598e-02   1.4983629e-02   3.6784652e-01   2.1458390e-02   7.1418874e-01   1.5373875e+01
   1.0037761e-01   1.5940244e-02   3.7167906e-01   2.0404336e-02   6.9066390e-01   1.4952531e+01
   1.0392132e-01   1.7108006e-02   3.6882966e-01   1.9413583e-02   5.5491723e-01   1.5316939e+01
   1.0678120e-01   1.8503739e-02   3.5977544e-01   1.8513057e-02   6.9467898e-01   1.4742515e+01
   1.0879636e-01   2.0135788e-02   3.4555456e-01   1.7720010e-02   3.8509163e+00   1.4057667e+01
   1.0974354e-01   2.2014036e-02   3.2751230e-01   1.7040860e-02   1.5967448e+01   1.4166302e+01
   1.0940476e-01   2.4144758e-02   3.0684616e-01   1.6474917e-02   3.2155629e+01   1.4272820e+01
   1.0769561e-01   2.6533664e-02   2.8448544e-01   1.6018696e-02   4.6150000e+01   1.4504571e+01
   1.0471781e-01   2.9190690e-02   2.6130858e-01   1.5668344e-02   6.0184756e+01   1.4894801e+01
   1.0061744e-01   3.2119122e-02   2.3816828e-01   1.5418185e-02   7.0455689e+01   1.4879721e+01
   9.5546066e-02   3.5322800e-02   2.1576730e-01   1.5261227e-02   7.7138017e+01   1.4255452e+01
   8.9717120e-02   3.8804426e-02   1.9463457e-01   1.5189313e-02   8.3171001e+01   1.3728849e+01
   8.3346652e-02   4.2546770e-02   1.7517428e-01   1.5190117e-02   8.7642710e+01   1.3194560e+01
   7.6648086e-02   4.6523400e-02   1.5764048e-01   1.5246202e-02   9.2359197e+01   1.2130167e+01
   6.9849104e-02   5.0707448e-02   1.4213759e-01   1.5332335e-02   9.6324206e+01   9.7948217e+00
   6.3161036e-02   5.5058036e-02   1.2862342e-01   1.5411586e-02   9.8682236e+01   7.0151001e+00
   5.6754928e-02   5.9492728e-02   1.1692334e-01   1.5435523e-02   1.0052415e+02   5.2735405e+00
   5.0755150e-02   6.3880852e-02   1.0676582e-01   1.5353621e-02   1.0165058e+02   3.5470145e+00
   4.5248982e-02   6.8069200e-02   9.7858444e-02   1.5130884e-02   1.0227989e+02   2.0532299e+00
   4.0276746e-02   7.1908362e-02   8.9964572e-02   1.4747266e-02   1.0268589e+02   1.5682566e+00
   3.5837098e-02   7.5255452e-02   8.2871488e-02   1.4193939e-02   1.0283228e+02   1.2699966e+00
   3.1893688e-02   7.7931724e-02   7.6427744e-02   1.3487497e-02   1.0272483e+02   8.6474963e-01
   2.8395740e-02   7.9781802e-02   7.0569194e-02   1.2658882e-02   1.0279170e+02   7.2224551e-01
   2.5300780e-02   8.0768142e-02   6.5262372e-02   1.1738575e-02   1.0307011e+02   7.7597801e-01
   2.2542734e-02   8.0890120e-02   6.0488676e-02   1.0765995e-02   1.0363960e+02   7.5338362e-01
   2.0049306e-02   8.0168416e-02   5.6202246e-02   9.7833808e-03   1.0427969e+02   7.4658508e-01
   1.7782737e-02   7.8719504e-02   5.2330832e-02   8.8251356e-03   1.0443752e+02   7.6324898e-01
   1.5726788e-02   7.6694764e-02   4.8824544e-02   7.9179748e-03   1.0478601e+02   7.6515707e-01
   1.3881220e-02   7.4229648e-02   4.5671986e-02   7.0798118e-03   1.0521372e+02   7.8191795e-01
   1.2253776e-02   7.1473474e-02   4.2885722e-02   6.3210528e-03   1.0529330e+02   7.7436737e-01
   1.0845566e-02   6.8594758e-02   4.0470170e-02   5.6486550e-03   1.0539268e+02   7.9167767e-01
   9.6483714e-03   6.5750856e-02   3.8419764e-02   5.0680952e-03   1.0538490e+02   7.9628383e-01
   8.6510408e-03   6.3053292e-02   3.6717830e-02   4.5823504e-03   1.0523298e+02   7.7911114e-01
   7.8473664e-03   6.0592104e-02   3.5338264e-02   4.1916838e-03   1.0483070e+02   7.8292431e-01
   7.2292992e-03   5.8473084e-02   3.4256786e-02   3.8930594e-03   1.0425112e+02   7.6415253e-01
   6.7843180e-03   5.6783870e-02   3.3444298e-02   3.6809132e-03   1.0364762e+02   7.6521002e-01
   6.4965882e-03   5.5553594e-02   3.2873574e-02   3.5501844e-03   1.0276244e+02   7.8767821e-01
   6.3452762e-03   5.4762594e-02   3.2526126e-02   3.4944768e-03   1.0169109e+02   7.8736467e-01
   6.3063280e-03   5.4374996e-02   3.2381834e-02   3.5044828e-03   1.0045637e+02   7.8816526e-01
   6.3554788e-03   5.4347956e-02   3.2413760e-02   3.5701600e-03   9.9484355e+01   7.7616156e-01
   6.4698014e-03   5.4614614e-02   3.2593930e-02   3.6823848e-03   9.8514624e+01   7.7621554e-01
   6.6273396e-03   5.5074398e-02   3.2898480e-02   3.8332752e-03   9.6616718e+01   7.8475259e-01
   6.8094990e-03   5.5601660e-02   3.3302630e-02   4.0147164e-03   9.4538458e+01   7.8262444e-01
   7.0005118e-03   5.6059958e-02   3.3775274e-02   4.2198642e-03   9.2393527e+01   8.0202053e-01
   7.1877474e-03   5.6342098e-02   3.4279422e-02   4.4427714e-03   8.9711620e+01   7.8477511e-01
   7.3648850e-03   5.6429892e-02   3.4778616e-02   4.6747058e-03   8.7170634e+01   7.6227294e-01
   7.5295638e-03   5.6376956e-02   3.5242872e-02   4.9038288e-03   8.4895614e+01   7.8192858e-01
   7.6786558e-03   5.6264516e-02   3.5651448e-02   5.1149546e-03   8.2653507e+01   7.6962731e-01
   7.8127008e-03   5.6205412e-02   3.5998168e-02   5.2976558e-03   8.0340754e+01   7.7949377e-01
   7.9419650e-03   5.6327160e-02   3.6283394e-02   5.4510714e-03   7.8107715e+01   8.0058301e-01
   8.0763584e-03   5.6758474e-02   3.6501908e-02   5.5750296e-03   7.6018144e+01   7.7856310e-01
   8.2218836e-03   5.7620684e-02   3.6648142e-02   5.6715874e-03   7.3635193e+01   7.9260412e-01
   8.3857752e-03   5.9001678e-02   3.6721310e-02   5.7495328e-03   7.1400960e+01   7.8046021e-01
   8.5702394e-03   6.0965548e-02   3.6721352e-02   5.8196580e-03   6.9092142e+01   7.7306161e-01
   8.7731778e-03   6.3555222e-02   3.6639274e-02   5.8907858e-03   6.6355844e+01   7.9694633e-01
   8.9910604e-03   6.6761158e-02   3.6462730e-02   5.9683134e-03   6.4570117e+01   7.5231785e-01
   9.2190580e-03   7.0507754e-02   3.6191470e-02   6.0543560e-03   6.2602205e+01   7.4730463e-01
   9.4548550e-03   7.4657014e-02   3.5829578e-02   6.1469410e-03   5.9376067e+01   7.9636744e-01
   9.6957904e-03   7.9016364e-02   3.5390608e-02   6.2409466e-03   5.6960961e+01   7.8948031e-01
   9.9423340e-03   8.3360898e-02   3.4907302e-02   6.3307244e-03   5.4919535e+01   7.6930095e-01
   1.0197090e-02   8.7478600e-02   3.4411022e-02   6.4104972e-03   5.2072411e+01   7.9296206e-01
   1.0455061e-02   9.1174720e-02   3.3921796e-02   6.4719754e-03   4.9432221e+01   7.8663048e-01
   1.0703862e-02   9.4185724e-02   3.3449578e-02   6.5064540e-03   4.6622622e+01   7.7618882e-01
   1.0927715e-02   9.6202176e-02   3.2993576e-02   6.5138616e-03   4.3910837e+01   7.9598399e-01
   1.1122860e-02   9.7049664e-02   3.2548622e-02   6.4989484e-03   4.1932783e+01   7.6139288e-01
   1.1303707e-02   9.6746818e-02   3.2112182e-02   6.4625828e-03   3.8854668e+01   7.4739191e-01
   1.1488383e-02   9.5434166e-02   3.1686024e-02   6.4035986e-03   3.5397670e+01   7.8541403e-01
   1.1692328e-02   9.3288474e-02   3.1279580e-02   6.3157664e-03   3.2550512e+01   7.8532035e-01
   1.1923824e-02   9.0447746e-02   3.0915106e-02   6.1901856e-03   2.9586732e+01   7.5928141e-01
   1.2180574e-02   8.7046948e-02   3.0618416e-02   6.0260034e-03   2.6707266e+01   7.7723339e-01
   1.2451734e-02   8.3279018e-02   3.0411558e-02   5.8283440e-03   2.4057245e+01   7.9305991e-01
   1.2715403e-02   7.9380232e-02   3.0317450e-02   5.6058968e-03   2.1752542e+01   7.5819052e-01
   1.2947251e-02   7.5575590e-02   3.0362356e-02   5.3711902e-03   1.9737582e+01   7.7616813e-01
   1.3140560e-02   7.2039560e-02   3.0574564e-02   5.1354048e-03   1.8957293e+01   7.8210023e-01
   1.3306332e-02   6.8914654e-02   3.0982660e-02   4.9062854e-03   1.8535382e+01   7.5387405e-01
   1.3468053e-02   6.6294822e-02   3.1623612e-02   4.6880318e-03   1.7376695e+01   7.6303889e-01
   1.3658734e-02   6.4209832e-02   3.2544862e-02   4.4822674e-03   1.5973055e+01   7.4903979e-01
   1.3902458e-02   6.2647294e-02   3.3790334e-02   4.2899946e-03   1.4829258e+01   7.6259817e-01
   1.4208029e-02   6.1549666e-02   3.5397374e-02   4.1120166e-03   1.4613624e+01   7.8737876e-01
   1.4574500e-02   6.0838962e-02   3.7404864e-02   3.9479556e-03   1.4254835e+01   7.9995794e-01
   1.4989838e-02   6.0424274e-02   3.9858612e-02   3.7966934e-03   1.4039362e+01   8.0606335e-01
   1.5433209e-02   6.0222406e-02   4.2807826e-02   3.6578166e-03   1.4345475e+01   7.7888316e-01
   1.5879046e-02   6.0179270e-02   4.6292114e-02   3.5302426e-03   1.4425555e+01   7.8347733e-01
   1.6299300e-02   6.0241620e-02   5.0345320e-02   3.4118882e-03   1.4628875e+01   7.8716371e-01
   1.6664143e-02   6.0369052e-02   5.5018294e-02   3.3006242e-03   1.4870410e+01   7.7691487e-01
   1.6938030e-02   6.0507460e-02   6.0382362e-02   3.1943448e-03   1.4982498e+01   7.7677623e-01
   1.7092570e-02   6.0587008e-02   6.6505448e-02   3.0905968e-03   1.5127826e+01   7.8145931e-01
   1.7131150e-02   6.0564826e-02   7.3445558e-02   2.9863522e-03   1.5233287e+01   8.0799912e-01
   1.7076424e-02   6.0394860e-02   8.1276518e-02   2.8789782e-03   1.5215292e+01   7.8368410e-01
   1.6949846e-02   6.0041010e-02   9.0084758e-02   2.7684820e-03   1.5337690e+01   7.5497817e-01
   1.6777582e-02   5.9507704e-02   9.9928490e-02   2.6580600e-03   1.5627649e+01   7.7275064e-01
   1.6582968e-02   5.8832184e-02   1.1081600e-01   2.5509170e-03   1.5982219e+01   7.7414470e-01
   1.6373831e-02   5.8073814e-02   1.2272617e-01   2.4498638e-03   1.6179333e+01   7.9114980e-01
   1.6143435e-02   5.7268456e-02   1.3563543e-01   2.3584446e-03   1.6476015e+01   7.8180074e-01
   1.5874012e-02   5.6415676e-02   1.4948071e-01   2.2797706e-03   1.7193698e+01   7.7869587e-01
   1.5548798e-02   5.5519318e-02   1.6410319e-01   2.2167502e-03   1.7864020e+01   7.7826249e-01
   1.5170321e-02   5.4612390e-02   1.7924378e-01   2.1718884e-03   1.8834907e+01   7.6318281e-01
   1.4768638e-02   5.3733904e-02   1.9459072e-01   2.1463440e-03   1.9624969e+01   7.8407556e-01
   1.4385399e-02   5.2892380e-02   2.0980712e-01   2.1404746e-03   1.9958547e+01   7.5706729e-01
   1.4052604e-02   5.2071544e-02   2.2445850e-01   2.1544764e-03   2.0194475e+01   7.8239286e-01
   1.3787459e-02   5.1243794e-02   2.3796218e-01   2.1880374e-03   1.9992971e+01   7.9229225e-01
   1.3593630e-02   5.0381214e-02   2.4963504e-01   2.2398740e-03   2.0188591e+01   7.5291113e-01
   1.3462088e-02   4.9471192e-02   2.5885794e-01   2.3076970e-03   2.0411275e+01   7.7658220e-01
   1.3375555e-02   4.8512232e-02   2.6509654e-01   2.3880322e-03   2.0193475e+01   7.7132157e-01
   1.3321386e-02   4.7496650e-02   2.6783174e-01   2.4766636e-03   2.0497309e+01   7.8074153e-01
   1.3294621e-02   4.6398246e-02   2.6691778e-01   2.5689918e-03   2.0999348e+01   7.4607639e-01
   1.3285909e-02   4.5184222e-02   2.6270526e-01   2.6586628e-03   2.1320777e+01   7.7960530e-01
   1.3282347e-02   4.3824632e-02   2.5573482e-01   2.7386476e-03   2.1264401e+01   7.6540622e-01
   1.3276981e-02   4.2279702e-02   2.4666192e-01   2.8052028e-03   2.1281538e+01   7.5878139e-01
   1.3264336e-02   4.0490974e-02   2.3616928e-01   2.8572512e-03   2.1369096e+01   8.1667412e-01
   1.3229366e-02   3.8423200e-02   2.2483484e-01   2.8952950e-03   2.1041860e+01   7.3579825e-01
   1.3152580e-02   3.6121048e-02   2.1309164e-01   2.9228418e-03   2.0899346e+01   8.4926360e-01
   1.3030477e-02   3.3677958e-02   2.0127618e-01   2.9442076e-03   2.0701141e+01   6.7813925e-01
   1.2886522e-02   3.1189252e-02   1.8973853e-01   2.9625390e-03   2.0785388e+01   7.3770847e-01
   1.2763191e-02   2.8739724e-02   1.7880374e-01   2.9790468e-03   2.0931064e+01   6.8884193e-01
   1.2707742e-02   2.6387344e-02   1.6868829e-01   2.9924016e-03   2.0571948e+01   5.5080738e-01
   1.2761583e-02   2.4172388e-02   1.5952485e-01   3.0013510e-03   2.0408972e+01   7.8802325e-01
   1.2960117e-02   2.2121860e-02   1.5144523e-01   3.0056998e-03   2.0028952e+01   2.8894925e-01
   1.3340575e-02   2.0242884e-02   1.4459900e-01   3.0049288e-03   1.9751518e+01   5.9039186e+00
   1.3937375e-02   1.8526862e-02   1.3907594e-01   2.9981898e-03   1.9729644e+01   1.8474326e+01
   1.4773974e-02   1.6956366e-02   1.3488378e-01   2.9847572e-03   1.9075714e+01   3.1557252e+01
   1.5866613e-02   1.5518996e-02   1.3201066e-01   2.9638726e-03   1.8421903e+01   4.6665540e+01
   1.7229655e-02   1.4210312e-02   1.3046499e-01   2.9341430e-03   1.7910312e+01   6.0110202e+01
   1.8874437e-02   1.3033941e-02   1.3023754e-01   2.8947768e-03   1.7348132e+01   6.9015541e+01
   2.0801040e-02   1.1995903e-02   1.3124126e-01   2.8469264e-03   1.6411484e+01   7.6929436e+01
   2.2995310e-02   1.1093246e-02   1.3333741e-01   2.7939428e-03   1.5064870e+01   8.4342197e+01
   2.5433308e-02   1.0318188e-02   1.3639222e-01   2.7413234e-03   1.3330158e+01   9.1317929e+01
   2.8079344e-02   9.6612684e-03   1.4027239e-01   2.6939036e-03   1.0380716e+01   9.7275421e+01
   3.0876298e-02   9.1121452e-03   1.4478956e-01   2.6541560e-03   8.0927721e+00   1.0149002e+02
   3.3739382e-02   8.6614434e-03   1.4966132e-01   2.6239864e-03   6.8592251e+00   1.0416926e+02
   3.6561596e-02   8.3003878e-03   1.5456328e-01   2.6054810e-03   5.5286376e+00   1.0566609e+02
   3.9234430e-02   8.0202614e-03   1.5919271e-01   2.5997516e-03   4.6700915e+00   1.0638007e+02
   4.1643048e-02   7.8100508e-03   1.6325291e-01   2.6060060e-03   3.3192241e+00   1.0624725e+02
   4.3654958e-02   7.6563888e-03   1.6637926e-01   2.6216362e-03   1.8762609e+00   1.0591731e+02
   4.5179554e-02   7.5452648e-03   1.6815898e-01   2.6421360e-03   1.1971007e+00   1.0559529e+02
   4.6196878e-02   7.4641824e-03   1.6831072e-01   2.6623514e-03   8.0599484e-01   1.0490206e+02
   4.6721044e-02   7.4031652e-03   1.6673491e-01   2.6793080e-03   8.0053814e-01   1.0424071e+02
   4.6796924e-02   7.3543086e-03   1.6342763e-01   2.6920316e-03   7.9987394e-01   1.0363305e+02
   4.6479526e-02   7.3104146e-03   1.5849494e-01   2.7002730e-03   7.8216790e-01   1.0277210e+02
   4.5803482e-02   7.2655172e-03   1.5213363e-01   2.7050656e-03   8.2356216e-01   1.0221737e+02
   4.4807068e-02   7.2174140e-03   1.4458164e-01   2.7083558e-03   7.9109582e-01   1.0203955e+02
   4.3558162e-02   7.1661250e-03   1.3618296e-01   2.7117274e-03   8.0282611e-01   1.0165987e+02
   4.2143964e-02   7.1126964e-03   1.2738394e-01   2.7171338e-03   7.9702256e-01   1.0104226e+02
   4.0644520e-02   7.0585708e-03   1.1860899e-01   2.7280078e-03   8.0968563e-01   1.0021797e+02
   3.9112740e-02   7.0047882e-03   1.1021185e-01   2.7477560e-03   8.0142589e-01   9.9355055e+01
   3.7568336e-02   6.9537170e-03   1.0247774e-01   2.7783192e-03   7.9732992e-01   9.8429984e+01
   3.6032386e-02   6.9094708e-03   9.5606098e-02   2.8198732e-03   8.0268855e-01   9.7566832e+01
   3.4572944e-02   6.8774700e-03   8.9740420e-02   2.8722342e-03   7.8386695e-01   9.6853939e+01
   3.3287412e-02   6.8627900e-03   8.5009332e-02   2.9375198e-03   8.1655566e-01   9.5836240e+01
   3.2260832e-02   6.8679288e-03   8.1514172e-02   3.0194694e-03   8.1924808e-01   9.4719751e+01
   3.1548818e-02   6.8926828e-03   7.9309584e-02   3.1209780e-03   8.1829307e-01   9.3697794e+01
   3.1172618e-02   6.9343638e-03   7.8425836e-02   3.2427140e-03   8.1250308e-01   9.2619439e+01
   3.1120158e-02   6.9889746e-03   7.8910712e-02   3.3827046e-03   7.8120501e-01   9.1075745e+01
   3.1353294e-02   7.0533380e-03   8.0839422e-02   3.5368944e-03   8.1994726e-01   8.9326606e+01
   3.1812804e-02   7.1253800e-03   8.4278332e-02   3.6999572e-03   8.1268728e-01   8.7943206e+01
   3.2424002e-02   7.2031964e-03   8.9264692e-02   3.8665478e-03   8.0074498e-01   8.5928187e+01
   3.3107950e-02   7.2837322e-03   9.5837536e-02   4.0318334e-03   8.2606017e-01   8.3635529e+01
   3.3786474e-02   7.3612756e-03   1.0407020e-01   4.1920626e-03   7.9278259e-01   8.1477801e+01
   3.4402784e-02   7.4299236e-03   1.1404202e-01   4.3447936e-03   8.8781316e-01   7.8918158e+01
   3.4931410e-02   7.4873306e-03   1.2577970e-01   4.4873288e-03   1.0892190e+00   7.6766556e+01
   3.5352978e-02   7.5329242e-03   1.3924927e-01   4.6178460e-03   1.3206351e+00   7.4395047e+01
   3.5666616e-02   7.5659610e-03   1.5438810e-01   4.7356840e-03   1.5902200e+00   7.1581431e+01
   3.5908650e-02   7.5867864e-03   1.7112785e-01   4.8394464e-03   1.7495051e+00   6.8741107e+01
   3.6118226e-02   7.5968308e-03   1.8934061e-01   4.9283582e-03   1.7420623e+00   6.5384735e+01
   3.6319450e-02   7.5970448e-03   2.0877262e-01   5.0013188e-03   1.7735797e+00   6.2390895e+01
   3.6530596e-02   7.5872640e-03   2.2904476e-01   5.0571068e-03   1.7090000e+00   5.9197721e+01
   3.6761646e-02   7.5652818e-03   2.4970334e-01   5.0974922e-03   1.5946791e+00   5.5207272e+01
   3.7014278e-02   7.5280320e-03   2.7024922e-01   5.1264966e-03   1.7228257e+00   5.2158963e+01
   3.7264922e-02   7.4764582e-03   2.9003766e-01   5.1485130e-03   1.5748178e+00   4.9596435e+01
   3.7457902e-02   7.4137068e-03   3.0822096e-01   5.1652264e-03   1.7909060e+00   4.6414012e+01
   3.7556136e-02   7.3412444e-03   3.2379200e-01   5.1750338e-03   1.9795007e+00   4.3055942e+01
   3.7551594e-02   7.2605382e-03   3.3578302e-01   5.1737632e-03   1.6302757e+00   3.9602812e+01
   3.7441600e-02   7.1728520e-03   3.4331602e-01   5.1548898e-03   1.9460607e+00   3.6081529e+01
   3.7230096e-02   7.0794352e-03   3.4552942e-01   5.1124862e-03   2.0135680e+00   3.2218678e+01
   3.6919128e-02   6.9824712e-03   3.4218416e-01   5.0404124e-03   2.0873951e+00   2.8575512e+01
   3.6531870e-02   6.8846052e-03   3.3386846e-01   4.9338276e-03   2.4233525e+00   2.5394833e+01
   3.6117382e-02   6.7897262e-03   3.2141382e-01   4.7948620e-03   2.2076560e+00   2.0824137e+01
   3.5719866e-02   6.7025012e-03   3.0574960e-01   4.6327468e-03   2.1766371e+00   1.5974074e+01
   3.5376860e-02   6.6271460e-03   2.8784296e-01   4.4605758e-03   2.1803217e+00   1.2698965e+01
   3.5113796e-02   6.5664592e-03   2.6850960e-01   4.2924534e-03   2.1349279e+00   9.9629046e+00
   3.4944604e-02   6.5221526e-03   2.4838216e-01   4.1432818e-03   2.1351598e+00   8.2710349e+00
   3.4869734e-02   6.4957976e-03   2.2799956e-01   4.0292772e-03   2.0787635e+00   6.6627335e+00
   3.4863604e-02   6.4876938e-03   2.0788730e-01   3.9675456e-03   1.9786695e+00   4.7072333e+00
   3.4873128e-02   6.4970844e-03   1.8846695e-01   3.9754960e-03   1.9360027e+00   3.6898618e+00
   3.4824182e-02   6.5228186e-03   1.7000124e-01   4.0698558e-03   1.9611351e+00   2.5530162e+00
   3.4662914e-02   6.5630262e-03   1.5265089e-01   4.2677236e-03   1.6857686e+00   1.9099644e+00
   3.4386666e-02   6.6160258e-03   1.3654142e-01   4.5860534e-03   1.7784945e+00   2.1108341e+00
   3.4015296e-02   6.6799070e-03   1.2177465e-01   5.0384518e-03   2.0233943e+00   2.2547401e+00
   3.3554418e-02   6.7512750e-03   1.0837642e-01   5.6344930e-03   1.8978821e+00   2.1762880e+00
   3.3012960e-02   6.8285978e-03   9.6299184e-02   6.3796594e-03   1.9593404e+00   1.7064252e+00
   3.2426288e-02   6.9158778e-03   8.5479360e-02   7.2756850e-03   1.8371426e+00   1.4624788e+00
   3.1825174e-02   7.0188224e-03   7.5874490e-02   8.3229308e-03   1.5780672e+00   1.4179411e+00
   3.1236750e-02   7.1409310e-03   6.7443698e-02   9.5189956e-03   1.5618866e+00   1.3064114e+00
   3.0690722e-02   7.2845662e-03   6.0117884e-02   1.0854340e-02   1.2999280e+00   1.3214783e+00
   3.0192560e-02   7.4504350e-03   5.3830934e-02   1.2314027e-02   1.0686508e+00   1.3274569e+00
   2.9735384e-02   7.6370384e-03   4.8553914e-02   1.3880295e-02   1.1884552e+00   1.3263691e+00
   2.9317116e-02   7.8440822e-03   4.4280562e-02   1.5526374e-02   1.1459247e+00   1.3386213e+00
   2.8958008e-02   8.0726168e-03   4.0999230e-02   1.7210599e-02   1.1726595e+00   1.3524596e+00
   2.8704474e-02   8.3213120e-03   3.8693154e-02   1.8879943e-02   1.2867205e+00   1.4704608e+00
   2.8601862e-02   8.5877380e-03   3.7362482e-02   2.0481492e-02   1.1554379e+00   1.6492226e+00
   2.8691646e-02   8.8681430e-03   3.7032992e-02   2.1977882e-02   1.3014311e+00   1.7703150e+00
   2.9008388e-02   9.1565614e-03   3.7747750e-02   2.3346084e-02   1.3297144e+00   1.9542195e+00
   2.9571766e-02   9.4501018e-03   3.9549328e-02   2.4557700e-02   1.0970115e+00   1.9745177e+00
   3.0387258e-02   9.7483558e-03   4.2468114e-02   2.5579094e-02   1.1461359e+00   1.8416994e+00
   3.1438950e-02   1.0051081e-02   4.6536690e-02   2.6397838e-02   1.0075205e+00   1.8950216e+00
   3.2701948e-02   1.0359594e-02   5.1811210e-02   2.7033702e-02   8.0219654e-01   1.9426435e+00
   3.4168754e-02   1.0675473e-02   5.8375006e-02   2.7519064e-02   8.3757775e-01   1.9089237e+00
   3.5857326e-02   1.0998446e-02   6.6320492e-02   2.7890560e-02   8.2366358e-01   1.6885997e+00
   3.7794590e-02   1.1325092e-02   7.5733892e-02   2.8184098e-02   7.9724020e-01   1.4010664e+00
   3.9999358e-02   1.1650755e-02   8.6721576e-02   2.8417428e-02   8.0427824e-01   1.3625693e+00
   4.2480848e-02   1.1971738e-02   9.9415126e-02   2.8595770e-02   8.0912599e-01   1.4709385e+00
   4.5230072e-02   1.2287670e-02   1.1392396e-01   2.8720942e-02   8.1828219e-01   1.5610894e+00
   4.8201506e-02   1.2599947e-02   1.3030267e-01   2.8797044e-02   8.0366029e-01   1.5522491e+00
   5.1325928e-02   1.2906596e-02   1.4855128e-01   2.8829224e-02   8.2101306e-01   1.5897210e+00
   5.4532126e-02   1.3206186e-02   1.6863815e-01   2.8808704e-02   8.0424916e-01   1.8700185e+00
   5.7732734e-02   1.3504084e-02   1.9046326e-01   2.8708498e-02   7.8217712e-01   2.0922689e+00
   6.0826644e-02   1.3810197e-02   2.1379226e-01   2.8497364e-02   8.1906877e-01   2.0501289e+00
   6.3707774e-02   1.4132519e-02   2.3822688e-01   2.8174274e-02   7.7759250e-01   2.1432414e+00
   6.6298106e-02   1.4473316e-02   2.6322408e-01   2.7753136e-02   8.3001236e-01   2.1785763e+00
   6.8602150e-02   1.4827178e-02   2.8814806e-01   2.7229756e-02   8.0306538e-01   2.0774799e+00
   7.0659906e-02   1.5182735e-02   3.1221336e-01   2.6610768e-02   8.1062464e-01   2.3118594e+00
   7.2503298e-02   1.5528014e-02   3.3441854e-01   2.5915794e-02   8.2444673e-01   2.5399724e+00
   7.4176192e-02   1.5854889e-02   3.5351096e-01   2.5149276e-02   6.4608361e-01   2.5538634e+00
   7.5736316e-02   1.6164403e-02   3.6821208e-01   2.4295132e-02   7.6214574e-01   2.5803757e+00
   7.7244562e-02   1.6470692e-02   3.7743294e-01   2.3333498e-02   5.3708457e-01   2.7516870e+00
   7.8727210e-02   1.6794746e-02   3.8014140e-01   2.2268666e-02   6.7879342e-01   2.7935756e+00
   8.0163690e-02   1.7152421e-02   3.7590736e-01   2.1133102e-02   6.2844243e-01   2.8279146e+00
   8.1490390e-02   1.7555606e-02   3.6525490e-01   1.9974624e-02   3.9133794e+00   3.0189074e+00
   8.2594802e-02   1.8016375e-02   3.4914030e-01   1.8835234e-02   1.7689724e+01   2.9258550e+00
   8.3343080e-02   1.8544831e-02   3.2881628e-01   1.7740059e-02   3.5962296e+01   3.0232246e+00
   8.3583308e-02   1.9153541e-02   3.0560002e-01   1.6703192e-02   5.4083691e+01   2.9550498e+00
   8.3204942e-02   1.9859313e-02   2.8057320e-01   1.5723530e-02   7.0928729e+01   2.4023949e+00
   8.2206014e-02   2.0684356e-02   2.5470206e-01   1.4784618e-02   8.1557159e+01   2.1297444e+00
   8.0623150e-02   2.1661230e-02   2.2887130e-01   1.3861290e-02   8.9053309e+01   2.0435536e+00
   7.8509866e-02   2.2822904e-02   2.0383100e-01   1.2932648e-02   9.6184715e+01   1.9995550e+00
   7.5940320e-02   2.4188794e-02   1.8014597e-01   1.1999972e-02   1.0244824e+02   2.0332603e+00
   7.3000388e-02   2.5772942e-02   1.5818743e-01   1.1080364e-02   1.0735117e+02   2.0300120e+00
   6.9845208e-02   2.7589662e-02   1.3817271e-01   1.0189511e-02   1.1067439e+02   1.3865732e+00
   6.6663996e-02   2.9637394e-02   1.2020513e-01   9.3372192e-03   1.1335992e+02   7.0514636e-01
   6.3635216e-02   3.1897626e-02   1.0431017e-01   8.5281678e-03   1.1505013e+02   7.5917645e-01
   6.0936038e-02   3.4338974e-02   9.0436392e-02   7.7647436e-03   1.1616852e+02   7.5329880e-01
   5.8698192e-02   3.6903462e-02   7.8472162e-02   7.0516694e-03   1.1672366e+02   7.3566908e-01
   5.7003354e-02   3.9511776e-02   6.8274778e-02   6.3961938e-03   1.1672157e+02   7.9150540e-01
   5.5882640e-02   4.2079140e-02   5.9698966e-02   5.8031990e-03   1.1657691e+02   7.6636384e-01
   5.5302696e-02   4.4509340e-02   5.2600908e-02   5.2739128e-03   1.1601790e+02   8.0140165e-01
   5.5184224e-02   4.6677356e-02   4.6813718e-02   4.8076084e-03   1.1557138e+02   7.8804480e-01
   5.5397108e-02   4.8448634e-02   4.2164242e-02   4.4008624e-03   1.1527753e+02   7.8838052e-01
   5.5817378e-02   4.9719722e-02   3.8505352e-02   4.0469334e-03   1.1498774e+02   7.8471585e-01
   5.6383128e-02   5.0395156e-02   3.5708698e-02   3.7380428e-03   1.1476118e+02   7.7947874e-01
   5.7063898e-02   5.0419384e-02   3.3647828e-02   3.4692114e-03   1.1446848e+02   7.9691102e-01
   5.7838722e-02   4.9848964e-02   3.2201038e-02   3.2379862e-03   1.1416221e+02   7.8065714e-01
   5.8682374e-02   4.8787640e-02   3.1256450e-02   3.0415610e-03   1.1377997e+02   7.6370036e-01
   5.9566724e-02   4.7347758e-02   3.0712514e-02   2.8768522e-03   1.1349466e+02   7.7931919e-01
   6.0470798e-02   4.5664018e-02   3.0480266e-02   2.7417564e-03   1.1305659e+02   7.8918349e-01
   6.1396770e-02   4.3857334e-02   3.0484506e-02   2.6353972e-03   1.1232014e+02   7.7601244e-01
   6.2349220e-02   4.2017500e-02   3.0668466e-02   2.5570160e-03   1.1174502e+02   7.9109146e-01
   6.3278234e-02   4.0198254e-02   3.0985118e-02   2.5042062e-03   1.1114943e+02   7.9080754e-01
   6.4077088e-02   3.8434178e-02   3.1385752e-02   2.4726524e-03   1.1056304e+02   7.8403892e-01
   6.4592342e-02   3.6757054e-02   3.1827612e-02   2.4580832e-03   1.1000385e+02   7.9995953e-01
   6.4717174e-02   3.5198038e-02   3.2272568e-02   2.4583418e-03   1.0921997e+02   7.9517209e-01
   6.4503562e-02   3.3783408e-02   3.2683552e-02   2.4723816e-03   1.0831379e+02   7.8235142e-01
   6.4070902e-02   3.2513296e-02   3.3029216e-02   2.4984314e-03   1.0722809e+02   7.6419218e-01
   6.3490476e-02   3.1390070e-02   3.3287404e-02   2.5344960e-03   1.0616773e+02   7.8223068e-01
   6.2801660e-02   3.0427940e-02   3.3456352e-02   2.5786538e-03   1.0517977e+02   8.0366645e-01
   6.2045418e-02   2.9622708e-02   3.3554472e-02   2.6292428e-03   1.0406492e+02   7.7193762e-01
   6.1253710e-02   2.8954054e-02   3.3605204e-02   2.6854732e-03   1.0279314e+02   7.6586251e-01
   6.0426660e-02   2.8393512e-02   3.3628656e-02   2.7465708e-03   1.0137649e+02   7.9146472e-01
   5.9541578e-02   2.7922278e-02   3.3638322e-02   2.8109714e-03   9.9811121e+01   7.9236668e-01
   5.8556318e-02   2.7530030e-02   3.3645516e-02   2.8771426e-03   9.8110513e+01   7.8032991e-01
   5.7436408e-02   2.7205652e-02   3.3661906e-02   2.9439484e-03   9.6231771e+01   7.9740332e-01
   5.6230832e-02   2.6935368e-02   3.3693544e-02   3.0096600e-03   9.4082228e+01   7.9487977e-01
   5.5056242e-02   2.6692078e-02   3.3743028e-02   3.0720582e-03   9.1749141e+01   7.8556763e-01
   5.4016228e-02   2.6452566e-02   3.3811186e-02   3.1284516e-03   8.9282300e+01   8.0294584e-01
   5.3169790e-02   2.6208898e-02   3.3897228e-02   3.1756366e-03   8.6985415e+01   7.8979986e-01
   5.2519164e-02   2.5957064e-02   3.4002652e-02   3.2111052e-03   8.4586612e+01   7.7992352e-01
   5.2032744e-02   2.5680122e-02   3.4128334e-02   3.2322954e-03   8.2014715e+01   7.7928271e-01
   5.1662054e-02   2.5347138e-02   3.4270692e-02   3.2377126e-03   7.9213205e+01   7.8556220e-01
   5.1335406e-02   2.4940788e-02   3.4422208e-02   3.2289652e-03   7.5992888e+01   8.0248661e-01
   5.1007526e-02   2.4473054e-02   3.4570738e-02   3.2073300e-03   7.2931793e+01   7.9796114e-01
   5.0670372e-02   2.3975330e-02   3.4701212e-02   3.1723996e-03   6.9456688e+01   8.0263881e-01
   5.0311968e-02   2.3477256e-02   3.4804764e-02   3.1250404e-03   6.6027268e+01   8.0031860e-01
   4.9915308e-02   2.2995594e-02   3.4878774e-02   3.0678730e-03   6.3235346e+01   7.9220025e-01
   4.9453394e-02   2.2532498e-02   3.4915770e-02   3.0041414e-03   6.0085730e+01   8.0625119e-01
   4.8863400e-02   2.2081700e-02   3.4907394e-02   2.9372436e-03   5.6325317e+01   7.7921619e-01
   4.8050066e-02   2.1638118e-02   3.4855884e-02   2.8712264e-03   5.2785209e+01   7.6704997e-01
   4.6928746e-02   2.1191210e-02   3.4767466e-02   2.8109060e-03   4.9903220e+01   8.0308879e-01
   4.5427822e-02   2.0723984e-02   3.4645410e-02   2.7605076e-03   4.6054141e+01   7.9547534e-01
   4.3489070e-02   2.0223734e-02   3.4498974e-02   2.7231292e-03   4.2510158e+01   7.8753792e-01
   4.1129396e-02   1.9688404e-02   3.4345154e-02   2.7005168e-03   4.0516826e+01   7.9841339e-01
   3.8434278e-02   1.9128933e-02   3.4200510e-02   2.6931088e-03   3.8380061e+01   7.9945087e-01
   3.5505554e-02   1.8570361e-02   3.4077956e-02   2.7008492e-03   3.6179857e+01   7.9137096e-01
   3.2452302e-02   1.8044239e-02   3.3983082e-02   2.7227378e-03   3.2845308e+01   7.8532332e-01
   2.9385596e-02   1.7574756e-02   3.3912792e-02   2.7569260e-03   2.8909546e+01   7.9495560e-01
   2.6405654e-02   1.7183200e-02   3.3863694e-02   2.8003156e-03   2.5084144e+01   7.8653768e-01
   2.3586298e-02   1.6892631e-02   3.3836454e-02   2.8481416e-03   2.2053374e+01   7.7604419e-01
   2.0974448e-02   1.6717620e-02   3.3839002e-02   2.8958102e-03   2.0820255e+01   7.8619260e-01
   1.8596933e-02   1.6661015e-02   3.3889584e-02   2.9382930e-03   1.8195620e+01   7.9876073e-01
   1.6459431e-02   1.6714844e-02   3.4006360e-02   2.9705356e-03   1.5956143e+01   7.9947868e-01
   1.4557895e-02   1.6866492e-02   3.4203158e-02   2.9902556e-03   1.4787377e+01   7.9801087e-01
   1.2893976e-02   1.7107931e-02   3.4488810e-02   2.9975604e-03   1.2563830e+01   8.0935745e-01
   1.1474960e-02   1.7434323e-02   3.4861280e-02   2.9938412e-03   1.0970825e+01   8.0086677e-01
   1.0303615e-02   1.7840669e-02   3.5308386e-02   2.9816276e-03   9.6219772e+00   7.8718246e-01
   9.3720220e-03   1.8319952e-02   3.5808424e-02   2.9646468e-03   8.2828289e+00   7.8524068e-01
   8.6640756e-03   1.8860652e-02   3.6335658e-02   2.9467788e-03   7.0405139e+00   7.8645775e-01
   8.1606408e-03   1.9446116e-02   3.6862896e-02   2.9322766e-03   6.4805322e+00   8.0486384e-01
   7.8420158e-03   2.0053782e-02   3.7359112e-02   2.9267642e-03   6.3818728e+00   8.0231343e-01
   7.6864216e-03   2.0660968e-02   3.7800852e-02   2.9349600e-03   5.7974228e+00   7.8882476e-01
   7.6660254e-03   2.1249938e-02   3.8184764e-02   2.9601238e-03   5.5458857e+00   7.8616935e-01
   7.7472560e-03   2.1803876e-02   3.8532018e-02   3.0044506e-03   4.7019680e+00   7.8798619e-01
   7.9006708e-03   2.2315674e-02   3.8880572e-02   3.0680908e-03   3.7234539e+00   7.8690662e-01
   8.1044614e-03   2.2798912e-02   3.9265290e-02   3.1491972e-03   3.5789180e+00   7.8333630e-01
   8.3365126e-03   2.3279898e-02   3.9707448e-02   3.2438710e-03   3.2866348e+00   8.0420471e-01
   8.5762184e-03   2.3782742e-02   4.0222904e-02   3.3468440e-03   3.1776602e+00   7.9517902e-01
   8.8101350e-03   2.4320854e-02   4.0833478e-02   3.4516674e-03   3.2324030e+00   7.7195474e-01
   9.0285370e-03   2.4902302e-02   4.1558612e-02   3.5507030e-03   3.1557723e+00   7.7189785e-01
   9.2198202e-03   2.5529830e-02   4.2404056e-02   3.6367324e-03   3.1206632e+00   7.7598592e-01
   9.3700284e-03   2.6194482e-02   4.3367914e-02   3.7034960e-03   3.0443057e+00   7.8262435e-01
   9.4695710e-03   2.6890452e-02   4.4452062e-02   3.7443430e-03   3.0372968e+00   7.8931791e-01
   9.5132884e-03   2.7627710e-02   4.5661594e-02   3.7520080e-03   3.0636813e+00   7.9418266e-01
   9.4949294e-03   2.8415944e-02   4.6988534e-02   3.7228458e-03   3.0468033e+00   7.6562790e-01
   9.4079842e-03   2.9244430e-02   4.8409676e-02   3.6585094e-03   2.9323483e+00   7.7311539e-01
   9.2501144e-03   3.0082356e-02   4.9899852e-02   3.5625394e-03   2.9324482e+00   7.9930287e-01
   9.0257018e-03   3.0896818e-02   5.1439170e-02   3.4412940e-03   2.9106939e+00   7.7904672e-01
   8.7416482e-03   3.1657548e-02   5.3003012e-02   3.3051286e-03   2.7395770e+00   7.8416831e-01
   8.4065856e-03   3.2320526e-02   5.4553652e-02   3.1649552e-03   2.8084306e+00   7.8499143e-01
   8.0306512e-03   3.2832320e-02   5.6059186e-02   3.0300352e-03   3.0370341e+00   7.8527790e-01
   7.6241410e-03   3.3161624e-02   5.7503806e-02   2.9083642e-03   3.3222059e+00   7.7870829e-01
   7.2064378e-03   3.3312320e-02   5.8874048e-02   2.8070622e-03   3.4525795e+00   7.7521979e-01
   6.8069650e-03   3.3296724e-02   6.0145928e-02   2.7315392e-03   3.4276495e+00   7.8837375e-01
   6.4543686e-03   3.3111572e-02   6.1313300e-02   2.6852020e-03   3.3344959e+00   7.6433727e-01
   6.1702416e-03   3.2747496e-02   6.2415058e-02   2.6699382e-03   3.0947234e+00   7.7086133e-01
   5.9696180e-03   3.2189704e-02   6.3499128e-02   2.6859882e-03   3.4582935e+00   7.6531847e-01
   5.8649608e-03   3.1415126e-02   6.4603224e-02   2.7316984e-03   4.3658657e+00   7.8272531e-01
   5.8666180e-03   3.0417808e-02   6.5764894e-02   2.8032372e-03   4.7643148e+00   7.4476867e-01
   5.9824860e-03   2.9214936e-02   6.7015498e-02   2.8960420e-03   4.9148088e+00   7.0369583e-01
   6.2234200e-03   2.7830256e-02   6.8361474e-02   3.0058956e-03   5.0122188e+00   6.9095004e-01
   6.6072020e-03   2.6285696e-02   6.9762794e-02   3.1285504e-03   4.7853137e+00   6.4218634e-01
   7.1539622e-03   2.4594894e-02   7.1132714e-02   3.2609822e-03   4.7703746e+00   6.5131472e-01
   7.8851426e-03   2.2785640e-02   7.2371004e-02   3.4008684e-03   4.9576220e+00   5.4315571e-01
   8.8261122e-03   2.0920220e-02   7.3400822e-02   3.5459018e-03   5.2574991e+00   5.5208883e+00
   9.9985502e-03   1.9069200e-02   7.4157104e-02   3.6943062e-03   5.3826503e+00   1.8554583e+01
   1.1414851e-02   1.7291233e-02   7.4601516e-02   3.8433602e-03   5.2984192e+00   3.1152315e+01
   1.3077981e-02   1.5632040e-02   7.4749620e-02   3.9887700e-03   5.2544688e+00   4.3379891e+01
   1.4979515e-02   1.4123373e-02   7.4618282e-02   4.1258746e-03   4.8861753e+00   5.8991051e+01
   1.7098958e-02   1.2784941e-02   7.4205420e-02   4.2500730e-03   4.6616424e+00   7.0817467e+01
   1.9400617e-02   1.1625378e-02   7.3517952e-02   4.3565350e-03   4.0051007e+00   7.9259373e+01
   2.1830670e-02   1.0645546e-02   7.2567648e-02   4.4418626e-03   3.0387851e+00   8.7468794e+01
   2.4311532e-02   9.8412366e-03   7.1346700e-02   4.5034610e-03   2.5452821e+00   9.3956300e+01
   2.6742408e-02   9.2020774e-03   6.9844162e-02   4.5384578e-03   1.5347869e+00   9.9750588e+01
   2.9011330e-02   8.7110566e-03   6.8084688e-02   4.5453670e-03   8.3260958e-01   1.0414624e+02
   3.1001336e-02   8.3455396e-03   6.6102568e-02   4.5242052e-03   8.3101849e-01   1.0689487e+02
   3.2630014e-02   8.0808688e-03   6.3926452e-02   4.4787408e-03   7.5449300e-01   1.0839417e+02
   3.3884700e-02   7.8964072e-03   6.1596512e-02   4.4149610e-03   7.9953188e-01   1.0878239e+02
   3.4785038e-02   7.7773944e-03   5.9151410e-02   4.3382072e-03   8.1020531e-01   1.0899308e+02
   3.5376948e-02   7.7101288e-03   5.6625524e-02   4.2560552e-03   7.9061068e-01   1.0886451e+02
   3.5752014e-02   7.6802620e-03   5.4067126e-02   4.1762930e-03   8.0035287e-01   1.0866552e+02
   3.6004724e-02   7.6759486e-03   5.1540866e-02   4.1048098e-03   7.9412352e-01   1.0846178e+02
   3.6204930e-02   7.6894446e-03   4.9105192e-02   4.0466024e-03   8.0185278e-01   1.0825243e+02
   3.6395048e-02   7.7175086e-03   4.6810588e-02   4.0053468e-03   7.9800522e-01   1.0825056e+02
   3.6589946e-02   7.7605784e-03   4.4711676e-02   3.9826590e-03   8.1890303e-01   1.0791622e+02
   3.6793488e-02   7.8201944e-03   4.2854322e-02   3.9765822e-03   8.1480882e-01   1.0750377e+02
   3.7000258e-02   7.8964254e-03   4.1270838e-02   3.9832414e-03   8.1431040e-01   1.0721418e+02
   3.7229114e-02   7.9873108e-03   3.9991702e-02   3.9980742e-03   8.2383065e-01   1.0662472e+02
   3.7537812e-02   8.0899810e-03   3.9052546e-02   4.0174352e-03   8.1856563e-01   1.0593217e+02
   3.7964806e-02   8.2005202e-03   3.8488866e-02   4.0412950e-03   8.0349557e-01   1.0524874e+02
   3.8520772e-02   8.3153234e-03   3.8334436e-02   4.0717760e-03   7.8678183e-01   1.0433226e+02
   3.9221398e-02   8.4327070e-03   3.8632650e-02   4.1141380e-03   8.0301411e-01   1.0345776e+02
   4.0081870e-02   8.5534460e-03   3.9434012e-02   4.1756810e-03   8.0340008e-01   1.0272007e+02
   4.1090006e-02   8.6810826e-03   4.0783646e-02   4.2618344e-03   7.9416710e-01   1.0158583e+02
   4.2200070e-02   8.8172994e-03   4.2716006e-02   4.3776338e-03   8.1068205e-01   1.0021192e+02
   4.3345754e-02   8.9606106e-03   4.5257662e-02   4.5281844e-03   8.1120769e-01   9.8873802e+01
   4.4444546e-02   9.1081388e-03   4.8440490e-02   4.7167062e-03   8.0544950e-01   9.7443656e+01
   4.5417880e-02   9.2541860e-03   5.2302792e-02   4.9444192e-03   8.1540286e-01   9.5897281e+01
   4.6199238e-02   9.3932778e-03   5.6872252e-02   5.2096168e-03   8.1326907e-01   9.4091823e+01
   4.6721414e-02   9.5214618e-03   6.2164684e-02   5.5054614e-03   7.9870264e-01   9.2081853e+01
   4.6952958e-02   9.6357292e-03   6.8204350e-02   5.8211698e-03   8.0722302e-01   8.9859747e+01
   4.6927580e-02   9.7356572e-03   7.5026268e-02   6.1441484e-03   8.3411598e-01   8.7357237e+01
   4.6711214e-02   9.8203966e-03   8.2645358e-02   6.4596386e-03   8.2736888e-01   8.4689218e+01
   4.6378826e-02   9.8895186e-03   9.1039074e-02   6.7494342e-03   8.0598377e-01   8.1685514e+01
   4.6015118e-02   9.9448518e-03   1.0016393e-01   6.9943650e-03   7.9810614e-01   7.8383377e+01
   4.5701754e-02   9.9863262e-03   1.0997283e-01   7.1808274e-03   8.1095716e-01   7.5255612e+01
   4.5497286e-02   1.0011933e-02   1.2039400e-01   7.2997452e-03   8.1645329e-01   7.2815755e+01
   4.5425946e-02   1.0019422e-02   1.3128656e-01   7.3455582e-03   7.9478299e-01   7.0373680e+01
   4.5476940e-02   1.0005773e-02   1.4243525e-01   7.3185956e-03   8.1274009e-01   6.6774463e+01
   4.5603476e-02   9.9662660e-03   1.5359542e-01   7.2224876e-03   8.2816634e-01   6.3111399e+01
   4.5735796e-02   9.8961858e-03   1.6451756e-01   7.0658336e-03   8.1876897e-01   5.9881630e+01
   4.5808272e-02   9.7939122e-03   1.7489136e-01   6.8611018e-03   8.0967248e-01   5.6863827e+01
   4.5761848e-02   9.6593636e-03   1.8429917e-01   6.6200830e-03   8.0596920e-01   5.4169731e+01
   4.5534456e-02   9.4955442e-03   1.9227362e-01   6.3545920e-03   8.1309847e-01   5.0840800e+01
   4.5043516e-02   9.3101148e-03   1.9842364e-01   6.0763502e-03   8.0993585e-01   4.7789113e+01
   4.4212084e-02   9.1115828e-03   2.0242042e-01   5.7967298e-03   8.1458774e-01   4.5533780e+01
   4.3023896e-02   8.9086770e-03   2.0393138e-01   5.5258004e-03   8.0720635e-01   4.3357727e+01
   4.1481766e-02   8.7090618e-03   2.0284580e-01   5.2712682e-03   8.0691893e-01   4.1101385e+01
   3.9595768e-02   8.5181714e-03   1.9936021e-01   5.0395466e-03   8.0075336e-01   3.8561158e+01
   3.7437896e-02   8.3409840e-03   1.9375642e-01   4.8356238e-03   7.9747666e-01   3.6399011e+01
   3.5127498e-02   8.1819166e-03   1.8637895e-01   4.6622516e-03   8.3177428e-01   3.3558846e+01
   3.2783976e-02   8.0433344e-03   1.7766844e-01   4.5219754e-03   8.0238147e-01   2.9450077e+01
   3.0496468e-02   7.9239146e-03   1.6804752e-01   4.4179020e-03   7.8717332e-01   2.5278370e+01
   2.8336274e-02   7.8190370e-03   1.5784364e-01   4.3520970e-03   8.2351738e-01   2.1305336e+01
   2.6369674e-02   7.7236032e-03   1.4733004e-01   4.3259746e-03   8.1548106e-01   1.7701324e+01
   2.4640604e-02   7.6368508e-03   1.3678192e-01   4.3399066e-03   8.0125716e-01   1.4546929e+01
   2.3175316e-02   7.5645106e-03   1.2644499e-01   4.3926636e-03   7.9743223e-01   1.2789471e+01
   2.1992780e-02   7.5135208e-03   1.1648095e-01   4.4816438e-03   8.1265784e-01   1.1224423e+01
   2.1102264e-02   7.4881140e-03   1.0697965e-01   4.6059312e-03   8.1584843e-01   9.2063154e+00
   2.0503730e-02   7.4908102e-03   9.8014072e-02   4.7701536e-03   7.9109697e-01   9.0775374e+00
   2.0184780e-02   7.5220664e-03   8.9656026e-02   4.9845636e-03   7.7564610e-01   8.9051739e+00
   2.0122526e-02   7.5806886e-03   8.1941370e-02   5.2634636e-03   7.8464271e-01   7.5807855e+00
   2.0297154e-02   7.6681836e-03   7.4854558e-02   5.6196680e-03   8.2797999e-01   7.1336575e+00
   2.0694442e-02   7.7904964e-03   6.8364956e-02   6.0617746e-03   8.2358159e-01   6.9007604e+00
   2.1298740e-02   7.9535522e-03   6.2464042e-02   6.5958286e-03   7.8224883e-01   6.6729527e+00
   2.2084722e-02   8.1595828e-03   5.7153330e-02   7.2254628e-03   7.7848169e-01   6.7463116e+00
   2.3019634e-02   8.4074106e-03   5.2417170e-02   7.9535104e-03   7.7905823e-01   6.6220708e+00
   2.4059842e-02   8.6942286e-03   4.8239174e-02   8.7796980e-03   8.0732099e-01   6.5139934e+00
   2.5149012e-02   9.0181726e-03   4.4631162e-02   9.6985596e-03   8.1209437e-01   6.4587233e+00
   2.6247878e-02   9.3779942e-03   4.1621662e-02   1.0700469e-02   7.8646951e-01   6.4614886e+00
   2.7334150e-02   9.7695178e-03   3.9231140e-02   1.1769117e-02   8.1409474e-01   6.5637653e+00
   2.8397948e-02   1.0187785e-02   3.7470620e-02   1.2881897e-02   8.1814950e-01   6.5710424e+00
   2.9445684e-02   1.0630092e-02   3.6362596e-02   1.4013151e-02   8.1303166e-01   6.5745421e+00
   3.0482094e-02   1.1090582e-02   3.5955134e-02   1.5141825e-02   8.0196243e-01   6.7493191e+00
   3.1534442e-02   1.1558669e-02   3.6309180e-02   1.6251828e-02   7.7237166e-01   6.7411838e+00
   3.2665090e-02   1.2024199e-02   3.7484198e-02   1.7319351e-02   8.0026191e-01   6.6315977e+00
   3.3935704e-02   1.2477242e-02   3.9536294e-02   1.8318302e-02   8.0061661e-01   6.6943012e+00
   3.5384314e-02   1.2909096e-02   4.2528914e-02   1.9229662e-02   8.0120388e-01   6.9222368e+00
   3.7013352e-02   1.3314854e-02   4.6547922e-02   2.0038688e-02   8.1634054e-01   7.1001548e+00
   3.8788350e-02   1.3688216e-02   5.1692558e-02   2.0726760e-02   8.0327788e-01   6.8008365e+00
   4.0645558e-02   1.4021798e-02   5.8057424e-02   2.1258712e-02   8.1394897e-01   6.6001614e+00
   4.2502568e-02   1.4311066e-02   6.5742904e-02   2.1606544e-02   7.8119508e-01   6.4654658e+00
   4.4273190e-02   1.4549817e-02   7.4862120e-02   2.1772900e-02   8.0677275e-01   6.2194280e+00
   4.5883306e-02   1.4723162e-02   8.5516678e-02   2.1767386e-02   8.2906045e-01   6.2124426e+00
   4.7298494e-02   1.4812039e-02   9.7771604e-02   2.1595614e-02   7.8267050e-01   6.1440489e+00
   4.8536556e-02   1.4816465e-02   1.1164083e-01   2.1270660e-02   8.0226052e-01   6.4085463e+00
   4.9655610e-02   1.4761582e-02   1.2710978e-01   2.0816818e-02   7.9688296e-01   6.6949731e+00
   5.0735844e-02   1.4679996e-02   1.4412902e-01   2.0259118e-02   8.1919550e-01   6.5198230e+00
   5.1871400e-02   1.4604975e-02   1.6255511e-01   1.9615632e-02   7.9524780e-01   6.2969014e+00
   5.3179350e-02   1.4568837e-02   1.8213199e-01   1.8908211e-02   8.0824662e-01   5.9390551e+00
   5.4772192e-02   1.4598739e-02   2.0249620e-01   1.8165689e-02   7.9784324e-01   5.5813572e+00
   5.6724778e-02   1.4712992e-02   2.2320708e-01   1.7415194e-02   7.6925652e-01   5.3936439e+00
   5.9072176e-02   1.4923484e-02   2.4370342e-01   1.6675607e-02   8.6594940e-01   5.4595813e+00
   6.1802442e-02   1.5241331e-02   2.6323302e-01   1.5959554e-02   7.4740575e-01   5.7155387e+00
   6.4868638e-02   1.5670137e-02   2.8085078e-01   1.5273870e-02   8.1188143e-01   5.9595449e+00
   6.8196818e-02   1.6203608e-02   2.9551118e-01   1.4618662e-02   7.7609801e-01   5.9167811e+00
   7.1689440e-02   1.6836988e-02   3.0620842e-01   1.3994019e-02   7.9728678e-01   5.5529387e+00
   7.5257392e-02   1.7573633e-02   3.1186308e-01   1.3396754e-02   8.3362939e-01   5.3759356e+00
   7.8815224e-02   1.8421200e-02   3.1164996e-01   1.2821297e-02   6.2048813e-01   5.2494088e+00
   8.2252756e-02   1.9384029e-02   3.0563646e-01   1.2264411e-02   8.3706889e-01   5.1813077e+00
   8.5440738e-02   2.0460876e-02   2.9462712e-01   1.1716043e-02   4.2911754e-01   5.1364092e+00
   8.8247824e-02   2.1646552e-02   2.7977344e-01   1.1164504e-02   7.9265431e-01   5.1478687e+00
   9.0530854e-02   2.2939728e-02   2.6223806e-01   1.0610120e-02   2.9072214e-01   5.3283736e+00
   9.2142026e-02   2.4352368e-02   2.4294192e-01   1.0059397e-02   2.4940414e+00   5.0364672e+00
   9.3013964e-02   2.5902608e-02   2.2266626e-01   9.5160826e-03   1.6537020e+01   4.6930945e+00
   9.3183486e-02   2.7601176e-02   2.0214038e-01   8.9812384e-03   3.5777875e+01   4.5890423e+00
   9.2720754e-02   2.9450038e-02   1.8200261e-01   8.4580484e-03   5.4845419e+01   4.3192533e+00
   9.1703324e-02   3.1453106e-02   1.6274602e-01   7.9553166e-03   7.0715448e+01   4.4316608e+00
   9.0219446e-02   3.3610638e-02   1.4472920e-01   7.4805348e-03   7.9880677e+01   4.3431304e+00
   8.8365192e-02   3.5907860e-02   1.2820279e-01   7.0359240e-03   8.7522770e+01   3.2457600e+00
   8.6195348e-02   3.8316958e-02   1.1332298e-01   6.6224126e-03   9.4326202e+01   2.5315271e+00
   8.3707372e-02   4.0802912e-02   1.0017111e-01   6.2379958e-03   1.0008388e+02   2.3616492e+00
   8.0907180e-02   4.3330384e-02   8.8736872e-02   5.8762566e-03   1.0524503e+02   1.8080973e+00
   7.7800260e-02   4.5835086e-02   7.8942796e-02   5.5318902e-03   1.0890746e+02   1.6796264e+00
   7.4383940e-02   4.8213070e-02   7.0682402e-02   5.2057414e-03   1.1183946e+02   1.5983384e+00
   7.0699604e-02   5.0341570e-02   6.3843598e-02   4.9012098e-03   1.1364085e+02   9.7593481e-01
   6.6829268e-02   5.2099390e-02   5.8318478e-02   4.6197790e-03   1.1472336e+02   7.5133768e-01
   6.2866634e-02   5.3383348e-02   5.3978328e-02   4.3634776e-03   1.1547767e+02   7.5990766e-01
   5.8896666e-02   5.4080188e-02   5.0688098e-02   4.1347376e-03   1.1577685e+02   7.4047655e-01
   5.4967036e-02   5.4104926e-02   4.8324846e-02   3.9351924e-03   1.1603097e+02   7.6269115e-01
   5.1084820e-02   5.3431134e-02   4.6757956e-02   3.7681702e-03   1.1615601e+02   7.4410653e-01
   4.7224870e-02   5.2059996e-02   4.5841660e-02   3.6383526e-03   1.1610235e+02   7.9048346e-01
   4.3342442e-02   5.0063978e-02   4.5417008e-02   3.5499464e-03   1.1610682e+02   7.8520771e-01
   3.9437218e-02   4.7574010e-02   4.5312380e-02   3.5054318e-03   1.1613967e+02   7.9098278e-01
   3.5561632e-02   4.4728712e-02   4.5360022e-02   3.5042684e-03   1.1603361e+02   7.7711357e-01
   3.1769784e-02   4.1672510e-02   4.5435506e-02   3.5439082e-03   1.1599154e+02   7.5740368e-01
   2.8119296e-02   3.8537618e-02   4.5455686e-02   3.6199752e-03   1.1592037e+02   7.9662776e-01
   2.4662988e-02   3.5436800e-02   4.5354890e-02   3.7253680e-03   1.1563193e+02   7.7393209e-01
   2.1440144e-02   3.2459966e-02   4.5105406e-02   3.8522054e-03   1.1531106e+02   7.8610807e-01
   1.8481904e-02   2.9666740e-02   4.4706354e-02   3.9921326e-03   1.1491144e+02   8.0218289e-01
   1.5803290e-02   2.7097558e-02   4.4152538e-02   4.1354408e-03   1.1433423e+02   7.9771605e-01
   1.3412762e-02   2.4782930e-02   4.3450856e-02   4.2713306e-03   1.1373854e+02   7.9036964e-01
   1.1317056e-02   2.2736854e-02   4.2627996e-02   4.3889034e-03   1.1317472e+02   7.7510313e-01
   9.5166636e-03   2.0957308e-02   4.1708284e-02   4.4821272e-03   1.1244856e+02   8.0879859e-01
   8.0031016e-03   1.9435432e-02   4.0702212e-02   4.5506236e-03   1.1157093e+02   7.8782852e-01
   6.7609028e-03   1.8155425e-02   3.9615860e-02   4.5970934e-03   1.1076279e+02   7.8558778e-01
   5.7733124e-03   1.7096935e-02   3.8465890e-02   4.6254558e-03   1.0990000e+02   8.0092864e-01
   5.0214384e-03   1.6237344e-02   3.7277032e-02   4.6369478e-03   1.0897846e+02   7.6072876e-01
   4.4853190e-03   1.5550039e-02   3.6071954e-02   4.6323034e-03   1.0814979e+02   7.7172501e-01
   4.1412302e-03   1.5010390e-02   3.4875686e-02   4.6133960e-03   1.0708810e+02   7.7925418e-01
   3.9622662e-03   1.4606559e-02   3.3717646e-02   4.5806510e-03   1.0555374e+02   7.8610387e-01
   3.9247222e-03   1.4337364e-02   3.2623846e-02   4.5335962e-03   1.0374219e+02   7.9900088e-01
   4.0081426e-03   1.4203332e-02   3.1615988e-02   4.4735978e-03   1.0191772e+02   7.8805322e-01
   4.1919108e-03   1.4210143e-02   3.0712992e-02   4.4069416e-03   1.0003323e+02   7.9709913e-01
   4.4520882e-03   1.4365655e-02   2.9927502e-02   4.3418912e-03   9.8089323e+01   7.8773834e-01
   4.7674104e-03   1.4669877e-02   2.9265102e-02   4.2848408e-03   9.6191713e+01   7.8056381e-01
   5.1219250e-03   1.5119563e-02   2.8726754e-02   4.2411800e-03   9.3982734e+01   7.9710805e-01
   5.5034266e-03   1.5710758e-02   2.8310576e-02   4.2144144e-03   9.1271716e+01   7.8606760e-01
   5.9048214e-03   1.6430481e-02   2.8010804e-02   4.2043786e-03   8.8528876e+01   7.8526639e-01
   6.3166182e-03   1.7252424e-02   2.7817102e-02   4.2073640e-03   8.5836153e+01   8.0819751e-01
   6.7285994e-03   1.8142489e-02   2.7718364e-02   4.2180226e-03   8.3170619e+01   7.9946391e-01
   7.1357920e-03   1.9069433e-02   2.7703114e-02   4.2304902e-03   8.1009250e+01   7.9776712e-01
   7.5325482e-03   2.0006460e-02   2.7756782e-02   4.2384946e-03   7.8550973e+01   7.8775089e-01
   7.9106292e-03   2.0923628e-02   2.7863614e-02   4.2365894e-03   7.5975130e+01   7.5849020e-01
   8.2638282e-03   2.1788730e-02   2.8009620e-02   4.2205882e-03   7.4071554e+01   7.7606965e-01
   8.5913768e-03   2.2581146e-02   2.8183504e-02   4.1875948e-03   7.1839286e+01   7.7327245e-01
   8.8947208e-03   2.3301472e-02   2.8373564e-02   4.1375758e-03   6.9789223e+01   7.6350247e-01
   9.1780552e-03   2.3963314e-02   2.8564348e-02   4.0753852e-03   6.7322306e+01   7.9266222e-01
   9.4491232e-03   2.4582956e-02   2.8740772e-02   4.0086648e-03   6.4624786e+01   7.8362302e-01
   9.7117016e-03   2.5181842e-02   2.8890938e-02   3.9431878e-03   6.2946440e+01   7.8250243e-01
   9.9696786e-03   2.5781426e-02   2.9002876e-02   3.8823928e-03   6.0891090e+01   8.0202032e-01
   1.0232484e-02   2.6394844e-02   2.9064306e-02   3.8275938e-03   5.8924938e+01   7.8891723e-01
   1.0507990e-02   2.7030474e-02   2.9068418e-02   3.7788192e-03   5.7127787e+01   7.8005482e-01
   1.0798432e-02   2.7690478e-02   2.9015508e-02   3.7360704e-03   5.5460700e+01   7.8263916e-01
   1.1102042e-02   2.8378736e-02   2.8908578e-02   3.6972448e-03   5.4159127e+01   7.8362020e-01
   1.1419729e-02   2.9101886e-02   2.8754228e-02   3.6592044e-03   5.2261399e+01   7.8052503e-01
   1.1759519e-02   2.9851130e-02   2.8562530e-02   3.6197248e-03   5.0340966e+01   7.5637572e-01
   1.2126501e-02   3.0618016e-02   2.8343622e-02   3.5770230e-03   4.8534191e+01   7.4356895e-01
   1.2519391e-02   3.1413366e-02   2.8106986e-02   3.5295586e-03   4.7106539e+01   7.8203965e-01
   1.2936475e-02   3.2252450e-02   2.7860484e-02   3.4749356e-03   4.5858759e+01   8.1413515e-01
   1.3370140e-02   3.3149788e-02   2.7610572e-02   3.4114836e-03   4.4487803e+01   7.8328327e-01
   1.3811979e-02   3.4130444e-02   2.7362686e-02   3.3388042e-03   4.3669023e+01   7.7745406e-01
   1.4260534e-02   3.5230286e-02   2.7122906e-02   3.2556340e-03   4.2444072e+01   7.9866780e-01
   1.4710167e-02   3.6476966e-02   2.6899306e-02   3.1618406e-03   4.1226949e+01   7.7381177e-01
   1.5145794e-02   3.7888618e-02   2.6699580e-02   3.0601412e-03   4.0505714e+01   7.8971745e-01
   1.5548611e-02   3.9509518e-02   2.6529858e-02   2.9546030e-03   3.9108866e+01   7.9672702e-01
   1.5896604e-02   4.1406854e-02   2.6393722e-02   2.8494728e-03   3.7472023e+01   7.6714623e-01
   1.6166475e-02   4.3624348e-02   2.6291636e-02   2.7483356e-03   3.6129519e+01   7.7982954e-01
   1.6350313e-02   4.6167116e-02   2.6222600e-02   2.6538976e-03   3.4244812e+01   7.6062685e-01
   1.6453100e-02   4.9013884e-02   2.6184578e-02   2.5684742e-03   3.2226790e+01   7.5858962e-01
   1.6481463e-02   5.2134670e-02   2.6173290e-02   2.4938920e-03   3.1189284e+01   7.9628813e-01
   1.6445517e-02   5.5469050e-02   2.6181650e-02   2.4307298e-03   2.8661325e+01   7.7657493e-01
   1.6347278e-02   5.8895618e-02   2.6202326e-02   2.3780516e-03   2.5723444e+01   7.6665227e-01
   1.6185442e-02   6.2254938e-02   2.6230356e-02   2.3336766e-03   2.4450408e+01   7.7668739e-01
   1.5966927e-02   6.5352570e-02   2.6262170e-02   2.2950102e-03   2.2100555e+01   7.6800973e-01
   1.5699424e-02   6.7989756e-02   2.6295408e-02   2.2602800e-03   1.9746744e+01   7.7679077e-01
   1.5386989e-02   7.0055236e-02   2.6331058e-02   2.2287274e-03   1.7731334e+01   7.7075627e-01
   1.5031896e-02   7.1549050e-02   2.6373638e-02   2.2004148e-03   1.5935079e+01   7.6531042e-01
   1.4642163e-02   7.2524092e-02   2.6429838e-02   2.1754578e-03   1.5427188e+01   7.6709353e-01
   1.4224089e-02   7.3017168e-02   2.6509580e-02   2.1535776e-03   1.4684732e+01   7.5145998e-01
   1.3771038e-02   7.3050438e-02   2.6625498e-02   2.1350988e-03   1.4375827e+01   7.7289850e-01
   1.3274227e-02   7.2638848e-02   2.6788472e-02   2.1204718e-03   1.4177460e+01   7.7554917e-01
   1.2727792e-02   7.1757180e-02   2.7006782e-02   2.1096014e-03   1.3726180e+01   7.7977401e-01
   1.2128609e-02   7.0362138e-02   2.7287602e-02   2.1022100e-03   1.3998080e+01   8.1002702e-01
   1.1482380e-02   6.8409070e-02   2.7635534e-02   2.0978494e-03   1.3970355e+01   7.5892563e-01
   1.0797213e-02   6.5849664e-02   2.8052186e-02   2.0965106e-03   1.4067584e+01   7.7745796e-01
   1.0074560e-02   6.2680064e-02   2.8537584e-02   2.0995364e-03   1.4374014e+01   7.8537570e-01
   9.3145404e-03   5.8992774e-02   2.9089074e-02   2.1090942e-03   1.4483713e+01   7.5473128e-01
   8.5252498e-03   5.4968928e-02   2.9699542e-02   2.1265852e-03   1.4661568e+01   7.9076514e-01
   7.7226550e-03   5.0797260e-02   3.0362226e-02   2.1519880e-03   1.4913195e+01   7.5193656e-01
   6.9244006e-03   4.6615436e-02   3.1075814e-02   2.1840986e-03   1.5194882e+01   7.8096043e-01
   6.1503604e-03   4.2524800e-02   3.1843042e-02   2.2212624e-03   1.5049484e+01   7.4021632e-01
   5.4236944e-03   3.8602116e-02   3.2671166e-02   2.2613092e-03   1.5131369e+01   7.8432847e-01
   4.7645614e-03   3.4896188e-02   3.3572916e-02   2.3012942e-03   1.5264369e+01   8.1335535e-01
   4.1884484e-03   3.1431862e-02   3.4560960e-02   2.3390742e-03   1.5301596e+01   7.3062972e-01
   3.7078328e-03   2.8215792e-02   3.5642016e-02   2.3737282e-03   1.5731329e+01   8.1643950e-01
   3.3317974e-03   2.5245036e-02   3.6824902e-02   2.4046744e-03   1.6079915e+01   6.7403296e-01
   3.0681900e-03   2.2513452e-02   3.8130120e-02   2.4317526e-03   1.6083721e+01   7.7648437e-01
   2.9237568e-03   2.0019302e-02   3.9577754e-02   2.4552828e-03   1.5456142e+01   6.0023728e-01
   2.9054788e-03   1.7763248e-02   4.1175796e-02   2.4753382e-03   1.5381791e+01   6.1588527e-01
   3.0241866e-03   1.5738397e-02   4.2926028e-02   2.4908738e-03   1.6101671e+01   5.9181076e-01
   3.2937182e-03   1.3935219e-02   4.4832230e-02   2.5001228e-03   1.6370676e+01   1.6611482e+00
   3.7297240e-03   1.2349162e-02   4.6898096e-02   2.5024528e-03   1.6513900e+01   1.0589989e+01
   4.3473978e-03   1.0975641e-02   4.9113986e-02   2.4990026e-03   1.6867688e+01   2.3239814e+01
   5.1578296e-03   9.8049406e-03   5.1455992e-02   2.4910926e-03   1.6757916e+01   3.5032070e+01
   6.1686322e-03   8.8257818e-03   5.3897318e-02   2.4799806e-03   1.6152209e+01   5.0142385e+01
   7.3881128e-03   8.0261518e-03   5.6408710e-02   2.4675278e-03   1.5971441e+01   6.3870570e+01
   8.8254546e-03   7.3915328e-03   5.8946018e-02   2.4551788e-03   1.5763568e+01   7.2496612e+01
   1.0484810e-02   6.9066296e-03   6.1438560e-02   2.4444230e-03   1.5544270e+01   7.9722957e+01
   1.2363729e-02   6.5566876e-03   6.3801010e-02   2.4383928e-03   1.4699969e+01   8.7296213e+01
   1.4457056e-02   6.3280084e-03   6.5958714e-02   2.4401862e-03   1.2947427e+01   9.3787358e+01
   1.6758202e-02   6.2074054e-03   6.7844746e-02   2.4506838e-03   1.1514616e+01   9.8804896e+01
   1.9251727e-02   6.1812066e-03   6.9372294e-02   2.4687678e-03   9.1780259e+00   1.0309687e+02
   2.1902560e-02   6.2343074e-03   7.0455006e-02   2.4927448e-03   6.9970940e+00   1.0604980e+02
   2.4661598e-02   6.3499388e-03   7.1050746e-02   2.5221380e-03   5.9914437e+00   1.0791767e+02
   2.7475964e-02   6.5109940e-03   7.1138518e-02   2.5568118e-03   4.8469087e+00   1.0907669e+02
   3.0285738e-02   6.7011584e-03   7.0690966e-02   2.5947112e-03   3.8166612e+00   1.0951061e+02
   3.3013076e-02   6.9050936e-03   6.9693126e-02   2.6328186e-03   2.8845533e+00   1.0952639e+02
   3.5565900e-02   7.1084004e-03   6.8164634e-02   2.6690746e-03   2.0536047e+00   1.0915167e+02
   3.7858756e-02   7.2980438e-03   6.6145116e-02   2.7018340e-03   1.4019562e+00   1.0858788e+02
   3.9807492e-02   7.4625432e-03   6.3675008e-02   2.7289240e-03   8.9306163e-01   1.0804988e+02
   4.1339658e-02   7.5931860e-03   6.0836534e-02   2.7490118e-03   7.6486397e-01   1.0747026e+02
   4.2416760e-02   7.6870360e-03   5.7751946e-02   2.7621090e-03   7.8142200e-01   1.0688989e+02
   4.3017470e-02   7.7479158e-03   5.4521642e-02   2.7680042e-03   7.8891022e-01   1.0642885e+02
   4.3149756e-02   7.7827552e-03   5.1227058e-02   2.7668942e-03   8.0437317e-01   1.0571161e+02
   4.2838804e-02   7.7984948e-03   4.7963706e-02   2.7598162e-03   8.1410002e-01   1.0476309e+02
   4.2101026e-02   7.8016498e-03   4.4839218e-02   2.7479708e-03   7.9397488e-01   1.0383130e+02
   4.0992886e-02   7.7964600e-03   4.1951840e-02   2.7332288e-03   7.8680873e-01   1.0279425e+02
   3.9612008e-02   7.7834264e-03   3.9378972e-02   2.7169446e-03   8.1093296e-01   1.0173614e+02
   3.8059272e-02   7.7593732e-03   3.7187500e-02   2.6999150e-03   8.0281826e-01   1.0077222e+02
   3.6438166e-02   7.7202662e-03   3.5444270e-02   2.6835246e-03   8.4167384e-01   9.9939333e+01
   3.4837620e-02   7.6643822e-03   3.4212070e-02   2.6694356e-03   8.1453014e-01   9.8776812e+01
   3.3323384e-02   7.5920940e-03   3.3547794e-02   2.6599340e-03   7.7563724e-01   9.7472710e+01
   3.1952938e-02   7.5074994e-03   3.3510026e-02   2.6572648e-03   8.3089250e-01   9.6397026e+01
   3.0775294e-02   7.4166102e-03   3.4160148e-02   2.6630006e-03   8.0255178e-01   9.4969893e+01
   2.9815902e-02   7.3237076e-03   3.5559802e-02   2.6778958e-03   7.9163751e-01   9.3693842e+01
   2.9084506e-02   7.2324114e-03   3.7769688e-02   2.7014312e-03   8.2481627e-01   9.2448858e+01
   2.8595510e-02   7.1449520e-03   4.0843340e-02   2.7322060e-03   8.1645138e-01   9.0842460e+01
   2.8350906e-02   7.0631324e-03   4.4829670e-02   2.7683738e-03   8.1913671e-01   8.9336637e+01
   2.8336386e-02   6.9890758e-03   4.9784552e-02   2.8087410e-03   8.2347577e-01   8.7425963e+01
   2.8535226e-02   6.9236984e-03   5.5768792e-02   2.8531378e-03   8.1304996e-01   8.5469771e+01
   2.8919534e-02   6.8674240e-03   6.2832048e-02   2.9016752e-03   8.1765956e-01   8.3363971e+01
   2.9449828e-02   6.8189928e-03   7.1010304e-02   2.9537246e-03   8.2587572e-01   8.0752750e+01
   3.0078160e-02   6.7750106e-03   8.0353948e-02   3.0067050e-03   8.1090403e-01   7.8201719e+01
   3.0758754e-02   6.7323280e-03   9.0926662e-02   3.0562320e-03   7.7920747e-01   7.5729709e+01
   3.1453910e-02   6.6901732e-03   1.0276555e-01   3.0961384e-03   7.9062400e-01   7.3632915e+01
   3.2118838e-02   6.6504524e-03   1.1586585e-01   3.1196470e-03   8.4438192e-01   7.1522564e+01
   3.2702706e-02   6.6157610e-03   1.3019528e-01   3.1226830e-03   8.6859439e-01   6.9398642e+01
   3.3165282e-02   6.5881378e-03   1.4570507e-01   3.1049066e-03   9.7791069e-01   6.7634902e+01
   3.3495134e-02   6.5683212e-03   1.6228392e-01   3.0691450e-03   1.1026727e+00   6.5983939e+01
   3.3710994e-02   6.5558138e-03   1.7971121e-01   3.0198916e-03   1.1427074e+00   6.3944655e+01
   3.3828034e-02   6.5493118e-03   1.9766049e-01   2.9601994e-03   1.1156944e+00   6.1361338e+01
   3.3842958e-02   6.5468652e-03   2.1575034e-01   2.8918044e-03   1.0103944e+00   5.9167974e+01
   3.3759820e-02   6.5468126e-03   2.3355362e-01   2.8162262e-03   1.0046937e+00   5.6788428e+01
   3.3590720e-02   6.5475382e-03   2.5050168e-01   2.7338922e-03   9.8527183e-01   5.3933294e+01
   3.3332554e-02   6.5499428e-03   2.6585586e-01   2.6442402e-03   9.4830133e-01   5.1797052e+01
   3.2968544e-02   6.5594970e-03   2.7876304e-01   2.5454880e-03   9.6417747e-01   5.0204208e+01
   3.2501370e-02   6.5831968e-03   2.8843138e-01   2.4365976e-03   9.5122570e-01   4.8626941e+01
   3.1960938e-02   6.6273922e-03   2.9411546e-01   2.3193830e-03   1.0967065e+00   4.6768745e+01
   3.1375134e-02   6.6965682e-03   2.9510956e-01   2.1967050e-03   1.1993207e+00   4.4611634e+01
   3.0774644e-02   6.7941950e-03   2.9131604e-01   2.0725288e-03   1.1883141e+00   4.2574359e+01
   3.0199730e-02   6.9239732e-03   2.8327296e-01   1.9532841e-03   1.1999095e+00   4.0973411e+01
   2.9683854e-02   7.0878186e-03   2.7169090e-01   1.8476023e-03   1.1717071e+00   3.9591113e+01
   2.9249554e-02   7.2860112e-03   2.5742638e-01   1.7656869e-03   1.1906255e+00   3.7689137e+01
   2.8904410e-02   7.5186000e-03   2.4134908e-01   1.7187786e-03   1.1883060e+00   3.5958333e+01
   2.8643612e-02   7.7844398e-03   2.2416502e-01   1.7182644e-03   1.2165805e+00   3.4629935e+01
   2.8452082e-02   8.0800862e-03   2.0644522e-01   1.7749120e-03   1.2314553e+00   3.3170624e+01
   2.8308658e-02   8.3996084e-03   1.8868916e-01   1.8988208e-03   1.1934676e+00   3.1758451e+01
   2.8206052e-02   8.7346086e-03   1.7135043e-01   2.0999272e-03   1.2210663e+00   2.9928399e+01
   2.8142488e-02   9.0755666e-03   1.5476925e-01   2.3886568e-03   1.2455850e+00   2.8189694e+01
   2.8113846e-02   9.4133652e-03   1.3915332e-01   2.7758962e-03   1.2846268e+00   2.6538080e+01
   2.8120604e-02   9.7380570e-03   1.2463050e-01   3.2745202e-03   1.2544497e+00   2.4701758e+01
   2.8152446e-02   1.0037021e-02   1.1130051e-01   3.8993832e-03   1.2790840e+00   2.3191799e+01
   2.8201782e-02   1.0292285e-02   9.9233816e-02   4.6662122e-03   1.3303083e+00   2.1326657e+01
   2.8290900e-02   1.0482197e-02   8.8432314e-02   5.5914360e-03   1.2429534e+00   1.9693605e+01
   2.8464724e-02   1.0587784e-02   7.8842252e-02   6.6892476e-03   1.2623216e+00   1.8862045e+01
   2.8767406e-02   1.0594952e-02   7.0400288e-02   7.9695818e-03   1.2683888e+00   1.7715745e+01
   2.9235586e-02   1.0503368e-02   6.3061086e-02   9.4366464e-03   1.2726127e+00   1.5788657e+01
   2.9904570e-02   1.0331062e-02   5.6779096e-02   1.1088004e-02   1.3354453e+00   1.4313812e+01
   3.0791074e-02   1.0102441e-02   5.1488194e-02   1.2912954e-02   1.3023016e+00   1.3952817e+01
   3.1886694e-02   9.8431656e-03   4.7131674e-02   1.4890091e-02   1.2206463e+00   1.3322041e+01
   3.3155520e-02   9.5793532e-03   4.3687852e-02   1.6984011e-02   9.5953399e-01   1.2331609e+01
   3.4530720e-02   9.3336662e-03   4.1152012e-02   1.9143533e-02   7.8133203e-01   1.2012732e+01
   3.5942622e-02   9.1245490e-03   3.9512038e-02   2.1312450e-02   8.1648917e-01   1.2284000e+01
   3.7329226e-02   8.9648458e-03   3.8758308e-02   2.3426930e-02   7.9461090e-01   1.2591353e+01
   3.8650186e-02   8.8611396e-03   3.8904386e-02   2.5407800e-02   8.0268617e-01   1.2701245e+01
   3.9915236e-02   8.8149392e-03   3.9988760e-02   2.7170844e-02   8.0181217e-01   1.2870165e+01
   4.1171608e-02   8.8226616e-03   4.2059648e-02   2.8642038e-02   7.9600992e-01   1.3210416e+01
   4.2484424e-02   8.8760224e-03   4.5164412e-02   2.9789026e-02   8.1042684e-01   1.3371740e+01
   4.3923884e-02   8.9653374e-03   4.9369660e-02   3.0615948e-02   7.8025730e-01   1.3447496e+01
   4.5544838e-02   9.0823270e-03   5.4776318e-02   3.1128466e-02   7.8670917e-01   1.3979402e+01
   4.7379196e-02   9.2187254e-03   6.1499812e-02   3.1337388e-02   8.0089190e-01   1.4553859e+01
   4.9432554e-02   9.3649424e-03   6.9643370e-02   3.1260972e-02   8.1199561e-01   1.4791939e+01
   5.1700704e-02   9.5108166e-03   7.9311724e-02   3.0924710e-02   7.7915760e-01   1.4956385e+01
   5.4194750e-02   9.6463106e-03   9.0631228e-02   3.0359848e-02   7.8331915e-01   1.4909869e+01
   5.6933894e-02   9.7672084e-03   1.0371914e-01   2.9598774e-02   8.3191974e-01   1.4638675e+01
   5.9952064e-02   9.8763822e-03   1.1864392e-01   2.8684328e-02   7.7784640e-01   1.3736156e+01
   6.3284272e-02   9.9751008e-03   1.3542127e-01   2.7659856e-02   7.9243902e-01   1.3223738e+01
   6.6925286e-02   1.0064112e-02   1.5405318e-01   2.6558202e-02   7.7980405e-01   1.3938535e+01
   7.0841112e-02   1.0148473e-02   1.7449605e-01   2.5398836e-02   8.2140406e-01   1.3850401e+01
   7.4970780e-02   1.0236680e-02   1.9657581e-01   2.4185944e-02   8.1882048e-01   1.3342072e+01
   7.9185980e-02   1.0338545e-02   2.1997660e-01   2.2907744e-02   7.6719567e-01   1.3830925e+01
   8.3300534e-02   1.0462043e-02   2.4424448e-01   2.1542842e-02   8.7760662e-01   1.4525751e+01
   8.7179430e-02   1.0619486e-02   2.6881456e-01   2.0099452e-02   7.2257658e-01   1.5052208e+01
   9.0804122e-02   1.0829855e-02   2.9297818e-01   1.8621982e-02   8.3943506e-01   1.4983116e+01
   9.4193160e-02   1.1111590e-02   3.1581994e-01   1.7155347e-02   8.1071383e-01   1.4682006e+01
   9.7325276e-02   1.1481466e-02   3.3620014e-01   1.5737897e-02   7.7454755e-01   1.5252149e+01
   1.0015003e-01   1.1953517e-02   3.5286836e-01   1.4401574e-02   8.6944700e-01   1.5824113e+01
   1.0264871e-01   1.2537354e-02   3.6465932e-01   1.3168882e-02   5.8600337e-01   1.5799270e+01
   1.0486519e-01   1.3239497e-02   3.7041782e-01   1.2057843e-02   8.7158621e-01   1.6000867e+01
   1.0687289e-01   1.4069935e-02   3.6936142e-01   1.1080266e-02   3.8171964e-01   1.6754010e+01
   1.0874229e-01   1.5043335e-02   3.6163044e-01   1.0240512e-02   8.0162426e-01   1.7627042e+01
   1.1052243e-01   1.6171667e-02   3.4805418e-01   9.5380102e-03   6.4434999e-01   1.8062178e+01
   1.1224144e-01   1.7468410e-02   3.2987230e-01   8.9670068e-03   3.7160450e+00   1.8025097e+01
   1.1391410e-01   1.8951314e-02   3.0842284e-01   8.5205806e-03   1.9616086e+01   1.8255496e+01
   1.1551495e-01   2.0633982e-02   2.8479748e-01   8.1919444e-03   3.8465551e+01   1.8251716e+01
   1.1695720e-01   2.2517182e-02   2.5993548e-01   7.9684306e-03   5.6856724e+01   1.7654449e+01
   1.1813137e-01   2.4593722e-02   2.3473082e-01   7.8348710e-03   7.4518236e+01   1.7371127e+01
   1.1896817e-01   2.6865180e-02   2.0997854e-01   7.7774510e-03   8.3846796e+01   1.6099473e+01
   1.1941950e-01   2.9335324e-02   1.8630212e-01   7.7803344e-03   9.0617156e+01   1.4447935e+01
   1.1937114e-01   3.1997202e-02   1.6416000e-01   7.8247570e-03   9.7500013e+01   1.2926020e+01
   1.1861038e-01   3.4834458e-02   1.4388007e-01   7.8930816e-03   1.0350098e+02   9.8076382e+00
   1.1687577e-01   3.7819168e-02   1.2566938e-01   7.9737610e-03   1.0864626e+02   6.9896367e+00
   1.1394518e-01   4.0917832e-02   1.0963553e-01   8.0568604e-03   1.1171065e+02   4.7864021e+00
   1.0973293e-01   4.4094668e-02   9.5787716e-02   8.1315348e-03   1.1401522e+02   2.8205944e+00
   1.0437922e-01   4.7294144e-02   8.4063172e-02   8.1905240e-03   1.1549312e+02   2.0230521e+00
   9.8203018e-02   5.0442334e-02   7.4353074e-02   8.2276014e-03   1.1627058e+02   1.4093588e+00
   9.1529718e-02   5.3453448e-02   6.6501986e-02   8.2328428e-03   1.1656172e+02   8.4941086e-01
   8.4615428e-02   5.6215130e-02   6.0316542e-02   8.1918140e-03   1.1664586e+02   7.2231745e-01
   7.7647568e-02   5.8586042e-02   5.5565114e-02   8.0891638e-03   1.1682414e+02   7.5278862e-01
   7.0745866e-02   6.0389942e-02   5.1984900e-02   7.9171400e-03   1.1668703e+02   7.5624630e-01
   6.3977604e-02   6.1457332e-02   4.9301792e-02   7.6812740e-03   1.1670626e+02   7.7307959e-01
   5.7391952e-02   6.1705246e-02   4.7250946e-02   7.3998814e-03   1.1680075e+02   7.7550599e-01
   5.1063632e-02   6.1159118e-02   4.5590618e-02   7.0972214e-03   1.1686230e+02   7.3829303e-01
   4.5076236e-02   5.9947960e-02   4.4120004e-02   6.7941524e-03   1.1707452e+02   7.8146554e-01
   3.9504322e-02   5.8243682e-02   4.2721410e-02   6.5053604e-03   1.1711447e+02   7.9737837e-01
   3.4414010e-02   5.6177552e-02   4.1353762e-02   6.2396110e-03   1.1701721e+02   7.8226700e-01
   2.9839346e-02   5.3830014e-02   4.0008570e-02   5.9990888e-03   1.1704886e+02   7.8828185e-01
   2.5785936e-02   5.1269018e-02   3.8699340e-02   5.7819662e-03   1.1698695e+02   7.7839304e-01
   2.2242826e-02   4.8565692e-02   3.7447256e-02   5.5885216e-03   1.1652167e+02   7.7405793e-01
   1.9183675e-02   4.5765372e-02   3.6267824e-02   5.4224056e-03   1.1593386e+02   7.8384403e-01
   1.6564408e-02   4.2898992e-02   3.5173942e-02   5.2845424e-03   1.1544199e+02   7.9935459e-01
   1.4330263e-02   4.0016108e-02   3.4178588e-02   5.1718362e-03   1.1489265e+02   7.9171202e-01
   1.2433036e-02   3.7177582e-02   3.3291618e-02   5.0813142e-03   1.1414531e+02   7.9206863e-01
   1.0823389e-02   3.4437624e-02   3.2511474e-02   5.0103472e-03   1.1325878e+02   7.9587407e-01
   9.4539940e-03   3.1832864e-02   3.1831618e-02   4.9568730e-03   1.1244287e+02   7.7011658e-01
   8.2917968e-03   2.9390578e-02   3.1248968e-02   4.9189674e-03   1.1148463e+02   7.6757713e-01
   7.3096074e-03   2.7136496e-02   3.0760276e-02   4.8920894e-03   1.1004398e+02   7.9178678e-01
   6.4888574e-03   2.5089620e-02   3.0367312e-02   4.8717130e-03   1.0857578e+02   7.8668508e-01
   5.8187382e-03   2.3256628e-02   3.0079780e-02   4.8570454e-03   1.0724748e+02   7.8491289e-01
   5.2885736e-03   2.1630000e-02   2.9906284e-02   4.8508818e-03   1.0553987e+02   7.9722714e-01
   4.8901552e-03   2.0195850e-02   2.9851506e-02   4.8564252e-03   1.0341883e+02   7.9386223e-01
   4.6137572e-03   1.8932909e-02   2.9914684e-02   4.8747706e-03   1.0099100e+02   8.1387428e-01
   4.4449604e-03   1.7813011e-02   3.0090744e-02   4.9065802e-03   9.8602361e+01   7.8641237e-01
   4.3665282e-03   1.6811553e-02   3.0376768e-02   4.9532612e-03   9.6214387e+01   7.5558537e-01
   4.3630328e-03   1.5907850e-02   3.0771000e-02   5.0150064e-03   9.3474877e+01   7.9726775e-01
   4.4253828e-03   1.5090223e-02   3.1270546e-02   5.0888022e-03   9.0538967e+01   7.9399549e-01
   4.5486230e-03   1.4355681e-02   3.1871724e-02   5.1691974e-03   8.7304180e+01   7.7553986e-01
   4.7286618e-03   1.3707658e-02   3.2569538e-02   5.2488780e-03   8.4202029e+01   7.8214241e-01
   4.9610734e-03   1.3162265e-02   3.3356578e-02   5.3182046e-03   8.0575361e+01   7.8937383e-01
   5.2409626e-03   1.2737661e-02   3.4217856e-02   5.3634792e-03   7.6818272e+01   7.8771291e-01
   5.5624338e-03   1.2449640e-02   3.5127202e-02   5.3692712e-03   7.4562847e+01   7.8840309e-01
   5.9170226e-03   1.2314535e-02   3.6049582e-02   5.3273844e-03   7.1457246e+01   8.0255228e-01
   6.2929232e-03   1.2341652e-02   3.6945632e-02   5.2384420e-03   6.8104546e+01   7.9204917e-01
   6.6756352e-03   1.2531887e-02   3.7783248e-02   5.1095618e-03   6.6006700e+01   7.9048936e-01
   7.0493342e-03   1.2878365e-02   3.8548270e-02   4.9518670e-03   6.3386304e+01   7.8842126e-01
   7.4022806e-03   1.3366709e-02   3.9237460e-02   4.7746424e-03   6.0868347e+01   7.8050158e-01
   7.7283862e-03   1.3980849e-02   3.9851960e-02   4.5839802e-03   5.8421417e+01   7.8413232e-01
   8.0250974e-03   1.4704744e-02   4.0397586e-02   4.3848020e-03   5.6267440e+01   7.5993501e-01
   8.2963444e-03   1.5518475e-02   4.0877092e-02   4.1836080e-03   5.4458273e+01   7.8064320e-01
   8.5494934e-03   1.6404573e-02   4.1291890e-02   3.9880120e-03   5.2240661e+01   8.0235940e-01
   8.7888252e-03   1.7350740e-02   4.1651842e-02   3.8037890e-03   4.9927006e+01   7.5404125e-01
   9.0158010e-03   1.8345134e-02   4.1971184e-02   3.6346398e-03   4.7550269e+01   7.7075673e-01
   9.2339850e-03   1.9384021e-02   4.2256128e-02   3.4832888e-03   4.5458705e+01   8.0048242e-01
   9.4475362e-03   2.0468626e-02   4.2511082e-02   3.3521826e-03   4.3300997e+01   7.7279053e-01
   9.6549952e-03   2.1599338e-02   4.2756000e-02   3.2422690e-03   4.1788554e+01   7.5780431e-01
   9.8503634e-03   2.2781158e-02   4.3017644e-02   3.1521446e-03   4.0543786e+01   7.6096763e-01
   1.0022177e-02   2.4023262e-02   4.3326214e-02   3.0786816e-03   3.8854257e+01   7.8105430e-01
   1.0156487e-02   2.5329396e-02   4.3720500e-02   3.0187414e-03   3.7539726e+01   7.7226378e-01
   1.0248885e-02   2.6687540e-02   4.4237898e-02   2.9701036e-03   3.5897756e+01   7.7115513e-01
   1.0307742e-02   2.8094052e-02   4.4921202e-02   2.9302102e-03   3.4458842e+01   7.8893411e-01
   1.0345530e-02   2.9573192e-02   4.5824710e-02   2.8963570e-03   3.3448663e+01   7.8449522e-01
   1.0369868e-02   3.1153638e-02   4.7013576e-02   2.8663288e-03   3.2556673e+01   7.9435845e-01
   1.0384993e-02   3.2844848e-02   4.8560778e-02   2.8390666e-03   3.1547300e+01   7.7417221e-01
   1.0395262e-02   3.4635702e-02   5.0539172e-02   2.8153024e-03   2.9978672e+01   7.7986928e-01
   1.0407413e-02   3.6514068e-02   5.3034844e-02   2.7955020e-03   2.8469633e+01   7.9274204e-01
   1.0435249e-02   3.8464614e-02   5.6141946e-02   2.7796710e-03   2.7029847e+01   7.6744824e-01
   1.0496158e-02   4.0456318e-02   5.9944590e-02   2.7686846e-03   2.5597257e+01   7.8353328e-01
   1.0603509e-02   4.2451318e-02   6.4539122e-02   2.7629156e-03   2.3956173e+01   7.6972189e-01
   1.0766059e-02   4.4395442e-02   7.0048064e-02   2.7628170e-03   2.2766294e+01   7.6433003e-01
   1.0987775e-02   4.6207088e-02   7.6590252e-02   2.7702310e-03   2.2057643e+01   7.7796725e-01
   1.1263684e-02   4.7798152e-02   8.4266104e-02   2.7873306e-03   2.1226391e+01   7.7064902e-01
   1.1584008e-02   4.9094340e-02   9.3182746e-02   2.8157146e-03   2.1341677e+01   7.6989355e-01
   1.1936720e-02   5.0047072e-02   1.0344436e-01   2.8559054e-03   2.1551962e+01   7.5999171e-01
   1.2305518e-02   5.0639326e-02   1.1510725e-01   2.9079960e-03   2.0937773e+01   7.8609197e-01
   1.2677089e-02   5.0861744e-02   1.2815753e-01   2.9712046e-03   2.0702656e+01   7.9432655e-01
   1.3042194e-02   5.0725126e-02   1.4252686e-01   3.0422716e-03   2.1088373e+01   7.6728648e-01
   1.3397745e-02   5.0300084e-02   1.5813543e-01   3.1157250e-03   2.1682786e+01   7.6145726e-01
   1.3745707e-02   4.9697284e-02   1.7485710e-01   3.1842174e-03   2.2018011e+01   7.5075937e-01
   1.4080913e-02   4.9034472e-02   1.9244936e-01   3.2401890e-03   2.2132474e+01   7.6191793e-01
   1.4391349e-02   4.8404442e-02   2.1054328e-01   3.2782820e-03   2.2528758e+01   7.7930476e-01
   1.4659335e-02   4.7853316e-02   2.2868746e-01   3.2957044e-03   2.2952753e+01   7.5226864e-01
   1.4864986e-02   4.7386586e-02   2.4638640e-01   3.2909414e-03   2.3101470e+01   7.8674682e-01
   1.4989757e-02   4.6969484e-02   2.6302138e-01   3.2632976e-03   2.3352720e+01   7.8914667e-01
   1.5004160e-02   4.6525106e-02   2.7779250e-01   3.2148832e-03   2.3683899e+01   7.4902894e-01
   1.4870418e-02   4.5940716e-02   2.8976598e-01   3.1500030e-03   2.3765385e+01   7.8007416e-01
   1.4564886e-02   4.5083878e-02   2.9808358e-01   3.0732158e-03   2.3844418e+01   7.6223557e-01
   1.4087727e-02   4.3824236e-02   3.0201514e-01   2.9881138e-03   2.4044312e+01   7.7939429e-01
   1.3458015e-02   4.2103806e-02   3.0089298e-01   2.8977008e-03   2.4416804e+01   7.4589283e-01
[truncated: 13,821,337 more chars]
