# Supplementary material for: Reflex Control of Robotic Gait Using Human Walking Data
Source: PLoS One. 2014 Oct 27;9(10):e109959. doi: 10.1371/journal.pone.0109959 (PMC4210155; doi:10.1371/journal.pone.0109959)
Supplement: Data S21 — Subject J. (GZ) [file pone.0109959.s038.gz › Data_S21.dat]

   0.0000000e+00   4.3145498e-03   6.6559510e-04   5.5290742e-04   1.1602236e+00   1.1789836e+00
   1.6509798e-03   5.1011560e-03   1.0810825e-03   8.1555594e-04   1.1877852e+00   1.0788602e+00
   3.1506850e-03   5.8277812e-03   1.5119897e-03   1.0581139e-03   1.1781701e+00   1.1750818e+00
   4.4957252e-03   6.4711740e-03   1.9608491e-03   1.2784291e-03   1.1554251e+00   1.1017879e+00
   5.6718696e-03   7.0026102e-03   2.4240580e-03   1.4720563e-03   1.1793763e+00   1.0642142e+00
   6.6941230e-03   7.3859878e-03   2.8913880e-03   1.6351371e-03   1.1731423e+00   1.1349484e+00
   7.6174414e-03   7.6029058e-03   3.3632600e-03   1.7704314e-03   1.1674057e+00   8.5395424e-01
   8.4699700e-03   7.6395186e-03   3.8204492e-03   1.8767151e-03   1.1634940e+00   1.2264877e+00
   9.3233914e-03   7.5208186e-03   4.2581462e-03   1.9590229e-03   1.1707980e+00   3.9282363e-01
   1.0217586e-02   7.2774854e-03   4.6593996e-03   2.0172804e-03   1.1669142e+00   5.2669708e+00
   1.1205928e-02   6.9515158e-03   5.0166834e-03   2.0549264e-03   1.1493878e+00   2.0020526e+01
   1.2332011e-02   6.5846382e-03   5.3250500e-03   2.0770540e-03   1.1605998e+00   3.5348343e+01
   1.3623431e-02   6.2090578e-03   5.5787762e-03   2.0881828e-03   1.1484612e+00   5.1965947e+01
   1.5110931e-02   5.8555164e-03   5.7845372e-03   2.0951338e-03   1.1378900e+00   6.8515394e+01
   1.6800641e-02   5.5419286e-03   5.9430110e-03   2.1017088e-03   1.1515232e+00   8.0498972e+01
   1.8696620e-02   5.2842388e-03   6.0545232e-03   2.1117032e-03   1.1513003e+00   9.1101703e+01
   2.0782500e-02   5.0923664e-03   6.1160994e-03   2.1264332e-03   1.1363718e+00   9.9795107e+01
   2.3028080e-02   4.9708574e-03   6.1301818e-03   2.1461204e-03   1.1497276e+00   1.0631295e+02
   2.5386294e-02   4.9201644e-03   6.1029300e-03   2.1708828e-03   1.1549285e+00   1.1088763e+02
   2.7790042e-02   4.9347964e-03   6.0376036e-03   2.2003540e-03   1.1264795e+00   1.1358496e+02
   3.0168638e-02   5.0066490e-03   5.9456554e-03   2.2347780e-03   1.1390265e+00   1.1523581e+02
   3.2448710e-02   5.1213296e-03   5.8407720e-03   2.2723416e-03   1.1535303e+00   1.1578364e+02
   3.4569504e-02   5.2629754e-03   5.7330370e-03   2.3106232e-03   1.1631367e+00   1.1584166e+02
   3.6474176e-02   5.4135708e-03   5.6273576e-03   2.3479824e-03   1.1775731e+00   1.1529590e+02
   3.8090600e-02   5.5515396e-03   5.5269668e-03   2.3846902e-03   1.1342999e+00   1.1447421e+02
   3.9330572e-02   5.6558222e-03   5.4364996e-03   2.4234170e-03   1.1404225e+00   1.1362425e+02
   4.0134864e-02   5.7068460e-03   5.3570776e-03   2.4681550e-03   1.1687470e+00   1.1268743e+02
   4.0508418e-02   5.6933248e-03   5.2864096e-03   2.5240386e-03   1.1419802e+00   1.1182220e+02
   4.0487212e-02   5.6167696e-03   5.2207958e-03   2.5953508e-03   1.1561441e+00   1.1089502e+02
   4.0126636e-02   5.4891342e-03   5.1580688e-03   2.6852742e-03   1.1731021e+00   1.0995383e+02
   3.9496524e-02   5.3277456e-03   5.0958984e-03   2.7963742e-03   1.1801741e+00   1.0867303e+02
   3.8661138e-02   5.1477824e-03   5.0293938e-03   2.9299860e-03   1.1644276e+00   1.0716823e+02
   3.7676244e-02   4.9596854e-03   4.9569238e-03   3.0868324e-03   1.1489337e+00   1.0586432e+02
   3.6580546e-02   4.7696440e-03   4.8804124e-03   3.2669018e-03   1.1730521e+00   1.0456378e+02
   3.5399446e-02   4.5805372e-03   4.8013588e-03   3.4697058e-03   1.1683715e+00   1.0329889e+02
   3.4159216e-02   4.3962480e-03   4.7239252e-03   3.6942940e-03   1.1649557e+00   1.0229639e+02
   3.2908328e-02   4.2237282e-03   4.6559236e-03   3.9382024e-03   1.1736356e+00   1.0124109e+02
   3.1715732e-02   4.0719296e-03   4.6031560e-03   4.1995322e-03   1.1589635e+00   1.0005069e+02
   3.0632178e-02   3.9480472e-03   4.5688424e-03   4.4791592e-03   1.1609537e+00   9.9105898e+01
   2.9683194e-02   3.8545702e-03   4.5563936e-03   4.7781034e-03   1.1906450e+00   9.8147102e+01
   2.8877592e-02   3.7902154e-03   4.5675734e-03   5.0975852e-03   1.1732498e+00   9.7014441e+01
   2.8211618e-02   3.7513732e-03   4.5997796e-03   5.4426372e-03   1.1607854e+00   9.6069732e+01
   2.7675808e-02   3.7360192e-03   4.6463510e-03   5.8194582e-03   1.1935444e+00   9.4985909e+01
   2.7256020e-02   3.7434118e-03   4.6998406e-03   6.2308306e-03   1.1766191e+00   9.3751992e+01
   2.6944556e-02   3.7711922e-03   4.7528104e-03   6.6749214e-03   1.1756464e+00   9.2857365e+01
   2.6730968e-02   3.8170516e-03   4.7956116e-03   7.1481282e-03   1.1843652e+00   9.1626162e+01
   2.6592354e-02   3.8767892e-03   4.8187792e-03   7.6473218e-03   1.1754181e+00   8.9943443e+01
   2.6518992e-02   3.9438564e-03   4.8161916e-03   8.1659202e-03   1.1881968e+00   8.8299827e+01
   2.6525444e-02   4.0147006e-03   4.7838080e-03   8.6913260e-03   1.1639607e+00   8.5950593e+01
   2.6641278e-02   4.0885066e-03   4.7190216e-03   9.2023876e-03   1.1710567e+00   8.3310848e+01
   2.6894914e-02   4.1633256e-03   4.6209860e-03   9.6718324e-03   1.1817416e+00   8.0815409e+01
   2.7298106e-02   4.2362398e-03   4.4920268e-03   1.0073576e-02   1.1620318e+00   7.8265512e+01
   2.7855870e-02   4.3053888e-03   4.3374774e-03   1.0385859e-02   1.1865115e+00   7.5970583e+01
   2.8575014e-02   4.3689388e-03   4.1610182e-03   1.0598611e-02   1.1814784e+00   7.3512177e+01
   2.9451326e-02   4.4221618e-03   3.9660594e-03   1.0711727e-02   1.1600190e+00   7.1460300e+01
   3.0459536e-02   4.4630248e-03   3.7598352e-03   1.0722662e-02   1.1733361e+00   6.9783696e+01
   3.1570188e-02   4.4962710e-03   3.5502836e-03   1.0624322e-02   1.1922800e+00   6.7730858e+01
   3.2773228e-02   4.5252428e-03   3.3429376e-03   1.0413194e-02   1.1984827e+00   6.4796196e+01
   3.4060396e-02   4.5497168e-03   3.1405542e-03   1.0095104e-02   1.1867844e+00   6.1429670e+01
   3.5411134e-02   4.5687848e-03   2.9449196e-03   9.6791414e-03   1.1766107e+00   5.9125119e+01
   3.6794216e-02   4.5805160e-03   2.7584920e-03   9.1777328e-03   1.1742068e+00   5.6696046e+01
   3.8148530e-02   4.5825784e-03   2.5826908e-03   8.6125722e-03   1.1781559e+00   5.3866643e+01
   3.9387860e-02   4.5710638e-03   2.4172862e-03   8.0062540e-03   1.1678319e+00   5.1522688e+01
   4.0418100e-02   4.5415402e-03   2.2608400e-03   7.3756402e-03   1.1706510e+00   4.8737081e+01
   4.1142528e-02   4.4909328e-03   2.1121342e-03   6.7369600e-03   1.1766563e+00   4.5696549e+01
   4.1487870e-02   4.4195032e-03   1.9722387e-03   6.1082582e-03   1.1691193e+00   4.3636708e+01
   4.1428356e-02   4.3334694e-03   1.8439246e-03   5.5050772e-03   1.1698244e+00   4.2078934e+01
   4.0973952e-02   4.2402846e-03   1.7299337e-03   4.9375584e-03   1.1699170e+00   3.9973422e+01
   4.0171112e-02   4.1474066e-03   1.6316395e-03   4.4117970e-03   1.1763185e+00   3.8008237e+01
   3.9115822e-02   4.0649682e-03   1.5498397e-03   3.9341230e-03   1.1551611e+00   3.6422983e+01
   3.7917152e-02   4.0027094e-03   1.4852878e-03   3.5138908e-03   1.1601091e+00   3.5012601e+01
   3.6670382e-02   3.9679706e-03   1.4371753e-03   3.1608318e-03   1.1906922e+00   3.3497511e+01
   3.5464534e-02   3.9646154e-03   1.4032596e-03   2.8849904e-03   1.1765109e+00   3.1914712e+01
   3.4366882e-02   3.9917586e-03   1.3804329e-03   2.6983432e-03   1.1976480e+00   3.0852930e+01
   3.3412844e-02   4.0437456e-03   1.3653476e-03   2.6132350e-03   1.2159261e+00   2.9795571e+01
   3.2613844e-02   4.1106758e-03   1.3553878e-03   2.6409242e-03   1.1709746e+00   2.9081153e+01
   3.1958706e-02   4.1803510e-03   1.3481136e-03   2.7910918e-03   1.1536639e+00   2.8783720e+01
   3.1422620e-02   4.2429854e-03   1.3419314e-03   3.0732836e-03   1.1652326e+00   2.7732683e+01
   3.0976820e-02   4.2949060e-03   1.3384075e-03   3.4962648e-03   1.1690919e+00   2.6735571e+01
   3.0577386e-02   4.3360746e-03   1.3408059e-03   4.0665384e-03   1.1840785e+00   2.6015869e+01
   3.0162194e-02   4.3664288e-03   1.3509439e-03   4.7889158e-03   1.1865725e+00   2.4791646e+01
   2.9655816e-02   4.3829182e-03   1.3701515e-03   5.6658466e-03   1.1728936e+00   2.4088371e+01
   2.8982470e-02   4.3799350e-03   1.4004500e-03   6.6995328e-03   1.1714506e+00   2.3787478e+01
   2.8124852e-02   4.3518952e-03   1.4440159e-03   7.8939244e-03   1.1656497e+00   2.3154344e+01
   2.7142020e-02   4.2958446e-03   1.5028787e-03   9.2506196e-03   1.1650473e+00   2.2391780e+01
   2.6111970e-02   4.2173546e-03   1.5785662e-03   1.0766173e-02   1.1918907e+00   2.1436489e+01
   2.5104938e-02   4.1270786e-03   1.6732868e-03   1.2433797e-02   1.1790077e+00   2.0398894e+01
   2.4186742e-02   4.0323502e-03   1.7910091e-03   1.4237920e-02   1.1444851e+00   1.8516722e+01
   2.3416764e-02   3.9369980e-03   1.9369144e-03   1.6153513e-02   1.1582971e+00   1.5694472e+01
   2.2848892e-02   3.8435276e-03   2.1166560e-03   1.8157365e-02   1.1742627e+00   1.3496360e+01
   2.2524646e-02   3.7528056e-03   2.3363506e-03   2.0225718e-02   1.1784389e+00   1.1290720e+01
   2.2469330e-02   3.6625222e-03   2.6020572e-03   2.2336664e-02   1.1699344e+00   8.5319183e+00
   2.2705580e-02   3.5724848e-03   2.9190474e-03   2.4469356e-02   1.1553368e+00   6.6781122e+00
   2.3253656e-02   3.4884250e-03   3.2938400e-03   2.6586774e-02   1.1658184e+00   4.9818790e+00
   2.4119868e-02   3.4188372e-03   3.7330682e-03   2.8658946e-02   1.1525421e+00   3.4153002e+00
   2.5295286e-02   3.3740650e-03   4.2419144e-03   3.0683944e-02   1.1544923e+00   2.9535770e+00
   2.6755974e-02   3.3649192e-03   4.8283284e-03   3.2658386e-02   1.1843349e+00   2.3307429e+00
   2.8458732e-02   3.4009254e-03   5.5029508e-03   3.4556592e-02   1.1722988e+00   1.7562511e+00
   3.0341032e-02   3.4892230e-03   6.2756150e-03   3.6334254e-02   1.1645032e+00   1.6611488e+00
   3.2342508e-02   3.6345824e-03   7.1521732e-03   3.7931352e-02   1.1321975e+00   1.5131908e+00
   3.4415570e-02   3.8391768e-03   8.1318266e-03   3.9268154e-02   1.1468986e+00   1.4561140e+00
   3.6527866e-02   4.1014336e-03   9.2106494e-03   4.0248910e-02   1.1731334e+00   1.4249619e+00
   3.8678450e-02   4.4169676e-03   1.0385331e-02   4.0786254e-02   1.1668749e+00   1.7071637e+00
   4.0888500e-02   4.7786792e-03   1.1652806e-02   4.0837928e-02   1.1950391e+00   1.7197144e+00
   4.3175644e-02   5.1787946e-03   1.3006700e-02   4.0416650e-02   1.1331087e+00   1.4619611e+00
   4.5549408e-02   5.6119922e-03   1.4435587e-02   3.9555734e-02   1.1842044e+00   1.7201943e+00
   4.8022820e-02   6.0788086e-03   1.5927412e-02   3.8284374e-02   1.1760085e+00   1.5942924e+00
   5.0601530e-02   6.5870586e-03   1.7465372e-02   3.6640782e-02   1.1543889e+00   1.2245680e+00
   5.3256474e-02   7.1444488e-03   1.9020252e-02   3.4688972e-02   1.1988778e+00   1.2040773e+00
   5.5909736e-02   7.7569964e-03   2.0562734e-02   3.2514930e-02   1.1011598e+00   1.1669244e+00
   5.8471398e-02   8.4339094e-03   2.2074528e-02   3.0211184e-02   1.2186934e+00   1.1578638e+00
   6.0901816e-02   9.1829454e-03   2.3532332e-02   2.7857250e-02   1.1160165e+00   1.1653648e+00
   6.3179416e-02   1.0006480e-02   2.4902748e-02   2.5515552e-02   1.1720172e+00   1.1519059e+00
   6.5257782e-02   1.0902179e-02   2.6171506e-02   2.3255708e-02   1.1803208e+00   1.1575564e+00
   6.7095810e-02   1.1865247e-02   2.7345712e-02   2.1152808e-02   1.1356852e+00   1.1692277e+00
   6.8659906e-02   1.2897807e-02   2.8425252e-02   1.9261523e-02   1.3040162e+00   1.1650597e+00
   6.9904440e-02   1.4006700e-02   2.9421714e-02   1.7616300e-02   9.0345462e-01   1.1438151e+00
   7.0764384e-02   1.5192766e-02   3.0380864e-02   1.6240031e-02   1.2516355e+00   1.1565317e+00
   7.1176280e-02   1.6447038e-02   3.1352198e-02   1.5151874e-02   7.7551444e-01   1.1605482e+00
   7.1111068e-02   1.7744291e-02   3.2381244e-02   1.4366399e-02   1.0654984e+00   1.1427840e+00
   7.0563214e-02   1.9049432e-02   3.3527716e-02   1.3884611e-02   8.9883079e-01   1.1482408e+00
   6.9557000e-02   2.0323146e-02   3.4853424e-02   1.3700724e-02   1.4922314e+00   1.1650837e+00
   6.8172950e-02   2.1519212e-02   3.6401900e-02   1.3804026e-02   1.7287874e+01   1.1276169e+00
   6.6488156e-02   2.2603618e-02   3.8194624e-02   1.4177876e-02   3.9979983e+01   1.1338897e+00
   6.4521046e-02   2.3562302e-02   4.0238966e-02   1.4806048e-02   5.7451510e+01   1.1668592e+00
   6.2304938e-02   2.4382504e-02   4.2537550e-02   1.5671216e-02   7.2639693e+01   1.1476882e+00
   5.9914058e-02   2.5040398e-02   4.5079822e-02   1.6751150e-02   8.2885041e+01   1.1506764e+00
   5.7399240e-02   2.5511310e-02   4.7820630e-02   1.8009943e-02   9.1387189e+01   1.1368155e+00
   5.4774540e-02   2.5786792e-02   5.0691526e-02   1.9394698e-02   9.9878906e+01   1.1317361e+00
   5.2049156e-02   2.5872378e-02   5.3631796e-02   2.0840354e-02   1.0663160e+02   1.1338362e+00
   4.9248422e-02   2.5774258e-02   5.6576684e-02   2.2276480e-02   1.1240871e+02   1.1227449e+00
   4.6386140e-02   2.5494744e-02   5.9424716e-02   2.3627006e-02   1.1621817e+02   1.1351966e+00
   4.3479126e-02   2.5041440e-02   6.2036462e-02   2.4806108e-02   1.1853895e+02   1.1165089e+00
   4.0582540e-02   2.4429816e-02   6.4275298e-02   2.5755330e-02   1.1959819e+02   1.1285648e+00
   3.7750530e-02   2.3684806e-02   6.6027594e-02   2.6460522e-02   1.2004417e+02   1.1611231e+00
   3.5013052e-02   2.2850540e-02   6.7158114e-02   2.6929886e-02   1.2017720e+02   1.1332928e+00
   3.2391698e-02   2.1981708e-02   6.7548756e-02   2.7192822e-02   1.1982303e+02   1.1366012e+00
   2.9903056e-02   2.1122540e-02   6.7202604e-02   2.7278366e-02   1.1957204e+02   1.1412955e+00
   2.7541892e-02   2.0305040e-02   6.6187610e-02   2.7198348e-02   1.1910186e+02   1.1370974e+00
   2.5290386e-02   1.9558700e-02   6.4533260e-02   2.6951112e-02   1.1869510e+02   1.1628637e+00
   2.3156402e-02   1.8903817e-02   6.2282326e-02   2.6533978e-02   1.1845148e+02   1.1426812e+00
   2.1169596e-02   1.8340418e-02   5.9550374e-02   2.5960090e-02   1.1825566e+02   1.1413572e+00
   1.9362933e-02   1.7852058e-02   5.6461210e-02   2.5242546e-02   1.1817319e+02   1.1662940e+00
   1.7765070e-02   1.7417121e-02   5.3123018e-02   2.4388226e-02   1.1787849e+02   1.1750449e+00
   1.6390444e-02   1.7011407e-02   4.9669692e-02   2.3399804e-02   1.1748480e+02   1.1830271e+00
   1.5244715e-02   1.6612958e-02   4.6238276e-02   2.2289450e-02   1.1700669e+02   1.1749498e+00
   1.4327488e-02   1.6213866e-02   4.2934958e-02   2.1100436e-02   1.1649915e+02   1.1814101e+00
   1.3630834e-02   1.5818005e-02   3.9822872e-02   1.9884973e-02   1.1595577e+02   1.1679498e+00
   1.3139833e-02   1.5433651e-02   3.6923568e-02   1.8695794e-02   1.1525623e+02   1.1771614e+00
   1.2829295e-02   1.5060764e-02   3.4238176e-02   1.7593586e-02   1.1449665e+02   1.1699916e+00
   1.2665165e-02   1.4686882e-02   3.1759674e-02   1.6634012e-02   1.1357909e+02   1.1393342e+00
   1.2603136e-02   1.4302177e-02   2.9475418e-02   1.5862325e-02   1.1254319e+02   1.1678197e+00
   1.2591496e-02   1.3899338e-02   2.7365026e-02   1.5315083e-02   1.1135436e+02   1.1522757e+00
   1.2578344e-02   1.3470482e-02   2.5398840e-02   1.5025028e-02   1.1009285e+02   1.1678434e+00
   1.2517819e-02   1.3011975e-02   2.3543424e-02   1.5022340e-02   1.0877860e+02   1.1804828e+00
   1.2387890e-02   1.2520558e-02   2.1767998e-02   1.5327625e-02   1.0715243e+02   1.1525683e+00
   1.2191010e-02   1.1988211e-02   2.0033566e-02   1.5948063e-02   1.0546455e+02   1.1732088e+00
   1.1933794e-02   1.1409530e-02   1.8306397e-02   1.6876226e-02   1.0389097e+02   1.1580911e+00
   1.1619982e-02   1.0792987e-02   1.6586135e-02   1.8096035e-02   1.0242820e+02   1.1644164e+00
   1.1254142e-02   1.0158350e-02   1.4882615e-02   1.9587799e-02   1.0087552e+02   1.1714365e+00
   1.0848380e-02   9.5286274e-03   1.3212244e-02   2.1325682e-02   9.8856302e+01   1.1438225e+00
   1.0420987e-02   8.9208488e-03   1.1608176e-02   2.3278756e-02   9.6606662e+01   1.1457722e+00
   9.9886336e-03   8.3431906e-03   1.0100326e-02   2.5406068e-02   9.3925336e+01   1.1452530e+00
   9.5660292e-03   7.7993036e-03   8.7121142e-03   2.7649736e-02   9.0528860e+01   1.1501709e+00
   9.1647244e-03   7.2882110e-03   7.4585054e-03   2.9927350e-02   8.7100866e+01   1.1709167e+00
   8.7927376e-03   6.8078566e-03   6.3449784e-03   3.2136290e-02   8.3124361e+01   1.1661988e+00
   8.4582610e-03   6.3576042e-03   5.3718280e-03   3.4166966e-02   7.8036788e+01   1.1355345e+00
   8.1682904e-03   5.9366328e-03   4.5322532e-03   3.5913584e-02   7.2689854e+01   1.1572225e+00
   7.9253204e-03   5.5414914e-03   3.8146160e-03   3.7323490e-02   6.7833909e+01   1.1587468e+00
   7.7275800e-03   5.1659376e-03   3.2057010e-03   3.8407950e-02   6.4440404e+01   1.1282365e+00
   7.5723670e-03   4.8058208e-03   2.6945832e-03   3.9192160e-02   6.1204201e+01   1.1506547e+00
   7.4598186e-03   4.4627440e-03   2.2741082e-03   3.9684406e-02   5.7038565e+01   1.1452642e+00
   7.3925560e-03   4.1496704e-03   1.9407507e-03   3.9865196e-02   5.3902896e+01   1.1508360e+00
   7.3724758e-03   3.8881782e-03   1.6935717e-03   3.9709714e-02   5.0190541e+01   1.1613829e+00
   7.3988608e-03   3.7004676e-03   1.5309159e-03   3.9179728e-02   4.4743504e+01   1.1514502e+00
   7.4683124e-03   3.6077234e-03   1.4513816e-03   3.8232376e-02   4.0308808e+01   1.1566463e+00
   7.5757314e-03   3.6279544e-03   1.4592189e-03   3.6888700e-02   3.6383420e+01   1.1441744e+00
   7.7155098e-03   3.7761966e-03   1.5656790e-03   3.5226012e-02   3.1720263e+01   1.1456097e+00
   7.8815478e-03   4.0672522e-03   1.7849605e-03   3.3361774e-02   2.6845846e+01   1.1690687e+00
   8.0685952e-03   4.5183162e-03   2.1326740e-03   3.1441842e-02   2.2158200e+01   1.1827259e+00
   8.2743126e-03   5.1459330e-03   2.6256504e-03   2.9591942e-02   1.8424195e+01   1.1585017e+00
   8.4971492e-03   5.9668628e-03   3.2803282e-03   2.7915706e-02   1.5257229e+01   1.1687311e+00
   8.7351426e-03   7.0039836e-03   4.1110654e-03   2.6496798e-02   1.1622705e+01   1.1784439e+00
   8.9869890e-03   8.2808574e-03   5.1307906e-03   2.5390604e-02   8.6311014e+00   1.1588927e+00
   9.2510514e-03   9.8192484e-03   6.3514226e-03   2.4624110e-02   6.8064054e+00   1.1792821e+00
   9.5240064e-03   1.1637299e-02   7.7810496e-03   2.4192678e-02   5.1949275e+00   1.1604999e+00
   9.7977732e-03   1.3744119e-02   9.4240444e-03   2.4062318e-02   3.8347210e+00   1.1671909e+00
   1.0057421e-02   1.6142302e-02   1.1281450e-02   2.4168836e-02   3.1267334e+00   1.1880234e+00
   1.0289298e-02   1.8829364e-02   1.3349878e-02   2.4420898e-02   2.8351524e+00   1.1710930e+00
   1.0492270e-02   2.1792916e-02   1.5617545e-02   2.4702924e-02   2.2465290e+00   1.1727655e+00
   1.0676308e-02   2.5009650e-02   1.8059131e-02   2.4876298e-02   1.4990478e+00   1.1497090e+00
   1.0853613e-02   2.8452470e-02   2.0641432e-02   2.4791426e-02   1.1525906e+00   1.1505168e+00
   1.1035822e-02   3.2082462e-02   2.3329604e-02   2.4339724e-02   1.1436833e+00   1.1585675e+00
   1.1237404e-02   3.5839260e-02   2.6082670e-02   2.3513072e-02   1.1632836e+00   1.1656413e+00
   1.1474505e-02   3.9655674e-02   2.8843376e-02   2.2370876e-02   1.1431225e+00   1.1777025e+00
   1.1758275e-02   4.3463608e-02   3.1540766e-02   2.0976538e-02   1.1649989e+00   1.1446729e+00
   1.2092495e-02   4.7178960e-02   3.4103722e-02   1.9395702e-02   1.1767975e+00   1.1635433e+00
   1.2475262e-02   5.0682322e-02   3.6455156e-02   1.7700835e-02   1.1632046e+00   1.1657679e+00
   1.2898572e-02   5.3815222e-02   3.8497540e-02   1.5957436e-02   1.1714233e+00   1.1523683e+00
   1.3345200e-02   5.6411880e-02   4.0123298e-02   1.4218568e-02   1.1705187e+00   1.1553433e+00
   1.3790658e-02   5.8318422e-02   4.1248312e-02   1.2527605e-02   1.1589682e+00   1.1313874e+00
   1.4205991e-02   5.9395812e-02   4.1803328e-02   1.0920604e-02   1.1807750e+00   1.1563926e+00
   1.4563962e-02   5.9601714e-02   4.1722544e-02   9.4245756e-03   1.1834081e+00   1.1456537e+00
   1.4853783e-02   5.9022188e-02   4.1001632e-02   8.0569334e-03   1.1502726e+00   1.1425048e+00
   1.5074981e-02   5.7767036e-02   3.9708422e-02   6.8294528e-03   1.1558918e+00   1.1554064e+00
   1.5224862e-02   5.5950362e-02   3.7954228e-02   5.7486150e-03   1.1479560e+00   1.1399203e+00
   1.5306264e-02   5.3717616e-02   3.5882784e-02   4.8134180e-03   1.1513331e+00   1.1489835e+00
   1.5327482e-02   5.1207452e-02   3.3627606e-02   4.0178724e-03   1.1727412e+00   1.1481063e+00
   1.5294288e-02   4.8533080e-02   3.1292182e-02   3.3528418e-03   1.1534164e+00   1.1583064e+00
   1.5208359e-02   4.5773532e-02   2.8958920e-02   2.8065608e-03   1.1766082e+00   1.1518173e+00
   1.5067107e-02   4.2984186e-02   2.6688172e-02   2.3669514e-03   1.1699703e+00   1.1520534e+00
   1.4861374e-02   4.0215618e-02   2.4518028e-02   2.0224420e-03   1.1371474e+00   1.1572814e+00
   1.4576419e-02   3.7514024e-02   2.2468022e-02   1.7614179e-03   1.1683503e+00   1.1589771e+00
   1.4195111e-02   3.4919416e-02   2.0546260e-02   1.5718263e-03   1.1480075e+00   1.1375177e+00
   1.3695466e-02   3.2452814e-02   1.8748048e-02   1.4419331e-03   1.1384911e+00   1.1308293e+00
   1.3065329e-02   3.0116800e-02   1.7057298e-02   1.3615856e-03   1.1856559e+00   1.1354114e+00
   1.2322922e-02   2.7903780e-02   1.5460297e-02   1.3226563e-03   1.1680480e+00   1.1298712e+00
   1.1506747e-02   2.5811402e-02   1.3948639e-02   1.3194544e-03   1.1522517e+00   1.1804410e+00
   1.0656931e-02   2.3842560e-02   1.2511248e-02   1.3475068e-03   1.1549045e+00   1.1001812e+00
   9.8098660e-03   2.1979950e-02   1.1142858e-02   1.4019481e-03   1.1555817e+00   1.1545026e+00
   8.9977308e-03   2.0203530e-02   9.8515514e-03   1.4777371e-03   1.1841113e+00   1.1322228e+00
   8.2485698e-03   1.8511698e-02   8.6453590e-03   1.5692509e-03   1.1644530e+00   1.1017450e+00
   7.5870086e-03   1.6906617e-02   7.5293806e-03   1.6703544e-03   1.1549825e+00   1.2263670e+00
   7.0345742e-03   1.5385023e-02   6.5112010e-03   1.7750452e-03   1.1658892e+00   1.0829662e+00
   6.6099696e-03   1.3937369e-02   5.5982748e-03   1.8770827e-03   1.1588499e+00   1.2609712e+00
   6.3301464e-03   1.2552076e-02   4.7948502e-03   1.9721027e-03   1.1667869e+00   1.0675414e+00
   6.2119598e-03   1.1228766e-02   4.1011310e-03   2.0596678e-03   1.1450621e+00   1.1142093e+00
   6.2736548e-03   9.9835360e-03   3.5152688e-03   2.1412730e-03   1.1610281e+00   1.0796719e+00
   6.5344342e-03   8.8360270e-03   3.0334898e-03   2.2179432e-03   1.1770472e+00   7.9887917e-01
   7.0132660e-03   7.8022518e-03   2.6492836e-03   2.2898144e-03   1.1466278e+00   1.3048782e+00
   7.7274692e-03   6.8951100e-03   2.3539910e-03   2.3565694e-03   1.1746417e+00   2.8879461e-01
   8.6926896e-03   6.1210780e-03   2.1383896e-03   2.4169618e-03   1.1770028e+00   4.6418058e+00
   9.9228578e-03   5.4800610e-03   1.9932339e-03   2.4687534e-03   1.1425929e+00   1.7276248e+01
   1.1429245e-02   4.9649416e-03   1.9080256e-03   2.5094690e-03   1.1473527e+00   3.3487324e+01
   1.3220153e-02   4.5640410e-03   1.8721085e-03   2.5369442e-03   1.1182987e+00   5.2729692e+01
   1.5297739e-02   4.2653728e-03   1.8753494e-03   2.5495090e-03   1.1182912e+00   6.8713459e+01
   1.7656894e-02   4.0567838e-03   1.9068687e-03   2.5462052e-03   1.1672452e+00   8.0804659e+01
   2.0283456e-02   3.9247470e-03   1.9538059e-03   2.5288416e-03   1.1506200e+00   9.1156404e+01
   2.3149344e-02   3.8535104e-03   2.0038832e-03   2.5018832e-03   1.1255033e+00   9.9439015e+01
   2.6212052e-02   3.8283660e-03   2.0483314e-03   2.4693528e-03   1.1527051e+00   1.0641433e+02
   2.9409646e-02   3.8362044e-03   2.0827194e-03   2.4333798e-03   1.1765138e+00   1.1099536e+02
   3.2659852e-02   3.8657480e-03   2.1079082e-03   2.3955374e-03   1.1584699e+00   1.1428780e+02
   3.5867318e-02   3.9110286e-03   2.1257274e-03   2.3581912e-03   1.1646507e+00   1.1602989e+02
   3.8914792e-02   3.9680476e-03   2.1370672e-03   2.3226746e-03   1.1670084e+00   1.1662112e+02
   4.1665478e-02   4.0312310e-03   2.1441954e-03   2.2893766e-03   1.1212530e+00   1.1698900e+02
   4.4011716e-02   4.0927836e-03   2.1493766e-03   2.2597114e-03   1.1314048e+00   1.1641017e+02
   4.5909136e-02   4.1436560e-03   2.1536702e-03   2.2356878e-03   1.1462943e+00   1.1547837e+02
   4.7340230e-02   4.1787842e-03   2.1564914e-03   2.2198028e-03   1.1482361e+00   1.1444591e+02
   4.8275348e-02   4.1966382e-03   2.1572374e-03   2.2147778e-03   1.1581332e+00   1.1363470e+02
   4.8693226e-02   4.1952910e-03   2.1571824e-03   2.2232238e-03   1.1482419e+00   1.1319035e+02
   4.8612774e-02   4.1748972e-03   2.1569430e-03   2.2474016e-03   1.1801597e+00   1.1267829e+02
   4.8075392e-02   4.1394434e-03   2.1557674e-03   2.2886778e-03   1.1910214e+00   1.1197032e+02
   4.7117928e-02   4.0950382e-03   2.1543790e-03   2.3485150e-03   1.1720214e+00   1.1130540e+02
   4.5804900e-02   4.0483974e-03   2.1544412e-03   2.4288010e-03   1.1799728e+00   1.1059803e+02
   4.4237676e-02   4.0045558e-03   2.1567666e-03   2.5312698e-03   1.1839140e+00   1.0950901e+02
   4.2517622e-02   3.9684924e-03   2.1635224e-03   2.6573656e-03   1.1662623e+00   1.0862842e+02
   4.0748104e-02   3.9474302e-03   2.1791104e-03   2.8074500e-03   1.1565952e+00   1.0804586e+02
   3.9021518e-02   3.9487196e-03   2.2080334e-03   2.9799780e-03   1.1845412e+00   1.0728508e+02
   3.7409118e-02   3.9788204e-03   2.2538864e-03   3.1739870e-03   1.1817694e+00   1.0646409e+02
   3.5983206e-02   4.0416534e-03   2.3197656e-03   3.3921286e-03   1.1823156e+00   1.0563960e+02
   3.4798614e-02   4.1377690e-03   2.4092672e-03   3.6379740e-03   1.2061581e+00   1.0482534e+02
   3.3875848e-02   4.2663872e-03   2.5252180e-03   3.9128470e-03   1.1662351e+00   1.0390164e+02
   3.3211902e-02   4.4261922e-03   2.6673554e-03   4.2155248e-03   1.1417496e+00   1.0282185e+02
   3.2784852e-02   4.6146246e-03   2.8324516e-03   4.5436448e-03   1.1654803e+00   1.0167323e+02
   3.2554892e-02   4.8272488e-03   3.0154294e-03   4.8942582e-03   1.1860688e+00   1.0026300e+02
   3.2460956e-02   5.0588822e-03   3.2092526e-03   5.2614648e-03   1.1960922e+00   9.8767601e+01
   3.2415162e-02   5.3017360e-03   3.4042168e-03   5.6396812e-03   1.1857089e+00   9.7063567e+01
   3.2318776e-02   5.5435710e-03   3.5893516e-03   6.0256200e-03   1.1766071e+00   9.5121605e+01
   3.2110794e-02   5.7711610e-03   3.7536760e-03   6.4147278e-03   1.1686124e+00   9.3110533e+01
   3.1799306e-02   5.9702550e-03   3.8869260e-03   6.8023600e-03   1.1545564e+00   9.0402034e+01
   3.1431736e-02   6.1268880e-03   3.9813110e-03   7.1836612e-03   1.1434813e+00   8.7319535e+01
   3.1057702e-02   6.2336252e-03   4.0305086e-03   7.5524650e-03   1.1396724e+00   8.4096192e+01
   3.0726720e-02   6.2876312e-03   4.0282108e-03   7.9024682e-03   1.1574850e+00   8.0679021e+01
   3.0485240e-02   6.2884078e-03   3.9710588e-03   8.2286564e-03   1.1629456e+00   7.7568301e+01
   3.0383886e-02   6.2447508e-03   3.8646010e-03   8.5248322e-03   1.1599926e+00   7.4008364e+01
   3.0483126e-02   6.1748396e-03   3.7219694e-03   8.7798756e-03   1.1760670e+00   7.0302263e+01
   3.0825372e-02   6.0957680e-03   3.5558704e-03   8.9841076e-03   1.1613855e+00   6.6825280e+01
   3.1425642e-02   6.0182424e-03   3.3773946e-03   9.1323510e-03   1.1735070e+00   6.2842106e+01
   3.2277862e-02   5.9495036e-03   3.1958796e-03   9.2220212e-03   1.1991172e+00   5.8811848e+01
   3.3353982e-02   5.8951730e-03   3.0171328e-03   9.2539472e-03   1.1781628e+00   5.4803770e+01
   3.4610554e-02   5.8588234e-03   2.8447502e-03   9.2284870e-03   1.1918848e+00   5.0624792e+01
   3.5988276e-02   5.8442910e-03   2.6794380e-03   9.1408748e-03   1.1953252e+00   4.6327980e+01
   3.7410174e-02   5.8545678e-03   2.5203878e-03   8.9819546e-03   1.1683824e+00   4.2905258e+01
   3.8779168e-02   5.8875672e-03   2.3690086e-03   8.7445354e-03   1.1813306e+00   4.0336361e+01
   4.0010010e-02   5.9383014e-03   2.2283498e-03   8.4262516e-03   1.1901522e+00   3.7125232e+01
   4.1088244e-02   6.0032050e-03   2.1010756e-03   8.0326734e-03   1.1580022e+00   3.3557869e+01
   4.2046714e-02   6.0809090e-03   1.9881684e-03   7.5817276e-03   1.1497299e+00   3.0627382e+01
   4.2905470e-02   6.1679738e-03   1.8884764e-03   7.0974930e-03   1.1798831e+00   2.7904926e+01
   4.3662370e-02   6.2555850e-03   1.7998896e-03   6.6031736e-03   1.1751838e+00   2.4129211e+01
   4.4306466e-02   6.3361600e-03   1.7206435e-03   6.1202488e-03   1.1592770e+00   2.0889697e+01
   4.4823962e-02   6.4066732e-03   1.6490454e-03   5.6681960e-03   1.1828514e+00   1.8644094e+01
   4.5197598e-02   6.4611462e-03   1.5832205e-03   5.2633826e-03   1.1923324e+00   1.5587142e+01
   4.5424732e-02   6.4862092e-03   1.5214555e-03   4.9198394e-03   1.1725090e+00   1.2169174e+01
   4.5510842e-02   6.4666022e-03   1.4611741e-03   4.6509804e-03   1.1671000e+00   9.5335258e+00
   4.5442884e-02   6.3989888e-03   1.4001572e-03   4.4697532e-03   1.1652728e+00   7.8083169e+00
   4.5218240e-02   6.2943446e-03   1.3390224e-03   4.3879560e-03   1.1702405e+00   6.1176676e+00
   4.4867898e-02   6.1648444e-03   1.2803119e-03   4.4151160e-03   1.1726052e+00   4.8518521e+00
   4.4420856e-02   6.0207218e-03   1.2276207e-03   4.5580268e-03   1.1804569e+00   4.1525650e+00
   4.3887248e-02   5.8739210e-03   1.1844242e-03   4.8200736e-03   1.2048199e+00   3.6042133e+00
   4.3263262e-02   5.7361746e-03   1.1529958e-03   5.2002686e-03   1.1818530e+00   3.0549218e+00
   4.2534206e-02   5.6162748e-03   1.1362329e-03   5.6933628e-03   1.1647319e+00   2.4041304e+00
   4.1701512e-02   5.5204710e-03   1.1379834e-03   6.2926656e-03   1.1703593e+00   2.1209115e+00
   4.0783508e-02   5.4556918e-03   1.1628211e-03   6.9929442e-03   1.1572242e+00   1.6113403e+00
   3.9794786e-02   5.4300682e-03   1.2167793e-03   7.7886848e-03   1.1742937e+00   1.1580785e+00
   3.8742430e-02   5.4497252e-03   1.3064213e-03   8.6696432e-03   1.1773820e+00   1.1689435e+00
   3.7619670e-02   5.5171168e-03   1.4384046e-03   9.6218758e-03   1.1520145e+00   1.1228190e+00
   3.6405470e-02   5.6307550e-03   1.6188777e-03   1.0637056e-02   1.1617352e+00   1.1707553e+00
   3.5088246e-02   5.7846724e-03   1.8531669e-03   1.1717000e-02   1.1655348e+00   1.1558405e+00
   3.3693406e-02   5.9694458e-03   2.1469536e-03   1.2872835e-02   1.1556654e+00   1.1607973e+00
   3.2264414e-02   6.1731848e-03   2.5051174e-03   1.4119870e-02   1.1684085e+00   1.1910597e+00
   3.0851440e-02   6.3836958e-03   2.9301040e-03   1.5466074e-02   1.1665872e+00   1.1316328e+00
   2.9520420e-02   6.5932588e-03   3.4216624e-03   1.6906037e-02   1.1364571e+00   1.1622642e+00
   2.8322360e-02   6.7948840e-03   3.9769636e-03   1.8417557e-02   1.1560657e+00   1.1440602e+00
   2.7296302e-02   6.9761060e-03   4.5924554e-03   1.9963156e-02   1.1905009e+00   1.1339051e+00
   2.6495226e-02   7.1227838e-03   5.2636520e-03   2.1494972e-02   1.1752395e+00   1.1545853e+00
   2.5971126e-02   7.2203984e-03   5.9843198e-03   2.2966076e-02   1.1929936e+00   1.1566480e+00
   2.5761768e-02   7.2572052e-03   6.7478252e-03   2.4351018e-02   1.1937725e+00   1.1513886e+00
   2.5891876e-02   7.2336632e-03   7.5464910e-03   2.5649050e-02   1.1730661e+00   1.1491172e+00
   2.6378094e-02   7.1613592e-03   8.3698600e-03   2.6879288e-02   1.1683068e+00   1.1666779e+00
   2.7229722e-02   7.0555420e-03   9.2055332e-03   2.8067044e-02   1.1777628e+00   1.1153916e+00
   2.8452218e-02   6.9322380e-03   1.0044086e-02   2.9223166e-02   1.1964139e+00   1.1375227e+00
   3.0046244e-02   6.8107230e-03   1.0879094e-02   3.0336168e-02   1.1597997e+00   1.1758528e+00
   3.1998352e-02   6.7136096e-03   1.1707837e-02   3.1371502e-02   1.1663946e+00   1.1382756e+00
   3.4273614e-02   6.6603948e-03   1.2536007e-02   3.2283870e-02   1.1717401e+00   1.1680140e+00
   3.6814784e-02   6.6639270e-03   1.3372643e-02   3.3031122e-02   1.1752631e+00   1.1579412e+00
   3.9581710e-02   6.7318866e-03   1.4227157e-02   3.3596116e-02   1.1630300e+00   1.1463909e+00
   4.2578672e-02   6.8699244e-03   1.5104161e-02   3.3992404e-02   1.1501095e+00   1.1603461e+00
   4.5831306e-02   7.0812894e-03   1.5999249e-02   3.4237060e-02   1.2047045e+00   1.1384148e+00
   4.9349986e-02   7.3639938e-03   1.6907739e-02   3.4339658e-02   1.1301797e+00   1.1703416e+00
   5.3106890e-02   7.7109974e-03   1.7823143e-02   3.4299122e-02   1.1988971e+00   1.1533632e+00
   5.7052172e-02   8.1111468e-03   1.8732496e-02   3.4114234e-02   1.1548863e+00   1.1307029e+00
   6.1123082e-02   8.5493944e-03   1.9609829e-02   3.3800286e-02   1.1067630e+00   1.1620627e+00
   6.5238370e-02   9.0035020e-03   2.0417290e-02   3.3367508e-02   1.2255424e+00   1.1464207e+00
   6.9301778e-02   9.4465934e-03   2.1131854e-02   3.2803360e-02   1.1000945e+00   1.1397450e+00
   7.3213072e-02   9.8617798e-03   2.1747154e-02   3.2076370e-02   1.2433667e+00   1.1466049e+00
   7.6887744e-02   1.0245063e-02   2.2250992e-02   3.1149380e-02   1.1125695e+00   1.1559217e+00
   8.0269314e-02   1.0593578e-02   2.2634124e-02   3.0018058e-02   1.2180035e+00   1.1522927e+00
   8.3317414e-02   1.0907680e-02   2.2912262e-02   2.8722258e-02   1.1496319e+00   1.1339559e+00
   8.5970904e-02   1.1197431e-02   2.3111346e-02   2.7321616e-02   9.6533697e-01   1.1439783e+00
   8.8159860e-02   1.1472072e-02   2.3246692e-02   2.5877066e-02   1.2592845e+00   1.1292682e+00
   8.9803822e-02   1.1734519e-02   2.3340584e-02   2.4430264e-02   6.4567228e-01   1.1265448e+00
   9.0796898e-02   1.1989735e-02   2.3428754e-02   2.2995580e-02   1.3774106e+00   1.1568513e+00
   9.1071726e-02   1.2244538e-02   2.3540044e-02   2.1579022e-02   2.2353610e-01   1.1238494e+00
   9.0606502e-02   1.2497910e-02   2.3686446e-02   2.0193072e-02   5.2003615e+00   1.1278589e+00
   8.9422454e-02   1.2740762e-02   2.3862838e-02   1.8843468e-02   2.7365603e+01   1.1710186e+00
   8.7597798e-02   1.2961980e-02   2.4058890e-02   1.7530196e-02   5.1062816e+01   1.1456538e+00
   8.5219140e-02   1.3147611e-02   2.4270584e-02   1.6262709e-02   6.8347091e+01   1.1566478e+00
   8.2382018e-02   1.3280849e-02   2.4494760e-02   1.5050496e-02   8.1051182e+01   1.1531594e+00
   7.9181882e-02   1.3352209e-02   2.4724214e-02   1.3900420e-02   8.9355482e+01   1.1214984e+00
   7.5653004e-02   1.3370031e-02   2.4945676e-02   1.2814160e-02   9.7355612e+01   1.1197895e+00
   7.1782836e-02   1.3348905e-02   2.5138810e-02   1.1786312e-02   1.0447888e+02   1.1134865e+00
   6.7587932e-02   1.3299154e-02   2.5285796e-02   1.0816310e-02   1.1040571e+02   1.1378018e+00
   6.3138622e-02   1.3238871e-02   2.5380646e-02   9.9052560e-03   1.1452285e+02   1.1479841e+00
   5.8512914e-02   1.3190370e-02   2.5415772e-02   9.0570904e-03   1.1686936e+02   1.1570106e+00
   5.3781820e-02   1.3167204e-02   2.5367516e-02   8.2806366e-03   1.1823738e+02   1.1495549e+00
   4.9041158e-02   1.3172297e-02   2.5219754e-02   7.5805996e-03   1.1841444e+02   1.1217239e+00
   4.4404830e-02   1.3204645e-02   2.4974454e-02   6.9557960e-03   1.1842684e+02   1.1336526e+00
   3.9977748e-02   1.3273106e-02   2.4626838e-02   6.4036864e-03   1.1795768e+02   1.1467740e+00
   3.5845376e-02   1.3388904e-02   2.4175732e-02   5.9246626e-03   1.1716147e+02   1.1525902e+00
   3.2063864e-02   1.3559365e-02   2.3643526e-02   5.5205382e-03   1.1647454e+02   1.1484859e+00
   2.8657260e-02   1.3799737e-02   2.3057650e-02   5.1944722e-03   1.1557399e+02   1.1476837e+00
   2.5626572e-02   1.4125182e-02   2.2432438e-02   4.9485626e-03   1.1497822e+02   1.1562152e+00
   2.2962640e-02   1.4538497e-02   2.1773564e-02   4.7840954e-03   1.1465874e+02   1.1475996e+00
   2.0654200e-02   1.5031104e-02   2.1094018e-02   4.7070350e-03   1.1418749e+02   1.1391932e+00
   1.8687525e-02   1.5588993e-02   2.0414414e-02   4.7236508e-03   1.1365180e+02   1.1527796e+00
   1.7047775e-02   1.6194973e-02   1.9750948e-02   4.8370610e-03   1.1296464e+02   1.1695600e+00
   1.5716506e-02   1.6821387e-02   1.9112034e-02   5.0484990e-03   1.1230837e+02   1.1663649e+00
   1.4666982e-02   1.7428387e-02   1.8500780e-02   5.3611840e-03   1.1170674e+02   1.1443775e+00
   1.3865310e-02   1.7972589e-02   1.7924822e-02   5.7823772e-03   1.1070070e+02   1.1399800e+00
   1.3269820e-02   1.8424412e-02   1.7393592e-02   6.3175936e-03   1.0964848e+02   1.1422646e+00
   1.2839808e-02   1.8776188e-02   1.6912399e-02   6.9688686e-03   1.0847458e+02   1.1455493e+00
   1.2541347e-02   1.9030278e-02   1.6484147e-02   7.7395472e-03   1.0664802e+02   1.1785122e+00
   1.2339650e-02   1.9184384e-02   1.6107377e-02   8.6357828e-03   1.0505336e+02   1.1639409e+00
   1.2198623e-02   1.9226041e-02   1.5785503e-02   9.6613782e-03   1.0379723e+02   1.1463476e+00
   1.2080785e-02   1.9143560e-02   1.5525883e-02   1.0815668e-02   1.0221659e+02   1.1650328e+00
   1.1952396e-02   1.8930755e-02   1.5328821e-02   1.2098020e-02   1.0052251e+02   1.1568492e+00
   1.1790590e-02   1.8586835e-02   1.5190739e-02   1.3507750e-02   9.8591177e+01   1.1494332e+00
   1.1576659e-02   1.8126238e-02   1.5110384e-02   1.5037401e-02   9.6599657e+01   1.1234667e+00
   1.1297787e-02   1.7570998e-02   1.5097553e-02   1.6672203e-02   9.4249399e+01   1.1352914e+00
   1.0958701e-02   1.6942226e-02   1.5166415e-02   1.8394295e-02   9.1486298e+01   1.1675935e+00
   1.0578746e-02   1.6260042e-02   1.5326920e-02   2.0181478e-02   8.8864394e+01   1.1309964e+00
   1.0178702e-02   1.5536790e-02   1.5597855e-02   2.2007354e-02   8.5361591e+01   1.1464285e+00
   9.7755280e-03   1.4781598e-02   1.6001239e-02   2.3852880e-02   8.1224446e+01   1.1601878e+00
   9.3832336e-03   1.4005630e-02   1.6546427e-02   2.5714466e-02   7.6568492e+01   1.1196658e+00
   9.0128132e-03   1.3216990e-02   1.7225979e-02   2.7588810e-02   7.1125244e+01   1.1482333e+00
   8.6717042e-03   1.2424857e-02   1.8015672e-02   2.9463696e-02   6.6761706e+01   1.1614338e+00
   8.3630614e-03   1.1643232e-02   1.8877995e-02   3.1324552e-02   6.2132261e+01   1.1496736e+00
   8.0849042e-03   1.0886208e-02   1.9759104e-02   3.3149544e-02   5.6550076e+01   1.1618966e+00
   7.8306938e-03   1.0173819e-02   2.0582898e-02   3.4891332e-02   5.2808894e+01   1.1590794e+00
   7.5954304e-03   9.5343672e-03   2.1256174e-02   3.6473370e-02   4.8553350e+01   1.1754737e+00
   7.3786976e-03   8.9934706e-03   2.1697442e-02   3.7809212e-02   4.2454490e+01   1.1732293e+00
   7.1806398e-03   8.5683072e-03   2.1851484e-02   3.8802890e-02   3.7062593e+01   1.1617734e+00
   7.0013562e-03   8.2703146e-03   2.1688832e-02   3.9380712e-02   3.1398464e+01   1.1501608e+00
   6.8418604e-03   8.1122200e-03   2.1220926e-02   3.9530072e-02   2.5060034e+01   1.1309178e+00
   6.7048924e-03   8.1068772e-03   2.0487054e-02   3.9260232e-02   1.8735372e+01   1.1649610e+00
   6.5948878e-03   8.2612636e-03   1.9540848e-02   3.8585898e-02   1.2955618e+01   1.1618312e+00
   6.5149258e-03   8.5787034e-03   1.8455274e-02   3.7520086e-02   8.5657356e+00   1.1489871e+00
   6.4676908e-03   9.0621980e-03   1.7304752e-02   3.6063528e-02   5.6648253e+00   1.1870345e+00
   6.4565642e-03   9.7120108e-03   1.6149373e-02   3.4256410e-02   3.9407426e+00   1.1768225e+00
   6.4834564e-03   1.0522960e-02   1.5032288e-02   3.2192942e-02   2.9307231e+00   1.1640724e+00
   6.5486458e-03   1.1485147e-02   1.3983521e-02   2.9989860e-02   2.2872014e+00   1.1645268e+00
   6.6513630e-03   1.2582673e-02   1.3027961e-02   2.7767030e-02   1.3838082e+00   1.1625415e+00
   6.7925468e-03   1.3794159e-02   1.2186776e-02   2.5629820e-02   1.0557900e+00   1.1624880e+00
   6.9747958e-03   1.5089875e-02   1.1477611e-02   2.3660574e-02   1.2306773e+00   1.1815469e+00
   7.2006190e-03   1.6437362e-02   1.0918780e-02   2.1914926e-02   1.1379578e+00   1.1919164e+00
   7.4749898e-03   1.7819474e-02   1.0530780e-02   2.0427240e-02   1.1795994e+00   1.1612464e+00
   7.8042570e-03   1.9232725e-02   1.0328895e-02   1.9219373e-02   1.1636515e+00   1.1729216e+00
   8.1927628e-03   2.0687262e-02   1.0318501e-02   1.8299717e-02   1.1572678e+00   1.1599338e+00
   8.6417192e-03   2.2208596e-02   1.0499589e-02   1.7657364e-02   1.1728704e+00   1.1655776e+00
   9.1494078e-03   2.3814466e-02   1.0869502e-02   1.7263293e-02   1.1629975e+00   1.1753652e+00
   9.7109888e-03   2.5496062e-02   1.1420170e-02   1.7080886e-02   1.1897120e+00   1.1269401e+00
   1.0318350e-02   2.7221878e-02   1.2135463e-02   1.7065787e-02   1.1562316e+00   1.1547550e+00
   1.0960108e-02   2.8939814e-02   1.2993737e-02   1.7159881e-02   1.1889086e+00   1.1603888e+00
   1.1619317e-02   3.0585788e-02   1.3971951e-02   1.7292880e-02   1.1801705e+00   1.1405221e+00
   1.2274130e-02   3.2098462e-02   1.5044258e-02   1.7397474e-02   1.1830452e+00   1.1520023e+00
   1.2904669e-02   3.3409042e-02   1.6178412e-02   1.7412031e-02   1.1975831e+00   1.1408568e+00
   1.3499775e-02   3.4478400e-02   1.7338943e-02   1.7280201e-02   1.1603565e+00   1.1403851e+00
   1.4054784e-02   3.5334560e-02   1.8489384e-02   1.6984570e-02   1.1660577e+00   1.1201751e+00
   1.4566577e-02   3.6028416e-02   1.9585887e-02   1.6544653e-02   1.1331202e+00   1.1241503e+00
   1.5031868e-02   3.6608160e-02   2.0573808e-02   1.5990521e-02   1.1530907e+00   1.1525392e+00
   1.5443689e-02   3.7108686e-02   2.1393836e-02   1.5362894e-02   1.1719137e+00   1.1557193e+00
   1.5791691e-02   3.7540256e-02   2.1995854e-02   1.4698041e-02   1.1524573e+00   1.1637244e+00
   1.6068176e-02   3.7905822e-02   2.2335418e-02   1.4017915e-02   1.1814333e+00   1.1504348e+00
   1.6271687e-02   3.8210986e-02   2.2371002e-02   1.3334795e-02   1.1592966e+00   1.1592205e+00
   1.6404309e-02   3.8452420e-02   2.2095598e-02   1.2653694e-02   1.1577899e+00   1.1639174e+00
   1.6468546e-02   3.8611868e-02   2.1539558e-02   1.1977377e-02   1.1667554e+00   1.1411310e+00
   1.6469099e-02   3.8685898e-02   2.0753238e-02   1.1301316e-02   1.1559738e+00   1.1549485e+00
   1.6415197e-02   3.8706332e-02   1.9808132e-02   1.0614767e-02   1.1644611e+00   1.1546017e+00
   1.6314872e-02   3.8720264e-02   1.8777211e-02   9.9143312e-03   1.1561669e+00   1.1426803e+00
   1.6169062e-02   3.8757642e-02   1.7716133e-02   9.2062508e-03   1.1714626e+00   1.1420721e+00
   1.5975106e-02   3.8819366e-02   1.6661210e-02   8.4960528e-03   1.1699851e+00   1.1636528e+00
   1.5728972e-02   3.8895896e-02   1.5633263e-02   7.7869642e-03   1.1391064e+00   1.1778010e+00
   1.5424305e-02   3.8962676e-02   1.4650018e-02   7.0893416e-03   1.1448257e+00   1.1395095e+00
   1.5050646e-02   3.8962126e-02   1.3728808e-02   6.4174348e-03   1.1833366e+00   1.1515199e+00
   1.4602010e-02   3.8816730e-02   1.2880262e-02   5.7827254e-03   1.1710285e+00   1.1547673e+00
   1.4089220e-02   3.8462822e-02   1.2107266e-02   5.1945538e-03   1.1536268e+00   1.1672446e+00
   1.3532111e-02   3.7874838e-02   1.1411272e-02   4.6597414e-03   1.1742341e+00   1.1492337e+00
   1.2949880e-02   3.7045750e-02   1.0796112e-02   4.1837726e-03   1.1612675e+00   1.1165508e+00
   1.2358600e-02   3.5979656e-02   1.0263423e-02   3.7701714e-03   1.1740713e+00   1.1915144e+00
   1.1772293e-02   3.4701976e-02   9.8086322e-03   3.4198968e-03   1.1713455e+00   1.1308505e+00
   1.1208787e-02   3.3250454e-02   9.4256296e-03   3.1314048e-03   1.1448356e+00   1.1766464e+00
   1.0690532e-02   3.1675274e-02   9.1152430e-03   2.8998112e-03   1.1574451e+00   1.1351052e+00
   1.0243850e-02   3.0014480e-02   8.8827000e-03   2.7182494e-03   1.1702046e+00   1.1173723e+00
   9.8978274e-03   2.8282234e-02   8.7296810e-03   2.5785564e-03   1.1733110e+00   1.2204678e+00
   9.6838354e-03   2.6496172e-02   8.6574474e-03   2.4733044e-03   1.1685621e+00   1.0684320e+00
   9.6358094e-03   2.4671602e-02   8.6729092e-03   2.3969072e-03   1.1636301e+00   1.2306269e+00
   9.7892218e-03   2.2816276e-02   8.7850654e-03   2.3441058e-03   1.1433201e+00   1.0166539e+00
   1.0178155e-02   2.0936842e-02   8.9979220e-03   2.3107802e-03   1.1411351e+00   1.1235985e+00
   1.0830952e-02   1.9036908e-02   9.3085178e-03   2.2935956e-03   1.1549436e+00   1.0044079e+00
   1.1772438e-02   1.7137846e-02   9.7083216e-03   2.2882676e-03   1.1619174e+00   8.2828760e-01
   1.3024536e-02   1.5287868e-02   1.0185013e-02   2.2904990e-03   1.1625715e+00   1.2734186e+00
   1.4604549e-02   1.3539079e-02   1.0721492e-02   2.2970556e-03   1.1279841e+00   2.2548462e-01
   1.6524142e-02   1.1930767e-02   1.1291876e-02   2.3057466e-03   1.1514754e+00   7.5896910e+00
   1.8786234e-02   1.0489534e-02   1.1860555e-02   2.3154460e-03   1.1773930e+00   2.5115321e+01
   2.1383204e-02   9.2315612e-03   1.2385818e-02   2.3250848e-03   1.1614734e+00   4.2648091e+01
   2.4294024e-02   8.1621542e-03   1.2828140e-02   2.3335258e-03   1.1904725e+00   6.0246274e+01
   2.7484978e-02   7.2779828e-03   1.3153781e-02   2.3406204e-03   1.1653557e+00   7.4768177e+01
   3.0902896e-02   6.5668942e-03   1.3331857e-02   2.3467902e-03   1.1430494e+00   8.5800851e+01
   3.4468328e-02   6.0094382e-03   1.3346466e-02   2.3527550e-03   1.1805646e+00   9.6282405e+01
   3.8080226e-02   5.5858590e-03   1.3204141e-02   2.3588442e-03   1.1633942e+00   1.0438702e+02
   4.1619106e-02   5.2762920e-03   1.2918347e-02   2.3639154e-03   1.1489817e+00   1.1062341e+02
   4.4946020e-02   5.0587922e-03   1.2507909e-02   2.3666594e-03   1.1672549e+00   1.1505532e+02
   4.7905666e-02   4.9112404e-03   1.2004607e-02   2.3664684e-03   1.1575180e+00   1.1773099e+02
   5.0376632e-02   4.8141776e-03   1.1442051e-02   2.3635198e-03   1.1534581e+00   1.1914001e+02
   5.2320942e-02   4.7543250e-03   1.0843025e-02   2.3585838e-03   1.1590671e+00   1.1959327e+02
   5.3766500e-02   4.7246198e-03   1.0223287e-02   2.3515858e-03   1.1580927e+00   1.1971799e+02
   5.4761384e-02   4.7201200e-03   9.5986166e-03   2.3431370e-03   1.1818857e+00   1.1910262e+02
   5.5348850e-02   4.7356040e-03   8.9821594e-03   2.3359492e-03   1.1708570e+00   1.1814633e+02
   5.5568116e-02   4.7670476e-03   8.3812812e-03   2.3328430e-03   1.1393571e+00   1.1743282e+02
   5.5431814e-02   4.8102326e-03   7.7983290e-03   2.3359974e-03   1.1732303e+00   1.1658991e+02
   5.4940898e-02   4.8589322e-03   7.2365932e-03   2.3472272e-03   1.1817091e+00   1.1570061e+02
   5.4128284e-02   4.9073784e-03   6.7044892e-03   2.3684170e-03   1.1646115e+00   1.1500702e+02
   5.3042690e-02   4.9476516e-03   6.2101052e-03   2.4022778e-03   1.1727432e+00   1.1397515e+02
   5.1742614e-02   4.9691040e-03   5.7610352e-03   2.4529552e-03   1.1744968e+00   1.1276651e+02
   5.0292160e-02   4.9645236e-03   5.3655692e-03   2.5269030e-03   1.1779668e+00   1.1175881e+02
   4.8737372e-02   4.9304048e-03   5.0297534e-03   2.6328872e-03   1.1704878e+00   1.1047106e+02
   4.7090724e-02   4.8662508e-03   4.7600434e-03   2.7806528e-03   1.1828198e+00   1.0926512e+02
   4.5347470e-02   4.7758374e-03   4.5635180e-03   2.9795034e-03   1.1922943e+00   1.0836346e+02
   4.3527374e-02   4.6685944e-03   4.4442890e-03   3.2367384e-03   1.1773424e+00   1.0739452e+02
   4.1660016e-02   4.5617600e-03   4.4022716e-03   3.5564202e-03   1.1887738e+00   1.0657437e+02
   3.9779490e-02   4.4751392e-03   4.4340148e-03   3.9391494e-03   1.1781786e+00   1.0569731e+02
   3.7940166e-02   4.4250116e-03   4.5341552e-03   4.3824112e-03   1.1682040e+00   1.0472909e+02
   3.6194920e-02   4.4241700e-03   4.6940076e-03   4.8812492e-03   1.1779415e+00   1.0400053e+02
   3.4584670e-02   4.4808966e-03   4.9007954e-03   5.4278668e-03   1.1621906e+00   1.0309691e+02
   3.3137672e-02   4.5981366e-03   5.1381396e-03   6.0122964e-03   1.1729941e+00   1.0185413e+02
   3.1880862e-02   4.7739032e-03   5.3873946e-03   6.6224428e-03   1.1792898e+00   1.0053715e+02
   3.0832432e-02   5.0011106e-03   5.6304814e-03   7.2440152e-03   1.1593325e+00   9.9206255e+01
   2.9982558e-02   5.2688134e-03   5.8499342e-03   7.8643416e-03   1.1827483e+00   9.8068818e+01
   2.9313270e-02   5.5634542e-03   6.0337664e-03   8.4692360e-03   1.1798795e+00   9.6824193e+01
   2.8810640e-02   5.8686142e-03   6.1786778e-03   9.0411196e-03   1.1617111e+00   9.5039097e+01
   2.8454024e-02   6.1632184e-03   6.2812252e-03   9.5659840e-03   1.1777435e+00   9.3152522e+01
   2.8203700e-02   6.4245580e-03   6.3349088e-03   1.0032260e-02   1.1697983e+00   9.0828231e+01
   2.8013532e-02   6.6392830e-03   6.3371654e-03   1.0426177e-02   1.1851182e+00   8.8197827e+01
   2.7851304e-02   6.8068652e-03   6.2915334e-03   1.0733205e-02   1.1879049e+00   8.5800337e+01
   2.7693740e-02   6.9319668e-03   6.2026618e-03   1.0944872e-02   1.1661463e+00   8.2903424e+01
   2.7523558e-02   7.0210122e-03   6.0736698e-03   1.1055963e-02   1.1832479e+00   7.9939892e+01
   2.7323098e-02   7.0835784e-03   5.9081636e-03   1.1058626e-02   1.1663084e+00   7.6833418e+01
   2.7079564e-02   7.1291188e-03   5.7120674e-03   1.0953409e-02   1.1472379e+00   7.3279212e+01
   2.6808794e-02   7.1621918e-03   5.4928898e-03   1.0752325e-02   1.1697487e+00   7.0118278e+01
   2.6544782e-02   7.1841916e-03   5.2564194e-03   1.0473790e-02   1.1650165e+00   6.6802068e+01
   2.6308808e-02   7.1933650e-03   5.0066194e-03   1.0139812e-02   1.1659364e+00   6.3184329e+01
   2.6109730e-02   7.1815952e-03   4.7472606e-03   9.7700996e-03   1.1858443e+00   5.9644365e+01
   2.5960822e-02   7.1417830e-03   4.4811516e-03   9.3809496e-03   1.1556359e+00   5.5901093e+01
   2.5879760e-02   7.0751110e-03   4.2090614e-03   8.9850230e-03   1.1523678e+00   5.1709392e+01
   2.5880194e-02   6.9859298e-03   3.9291946e-03   8.5927010e-03   1.1905829e+00   4.7173219e+01
   2.5964952e-02   6.8768008e-03   3.6410478e-03   8.2125240e-03   1.1714022e+00   4.3658398e+01
   2.6131988e-02   6.7469768e-03   3.3484702e-03   7.8559238e-03   1.1756795e+00   4.1034737e+01
   2.6383290e-02   6.5930884e-03   3.0568722e-03   7.5421328e-03   1.1964216e+00   3.8205342e+01
   2.6720024e-02   6.4162566e-03   2.7711892e-03   7.2896376e-03   1.1867392e+00   3.5419040e+01
   2.7139352e-02   6.2256774e-03   2.4954158e-03   7.1168958e-03   1.1874842e+00   3.2339664e+01
   2.7631300e-02   6.0322830e-03   2.2335480e-03   7.0501346e-03   1.1685276e+00   2.8743305e+01
   2.8176112e-02   5.8457096e-03   1.9897729e-03   7.1201198e-03   1.1651064e+00   2.5196342e+01
   2.8741008e-02   5.6748574e-03   1.7677440e-03   7.3545354e-03   1.1677508e+00   2.2339312e+01
   2.9287666e-02   5.5254302e-03   1.5717959e-03   7.7740302e-03   1.1715252e+00   1.9203441e+01
   2.9785658e-02   5.4008148e-03   1.4057777e-03   8.3946572e-03   1.1751304e+00   1.5771922e+01
   3.0213942e-02   5.3027390e-03   1.2716541e-03   9.2270366e-03   1.1778012e+00   1.3176263e+01
   3.0568638e-02   5.2286374e-03   1.1703031e-03   1.0273903e-02   1.2139098e+00   1.0933635e+01
   3.0861616e-02   5.1697470e-03   1.1020793e-03   1.1529552e-02   1.1876089e+00   9.7033491e+00
   3.1101134e-02   5.1156284e-03   1.0670479e-03   1.2978249e-02   1.1631852e+00   8.4497498e+00
   3.1280504e-02   5.0639704e-03   1.0643667e-03   1.4594674e-02   1.1774117e+00   7.2341319e+00
   3.1399956e-02   5.0186508e-03   1.0922780e-03   1.6344464e-02   1.1659556e+00   6.9356468e+00
   3.1487464e-02   4.9815610e-03   1.1483288e-03   1.8185214e-02   1.1536481e+00   6.0680813e+00
   3.1572532e-02   4.9517864e-03   1.2298696e-03   2.0062260e-02   1.1537527e+00   5.6880252e+00
   3.1661612e-02   4.9257556e-03   1.3357531e-03   2.1915886e-02   1.1824228e+00   5.1397741e+00
   3.1747452e-02   4.8968042e-03   1.4664941e-03   2.3710748e-02   1.1607724e+00   3.8161465e+00
   3.1827530e-02   4.8549096e-03   1.6236081e-03   2.5452468e-02   1.1453714e+00   3.4490994e+00
   3.1901884e-02   4.7882832e-03   1.8092525e-03   2.7172432e-02   1.1704156e+00   3.2322449e+00
   3.1960394e-02   4.6887564e-03   2.0257816e-03   2.8898774e-02   1.1651960e+00   2.5591359e+00
   3.1981098e-02   4.5538128e-03   2.2760564e-03   3.0658818e-02   1.1856955e+00   2.1667854e+00
   3.1943542e-02   4.3864166e-03   2.5630590e-03   3.2483780e-02   1.1765540e+00   2.0688601e+00
   3.1859276e-02   4.1957006e-03   2.8876700e-03   3.4378304e-02   1.1789700e+00   1.7058381e+00
   3.1766248e-02   3.9919970e-03   3.2486924e-03   3.6323702e-02   1.1795316e+00   1.3331815e+00
   3.1698678e-02   3.7843254e-03   3.6470520e-03   3.8292604e-02   1.1635136e+00   1.2990391e+00
   3.1677316e-02   3.5832634e-03   4.0857092e-03   4.0246234e-02   1.1859236e+00   1.2001368e+00
   3.1721298e-02   3.3987388e-03   4.5650230e-03   4.2145988e-02   1.1378672e+00   1.1218844e+00
   3.1870034e-02   3.2370104e-03   5.0833474e-03   4.3941092e-02   1.1568445e+00   1.1539967e+00
   3.2164750e-02   3.1008904e-03   5.6420456e-03   4.5563370e-02   1.1835472e+00   1.1505781e+00
   3.2636836e-02   2.9935452e-03   6.2485188e-03   4.6937702e-02   1.1370140e+00   1.1684903e+00
   3.3320266e-02   2.9217058e-03   6.9141766e-03   4.7974648e-02   1.1517847e+00   1.1605937e+00
   3.4247840e-02   2.8922230e-03   7.6495092e-03   4.8589530e-02   1.1515066e+00   1.1441766e+00
   3.5461812e-02   2.9085910e-03   8.4614258e-03   4.8734674e-02   1.1518362e+00   1.1518273e+00
   3.7015556e-02   2.9737220e-03   9.3543158e-03   4.8412436e-02   1.1806811e+00   1.1510746e+00
   3.8953954e-02   3.0923206e-03   1.0329775e-02   4.7666130e-02   1.1845644e+00   1.1660063e+00
   4.1297612e-02   3.2675808e-03   1.1381787e-02   4.6562840e-02   1.1597372e+00   1.1496020e+00
   4.4040780e-02   3.5013002e-03   1.2496561e-02   4.5190142e-02   1.1882830e+00   1.1420394e+00
   4.7147458e-02   3.7952610e-03   1.3660033e-02   4.3637832e-02   1.1699620e+00   1.1609753e+00
   5.0554030e-02   4.1509772e-03   1.4857378e-02   4.1973854e-02   1.1500693e+00   1.1338295e+00
   5.4189902e-02   4.5713602e-03   1.6062207e-02   4.0248596e-02   1.1730073e+00   1.1430420e+00
   5.7969916e-02   5.0578290e-03   1.7238451e-02   3.8501752e-02   1.1345020e+00   1.1707489e+00
   6.1808378e-02   5.6102972e-03   1.8352176e-02   3.6769324e-02   1.1959657e+00   1.1606001e+00
   6.5665688e-02   6.2288018e-03   1.9371016e-02   3.5083268e-02   1.1196040e+00   1.1496893e+00
   6.9547878e-02   6.9121288e-03   2.0257586e-02   3.3451668e-02   1.1775331e+00   1.1448293e+00
   7.3459326e-02   7.6596934e-03   2.0965366e-02   3.1854038e-02   1.1876733e+00   1.1617764e+00
   7.7356586e-02   8.4686666e-03   2.1449422e-02   3.0254380e-02   1.1014162e+00   1.1612051e+00
   8.1135218e-02   9.3310622e-03   2.1684246e-02   2.8625980e-02   1.2741050e+00   1.1562682e+00
   8.4632744e-02   1.0233572e-02   2.1664754e-02   2.6957862e-02   1.0807539e+00   1.1661588e+00
   8.7707622e-02   1.1158429e-02   2.1409018e-02   2.5243646e-02   1.2480591e+00   1.1555405e+00
   9.0328296e-02   1.2088441e-02   2.0955568e-02   2.3494116e-02   1.0393648e+00   1.1749403e+00
   9.2498022e-02   1.3002807e-02   2.0347558e-02   2.1734106e-02   1.0677631e+00   1.1574663e+00
   9.4179202e-02   1.3870575e-02   1.9637642e-02   1.9990521e-02   1.1227531e+00   1.1090872e+00
   9.5318554e-02   1.4663026e-02   1.8896783e-02   1.8291598e-02   6.9887850e-01   1.1315003e+00
   9.5820788e-02   1.5371592e-02   1.8196267e-02   1.6658128e-02   1.4038527e+00   1.1422687e+00
   9.5581402e-02   1.5999068e-02   1.7590144e-02   1.5102486e-02   1.9652201e-01   1.1551143e+00
   9.4603918e-02   1.6544952e-02   1.7122153e-02   1.3627962e-02   9.2225205e+00   1.1568994e+00
   9.2961880e-02   1.7005254e-02   1.6833106e-02   1.2233292e-02   3.1605361e+01   1.1361542e+00
   9.0712482e-02   1.7369688e-02   1.6753122e-02   1.0921409e-02   4.8959734e+01   1.1481418e+00
   8.7934044e-02   1.7630496e-02   1.6895522e-02   9.6977676e-03   6.3616584e+01   1.1327772e+00
   8.4767158e-02   1.7784156e-02   1.7252951e-02   8.5680302e-03   7.7114176e+01   1.1361909e+00
   8.1355926e-02   1.7828107e-02   1.7804606e-02   7.5349112e-03   8.6099201e+01   1.1556657e+00
   7.7805662e-02   1.7777441e-02   1.8534979e-02   6.5994718e-03   9.5030817e+01   1.1484039e+00
   7.4194340e-02   1.7657635e-02   1.9431631e-02   5.7631890e-03   1.0267861e+02   1.1411025e+00
   7.0566136e-02   1.7481975e-02   2.0479232e-02   5.0261150e-03   1.0896004e+02   1.1241127e+00
   6.6962288e-02   1.7256932e-02   2.1658858e-02   4.3866646e-03   1.1342856e+02   1.1327759e+00
   6.3413144e-02   1.6999707e-02   2.2939166e-02   3.8402980e-03   1.1590065e+02   1.1463629e+00
   5.9918542e-02   1.6729551e-02   2.4274750e-02   3.3788604e-03   1.1748352e+02   1.1536158e+00
   5.6486568e-02   1.6454804e-02   2.5608126e-02   2.9922336e-03   1.1800094e+02   1.1508522e+00
   5.3125762e-02   1.6186956e-02   2.6875120e-02   2.6714736e-03   1.1832108e+02   1.1390493e+00
   4.9828724e-02   1.5941180e-02   2.8015316e-02   2.4083320e-03   1.1813452e+02   1.1521645e+00
   4.6559690e-02   1.5722165e-02   2.8974124e-02   2.1928706e-03   1.1766601e+02   1.1208637e+00
   4.3247148e-02   1.5522090e-02   2.9696194e-02   2.0151456e-03   1.1726710e+02   1.1345351e+00
   3.9846112e-02   1.5328972e-02   3.0147656e-02   1.8666404e-03   1.1685535e+02   1.1709507e+00
   3.6389336e-02   1.5140587e-02   3.0339074e-02   1.7414288e-03   1.1672395e+02   1.1421855e+00
   3.2961068e-02   1.4961642e-02   3.0284804e-02   1.6364198e-03   1.1648477e+02   1.1526295e+00
   2.9648534e-02   1.4791314e-02   2.9991488e-02   1.5508286e-03   1.1629654e+02   1.1494428e+00
   2.6515912e-02   1.4624116e-02   2.9501478e-02   1.4868993e-03   1.1610768e+02   1.1622591e+00
   2.3604672e-02   1.4454761e-02   2.8875664e-02   1.4485666e-03   1.1584161e+02   1.1898489e+00
   2.0942262e-02   1.4280768e-02   2.8152820e-02   1.4401771e-03   1.1566531e+02   1.1611147e+00
   1.8547456e-02   1.4101599e-02   2.7361276e-02   1.4678550e-03   1.1520675e+02   1.1459831e+00
   1.6433099e-02   1.3918861e-02   2.6533610e-02   1.5413407e-03   1.1474293e+02   1.1585025e+00
   1.4604792e-02   1.3737989e-02   2.5700558e-02   1.6734974e-03   1.1432696e+02   1.1622536e+00
   1.3058916e-02   1.3564634e-02   2.4883444e-02   1.8785607e-03   1.1373853e+02   1.1386860e+00
   1.1783597e-02   1.3405387e-02   2.4091162e-02   2.1714188e-03   1.1303502e+02   1.1424130e+00
   1.0762158e-02   1.3268804e-02   2.3329598e-02   2.5669896e-03   1.1213716e+02   1.1581871e+00
   9.9725082e-03   1.3158452e-02   2.2608156e-02   3.0788114e-03   1.1133803e+02   1.1615561e+00
   9.3857066e-03   1.3068817e-02   2.1932544e-02   3.7180864e-03   1.1058041e+02   1.1764486e+00
   8.9716842e-03   1.2986333e-02   2.1295854e-02   4.4953126e-03   1.0975359e+02   1.1583232e+00
   8.7007866e-03   1.2895531e-02   2.0682060e-02   5.4205156e-03   1.0892166e+02   1.1578159e+00
   8.5419772e-03   1.2790745e-02   2.0080382e-02   6.5027048e-03   1.0804137e+02   1.1626841e+00
   8.4667648e-03   1.2672339e-02   1.9489786e-02   7.7508904e-03   1.0716764e+02   1.1552319e+00
   8.4504952e-03   1.2538477e-02   1.8913376e-02   9.1707208e-03   1.0602984e+02   1.1726060e+00
   8.4725388e-03   1.2394478e-02   1.8361370e-02   1.0760635e-02   1.0470195e+02   1.1652381e+00
   8.5164474e-03   1.2249964e-02   1.7858422e-02   1.2515310e-02   1.0342067e+02   1.1807356e+00
   8.5696022e-03   1.2105509e-02   1.7431187e-02   1.4427211e-02   1.0225030e+02   1.1875907e+00
   8.6276972e-03   1.1952553e-02   1.7096260e-02   1.6478451e-02   1.0100041e+02   1.1534487e+00
   8.6929630e-03   1.1779464e-02   1.6869578e-02   1.8638847e-02   9.9360407e+01   1.1788061e+00
   8.7660094e-03   1.1576932e-02   1.6764334e-02   2.0868046e-02   9.7705862e+01   1.1866315e+00
   8.8450384e-03   1.1342469e-02   1.6778555e-02   2.3112246e-02   9.5926287e+01   1.1581830e+00
   8.9293246e-03   1.1079405e-02   1.6890387e-02   2.5297698e-02   9.3713714e+01   1.1737834e+00
   9.0195414e-03   1.0787660e-02   1.7057228e-02   2.7339434e-02   9.1382741e+01   1.1617216e+00
   9.1184622e-03   1.0465417e-02   1.7217426e-02   2.9190458e-02   8.9035960e+01   1.1646190e+00
   9.2316628e-03   1.0115168e-02   1.7301844e-02   3.0848392e-02   8.6432956e+01   1.1710343e+00
   9.3642178e-03   9.7389110e-03   1.7254647e-02   3.2306880e-02   8.3047309e+01   1.1367453e+00
   9.5183312e-03   9.3389224e-03   1.7031508e-02   3.3536010e-02   7.9635800e+01   1.1729088e+00
   9.6931098e-03   8.9206940e-03   1.6600211e-02   3.4477942e-02   7.5868106e+01   1.1597296e+00
   9.8839896e-03   8.4914518e-03   1.5959442e-02   3.5074178e-02   7.0437755e+01   1.1347338e+00
   1.0081064e-02   8.0598584e-03   1.5132332e-02   3.5271940e-02   6.5688428e+01   1.1600132e+00
   1.0268700e-02   7.6325214e-03   1.4160244e-02   3.5011578e-02   6.2044314e+01   1.1379717e+00
   1.0426624e-02   7.2094968e-03   1.3101439e-02   3.4286918e-02   5.8489069e+01   1.1579346e+00
   1.0530455e-02   6.7860604e-03   1.2012038e-02   3.3164818e-02   5.5641546e+01   1.1515654e+00
   1.0561946e-02   6.3586272e-03   1.0939887e-02   3.1760900e-02   5.2651574e+01   1.1498059e+00
   1.0521696e-02   5.9273652e-03   9.9271672e-03   3.0220994e-02   4.8962469e+01   1.1671241e+00
   1.0424971e-02   5.4947332e-03   9.0071748e-03   2.8675138e-02   4.4665965e+01   1.1445505e+00
   1.0289608e-02   5.0677334e-03   8.2051828e-03   2.7227408e-02   4.0879989e+01   1.1741302e+00
   1.0131747e-02   4.6574676e-03   7.5393690e-03   2.5962240e-02   3.7050199e+01   1.1744184e+00
   9.9669604e-03   4.2769228e-03   7.0206166e-03   2.4939900e-02   3.3504748e+01   1.1513335e+00
   9.8106452e-03   3.9483286e-03   6.6536908e-03   2.4196898e-02   3.0896986e+01   1.1459381e+00
   9.6795480e-03   3.7042736e-03   6.4411602e-03   2.3742860e-02   2.6497449e+01   1.1354028e+00
   9.5914360e-03   3.5792540e-03   6.3878210e-03   2.3562494e-02   2.2035116e+01   1.1316936e+00
   9.5620274e-03   3.6058912e-03   6.4981706e-03   2.3613962e-02   1.8494895e+01   1.1559782e+00
   9.6029378e-03   3.8159758e-03   6.7723520e-03   2.3826482e-02   1.4576086e+01   1.1916838e+00
   9.7195450e-03   4.2429200e-03   7.2102326e-03   2.4104860e-02   1.1169681e+01   1.1679764e+00
   9.9121672e-03   4.9221010e-03   7.8160666e-03   2.4333068e-02   7.9035415e+00   1.1520543e+00
   1.0181305e-02   5.8889622e-03   8.5923408e-03   2.4377628e-02   6.0085006e+00   1.1604605e+00
   1.0529132e-02   7.1788390e-03   9.5340352e-03   2.4116384e-02   5.2098289e+00   1.1539551e+00
   1.0958248e-02   8.8299444e-03   1.0631026e-02   2.3496352e-02   4.0415628e+00   1.1468862e+00
   1.1470235e-02   1.0883122e-02   1.1871960e-02   2.2545744e-02   3.2767703e+00   1.1587192e+00
   1.2062904e-02   1.3379920e-02   1.3245327e-02   2.1321006e-02   2.7676148e+00   1.1674364e+00
   1.2730860e-02   1.6358463e-02   1.4733621e-02   1.9879759e-02   1.9662742e+00   1.1644350e+00
   1.3466260e-02   1.9851512e-02   1.6307748e-02   1.8290202e-02   1.2169041e+00   1.1613082e+00
   1.4257782e-02   2.3890602e-02   1.7928309e-02   1.6620257e-02   1.1336563e+00   1.1374640e+00
   1.5089841e-02   2.8495848e-02   1.9552809e-02   1.4923492e-02   1.1768735e+00   1.1474431e+00
   1.5939963e-02   3.3664790e-02   2.1134338e-02   1.3244993e-02   1.1170248e+00   1.1575864e+00
   1.6781621e-02   3.9366666e-02   2.2610860e-02   1.1626498e-02   1.1827799e+00   1.1408081e+00
   1.7595517e-02   4.5535892e-02   2.3904684e-02   1.0101681e-02   1.1864483e+00   1.1527267e+00
   1.8372251e-02   5.2072330e-02   2.4937146e-02   8.6936394e-03   1.1976169e+00   1.1690673e+00
   1.9100976e-02   5.8831670e-02   2.5641014e-02   7.4179692e-03   1.1592570e+00   1.1719000e+00
   1.9760501e-02   6.5615504e-02   2.5945966e-02   6.2840360e-03   1.1647176e+00   1.1559662e+00
   2.0318754e-02   7.2187536e-02   2.5799294e-02   5.2953930e-03   1.1934763e+00   1.1633036e+00
   2.0742342e-02   7.8325074e-02   2.5209056e-02   4.4511076e-03   1.1763585e+00   1.1738004e+00
   2.1013412e-02   8.3836288e-02   2.4222126e-02   3.7462366e-03   1.2017013e+00   1.1442760e+00
   2.1131338e-02   8.8519722e-02   2.2909232e-02   3.1722966e-03   1.1662157e+00   1.1528721e+00
   2.1099002e-02   9.2187678e-02   2.1361500e-02   2.7179888e-03   1.1631883e+00   1.1486281e+00
   2.0922128e-02   9.4739214e-02   1.9659657e-02   2.3691394e-03   1.1891111e+00   1.1130122e+00
   2.0615896e-02   9.6157084e-02   1.7867246e-02   2.1092194e-03   1.1711975e+00   1.1441551e+00
   2.0194776e-02   9.6438718e-02   1.6041466e-02   1.9219587e-03   1.1659187e+00   1.1387189e+00
   1.9664427e-02   9.5570026e-02   1.4237762e-02   1.7929278e-03   1.1491462e+00   1.1308582e+00
   1.9026255e-02   9.3581736e-02   1.2502374e-02   1.7097428e-03   1.1556721e+00   1.1734916e+00
   1.8281728e-02   9.0607786e-02   1.0868165e-02   1.6624264e-03   1.1474158e+00   1.1558278e+00
   1.7440252e-02   8.6828408e-02   9.3589600e-03   1.6436769e-03   1.1390048e+00   1.1514513e+00
   1.6523220e-02   8.2356440e-02   7.9883636e-03   1.6481750e-03   1.1728734e+00   1.1328709e+00
   1.5555822e-02   7.7261062e-02   6.7640134e-03   1.6708707e-03   1.1576232e+00   1.1742111e+00
   1.4564838e-02   7.1669980e-02   5.6900250e-03   1.7073126e-03   1.1660625e+00   1.1529745e+00
   1.3581274e-02   6.5759160e-02   4.7642350e-03   1.7538757e-03   1.1706583e+00   1.1153694e+00
   1.2631812e-02   5.9694310e-02   3.9801792e-03   1.8069035e-03   1.1340221e+00   1.1848382e+00
   1.1738773e-02   5.3623920e-02   3.3303078e-03   1.8633337e-03   1.1446890e+00   1.0993389e+00
   1.0927160e-02   4.7667922e-02   2.8083096e-03   1.9217562e-03   1.1493353e+00   1.1983232e+00
   1.0219669e-02   4.1917842e-02   2.4073516e-03   1.9827394e-03   1.1702121e+00   1.1132604e+00
   9.6363966e-03   3.6450998e-02   2.1179384e-03   2.0475076e-03   1.1553280e+00   1.1642215e+00
   9.1991024e-03   3.1319852e-02   1.9290794e-03   2.1172244e-03   1.1336895e+00   1.1961489e+00
   8.9281200e-03   2.6562414e-02   1.8297727e-03   2.1934910e-03   1.1648733e+00   9.6186936e-01
   8.8400746e-03   2.2217868e-02   1.8095108e-03   2.2777006e-03   1.1523984e+00   1.2529877e+00
   8.9487246e-03   1.8318331e-02   1.8583351e-03   2.3702020e-03   1.1560450e+00   7.8613556e-01
   9.2642970e-03   1.4882403e-02   1.9674219e-03   2.4707426e-03   1.1696675e+00   1.1953147e+00
   9.7932386e-03   1.1910459e-02   2.1285270e-03   2.5788742e-03   1.1799429e+00   6.3457648e-01
   1.0540289e-02   9.3870854e-03   2.3332664e-03   2.6925270e-03   1.1654045e+00   1.9315966e+00
   1.1506366e-02   7.2872294e-03   2.5729562e-03   2.8077488e-03   1.1445522e+00   1.3556379e+01
   1.2686170e-02   5.5771238e-03   2.8369686e-03   2.9200562e-03   1.1708936e+00   2.8952816e+01
   1.4071564e-02   4.2219628e-03   3.1132214e-03   3.0248836e-03   1.1669253e+00   4.6771561e+01
   1.5649184e-02   3.1910196e-03   3.3904372e-03   3.1182302e-03   1.1515796e+00   6.6631428e+01
   1.7394180e-02   2.4514908e-03   3.6580652e-03   3.1958092e-03   1.1474229e+00   8.1453177e+01
   1.9267492e-02   1.9664524e-03   3.9094606e-03   3.2524570e-03   1.1625217e+00   9.3237248e+01
   2.1219144e-02   1.6987794e-03   4.1422294e-03   3.2850288e-03   1.1541314e+00   1.0207988e+02
   2.3193654e-02   1.6131937e-03   4.3538944e-03   3.2937664e-03   1.1369810e+00   1.0829577e+02
   2.5125854e-02   1.6753179e-03   4.5465974e-03   3.2803786e-03   1.1617123e+00   1.1325473e+02
   2.6952068e-02   1.8513051e-03   4.7292010e-03   3.2473890e-03   1.1637779e+00   1.1616542e+02
   2.8629968e-02   2.1104122e-03   4.9111016e-03   3.1990810e-03   1.1514527e+00   1.1790993e+02
   3.0124976e-02   2.4253942e-03   5.1019890e-03   3.1399794e-03   1.1333669e+00   1.1856819e+02
   3.1394194e-02   2.7714324e-03   5.3126574e-03   3.0731784e-03   1.1354469e+00   1.1856510e+02
   3.2397102e-02   3.1247764e-03   5.5520772e-03   3.0012286e-03   1.1562913e+00   1.1824410e+02
   3.3121112e-02   3.4642450e-03   5.8271744e-03   2.9266038e-03   1.1555324e+00   1.1755986e+02
   3.3603956e-02   3.7744084e-03   6.1415202e-03   2.8517490e-03   1.1572318e+00   1.1660278e+02
   3.3906836e-02   4.0418208e-03   6.4932200e-03   2.7784274e-03   1.1673947e+00   1.1564024e+02
   3.4067840e-02   4.2536966e-03   6.8753328e-03   2.7077334e-03   1.1889597e+00   1.1491728e+02
   3.4107730e-02   4.3997874e-03   7.2754984e-03   2.6419886e-03   1.1715388e+00   1.1408298e+02
   3.4039726e-02   4.4719582e-03   7.6773518e-03   2.5845662e-03   1.1652113e+00   1.1332152e+02
   3.3860036e-02   4.4672692e-03   8.0579720e-03   2.5381642e-03   1.1886600e+00   1.1257090e+02
   3.3572044e-02   4.3922234e-03   8.3892664e-03   2.5048160e-03   1.1766221e+00   1.1156508e+02
   3.3213668e-02   4.2626602e-03   8.6454968e-03   2.4868406e-03   1.1793521e+00   1.1044634e+02
   3.2850362e-02   4.0970188e-03   8.8026362e-03   2.4859208e-03   1.1735460e+00   1.0905352e+02
   3.2553466e-02   3.9101094e-03   8.8456926e-03   2.5020756e-03   1.1750098e+00   1.0762478e+02
   3.2377896e-02   3.7130778e-03   8.7752650e-03   2.5351146e-03   1.1902402e+00   1.0609383e+02
   3.2357470e-02   3.5155434e-03   8.6032822e-03   2.5860030e-03   1.1591308e+00   1.0446739e+02
   3.2509818e-02   3.3268736e-03   8.3505766e-03   2.6579688e-03   1.1544505e+00   1.0325718e+02
   3.2835736e-02   3.1567062e-03   8.0383078e-03   2.7567362e-03   1.1811671e+00   1.0173725e+02
   3.3322398e-02   3.0145758e-03   7.6824872e-03   2.8883122e-03   1.1776511e+00   9.9916014e+01
   3.3936770e-02   2.9072874e-03   7.2987644e-03   3.0573568e-03   1.1795484e+00   9.7968077e+01
   3.4618778e-02   2.8382834e-03   6.9042132e-03   3.2666552e-03   1.1711265e+00   9.5663342e+01
   3.5285860e-02   2.8094608e-03   6.5148050e-03   3.5181708e-03   1.1607926e+00   9.3360703e+01
   3.5854226e-02   2.8215866e-03   6.1428818e-03   3.8143224e-03   1.1957933e+00   9.0603704e+01
   3.6272422e-02   2.8741636e-03   5.7946878e-03   4.1564464e-03   1.1927711e+00   8.7564794e+01
   3.6521920e-02   2.9651226e-03   5.4706168e-03   4.5438554e-03   1.1558279e+00   8.4154479e+01
   3.6613196e-02   3.0921266e-03   5.1695432e-03   4.9745170e-03   1.1698266e+00   8.0431921e+01
   3.6579970e-02   3.2539062e-03   4.8901728e-03   5.4449898e-03   1.1715762e+00   7.6779329e+01
   3.6467174e-02   3.4497376e-03   4.6293670e-03   5.9492518e-03   1.1577120e+00   7.2421251e+01
   3.6346926e-02   3.6787200e-03   4.3837644e-03   6.4779954e-03   1.1639628e+00   6.8450573e+01
   3.6303688e-02   3.9370650e-03   4.1508500e-03   7.0198108e-03   1.1692034e+00   6.4378577e+01
   3.6409540e-02   4.2175438e-03   3.9275682e-03   7.5636326e-03   1.1866637e+00   5.8797059e+01
   3.6718584e-02   4.5116838e-03   3.7118742e-03   8.0967028e-03   1.1815348e+00   5.3464146e+01
   3.7256404e-02   4.8107438e-03   3.5050970e-03   8.6012352e-03   1.1674228e+00   4.8214385e+01
   3.8019568e-02   5.1074730e-03   3.3107428e-03   9.0625842e-03   1.1650647e+00   4.3334386e+01
   3.8974420e-02   5.3966234e-03   3.1325808e-03   9.4731338e-03   1.1684547e+00   3.9752594e+01
   4.0059152e-02   5.6731168e-03   2.9727786e-03   9.8206002e-03   1.1890391e+00   3.6249719e+01
   4.1182634e-02   5.9285074e-03   2.8306856e-03   1.0087293e-02   1.1783396e+00   3.3064174e+01
   4.2244410e-02   6.1495634e-03   2.7042394e-03   1.0262431e-02   1.1534070e+00   2.9211367e+01
   4.3161626e-02   6.3172454e-03   2.5897882e-03   1.0341194e-02   1.1517018e+00   2.4826860e+01
   4.3859794e-02   6.4112918e-03   2.4824964e-03   1.0318487e-02   1.1702348e+00   2.0924273e+01
   4.4272176e-02   6.4267800e-03   2.3792754e-03   1.0194511e-02   1.1917068e+00   1.5905517e+01
   4.4379382e-02   6.3751846e-03   2.2785774e-03   9.9771868e-03   1.1933592e+00   1.1474827e+01
   4.4249216e-02   6.2711440e-03   2.1799770e-03   9.6769992e-03   1.1939517e+00   8.3016895e+00
   4.3991556e-02   6.1297038e-03   2.0835616e-03   9.3049256e-03   1.1751087e+00   5.4176273e+00
   4.3696706e-02   5.9659174e-03   1.9887001e-03   8.8736124e-03   1.1621246e+00   3.8477283e+00
   4.3427316e-02   5.7926160e-03   1.8949879e-03   8.3968564e-03   1.1950747e+00   2.8635140e+00
   4.3213656e-02   5.6199062e-03   1.8016916e-03   7.8858412e-03   1.2038089e+00   2.3627075e+00
   4.3070152e-02   5.4544006e-03   1.7076910e-03   7.3511728e-03   1.1850351e+00   1.9663396e+00
   4.3006576e-02   5.2989398e-03   1.6131066e-03   6.8083532e-03   1.1869758e+00   1.2806360e+00
   4.3018750e-02   5.1530598e-03   1.5197821e-03   6.2753308e-03   1.1742998e+00   1.1840565e+00
   4.3097440e-02   5.0141632e-03   1.4311074e-03   5.7702492e-03   1.1740414e+00   1.1705525e+00
   4.3236918e-02   4.8784088e-03   1.3517783e-03   5.3137354e-03   1.1810921e+00   1.1310411e+00
   4.3422150e-02   4.7411488e-03   1.2866811e-03   4.9269764e-03   1.1496859e+00   1.1823718e+00
   4.3621746e-02   4.6004460e-03   1.2394754e-03   4.6286316e-03   1.1703231e+00   1.1497857e+00
   4.3812698e-02   4.4584664e-03   1.2132753e-03   4.4337320e-03   1.1740766e+00   1.1567008e+00
   4.3984756e-02   4.3153906e-03   1.2111592e-03   4.3539090e-03   1.1593339e+00   1.1560188e+00
   4.4109820e-02   4.1681094e-03   1.2353672e-03   4.4023786e-03   1.1837898e+00   1.1838418e+00
   4.4127192e-02   4.0132170e-03   1.2871503e-03   4.5962424e-03   1.1471055e+00   1.1682256e+00
   4.3956928e-02   3.8458092e-03   1.3668977e-03   4.9524500e-03   1.1609703e+00   1.1491023e+00
   4.3541022e-02   3.6625416e-03   1.4746623e-03   5.4854244e-03   1.1876877e+00   1.1542470e+00
   4.2877100e-02   3.4640868e-03   1.6102935e-03   6.2076740e-03   1.1638295e+00   1.1338459e+00
   4.1991828e-02   3.2530850e-03   1.7722778e-03   7.1292728e-03   1.1716687e+00   1.1638910e+00
   4.0902592e-02   3.0359164e-03   1.9576971e-03   8.2558458e-03   1.1665946e+00   1.1723110e+00
   3.9640556e-02   2.8243776e-03   2.1645712e-03   9.5881312e-03   1.1670500e+00   1.1533952e+00
   3.8281794e-02   2.6335786e-03   2.3927480e-03   1.1121896e-02   1.1708982e+00   1.1657277e+00
   3.6919568e-02   2.4776180e-03   2.6418316e-03   1.2846962e-02   1.1798127e+00   1.1718852e+00
   3.5622268e-02   2.3673590e-03   2.9097584e-03   1.4745649e-02   1.1662383e+00   1.1433960e+00
   3.4427440e-02   2.3105872e-03   3.1933812e-03   1.6794308e-02   1.1491253e+00   1.1220671e+00
   3.3352024e-02   2.3117972e-03   3.4897226e-03   1.8961962e-02   1.1679300e+00   1.1594313e+00
   3.2411042e-02   2.3726234e-03   3.7963888e-03   2.1206246e-02   1.1588277e+00   1.1741619e+00
   3.1648534e-02   2.4923132e-03   4.1120966e-03   2.3478842e-02   1.1689839e+00   1.1409243e+00
   3.1134482e-02   2.6692134e-03   4.4364080e-03   2.5727930e-02   1.1728600e+00   1.1452042e+00
   3.0943484e-02   2.9005102e-03   4.7670254e-03   2.7915068e-02   1.1695944e+00   1.1715849e+00
   3.1144832e-02   3.1810686e-03   5.1007830e-03   3.0031420e-02   1.1897090e+00   1.1766771e+00
   3.1783094e-02   3.5046690e-03   5.4366608e-03   3.2072952e-02   1.1718201e+00   1.1680801e+00
   3.2882284e-02   3.8628770e-03   5.7742332e-03   3.4029616e-02   1.1511215e+00   1.1599596e+00
   3.4454382e-02   4.2452454e-03   6.1132708e-03   3.5884952e-02   1.1571263e+00   1.1716394e+00
   3.6493764e-02   4.6411510e-03   6.4548980e-03   3.7608516e-02   1.1631641e+00   1.1720689e+00
   3.8976874e-02   5.0400770e-03   6.8018834e-03   3.9159652e-02   1.1608873e+00   1.1587282e+00
   4.1847562e-02   5.4366234e-03   7.1585922e-03   4.0473762e-02   1.1653509e+00   1.1640936e+00
   4.5030640e-02   5.8291782e-03   7.5298504e-03   4.1471142e-02   1.1565651e+00   1.1473306e+00
   4.8446588e-02   6.2115438e-03   7.9186232e-03   4.2079378e-02   1.1897210e+00   1.1420341e+00
   5.1997790e-02   6.5780814e-03   8.3227920e-03   4.2238148e-02   1.1685304e+00   1.1674897e+00
   5.5569018e-02   6.9274280e-03   8.7408320e-03   4.1904986e-02   1.1465011e+00   1.1723064e+00
   5.9040520e-02   7.2569946e-03   9.1752676e-03   4.1056342e-02   1.1879627e+00   1.1609028e+00
   6.2323904e-02   7.5648224e-03   9.6292956e-03   3.9718720e-02   1.1376258e+00   1.1428810e+00
   6.5356292e-02   7.8493512e-03   1.0109203e-02   3.7954858e-02   1.2088528e+00   1.1412193e+00
   6.8086632e-02   8.1080560e-03   1.0619968e-02   3.5822776e-02   1.1500306e+00   1.1491762e+00
   7.0498654e-02   8.3411904e-03   1.1162330e-02   3.3403436e-02   1.1693381e+00   1.1545508e+00
   7.2586460e-02   8.5515038e-03   1.1734139e-02   3.0788980e-02   1.2231139e+00   1.1590817e+00
   7.4316260e-02   8.7426990e-03   1.2331363e-02   2.8058180e-02   1.0933191e+00   1.1428960e+00
   7.5610534e-02   8.9193552e-03   1.2955267e-02   2.5294568e-02   1.2581873e+00   1.1486307e+00
   7.6392138e-02   9.0838702e-03   1.3608741e-02   2.2580116e-02   1.0871049e+00   1.1758046e+00
   7.6601732e-02   9.2317158e-03   1.4287184e-02   1.9982475e-02   1.2301903e+00   1.1586116e+00
   7.6167054e-02   9.3510230e-03   1.4976467e-02   1.7552268e-02   1.1087302e+00   1.1520979e+00
   7.5089048e-02   9.4291854e-03   1.5662567e-02   1.5322347e-02   9.9095869e-01   1.1678979e+00
   7.3475456e-02   9.4661632e-03   1.6336465e-02   1.3310273e-02   1.1579534e+00   1.1501910e+00
   7.1438992e-02   9.4760244e-03   1.6983022e-02   1.1519079e-02   6.3553201e-01   1.1542363e+00
   6.9061664e-02   9.4720206e-03   1.7591357e-02   9.9429250e-03   1.3989477e+00   1.1767499e+00
   6.6404068e-02   9.4632454e-03   1.8169548e-02   8.5760358e-03   1.2828653e-01   1.1579721e+00
   6.3501020e-02   9.4577862e-03   1.8726508e-02   7.4120028e-03   6.7266263e+00   1.1393457e+00
   6.0379500e-02   9.4586302e-03   1.9255901e-02   6.4370164e-03   2.9268360e+01   1.1634023e+00
   5.7062840e-02   9.4673894e-03   1.9756248e-02   5.6293498e-03   5.1323663e+01   1.1665647e+00
   5.3564494e-02   9.4898430e-03   2.0245412e-02   4.9650078e-03   6.9122930e+01   1.1384547e+00
   4.9915766e-02   9.5320400e-03   2.0739594e-02   4.4207330e-03   8.3576352e+01   1.1338341e+00
   4.6182514e-02   9.5979524e-03   2.1238762e-02   3.9727046e-03   9.3768536e+01   1.1312411e+00
   4.2434604e-02   9.6881828e-03   2.1735560e-02   3.6005086e-03   1.0376574e+02   1.1247397e+00
   3.8724556e-02   9.7981256e-03   2.2219780e-02   3.2915246e-03   1.1138380e+02   1.1414142e+00
   3.5102570e-02   9.9229122e-03   2.2667454e-02   3.0378616e-03   1.1709924e+02   1.1622108e+00
   3.1626156e-02   1.0065393e-02   2.3043932e-02   2.8323038e-03   1.2092323e+02   1.1518418e+00
   2.8351872e-02   1.0231497e-02   2.3314418e-02   2.6674864e-03   1.2260984e+02   1.1442413e+00
   2.5321394e-02   1.0418559e-02   2.3445240e-02   2.5365246e-03   1.2386865e+02   1.1506329e+00
   2.2559390e-02   1.0619248e-02   2.3404640e-02   2.4320686e-03   1.2430531e+02   1.1455355e+00
   2.0082588e-02   1.0825987e-02   2.3168060e-02   2.3464806e-03   1.2446786e+02   1.1511723e+00
   1.7897895e-02   1.1032365e-02   2.2732276e-02   2.2745536e-03   1.2436518e+02   1.1580516e+00
   1.6001653e-02   1.1235655e-02   2.2112228e-02   2.2151436e-03   1.2403968e+02   1.1577002e+00
   1.4382145e-02   1.1428622e-02   2.1333046e-02   2.1696664e-03   1.2386195e+02   1.1435433e+00
   1.3022691e-02   1.1604554e-02   2.0428992e-02   2.1414158e-03   1.2354524e+02   1.1384099e+00
   1.1912916e-02   1.1761681e-02   1.9432692e-02   2.1368948e-03   1.2325109e+02   1.1544729e+00
   1.1047473e-02   1.1891214e-02   1.8372073e-02   2.1649390e-03   1.2299784e+02   1.1382231e+00
   1.0415808e-02   1.1981750e-02   1.7279668e-02   2.2377476e-03   1.2265822e+02   1.1441553e+00
   1.0001248e-02   1.2029080e-02   1.6194681e-02   2.3722852e-03   1.2221095e+02   1.1743738e+00
   9.7837064e-03   1.2030312e-02   1.5149590e-02   2.5881984e-03   1.2144482e+02   1.1693263e+00
   9.7409578e-03   1.1979018e-02   1.4163829e-02   2.9064012e-03   1.2056980e+02   1.1674806e+00
   9.8475642e-03   1.1871366e-02   1.3249885e-02   3.3484666e-03   1.1962928e+02   1.1588258e+00
   1.0074018e-02   1.1702427e-02   1.2418266e-02   3.9366718e-03   1.1826156e+02   1.1595675e+00
   1.0387073e-02   1.1459230e-02   1.1674323e-02   4.6924470e-03   1.1696835e+02   1.1724208e+00
   1.0750960e-02   1.1132931e-02   1.1015490e-02   5.6360436e-03   1.1573545e+02   1.1794743e+00
   1.1131653e-02   1.0734080e-02   1.0441989e-02   6.7887488e-03   1.1413789e+02   1.1808170e+00
   1.1499679e-02   1.0291101e-02   9.9591688e-03   8.1706384e-03   1.1216943e+02   1.1564748e+00
   1.1825072e-02   9.8326626e-03   9.5677328e-03   9.7978448e-03   1.0986421e+02   1.1574072e+00
   1.2078326e-02   9.3795012e-03   9.2602792e-03   1.1678090e-02   1.0767413e+02   1.1548947e+00
   1.2237425e-02   8.9475828e-03   9.0276316e-03   1.3808548e-02   1.0550601e+02   1.1453503e+00
   1.2283458e-02   8.5479208e-03   8.8670818e-03   1.6178932e-02   1.0343037e+02   1.1555182e+00
   1.2203812e-02   8.1887110e-03   8.7779972e-03   1.8771682e-02   1.0149877e+02   1.1593807e+00
   1.2002878e-02   7.8788054e-03   8.7584614e-03   2.1560562e-02   9.9348970e+01   1.1673878e+00
   1.1698649e-02   7.6259774e-03   8.8121012e-03   2.4503604e-02   9.7464141e+01   1.1515785e+00
   1.1315010e-02   7.4319492e-03   8.9468840e-03   2.7540092e-02   9.5591680e+01   1.1470581e+00
   1.0878030e-02   7.2968296e-03   9.1667922e-03   3.0585814e-02   9.3257180e+01   1.1589651e+00
   1.0415422e-02   7.2221540e-03   9.4671386e-03   3.3533514e-02   9.0672438e+01   1.1538818e+00
   9.9531786e-03   7.2069314e-03   9.8377080e-03   3.6270154e-02   8.7364402e+01   1.1554856e+00
   9.5117202e-03   7.2471062e-03   1.0269099e-02   3.8696846e-02   8.3411994e+01   1.1480375e+00
   9.1060544e-03   7.3334152e-03   1.0749953e-02   4.0760884e-02   7.9150981e+01   1.1390416e+00
   8.7454384e-03   7.4557518e-03   1.1259187e-02   4.2446610e-02   7.4303415e+01   1.1400246e+00
   8.4380034e-03   7.6091594e-03   1.1765242e-02   4.3729666e-02   6.9693112e+01   1.1464134e+00
   8.1929080e-03   7.7966728e-03   1.2227189e-02   4.4571306e-02   6.6112795e+01   1.1497682e+00
   8.0157776e-03   8.0319960e-03   1.2601445e-02   4.4944420e-02   6.3222237e+01   1.1410389e+00
   7.9086358e-03   8.3303742e-03   1.2854934e-02   4.4829404e-02   5.9860328e+01   1.1587213e+00
   7.8703834e-03   8.7027726e-03   1.2961315e-02   4.4194058e-02   5.5635973e+01   1.1629204e+00
   7.8967948e-03   9.1559894e-03   1.2906566e-02   4.3053488e-02   5.2702907e+01   1.1384809e+00
   7.9813164e-03   9.6879678e-03   1.2704108e-02   4.1492616e-02   5.0715545e+01   1.1411868e+00
   8.1146454e-03   1.0286874e-02   1.2375211e-02   3.9624778e-02   4.7303308e+01   1.1450828e+00
   8.2853054e-03   1.0929183e-02   1.1940756e-02   3.7601994e-02   4.3325997e+01   1.1584655e+00
   8.4808596e-03   1.1584723e-02   1.1434122e-02   3.5580310e-02   4.0492169e+01   1.1796450e+00
   8.6882128e-03   1.2228732e-02   1.0892151e-02   3.3680744e-02   3.8477622e+01   1.1713082e+00
   8.8945472e-03   1.2848298e-02   1.0345042e-02   3.1999008e-02   3.4817335e+01   1.1579990e+00
   9.0929604e-03   1.3450241e-02   9.8160284e-03   3.0604000e-02   2.9866279e+01   1.1560976e+00
   9.2827384e-03   1.4050199e-02   9.3224320e-03   2.9540524e-02   2.5346607e+01   1.1593706e+00
   9.4641756e-03   1.4654525e-02   8.8770846e-03   2.8824278e-02   2.0347206e+01   1.1523295e+00
   9.6393334e-03   1.5269160e-02   8.4879102e-03   2.8437460e-02   1.6690007e+01   1.1488763e+00
   9.8126582e-03   1.5907064e-02   8.1571920e-03   2.8329470e-02   1.4206189e+01   1.1494386e+00
   9.9907102e-03   1.6576467e-02   7.8843422e-03   2.8416810e-02   1.1271427e+01   1.1420830e+00
   1.0180721e-02   1.7280513e-02   7.6712646e-03   2.8584948e-02   9.2346567e+00   1.1615634e+00
   1.0389351e-02   1.8039490e-02   7.5208046e-03   2.8689184e-02   6.8720842e+00   1.1736200e+00
   1.0623164e-02   1.8888237e-02   7.4328150e-03   2.8569644e-02   4.6971046e+00   1.1539052e+00
   1.0883827e-02   1.9850459e-02   7.4027402e-03   2.8100448e-02   4.3943218e+00   1.1547060e+00
   1.1165043e-02   2.0933182e-02   7.4244878e-03   2.7253992e-02   4.2431774e+00   1.1632396e+00
   1.1457941e-02   2.2134044e-02   7.4968444e-03   2.6074912e-02   3.5338969e+00   1.1572291e+00
   1.1753776e-02   2.3453394e-02   7.6195678e-03   2.4615194e-02   2.7901938e+00   1.1438352e+00
   1.2044419e-02   2.4889486e-02   7.7882764e-03   2.2940392e-02   1.9670618e+00   1.1416523e+00
   1.2330097e-02   2.6429058e-02   7.9990620e-03   2.1128180e-02   1.4679273e+00   1.1523078e+00
   1.2618032e-02   2.8051062e-02   8.2528194e-03   1.9245973e-02   1.2617311e+00   1.1493834e+00
   1.2911918e-02   2.9730122e-02   8.5526944e-03   1.7350757e-02   1.1335491e+00   1.1462567e+00
   1.3207248e-02   3.1436276e-02   8.8970856e-03   1.5494579e-02   1.1664869e+00   1.1579777e+00
   1.3493512e-02   3.3129926e-02   9.2811280e-03   1.3724509e-02   1.1613167e+00   1.1693950e+00
   1.3761778e-02   3.4796848e-02   9.7019718e-03   1.2075588e-02   1.1688131e+00   1.1526966e+00
   1.4004313e-02   3.6455418e-02   1.0155669e-02   1.0570970e-02   1.1643114e+00   1.1451665e+00
   1.4216399e-02   3.8119930e-02   1.0630737e-02   9.2284304e-03   1.1535883e+00   1.1508625e+00
   1.4401352e-02   3.9802208e-02   1.1106114e-02   8.0617768e-03   1.1744656e+00   1.1510638e+00
   1.4561019e-02   4.1496212e-02   1.1557037e-02   7.0776284e-03   1.1545381e+00   1.1606824e+00
   1.4691354e-02   4.3162326e-02   1.1960229e-02   6.2733836e-03   1.1691115e+00   1.1457008e+00
   1.4790505e-02   4.4732764e-02   1.2293058e-02   5.6404912e-03   1.1532462e+00   1.1423384e+00
   1.4860829e-02   4.6118728e-02   1.2528338e-02   5.1661658e-03   1.1541028e+00   1.1451759e+00
   1.4906003e-02   4.7222442e-02   1.2638438e-02   4.8327234e-03   1.1673865e+00   1.1444711e+00
   1.4931819e-02   4.7942578e-02   1.2611092e-02   4.6180202e-03   1.1405062e+00   1.1575317e+00
   1.4945952e-02   4.8214280e-02   1.2446027e-02   4.4957952e-03   1.1748226e+00   1.1719442e+00
   1.4959851e-02   4.8038650e-02   1.2146212e-02   4.4379074e-03   1.1824076e+00   1.1696804e+00
   1.4987819e-02   4.7453692e-02   1.1727717e-02   4.4174300e-03   1.1475285e+00   1.1455345e+00
   1.5036808e-02   4.6498612e-02   1.1217879e-02   4.4088808e-03   1.1570172e+00   1.1354906e+00
   1.5102042e-02   4.5188932e-02   1.0640617e-02   4.3883340e-03   1.1711210e+00   1.1502229e+00
   1.5170956e-02   4.3540874e-02   1.0016881e-02   4.3362926e-03   1.1514954e+00   1.1560935e+00
   1.5224163e-02   4.1619736e-02   9.3701540e-03   4.2402490e-03   1.1596836e+00   1.1415944e+00
   1.5239322e-02   3.9507602e-02   8.7219588e-03   4.0980500e-03   1.1598284e+00   1.1393115e+00
   1.5204227e-02   3.7256504e-02   8.0894592e-03   3.9187516e-03   1.1393177e+00   1.1173339e+00
   1.5117724e-02   3.4905998e-02   7.4868262e-03   3.7156998e-03   1.1646985e+00   1.1686785e+00
   1.4978252e-02   3.2501888e-02   6.9239522e-03   3.5008360e-03   1.1634910e+00   1.1557224e+00
   1.4781904e-02   3.0081406e-02   6.4064512e-03   3.2842314e-03   1.1605328e+00   1.1027282e+00
   1.4526016e-02   2.7668010e-02   5.9368396e-03   3.0746752e-03   1.1738045e+00   1.1783473e+00
   1.4205670e-02   2.5287822e-02   5.5174326e-03   2.8795020e-03   1.1719711e+00   1.1242143e+00
   1.3814711e-02   2.2959426e-02   5.1494796e-03   2.7047058e-03   1.1708013e+00   1.1662030e+00
   1.3353821e-02   2.0690072e-02   4.8293742e-03   2.5550998e-03   1.1508438e+00   1.1331527e+00
   1.2825700e-02   1.8499964e-02   4.5537510e-03   2.4333000e-03   1.1580634e+00   1.1164856e+00
   1.2236734e-02   1.6418705e-02   4.3214344e-03   2.3396350e-03   1.1531953e+00   1.1689639e+00
   1.1608301e-02   1.4471191e-02   4.1280574e-03   2.2726458e-03   1.1356105e+00   1.0947837e+00
   1.0969778e-02   1.2675633e-02   3.9666970e-03   2.2309196e-03   1.1569953e+00   1.2472585e+00
   1.0349862e-02   1.1040689e-02   3.8312412e-03   2.2143346e-03   1.1605730e+00   1.0176756e+00
   9.7801054e-03   9.5664304e-03   3.7178652e-03   2.2223720e-03   1.1639977e+00   1.1762393e+00
   9.2952128e-03   8.2469766e-03   3.6232278e-03   2.2529030e-03   1.1543881e+00   1.0095694e+00
   8.9259552e-03   7.0723116e-03   3.5427602e-03   2.3024236e-03   1.1504758e+00   9.2554372e-01
   8.6970654e-03   6.0326570e-03   3.4727994e-03   2.3669610e-03   1.1626353e+00   1.1458065e+00
   8.6293970e-03   5.1216162e-03   3.4105292e-03   2.4423216e-03   1.1477728e+00   4.9848392e-01
   8.7400326e-03   4.3338988e-03   3.3526588e-03   2.5234770e-03   1.1629344e+00   8.2287852e+00
   9.0436650e-03   3.6611768e-03   3.2950956e-03   2.6040202e-03   1.1686091e+00   2.3348389e+01
   9.5532682e-03   3.0936818e-03   3.2328350e-03   2.6771834e-03   1.1605617e+00   3.7423958e+01
   1.0278948e-02   2.6243564e-03   3.1615872e-03   2.7370734e-03   1.1717959e+00   5.3324114e+01
   1.1224812e-02   2.2481240e-03   3.0792546e-03   2.7793120e-03   1.1435638e+00   6.8301800e+01
   1.2391571e-02   1.9599242e-03   2.9880790e-03   2.8030720e-03   1.1229408e+00   8.0582826e+01
   1.3781850e-02   1.7557326e-03   2.8951528e-03   2.8090856e-03   1.1312906e+00   9.1975127e+01
   1.5396045e-02   1.6329690e-03   2.8080512e-03   2.7978636e-03   1.1358465e+00   1.0090599e+02
   1.7226624e-02   1.5898074e-03   2.7322886e-03   2.7738602e-03   1.1636981e+00   1.0761017e+02
   1.9254488e-02   1.6257575e-03   2.6723390e-03   2.7448568e-03   1.1658841e+00   1.1228359e+02
   2.1447518e-02   1.7405617e-03   2.6311496e-03   2.7170724e-03   1.1338355e+00   1.1529626e+02
   2.3762182e-02   1.9325963e-03   2.6093910e-03   2.6946536e-03   1.1618740e+00   1.1683878e+02
   2.6157088e-02   2.1983844e-03   2.6063330e-03   2.6816666e-03   1.1804737e+00   1.1740768e+02
   2.8596464e-02   2.5317892e-03   2.6200416e-03   2.6823736e-03   1.1547865e+00   1.1780301e+02
   3.1036474e-02   2.9239986e-03   2.6475216e-03   2.7012030e-03   1.1459483e+00   1.1765824e+02
   3.3442062e-02   3.3640514e-03   2.6842900e-03   2.7434540e-03   1.1456486e+00   1.1721150e+02
   3.5790156e-02   3.8380260e-03   2.7233242e-03   2.8139954e-03   1.1820710e+00   1.1671116e+02
   3.8047214e-02   4.3277818e-03   2.7589142e-03   2.9155788e-03   1.1874559e+00   1.1615615e+02
   4.0176544e-02   4.8125898e-03   2.7897450e-03   3.0494436e-03   1.1684369e+00   1.1546640e+02
   4.2135172e-02   5.2713090e-03   2.8167570e-03   3.2163010e-03   1.1730090e+00   1.1441553e+02
   4.3867482e-02   5.6842506e-03   2.8434402e-03   3.4160646e-03   1.1732709e+00   1.1316981e+02
   4.5335630e-02   6.0365958e-03   2.8751008e-03   3.6487596e-03   1.1961324e+00   1.1152261e+02
   4.6526216e-02   6.3242424e-03   2.9161136e-03   3.9141250e-03   1.1842885e+00   1.0959600e+02
   4.7412288e-02   6.5528502e-03   2.9690320e-03   4.2102086e-03   1.1628356e+00   1.0779182e+02
   4.7948162e-02   6.7261460e-03   3.0351812e-03   4.5356422e-03   1.1739970e+00   1.0602078e+02
   4.8104964e-02   6.8455314e-03   3.1164902e-03   4.8896490e-03   1.1583746e+00   1.0463855e+02
   4.7905570e-02   6.9166492e-03   3.2146292e-03   5.2709636e-03   1.1552141e+00   1.0346794e+02
   4.7448250e-02   6.9505196e-03   3.3310492e-03   5.6784772e-03   1.1677947e+00   1.0205152e+02
   4.6881906e-02   6.9635210e-03   3.4682200e-03   6.1104100e-03   1.1470942e+00   1.0062497e+02
   4.6347682e-02   6.9711416e-03   3.6273110e-03   6.5660520e-03   1.1487946e+00   9.8956199e+01
   4.5942514e-02   6.9849950e-03   3.8062498e-03   7.0448548e-03   1.1630820e+00   9.7101295e+01
   4.5714518e-02   7.0110560e-03   3.9997366e-03   7.5409458e-03   1.1627166e+00   9.5469638e+01
   4.5679684e-02   7.0485992e-03   4.1999536e-03   8.0435018e-03   1.1676532e+00   9.3627159e+01
   4.5831036e-02   7.0985814e-03   4.3978382e-03   8.5402650e-03   1.1552552e+00   9.1692814e+01
   4.6137512e-02   7.1629472e-03   4.5847746e-03   9.0203234e-03   1.1808329e+00   8.9830440e+01
   4.6560888e-02   7.2401866e-03   4.7504162e-03   9.4720078e-03   1.1849368e+00   8.7371000e+01
   4.7058122e-02   7.3293550e-03   4.8801324e-03   9.8802684e-03   1.1512800e+00   8.4358502e+01
   4.7560800e-02   7.4270456e-03   4.9625530e-03   1.0235664e-02   1.1653044e+00   8.1240772e+01
   4.7993810e-02   7.5245918e-03   4.9950506e-03   1.0534228e-02   1.1712828e+00   7.7957371e+01
   4.8282850e-02   7.6179954e-03   4.9780074e-03   1.0765823e-02   1.1686127e+00   7.4316170e+01
   4.8345570e-02   7.7109156e-03   4.9132162e-03   1.0913614e-02   1.1587516e+00   7.0715754e+01
   4.8124536e-02   7.8065114e-03   4.8072306e-03   1.0962413e-02   1.1697577e+00   6.6435259e+01
   4.7587394e-02   7.9049078e-03   4.6686534e-03   1.0912880e-02   1.1723899e+00   6.1590800e+01
   4.6745670e-02   8.0045462e-03   4.5058368e-03   1.0786017e-02   1.1546335e+00   5.7991211e+01
   4.5683772e-02   8.0989188e-03   4.3290042e-03   1.0606077e-02   1.1935822e+00   5.4183907e+01
   4.4496980e-02   8.1737848e-03   4.1481522e-03   1.0389310e-02   1.1776914e+00   4.9598575e+01
   4.3264292e-02   8.2159662e-03   3.9701664e-03   1.0151398e-02   1.1494881e+00   4.5511399e+01
   4.2053618e-02   8.2199884e-03   3.8000838e-03   9.9096504e-03   1.1721872e+00   4.2291683e+01
   4.0899826e-02   8.1801642e-03   3.6410086e-03   9.6768836e-03   1.1723210e+00   4.0627396e+01
   3.9826100e-02   8.0871538e-03   3.4936700e-03   9.4646956e-03   1.1882359e+00   3.8462002e+01
   3.8861954e-02   7.9316028e-03   3.3580446e-03   9.2889134e-03   1.1742424e+00   3.4819088e+01
   3.8025646e-02   7.7057856e-03   3.2333736e-03   9.1678820e-03   1.1702383e+00   3.1455490e+01
   3.7321488e-02   7.4133126e-03   3.1172430e-03   9.1163404e-03   1.1753739e+00   2.8168939e+01
   3.6739960e-02   7.0739592e-03   3.0081234e-03   9.1466500e-03   1.1347465e+00   2.4405047e+01
   3.6250576e-02   6.7104698e-03   2.9081028e-03   9.2789462e-03   1.1724081e+00   2.0734423e+01
   3.5824258e-02   6.3393584e-03   2.8203884e-03   9.5368994e-03   1.1859796e+00   1.7986243e+01
   3.5454802e-02   5.9710534e-03   2.7462318e-03   9.9372698e-03   1.1644271e+00   1.4777793e+01
   3.5147432e-02   5.6152780e-03   2.6845790e-03   1.0493192e-02   1.1898714e+00   1.1199012e+01
   3.4908050e-02   5.2836282e-03   2.6313034e-03   1.1219035e-02   1.1803654e+00   8.9698780e+00
   3.4729726e-02   4.9832072e-03   2.5804674e-03   1.2125350e-02   1.1930013e+00   6.6754525e+00
   3.4582432e-02   4.7173212e-03   2.5282820e-03   1.3213053e-02   1.1774908e+00   5.1876567e+00
   3.4417744e-02   4.4881994e-03   2.4725914e-03   1.4476423e-02   1.1605439e+00   4.2963666e+00
   3.4187836e-02   4.2955988e-03   2.4101980e-03   1.5902956e-02   1.2025614e+00   3.2312741e+00
   3.3879572e-02   4.1372604e-03   2.3397324e-03   1.7467058e-02   1.1841372e+00   3.0385561e+00
   3.3522108e-02   4.0075006e-03   2.2631616e-03   1.9128987e-02   1.1700772e+00   2.5217577e+00
   3.3159168e-02   3.8996114e-03   2.1834874e-03   2.0838490e-02   1.1715571e+00   2.1662463e+00
   3.2825380e-02   3.8103644e-03   2.1063874e-03   2.2535928e-02   1.1599039e+00   1.9647008e+00
   3.2539752e-02   3.7395054e-03   2.0406608e-03   2.4144924e-02   1.1766609e+00   1.5579366e+00
   3.2292638e-02   3.6884706e-03   1.9948792e-03   2.5567262e-02   1.1766916e+00   1.3707004e+00
   3.2047972e-02   3.6589652e-03   1.9760571e-03   2.6702710e-02   1.1642354e+00   1.1194730e+00
   3.1785644e-02   3.6513934e-03   1.9896015e-03   2.7499938e-02   1.1787108e+00   1.1744109e+00
   3.1513448e-02   3.6659682e-03   2.0405006e-03   2.7983636e-02   1.1919988e+00   1.1791719e+00
   3.1248378e-02   3.7044328e-03   2.1348070e-03   2.8212764e-02   1.1526857e+00   1.1306006e+00
   3.1012494e-02   3.7674716e-03   2.2790020e-03   2.8252946e-02   1.1298110e+00   1.1860090e+00
   3.0830462e-02   3.8542230e-03   2.4791604e-03   2.8185640e-02   1.1731240e+00   1.1383899e+00
   3.0722094e-02   3.9657960e-03   2.7394636e-03   2.8088680e-02   1.1937356e+00   1.1714507e+00
   3.0694830e-02   4.1047312e-03   3.0613846e-03   2.8026876e-02   1.1820102e+00   1.1621370e+00
   3.0768972e-02   4.2735884e-03   3.4462674e-03   2.8053924e-02   1.1711203e+00   1.1687272e+00
   3.0986754e-02   4.4738400e-03   3.8975728e-03   2.8194946e-02   1.1642231e+00   1.1673643e+00
   3.1379122e-02   4.7049974e-03   4.4200496e-03   2.8446432e-02   1.1688916e+00   1.1653685e+00
   3.1958118e-02   4.9649404e-03   5.0192946e-03   2.8782148e-02   1.1605652e+00   1.1820137e+00
   3.2719738e-02   5.2496928e-03   5.7040988e-03   2.9158842e-02   1.1603427e+00   1.1432375e+00
   3.3653138e-02   5.5531182e-03   6.4842816e-03   2.9531490e-02   1.1693016e+00   1.1743757e+00
   3.4749276e-02   5.8661262e-03   7.3660556e-03   2.9851482e-02   1.1581953e+00   1.1626438e+00
   3.5993232e-02   6.1777554e-03   8.3537898e-03   3.0070840e-02   1.1786848e+00   1.1562275e+00
   3.7358366e-02   6.4769034e-03   9.4494236e-03   3.0155194e-02   1.1752984e+00   1.1642460e+00
   3.8801684e-02   6.7540980e-03   1.0651932e-02   3.0079576e-02   1.1507474e+00   1.1342768e+00
   4.0310502e-02   7.0005042e-03   1.1963890e-02   2.9823538e-02   1.1673157e+00   1.1634410e+00
   4.1917456e-02   7.2056860e-03   1.3390801e-02   2.9362226e-02   1.1476048e+00   1.1641146e+00
   4.3655758e-02   7.3668668e-03   1.4934713e-02   2.8673300e-02   1.1607782e+00   1.1708737e+00
   4.5587364e-02   7.4935064e-03   1.6593886e-02   2.7763220e-02   1.1675003e+00   1.1700688e+00
   4.7790588e-02   7.5970430e-03   1.8364309e-02   2.6674972e-02   1.1448061e+00   1.1394143e+00
   5.0308034e-02   7.6869252e-03   2.0236240e-02   2.5472360e-02   1.1578961e+00   1.1528184e+00
   5.3157070e-02   7.7700844e-03   2.2185898e-02   2.4210306e-02   1.1682566e+00   1.1641362e+00
   5.6322314e-02   7.8479100e-03   2.4175374e-02   2.2921548e-02   1.1726290e+00   1.1661831e+00
   5.9757454e-02   7.9195394e-03   2.6153742e-02   2.1625472e-02   1.1463398e+00   1.1590382e+00
   6.3392378e-02   7.9882154e-03   2.8050684e-02   2.0334416e-02   1.1826557e+00   1.1638471e+00
   6.7112960e-02   8.0592686e-03   2.9784902e-02   1.9057697e-02   1.1323190e+00   1.1645410e+00
   7.0768426e-02   8.1332154e-03   3.1265156e-02   1.7799592e-02   1.1420997e+00   1.1595135e+00
   7.4217506e-02   8.2076462e-03   3.2396012e-02   1.6560928e-02   1.1973355e+00   1.1755770e+00
   7.7363152e-02   8.2809584e-03   3.3123318e-02   1.5356601e-02   1.1205530e+00   1.1698527e+00
   8.0119666e-02   8.3475312e-03   3.3441848e-02   1.4212557e-02   1.2074560e+00   1.1553656e+00
   8.2376334e-02   8.3925088e-03   3.3371526e-02   1.3148878e-02   1.1500038e+00   1.1541603e+00
   8.4068776e-02   8.3973230e-03   3.2962238e-02   1.2183392e-02   1.1863673e+00   1.1507016e+00
   8.5231256e-02   8.3554046e-03   3.2278622e-02   1.1330440e-02   1.1190046e+00   1.1605568e+00
   8.5892262e-02   8.2768420e-03   3.1372344e-02   1.0593420e-02   1.0682620e+00   1.1637517e+00
   8.6046514e-02   8.1744492e-03   3.0292764e-02   9.9669512e-03   1.0845371e+00   1.1444434e+00
   8.5722858e-02   8.0564518e-03   2.9099948e-02   9.4373894e-03   8.5195772e-01   1.1537864e+00
   8.4946872e-02   7.9285904e-03   2.7846522e-02   8.9830060e-03   1.1430555e+00   1.1465311e+00
   8.3704262e-02   7.7946976e-03   2.6566460e-02   8.5797764e-03   7.0167730e-01   1.1425500e+00
   8.1963444e-02   7.6594970e-03   2.5282910e-02   8.2068528e-03   6.8918188e+00   1.1574915e+00
   7.9713510e-02   7.5287466e-03   2.4020870e-02   7.8501932e-03   2.5210863e+01   1.1214300e+00
   7.7000916e-02   7.4066760e-03   2.2813896e-02   7.5039970e-03   4.4763124e+01   1.1327555e+00
   7.3918216e-02   7.2976458e-03   2.1687030e-02   7.1668946e-03   6.1068501e+01   1.1641486e+00
   7.0549876e-02   7.2090284e-03   2.0648356e-02   6.8393468e-03   7.4826794e+01   1.1570024e+00
   6.6962850e-02   7.1500124e-03   1.9697848e-02   6.5203292e-03   8.4769107e+01   1.1786436e+00
   6.3222430e-02   7.1300660e-03   1.8829557e-02   6.2069976e-03   9.3549800e+01   1.1639393e+00
   5.9353284e-02   7.1586922e-03   1.8040101e-02   5.8996272e-03   1.0153292e+02   1.1292173e+00
   5.5348862e-02   7.2405632e-03   1.7330308e-02   5.6002614e-03   1.0818244e+02   1.1371763e+00
   5.1210256e-02   7.3751490e-03   1.6697626e-02   5.3102828e-03   1.1341471e+02   1.1479684e+00
   4.6959296e-02   7.5636674e-03   1.6136422e-02   5.0308692e-03   1.1659406e+02   1.1591274e+00
   4.2669882e-02   7.8085658e-03   1.5635494e-02   4.7652476e-03   1.1845280e+02   1.1543657e+00
   3.8453428e-02   8.1066402e-03   1.5182874e-02   4.5174932e-03   1.1948451e+02   1.1450610e+00
   3.4417008e-02   8.4486878e-03   1.4782606e-02   4.2882092e-03   1.1998389e+02   1.1600511e+00
   3.0644838e-02   8.8253496e-03   1.4450335e-02   4.0747916e-03   1.2014304e+02   1.1478559e+00
   2.7191390e-02   9.2271686e-03   1.4192537e-02   3.8729198e-03   1.1992501e+02   1.1597233e+00
   2.4085428e-02   9.6435706e-03   1.4004968e-02   3.6780962e-03   1.1969386e+02   1.1771478e+00
   2.1332346e-02   1.0061476e-02   1.3878995e-02   3.4842670e-03   1.1958094e+02   1.1335004e+00
   1.8925643e-02   1.0457510e-02   1.3798871e-02   3.2861958e-03   1.1933757e+02   1.1372830e+00
   1.6858558e-02   1.0804435e-02   1.3747241e-02   3.0868798e-03   1.1903566e+02   1.1514043e+00
   1.5118366e-02   1.1081871e-02   1.3711045e-02   2.8951068e-03   1.1892623e+02   1.1394753e+00
   1.3685935e-02   1.1276561e-02   1.3674921e-02   2.7207998e-03   1.1891662e+02   1.1619806e+00
   1.2541154e-02   1.1391951e-02   1.3626951e-02   2.5758898e-03   1.1866105e+02   1.1580620e+00
   1.1659097e-02   1.1447735e-02   1.3559157e-02   2.4745048e-03   1.1806447e+02   1.1625581e+00
   1.1009491e-02   1.1464715e-02   1.3458727e-02   2.4326100e-03   1.1757062e+02   1.1770424e+00
   1.0563210e-02   1.1464768e-02   1.3323167e-02   2.4696276e-03   1.1694773e+02   1.1595202e+00
   1.0290339e-02   1.1467901e-02   1.3161670e-02   2.6087086e-03   1.1594666e+02   1.1566257e+00
   1.0158685e-02   1.1486637e-02   1.2978643e-02   2.8734576e-03   1.1500465e+02   1.1587484e+00
   1.0137967e-02   1.1539300e-02   1.2771548e-02   3.2865094e-03   1.1380119e+02   1.1642581e+00
   1.0201745e-02   1.1649042e-02   1.2536528e-02   3.8686390e-03   1.1234773e+02   1.1632554e+00
   1.0325675e-02   1.1829509e-02   1.2268083e-02   4.6376458e-03   1.1081545e+02   1.1618771e+00
   1.0485892e-02   1.2084556e-02   1.1957850e-02   5.6096938e-03   1.0910115e+02   1.1580913e+00
   1.0661673e-02   1.2413510e-02   1.1609184e-02   6.7988778e-03   1.0744012e+02   1.1577490e+00
   1.0834839e-02   1.2817682e-02   1.1235008e-02   8.2170122e-03   1.0577906e+02   1.1621314e+00
   1.0994702e-02   1.3303862e-02   1.0844425e-02   9.8741136e-03   1.0422662e+02   1.1421854e+00
   1.1139638e-02   1.3883680e-02   1.0447551e-02   1.1774617e-02   1.0270947e+02   1.1706223e+00
   1.1265899e-02   1.4571462e-02   1.0056201e-02   1.3914729e-02   1.0096986e+02   1.1703065e+00
   1.1372382e-02   1.5383420e-02   9.6829880e-03   1.6279701e-02   9.9054948e+01   1.1508062e+00
   1.1467150e-02   1.6333424e-02   9.3431092e-03   1.8842690e-02   9.6973451e+01   1.1737883e+00
   1.1557157e-02   1.7424620e-02   9.0495318e-03   2.1566096e-02   9.4588843e+01   1.1432693e+00
   1.1643346e-02   1.8650679e-02   8.8091626e-03   2.4397812e-02   9.1817493e+01   1.1480357e+00
   1.1722275e-02   1.9991432e-02   8.6271188e-03   2.7282152e-02   8.8601702e+01   1.1652346e+00
   1.1788930e-02   2.1404934e-02   8.5093856e-03   3.0168176e-02   8.4617781e+01   1.1755556e+00
   1.1840057e-02   2.2836510e-02   8.4576438e-03   3.2996154e-02   8.0045995e+01   1.1733983e+00
   1.1869654e-02   2.4227394e-02   8.4660754e-03   3.5698602e-02   7.5851449e+01   1.1399347e+00
   1.1869935e-02   2.5527326e-02   8.5228414e-03   3.8203222e-02   7.2437580e+01   1.1590532e+00
   1.1839676e-02   2.6699966e-02   8.6094140e-03   4.0413032e-02   6.9053546e+01   1.1341511e+00
   1.1779439e-02   2.7704192e-02   8.7001210e-03   4.2209348e-02   6.5385725e+01   1.1356044e+00
   1.1687963e-02   2.8501004e-02   8.7687046e-03   4.3487240e-02   6.1594767e+01   1.1603353e+00
   1.1569990e-02   2.9080610e-02   8.7893288e-03   4.4156678e-02   5.7425752e+01   1.1401792e+00
   1.1439929e-02   2.9466660e-02   8.7419938e-03   4.4167490e-02   5.3935758e+01   1.1592613e+00
   1.1315729e-02   2.9696088e-02   8.6237936e-03   4.3555428e-02   5.0960280e+01   1.1563994e+00
   1.1209101e-02   2.9801310e-02   8.4406898e-03   4.2405120e-02   4.7320827e+01   1.1500395e+00
   1.1128116e-02   2.9806716e-02   8.2026708e-03   4.0834570e-02   4.3950499e+01   1.1523777e+00
   1.1080862e-02   2.9724970e-02   7.9273736e-03   3.8989640e-02   4.0112550e+01   1.1726049e+00
   1.1071378e-02   2.9570154e-02   7.6346380e-03   3.6995388e-02   3.6207410e+01   1.1784127e+00
   1.1104522e-02   2.9371700e-02   7.3397616e-03   3.4967972e-02   3.2245627e+01   1.1608069e+00
   1.1188905e-02   2.9183030e-02   7.0512354e-03   3.3029476e-02   2.7561983e+01   1.1844807e+00
   1.1332921e-02   2.9078340e-02   6.7775700e-03   3.1277432e-02   2.3657817e+01   1.1416109e+00
   1.1543635e-02   2.9118228e-02   6.5295566e-03   2.9769062e-02   1.8982539e+01   1.1290947e+00
   1.1825861e-02   2.9336204e-02   6.3126390e-03   2.8527988e-02   1.4703765e+01   1.1769046e+00
   1.2181134e-02   2.9738956e-02   6.1267230e-03   2.7558264e-02   1.2194199e+01   1.1606144e+00
   1.2606374e-02   3.0305334e-02   5.9709276e-03   2.6844750e-02   9.6857306e+00   1.1487787e+00
   1.3094649e-02   3.1003884e-02   5.8454170e-03   2.6342232e-02   7.5031006e+00   1.1526859e+00
   1.3636258e-02   3.1789808e-02   5.7504384e-03   2.5981020e-02   6.0100089e+00   1.1633193e+00
   1.4216018e-02   3.2604258e-02   5.6841262e-03   2.5677634e-02   4.9528696e+00   1.1599436e+00
   1.4813046e-02   3.3416588e-02   5.6448182e-03   2.5333470e-02   4.2101323e+00   1.1481885e+00
   1.5405481e-02   3.4259008e-02   5.6328664e-03   2.4860722e-02   3.9280875e+00   1.1577520e+00
   1.5978763e-02   3.5208378e-02   5.6468272e-03   2.4207668e-02   3.6946833e+00   1.1629503e+00
   1.6533234e-02   3.6338314e-02   5.6806824e-03   2.3348192e-02   3.3303440e+00   1.1499081e+00
   1.7083234e-02   3.7702460e-02   5.7246704e-03   2.2279520e-02   3.1257590e+00   1.1392952e+00
   1.7644827e-02   3.9333328e-02   5.7702728e-03   2.1020124e-02   2.8204104e+00   1.1625040e+00
   1.8223849e-02   4.1227926e-02   5.8124636e-03   1.9607643e-02   2.6336578e+00   1.1627056e+00
   1.8816773e-02   4.3348056e-02   5.8452846e-03   1.8095500e-02   2.5993017e+00   1.1477835e+00
   1.9417332e-02   4.5630200e-02   5.8628294e-03   1.6535626e-02   2.0546228e+00   1.1401480e+00
   2.0017904e-02   4.7993180e-02   5.8624052e-03   1.4971434e-02   1.4795564e+00   1.1336339e+00
   2.0606644e-02   5.0343670e-02   5.8417294e-03   1.3439787e-02   1.3551486e+00   1.1503613e+00
   2.1164098e-02   5.2591914e-02   5.7967498e-03   1.1974202e-02   1.1987132e+00   1.1557168e+00
   2.1653502e-02   5.4668190e-02   5.7234876e-03   1.0602127e-02   1.1361747e+00   1.1670952e+00
   2.2032448e-02   5.6530658e-02   5.6221486e-03   9.3428216e-03   1.1525226e+00   1.1536668e+00
   2.2291780e-02   5.8152304e-02   5.4957736e-03   8.2091488e-03   1.1546592e+00   1.1493313e+00
   2.2451002e-02   5.9489070e-02   5.3468374e-03   7.2048810e-03   1.1911110e+00   1.1781289e+00
   2.2529464e-02   6.0523712e-02   5.1822592e-03   6.3278104e-03   1.1476156e+00   1.1496297e+00
   2.2545480e-02   6.1316646e-02   5.0138132e-03   5.5726326e-03   1.1631725e+00   1.1398495e+00
   2.2514480e-02   6.1956514e-02   4.8514686e-03   4.9293678e-03   1.1738359e+00   1.1524345e+00
   2.2440840e-02   6.2507092e-02   4.7034152e-03   4.3859142e-03   1.1669303e+00   1.1477888e+00
   2.2313622e-02   6.2978502e-02   4.5776950e-03   3.9307718e-03   1.1629322e+00   1.1647075e+00
   2.2108342e-02   6.3318818e-02   4.4804766e-03   3.5529110e-03   1.1712544e+00   1.1570857e+00
   2.1790224e-02   6.3436522e-02   4.4142428e-03   3.2430326e-03   1.2051433e+00   1.1298214e+00
   2.1336312e-02   6.3208396e-02   4.3758932e-03   2.9944582e-03   1.2201995e+00   1.1535518e+00
   2.0765866e-02   6.2499302e-02   4.3571720e-03   2.8000914e-03   1.2665229e+00   1.1522697e+00
   2.0119886e-02   6.1233380e-02   4.3469076e-03   2.6519706e-03   1.2223821e+00   1.1101350e+00
   1.9425515e-02   5.9443702e-02   4.3322356e-03   2.5431684e-03   1.2360753e+00   1.1582868e+00
   1.8694496e-02   5.7232790e-02   4.3038042e-03   2.4669312e-03   1.2413897e+00   1.1444292e+00
   1.7935006e-02   5.4715702e-02   4.2580286e-03   2.4162242e-03   1.2782318e+00   1.1309971e+00
   1.7161591e-02   5.2004366e-02   4.1916540e-03   2.3843770e-03   1.6573260e+00   1.1625551e+00
   1.6395602e-02   4.9210884e-02   4.1044652e-03   2.3655254e-03   1.8034622e+00   1.1462437e+00
   1.5654485e-02   4.6444564e-02   4.0027672e-03   2.3543078e-03   1.7435920e+00   1.1710826e+00
   1.4942906e-02   4.3789700e-02   3.8927734e-03   2.3452912e-03   2.0231759e+00   1.1102527e+00
   1.4254414e-02   4.1297704e-02   3.7784282e-03   2.3347428e-03   2.3046574e+00   1.1893487e+00
   1.3578318e-02   3.8991490e-02   3.6646018e-03   2.3213546e-03   2.3967753e+00   1.1571626e+00
   1.2906856e-02   3.6861412e-02   3.5578748e-03   2.3048492e-03   2.5081332e+00   1.1263137e+00
   1.2241991e-02   3.4860262e-02   3.4647834e-03   2.2860730e-03   2.5864640e+00   1.2198875e+00
   1.1601584e-02   3.2914904e-02   3.3896694e-03   2.2665194e-03   2.5779337e+00   1.0876216e+00
   1.1013316e-02   3.0967878e-02   3.3352396e-03   2.2478878e-03   2.5555780e+00   1.2497307e+00
   1.0502578e-02   2.8986746e-02   3.3030372e-03   2.2324314e-03   2.6655554e+00   1.0531770e+00
   1.0090617e-02   2.6955930e-02   3.2940564e-03   2.2220298e-03   2.8976408e+00   1.1430621e+00
   9.7966590e-03   2.4884548e-02   3.3082080e-03   2.2175310e-03   2.8474182e+00   1.0887115e+00
   9.6424522e-03   2.2779902e-02   3.3423154e-03   2.2184542e-03   2.8456981e+00   8.7939562e-01
   9.6517098e-03   2.0644060e-02   3.3920688e-03   2.2224328e-03   2.9191669e+00   1.2616271e+00
   9.8463890e-03   1.8505866e-02   3.4519908e-03   2.2262964e-03   2.5117510e+00   3.5601294e-01
   1.0246455e-02   1.6416211e-02   3.5162306e-03   2.2284456e-03   2.2743775e+00   5.7764996e+00
   1.0867918e-02   1.4427930e-02   3.5816250e-03   2.2289350e-03   2.1445036e+00   1.8669150e+01
   1.1725225e-02   1.2583388e-02   3.6453082e-03   2.2280298e-03   1.7445775e+00   3.2361018e+01
   1.2831972e-02   1.0909665e-02   3.7064870e-03   2.2256918e-03   1.4052441e+00   4.8756572e+01
   1.4194425e-02   9.4234230e-03   3.7679162e-03   2.2205210e-03   1.1774439e+00   6.3909467e+01
   1.5808020e-02   8.1325138e-03   3.8313778e-03   2.2099848e-03   1.1705676e+00   7.6045111e+01
   1.7663016e-02   7.0366196e-03   3.9000718e-03   2.1920820e-03   1.1696189e+00   8.7220465e+01
   1.9747317e-02   6.1298914e-03   3.9807784e-03   2.1657702e-03   1.1420389e+00   9.6162553e+01
   2.2037760e-02   5.4028136e-03   4.0806572e-03   2.1319888e-03   1.1574134e+00   1.0350551e+02
   2.4491924e-02   4.8428168e-03   4.2047144e-03   2.0930740e-03   1.1412629e+00   1.0879865e+02
   2.7049342e-02   4.4331952e-03   4.3541252e-03   2.0510724e-03   1.1656679e+00   1.1253431e+02
   2.9633294e-02   4.1528074e-03   4.5299302e-03   2.0092862e-03   1.1501440e+00   1.1522165e+02
   3.2145236e-02   3.9758972e-03   4.7348296e-03   1.9720527e-03   1.1511697e+00   1.1667017e+02
   3.4477556e-02   3.8737796e-03   4.9705572e-03   1.9422319e-03   1.1449255e+00   1.1739131e+02
   3.6533676e-02   3.8197596e-03   5.2377074e-03   1.9220654e-03   1.1258679e+00   1.1747392e+02
   3.8256588e-02   3.7940482e-03   5.5354198e-03   1.9150081e-03   1.1604495e+00   1.1739285e+02
   3.9664580e-02   3.7845290e-03   5.8618904e-03   1.9246558e-03   1.1589561e+00   1.1702179e+02
   4.0813064e-02   3.7839214e-03   6.2138014e-03   1.9532648e-03   1.1656306e+00   1.1666839e+02
   4.1742124e-02   3.7901712e-03   6.5863408e-03   2.0025614e-03   1.1691721e+00   1.1637827e+02
   4.2466058e-02   3.8042110e-03   6.9754538e-03   2.0739800e-03   1.1578560e+00   1.1585647e+02
   4.2967694e-02   3.8254938e-03   7.3755034e-03   2.1680592e-03   1.1802314e+00   1.1552471e+02
   4.3245588e-02   3.8547970e-03   7.7753102e-03   2.2851968e-03   1.1712080e+00   1.1500146e+02
   4.3336342e-02   3.8938812e-03   8.1579792e-03   2.4263720e-03   1.1701918e+00   1.1433014e+02
   4.3272562e-02   3.9415074e-03   8.5028828e-03   2.5945788e-03   1.1884454e+00   1.1364781e+02
   4.3087770e-02   3.9947720e-03   8.7832456e-03   2.7951796e-03   1.1634404e+00   1.1270610e+02
   4.2827362e-02   4.0501210e-03   8.9674486e-03   3.0337672e-03   1.1642923e+00   1.1144310e+02
   4.2547282e-02   4.1043080e-03   9.0291364e-03   3.3145552e-03   1.1793950e+00   1.0990519e+02
   4.2324096e-02   4.1571282e-03   8.9513442e-03   3.6398036e-03   1.1634185e+00   1.0846862e+02
   4.2235038e-02   4.2113362e-03   8.7331860e-03   4.0104474e-03   1.1597746e+00   1.0708996e+02
   4.2335290e-02   4.2699378e-03   8.3948804e-03   4.4263588e-03   1.1839568e+00   1.0566783e+02
   4.2646734e-02   4.3331704e-03   7.9682884e-03   4.8854932e-03   1.1977860e+00   1.0407946e+02
   4.3158424e-02   4.3991514e-03   7.4874586e-03   5.3829888e-03   1.1782037e+00   1.0209293e+02
   4.3841656e-02   4.4658806e-03   6.9813832e-03   5.9114280e-03   1.1742194e+00   1.0015699e+02
   4.4666526e-02   4.5313888e-03   6.4711748e-03   6.4618850e-03   1.1782589e+00   9.8138103e+01
   4.5604132e-02   4.5953874e-03   5.9716800e-03   7.0237234e-03   1.1712171e+00   9.5493263e+01
   4.6614338e-02   4.6571748e-03   5.4924534e-03   7.5857862e-03   1.1725587e+00   9.3240931e+01
   4.7644968e-02   4.7139366e-03   5.0394478e-03   8.1352556e-03   1.1902572e+00   9.0981471e+01
   4.8623948e-02   4.7638248e-03   4.6141374e-03   8.6570978e-03   1.1906462e+00   8.7892568e+01
   4.9486776e-02   4.8088802e-03   4.2150856e-03   9.1404932e-03   1.1613831e+00   8.4796750e+01
   5.0229800e-02   4.8568362e-03   3.8420960e-03   9.5769960e-03   1.1814564e+00   8.1075285e+01
   5.0879052e-02   4.9155128e-03   3.4958396e-03   9.9530794e-03   1.2070368e+00   7.7208539e+01
   5.1439376e-02   4.9877778e-03   3.1785170e-03   1.0250572e-02   1.1694705e+00   7.3430626e+01
   5.1884594e-02   5.0754484e-03   2.8946358e-03   1.0453424e-02   1.1486907e+00   6.9160226e+01
   5.2166220e-02   5.1822414e-03   2.6480068e-03   1.0555689e-02   1.1572517e+00   6.4994648e+01
   5.2242350e-02   5.3100682e-03   2.4403412e-03   1.0561184e-02   1.1697112e+00   6.0722558e+01
   5.2073234e-02   5.4550314e-03   2.2716582e-03   1.0483223e-02   1.1757623e+00   5.6686777e+01
   5.1611580e-02   5.6078178e-03   2.1400032e-03   1.0343363e-02   1.1677592e+00   5.2124749e+01
   5.0841382e-02   5.7533778e-03   2.0413682e-03   1.0163613e-02   1.1713407e+00   4.7508172e+01
   4.9790980e-02   5.8799448e-03   1.9716886e-03   9.9645444e-03   1.1572840e+00   4.3961002e+01
   4.8512024e-02   5.9905126e-03   1.9272096e-03   9.7639762e-03   1.1670942e+00   4.0346586e+01
   4.7066502e-02   6.0946498e-03   1.9034563e-03   9.5739916e-03   1.1861111e+00   3.7478401e+01
   4.5510734e-02   6.1998256e-03   1.8966884e-03   9.3999090e-03   1.1515102e+00   3.4827657e+01
   4.3905754e-02   6.3099678e-03   1.9033270e-03   9.2405708e-03   1.1611983e+00   3.1252442e+01
   4.2320584e-02   6.4244686e-03   1.9189262e-03   9.0913474e-03   1.1827692e+00   2.7520934e+01
   4.0813262e-02   6.5404316e-03   1.9385939e-03   8.9512898e-03   1.1783104e+00   2.3525665e+01
   3.9438598e-02   6.6526738e-03   1.9575910e-03   8.8266380e-03   1.1745592e+00   2.0540431e+01
   3.8237442e-02   6.7554998e-03   1.9731501e-03   8.7242862e-03   1.1413070e+00   1.7690270e+01
   3.7222220e-02   6.8428300e-03   1.9844924e-03   8.6506000e-03   1.1601322e+00   1.3690729e+01
   3.6378812e-02   6.9049898e-03   1.9917891e-03   8.6166666e-03   1.1807523e+00   1.0256210e+01
   3.5659590e-02   6.9296706e-03   1.9957976e-03   8.6372706e-03   1.1607318e+00   6.9485943e+00
   3.5016810e-02   6.9048730e-03   1.9978996e-03   8.7236310e-03   1.1621718e+00   4.6187598e+00
   3.4428036e-02   6.8242302e-03   2.0001256e-03   8.8836560e-03   1.1516468e+00   3.8482643e+00
   3.3879464e-02   6.6895268e-03   2.0036584e-03   9.1262644e-03   1.1755754e+00   3.0200535e+00
   3.3376096e-02   6.5068202e-03   2.0083042e-03   9.4556476e-03   1.1897011e+00   2.3625095e+00
   3.2937668e-02   6.2840542e-03   2.0138688e-03   9.8695042e-03   1.1649823e+00   1.8927525e+00
   3.2578116e-02   6.0308610e-03   2.0211180e-03   1.0359696e-02   1.1824514e+00   1.3411543e+00
   3.2312692e-02   5.7582004e-03   2.0319294e-03   1.0911221e-02   1.1914308e+00   1.1458552e+00
   3.2149886e-02   5.4782846e-03   2.0492780e-03   1.1506122e-02   1.1812172e+00   1.1582768e+00
   3.2072108e-02   5.2026098e-03   2.0762558e-03   1.2127659e-02   1.1683819e+00   1.1591040e+00
   3.2044548e-02   4.9390004e-03   2.1151786e-03   1.2760055e-02   1.1702137e+00   1.1638555e+00
   3.2046906e-02   4.6936694e-03   2.1687794e-03   1.3383917e-02   1.1902665e+00   1.1516487e+00
   3.2082366e-02   4.4752358e-03   2.2407062e-03   1.3989761e-02   1.1716608e+00   1.1649418e+00
   3.2154860e-02   4.2945326e-03   2.3346110e-03   1.4589534e-02   1.1592218e+00   1.1665726e+00
   3.2258250e-02   4.1622724e-03   2.4531654e-03   1.5201947e-02   1.1598258e+00   1.1565044e+00
   3.2374512e-02   4.0865616e-03   2.5976724e-03   1.5840031e-02   1.1690331e+00   1.1862939e+00
   3.2474540e-02   4.0719402e-03   2.7687908e-03   1.6506704e-02   1.1901312e+00   1.1646017e+00
   3.2533782e-02   4.1186430e-03   2.9667970e-03   1.7198716e-02   1.1810728e+00   1.1355029e+00
   3.2544896e-02   4.2236396e-03   3.1911642e-03   1.7909841e-02   1.1870170e+00   1.1673271e+00
   3.2531668e-02   4.3819262e-03   3.4398524e-03   1.8623950e-02   1.1745343e+00   1.1660799e+00
   3.2558130e-02   4.5837476e-03   3.7082438e-03   1.9311565e-02   1.1539538e+00   1.1695395e+00
   3.2696900e-02   4.8165846e-03   3.9891388e-03   1.9951092e-02   1.1695803e+00   1.1710419e+00
   3.2996064e-02   5.0696912e-03   4.2736542e-03   2.0543530e-02   1.1828670e+00   1.1378086e+00
   3.3478594e-02   5.3324736e-03   4.5526742e-03   2.1083436e-02   1.1909871e+00   1.1469861e+00
   3.4145966e-02   5.5907954e-03   4.8212024e-03   2.1561050e-02   1.1756666e+00   1.1679103e+00
   3.4998620e-02   5.8292598e-03   5.0788772e-03   2.1989690e-02   1.1679226e+00   1.1597605e+00
   3.6050036e-02   6.0361536e-03   5.3258902e-03   2.2393670e-02   1.1691112e+00   1.1675980e+00
   3.7302812e-02   6.1996658e-03   5.5618134e-03   2.2789022e-02   1.1505768e+00   1.1788678e+00
   3.8745412e-02   6.3085134e-03   5.7849908e-03   2.3175048e-02   1.1491260e+00   1.1718940e+00
   4.0368838e-02   6.3637068e-03   5.9921036e-03   2.3537396e-02   1.1607546e+00   1.1563488e+00
   4.2159542e-02   6.3814184e-03   6.1763518e-03   2.3859706e-02   1.1507233e+00   1.1366542e+00
   4.4095808e-02   6.3819852e-03   6.3311262e-03   2.4129924e-02   1.1693260e+00   1.1473283e+00
   4.6167368e-02   6.3813234e-03   6.4583364e-03   2.4329152e-02   1.1543178e+00   1.1491819e+00
   4.8361686e-02   6.3917356e-03   6.5640858e-03   2.4420992e-02   1.1385798e+00   1.1455764e+00
   5.0644680e-02   6.4249542e-03   6.6519182e-03   2.4358644e-02   1.1819907e+00   1.1801720e+00
   5.3015064e-02   6.4949406e-03   6.7223820e-03   2.4102648e-02   1.1400760e+00   1.1779376e+00
   5.5519914e-02   6.6169270e-03   6.7714766e-03   2.3637148e-02   1.1645197e+00   1.1541258e+00
   5.8199098e-02   6.8023446e-03   6.7950354e-03   2.2958976e-02   1.1482307e+00   1.1583982e+00
   6.1062846e-02   7.0564540e-03   6.7916010e-03   2.2080386e-02   1.1505310e+00   1.1357201e+00
   6.4095424e-02   7.3819582e-03   6.7633014e-03   2.1039784e-02   1.1640528e+00   1.1332561e+00
   6.7265550e-02   7.7811960e-03   6.7236232e-03   1.9879511e-02   1.1074152e+00   1.1643847e+00
   7.0524978e-02   8.2514692e-03   6.6912930e-03   1.8640020e-02   1.2499033e+00   1.1490568e+00
   7.3812656e-02   8.7809556e-03   6.6831122e-03   1.7362442e-02   1.1070150e+00   1.1322268e+00
   7.7068236e-02   9.3491552e-03   6.7194646e-03   1.6075510e-02   1.1946950e+00   1.1259411e+00
   8.0219600e-02   9.9306732e-03   6.8221058e-03   1.4794412e-02   1.1184718e+00   1.1379519e+00
   8.3190208e-02   1.0495383e-02   7.0091948e-03   1.3533259e-02   1.0200919e+00   1.1583003e+00
   8.5894570e-02   1.1011922e-02   7.2911202e-03   1.2310527e-02   1.1734520e+00   1.1472236e+00
   8.8253180e-02   1.1455696e-02   7.6718584e-03   1.1146909e-02   7.4981221e-01   1.1403273e+00
   9.0255474e-02   1.1805972e-02   8.1572776e-03   1.0062387e-02   1.2390512e+00   1.1315099e+00
   9.1916480e-02   1.2050629e-02   8.7537868e-03   9.0678520e-03   5.9648562e-01   1.1324809e+00
   9.3202072e-02   1.2196302e-02   9.4629950e-03   8.1627610e-03   6.4899190e+00   1.1557505e+00
   9.4041208e-02   1.2262357e-02   1.0282316e-02   7.3409642e-03   2.5361030e+01   1.1616651e+00
   9.4373108e-02   1.2270935e-02   1.1205161e-02   6.5967440e-03   4.4720722e+01   1.1460185e+00
   9.4147802e-02   1.2237275e-02   1.2221716e-02   5.9272116e-03   6.1005317e+01   1.1511368e+00
   9.3272876e-02   1.2164309e-02   1.3322230e-02   5.3296122e-03   7.4079518e+01   1.1584767e+00
   9.1610012e-02   1.2048926e-02   1.4493129e-02   4.7999272e-03   8.2935927e+01   1.1345269e+00
   8.8975718e-02   1.1887341e-02   1.5710051e-02   4.3324024e-03   9.1502629e+01   1.1230236e+00
   8.5215682e-02   1.1673365e-02   1.6936263e-02   3.9220674e-03   9.9133106e+01   1.1343733e+00
   8.0379964e-02   1.1401904e-02   1.8134921e-02   3.5657136e-03   1.0613207e+02   1.1429767e+00
   7.4722644e-02   1.1080746e-02   1.9278603e-02   3.2577526e-03   1.1177632e+02   1.1377960e+00
   6.8561490e-02   1.0729969e-02   2.0332642e-02   2.9907374e-03   1.1577758e+02   1.1388068e+00
   6.2193232e-02   1.0368050e-02   2.1253106e-02   2.7586556e-03   1.1867551e+02   1.1519662e+00
   5.5863910e-02   1.0009519e-02   2.2002992e-02   2.5570396e-03   1.1999114e+02   1.1593783e+00
   4.9768462e-02   9.6662482e-03   2.2552914e-02   2.3821922e-03   1.2095727e+02   1.1649026e+00
   4.4053150e-02   9.3432526e-03   2.2871494e-02   2.2331054e-03   1.2148768e+02   1.1485876e+00
   3.8816084e-02   9.0439888e-03   2.2929542e-02   2.1107118e-03   1.2167059e+02   1.1316899e+00
   3.4111314e-02   8.7748030e-03   2.2729524e-02   2.0163812e-03   1.2172521e+02   1.1381900e+00
   2.9960636e-02   8.5392512e-03   2.2298314e-02   1.9542672e-03   1.2165314e+02   1.1601903e+00
   2.6368672e-02   8.3367148e-03   2.1655016e-02   1.9302484e-03   1.2177485e+02   1.1808459e+00
   2.3329636e-02   8.1682860e-03   2.0827010e-02   1.9520569e-03   1.2170532e+02   1.1555755e+00
   2.0833156e-02   8.0365154e-03   1.9862021e-02   2.0298546e-03   1.2168951e+02   1.1601488e+00
   1.8868523e-02   7.9379742e-03   1.8809128e-02   2.1740128e-03   1.2176567e+02   1.1829129e+00
   1.7427575e-02   7.8651900e-03   1.7708743e-02   2.3954364e-03   1.2162725e+02   1.1550915e+00
   1.6502270e-02   7.8178574e-03   1.6592782e-02   2.7057966e-03   1.2133486e+02   1.1533496e+00
   1.6077398e-02   7.8049594e-03   1.5490415e-02   3.1178750e-03   1.2097514e+02   1.1494004e+00
   1.6126812e-02   7.8345850e-03   1.4427819e-02   3.6443164e-03   1.2055172e+02   1.1367870e+00
   1.6610519e-02   7.9081928e-03   1.3418731e-02   4.2950434e-03   1.2007000e+02   1.1468326e+00
   1.7474895e-02   8.0217012e-03   1.2464046e-02   5.0801472e-03   1.1942368e+02   1.1494191e+00
   1.8653831e-02   8.1666406e-03   1.1562002e-02   6.0141832e-03   1.1848450e+02   1.1606953e+00
   2.0067140e-02   8.3383922e-03   1.0714888e-02   7.1124224e-03   1.1769177e+02   1.1640220e+00
   2.1621504e-02   8.5425890e-03   9.9256366e-03   8.3857646e-03   1.1692863e+02   1.1776953e+00
   2.3213112e-02   8.7855804e-03   9.1943350e-03   9.8426122e-03   1.1593096e+02   1.1865103e+00
   2.4730476e-02   9.0675698e-03   8.5253270e-03   1.1489220e-02   1.1497888e+02   1.1594323e+00
   2.6068414e-02   9.3875432e-03   7.9301980e-03   1.3327740e-02   1.1375829e+02   1.1536918e+00
   2.7160512e-02   9.7424622e-03   7.4170752e-03   1.5352318e-02   1.1224222e+02   1.1533211e+00
   2.7987860e-02   1.0125104e-02   6.9876352e-03   1.7547349e-02   1.1087552e+02   1.1558601e+00
   2.8542666e-02   1.0523371e-02   6.6429500e-03   1.9894083e-02   1.0950222e+02   1.1534108e+00
   2.8814966e-02   1.0918508e-02   6.3815916e-03   2.2365480e-02   1.0760953e+02   1.1419023e+00
   2.8807390e-02   1.1290121e-02   6.1952838e-03   2.4914932e-02   1.0570678e+02   1.1692610e+00
   2.8535998e-02   1.1616782e-02   6.0721450e-03   2.7473182e-02   1.0406319e+02   1.1684117e+00
   2.8033202e-02   1.1877943e-02   6.0040782e-03   2.9948432e-02   1.0193402e+02   1.1562938e+00
   2.7326290e-02   1.2059250e-02   5.9862886e-03   3.2247232e-02   9.9933186e+01   1.1632196e+00
   2.6417452e-02   1.2158325e-02   6.0124744e-03   3.4305206e-02   9.7702583e+01   1.1544341e+00
   2.5312658e-02   1.2193145e-02   6.0757684e-03   3.6098124e-02   9.4719739e+01   1.1613477e+00
   2.4042530e-02   1.2185503e-02   6.1690042e-03   3.7620992e-02   9.1814328e+01   1.1669912e+00
   2.2661818e-02   1.2148218e-02   6.2825112e-03   3.8856272e-02   8.8768300e+01   1.1744668e+00
   2.1234002e-02   1.2091234e-02   6.4019848e-03   3.9762400e-02   8.5341101e+01   1.1778515e+00
   1.9810431e-02   1.2017530e-02   6.5081178e-03   4.0283092e-02   8.1700400e+01   1.1705075e+00
   1.8427020e-02   1.1925179e-02   6.5836202e-03   4.0376882e-02   7.8011557e+01   1.1628972e+00
   1.7110139e-02   1.1811051e-02   6.6188276e-03   4.0011438e-02   7.2963880e+01   1.1535519e+00
   1.5882840e-02   1.1674585e-02   6.6095310e-03   3.9165862e-02   6.8098843e+01   1.1596306e+00
   1.4759600e-02   1.1518128e-02   6.5555904e-03   3.7893722e-02   6.5544310e+01   1.1558418e+00
   1.3746844e-02   1.1341130e-02   6.4603588e-03   3.6317666e-02   6.2461454e+01   1.1504362e+00
   1.2850403e-02   1.1147650e-02   6.3278534e-03   3.4588496e-02   5.8943954e+01   1.1535733e+00
   1.2072938e-02   1.0946433e-02   6.1634898e-03   3.2866522e-02   5.5414865e+01   1.1635903e+00
   1.1410885e-02   1.0747769e-02   5.9780410e-03   3.1285954e-02   5.1870801e+01   1.1774242e+00
   1.0854398e-02   1.0565455e-02   5.7844970e-03   2.9945716e-02   4.9237003e+01   1.1649423e+00
   1.0391660e-02   1.0415333e-02   5.5924024e-03   2.8912642e-02   4.6404013e+01   1.1633028e+00
   1.0011737e-02   1.0315718e-02   5.4102264e-03   2.8222594e-02   4.3228243e+01   1.1715180e+00
   9.7096708e-03   1.0284014e-02   5.2493472e-03   2.7884100e-02   3.9514499e+01   1.1610646e+00
   9.4869034e-03   1.0343711e-02   5.1206214e-03   2.7875182e-02   3.6843674e+01   1.1616558e+00
   9.3447630e-03   1.0526106e-02   5.0297610e-03   2.8145746e-02   3.3511488e+01   1.1673601e+00
   9.2877584e-03   1.0859739e-02   4.9787668e-03   2.8616264e-02   2.8540133e+01   1.1730942e+00
   9.3213726e-03   1.1373601e-02   4.9678420e-03   2.9174598e-02   2.4927474e+01   1.1559543e+00
   9.4466642e-03   1.2097442e-02   4.9961458e-03   2.9676634e-02   2.0810472e+01   1.1331561e+00
   9.6607508e-03   1.3054682e-02   5.0616168e-03   2.9954312e-02   1.6741368e+01   1.1670675e+00
   9.9570826e-03   1.4260261e-02   5.1603950e-03   2.9856826e-02   1.3486421e+01   1.1872040e+00
   1.0328258e-02   1.5727066e-02   5.2890928e-03   2.9317272e-02   1.0051478e+01   1.1626609e+00
   1.0765163e-02   1.7468364e-02   5.4473138e-03   2.8365938e-02   7.4677999e+00   1.1553834e+00
   1.1256948e-02   1.9489235e-02   5.6367762e-03   2.7068298e-02   5.6954386e+00   1.1578347e+00
   1.1794647e-02   2.1788678e-02   5.8559676e-03   2.5488926e-02   4.6399711e+00   1.1678557e+00
   1.2372068e-02   2.4369852e-02   6.1008466e-03   2.3706196e-02   3.5109663e+00   1.1670436e+00
   1.2987003e-02   2.7240200e-02   6.3730726e-03   2.1804510e-02   2.6717864e+00   1.1469824e+00
   1.3638170e-02   3.0405256e-02   6.6782710e-03   1.9852950e-02   2.2168621e+00   1.1650679e+00
   1.4318363e-02   3.3865854e-02   7.0184124e-03   1.7906557e-02   1.3569687e+00   1.1758544e+00
   1.5014479e-02   3.7613492e-02   7.3919646e-03   1.6014304e-02   1.1024063e+00   1.1521500e+00
   1.5708411e-02   4.1634808e-02   7.7958322e-03   1.4218912e-02   1.1994396e+00   1.1439261e+00
   1.6379175e-02   4.5907472e-02   8.2248898e-03   1.2550357e-02   1.1396481e+00   1.1525767e+00
   1.7014396e-02   5.0373168e-02   8.6714316e-03   1.1025183e-02   1.1610601e+00   1.1533051e+00
   1.7607787e-02   5.4927938e-02   9.1216346e-03   9.6527380e-03   1.1357705e+00   1.1476679e+00
   1.8142033e-02   5.9419346e-02   9.5549916e-03   8.4384716e-03   1.1755921e+00   1.1513084e+00
   1.8590771e-02   6.3655074e-02   9.9506116e-03   7.3829000e-03   1.1911795e+00   1.1403762e+00
   1.8932337e-02   6.7443662e-02   1.0289849e-02   6.4799826e-03   1.1502696e+00   1.1433996e+00
   1.9155286e-02   7.0645708e-02   1.0553161e-02   5.7205792e-03   1.1502965e+00   1.1652384e+00
   1.9255787e-02   7.3187260e-02   1.0714801e-02   5.0944754e-03   1.1684291e+00   1.1613355e+00
   1.9237050e-02   7.5023822e-02   1.0751060e-02   4.5881784e-03   1.1551500e+00   1.1464281e+00
   1.9107739e-02   7.6128360e-02   1.0656615e-02   4.1852148e-03   1.1482444e+00   1.1647189e+00
   1.8871866e-02   7.6479016e-02   1.0437320e-02   3.8663224e-03   1.1622143e+00   1.1620392e+00
   1.8534199e-02   7.6048338e-02   1.0102556e-02   3.6119540e-03   1.1539830e+00   1.1423279e+00
   1.8107989e-02   7.4877394e-02   9.6723042e-03   3.4068148e-03   1.1656257e+00   1.1375005e+00
   1.7611709e-02   7.3111154e-02   9.1727118e-03   3.2387106e-03   1.1527735e+00   1.1270477e+00
   1.7066114e-02   7.0925814e-02   8.6267232e-03   3.0947146e-03   1.1605067e+00   1.1631952e+00
   1.6487020e-02   6.8480176e-02   8.0536988e-03   2.9625724e-03   1.1885178e+00   1.1542605e+00
   1.5890648e-02   6.5910320e-02   7.4718798e-03   2.8347932e-03   1.1699043e+00   1.1443715e+00
   1.5293836e-02   6.3315502e-02   6.8961636e-03   2.7089252e-03   1.1663141e+00   1.1332423e+00
   1.4705515e-02   6.0741634e-02   6.3361740e-03   2.5854920e-03   1.1726947e+00   1.1381325e+00
   1.4133201e-02   5.8176562e-02   5.7975736e-03   2.4654912e-03   1.1758199e+00   1.1658529e+00
   1.3585300e-02   5.5564004e-02   5.2848040e-03   2.3498498e-03   1.1683665e+00   1.1247777e+00
   1.3072724e-02   5.2829652e-02   4.8053988e-03   2.2396318e-03   1.1615462e+00   1.1903003e+00
   1.2613996e-02   4.9895294e-02   4.3691330e-03   2.1348212e-03   1.1498891e+00   1.1284883e+00
   1.2230184e-02   4.6718158e-02   3.9847456e-03   2.0359058e-03   1.1492801e+00   1.1589920e+00
   1.1937590e-02   4.3320548e-02   3.6586582e-03   1.9456619e-03   1.1819924e+00   1.1851271e+00
   1.1749087e-02   3.9743674e-02   3.3950834e-03   1.8674076e-03   1.1671603e+00   1.1309560e+00
   1.1681747e-02   3.6047614e-02   3.1983972e-03   1.8033380e-03   1.1536461e+00   1.2161362e+00
   1.1761022e-02   3.2322458e-02   3.0721852e-03   1.7546418e-03   1.1699596e+00   1.0050466e+00
   1.2020296e-02   2.8644828e-02   3.0164442e-03   1.7212661e-03   1.1625835e+00   1.2011776e+00
   1.2494840e-02   2.5078744e-02   3.0280626e-03   1.7017513e-03   1.1563255e+00   8.9854486e-01
   1.3215609e-02   2.1682126e-02   3.1010548e-03   1.6940574e-03   1.1485176e+00   9.8205148e-01
   1.4207077e-02   1.8508520e-02   3.2265206e-03   1.6954232e-03   1.1615541e+00   9.7642789e-01
   1.5488379e-02   1.5609280e-02   3.3945148e-03   1.7024484e-03   1.1721459e+00   6.9753393e-01
   1.7077885e-02   1.3017845e-02   3.5957508e-03   1.7115944e-03   1.1574711e+00   9.6184717e+00
   1.8987980e-02   1.0752845e-02   3.8258684e-03   1.7196255e-03   1.1634436e+00   2.5884262e+01
   2.1219462e-02   8.8196868e-03   4.0873188e-03   1.7246792e-03   1.1707646e+00   4.2081138e+01
   2.3762792e-02   7.2100122e-03   4.3863568e-03   1.7260988e-03   1.1702838e+00   5.9633820e+01
   2.6598442e-02   5.9069434e-03   4.7336354e-03   1.7237325e-03   1.1574534e+00   7.4696910e+01
   2.9688804e-02   4.8880340e-03   5.1422232e-03   1.7176969e-03   1.1334756e+00   8.5639793e+01
   3.2968686e-02   4.1285636e-03   5.6221158e-03   1.7080738e-03   1.1355768e+00   9.5089606e+01
   3.6349476e-02   3.6027562e-03   6.1781198e-03   1.6943253e-03   1.1366397e+00   1.0260143e+02
   3.9714794e-02   3.2845848e-03   6.8094102e-03   1.6762959e-03   1.1433899e+00   1.0813596e+02
   4.2935216e-02   3.1442794e-03   7.5099078e-03   1.6548178e-03   1.1796163e+00   1.1217155e+02
   4.5874048e-02   3.1503618e-03   8.2724920e-03   1.6301675e-03   1.1676082e+00   1.1484304e+02
   4.8395344e-02   3.2724800e-03   9.0899948e-03   1.6041197e-03   1.1496031e+00   1.1616687e+02
   5.0449242e-02   3.4784244e-03   9.9505014e-03   1.5808133e-03   1.1549474e+00   1.1673620e+02
   5.2067810e-02   3.7363340e-03   1.0840484e-02   1.5642314e-03   1.1528327e+00   1.1680173e+02
   5.3296912e-02   4.0144654e-03   1.1745420e-02   1.5578856e-03   1.1632756e+00   1.1633777e+02
   5.4198414e-02   4.2840336e-03   1.2645218e-02   1.5654534e-03   1.1564180e+00   1.1583406e+02
   5.4833510e-02   4.5277298e-03   1.3512415e-02   1.5929781e-03   1.1697518e+00   1.1503890e+02
   5.5254492e-02   4.7420670e-03   1.4310510e-02   1.6481190e-03   1.1692313e+00   1.1405403e+02
   5.5501256e-02   4.9351778e-03   1.5001987e-02   1.7374069e-03   1.1791392e+00   1.1329002e+02
   5.5575548e-02   5.1195892e-03   1.5547816e-02   1.8677832e-03   1.1926653e+00   1.1235378e+02
   5.5461206e-02   5.3050266e-03   1.5908996e-02   2.0467596e-03   1.1403184e+00   1.1129009e+02
   5.5175602e-02   5.4963410e-03   1.6068534e-02   2.2815092e-03   1.1485444e+00   1.1029331e+02
   5.4788382e-02   5.6930406e-03   1.6035445e-02   2.5786872e-03   1.1653934e+00   1.0906433e+02
   5.4383420e-02   5.8911410e-03   1.5839801e-02   2.9433420e-03   1.1640469e+00   1.0762495e+02
   5.4018222e-02   6.0869778e-03   1.5525812e-02   3.3795000e-03   1.1866889e+00   1.0625096e+02
   5.3717762e-02   6.2788492e-03   1.5131451e-02   3.8897316e-03   1.1792373e+00   1.0477207e+02
   5.3478054e-02   6.4652612e-03   1.4679802e-02   4.4740940e-03   1.1728808e+00   1.0306286e+02
   5.3268546e-02   6.6407994e-03   1.4186253e-02   5.1307924e-03   1.1805370e+00   1.0141797e+02
   5.3041114e-02   6.7945090e-03   1.3667846e-02   5.8576086e-03   1.1707568e+00   9.9820094e+01
   5.2741650e-02   6.9141242e-03   1.3139457e-02   6.6509228e-03   1.1415087e+00   9.7901271e+01
   5.2296414e-02   6.9865454e-03   1.2608080e-02   7.5014898e-03   1.1675324e+00   9.5757145e+01
   5.1636392e-02   6.9978244e-03   1.2077869e-02   8.3944570e-03   1.1861396e+00   9.3723006e+01
   5.0777996e-02   6.9424026e-03   1.1550748e-02   9.3091384e-03   1.1819070e+00   9.1031793e+01
   4.9822916e-02   6.8296972e-03   1.1026372e-02   1.0218861e-02   1.2191259e+00   8.7863969e+01
   4.8875706e-02   6.6793802e-03   1.0501631e-02   1.1092116e-02   1.2003759e+00   8.5055879e+01
   4.7997386e-02   6.5120854e-03   9.9709978e-03   1.1893087e-02   1.1634506e+00   8.1889090e+01
   4.7228592e-02   6.3445324e-03   9.4343932e-03   1.2588018e-02   1.1710220e+00   7.7955891e+01
   4.6613970e-02   6.1880554e-03   8.8967084e-03   1.3138888e-02   1.1748215e+00   7.3201040e+01
   4.6194092e-02   6.0498364e-03   8.3605120e-03   1.3505332e-02   1.1580740e+00   6.9080394e+01
   4.6005568e-02   5.9347026e-03   7.8277454e-03   1.3664705e-02   1.1556931e+00   6.5740191e+01
   4.6072298e-02   5.8440792e-03   7.3037274e-03   1.3614483e-02   1.1778673e+00   6.1625763e+01
   4.6389338e-02   5.7790274e-03   6.7935768e-03   1.3379191e-02   1.1702933e+00   5.7330197e+01
   4.6918376e-02   5.7418802e-03   6.2998642e-03   1.3003173e-02   1.1688556e+00   5.2992502e+01
   4.7590408e-02   5.7327124e-03   5.8254852e-03   1.2522916e-02   1.1877836e+00   4.9141870e+01
   4.8322200e-02   5.7482418e-03   5.3734312e-03   1.1967175e-02   1.1947553e+00   4.5357930e+01
   4.9041756e-02   5.7835618e-03   4.9452340e-03   1.1365781e-02   1.1734620e+00   4.1224562e+01
   4.9691492e-02   5.8318074e-03   4.5409442e-03   1.0749533e-02   1.1459468e+00   3.7929136e+01
   5.0219700e-02   5.8848128e-03   4.1610780e-03   1.0144196e-02   1.1822742e+00   3.4442079e+01
   5.0619162e-02   5.9389030e-03   3.8067762e-03   9.5683306e-03   1.1894602e+00   3.0071265e+01
   5.0918986e-02   5.9951118e-03   3.4776504e-03   9.0386666e-03   1.1737278e+00   2.5661843e+01
   5.1114242e-02   6.0538966e-03   3.1724398e-03   8.5691214e-03   1.2061964e+00   2.2041510e+01
   5.1169680e-02   6.1129060e-03   2.8881702e-03   8.1694230e-03   1.1809072e+00   1.7748927e+01
   5.1066590e-02   6.1679756e-03   2.6221050e-03   7.8460778e-03   1.1678462e+00   1.2881181e+01
   5.0806850e-02   6.2159484e-03   2.3757514e-03   7.6107346e-03   1.2010194e+00   9.3667628e+00
   5.0377420e-02   6.2562298e-03   2.1519730e-03   7.4865912e-03   1.1753450e+00   6.1220683e+00
   4.9748708e-02   6.2889656e-03   1.9520648e-03   7.5025808e-03   1.1758328e+00   4.0883079e+00
   4.8912540e-02   6.3105012e-03   1.7764544e-03   7.6903728e-03   1.2019467e+00   2.9759744e+00
   4.7882236e-02   6.3104240e-03   1.6248655e-03   8.0800302e-03   1.1790213e+00   2.0430394e+00
   4.6686186e-02   6.2770164e-03   1.4969260e-03   8.6945566e-03   1.1763687e+00   2.0714340e+00
   4.5384174e-02   6.2074710e-03   1.3932819e-03   9.5500924e-03   1.1658961e+00   1.5593696e+00
   4.4043518e-02   6.1096000e-03   1.3140527e-03   1.0655150e-02   1.1479800e+00   1.1118969e+00
   4.2715090e-02   5.9962218e-03   1.2587967e-03   1.2009002e-02   1.1859468e+00   1.2062304e+00
   4.1439636e-02   5.8790610e-03   1.2275564e-03   1.3600365e-02   1.1923176e+00   1.1193788e+00
   4.0234160e-02   5.7645372e-03   1.2192274e-03   1.5404694e-02   1.1547816e+00   1.1498511e+00
   3.9099644e-02   5.6559878e-03   1.2319776e-03   1.7384502e-02   1.1543584e+00   1.1601442e+00
   3.8032038e-02   5.5558014e-03   1.2636723e-03   1.9490201e-02   1.1844766e+00   1.1741679e+00
   3.7004712e-02   5.4614884e-03   1.3121499e-03   2.1656006e-02   1.1983491e+00   1.1728910e+00
   3.5990508e-02   5.3661270e-03   1.3770891e-03   2.3795066e-02   1.1913925e+00   1.1681400e+00
   3.4990244e-02   5.2652614e-03   1.4596155e-03   2.5796286e-02   1.1700561e+00   1.1796697e+00
   3.4010256e-02   5.1583000e-03   1.5610359e-03   2.7540764e-02   1.1710321e+00   1.1507862e+00
   3.3058608e-02   5.0462046e-03   1.6821686e-03   2.8947936e-02   1.1700020e+00   1.1580353e+00
   3.2167374e-02   4.9330774e-03   1.8229100e-03   3.0012690e-02   1.1626460e+00   1.1517648e+00
   3.1375888e-02   4.8273278e-03   1.9818921e-03   3.0784238e-02   1.1928073e+00   1.1651632e+00
   3.0718146e-02   4.7367078e-03   2.1569480e-03   3.1314964e-02   1.1894621e+00   1.1576072e+00
   3.0226640e-02   4.6631828e-03   2.3460870e-03   3.1650600e-02   1.1673610e+00   1.1307872e+00
   2.9917362e-02   4.6043624e-03   2.5469850e-03   3.1841098e-02   1.1717878e+00   1.1381353e+00
   2.9784060e-02   4.5550806e-03   2.7566574e-03   3.1926930e-02   1.1665364e+00   1.1495349e+00
   2.9801406e-02   4.5105230e-03   2.9716944e-03   3.1925380e-02   1.1728947e+00   1.1718892e+00
   2.9933452e-02   4.4697696e-03   3.1890308e-03   3.1842886e-02   1.1961364e+00   1.1506333e+00
   3.0153912e-02   4.4321024e-03   3.4074624e-03   3.1685724e-02   1.1880314e+00   1.1435455e+00
   3.0446224e-02   4.3943758e-03   3.6273798e-03   3.1464722e-02   1.1807609e+00   1.1686293e+00
   3.0787788e-02   4.3537216e-03   3.8493992e-03   3.1209962e-02   1.1728899e+00   1.1502943e+00
   3.1152218e-02   4.3131228e-03   4.0733662e-03   3.0954650e-02   1.1519080e+00   1.1583745e+00
   3.1502428e-02   4.2809668e-03   4.2978944e-03   3.0708774e-02   1.1828252e+00   1.1671923e+00
   3.1792602e-02   4.2628494e-03   4.5202342e-03   3.0469592e-02   1.1761421e+00   1.1404991e+00
   3.2020788e-02   4.2620858e-03   4.7384528e-03   3.0234424e-02   1.1523851e+00   1.1362380e+00
   3.2241848e-02   4.2842512e-03   4.9526144e-03   2.9992858e-02   1.1851201e+00   1.1428546e+00
   3.2522848e-02   4.3359958e-03   5.1607462e-03   2.9723678e-02   1.1588678e+00   1.1537734e+00
   3.2929170e-02   4.4225978e-03   5.3574284e-03   2.9413454e-02   1.1643919e+00   1.1486218e+00
   3.3534686e-02   4.5465700e-03   5.5356410e-03   2.9065780e-02   1.1737616e+00   1.1597746e+00
   3.4427002e-02   4.7092936e-03   5.6874524e-03   2.8682886e-02   1.1551438e+00   1.1557004e+00
   3.5704640e-02   4.9102670e-03   5.8047016e-03   2.8255216e-02   1.1798603e+00   1.1152318e+00
   3.7461164e-02   5.1443954e-03   5.8830244e-03   2.7769234e-02   1.1188234e+00   1.1659930e+00
   3.9771354e-02   5.4049264e-03   5.9228574e-03   2.7209264e-02   1.1477964e+00   1.1800945e+00
   4.2687986e-02   5.6856974e-03   5.9259644e-03   2.6559556e-02   1.1767913e+00   1.1459599e+00
   4.6245586e-02   5.9786420e-03   5.8989686e-03   2.5808326e-02   1.1310102e+00   1.1610200e+00
   5.0479796e-02   6.2755922e-03   5.8499524e-03   2.4946082e-02   1.1511012e+00   1.1408679e+00
   5.5421044e-02   6.5732930e-03   5.7822078e-03   2.3974956e-02   1.1282458e+00   1.1379302e+00
   6.1055582e-02   6.8734196e-03   5.7036050e-03   2.2912838e-02   1.2244800e+00   1.1567865e+00
   6.7323686e-02   7.1817132e-03   5.6300498e-03   2.1780498e-02   1.1533377e+00   1.1740729e+00
   7.4126836e-02   7.5073188e-03   5.5777596e-03   2.0595040e-02   1.1623443e+00   1.1576821e+00
   8.1370448e-02   7.8593816e-03   5.5594968e-03   1.9376755e-02   1.1955433e+00   1.1313389e+00
   8.9009338e-02   8.2426670e-03   5.5892838e-03   1.8154408e-02   1.1149632e+00   1.1631737e+00
   9.6967580e-02   8.6555998e-03   5.6869360e-03   1.6955248e-02   1.2575359e+00   1.1688680e+00
   1.0508623e-01   9.0962614e-03   5.8706020e-03   1.5796543e-02   1.0006333e+00   1.1496593e+00
   1.1314540e-01   9.5639190e-03   6.1518740e-03   1.4684412e-02   1.1852476e+00   1.1415497e+00
   1.2083697e-01   1.0051349e-02   6.5371108e-03   1.3618614e-02   9.2653323e-01   1.1597425e+00
   1.2778787e-01   1.0542277e-02   7.0265596e-03   1.2601045e-02   9.7708475e-01   1.1572282e+00
   1.3366669e-01   1.1014790e-02   7.6192034e-03   1.1633163e-02   1.0390192e+00   1.1159381e+00
   1.3821112e-01   1.1451670e-02   8.3167232e-03   1.0716085e-02   9.6139050e-01   1.1369855e+00
   1.4121688e-01   1.1844872e-02   9.1164490e-03   9.8533872e-03   1.2047483e+01   1.1574140e+00
   1.4259343e-01   1.2184221e-02   1.0009143e-02   9.0485008e-03   3.3007976e+01   1.1454552e+00
   1.4231520e-01   1.2454973e-02   1.0987846e-02   8.3056278e-03   5.3204027e+01   1.1475781e+00
   1.4034626e-01   1.2646500e-02   1.2050414e-02   7.6285934e-03   7.0363489e+01   1.1392298e+00
   1.3668738e-01   1.2752845e-02   1.3189279e-02   7.0180330e-03   8.2021006e+01   1.1386923e+00
   1.3137086e-01   1.2770645e-02   1.4386801e-02   6.4713766e-03   9.0975220e+01   1.1377693e+00
   1.2447135e-01   1.2705338e-02   1.5626247e-02   5.9839988e-03   9.9499561e+01   1.1282855e+00
   1.1623068e-01   1.2583488e-02   1.6891807e-02   5.5501744e-03   1.0661844e+02   1.1384008e+00
   1.0706615e-01   1.2451333e-02   1.8161526e-02   5.1635474e-03   1.1244280e+02   1.1468215e+00
   9.7410634e-02   1.2354697e-02   1.9407479e-02   4.8179032e-03   1.1627166e+02   1.1443915e+00
   8.7597424e-02   1.2328846e-02   2.0592532e-02   4.5092148e-03   1.1874748e+02   1.1406451e+00
   7.7875166e-02   1.2403305e-02   2.1677088e-02   4.2356962e-03   1.2015530e+02   1.1399465e+00
   6.8476588e-02   1.2600149e-02   2.2621440e-02   3.9943336e-03   1.2073889e+02   1.1429502e+00
   5.9610962e-02   1.2928217e-02   2.3374762e-02   3.7811592e-03   1.2103126e+02   1.1281386e+00
   5.1416380e-02   1.3388884e-02   2.3869778e-02   3.5937120e-03   1.2112732e+02   1.1348171e+00
   4.3980744e-02   1.3984008e-02   2.4042894e-02   3.4302722e-03   1.2113747e+02   1.1381871e+00
   3.7359154e-02   1.4709970e-02   2.3877322e-02   3.2875712e-03   1.2110772e+02   1.1291116e+00
   3.1564296e-02   1.5550957e-02   2.3394694e-02   3.1623344e-03   1.2117910e+02   1.1662277e+00
   2.6572782e-02   1.6482814e-02   2.2622638e-02   3.0555440e-03   1.2115087e+02   1.1496314e+00
   2.2337130e-02   1.7472215e-02   2.1607710e-02   2.9725194e-03   1.2108437e+02   1.1400964e+00
   1.8800621e-02   1.8478176e-02   2.0414470e-02   2.9203086e-03   1.2089055e+02   1.1812885e+00
   1.5898926e-02   1.9459712e-02   1.9108458e-02   2.9063414e-03   1.2048883e+02   1.1530681e+00
   1.3560669e-02   2.0378464e-02   1.7754436e-02   2.9406604e-03   1.2008119e+02   1.1632107e+00
   1.1724015e-02   2.1207640e-02   1.6412041e-02   3.0365932e-03   1.1963367e+02   1.1799609e+00
   1.0336766e-02   2.1926290e-02   1.5129568e-02   3.2068512e-03   1.1902694e+02   1.1451479e+00
   9.3436938e-03   2.2504046e-02   1.3938586e-02   3.4621770e-03   1.1816339e+02   1.1553984e+00
   8.6854532e-03   2.2916812e-02   1.2852902e-02   3.8118054e-03   1.1719505e+02   1.1672471e+00
   8.3030308e-03   2.3159662e-02   1.1876455e-02   4.2642196e-03   1.1601217e+02   1.1787748e+00
   8.1426940e-03   2.3236854e-02   1.1021596e-02   4.8289898e-03   1.1464926e+02   1.1802241e+00
   8.1569206e-03   2.3159350e-02   1.0308018e-02   5.5164890e-03   1.1300698e+02   1.1671645e+00
   8.3011238e-03   2.2946832e-02   9.7464566e-03   6.3356948e-03   1.1095632e+02   1.1627443e+00
   8.5328802e-03   2.2625024e-02   9.3445252e-03   7.2924848e-03   1.0884576e+02   1.1557814e+00
   8.8124554e-03   2.2218642e-02   9.1092078e-03   8.3897800e-03   1.0644915e+02   1.1701930e+00
   9.1032408e-03   2.1746510e-02   9.0407566e-03   9.6252172e-03   1.0390052e+02   1.1633626e+00
   9.3763852e-03   2.1230176e-02   9.1350456e-03   1.0988901e-02   1.0132513e+02   1.1468982e+00
   9.6134398e-03   2.0700678e-02   9.3884424e-03   1.2470726e-02   9.8534865e+01   1.1597479e+00
   9.8016444e-03   2.0195054e-02   9.8026296e-03   1.4061680e-02   9.5796121e+01   1.1732149e+00
   9.9362306e-03   1.9747014e-02   1.0379894e-02   1.5750882e-02   9.2726838e+01   1.1561698e+00
   1.0021615e-02   1.9379368e-02   1.1113015e-02   1.7530309e-02   8.9079705e+01   1.1435489e+00
   1.0061487e-02   1.9100155e-02   1.1983164e-02   1.9387215e-02   8.5048949e+01   1.1589067e+00
   1.0055410e-02   1.8898639e-02   1.2961949e-02   2.1296234e-02   8.0538246e+01   1.1526478e+00
   1.0002213e-02   1.8748691e-02   1.4013699e-02   2.3219652e-02   7.5506962e+01   1.1569932e+00
   9.9035142e-03   1.8611008e-02   1.5099429e-02   2.5104572e-02   7.1052373e+01   1.1629390e+00
   9.7663562e-03   1.8443308e-02   1.6174085e-02   2.6877306e-02   6.7416370e+01   1.1535834e+00
   9.6007382e-03   1.8207772e-02   1.7177645e-02   2.8455440e-02   6.3497638e+01   1.1513286e+00
   9.4160318e-03   1.7866335e-02   1.8036106e-02   2.9801342e-02   5.9564047e+01   1.1318162e+00
   9.2204154e-03   1.7398127e-02   1.8682772e-02   3.0936226e-02   5.5118713e+01   1.1482683e+00
   9.0237482e-03   1.6810950e-02   1.9067266e-02   3.1893066e-02   5.0949159e+01   1.1734825e+00
   8.8382112e-03   1.6127803e-02   1.9142233e-02   3.2690802e-02   4.7070680e+01   1.1515617e+00
   8.6749634e-03   1.5377454e-02   1.8882958e-02   3.3324434e-02   4.2589938e+01   1.1484698e+00
   8.5455180e-03   1.4597558e-02   1.8305215e-02   3.3778542e-02   3.9174745e+01   1.1601201e+00
   8.4613308e-03   1.3839744e-02   1.7447598e-02   3.4047230e-02   3.4659254e+01   1.1605836e+00
   8.4298928e-03   1.3157828e-02   1.6367849e-02   3.4108012e-02   2.8687383e+01   1.1554498e+00
   8.4541738e-03   1.2593038e-02   1.5136010e-02   3.3933082e-02   2.3288929e+01   1.1543369e+00
   8.5321862e-03   1.2173376e-02   1.3814042e-02   3.3536084e-02   1.7740662e+01   1.1533406e+00
   8.6582230e-03   1.1917298e-02   1.2453497e-02   3.2955228e-02   1.3486934e+01   1.1587875e+00
   8.8247596e-03   1.1836073e-02   1.1104167e-02   3.2241296e-02   9.7444881e+00   1.1687935e+00
   9.0223648e-03   1.1932698e-02   9.8131582e-03   3.1468950e-02   6.1989835e+00   1.1425904e+00
   9.2401382e-03   1.2201496e-02   8.6173368e-03   3.0709666e-02   4.5228955e+00   1.1388474e+00
   9.4710312e-03   1.2632596e-02   7.5417336e-03   3.0014342e-02   3.2724664e+00   1.1763047e+00
   9.7146602e-03   1.3213110e-02   6.6036140e-03   2.9424268e-02   2.7728057e+00   1.1711255e+00
   9.9700402e-03   1.3923115e-02   5.8164520e-03   2.8974098e-02   2.3958851e+00   1.1550485e+00
   1.0232464e-02   1.4739659e-02   5.1883714e-03   2.8680180e-02   1.3216698e+00   1.1453630e+00
   1.0497340e-02   1.5648570e-02   4.7215350e-03   2.8534928e-02   1.1530885e+00   1.1439327e+00
   1.0764900e-02   1.6648364e-02   4.4145738e-03   2.8514244e-02   1.1914745e+00   1.1629264e+00
   1.1040925e-02   1.7745301e-02   4.2643478e-03   2.8578296e-02   1.1298019e+00   1.1513190e+00
   1.1329130e-02   1.8946237e-02   4.2677738e-03   2.8663060e-02   1.1870083e+00   1.1556373e+00
   1.1626529e-02   2.0248740e-02   4.4206402e-03   2.8682706e-02   1.1438530e+00   1.1833063e+00
   1.1927258e-02   2.1636478e-02   4.7191804e-03   2.8542148e-02   1.1853093e+00   1.1732377e+00
   1.2227151e-02   2.3086918e-02   5.1605252e-03   2.8139278e-02   1.1432826e+00   1.1703236e+00
   1.2522039e-02   2.4572518e-02   5.7414210e-03   2.7388692e-02   1.1628852e+00   1.1723182e+00
   1.2803050e-02   2.6061174e-02   6.4626932e-03   2.6268330e-02   1.1887886e+00   1.1480930e+00
   1.3058301e-02   2.7528480e-02   7.3288090e-03   2.4827408e-02   1.1784380e+00   1.1533769e+00
   1.3282150e-02   2.8951198e-02   8.3461104e-03   2.3148714e-02   1.2014414e+00   1.1603945e+00
   1.3475347e-02   3.0291986e-02   9.5237602e-03   2.1309586e-02   1.1668237e+00   1.1556605e+00
   1.3637495e-02   3.1507008e-02   1.0870415e-02   1.9379111e-02   1.1627300e+00   1.1786005e+00
   1.3772720e-02   3.2553528e-02   1.2388160e-02   1.7425174e-02   1.1774280e+00   1.1534149e+00
   1.3890617e-02   3.3391460e-02   1.4066317e-02   1.5503552e-02   1.1684984e+00   1.1500191e+00
   1.3996164e-02   3.3999252e-02   1.5881330e-02   1.3654410e-02   1.1630192e+00   1.1908481e+00
   1.4089297e-02   3.4387864e-02   1.7797163e-02   1.1909288e-02   1.1741764e+00   1.1685296e+00
   1.4168448e-02   3.4594472e-02   1.9769170e-02   1.0292697e-02   1.1683171e+00   1.1522618e+00
   1.4231734e-02   3.4663858e-02   2.1746992e-02   8.8195480e-03   1.1634681e+00   1.1617354e+00
   1.4280936e-02   3.4643036e-02   2.3666638e-02   7.4962042e-03   1.1711225e+00   1.1732571e+00
   1.4323248e-02   3.4582328e-02   2.5449850e-02   6.3237514e-03   1.1682919e+00   1.1607617e+00
   1.4362641e-02   3.4514164e-02   2.7010834e-02   5.2995234e-03   1.1692190e+00   1.1567370e+00
   1.4395820e-02   3.4440676e-02   2.8272664e-02   4.4191136e-03   1.1587652e+00   1.1788283e+00
   1.4418189e-02   3.4342764e-02   2.9159702e-02   3.6762172e-03   1.1580972e+00   1.1520991e+00
   1.4424981e-02   3.4188478e-02   2.9594270e-02   3.0612046e-03   1.1698402e+00   1.1318871e+00
   1.4406079e-02   3.3930918e-02   2.9551092e-02   2.5619994e-03   1.1702232e+00   1.1459578e+00
   1.4342131e-02   3.3511222e-02   2.9056196e-02   2.1636980e-03   1.1699469e+00   1.1391413e+00
   1.4217484e-02   3.2895274e-02   2.8157002e-02   1.8497214e-03   1.1647980e+00   1.1135505e+00
   1.4028808e-02   3.2071976e-02   2.6934844e-02   1.6059646e-03   1.1588954e+00   1.1499427e+00
   1.3776998e-02   3.1015732e-02   2.5481838e-02   1.4215189e-03   1.1724362e+00   1.1475997e+00
   1.3470263e-02   2.9701092e-02   2.3874004e-02   1.2881979e-03   1.1653230e+00   1.1449924e+00
   1.3123619e-02   2.8125894e-02   2.2176774e-02   1.2007498e-03   1.1519427e+00   1.1448665e+00
   1.2752412e-02   2.6321716e-02   2.0450968e-02   1.1553278e-03   1.1697300e+00   1.1146719e+00
   1.2374962e-02   2.4355770e-02   1.8749936e-02   1.1482427e-03   1.1601182e+00   1.1950929e+00
   1.2018192e-02   2.2306966e-02   1.7113022e-02   1.1757374e-03   1.1627038e+00   1.1132925e+00
   1.1715399e-02   2.0240160e-02   1.5564174e-02   1.2346325e-03   1.1803363e+00   1.1776543e+00
   1.1497252e-02   1.8198552e-02   1.4117286e-02   1.3223002e-03   1.1665064e+00   1.1478918e+00
   1.1398138e-02   1.6218842e-02   1.2785433e-02   1.4359160e-03   1.1608728e+00   1.1278234e+00
   1.1458646e-02   1.4339589e-02   1.1579814e-02   1.5727558e-03   1.1670474e+00   1.2347287e+00
   1.1715709e-02   1.2593185e-02   1.0502914e-02   1.7300464e-03   1.1732846e+00   9.7819517e-01
   1.2204376e-02   1.1002411e-02   9.5496460e-03   1.9044232e-03   1.1695561e+00   1.2109966e+00
   1.2959030e-02   9.5786092e-03   8.7171766e-03   2.0919870e-03   1.1653309e+00   8.3756850e-01
   1.4007944e-02   8.3231892e-03   8.0087452e-03   2.2884152e-03   1.1779610e+00   1.1249291e+00
   1.5371858e-02   7.2340724e-03   7.4224584e-03   2.4888984e-03   1.1693817e+00   8.7088286e-01
   1.7063566e-02   6.3095194e-03   6.9474484e-03   2.6876998e-03   1.1535855e+00   9.1300121e-01
   1.9084659e-02   5.5486992e-03   6.5700030e-03   2.8777008e-03   1.1789684e+00   1.1052573e+01
   2.1424126e-02   4.9506510e-03   6.2772210e-03   3.0526594e-03   1.1523152e+00   2.7253787e+01
   2.4056660e-02   4.5110410e-03   6.0573276e-03   3.2088636e-03   1.1364807e+00   4.3520055e+01
   2.6940224e-02   4.2201722e-03   5.8967114e-03   3.3420518e-03   1.1748377e+00   5.9989721e+01
   3.0011972e-02   4.0646884e-03   5.7786188e-03   3.4481934e-03   1.1352520e+00   7.2438857e+01
   3.3187852e-02   4.0282954e-03   5.6866390e-03   3.5261662e-03   1.1479204e+00   8.2651856e+01
   3.6366304e-02   4.0918826e-03   5.6090000e-03   3.5770846e-03   1.1625310e+00   9.2292145e+01
   3.9424400e-02   4.2331930e-03   5.5376100e-03   3.6070940e-03   1.1390566e+00   1.0017520e+02
   4.2218060e-02   4.4267780e-03   5.4659022e-03   3.6270614e-03   1.1777719e+00   1.0634531e+02
   4.4589974e-02   4.6487510e-03   5.3907728e-03   3.6467306e-03   1.1501868e+00   1.1047952e+02
   4.6426646e-02   4.8790702e-03   5.3173876e-03   3.6726754e-03   1.1568685e+00   1.1326025e+02
   4.7724230e-02   5.1034548e-03   5.2592720e-03   3.7101866e-03   1.1723822e+00   1.1480453e+02
   4.8557976e-02   5.3176264e-03   5.2314588e-03   3.7653180e-03   1.1369972e+00   1.1552128e+02
   4.9024168e-02   5.5213114e-03   5.2467960e-03   3.8440876e-03   1.1595516e+00   1.1621505e+02
   4.9201514e-02   5.7099776e-03   5.3178804e-03   3.9505448e-03   1.1479602e+00   1.1653122e+02
   4.9128556e-02   5.8732236e-03   5.4595288e-03   4.0860038e-03   1.1426895e+00   1.1641347e+02
   4.8803682e-02   5.9963114e-03   5.6848036e-03   4.2500836e-03   1.1608680e+00   1.1634721e+02
   4.8201290e-02   6.0652028e-03   6.0000210e-03   4.4410650e-03   1.1779275e+00   1.1637312e+02
   4.7333496e-02   6.0734148e-03   6.4049878e-03   4.6557154e-03   1.1780553e+00   1.1620939e+02
   4.6264122e-02   6.0248362e-03   6.8933108e-03   4.8931176e-03   1.1542848e+00   1.1583881e+02
   4.5064942e-02   5.9293766e-03   7.4546584e-03   5.1541332e-03   1.1822738e+00   1.1545050e+02
   4.3828228e-02   5.8011320e-03   8.0787276e-03   5.4405058e-03   1.1664430e+00   1.1491108e+02
   4.2669926e-02   5.6567526e-03   8.7563876e-03   5.7583050e-03   1.1602647e+00   1.1407930e+02
   4.1688448e-02   5.5098712e-03   9.4762808e-03   6.1123310e-03   1.1829956e+00   1.1325782e+02
   4.0944276e-02   5.3741268e-03   1.0226999e-02   6.5033938e-03   1.1742564e+00   1.1257740e+02
   4.0460098e-02   5.2671762e-03   1.1004314e-02   6.9327252e-03   1.1914142e+00   1.1166767e+02
   4.0228134e-02   5.2050996e-03   1.1805232e-02   7.3995540e-03   1.1722923e+00   1.1048981e+02
   4.0229722e-02   5.1981420e-03   1.2617195e-02   7.8971404e-03   1.1614700e+00   1.0925278e+02
   4.0458342e-02   5.2530974e-03   1.3415227e-02   8.4111242e-03   1.1724099e+00   1.0790199e+02
   4.0915026e-02   5.3738174e-03   1.4167676e-02   8.9211454e-03   1.1827775e+00   1.0647567e+02
   4.1585430e-02   5.5584370e-03   1.4846129e-02   9.4034040e-03   1.1978479e+00   1.0501311e+02
   4.2428446e-02   5.7987248e-03   1.5424091e-02   9.8335720e-03   1.1841756e+00   1.0371241e+02
   4.3372806e-02   6.0829848e-03   1.5866279e-02   1.0186369e-02   1.1865973e+00   1.0231587e+02
   4.4315270e-02   6.4003966e-03   1.6131170e-02   1.0431401e-02   1.1802355e+00   1.0015344e+02
   4.5154788e-02   6.7393020e-03   1.6193109e-02   1.0544604e-02   1.1676197e+00   9.7632108e+01
   4.5849904e-02   7.0854886e-03   1.6050835e-02   1.0514600e-02   1.1763625e+00   9.5096941e+01
   4.6402504e-02   7.4255312e-03   1.5716513e-02   1.0337982e-02   1.1792843e+00   9.2240525e+01
   4.6814108e-02   7.7436420e-03   1.5219400e-02   1.0028685e-02   1.1816672e+00   8.9027775e+01
   4.7097692e-02   8.0179360e-03   1.4604143e-02   9.6151366e-03   1.1839067e+00   8.5389951e+01
   4.7284694e-02   8.2242722e-03   1.3909994e-02   9.1256370e-03   1.1825993e+00   8.1284104e+01
   4.7416774e-02   8.3394786e-03   1.3166127e-02   8.5842496e-03   1.1690510e+00   7.7090848e+01
   4.7527018e-02   8.3464830e-03   1.2397177e-02   8.0125716e-03   1.1775252e+00   7.2986244e+01
   4.7614450e-02   8.2447266e-03   1.1622442e-02   7.4319368e-03   1.2032855e+00   6.9031059e+01
   4.7659746e-02   8.0528108e-03   1.0856456e-02   6.8589860e-03   1.1780438e+00   6.6042349e+01
   4.7622730e-02   7.7978992e-03   1.0107409e-02   6.3069024e-03   1.1793701e+00   6.3502146e+01
   4.7439094e-02   7.5046730e-03   9.3753474e-03   5.7929490e-03   1.1905173e+00   6.0601765e+01
   4.7069726e-02   7.1928588e-03   8.6594020e-03   5.3350592e-03   1.1696873e+00   5.7876025e+01
   4.6514398e-02   6.8779536e-03   7.9641702e-03   4.9483094e-03   1.1851739e+00   5.4823240e+01
   4.5798690e-02   6.5711896e-03   7.2938298e-03   4.6478226e-03   1.1736298e+00   5.1813544e+01
   4.4955528e-02   6.2830242e-03   6.6470628e-03   4.4488162e-03   1.1577371e+00   4.9160232e+01
   4.4023736e-02   6.0253938e-03   6.0222482e-03   4.3671854e-03   1.1619943e+00   4.6174932e+01
   4.3071946e-02   5.8068758e-03   5.4212868e-03   4.4191450e-03   1.1822262e+00   4.3473393e+01
   4.2172236e-02   5.6288908e-03   4.8470898e-03   4.6197548e-03   1.2076837e+00   4.1406500e+01
   4.1375864e-02   5.4862118e-03   4.3005890e-03   4.9850912e-03   1.1848587e+00   4.0029268e+01
   4.0716540e-02   5.3695814e-03   3.7828634e-03   5.5308868e-03   1.1728546e+00   3.8393597e+01
   4.0207262e-02   5.2689248e-03   3.2983284e-03   6.2684172e-03   1.1550969e+00   3.6082809e+01
   3.9839026e-02   5.1731242e-03   2.8518326e-03   7.2029090e-03   1.1534551e+00   3.4117870e+01
   3.9587590e-02   5.0723506e-03   2.4460490e-03   8.3330396e-03   1.1896101e+00   3.1821693e+01
   3.9427910e-02   4.9659770e-03   2.0822342e-03   9.6504516e-03   1.1818982e+00   2.8874348e+01
   3.9341114e-02   4.8622034e-03   1.7606432e-03   1.1139415e-02   1.1605180e+00   2.6487663e+01
   3.9318808e-02   4.7682014e-03   1.4812687e-03   1.2775452e-02   1.1687485e+00   2.4788070e+01
   3.9353202e-02   4.6856712e-03   1.2439909e-03   1.4523327e-02   1.1880442e+00   2.3019238e+01
   3.9435264e-02   4.6112260e-03   1.0485272e-03   1.6333954e-02   1.1739377e+00   2.0687923e+01
   3.9553148e-02   4.5383116e-03   8.9382438e-04   1.8140091e-02   1.1686665e+00   1.7869042e+01
   3.9679176e-02   4.4633772e-03   7.7815670e-04   1.9858947e-02   1.1771662e+00   1.5727562e+01
   3.9787412e-02   4.3870568e-03   7.0086536e-04   2.1392608e-02   1.1692283e+00   1.4579315e+01
   3.9863810e-02   4.3095780e-03   6.6186314e-04   2.2639326e-02   1.1861259e+00   1.3586219e+01
   3.9895928e-02   4.2286222e-03   6.6084464e-04   2.3536730e-02   1.1703761e+00   1.2661341e+01
   3.9852600e-02   4.1395550e-03   6.9743650e-04   2.4092502e-02   1.1709914e+00   1.1215855e+01
   3.9708138e-02   4.0383960e-03   7.7126654e-04   2.4367390e-02   1.1831430e+00   9.3611754e+00
   3.9493630e-02   3.9255070e-03   8.8223086e-04   2.4433498e-02   1.1714361e+00   8.0177453e+00
   3.9255710e-02   3.8063686e-03   1.0308402e-03   2.4366378e-02   1.1988790e+00   6.8765119e+00
   3.9015362e-02   3.6900076e-03   1.2185651e-03   2.4260808e-02   1.1820857e+00   5.8354347e+00
   3.8773852e-02   3.5842826e-03   1.4472542e-03   2.4212580e-02   1.1654761e+00   4.7399689e+00
   3.8522222e-02   3.4918152e-03   1.7195168e-03   2.4301622e-02   1.1770930e+00   3.7107626e+00
   3.8249306e-02   3.4127290e-03   2.0386132e-03   2.4595448e-02   1.1717892e+00   3.2780127e+00
   3.7924312e-02   3.3482246e-03   2.4065610e-03   2.5147796e-02   1.1837849e+00   3.0020546e+00
   3.7532924e-02   3.2999424e-03   2.8240036e-03   2.5996246e-02   1.1677011e+00   2.3821288e+00
   3.7116408e-02   3.2682714e-03   3.2906526e-03   2.7154132e-02   1.1537518e+00   1.7376055e+00
   3.6735020e-02   3.2523820e-03   3.8042534e-03   2.8605718e-02   1.1661521e+00   1.5381667e+00
   3.6447748e-02   3.2516220e-03   4.3607552e-03   3.0316862e-02   1.1698614e+00   1.3623163e+00
   3.6317086e-02   3.2665536e-03   4.9538194e-03   3.2237446e-02   1.1844363e+00   1.1689338e+00
   3.6403700e-02   3.3004122e-03   5.5723242e-03   3.4295066e-02   1.1690223e+00   1.1861903e+00
   3.6748692e-02   3.3574584e-03   6.2044608e-03   3.6394182e-02   1.1777436e+00   1.1477775e+00
   3.7354602e-02   3.4402238e-03   6.8424186e-03   3.8411108e-02   1.1763247e+00   1.1509113e+00
   3.8202212e-02   3.5508636e-03   7.4810330e-03   4.0210916e-02   1.1497968e+00   1.1729647e+00
   3.9275814e-02   3.6914988e-03   8.1181796e-03   4.1683460e-02   1.1802471e+00   1.1442422e+00
   4.0553400e-02   3.8621484e-03   8.7506804e-03   4.2755756e-02   1.1473973e+00   1.1777504e+00
   4.1995336e-02   4.0612216e-03   9.3728172e-03   4.3388144e-02   1.1589743e+00   1.1818124e+00
   4.3551642e-02   4.2899432e-03   9.9829892e-03   4.3579724e-02   1.1837494e+00   1.1644407e+00
   4.5180380e-02   4.5524872e-03   1.0579205e-02   4.3377772e-02   1.1677784e+00   1.1572999e+00
   4.6864020e-02   4.8513390e-03   1.1156304e-02   4.2850166e-02   1.1808451e+00   1.1471763e+00
   4.8599780e-02   5.1861498e-03   1.1713538e-02   4.2055488e-02   1.1326599e+00   1.1676900e+00
   5.0373164e-02   5.5520388e-03   1.2253708e-02   4.1048036e-02   1.1869617e+00   1.1583444e+00
   5.2159556e-02   5.9402602e-03   1.2781557e-02   3.9861872e-02   1.1501216e+00   1.1497180e+00
   5.3965246e-02   6.3448912e-03   1.3300908e-02   3.8503580e-02   1.1513228e+00   1.1616350e+00
   5.5815702e-02   6.7650604e-03   1.3807212e-02   3.6961666e-02   1.2291718e+00   1.1414918e+00
   5.7708384e-02   7.2005108e-03   1.4293198e-02   3.5206196e-02   1.1145806e+00   1.1370579e+00
   5.9660480e-02   7.6489840e-03   1.4754499e-02   3.3240678e-02   1.2097578e+00   1.1407886e+00
   6.1742690e-02   8.1100028e-03   1.5181931e-02   3.1136240e-02   1.1464203e+00   1.1489126e+00
   6.4007974e-02   8.5869128e-03   1.5567519e-02   2.8985050e-02   1.1690080e+00   1.1550412e+00
   6.6450958e-02   9.0813998e-03   1.5915976e-02   2.6872426e-02   1.1849080e+00   1.1409285e+00
   6.9027258e-02   9.5880434e-03   1.6237778e-02   2.4878006e-02   1.1123170e+00   1.1430129e+00
   7.1665192e-02   1.0094810e-02   1.6549574e-02   2.3067600e-02   1.2571165e+00   1.1388456e+00
   7.4276654e-02   1.0585190e-02   1.6874882e-02   2.1486564e-02   9.5196242e-01   1.1432049e+00
   7.6776202e-02   1.1040940e-02   1.7230925e-02   2.0159890e-02   1.2173513e+00   1.1593027e+00
   7.9058476e-02   1.1449975e-02   1.7627781e-02   1.9097818e-02   8.8436747e-01   1.1648983e+00
   8.1004488e-02   1.1809309e-02   1.8071859e-02   1.8294265e-02   1.0433945e+00   1.1505128e+00
   8.2549282e-02   1.2121676e-02   1.8563404e-02   1.7728203e-02   9.2690367e-01   1.1231318e+00
   8.3654526e-02   1.2391359e-02   1.9095705e-02   1.7366898e-02   1.7051777e+00   1.1508982e+00
   8.4241288e-02   1.2615428e-02   1.9651366e-02   1.7161396e-02   1.6345182e+01   1.1397283e+00
   8.4222412e-02   1.2788125e-02   2.0205184e-02   1.7058255e-02   3.7734375e+01   1.1247551e+00
   8.3552818e-02   1.2910259e-02   2.0736362e-02   1.7008529e-02   5.3525403e+01   1.1559194e+00
   8.2244062e-02   1.2986019e-02   2.1232482e-02   1.6970855e-02   6.7926533e+01   1.1188134e+00
   8.0360304e-02   1.3020547e-02   2.1687402e-02   1.6918458e-02   7.9473487e+01   1.1402457e+00
   7.7981198e-02   1.3016589e-02   2.2099932e-02   1.6827373e-02   8.8756307e+01   1.1561946e+00
   7.5186034e-02   1.2980225e-02   2.2462932e-02   1.6680410e-02   9.7713731e+01   1.1305740e+00
   7.2069310e-02   1.2922006e-02   2.2755600e-02   1.6478515e-02   1.0542295e+02   1.1610062e+00
   6.8730098e-02   1.2841302e-02   2.2959512e-02   1.6230212e-02   1.1191908e+02   1.1280267e+00
   6.5250852e-02   1.2730336e-02   2.3065622e-02   1.5945327e-02   1.1601741e+02   1.1229332e+00
   6.1709474e-02   1.2589249e-02   2.3054912e-02   1.5628808e-02   1.1872875e+02   1.1423155e+00
   5.8184348e-02   1.2419333e-02   2.2905592e-02   1.5278418e-02   1.2032633e+02   1.1228824e+00
   5.4719068e-02   1.2216679e-02   2.2614544e-02   1.4889177e-02   1.2098637e+02   1.1389677e+00
   5.1350446e-02   1.1988030e-02   2.2185338e-02   1.4453482e-02   1.2150557e+02   1.1440630e+00
   4.8155870e-02   1.1751319e-02   2.1621456e-02   1.3954289e-02   1.2169208e+02   1.1382819e+00
   4.5212952e-02   1.1517999e-02   2.0926450e-02   1.3365926e-02   1.2179296e+02   1.1364726e+00
   4.2553856e-02   1.1290293e-02   2.0100270e-02   1.2675727e-02   1.2173693e+02   1.1473528e+00
   4.0161848e-02   1.1064577e-02   1.9160285e-02   1.1889575e-02   1.2167696e+02   1.1451954e+00
   3.7993286e-02   1.0835024e-02   1.8144497e-02   1.1026543e-02   1.2160073e+02   1.1253668e+00
   3.5997284e-02   1.0598167e-02   1.7093757e-02   1.0119478e-02   1.2136660e+02   1.1364891e+00
   3.4146760e-02   1.0352812e-02   1.6048071e-02   9.2033150e-03   1.2118112e+02   1.1506190e+00
   3.2475336e-02   1.0101182e-02   1.5039912e-02   8.3083648e-03   1.2103702e+02   1.1624667e+00
   3.1041986e-02   9.8499726e-03   1.4093859e-02   7.4627624e-03   1.2091879e+02   1.1645845e+00
   2.9883010e-02   9.6078958e-03   1.3233498e-02   6.6936942e-03   1.2066270e+02   1.1602111e+00
   2.9008180e-02   9.3856644e-03   1.2481649e-02   6.0259304e-03   1.2026053e+02   1.1529149e+00
   2.8401664e-02   9.1919600e-03   1.1856438e-02   5.4793090e-03   1.1965615e+02   1.1409699e+00
   2.8027978e-02   9.0309380e-03   1.1365605e-02   5.0719618e-03   1.1885147e+02   1.1613291e+00
   2.7831364e-02   8.9093072e-03   1.1007206e-02   4.8232926e-03   1.1811945e+02   1.1677863e+00
   2.7739220e-02   8.8313556e-03   1.0775201e-02   4.7534592e-03   1.1739645e+02   1.1612644e+00
   2.7672420e-02   8.7933206e-03   1.0661477e-02   4.8826188e-03   1.1667505e+02   1.1777880e+00
   2.7540786e-02   8.7870016e-03   1.0652076e-02   5.2306204e-03   1.1592485e+02   1.1637857e+00
   2.7268518e-02   8.7992022e-03   1.0725279e-02   5.8179740e-03   1.1500032e+02   1.1393695e+00
   2.6828828e-02   8.8177718e-03   1.0852799e-02   6.6654572e-03   1.1400348e+02   1.1614971e+00
   2.6237552e-02   8.8311022e-03   1.1002684e-02   7.7899830e-03   1.1284234e+02   1.1838442e+00
   2.5538932e-02   8.8240776e-03   1.1147514e-02   9.2018018e-03   1.1153156e+02   1.1687577e+00
   2.4789384e-02   8.7900420e-03   1.1267312e-02   1.0903164e-02   1.1020836e+02   1.1681576e+00
   2.4036914e-02   8.7333836e-03   1.1351733e-02   1.2888460e-02   1.0843881e+02   1.1624090e+00
   2.3309580e-02   8.6599358e-03   1.1405626e-02   1.5143938e-02   1.0647415e+02   1.1519600e+00
   2.2615470e-02   8.5724440e-03   1.1441004e-02   1.7641231e-02   1.0469216e+02   1.1636267e+00
   2.1944716e-02   8.4683846e-03   1.1470987e-02   2.0336842e-02   1.0263061e+02   1.1599307e+00
   2.1267520e-02   8.3425756e-03   1.1517193e-02   2.3172622e-02   1.0066575e+02   1.1884207e+00
   2.0538372e-02   8.1894562e-03   1.1603236e-02   2.6075316e-02   9.8568606e+01   1.1781569e+00
   1.9713913e-02   8.0050032e-03   1.1741788e-02   2.8953646e-02   9.5933749e+01   1.1391753e+00
   1.8790948e-02   7.7943492e-03   1.1932242e-02   3.1701888e-02   9.3296788e+01   1.1742219e+00
   1.7809181e-02   7.5681758e-03   1.2161185e-02   3.4247166e-02   9.0600178e+01   1.1665859e+00
   1.6811918e-02   7.3373288e-03   1.2405113e-02   3.6561408e-02   8.7423927e+01   1.1429884e+00
   1.5837101e-02   7.1180434e-03   1.2628368e-02   3.8613880e-02   8.3524112e+01   1.1708801e+00
   1.4919359e-02   6.9303198e-03   1.2791316e-02   4.0345162e-02   7.9641548e+01   1.1721317e+00
   1.4083992e-02   6.7930222e-03   1.2859856e-02   4.1669256e-02   7.5509693e+01   1.1583062e+00
   1.3351011e-02   6.7200538e-03   1.2803985e-02   4.2510096e-02   7.1401573e+01   1.1489874e+00
   1.2738821e-02   6.7178824e-03   1.2616739e-02   4.2798856e-02   6.7413992e+01   1.1326049e+00
   1.2261717e-02   6.7891326e-03   1.2314672e-02   4.2476336e-02   6.2738890e+01   1.1495651e+00
   1.1924811e-02   6.9348782e-03   1.1918120e-02   4.1568522e-02   5.9536033e+01   1.1753590e+00
   1.1722347e-02   7.1542586e-03   1.1455145e-02   4.0180676e-02   5.7049984e+01   1.1564841e+00
   1.1639017e-02   7.4458604e-03   1.0960638e-02   3.8461536e-02   5.4113457e+01   1.1474186e+00
   1.1652020e-02   7.8080280e-03   1.0467785e-02   3.6588180e-02   5.1710526e+01   1.1607251e+00
   1.1733965e-02   8.2348072e-03   1.0004079e-02   3.4715358e-02   4.9311178e+01   1.1549562e+00
   1.1858711e-02   8.7156076e-03   9.5908430e-03   3.2967052e-02   4.6616208e+01   1.1645500e+00
   1.1998921e-02   9.2398356e-03   9.2483900e-03   3.1443820e-02   4.3351734e+01   1.1709598e+00
   1.2124848e-02   9.7954140e-03   8.9964788e-03   3.0217196e-02   4.0619911e+01   1.1531930e+00
   1.2226914e-02   1.0369698e-02   8.8495918e-03   2.9329470e-02   3.7866935e+01   1.1705301e+00
   1.2320334e-02   1.0956059e-02   8.8140632e-03   2.8787420e-02   3.4543106e+01   1.1780719e+00
   1.2423376e-02   1.1553118e-02   8.8906574e-03   2.8564468e-02   3.2134052e+01   1.1516063e+00
   1.2548632e-02   1.2160093e-02   9.0797160e-03   2.8602978e-02   2.8738999e+01   1.1473686e+00
   1.2700695e-02   1.2771601e-02   9.3822140e-03   2.8812324e-02   2.4901207e+01   1.1598141e+00
   1.2876484e-02   1.3380953e-02   9.7946176e-03   2.9071450e-02   2.2410792e+01   1.1605038e+00
   1.3066287e-02   1.3991560e-02   1.0304988e-02   2.9231600e-02   1.9071758e+01   1.1538501e+00
   1.3253225e-02   1.4620271e-02   1.0898941e-02   2.9128130e-02   1.5781405e+01   1.1651616e+00
   1.3420811e-02   1.5292776e-02   1.1567773e-02   2.8638344e-02   1.3429866e+01   1.1733629e+00
   1.3559078e-02   1.6029652e-02   1.2307203e-02   2.7743414e-02   1.1288333e+01   1.1796078e+00
   1.3666637e-02   1.6843256e-02   1.3112858e-02   2.6497860e-02   9.2034845e+00   1.1687096e+00
   1.3748423e-02   1.7745774e-02   1.3982710e-02   2.4965048e-02   6.5871579e+00   1.1433531e+00
   1.3810175e-02   1.8750215e-02   1.4918880e-02   2.3212276e-02   5.5059588e+00   1.1486057e+00
   1.3862709e-02   1.9882846e-02   1.5918779e-02   2.1318478e-02   5.0033959e+00   1.1501187e+00
   1.3926018e-02   2.1174822e-02   1.6969066e-02   1.9355386e-02   3.8862777e+00   1.1531756e+00
   1.4021122e-02   2.2635818e-02   1.8051068e-02   1.7378241e-02   3.5380399e+00   1.1471560e+00
   1.4162768e-02   2.4252088e-02   1.9145806e-02   1.5436167e-02   2.8736810e+00   1.1517481e+00
   1.4361045e-02   2.5987512e-02   2.0229392e-02   1.3574644e-02   2.0874255e+00   1.1616458e+00
   1.4619852e-02   2.7802566e-02   2.1262486e-02   1.1828418e-02   1.4686640e+00   1.1460524e+00
   1.4933574e-02   2.9657708e-02   2.2187872e-02   1.0220566e-02   1.1094069e+00   1.1444186e+00
   1.5291254e-02   3.1488574e-02   2.2940762e-02   8.7656802e-03   1.2073958e+00   1.1346758e+00
   1.5675130e-02   3.3211364e-02   2.3467062e-02   7.4719182e-03   1.1301999e+00   1.1622555e+00
   1.6061593e-02   3.4747502e-02   2.3716912e-02   6.3413038e-03   1.1709452e+00   1.1833246e+00
   1.6436086e-02   3.6069480e-02   2.3637060e-02   5.3693920e-03   1.1814185e+00   1.1551369e+00
   1.6797938e-02   3.7194572e-02   2.3210978e-02   4.5461960e-03   1.1497256e+00   1.1622426e+00
   1.7153928e-02   3.8148304e-02   2.2467826e-02   3.8580948e-03   1.1873081e+00   1.1433151e+00
   1.7509962e-02   3.8979124e-02   2.1458796e-02   3.2902330e-03   1.1320628e+00   1.1415171e+00
   1.7861054e-02   3.9733598e-02   2.0254804e-02   2.8286658e-03   1.1826474e+00   1.1913135e+00
   1.8187947e-02   4.0425842e-02   1.8927545e-02   2.4599258e-03   1.1888169e+00   1.1546010e+00
   1.8461145e-02   4.1039110e-02   1.7530404e-02   2.1702098e-03   1.1461152e+00   1.1482164e+00
   1.8658533e-02   4.1534556e-02   1.6098867e-02   1.9468558e-03   1.1597548e+00   1.1681496e+00
   1.8774716e-02   4.1856862e-02   1.4659394e-02   1.7791130e-03   1.1761123e+00   1.1330944e+00
   1.8804025e-02   4.1937756e-02   1.3239058e-02   1.6584827e-03   1.1877684e+00   1.1696270e+00
   1.8728554e-02   4.1750696e-02   1.1862079e-02   1.5786495e-03   1.1523796e+00   1.1539273e+00
   1.8526412e-02   4.1316324e-02   1.0546061e-02   1.5330340e-03   1.1587265e+00   1.1570168e+00
   1.8193513e-02   4.0653772e-02   9.3062096e-03   1.5140786e-03   1.1647874e+00   1.1544030e+00
   1.7747915e-02   3.9786536e-02   8.1595938e-03   1.5160866e-03   1.1395994e+00   1.1115273e+00
   1.7209875e-02   3.8735272e-02   7.1223964e-03   1.5358020e-03   1.1539662e+00   1.1574842e+00
   1.6593788e-02   3.7497510e-02   6.2045166e-03   1.5705032e-03   1.1438589e+00   1.1211348e+00
   1.5907630e-02   3.6077770e-02   5.4101296e-03   1.6170179e-03   1.1522419e+00   1.1917235e+00
   1.5156067e-02   3.4506760e-02   4.7404890e-03   1.6714615e-03   1.1751398e+00   1.1549792e+00
   1.4349611e-02   3.2820934e-02   4.1944446e-03   1.7303603e-03   1.1582063e+00   1.1384798e+00
   1.3505307e-02   3.1054282e-02   3.7669278e-03   1.7907891e-03   1.1395850e+00   1.1729120e+00
   1.2645603e-02   2.9233926e-02   3.4484110e-03   1.8501492e-03   1.1435789e+00   1.0998054e+00
   1.1798615e-02   2.7382006e-02   3.2257838e-03   1.9071606e-03   1.1673863e+00   1.2409118e+00
   1.0999380e-02   2.5525120e-02   3.0829402e-03   1.9612778e-03   1.1612931e+00   1.0159536e+00
   1.0287054e-02   2.3682256e-02   3.0013858e-03   2.0121010e-03   1.1576553e+00   1.1930890e+00
   9.6968776e-03   2.1864324e-02   2.9628716e-03   2.0596372e-03   1.1621790e+00   9.8955688e-01
   9.2611968e-03   2.0083554e-02   2.9508682e-03   2.1043978e-03   1.1405767e+00   9.4872380e-01
   9.0112194e-03   1.8352197e-02   2.9504498e-03   2.1465438e-03   1.1512326e+00   1.2000477e+00
   8.9735904e-03   1.6672342e-02   2.9523398e-03   2.1848036e-03   1.1710426e+00   3.8120445e-01
   9.1700724e-03   1.5037430e-02   2.9540946e-03   2.2182200e-03   1.1672886e+00   6.5242438e+00
   9.6171106e-03   1.3450797e-02   2.9573668e-03   2.2469192e-03   1.1657306e+00   1.9822071e+01
   1.0326718e-02   1.1925610e-02   2.9663250e-03   2.2701586e-03   1.1649239e+00   3.4953147e+01
   1.1310020e-02   1.0485466e-02   2.9837062e-03   2.2870028e-03   1.1677400e+00   5.1631196e+01
   1.2575261e-02   9.1579752e-03   3.0089962e-03   2.2969620e-03   1.1758212e+00   6.5496539e+01
   1.4122409e-02   7.9612132e-03   3.0411706e-03   2.2997060e-03   1.1585548e+00   7.6346858e+01
   1.5944013e-02   6.9109854e-03   3.0792506e-03   2.2957124e-03   1.1359180e+00   8.4978155e+01
   1.8025332e-02   6.0193624e-03   3.1212054e-03   2.2846878e-03   1.1624537e+00   9.2602103e+01
   2.0341032e-02   5.2897760e-03   3.1654628e-03   2.2653162e-03   1.1655070e+00   1.0026251e+02
   2.2854766e-02   4.7186466e-03   3.2116920e-03   2.2371274e-03   1.1396385e+00   1.0563306e+02
   2.5515622e-02   4.2961546e-03   3.2592538e-03   2.2008136e-03   1.1439381e+00   1.0954112e+02
   2.8251986e-02   4.0077094e-03   3.3062158e-03   2.1578670e-03   1.1389126e+00   1.1225142e+02
   3.0975422e-02   3.8342482e-03   3.3510296e-03   2.1107532e-03   1.1422997e+00   1.1354332e+02
   3.3594444e-02   3.7532702e-03   3.3949716e-03   2.0633334e-03   1.1460867e+00   1.1413188e+02
   3.6010880e-02   3.7390080e-03   3.4416254e-03   2.0202784e-03   1.1336297e+00   1.1419414e+02
   3.8129446e-02   3.7671196e-03   3.4950476e-03   1.9865066e-03   1.1513066e+00   1.1405398e+02
   3.9900880e-02   3.8169106e-03   3.5575472e-03   1.9669182e-03   1.1648123e+00   1.1364629e+02
   4.1330206e-02   3.8700746e-03   3.6293078e-03   1.9659687e-03   1.1611098e+00   1.1324771e+02
   4.2457530e-02   3.9109708e-03   3.7095336e-03   1.9872051e-03   1.1637287e+00   1.1282923e+02
   4.3332058e-02   3.9274446e-03   3.7951966e-03   2.0321954e-03   1.1778616e+00   1.1232418e+02
   4.3990474e-02   3.9160822e-03   3.8812692e-03   2.1007056e-03   1.1980277e+00   1.1168516e+02
   4.4449670e-02   3.8800858e-03   3.9626500e-03   2.1921138e-03   1.1818686e+00   1.1099631e+02
   4.4701924e-02   3.8246554e-03   4.0326632e-03   2.3068596e-03   1.1832045e+00   1.1011241e+02
   4.4745896e-02   3.7586080e-03   4.0825096e-03   2.4458908e-03   1.1979572e+00   1.0877089e+02
   4.4597098e-02   3.6926458e-03   4.1018050e-03   2.6084658e-03   1.1597344e+00   1.0763326e+02
   4.4263010e-02   3.6353700e-03   4.0773466e-03   2.7934056e-03   1.1552003e+00   1.0625113e+02
   4.3738520e-02   3.5924340e-03   4.0006762e-03   3.0001344e-03   1.1800740e+00   1.0444806e+02
   4.3027448e-02   3.5690778e-03   3.8748756e-03   3.2272352e-03   1.1806154e+00   1.0232284e+02
   4.2164528e-02   3.5711240e-03   3.7111812e-03   3.4726372e-03   1.1728015e+00   9.9837341e+01
   4.1192918e-02   3.6046222e-03   3.5260744e-03   3.7350156e-03   1.1678189e+00   9.7649679e+01
   4.0150748e-02   3.6752272e-03   3.3351998e-03   4.0157194e-03   1.1768348e+00   9.5080212e+01
   3.9063234e-02   3.7857680e-03   3.1496440e-03   4.3175990e-03   1.1759643e+00   9.2611766e+01
   3.7946240e-02   3.9363470e-03   2.9775440e-03   4.6423262e-03   1.1596804e+00   9.0664723e+01
   3.6858656e-02   4.1287498e-03   2.8240668e-03   4.9916612e-03   1.1540906e+00   8.8201509e+01
   3.5890506e-02   4.3673790e-03   2.6916072e-03   5.3677768e-03   1.1697899e+00   8.5248193e+01
   3.5123964e-02   4.6536782e-03   2.5799256e-03   5.7704052e-03   1.1586121e+00   8.1495014e+01
   3.4635642e-02   4.9834058e-03   2.4880390e-03   6.1957838e-03   1.1502060e+00   7.7318657e+01
   3.4477794e-02   5.3476502e-03   2.4145952e-03   6.6390372e-03   1.1718756e+00   7.3521061e+01
   3.4666784e-02   5.7322832e-03   2.3559090e-03   7.0967064e-03   1.1845417e+00   7.0406095e+01
   3.5193408e-02   6.1169556e-03   2.3058134e-03   7.5663868e-03   1.1887229e+00   6.7428910e+01
   3.6024232e-02   6.4820248e-03   2.2584816e-03   8.0440684e-03   1.1717005e+00   6.3572002e+01
   3.7099518e-02   6.8198364e-03   2.2117838e-03   8.5235594e-03   1.1767097e+00   5.9732664e+01
   3.8344362e-02   7.1315138e-03   2.1651164e-03   8.9985140e-03   1.1956815e+00   5.6411451e+01
   3.9686032e-02   7.4155414e-03   2.1177500e-03   9.4604188e-03   1.1795942e+00   5.2332013e+01
   4.1053930e-02   7.6654978e-03   2.0708750e-03   9.8939414e-03   1.1652356e+00   4.7286102e+01
   4.2384196e-02   7.8702238e-03   2.0271626e-03   1.0274405e-02   1.1705015e+00   4.3809703e+01
   4.3627836e-02   8.0132764e-03   1.9889432e-03   1.0571436e-02   1.1751095e+00   4.1808727e+01
   4.4733454e-02   8.0822398e-03   1.9586866e-03   1.0761720e-02   1.1839226e+00   3.9155624e+01
   4.5634340e-02   8.0746048e-03   1.9390413e-03   1.0837753e-02   1.1809753e+00   3.6346443e+01
   4.6257950e-02   7.9960214e-03   1.9313217e-03   1.0807594e-02   1.1707975e+00   3.2960592e+01
   4.6558256e-02   7.8625618e-03   1.9360170e-03   1.0690345e-02   1.1811374e+00   2.9446630e+01
   4.6551660e-02   7.6937290e-03   1.9524665e-03   1.0505853e-02   1.1753777e+00   2.5877010e+01
   4.6296914e-02   7.5037640e-03   1.9790470e-03   1.0266765e-02   1.1681462e+00   2.2660439e+01
   4.5848560e-02   7.3007080e-03   2.0150980e-03   9.9816302e-03   1.1859009e+00   2.0845001e+01
   4.5249366e-02   7.0852806e-03   2.0603218e-03   9.6643450e-03   1.1809023e+00   1.7439710e+01
   4.4552906e-02   6.8575306e-03   2.1143324e-03   9.3331536e-03   1.1653143e+00   1.3463737e+01
   4.3825906e-02   6.6221572e-03   2.1759170e-03   9.0009124e-03   1.1837953e+00   1.1269996e+01
   4.3116486e-02   6.3852440e-03   2.2422008e-03   8.6774398e-03   1.1926663e+00   9.2630389e+00
   4.2460778e-02   6.1561490e-03   2.3101890e-03   8.3784454e-03   1.1899243e+00   7.2319233e+00
   4.1897646e-02   5.9478410e-03   2.3762320e-03   8.1231242e-03   1.1905719e+00   5.4021936e+00
   4.1443740e-02   5.7714128e-03   2.4350666e-03   7.9267646e-03   1.1784389e+00   4.1022050e+00
   4.1087192e-02   5.6340012e-03   2.4813608e-03   7.8034240e-03   1.1962236e+00   3.4667106e+00
   4.0793980e-02   5.5376484e-03   2.5101326e-03   7.7715096e-03   1.1910208e+00   3.2477717e+00
   4.0527934e-02   5.4813778e-03   2.5169592e-03   7.8504230e-03   1.1675151e+00   3.0601900e+00
   4.0276552e-02   5.4630506e-03   2.4982312e-03   8.0554458e-03   1.1819028e+00   2.4375438e+00
   4.0053324e-02   5.4763882e-03   2.4520654e-03   8.3967244e-03   1.1676614e+00   1.9680006e+00
   3.9890412e-02   5.5121306e-03   2.3808766e-03   8.8796992e-03   1.1838989e+00   1.8054171e+00
   3.9826570e-02   5.5614504e-03   2.2909410e-03   9.5080760e-03   1.1934903e+00   1.8231732e+00
   3.9901984e-02   5.6177080e-03   2.1907140e-03   1.0284549e-02   1.1555583e+00   1.7019381e+00
   4.0145486e-02   5.6768840e-03   2.0891014e-03   1.1206383e-02   1.1734040e+00   1.6160469e+00
   4.0556612e-02   5.7364464e-03   1.9930144e-03   1.2265942e-02   1.1847114e+00   1.8250401e+00
   4.1097186e-02   5.7929094e-03   1.9075754e-03   1.3455407e-02   1.1811605e+00   1.6970302e+00
   4.1713232e-02   5.8398600e-03   1.8370639e-03   1.4767668e-02   1.1753763e+00   1.6502902e+00
   4.2382594e-02   5.8714104e-03   1.7853436e-03   1.6190623e-02   1.1701460e+00   1.6161601e+00
   4.3099212e-02   5.8845744e-03   1.7560355e-03   1.7701174e-02   1.1841873e+00   1.3658173e+00
   4.3837924e-02   5.8754822e-03   1.7517659e-03   1.9274556e-02   1.1541251e+00   1.4090255e+00
   4.4546442e-02   5.8366424e-03   1.7748016e-03   2.0900864e-02   1.1499650e+00   1.4108736e+00
   4.5159826e-02   5.7575460e-03   1.8274412e-03   2.2586934e-02   1.1810478e+00   1.3968798e+00
   4.5659520e-02   5.6309182e-03   1.9108526e-03   2.4342206e-02   1.1677715e+00   1.4514443e+00
   4.6053598e-02   5.4591220e-03   2.0259118e-03   2.6161192e-02   1.1643795e+00   1.4130343e+00
   4.6337452e-02   5.2501806e-03   2.1726830e-03   2.8016828e-02   1.1605453e+00   1.4314951e+00
   4.6553286e-02   5.0147176e-03   2.3489972e-03   2.9863692e-02   1.1559926e+00   1.4344120e+00
   4.6789832e-02   4.7662352e-03   2.5518484e-03   3.1635106e-02   1.1687624e+00   1.3503472e+00
   4.7122492e-02   4.5181668e-03   2.7771434e-03   3.3246110e-02   1.1489972e+00   1.2688191e+00
   4.7604508e-02   4.2842934e-03   3.0200938e-03   3.4634544e-02   1.1514407e+00   1.2339616e+00
   4.8265216e-02   4.0780802e-03   3.2765816e-03   3.5789714e-02   1.1666948e+00   1.1689923e+00
   4.9096800e-02   3.9118408e-03   3.5442096e-03   3.6727542e-02   1.1562221e+00   1.1335740e+00
   5.0049100e-02   3.7965660e-03   3.8245710e-03   3.7475332e-02   1.1552572e+00   1.1513831e+00
   5.1042248e-02   3.7381828e-03   4.1214002e-03   3.8069768e-02   1.1529854e+00   1.1433031e+00
   5.1987486e-02   3.7393176e-03   4.4360050e-03   3.8549768e-02   1.1797502e+00   1.1584143e+00
   5.2813280e-02   3.8019568e-03   4.7668810e-03   3.8952724e-02   1.1540005e+00   1.1622996e+00
   5.3484130e-02   3.9255728e-03   5.1137816e-03   3.9296096e-02   1.1410441e+00   1.1449160e+00
   5.3974124e-02   4.1070274e-03   5.4761276e-03   3.9569064e-02   1.1868085e+00   1.1582423e+00
   5.4291618e-02   4.3414846e-03   5.8492646e-03   3.9737442e-02   1.1570949e+00   1.1492301e+00
   5.4527606e-02   4.6266658e-03   6.2294836e-03   3.9749810e-02   1.1912436e+00   1.1248356e+00
   5.4802838e-02   4.9679864e-03   6.6181768e-03   3.9556892e-02   1.1635414e+00   1.1455078e+00
   5.5234400e-02   5.3763006e-03   7.0190424e-03   3.9110506e-02   1.1522612e+00   1.1636446e+00
   5.5933568e-02   5.8628316e-03   7.4337820e-03   3.8352710e-02   1.1801033e+00   1.1550650e+00
   5.6980328e-02   6.4349098e-03   7.8615660e-03   3.7250298e-02   1.1382066e+00   1.1472036e+00
   5.8417224e-02   7.0938814e-03   8.2982688e-03   3.5832892e-02   1.2132318e+00   1.1386951e+00
   6.0245880e-02   7.8367596e-03   8.7352468e-03   3.4164888e-02   1.1077939e+00   1.1398649e+00
   6.2434018e-02   8.6567486e-03   9.1596482e-03   3.2303480e-02   1.1671834e+00   1.1464976e+00
   6.4900518e-02   9.5422576e-03   9.5543956e-03   3.0308300e-02   1.1673958e+00   1.1391017e+00
   6.7495768e-02   1.0474009e-02   9.9051568e-03   2.8243272e-02   1.1279794e+00   1.1479312e+00
   7.0015832e-02   1.1425065e-02   1.0202751e-02   2.6161210e-02   1.2587873e+00   1.1580084e+00
   7.2247014e-02   1.2368093e-02   1.0437872e-02   2.4108880e-02   1.0557151e+00   1.1315619e+00
   7.4076564e-02   1.3280238e-02   1.0604903e-02   2.2123576e-02   1.2822387e+00   1.1412185e+00
   7.5504136e-02   1.4140824e-02   1.0710355e-02   2.0234682e-02   1.0055407e+00   1.1746562e+00
   7.6531476e-02   1.4924515e-02   1.0773222e-02   1.8468281e-02   1.0883106e+00   1.1482171e+00
   7.7144402e-02   1.5598576e-02   1.0816443e-02   1.6837185e-02   1.0485813e+00   1.1252243e+00
   7.7333144e-02   1.6132264e-02   1.0863846e-02   1.5340943e-02   7.6387262e-01   1.1512703e+00
   7.7097698e-02   1.6509167e-02   1.0941894e-02   1.3974819e-02   1.3281255e+00   1.1643736e+00
   7.6475212e-02   1.6728285e-02   1.1075012e-02   1.2733966e-02   2.2880263e-01   1.1426451e+00
   7.5525536e-02   1.6793665e-02   1.1277294e-02   1.1613723e-02   1.0560689e+01   1.1209902e+00
   7.4284722e-02   1.6707939e-02   1.1554556e-02   1.0610843e-02   3.3433982e+01   1.1304296e+00
   7.2746696e-02   1.6479534e-02   1.1915436e-02   9.7227950e-03   5.1746026e+01   1.1545558e+00
   7.0875766e-02   1.6130588e-02   1.2370049e-02   8.9460902e-03   6.7000520e+01   1.1584532e+00
   6.8638612e-02   1.5693211e-02   1.2931389e-02   8.2738416e-03   7.9215845e+01   1.1526784e+00
   6.6032218e-02   1.5200215e-02   1.3617450e-02   7.6974228e-03   8.7836981e+01   1.1433220e+00
   6.3079102e-02   1.4677077e-02   1.4439371e-02   7.2099752e-03   9.6762476e+01   1.1431874e+00
   5.9821276e-02   1.4143905e-02   1.5398588e-02   6.8020036e-03   1.0436523e+02   1.1587044e+00
   5.6329640e-02   1.3622332e-02   1.6486902e-02   6.4607476e-03   1.1078275e+02   1.1593000e+00
   5.2690854e-02   1.3126988e-02   1.7684695e-02   6.1712232e-03   1.1524673e+02   1.1500402e+00
   4.8994700e-02   1.2660073e-02   1.8960917e-02   5.9172340e-03   1.1796987e+02   1.1402959e+00
   4.5331314e-02   1.2220300e-02   2.0280316e-02   5.6867208e-03   1.1974264e+02   1.1295217e+00
   4.1774834e-02   1.1806661e-02   2.1611676e-02   5.4706156e-03   1.2053638e+02   1.1197923e+00
   3.8374420e-02   1.1419498e-02   2.2912798e-02   5.2623694e-03   1.2094274e+02   1.1325226e+00
   3.5148998e-02   1.1060076e-02   2.4123958e-02   5.0606238e-03   1.2090495e+02   1.1520579e+00
   3.2084340e-02   1.0731299e-02   2.5177164e-02   4.8657422e-03   1.2077389e+02   1.1472450e+00
   2.9150740e-02   1.0434766e-02   2.6010054e-02   4.6764510e-03   1.2052792e+02   1.1500577e+00
   2.6332676e-02   1.0168163e-02   2.6569114e-02   4.4936342e-03   1.2039661e+02   1.1428496e+00
   2.3648028e-02   9.9373514e-03   2.6792786e-02   4.3245226e-03   1.2040468e+02   1.1278726e+00
   2.1137134e-02   9.7539488e-03   2.6643582e-02   4.1772660e-03   1.2031645e+02   1.1392423e+00
   1.8835791e-02   9.6246008e-03   2.6134106e-02   4.0563502e-03   1.2027107e+02   1.1530331e+00
   1.6767868e-02   9.5540624e-03   2.5302004e-02   3.9664106e-03   1.2007649e+02   1.1558900e+00
   1.4950920e-02   9.5432486e-03   2.4206414e-02   3.9149170e-03   1.1997069e+02   1.1690554e+00
   1.3394308e-02   9.5851562e-03   2.2916150e-02   3.9114270e-03   1.1977460e+02   1.1660178e+00
   1.2095782e-02   9.6713414e-03   2.1489750e-02   3.9652750e-03   1.1931312e+02   1.1449918e+00
   1.1042234e-02   9.7987544e-03   1.9974633e-02   4.0866260e-03   1.1886553e+02   1.1473398e+00
   1.0212661e-02   9.9636536e-03   1.8418231e-02   4.2891904e-03   1.1833378e+02   1.1420932e+00
   9.5814242e-03   1.0163836e-02   1.6874920e-02   4.5873110e-03   1.1774148e+02   1.1450196e+00
   9.1203068e-03   1.0405314e-02   1.5387529e-02   4.9941344e-03   1.1702165e+02   1.1563061e+00
   8.7994752e-03   1.0691452e-02   1.3980943e-02   5.5229974e-03   1.1637432e+02   1.1607944e+00
   8.5872776e-03   1.1019823e-02   1.2672870e-02   6.1860634e-03   1.1578179e+02   1.1669665e+00
   8.4504452e-03   1.1382887e-02   1.1479320e-02   6.9923310e-03   1.1503833e+02   1.1648598e+00
   8.3595942e-03   1.1762833e-02   1.0412129e-02   7.9474070e-03   1.1427799e+02   1.1748672e+00
   8.2923892e-03   1.2134190e-02   9.4739118e-03   9.0534882e-03   1.1327350e+02   1.1566918e+00
   8.2307898e-03   1.2469466e-02   8.6605046e-03   1.0308922e-02   1.1221133e+02   1.1529142e+00
   8.1650868e-03   1.2744940e-02   7.9591508e-03   1.1708231e-02   1.1114897e+02   1.1667056e+00
   8.0938302e-03   1.2943646e-02   7.3515064e-03   1.3241022e-02   1.0981127e+02   1.1456785e+00
   8.0154568e-03   1.3054626e-02   6.8208196e-03   1.4893386e-02   1.0827645e+02   1.1508619e+00
   7.9287808e-03   1.3065880e-02   6.3534798e-03   1.6651232e-02   1.0660091e+02   1.1533193e+00
   7.8375686e-03   1.2972323e-02   5.9438372e-03   1.8494461e-02   1.0508029e+02   1.1482087e+00
   7.7488600e-03   1.2790552e-02   5.5896454e-03   2.0388840e-02   1.0357708e+02   1.1640564e+00
   7.6678794e-03   1.2542468e-02   5.2860268e-03   2.2284206e-02   1.0179600e+02   1.1606965e+00
   7.5958778e-03   1.2248513e-02   5.0262978e-03   2.4123306e-02   9.9836271e+01   1.1414515e+00
   7.5310342e-03   1.1932745e-02   4.8021730e-03   2.5858060e-02   9.7616980e+01   1.1500785e+00
   7.4700720e-03   1.1611282e-02   4.6080214e-03   2.7455818e-02   9.5337068e+01   1.1487208e+00
   7.4084660e-03   1.1292555e-02   4.4392628e-03   2.8898314e-02   9.2952509e+01   1.1456529e+00
   7.3426132e-03   1.0987035e-02   4.2892190e-03   3.0169766e-02   8.9956627e+01   1.1846182e+00
   7.2728938e-03   1.0709363e-02   4.1543530e-03   3.1242238e-02   8.6542104e+01   1.1691044e+00
   7.2013740e-03   1.0475443e-02   4.0334216e-03   3.2070486e-02   8.2918972e+01   1.1416435e+00
   7.1323786e-03   1.0299597e-02   3.9218802e-03   3.2599284e-02   7.9018990e+01   1.1598546e+00
   7.0728898e-03   1.0195294e-02   3.8153792e-03   3.2789476e-02   7.4251307e+01   1.1530185e+00
   7.0302690e-03   1.0177966e-02   3.7140822e-03   3.2608954e-02   6.8563355e+01   1.1394367e+00
   7.0118156e-03   1.0259788e-02   3.6202458e-03   3.2040368e-02   6.4558974e+01   1.1659073e+00
   7.0221468e-03   1.0446559e-02   3.5381660e-03   3.1136932e-02   6.2272248e+01   1.1912216e+00
   7.0638078e-03   1.0751485e-02   3.4762130e-03   3.0004882e-02   5.9289810e+01   1.1594304e+00
   7.1393802e-03   1.1198419e-02   3.4448794e-03   2.8770134e-02   5.6211387e+01   1.1543465e+00
   7.2509298e-03   1.1809202e-02   3.4535770e-03   2.7567784e-02   5.3623885e+01   1.1492809e+00
   7.3993848e-03   1.2599599e-02   3.5091576e-03   2.6509088e-02   5.1084927e+01   1.1289891e+00
   7.5834388e-03   1.3584146e-02   3.6167314e-03   2.5676628e-02   4.7912803e+01   1.1646950e+00
   7.8019684e-03   1.4775965e-02   3.7813970e-03   2.5128784e-02   4.4509993e+01   1.1626644e+00
   8.0568790e-03   1.6181010e-02   4.0059678e-03   2.4896466e-02   4.2214909e+01   1.1556207e+00
   8.3499210e-03   1.7798251e-02   4.2891524e-03   2.4984804e-02   3.9546236e+01   1.1737266e+00
   8.6798476e-03   1.9618271e-02   4.6301460e-03   2.5369502e-02   3.6390057e+01   1.1679274e+00
   9.0418208e-03   2.1616422e-02   5.0305958e-03   2.5999220e-02   3.3796683e+01   1.1494545e+00
   9.4278632e-03   2.3752486e-02   5.4936172e-03   2.6795948e-02   3.0505526e+01   1.1520731e+00
   9.8290390e-03   2.5980434e-02   6.0209064e-03   2.7654890e-02   2.7449254e+01   1.1856328e+00
   1.0235459e-02   2.8258890e-02   6.6096364e-03   2.8450130e-02   2.4092722e+01   1.1611577e+00
   1.0635092e-02   3.0547582e-02   7.2594782e-03   2.9028774e-02   2.0127302e+01   1.1613576e+00
   1.1010606e-02   3.2794444e-02   7.9748416e-03   2.9239240e-02   1.7705454e+01   1.1554393e+00
   1.1345439e-02   3.4937242e-02   8.7589402e-03   2.8993988e-02   1.4849212e+01   1.1324235e+00
   1.1637473e-02   3.6908540e-02   9.6143658e-03   2.8288742e-02   1.1530143e+01   1.1791705e+00
   1.1893806e-02   3.8617826e-02   1.0545653e-02   2.7180748e-02   9.6945444e+00   1.1430226e+00
   1.2118909e-02   3.9971716e-02   1.1557964e-02   2.5745440e-02   7.9971349e+00   1.1575297e+00
   1.2316218e-02   4.0937670e-02   1.2649560e-02   2.4051424e-02   6.2968803e+00   1.1665794e+00
   1.2491617e-02   4.1533888e-02   1.3806228e-02   2.2174896e-02   5.5443765e+00   1.1055293e+00
   1.2649249e-02   4.1789504e-02   1.5001118e-02   2.0195740e-02   4.8338565e+00   1.1778340e+00
   1.2790305e-02   4.1751760e-02   1.6199221e-02   1.8181147e-02   4.2669294e+00   1.1842694e+00
   1.2915758e-02   4.1456414e-02   1.7362032e-02   1.6186045e-02   3.9355436e+00   1.1389469e+00
   1.3023768e-02   4.0901326e-02   1.8443467e-02   1.4257507e-02   3.1516182e+00   1.1510874e+00
   1.3110585e-02   4.0072856e-02   1.9389633e-02   1.2435394e-02   2.8617314e+00   1.1421522e+00
   1.3177301e-02   3.8952860e-02   2.0145428e-02   1.0748637e-02   2.6014227e+00   1.1415785e+00
   1.3231441e-02   3.7549824e-02   2.0665870e-02   9.2131806e-03   1.8366179e+00   1.1380547e+00
   1.3279267e-02   3.5926458e-02   2.0911050e-02   7.8357408e-03   1.4969240e+00   1.1508522e+00
   1.3322692e-02   3.4157472e-02   2.0840148e-02   6.6185802e-03   1.3891970e+00   1.1481259e+00
   1.3362551e-02   3.2319234e-02   2.0447406e-02   5.5599208e-03   1.2322701e+00   1.1511566e+00
   1.3397334e-02   3.0499092e-02   1.9769252e-02   4.6533778e-03   1.1392145e+00   1.1578270e+00
   1.3424699e-02   2.8768824e-02   1.8859945e-02   3.8887508e-03   1.1546169e+00   1.1477668e+00
   1.3442179e-02   2.7174252e-02   1.7791060e-02   3.2530192e-03   1.1735675e+00   1.1664615e+00
   1.3446240e-02   2.5745040e-02   1.6637392e-02   2.7332074e-03   1.1395673e+00   1.1339684e+00
   1.3433451e-02   2.4495124e-02   1.5459104e-02   2.3166558e-03   1.1759858e+00   1.1400434e+00
   1.3394738e-02   2.3415220e-02   1.4299570e-02   1.9897599e-03   1.1685712e+00   1.1479334e+00
   1.3314569e-02   2.2471560e-02   1.3190614e-02   1.7384715e-03   1.1502688e+00   1.1398084e+00
   1.3180051e-02   2.1609238e-02   1.2159269e-02   1.5486889e-03   1.1886760e+00   1.1897978e+00
   1.2980695e-02   2.0772628e-02   1.1224731e-02   1.4085316e-03   1.1797612e+00   1.1722954e+00
   1.2704351e-02   1.9923382e-02   1.0396220e-02   1.3095293e-03   1.1525688e+00   1.1653660e+00
   1.2348966e-02   1.9039221e-02   9.6746348e-03   1.2443978e-03   1.1512088e+00   1.1420874e+00
   1.1937761e-02   1.8127609e-02   9.0573076e-03   1.2062394e-03   1.1726954e+00   1.1809697e+00
   1.1512360e-02   1.7218721e-02   8.5430182e-03   1.1894835e-03   1.1742059e+00   1.1729885e+00
   1.1114693e-02   1.6333964e-02   8.1297184e-03   1.1893904e-03   1.1448983e+00   1.1176306e+00
   1.0780454e-02   1.5481039e-02   7.8112460e-03   1.2015830e-03   1.1529025e+00   1.1830019e+00
   1.0539349e-02   1.4661912e-02   7.5793912e-03   1.2229364e-03   1.1776556e+00   1.1171958e+00
   1.0417336e-02   1.3877417e-02   7.4291554e-03   1.2518510e-03   1.1585038e+00   1.1993996e+00
   1.0438033e-02   1.3122720e-02   7.3568070e-03   1.2873439e-03   1.1527287e+00   1.1487452e+00
   1.0619699e-02   1.2385669e-02   7.3552664e-03   1.3280291e-03   1.1872019e+00   1.1512299e+00
   1.0973314e-02   1.1652258e-02   7.4192050e-03   1.3717286e-03   1.1820252e+00   1.1760727e+00
   1.1505124e-02   1.0909378e-02   7.5474974e-03   1.4161526e-03   1.1583854e+00   1.0114021e+00
   1.2221192e-02   1.0157558e-02   7.7367226e-03   1.4596217e-03   1.1707351e+00   1.1786511e+00
   1.3128907e-02   9.4152264e-03   7.9784092e-03   1.5005245e-03   1.1966020e+00   8.2686365e-01
   1.4237751e-02   8.7064238e-03   8.2595334e-03   1.5371804e-03   1.2184652e+00   1.1863360e+00
   1.5555897e-02   8.0517734e-03   8.5648742e-03   1.5684427e-03   1.1925208e+00   6.6375025e-01
   1.7083804e-02   7.4649770e-03   8.8795556e-03   1.5940413e-03   1.1562999e+00   2.1467875e+00
   1.8814787e-02   6.9533232e-03   9.1866354e-03   1.6151625e-03   1.1733985e+00   1.3194382e+01
   2.0736170e-02   6.5193356e-03   9.4679404e-03   1.6337621e-03   1.1687262e+00   2.7823675e+01
   2.2822548e-02   6.1625646e-03   9.7065544e-03   1.6514160e-03   1.1387863e+00   4.3364999e+01
   2.5029130e-02   5.8798584e-03   9.8856882e-03   1.6699834e-03   1.1510470e+00   5.9772782e+01
   2.7297658e-02   5.6659016e-03   9.9882938e-03   1.6918519e-03   1.1711510e+00   7.2309503e+01
   2.9559804e-02   5.5139132e-03   1.0000196e-02   1.7196075e-03   1.1683588e+00   8.4098302e+01
   3.1741558e-02   5.4141248e-03   9.9150594e-03   1.7552008e-03   1.1550525e+00   9.4897455e+01
   3.3772098e-02   5.3541882e-03   9.7338254e-03   1.7989840e-03   1.1679435e+00   1.0260885e+02
   3.5587502e-02   5.3208172e-03   9.4638592e-03   1.8500447e-03   1.1763519e+00   1.0861663e+02
   3.7154540e-02   5.3022462e-03   9.1224478e-03   1.9059058e-03   1.1543262e+00   1.1235628e+02
   3.8470180e-02   5.2890776e-03   8.7323778e-03   1.9637460e-03   1.1585500e+00   1.1465181e+02
   3.9538054e-02   5.2725894e-03   8.3121606e-03   2.0223862e-03   1.1727805e+00   1.1601341e+02
   4.0385040e-02   5.2444746e-03   7.8748778e-03   2.0830404e-03   1.1765003e+00   1.1637899e+02
   4.1057676e-02   5.1972480e-03   7.4338850e-03   2.1500654e-03   1.1639278e+00   1.1642493e+02
   4.1588758e-02   5.1258070e-03   7.0047386e-03   2.2284724e-03   1.1735073e+00   1.1622132e+02
   4.1981268e-02   5.0270514e-03   6.6003350e-03   2.3217232e-03   1.1729323e+00   1.1582015e+02
   4.2202472e-02   4.8987510e-03   6.2279786e-03   2.4329984e-03   1.1639562e+00   1.1520057e+02
   4.2210192e-02   4.7392116e-03   5.8934734e-03   2.5652114e-03   1.1905006e+00   1.1464789e+02
   4.1989422e-02   4.5468794e-03   5.6034446e-03   2.7203310e-03   1.1574026e+00   1.1419327e+02
   4.1563278e-02   4.3239360e-03   5.3624438e-03   2.8990058e-03   1.1631610e+00   1.1349674e+02
   4.0997408e-02   4.0781010e-03   5.1738848e-03   3.1001604e-03   1.1804126e+00   1.1287338e+02
   4.0382030e-02   3.8228370e-03   5.0429124e-03   3.3229552e-03   1.1609949e+00   1.1241337e+02
   3.9794692e-02   3.5762728e-03   4.9744718e-03   3.5666892e-03   1.1970560e+00   1.1189640e+02
   3.9283500e-02   3.3562426e-03   4.9729056e-03   3.8289086e-03   1.1810871e+00   1.1130065e+02
   3.8883040e-02   3.1774378e-03   5.0426882e-03   4.1064184e-03   1.1733865e+00   1.1057609e+02
   3.8626048e-02   3.0506488e-03   5.1856790e-03   4.3950888e-03   1.1896153e+00   1.0984110e+02
   3.8518904e-02   2.9826348e-03   5.4007874e-03   4.6903106e-03   1.1781470e+00   1.0916333e+02
   3.8533522e-02   2.9771926e-03   5.6855110e-03   4.9876778e-03   1.1704758e+00   1.0852853e+02
   3.8620684e-02   3.0364934e-03   6.0351020e-03   5.2810942e-03   1.1765351e+00   1.0773284e+02
   3.8717532e-02   3.1604442e-03   6.4405078e-03   5.5630440e-03   1.2184207e+00   1.0676939e+02
   3.8765470e-02   3.3451496e-03   6.8868438e-03   5.8279312e-03   1.1948389e+00   1.0597076e+02
   3.8722988e-02   3.5827790e-03   7.3556476e-03   6.0736690e-03   1.1731860e+00   1.0500323e+02
   3.8573470e-02   3.8632364e-03   7.8280182e-03   6.2995126e-03   1.1797914e+00   1.0380927e+02
   3.8309366e-02   4.1755796e-03   8.2844404e-03   6.5085738e-03   1.1685700e+00   1.0247249e+02
   3.7913888e-02   4.5063454e-03   8.7041154e-03   6.7111606e-03   1.1780676e+00   1.0090759e+02
   3.7399084e-02   4.8381076e-03   9.0694446e-03   6.9177924e-03   1.1700145e+00   9.9224199e+01
   3.6823536e-02   5.1501208e-03   9.3707550e-03   7.1338116e-03   1.1741703e+00   9.6823999e+01
   3.6260910e-02   5.4240818e-03   9.6011608e-03   7.3642818e-03   1.1763311e+00   9.4293216e+01
   3.5785816e-02   5.6489644e-03   9.7546506e-03   7.6149964e-03   1.1741645e+00   9.1820476e+01
   3.5462440e-02   5.8191048e-03   9.8321060e-03   7.8863246e-03   1.1819640e+00   8.8759352e+01
   3.5332790e-02   5.9333518e-03   9.8389990e-03   8.1727532e-03   1.1985263e+00   8.5600941e+01
   3.5421648e-02   5.9906262e-03   9.7767682e-03   8.4650056e-03   1.1759172e+00   8.2097264e+01
   3.5732610e-02   5.9879684e-03   9.6405448e-03   8.7509264e-03   1.1670856e+00   7.8579738e+01
   3.6244156e-02   5.9257734e-03   9.4273266e-03   9.0196644e-03   1.2090275e+00   7.5050530e+01
   3.6915012e-02   5.8058834e-03   9.1416796e-03   9.2614332e-03   1.1822496e+00   7.1808618e+01
   3.7682376e-02   5.6345142e-03   8.7910296e-03   9.4635410e-03   1.1811395e+00   6.9116654e+01
   3.8468976e-02   5.4286614e-03   8.3841484e-03   9.6139324e-03   1.1811685e+00   6.5504742e+01
   3.9199752e-02   5.2076538e-03   7.9335368e-03   9.7079216e-03   1.1613617e+00   6.1594336e+01
   3.9808314e-02   4.9861928e-03   7.4536632e-03   9.7442914e-03   1.1967253e+00   5.8593234e+01
   4.0236458e-02   4.7747666e-03   6.9571744e-03   9.7175826e-03   1.1865942e+00   5.5677046e+01
   4.0445910e-02   4.5794692e-03   6.4537814e-03   9.6299082e-03   1.1652099e+00   5.1444156e+01
   4.0443842e-02   4.4040236e-03   5.9541162e-03   9.5010036e-03   1.1758092e+00   4.7275420e+01
   4.0278242e-02   4.2501078e-03   5.4702672e-03   9.3582612e-03   1.1870514e+00   4.4446328e+01
   3.9994020e-02   4.1167606e-03   5.0113446e-03   9.2348630e-03   1.1734515e+00   4.1842664e+01
   3.9609126e-02   4.0010784e-03   4.5826758e-03   9.1671290e-03   1.1616287e+00   4.0066952e+01
   3.9122324e-02   3.8982910e-03   4.1884804e-03   9.1861576e-03   1.1890967e+00   3.8479556e+01
   3.8527602e-02   3.8042672e-03   3.8332768e-03   9.3190216e-03   1.1966674e+00   3.6458840e+01
   3.7836932e-02   3.7176474e-03   3.5200564e-03   9.5878434e-03   1.1967652e+00   3.4613444e+01
   3.7076734e-02   3.6382670e-03   3.2486456e-03   1.0006624e-02   1.1942160e+00   3.2534368e+01
   3.6266154e-02   3.5643202e-03   3.0170368e-03   1.0579529e-02   1.1774688e+00   3.1127964e+01
   3.5425808e-02   3.4932960e-03   2.8229416e-03   1.1301137e-02   1.1725084e+00   3.0247491e+01
   3.4577838e-02   3.4254812e-03   2.6622320e-03   1.2157308e-02   1.1747964e+00   2.9184261e+01
   3.3732704e-02   3.3618816e-03   2.5273044e-03   1.3122068e-02   1.1990700e+00   2.8235768e+01
   3.2893560e-02   3.3029704e-03   2.4104260e-03   1.4155717e-02   1.2029228e+00   2.7210400e+01
   3.2068996e-02   3.2487002e-03   2.3064938e-03   1.5203943e-02   1.1895636e+00   2.6154947e+01
   3.1274378e-02   3.1965002e-03   2.2130482e-03   1.6203198e-02   1.1937610e+00   2.4855824e+01
   3.0506546e-02   3.1439262e-03   2.1313634e-03   1.7087738e-02   1.1520532e+00   2.3266876e+01
   2.9750674e-02   3.0886380e-03   2.0642606e-03   1.7785796e-02   1.1627227e+00   2.2410416e+01
   2.9023242e-02   3.0290490e-03   2.0132400e-03   1.8235706e-02   1.1896205e+00   2.2132504e+01
   2.8364000e-02   2.9671502e-03   1.9800186e-03   1.8425732e-02   1.1535604e+00   2.1266643e+01
   2.7804778e-02   2.9048308e-03   1.9675527e-03   1.8403077e-02   1.1746279e+00   2.0493015e+01
   2.7372286e-02   2.8431624e-03   1.9788305e-03   1.8242656e-02   1.1692817e+00   2.0201877e+01
   2.7084654e-02   2.7837950e-03   2.0166538e-03   1.8014684e-02   1.1573791e+00   1.9283594e+01
   2.6939002e-02   2.7292318e-03   2.0841116e-03   1.7777893e-02   1.1828737e+00   1.7607949e+01
   2.6917422e-02   2.6833722e-03   2.1845260e-03   1.7585347e-02   1.1731964e+00   1.6123373e+01
   2.6988656e-02   2.6489056e-03   2.3223252e-03   1.7479651e-02   1.1752283e+00   1.5509137e+01
   2.7118058e-02   2.6269618e-03   2.5026438e-03   1.7487010e-02   1.1681037e+00   1.4643753e+01
   2.7282136e-02   2.6181234e-03   2.7288038e-03   1.7616541e-02   1.1612211e+00   1.3296251e+01
   2.7464338e-02   2.6224122e-03   3.0017292e-03   1.7861038e-02   1.1752521e+00   1.2203372e+01
   2.7649822e-02   2.6391452e-03   3.3210212e-03   1.8199429e-02   1.1755011e+00   1.0549743e+01
   2.7816112e-02   2.6666002e-03   3.6854272e-03   1.8603926e-02   1.1524421e+00   8.7313818e+00
   2.7945818e-02   2.7043070e-03   4.0920598e-03   1.9049384e-02   1.1462815e+00   7.3723561e+00
   2.8044530e-02   2.7529126e-03   4.5362938e-03   1.9510049e-02   1.1789736e+00   5.8660163e+00
   2.8135358e-02   2.8123878e-03   5.0132804e-03   1.9958395e-02   1.1862978e+00   4.2139781e+00
   2.8255778e-02   2.8816844e-03   5.5196478e-03   2.0368494e-02   1.1733824e+00   3.2841866e+00
   2.8443736e-02   2.9572600e-03   6.0537002e-03   2.0710968e-02   1.1579007e+00   3.2793382e+00
   2.8733634e-02   3.0344070e-03   6.6156118e-03   2.0948824e-02   1.1757724e+00   3.1123390e+00
   2.9164580e-02   3.1080194e-03   7.2118332e-03   2.1037542e-02   1.1636960e+00   2.4741939e+00
   2.9787284e-02   3.1719492e-03   7.8541246e-03   2.0943186e-02   1.1549049e+00   2.1261968e+00
   3.0661828e-02   3.2225412e-03   8.5509388e-03   2.0660402e-02   1.1994493e+00   1.9815602e+00
   3.1831966e-02   3.2616692e-03   9.3057984e-03   2.0209362e-02   1.1375246e+00   1.7519227e+00
   3.3314930e-02   3.2982440e-03   1.0123131e-02   1.9619536e-02   1.1683881e+00   1.7230861e+00
   3.5108256e-02   3.3471742e-03   1.1007592e-02   1.8907180e-02   1.1877564e+00   1.8339715e+00
   3.7205304e-02   3.4236220e-03   1.1957196e-02   1.8072578e-02   1.1614764e+00   1.7949249e+00
   3.9596242e-02   3.5398336e-03   1.2965342e-02   1.7111466e-02   1.2159973e+00   1.7056699e+00
   4.2247160e-02   3.7054594e-03   1.4020474e-02   1.6030833e-02   1.1530334e+00   1.8057552e+00
   4.5112606e-02   3.9276508e-03   1.5099852e-02   1.4864345e-02   1.2155148e+00   1.8216202e+00
   4.8152192e-02   4.2136068e-03   1.6175117e-02   1.3662114e-02   1.1279708e+00   1.5883774e+00
   5.1333410e-02   4.5705224e-03   1.7217009e-02   1.2471870e-02   1.1461427e+00   1.4908547e+00
   5.4648440e-02   5.0014180e-03   1.8190401e-02   1.1330605e-02   1.1910800e+00   1.3962341e+00
   5.8099562e-02   5.5082568e-03   1.9060114e-02   1.0263402e-02   1.1158789e+00   1.2452895e+00
   6.1650586e-02   6.0937886e-03   1.9801787e-02   9.2886084e-03   1.2844143e+00   1.3022203e+00
   6.5216868e-02   6.7569828e-03   2.0397980e-02   8.4182038e-03   1.0060703e+00   1.3466146e+00
   6.8726036e-02   7.4947304e-03   2.0847870e-02   7.6573366e-03   1.1755727e+00   1.3778856e+00
   7.2163832e-02   8.3040938e-03   2.1176868e-02   7.0080378e-03   8.9013191e-01   1.3969278e+00
   7.5546806e-02   9.1779106e-03   2.1411288e-02   6.4676020e-03   9.9510222e-01   1.3571731e+00
   7.8873134e-02   1.0100528e-02   2.1563366e-02   6.0259436e-03   9.7028093e-01   1.3625131e+00
   8.2073836e-02   1.1052709e-02   2.1644792e-02   5.6674766e-03   1.6349174e+00   1.3227115e+00
   8.5005616e-02   1.2014855e-02   2.1679588e-02   5.3734966e-03   1.4885431e+01   1.3386666e+00
   8.7492880e-02   1.2961780e-02   2.1695474e-02   5.1254042e-03   3.6081395e+01   1.3158783e+00
   8.9411374e-02   1.3865039e-02   2.1706442e-02   4.9076686e-03   5.4009008e+01   1.1497673e+00
   9.0738874e-02   1.4702150e-02   2.1717390e-02   4.7098404e-03   6.9103773e+01   1.1398267e+00
   9.1474116e-02   1.5460840e-02   2.1742508e-02   4.5255250e-03   7.8930373e+01   1.1712823e+00
   9.1607888e-02   1.6133709e-02   2.1808746e-02   4.3482062e-03   8.6304717e+01   1.1274752e+00
   9.1161632e-02   1.6712807e-02   2.1938700e-02   4.1747388e-03   9.3565849e+01   1.1385106e+00
   9.0166408e-02   1.7192287e-02   2.2150700e-02   4.0080006e-03   9.9828788e+01   1.1240213e+00
   8.8650844e-02   1.7576860e-02   2.2463406e-02   3.8504228e-03   1.0611179e+02   1.1219404e+00
   8.6630868e-02   1.7876872e-02   2.2875992e-02   3.7024698e-03   1.1125061e+02   1.1414059e+00
   8.4134636e-02   1.8098232e-02   2.3366936e-02   3.5648224e-03   1.1495728e+02   1.1153281e+00
   8.1234762e-02   1.8254776e-02   2.3903390e-02   3.4367494e-03   1.1711749e+02   1.1406252e+00
   7.8049352e-02   1.8366908e-02   2.4445894e-02   3.3160806e-03   1.1821672e+02   1.1497007e+00
   7.4735384e-02   1.8451530e-02   2.4951258e-02   3.2023800e-03   1.1895747e+02   1.1169864e+00
   7.1440246e-02   1.8530082e-02   2.5369704e-02   3.0977044e-03   1.1921710e+02   1.1506034e+00
   6.8275626e-02   1.8623672e-02   2.5654186e-02   3.0048276e-03   1.1929594e+02   1.1510339e+00
   6.5299972e-02   1.8740848e-02   2.5756232e-02   2.9263780e-03   1.1929715e+02   1.1358825e+00
   6.2512682e-02   1.8879386e-02   2.5641898e-02   2.8641394e-03   1.1933037e+02   1.1455601e+00
   5.9865434e-02   1.9034482e-02   2.5318698e-02   2.8189048e-03   1.1934262e+02   1.1517145e+00
   5.7260586e-02   1.9198406e-02   2.4799754e-02   2.7914554e-03   1.1945309e+02   1.1661775e+00
   5.4568144e-02   1.9356000e-02   2.4088470e-02   2.7840400e-03   1.1965973e+02   1.1437361e+00
   5.1631726e-02   1.9489840e-02   2.3206754e-02   2.8005904e-03   1.1976529e+02   1.1440410e+00
   4.8356958e-02   1.9591010e-02   2.2191720e-02   2.8444504e-03   1.1989807e+02   1.1756692e+00
   4.4789356e-02   1.9661382e-02   2.1081790e-02   2.9180062e-03   1.1998930e+02   1.1761878e+00
   4.1034182e-02   1.9703871e-02   1.9916019e-02   3.0236334e-03   1.2000064e+02   1.1555203e+00
   3.7215782e-02   1.9711433e-02   1.8733793e-02   3.1641140e-03   1.1998090e+02   1.1474334e+00
   3.3468056e-02   1.9670408e-02   1.7570514e-02   3.3428178e-03   1.1986752e+02   1.1537459e+00
   2.9891962e-02   1.9578235e-02   1.6454132e-02   3.5630516e-03   1.1954655e+02   1.1515509e+00
   2.6556216e-02   1.9445244e-02   1.5408899e-02   3.8286812e-03   1.1910343e+02   1.1579202e+00
   2.3502810e-02   1.9284382e-02   1.4455097e-02   4.1446436e-03   1.1871981e+02   1.1589387e+00
   2.0749736e-02   1.9109877e-02   1.3604063e-02   4.5189500e-03   1.1823093e+02   1.1573860e+00
   1.8296736e-02   1.8932453e-02   1.2859353e-02   4.9619290e-03   1.1758722e+02   1.1565895e+00
   1.6132588e-02   1.8752454e-02   1.2215563e-02   5.4818344e-03   1.1687800e+02   1.1375917e+00
   1.4244403e-02   1.8560092e-02   1.1657462e-02   6.0881252e-03   1.1617490e+02   1.1488257e+00
   1.2618464e-02   1.8342218e-02   1.1164820e-02   6.7930034e-03   1.1541654e+02   1.1672250e+00
   1.1241905e-02   1.8079985e-02   1.0717316e-02   7.6061208e-03   1.1439119e+02   1.1670635e+00
   1.0097839e-02   1.7744578e-02   1.0298815e-02   8.5319372e-03   1.1325509e+02   1.1745829e+00
   9.1645270e-03   1.7317412e-02   9.8939116e-03   9.5723128e-03   1.1193978e+02   1.1795256e+00
   8.4219148e-03   1.6805846e-02   9.4879720e-03   1.0729141e-02   1.1045534e+02   1.1849707e+00
   7.8523100e-03   1.6231899e-02   9.0756060e-03   1.1998313e-02   1.0899943e+02   1.1585073e+00
   7.4375720e-03   1.5620101e-02   8.6543938e-03   1.3367651e-02   1.0706315e+02   1.1399947e+00
   7.1574002e-03   1.4993778e-02   8.2198104e-03   1.4821328e-02   1.0486255e+02   1.1681786e+00
   6.9907084e-03   1.4371191e-02   7.7741100e-03   1.6337513e-02   1.0274570e+02   1.1733821e+00
   6.9168634e-03   1.3762956e-02   7.3248368e-03   1.7883220e-02   1.0069736e+02   1.1552557e+00
   6.9184746e-03   1.3170961e-02   6.8801360e-03   1.9411303e-02   9.8740248e+01   1.1448379e+00
   6.9809000e-03   1.2595514e-02   6.4505944e-03   2.0862442e-02   9.6362522e+01   1.1363490e+00
   7.0896576e-03   1.2045008e-02   6.0477084e-03   2.2179062e-02   9.3873399e+01   1.1555143e+00
   7.2327412e-03   1.1528365e-02   5.6802586e-03   2.3328890e-02   9.1041487e+01   1.1836102e+00
   7.4006430e-03   1.1050209e-02   5.3532946e-03   2.4313512e-02   8.8050893e+01   1.1577102e+00
   7.5864894e-03   1.0615350e-02   5.0688230e-03   2.5149130e-02   8.4767446e+01   1.1410649e+00
   7.7841230e-03   1.0226239e-02   4.8259978e-03   2.5842122e-02   8.0482575e+01   1.1591265e+00
   7.9850294e-03   9.8827710e-03   4.6254228e-03   2.6377788e-02   7.6243152e+01   1.1593570e+00
   8.1839874e-03   9.5865550e-03   4.4708224e-03   2.6719046e-02   7.1501601e+01   1.1546402e+00
   8.3811966e-03   9.3461146e-03   4.3653348e-03   2.6825718e-02   6.6921720e+01   1.1515475e+00
   8.5782904e-03   9.1797256e-03   4.3137490e-03   2.6673946e-02   6.3509656e+01   1.1643476e+00
   8.7741996e-03   9.1119980e-03   4.3234090e-03   2.6256592e-02   6.0637128e+01   1.1485719e+00
   8.9640308e-03   9.1668662e-03   4.3999178e-03   2.5608854e-02   5.7790806e+01   1.1266267e+00
   9.1437608e-03   9.3647160e-03   4.5467982e-03   2.4815048e-02   5.4304221e+01   1.1537268e+00
   9.3104528e-03   9.7242682e-03   4.7677716e-03   2.3979366e-02   5.1914178e+01   1.1535656e+00
   9.4589212e-03   1.0257552e-02   5.0681134e-03   2.3214864e-02   4.9580187e+01   1.1505816e+00
   9.5819806e-03   1.0968822e-02   5.4528066e-03   2.2623642e-02   4.6453580e+01   1.1728780e+00
   9.6782242e-03   1.1860090e-02   5.9228306e-03   2.2281658e-02   4.4234422e+01   1.1719068e+00
   9.7582928e-03   1.2928015e-02   6.4762848e-03   2.2240922e-02   4.2047731e+01   1.1654752e+00
   9.8398492e-03   1.4162653e-02   7.1098796e-03   2.2526998e-02   4.0011804e+01   1.1502205e+00
   9.9431250e-03   1.5553217e-02   7.8196780e-03   2.3142438e-02   3.7931998e+01   1.1555355e+00
   1.0087116e-02   1.7093445e-02   8.6011780e-03   2.4066440e-02   3.6358506e+01   1.1794981e+00
   1.0286166e-02   1.8790256e-02   9.4445782e-03   2.5250740e-02   3.5256895e+01   1.1660519e+00
   1.0551871e-02   2.0663846e-02   1.0338959e-02   2.6622640e-02   3.3298558e+01   1.1630224e+00
   1.0892378e-02   2.2730000e-02   1.1281286e-02   2.8084556e-02   3.1927178e+01   1.1591360e+00
   1.1310195e-02   2.4987332e-02   1.2270223e-02   2.9514202e-02   3.1056853e+01   1.1433681e+00
   1.1803206e-02   2.7418130e-02   1.3297891e-02   3.0759346e-02   3.0128194e+01   1.1551075e+00
   1.2362500e-02   2.9995050e-02   1.4356973e-02   3.1638644e-02   2.9245375e+01   1.1486601e+00
   1.2971733e-02   3.2678708e-02   1.5446976e-02   3.1997326e-02   2.7899133e+01   1.1479770e+00
   1.3615877e-02   3.5409592e-02   1.6565978e-02   3.1775080e-02   2.6705680e+01   1.1663504e+00
   1.4285571e-02   3.8110106e-02   1.7703279e-02   3.1010932e-02   2.5760170e+01   1.1608753e+00
   1.4970127e-02   4.0687008e-02   1.8840624e-02   2.9787120e-02   2.5001787e+01   1.1452198e+00
   1.5653759e-02   4.3032346e-02   1.9954940e-02   2.8183056e-02   2.3632057e+01   1.1317288e+00
   1.6320373e-02   4.5016136e-02   2.1014798e-02   2.6287470e-02   2.1443303e+01   1.1505431e+00
   1.6954111e-02   4.6500858e-02   2.1972270e-02   2.4199566e-02   1.9921923e+01   1.1888051e+00
   1.7531603e-02   4.7373322e-02   2.2757908e-02   2.2002446e-02   1.7566891e+01   1.1706440e+00
   1.8015048e-02   4.7573344e-02   2.3294940e-02   1.9761970e-02   1.4972286e+01   1.1344288e+00
   1.8364446e-02   4.7126236e-02   2.3523474e-02   1.7538069e-02   1.3948927e+01   1.1531909e+00
   1.8564712e-02   4.6126646e-02   2.3393490e-02   1.5385312e-02   1.1733358e+01   1.1534427e+00
   1.8627674e-02   4.4707644e-02   2.2877470e-02   1.3345888e-02   8.3432328e+00   1.1555891e+00
   1.8578875e-02   4.3015832e-02   2.2000246e-02   1.1448489e-02   5.8208100e+00   1.1737427e+00
   1.8450316e-02   4.1187764e-02   2.0815246e-02   9.7143878e-03   4.7548177e+00   1.1401411e+00
   1.8269263e-02   3.9342858e-02   1.9390487e-02   8.1587942e-03   4.4520746e+00   1.1492112e+00
   1.8055773e-02   3.7562470e-02   1.7808892e-02   6.7887362e-03   3.6431294e+00   1.1692348e+00
   1.7821138e-02   3.5889050e-02   1.6146618e-02   5.6027972e-03   2.9191002e+00   1.1607812e+00
   1.7564170e-02   3.4350626e-02   1.4466155e-02   4.5927588e-03   2.3322748e+00   1.1582364e+00
   1.7277924e-02   3.2966660e-02   1.2820500e-02   3.7459326e-03   2.1323882e+00   1.1483116e+00
   1.6951339e-02   3.1731960e-02   1.1254856e-02   3.0486182e-03   1.8870471e+00   1.1551062e+00
   1.6562252e-02   3.0603724e-02   9.8046426e-03   2.4875434e-03   1.1682630e+00   1.1449999e+00
   1.6087064e-02   2.9520804e-02   8.4931412e-03   2.0480222e-03   1.1317298e+00   1.1272819e+00
   1.5526709e-02   2.8439830e-02   7.3322262e-03   1.7138629e-03   1.1866071e+00   1.1241364e+00
   1.4901405e-02   2.7333402e-02   6.3241358e-03   1.4688503e-03   1.1427102e+00   1.1605612e+00
   1.4228484e-02   2.6172768e-02   5.4650070e-03   1.2978082e-03   1.2156433e+00   1.1662262e+00
   1.3522789e-02   2.4933206e-02   4.7443176e-03   1.1863064e-03   1.1302452e+00   1.1453318e+00
   1.2798684e-02   2.3600284e-02   4.1472274e-03   1.1207677e-03   1.1574048e+00   1.1316264e+00
   1.2071962e-02   2.2185940e-02   3.6603928e-03   1.0903541e-03   1.1567097e+00   1.1377596e+00
   1.1361521e-02   2.0727198e-02   3.2702294e-03   1.0865513e-03   1.1689603e+00   1.1847717e+00
   1.0683757e-02   1.9253538e-02   2.9620986e-03   1.1026993e-03   1.1777233e+00   1.1345020e+00
   1.0049852e-02   1.7778772e-02   2.7247818e-03   1.1350367e-03   1.1575548e+00   1.1901557e+00
   9.4647162e-03   1.6307532e-02   2.5500772e-03   1.1813981e-03   1.1932265e+00   1.1333166e+00
   8.9264596e-03   1.4840256e-02   2.4286654e-03   1.2395271e-03   1.1614674e+00   1.1391643e+00
   8.4282796e-03   1.3382480e-02   2.3520628e-03   1.3065362e-03   1.1684871e+00   1.2024314e+00
   7.9671206e-03   1.1946713e-02   2.3168976e-03   1.3789639e-03   1.1788298e+00   1.0256032e+00
   7.5520040e-03   1.0558707e-02   2.3217506e-03   1.4535149e-03   1.1513491e+00   1.1975336e+00
   7.1994420e-03   9.2528632e-03   2.3632120e-03   1.5269776e-03   1.1536502e+00   9.1905764e-01
   6.9266572e-03   8.0552732e-03   2.4385912e-03   1.5964295e-03   1.1591856e+00   1.1263262e+00
   6.7502736e-03   6.9820590e-03   2.5477160e-03   1.6596580e-03   1.1559756e+00   8.4690987e-01
   6.6854130e-03   6.0408886e-03   2.6911696e-03   1.7136540e-03   1.1487675e+00   1.6364498e+00
   6.7453480e-03   5.2318592e-03   2.8691566e-03   1.7546514e-03   1.1743344e+00   1.0897303e+01
   6.9410546e-03   4.5507014e-03   3.0806802e-03   1.7803671e-03   1.1707317e+00   2.4580968e+01
   7.2808304e-03   3.9889862e-03   3.3218866e-03   1.7904259e-03   1.1331276e+00   3.8973269e+01
   7.7719762e-03   3.5349608e-03   3.5859274e-03   1.7857131e-03   1.1336178e+00   5.4926123e+01
   8.4209546e-03   3.1753596e-03   3.8655764e-03   1.7685284e-03   1.1417655e+00   6.7271414e+01
   9.2315512e-03   2.8978426e-03   4.1531712e-03   1.7427361e-03   1.1643105e+00   7.6435910e+01
   1.0202328e-02   2.6902524e-03   4.4415832e-03   1.7124491e-03   1.1691972e+00   8.4983027e+01
   1.1327544e-02   2.5425564e-03   4.7263050e-03   1.6818357e-03   1.1485196e+00   9.2243042e+01
   1.2602714e-02   2.4523478e-03   5.0007244e-03   1.6561676e-03   1.1731461e+00   9.8310462e+01
   1.4022671e-02   2.4202306e-03   5.2534472e-03   1.6407089e-03   1.1878217e+00   1.0317767e+02
   1.5573414e-02   2.4440438e-03   5.4735630e-03   1.6398082e-03   1.1537474e+00   1.0645485e+02
   1.7228467e-02   2.5185684e-03   5.6558516e-03   1.6564859e-03   1.1398740e+00   1.0809606e+02
   1.8955994e-02   2.6362722e-03   5.7981580e-03   1.6924769e-03   1.1405694e+00   1.0878659e+02
   2.0732280e-02   2.7910156e-03   5.9014580e-03   1.7493470e-03   1.1292474e+00   1.0886470e+02
   2.2540716e-02   2.9796896e-03   5.9748438e-03   1.8282126e-03   1.1439675e+00   1.0850017e+02
   2.4356164e-02   3.1993436e-03   6.0321394e-03   1.9294389e-03   1.1562324e+00   1.0781959e+02
   2.6141392e-02   3.4442074e-03   6.0904194e-03   2.0525680e-03   1.1598373e+00   1.0711904e+02
   2.7857972e-02   3.7061642e-03   6.1686534e-03   2.1962386e-03   1.1755006e+00   1.0654260e+02
   2.9481632e-02   3.9763116e-03   6.2812684e-03   2.3591950e-03   1.1510424e+00   1.0589981e+02
   3.1016358e-02   4.2455200e-03   6.4372024e-03   2.5412848e-03   1.1461129e+00   1.0575314e+02
   3.2485276e-02   4.5049890e-03   6.6395094e-03   2.7427604e-03   1.1778975e+00   1.0568950e+02
   3.3920524e-02   4.7451616e-03   6.8837986e-03   2.9626088e-03   1.1706295e+00   1.0541343e+02
   3.5361664e-02   4.9549494e-03   7.1584242e-03   3.1987710e-03   1.1670131e+00   1.0551731e+02
   3.6838286e-02   5.1226400e-03   7.4458508e-03   3.4492532e-03   1.1758984e+00   1.0566839e+02
   3.8356052e-02   5.2381554e-03   7.7226744e-03   3.7131946e-03   1.1791246e+00   1.0567726e+02
   3.9888736e-02   5.2958806e-03   7.9627386e-03   3.9918540e-03   1.1847557e+00   1.0552470e+02
   4.1384178e-02   5.2978870e-03   8.1429808e-03   4.2884074e-03   1.1798903e+00   1.0520718e+02
   4.2774724e-02   5.2534280e-03   8.2463708e-03   4.6064878e-03   1.1738496e+00   1.0504388e+02
   4.3974878e-02   5.1716972e-03   8.2693970e-03   4.9479594e-03   1.1665634e+00   1.0487914e+02
   4.4916432e-02   5.0619288e-03   8.2180528e-03   5.3119394e-03   1.1640127e+00   1.0454394e+02
   4.5586546e-02   4.9369608e-03   8.0964992e-03   5.6965870e-03   1.1769995e+00   1.0421409e+02
   4.6000462e-02   4.8085854e-03   7.9112718e-03   6.0996940e-03   1.1708950e+00   1.0372953e+02
   4.6153572e-02   4.6860080e-03   7.6730658e-03   6.5164874e-03   1.1639842e+00   1.0312561e+02
   4.6014062e-02   4.5763070e-03   7.3899876e-03   6.9433438e-03   1.1768256e+00   1.0243057e+02
   4.5569914e-02   4.4822904e-03   7.0659048e-03   7.3806562e-03   1.1753068e+00   1.0156025e+02
   4.4862100e-02   4.4047156e-03   6.7063370e-03   7.8274080e-03   1.1675434e+00   1.0072711e+02
   4.3960476e-02   4.3434372e-03   6.3205642e-03   8.2795968e-03   1.1643045e+00   9.9665711e+01
   4.2937128e-02   4.2956320e-03   5.9181630e-03   8.7329922e-03   1.1704027e+00   9.8423887e+01
   4.1857802e-02   4.2560396e-03   5.5082994e-03   9.1834000e-03   1.1722629e+00   9.7288010e+01
   4.0775318e-02   4.2160136e-03   5.0982156e-03   9.6205994e-03   1.1614105e+00   9.5678674e+01
   3.9727116e-02   4.1688376e-03   4.6930016e-03   1.0028068e-02   1.1636296e+00   9.3334330e+01
   3.8747046e-02   4.1167378e-03   4.2964840e-03   1.0393004e-02   1.1703000e+00   9.0862190e+01
   3.7867280e-02   4.0662956e-03   3.9123936e-03   1.0705544e-02   1.1774716e+00   8.8147175e+01
   3.7114162e-02   4.0235572e-03   3.5464760e-03   1.0949950e-02   1.1831101e+00   8.5330076e+01
   3.6515362e-02   3.9927986e-03   3.2040334e-03   1.1100978e-02   1.1531825e+00   8.2652807e+01
   3.6086994e-02   3.9750070e-03   2.8869730e-03   1.1136868e-02   1.1592960e+00   7.9487872e+01
   3.5827368e-02   3.9682026e-03   2.5948946e-03   1.1055646e-02   1.1882948e+00   7.6761759e+01
   3.5737760e-02   3.9694114e-03   2.3291640e-03   1.0868362e-02   1.1322225e+00   7.3831348e+01
   3.5827732e-02   3.9772768e-03   2.0935404e-03   1.0591386e-02   1.1314491e+00   7.0338195e+01
   3.6100892e-02   3.9918572e-03   1.8907140e-03   1.0244076e-02   1.1786310e+00   6.7495099e+01
   3.6544732e-02   4.0149844e-03   1.7220315e-03   9.8406068e-03   1.1674007e+00   6.4382079e+01
   3.7128314e-02   4.0514032e-03   1.5878992e-03   9.3845338e-03   1.1754893e+00   6.1678616e+01
   3.7814210e-02   4.1047546e-03   1.4871470e-03   8.8736264e-03   1.1851557e+00   5.8199725e+01
   3.8564076e-02   4.1761246e-03   1.4170823e-03   8.3136900e-03   1.1741422e+00   5.3958261e+01
   3.9333844e-02   4.2656780e-03   1.3738868e-03   7.7166968e-03   1.1592923e+00   5.1163220e+01
   4.0087372e-02   4.3711136e-03   1.3536950e-03   7.0926926e-03   1.1597077e+00   4.7869359e+01
   4.0790930e-02   4.4874178e-03   1.3537590e-03   6.4557914e-03   1.1773578e+00   4.4671599e+01
   4.1403202e-02   4.6061310e-03   1.3722910e-03   5.8249318e-03   1.1976893e+00   4.2062029e+01
   4.1885040e-02   4.7173230e-03   1.4059192e-03   5.2177090e-03   1.1926390e+00   3.9220312e+01
   4.2217682e-02   4.8155736e-03   1.4492753e-03   4.6492876e-03   1.1682137e+00   3.6719414e+01
   4.2417716e-02   4.8975438e-03   1.4976860e-03   4.1356172e-03   1.1817981e+00   3.3917053e+01
   4.2496412e-02   4.9560484e-03   1.5473661e-03   3.6925750e-03   1.1825635e+00   3.1141306e+01
   4.2446026e-02   4.9817994e-03   1.5965347e-03   3.3323308e-03   1.1741594e+00   2.8746658e+01
   4.2264342e-02   4.9704588e-03   1.6463589e-03   3.0635924e-03   1.1739379e+00   2.6475711e+01
   4.1944590e-02   4.9253658e-03   1.6981403e-03   2.8934092e-03   1.1624792e+00   2.3739259e+01
   4.1496996e-02   4.8538710e-03   1.7529607e-03   2.8296262e-03   1.1531358e+00   2.0923027e+01
   4.0968840e-02   4.7649086e-03   1.8114963e-03   2.8809536e-03   1.1571406e+00   1.8446216e+01
   4.0424906e-02   4.6675188e-03   1.8726712e-03   3.0555654e-03   1.1833168e+00   1.6127520e+01
   3.9922348e-02   4.5697268e-03   1.9345617e-03   3.3611700e-03   1.1748365e+00   1.4585698e+01
   3.9493320e-02   4.4782000e-03   1.9960067e-03   3.8051810e-03   1.1658633e+00   1.3268063e+01
   3.9155816e-02   4.3981124e-03   2.0581852e-03   4.3948074e-03   1.1811650e+00   1.1957801e+01
   3.8915006e-02   4.3338888e-03   2.1237780e-03   5.1360824e-03   1.1665189e+00   1.0188298e+01
   3.8747016e-02   4.2891296e-03   2.1954616e-03   6.0326084e-03   1.1557117e+00   7.9624933e+00
   3.8604168e-02   4.2649138e-03   2.2768802e-03   7.0830778e-03   1.1763358e+00   7.1114523e+00
   3.8430644e-02   4.2577180e-03   2.3733828e-03   8.2801052e-03   1.1703662e+00   6.3042388e+00
   3.8152320e-02   4.2608798e-03   2.4905226e-03   9.6108302e-03   1.1481658e+00   4.8898088e+00
   3.7712814e-02   4.2668192e-03   2.6321098e-03   1.1059669e-02   1.1785158e+00   4.6168118e+00
   3.7135280e-02   4.2678144e-03   2.8010178e-03   1.2615971e-02   1.1640683e+00   4.3948105e+00
   3.6488080e-02   4.2570034e-03   3.0008140e-03   1.4272352e-02   1.1516239e+00   3.7807440e+00
   3.5843216e-02   4.2296946e-03   3.2359986e-03   1.6015909e-02   1.1872361e+00   3.6546500e+00
   3.5262806e-02   4.1864366e-03   3.5127724e-03   1.7831122e-02   1.1699055e+00   3.6411394e+00
   3.4795326e-02   4.1314086e-03   3.8416068e-03   1.9702551e-02   1.1689376e+00   3.3406205e+00
   3.4501026e-02   4.0698220e-03   4.2378948e-03   2.1602356e-02   1.1726292e+00   3.0893459e+00
   3.4439690e-02   4.0083310e-03   4.7167010e-03   2.3485284e-02   1.1686952e+00   3.1253082e+00
   3.4644608e-02   3.9521842e-03   5.2887742e-03   2.5293878e-02   1.1666587e+00   3.1151147e+00
   3.5120458e-02   3.9061844e-03   5.9602592e-03   2.6959870e-02   1.1731750e+00   2.9972982e+00
   3.5848670e-02   3.8778268e-03   6.7325590e-03   2.8423838e-02   1.1844117e+00   2.9202461e+00
   3.6797798e-02   3.8768698e-03   7.6061098e-03   2.9649396e-02   1.1635271e+00   2.9682191e+00
   3.7912430e-02   3.9149288e-03   8.5823262e-03   3.0614072e-02   1.1492229e+00   2.7897656e+00
   3.9127778e-02   4.0046760e-03   9.6592172e-03   3.1304198e-02   1.1517404e+00   2.4926488e+00
   4.0430082e-02   4.1585756e-03   1.0828598e-02   3.1708226e-02   1.1580373e+00   2.4817597e+00
   4.1855370e-02   4.3862080e-03   1.2077425e-02   3.1816158e-02   1.1581313e+00   2.5389157e+00
   4.3440910e-02   4.6928522e-03   1.3395760e-02   3.1631606e-02   1.1743429e+00   2.6550426e+00
   4.5202838e-02   5.0806234e-03   1.4778942e-02   3.1174378e-02   1.1625933e+00   2.6012221e+00
   4.7135622e-02   5.5484346e-03   1.6216896e-02   3.0458500e-02   1.1991809e+00   2.5086555e+00
   4.9218890e-02   6.0923002e-03   1.7692413e-02   2.9488340e-02   1.1715999e+00   2.3773001e+00
   5.1413586e-02   6.7039238e-03   1.9185692e-02   2.8274772e-02   1.1497958e+00   2.0863030e+00
   5.3686288e-02   7.3676988e-03   2.0678042e-02   2.6831792e-02   1.2052509e+00   2.2453677e+00
   5.6042900e-02   8.0605222e-03   2.2150264e-02   2.5199508e-02   1.1104893e+00   2.4565336e+00
   5.8507794e-02   8.7523902e-03   2.3574450e-02   2.3451308e-02   1.2193811e+00   2.3738189e+00
   6.1085426e-02   9.4149732e-03   2.4922252e-02   2.1653774e-02   1.1519930e+00   2.3659603e+00
   6.3766922e-02   1.0034266e-02   2.6177290e-02   1.9857543e-02   1.1715609e+00   2.3373146e+00
   6.6556834e-02   1.0611330e-02   2.7328322e-02   1.8106353e-02   1.2372490e+00   2.3140864e+00
   6.9455756e-02   1.1155947e-02   2.8362164e-02   1.6438205e-02   1.0690659e+00   2.3168869e+00
   7.2430358e-02   1.1675829e-02   2.9290990e-02   1.4881061e-02   1.2834724e+00   2.1561930e+00
   7.5393464e-02   1.2170988e-02   3.0165974e-02   1.3450237e-02   9.5457512e-01   2.0088257e+00
   7.8233152e-02   1.2642648e-02   3.1037290e-02   1.2149260e-02   1.1854304e+00   2.0786309e+00
   8.0832496e-02   1.3094728e-02   3.1935960e-02   1.0969209e-02   9.3607798e-01   2.1150325e+00
   8.3031374e-02   1.3525420e-02   3.2876556e-02   9.9018046e-03   9.1625512e-01   2.1210520e+00
   8.4719108e-02   1.3930790e-02   3.3857168e-02   8.9418696e-03   1.1426708e+00   2.1001585e+00
   8.5879802e-02   1.4308817e-02   3.4872766e-02   8.0810962e-03   7.3632753e-01   1.9712979e+00
   8.6474584e-02   1.4650358e-02   3.5911156e-02   7.3167264e-03   1.3366780e+01   1.9865612e+00
   8.6459186e-02   1.4938996e-02   3.6949244e-02   6.6491784e-03   3.6111917e+01   1.8906940e+00
   8.5814548e-02   1.5151856e-02   3.7966668e-02   6.0734584e-03   5.4931557e+01   1.6345752e+00
   8.4547382e-02   1.5255765e-02   3.8952436e-02   5.5850696e-03   7.0721093e+01   1.4315704e+00
   8.2779324e-02   1.5224993e-02   3.9897736e-02   5.1837076e-03   8.2040064e+01   1.1709677e+00
   8.0695530e-02   1.5057130e-02   4.0795566e-02   4.8682490e-03   9.1068632e+01   1.1243164e+00
   7.8432064e-02   1.4770699e-02   4.1652482e-02   4.6328042e-03   9.9765558e+01   1.1745979e+00
   7.6091698e-02   1.4393364e-02   4.2469284e-02   4.4671448e-03   1.0698353e+02   1.1348877e+00
   7.3763156e-02   1.3948089e-02   4.3217160e-02   4.3600780e-03   1.1295305e+02   1.1483310e+00
   7.1496796e-02   1.3454299e-02   4.3849954e-02   4.2996952e-03   1.1642800e+02   1.1362637e+00
   6.9320744e-02   1.2934031e-02   4.4298944e-02   4.2734158e-03   1.1866547e+02   1.1433672e+00
   6.7279156e-02   1.2410173e-02   4.4468750e-02   4.2691018e-03   1.1977001e+02   1.1476280e+00
   6.5428552e-02   1.1897115e-02   4.4278548e-02   4.2771724e-03   1.2002890e+02   1.1412002e+00
   6.3836604e-02   1.1401722e-02   4.3674672e-02   4.2934446e-03   1.2001692e+02   1.1317958e+00
   6.2569664e-02   1.0929970e-02   4.2634452e-02   4.3149452e-03   1.1956178e+02   1.1168970e+00
   6.1646570e-02   1.0483490e-02   4.1195452e-02   4.3373926e-03   1.1905298e+02   1.1564966e+00
   6.1035536e-02   1.0061891e-02   3.9443898e-02   4.3568332e-03   1.1820328e+02   1.1546234e+00
   6.0688080e-02   9.6660932e-03   3.7481998e-02   4.3690062e-03   1.1771614e+02   1.1481729e+00
   6.0558424e-02   9.3051546e-03   3.5404966e-02   4.3708848e-03   1.1751432e+02   1.1469317e+00
   6.0605052e-02   8.9993264e-03   3.3292864e-02   4.3620232e-03   1.1715298e+02   1.1320782e+00
   6.0761076e-02   8.7647596e-03   3.1214086e-02   4.3430558e-03   1.1695163e+02   1.1651856e+00
   6.0926174e-02   8.6084064e-03   2.9223236e-02   4.3156118e-03   1.1673764e+02   1.1499862e+00
   6.1032336e-02   8.5342848e-03   2.7360144e-02   4.2828846e-03   1.1659567e+02   1.1359165e+00
   6.1078840e-02   8.5453788e-03   2.5655298e-02   4.2504582e-03   1.1644517e+02   1.1736366e+00
   6.1070628e-02   8.6425778e-03   2.4137510e-02   4.2279120e-03   1.1615925e+02   1.1587946e+00
   6.0967026e-02   8.8208412e-03   2.2827978e-02   4.2280336e-03   1.1578783e+02   1.1426925e+00
   6.0734660e-02   9.0696410e-03   2.1735122e-02   4.2672202e-03   1.1537928e+02   1.1529805e+00
   6.0381018e-02   9.3760388e-03   2.0855932e-02   4.3641280e-03   1.1502832e+02   1.1674282e+00
   5.9906454e-02   9.7252732e-03   2.0178200e-02   4.5364940e-03   1.1463416e+02   1.1771467e+00
   5.9292724e-02   1.0097732e-02   1.9686586e-02   4.8030122e-03   1.1426061e+02   1.1593197e+00
   5.8517498e-02   1.0466795e-02   1.9353452e-02   5.1815906e-03   1.1394943e+02   1.1784387e+00
   5.7588264e-02   1.0809243e-02   1.9135961e-02   5.6856204e-03   1.1368143e+02   1.1820444e+00
   5.6572516e-02   1.1116318e-02   1.8986893e-02   6.3229160e-03   1.1342385e+02   1.1629901e+00
   5.5556380e-02   1.1390983e-02   1.8865697e-02   7.0951280e-03   1.1316201e+02   1.1726594e+00
   5.4600000e-02   1.1635443e-02   1.8743586e-02   7.9987064e-03   1.1289091e+02   1.1568571e+00
   5.3734346e-02   1.1846657e-02   1.8597469e-02   9.0253476e-03   1.1256079e+02   1.1674885e+00
   5.2985504e-02   1.2024117e-02   1.8420234e-02   1.0166303e-02   1.1215027e+02   1.1817783e+00
   5.2379848e-02   1.2167115e-02   1.8228495e-02   1.1414073e-02   1.1155457e+02   1.1744244e+00
   5.1910212e-02   1.2269539e-02   1.8043540e-02   1.2757233e-02   1.1098601e+02   1.1710911e+00
   5.1532674e-02   1.2319431e-02   1.7881939e-02   1.4178178e-02   1.1036620e+02   1.1593681e+00
   5.1190436e-02   1.2304178e-02   1.7769342e-02   1.5653392e-02   1.0959514e+02   1.1646563e+00
   5.0848666e-02   1.2225217e-02   1.7738186e-02   1.7152455e-02   1.0881759e+02   1.1659724e+00
   5.0506842e-02   1.2094758e-02   1.7806427e-02   1.8633205e-02   1.0789447e+02   1.1586114e+00
   5.0162082e-02   1.1923187e-02   1.7972011e-02   2.0043982e-02   1.0691073e+02   1.1506489e+00
   4.9793824e-02   1.1713104e-02   1.8214923e-02   2.1341162e-02   1.0578592e+02   1.1507020e+00
   4.9366490e-02   1.1460793e-02   1.8499891e-02   2.2505464e-02   1.0481489e+02   1.1692282e+00
   4.8834122e-02   1.1167460e-02   1.8776082e-02   2.3539584e-02   1.0397066e+02   1.1817266e+00
   4.8133742e-02   1.0843151e-02   1.8983379e-02   2.4451280e-02   1.0280557e+02   1.1700654e+00
   4.7164768e-02   1.0506532e-02   1.9067671e-02   2.5238870e-02   1.0164719e+02   1.1650195e+00
   4.5840000e-02   1.0179863e-02   1.8976302e-02   2.5884064e-02   1.0033405e+02   1.1562819e+00
   4.4162946e-02   9.8819274e-03   1.8670608e-02   2.6347488e-02   9.9005374e+01   1.1540583e+00
   4.2209778e-02   9.6298330e-03   1.8147213e-02   2.6579118e-02   9.7598344e+01   1.1807985e+00
   4.0072800e-02   9.4380090e-03   1.7423332e-02   2.6540488e-02   9.5967225e+01   1.1566031e+00
   3.7837600e-02   9.3155880e-03   1.6532136e-02   2.6206636e-02   9.4568962e+01   1.1478415e+00
   3.5567156e-02   9.2714002e-03   1.5523668e-02   2.5585528e-02   9.2853896e+01   1.1740341e+00
   3.3295616e-02   9.3171860e-03   1.4445881e-02   2.4741324e-02   9.0891964e+01   1.1538234e+00
   3.1035202e-02   9.4669136e-03   1.3337073e-02   2.3768256e-02   8.8907624e+01   1.1603401e+00
   2.8781676e-02   9.7379250e-03   1.2228135e-02   2.2773156e-02   8.6672448e+01   1.1687914e+00
   2.6532642e-02   1.0146615e-02   1.1145613e-02   2.1860036e-02   8.4513727e+01   1.1593630e+00
   2.4313774e-02   1.0705601e-02   1.0116006e-02   2.1108106e-02   8.1881128e+01   1.1702558e+00
   2.2173362e-02   1.1425313e-02   9.1618140e-03   2.0571456e-02   7.8729717e+01   1.1580887e+00
   2.0159686e-02   1.2324638e-02   8.2978544e-03   2.0278142e-02   7.5852977e+01   1.1412396e+00
   1.8315410e-02   1.3442179e-02   7.5340610e-03   2.0234042e-02   7.2608006e+01   1.1458034e+00
   1.6672129e-02   1.4819724e-02   6.8778714e-03   2.0423924e-02   6.9477641e+01   1.1547613e+00
   1.5249664e-02   1.6490914e-02   6.3335620e-03   2.0809832e-02   6.7232860e+01   1.1496786e+00
   1.4064128e-02   1.8488996e-02   5.9000002e-03   2.1336358e-02   6.4756551e+01   1.1559518e+00
   1.3124936e-02   2.0843794e-02   5.5705710e-03   2.1931888e-02   6.2311017e+01   1.1790108e+00
   1.2429854e-02   2.3574566e-02   5.3341624e-03   2.2505876e-02   5.9580682e+01   1.1794162e+00
   1.1968195e-02   2.6689760e-02   5.1781948e-03   2.2946610e-02   5.6936694e+01   1.1750630e+00
   1.1730912e-02   3.0181316e-02   5.0916676e-03   2.3133784e-02   5.5506942e+01   1.1686605e+00
   1.1712729e-02   3.4029514e-02   5.0625914e-03   2.2965260e-02   5.3754254e+01   1.1589112e+00
   1.1902733e-02   3.8220170e-02   5.0767202e-03   2.2403438e-02   5.2210539e+01   1.1582847e+00
   1.2284547e-02   4.2727706e-02   5.1188862e-03   2.1490856e-02   5.1264412e+01   1.1718502e+00
   1.2837660e-02   4.7500362e-02   5.1770340e-03   2.0297110e-02   4.9672360e+01   1.1880099e+00
   1.3535208e-02   5.2460772e-02   5.2458812e-03   1.8891303e-02   4.7981726e+01   1.1635587e+00
   1.4345878e-02   5.7499354e-02   5.3233548e-03   1.7347549e-02   4.6534881e+01   1.1332223e+00
   1.5232503e-02   6.2491492e-02   5.4101060e-03   1.5734426e-02   4.4369973e+01   1.1584723e+00
   1.6155053e-02   6.7315214e-02   5.5087860e-03   1.4108461e-02   4.1462981e+01   1.1770746e+00
   1.7074356e-02   7.1830992e-02   5.6182612e-03   1.2515669e-02   3.8881491e+01   1.1521956e+00
   1.7949506e-02   7.5870014e-02   5.7316872e-03   1.0994995e-02   3.6787601e+01   1.1535166e+00
   1.8743377e-02   7.9320904e-02   5.8369208e-03   9.5759486e-03   3.4941423e+01   1.1667225e+00
   1.9436797e-02   8.2175660e-02   5.9197834e-03   8.2772104e-03   3.3285295e+01   1.1690035e+00
   2.0029622e-02   8.4432612e-02   5.9699530e-03   7.1108890e-03   3.1005639e+01   1.1779501e+00
   2.0522548e-02   8.6054244e-02   5.9811262e-03   6.0824044e-03   2.7831850e+01   1.1518430e+00
   2.0912252e-02   8.7005756e-02   5.9458710e-03   5.1897748e-03   2.5434696e+01   1.1430014e+00
   2.1203178e-02   8.7252002e-02   5.8597750e-03   4.4245982e-03   2.2108599e+01   1.1771708e+00
   2.1407652e-02   8.6741624e-02   5.7269174e-03   3.7755056e-03   1.7708631e+01   1.1750044e+00
   2.1539708e-02   8.5474658e-02   5.5531748e-03   3.2296952e-03   1.4974156e+01   1.1564547e+00
   2.1616392e-02   8.3544386e-02   5.3466804e-03   2.7734428e-03   1.0506690e+01   1.1397055e+00
   2.1653198e-02   8.1065716e-02   5.1214140e-03   2.3966410e-03   5.9761773e+00   1.1331159e+00
   2.1650666e-02   7.8125772e-02   4.8926344e-03   2.0924338e-03   4.9152903e+00   1.1428346e+00
   2.1598282e-02   7.4766822e-02   4.6745160e-03   1.8537283e-03   4.1112789e+00   1.1786977e+00
   2.1485312e-02   7.1022292e-02   4.4779964e-03   1.6731334e-03   3.2004961e+00   1.1694635e+00
   2.1305634e-02   6.6976398e-02   4.3091348e-03   1.5436862e-03   2.3119203e+00   1.1393668e+00
   2.1063138e-02   6.2752808e-02   4.1692614e-03   1.4589402e-03   1.3586955e+00   1.1544126e+00
   2.0762696e-02   5.8487400e-02   4.0562574e-03   1.4123509e-03   1.1429469e+00   1.1606976e+00
   2.0401130e-02   5.4283016e-02   3.9657496e-03   1.3968124e-03   1.1086238e+00   1.1932319e+00
   1.9962418e-02   5.0193766e-02   3.8899606e-03   1.4041549e-03   1.1565985e+00   1.1381038e+00
   1.9420054e-02   4.6256060e-02   3.8203690e-03   1.4260822e-03   1.1597322e+00   1.1241710e+00
   1.8749957e-02   4.2486840e-02   3.7505892e-03   1.4562403e-03   1.1493994e+00   1.1535137e+00
   1.7931456e-02   3.8876100e-02   3.6739920e-03   1.4906316e-03   1.1681309e+00   1.1328000e+00
   1.6963094e-02   3.5394026e-02   3.5848916e-03   1.5277328e-03   1.1283796e+00   1.1693881e+00
   1.5874332e-02   3.2015304e-02   3.4831986e-03   1.5674644e-03   1.1601451e+00   1.1193776e+00
   1.4711083e-02   2.8744952e-02   3.3726876e-03   1.6099097e-03   1.1499305e+00   1.1748212e+00
   1.3528179e-02   2.5608378e-02   3.2577802e-03   1.6561209e-03   1.1489138e+00   1.1450160e+00
   1.2378746e-02   2.2633800e-02   3.1447204e-03   1.7080300e-03   1.1596086e+00   1.1457021e+00
   1.1307170e-02   1.9844894e-02   3.0407764e-03   1.7669720e-03   1.1586589e+00   1.1875473e+00
   1.0351292e-02   1.7259536e-02   2.9519480e-03   1.8329803e-03   1.1599324e+00   1.0907984e+00
   9.5432900e-03   1.4895887e-02   2.8840002e-03   1.9056474e-03   1.1438465e+00   1.2240320e+00
   8.9110318e-03   1.2767334e-02   2.8425014e-03   1.9847351e-03   1.1626078e+00   1.0180184e+00
   8.4776362e-03   1.0877202e-02   2.8310508e-03   2.0690648e-03   1.1673265e+00   1.1419692e+00
   8.2641764e-03   9.2241686e-03   2.8506646e-03   2.1563128e-03   1.1765908e+00   1.0108578e+00
   8.2891416e-03   7.8032714e-03   2.9005876e-03   2.2444828e-03   1.1791545e+00   9.6040287e-01
   8.5659814e-03   6.6037826e-03   2.9812524e-03   2.3324154e-03   1.1749069e+00   1.0824096e+00
   9.1046024e-03   5.6090324e-03   3.0949114e-03   2.4186396e-03   1.1818822e+00   7.2090178e-01
   9.9106220e-03   4.8008418e-03   3.2453896e-03   2.5013742e-03   1.1575444e+00   8.1890780e+00
   1.0986817e-02   4.1618764e-03   3.4372684e-03   2.5796210e-03   1.1678426e+00   2.2036836e+01
   1.2332772e-02   3.6733912e-03   3.6733552e-03   2.6520256e-03   1.1792589e+00   3.5450883e+01
   1.3942034e-02   3.3155048e-03   3.9544340e-03   2.7160228e-03   1.1510114e+00   5.1444232e+01
   1.5801045e-02   3.0683294e-03   4.2785356e-03   2.7690114e-03   1.1375502e+00   6.5547999e+01
   1.7885692e-02   2.9156372e-03   4.6415758e-03   2.8091022e-03   1.1514760e+00   7.6198195e+01
   2.0163218e-02   2.8446812e-03   5.0374328e-03   2.8359468e-03   1.1586239e+00   8.6883381e+01
   2.2589914e-02   2.8414298e-03   5.4571466e-03   2.8502930e-03   1.1448680e+00   9.5892044e+01
   2.5104056e-02   2.8917656e-03   5.8891068e-03   2.8524828e-03   1.1457545e+00   1.0351087e+02
   2.7626622e-02   2.9833148e-03   6.3183340e-03   2.8427054e-03   1.1600196e+00   1.0933522e+02
   3.0064824e-02   3.1023314e-03   6.7269894e-03   2.8225044e-03   1.1538876e+00   1.1289346e+02
   3.2315906e-02   3.2323744e-03   7.0952332e-03   2.7960842e-03   1.1348851e+00   1.1489003e+02
   3.4264286e-02   3.3570690e-03   7.4064242e-03   2.7690356e-03   1.1482162e+00   1.1574837e+02
   3.5806910e-02   3.4621984e-03   7.6490630e-03   2.7459710e-03   1.1487143e+00   1.1629329e+02
   3.6897652e-02   3.5427986e-03   7.8174654e-03   2.7298270e-03   1.1512138e+00   1.1615768e+02
   3.7545390e-02   3.6086854e-03   7.9167630e-03   2.7227158e-03   1.1651136e+00   1.1571671e+02
   3.7780938e-02   3.6739630e-03   7.9590714e-03   2.7269948e-03   1.1650712e+00   1.1522660e+02
   3.7641444e-02   3.7483800e-03   7.9575958e-03   2.7445622e-03   1.1657080e+00   1.1454806e+02
   3.7188166e-02   3.8403260e-03   7.9211850e-03   2.7769102e-03   1.1325395e+00   1.1414166e+02
   3.6510884e-02   3.9567156e-03   7.8498522e-03   2.8259166e-03   1.1611551e+00   1.1369852e+02
   3.5710626e-02   4.0997722e-03   7.7380728e-03   2.8924910e-03   1.1900419e+00   1.1318790e+02
   3.4887792e-02   4.2678156e-03   7.5812888e-03   2.9760100e-03   1.1461027e+00   1.1259349e+02
   3.4121132e-02   4.4570516e-03   7.3815332e-03   3.0754466e-03   1.1440879e+00   1.1160831e+02
   3.3456746e-02   4.6601720e-03   7.1483380e-03   3.1901996e-03   1.1608249e+00   1.1038394e+02
   3.2913042e-02   4.8665300e-03   6.8964346e-03   3.3197784e-03   1.1841970e+00   1.0924406e+02
   3.2485576e-02   5.0654830e-03   6.6403838e-03   3.4621186e-03   1.1920117e+00   1.0811804e+02
   3.2162344e-02   5.2493078e-03   6.3919130e-03   3.6134102e-03   1.1748320e+00   1.0660048e+02
   3.1935774e-02   5.4166334e-03   6.1640518e-03   3.7702912e-03   1.1731108e+00   1.0514486e+02
   3.1797806e-02   5.5695702e-03   5.9702922e-03   3.9317626e-03   1.1779236e+00   1.0382803e+02
   3.1742104e-02   5.7071274e-03   5.8208086e-03   4.0975822e-03   1.1670115e+00   1.0245152e+02
   3.1754612e-02   5.8278628e-03   5.7212508e-03   4.2666056e-03   1.1719664e+00   1.0135191e+02
   3.1807880e-02   5.9337910e-03   5.6712300e-03   4.4403998e-03   1.1711761e+00   9.9935434e+01
   3.1902850e-02   6.0270710e-03   5.6655532e-03   4.6224514e-03   1.1452830e+00   9.8290007e+01
   3.2076966e-02   6.1060942e-03   5.6940904e-03   4.8136726e-03   1.1804986e+00   9.6729823e+01
   3.2357320e-02   6.1659294e-03   5.7419056e-03   5.0151376e-03   1.1816667e+00   9.4886124e+01
   3.2746016e-02   6.2001524e-03   5.7941982e-03   5.2298386e-03   1.1578178e+00   9.3097370e+01
   3.3237300e-02   6.2014774e-03   5.8344360e-03   5.4592240e-03   1.1828555e+00   9.1199312e+01
   3.3817272e-02   6.1619760e-03   5.8453290e-03   5.7013822e-03   1.1709493e+00   8.8986874e+01
   3.4463338e-02   6.0776944e-03   5.8179120e-03   5.9515346e-03   1.1623960e+00   8.6344362e+01
   3.5158072e-02   5.9539214e-03   5.7509278e-03   6.2020156e-03   1.1633179e+00   8.3273581e+01
   3.5877902e-02   5.8008278e-03   5.6471488e-03   6.4423012e-03   1.1707671e+00   8.0328021e+01
   3.6583034e-02   5.6283318e-03   5.5116174e-03   6.6568824e-03   1.1737286e+00   7.7714623e+01
   3.7241840e-02   5.4455168e-03   5.3482938e-03   6.8247392e-03   1.1706104e+00   7.4991192e+01
   3.7837460e-02   5.2605086e-03   5.1600422e-03   6.9243902e-03   1.1867404e+00   7.2214588e+01
   3.8351464e-02   5.0791712e-03   4.9480064e-03   6.9359500e-03   1.1670677e+00   6.9821044e+01
   3.8774382e-02   4.9034414e-03   4.7118520e-03   6.8521182e-03   1.1612304e+00   6.6867677e+01
   3.9109328e-02   4.7328340e-03   4.4555792e-03   6.6851848e-03   1.1897170e+00   6.3365505e+01
   3.9349620e-02   4.5666732e-03   4.1886824e-03   6.4518666e-03   1.2071741e+00   6.0063419e+01
   3.9471758e-02   4.4067946e-03   3.9196470e-03   6.1668826e-03   1.2036103e+00   5.7174577e+01
   3.9435054e-02   4.2576138e-03   3.6540414e-03   5.8438520e-03   1.1903303e+00   5.4211674e+01
   3.9211824e-02   4.1237432e-03   3.3976540e-03   5.4929500e-03   1.1732039e+00   5.1058568e+01
   3.8825820e-02   4.0074210e-03   3.1561062e-03   5.1204576e-03   1.1558967e+00   4.8098227e+01
   3.8327558e-02   3.9060856e-03   2.9326918e-03   4.7273802e-03   1.1768411e+00   4.5130346e+01
   3.7760922e-02   3.8122834e-03   2.7281462e-03   4.3157594e-03   1.1842014e+00   4.2920188e+01
   3.7160202e-02   3.7141674e-03   2.5427626e-03   3.8948984e-03   1.1739939e+00   4.0004118e+01
   3.6551270e-02   3.6034260e-03   2.3779646e-03   3.4772290e-03   1.1765211e+00   3.6806640e+01
   3.5950604e-02   3.4822634e-03   2.2346710e-03   3.0761292e-03   1.1625011e+00   3.5312955e+01
   3.5363554e-02   3.3584602e-03   2.1121032e-03   2.7078444e-03   1.1712852e+00   3.2444608e+01
   3.4793480e-02   3.2401740e-03   2.0078116e-03   2.3891002e-03   1.1909083e+00   2.8994357e+01
   3.4239966e-02   3.1341142e-03   1.9193438e-03   2.1353572e-03   1.1926605e+00   2.6709844e+01
   3.3676834e-02   3.0450670e-03   1.8452146e-03   1.9619213e-03   1.1965948e+00   2.3943692e+01
   3.3073324e-02   2.9759320e-03   1.7834262e-03   1.8825625e-03   1.1844168e+00   2.1761988e+01
   3.2433284e-02   2.9271466e-03   1.7336405e-03   1.9107454e-03   1.1865451e+00   1.9849608e+01
   3.1775108e-02   2.8962052e-03   1.6985874e-03   2.0616072e-03   1.1892337e+00   1.7657060e+01
   3.1100002e-02   2.8787308e-03   1.6814524e-03   2.3511614e-03   1.1616022e+00   1.6049788e+01
   3.0396244e-02   2.8694958e-03   1.6848074e-03   2.7963252e-03   1.1869280e+00   1.4226698e+01
   2.9662432e-02   2.8627366e-03   1.7105631e-03   3.4138424e-03   1.2027213e+00   1.2109764e+01
   2.8926068e-02   2.8560272e-03   1.7595441e-03   4.2191576e-03   1.1721887e+00   1.0604582e+01
   2.8233742e-02   2.8515716e-03   1.8311977e-03   5.2254098e-03   1.1898625e+00   9.7188766e+00
   2.7621978e-02   2.8526652e-03   1.9244584e-03   6.4436234e-03   1.1737219e+00   9.8822487e+00
   2.7104948e-02   2.8626012e-03   2.0384376e-03   7.8816388e-03   1.1510671e+00   1.0513509e+01
   2.6687360e-02   2.8837694e-03   2.1720938e-03   9.5413844e-03   1.1827469e+00   1.0540503e+01
   2.6373112e-02   2.9163624e-03   2.3238332e-03   1.1418158e-02   1.1778171e+00   1.0390989e+01
   2.6163254e-02   2.9597736e-03   2.4919646e-03   1.3497914e-02   1.1827837e+00   1.0249291e+01
   2.6051526e-02   3.0142904e-03   2.6743174e-03   1.5757850e-02   1.1678640e+00   1.0164399e+01
   2.6042374e-02   3.0818650e-03   2.8664778e-03   1.8168341e-02   1.1586057e+00   9.8387279e+00
   2.6172020e-02   3.1658472e-03   3.0649964e-03   2.0695350e-02   1.1905594e+00   9.5393081e+00
   2.6483056e-02   3.2687586e-03   3.2688360e-03   2.3296370e-02   1.1702029e+00   9.2979320e+00
   2.7007852e-02   3.3910134e-03   3.4785054e-03   2.5913276e-02   1.1640205e+00   8.6373826e+00
   2.7772216e-02   3.5334266e-03   3.6991962e-03   2.8485372e-02   1.1643099e+00   7.9882428e+00
   2.8790860e-02   3.6978932e-03   3.9370514e-03   3.0952366e-02   1.1639940e+00   7.2589446e+00
   3.0075416e-02   3.8842192e-03   4.1972246e-03   3.3250572e-02   1.1742677e+00   6.1435768e+00
   3.1639166e-02   4.0904004e-03   4.4875014e-03   3.5314822e-02   1.1780859e+00   4.7118976e+00
   3.3489158e-02   4.3126832e-03   4.8147172e-03   3.7072094e-02   1.1737775e+00   3.7443864e+00
   3.5613144e-02   4.5438322e-03   5.1803794e-03   3.8464432e-02   1.1763700e+00   3.4026762e+00
   3.7983276e-02   4.7779138e-03   5.5837850e-03   3.9464570e-02   1.1724144e+00   3.1386652e+00
   4.0570332e-02   5.0129502e-03   6.0282542e-03   4.0059774e-02   1.1441050e+00   3.0296461e+00
   4.3319024e-02   5.2456718e-03   6.5200704e-03   4.0260978e-02   1.1635381e+00   2.5925296e+00
   4.6130876e-02   5.4702188e-03   7.0688678e-03   4.0104056e-02   1.1602536e+00   1.9624241e+00
   4.8912266e-02   5.6799694e-03   7.6892532e-03   3.9638042e-02   1.1782350e+00   1.7910225e+00
   5.1625208e-02   5.8660148e-03   8.3946286e-03   3.8922232e-02   1.1588822e+00   1.5727077e+00
   5.4287476e-02   6.0177932e-03   9.1947034e-03   3.7999364e-02   1.1689700e+00   1.3089237e+00
   5.6942832e-02   6.1240564e-03   1.0094175e-02   3.6889450e-02   1.1863307e+00   1.3042201e+00
   5.9630848e-02   6.1732210e-03   1.1094037e-02   3.5614620e-02   1.1354935e+00   1.2262766e+00
   6.2371296e-02   6.1611850e-03   1.2193090e-02   3.4207846e-02   1.2060589e+00   1.1444850e+00
   6.5177556e-02   6.0980734e-03   1.3380131e-02   3.2705286e-02   1.1420979e+00   1.1495018e+00
   6.8059758e-02   6.0037116e-03   1.4630504e-02   3.1143430e-02   1.1997058e+00   1.1429400e+00
   7.0999836e-02   5.8977854e-03   1.5905577e-02   2.9568818e-02   1.1541159e+00   1.1781547e+00
   7.3962480e-02   5.7973984e-03   1.7156087e-02   2.8027590e-02   1.1504216e+00   1.1760399e+00
   7.6913610e-02   5.7213332e-03   1.8329110e-02   2.6542516e-02   1.2345264e+00   1.1632171e+00
   7.9803602e-02   5.6869518e-03   1.9369136e-02   2.5112710e-02   1.0860068e+00   1.1561166e+00
   8.2549458e-02   5.7055888e-03   2.0238214e-02   2.3737728e-02   1.2969161e+00   1.1280491e+00
   8.5055492e-02   5.7854588e-03   2.0926150e-02   2.2433440e-02   9.8622531e-01   1.1527278e+00
   8.7238688e-02   5.9357350e-03   2.1427272e-02   2.1213324e-02   1.1469193e+00   1.1467541e+00
   8.9012146e-02   6.1659774e-03   2.1745360e-02   2.0077054e-02   9.5519838e-01   1.1472252e+00
   9.0277726e-02   6.4824866e-03   2.1905318e-02   1.9015923e-02   8.8685486e-01   1.1828147e+00
   9.0930766e-02   6.8876624e-03   2.1932162e-02   1.8021554e-02   1.1634032e+00   1.1626102e+00
   9.0892136e-02   7.3785240e-03   2.1841422e-02   1.7097674e-02   7.0545981e-01   1.1551318e+00
   9.0142958e-02   7.9452622e-03   2.1651866e-02   1.6250479e-02   1.2690145e+01   1.1546438e+00
   8.8699276e-02   8.5737716e-03   2.1390146e-02   1.5479105e-02   3.5187529e+01   1.1510727e+00
   8.6594908e-02   9.2435476e-03   2.1080180e-02   1.4782303e-02   5.3967560e+01   1.1568639e+00
   8.3858794e-02   9.9309998e-03   2.0733022e-02   1.4160261e-02   6.9551130e+01   1.1274929e+00
   8.0499518e-02   1.0617191e-02   2.0352740e-02   1.3610871e-02   8.0403278e+01   1.1146751e+00
   7.6557730e-02   1.1281872e-02   1.9948966e-02   1.3126303e-02   8.8735526e+01   1.1173678e+00
   7.2115560e-02   1.1901914e-02   1.9536446e-02   1.2694968e-02   9.6365229e+01   1.1325002e+00
   6.7258044e-02   1.2459600e-02   1.9131703e-02   1.2304444e-02   1.0193011e+02   1.1600712e+00
   6.2101974e-02   1.2950292e-02   1.8752114e-02   1.1939944e-02   1.0720823e+02   1.1323852e+00
   5.6803736e-02   1.3386041e-02   1.8412013e-02   1.1582606e-02   1.1054320e+02   1.1150327e+00
   5.1511328e-02   1.3783004e-02   1.8115494e-02   1.1208180e-02   1.1267797e+02   1.1363312e+00
   4.6361938e-02   1.4153928e-02   1.7849388e-02   1.0792086e-02   1.1394446e+02   1.1464677e+00
   4.1477848e-02   1.4511701e-02   1.7586405e-02   1.0320759e-02   1.1413608e+02   1.1485168e+00
   3.6945344e-02   1.4865194e-02   1.7299654e-02   9.7890288e-03   1.1420771e+02   1.1305077e+00
   3.2817544e-02   1.5219957e-02   1.6980409e-02   9.1973088e-03   1.1370224e+02   1.1303425e+00
   2.9122466e-02   1.5578219e-02   1.6630352e-02   8.5604024e-03   1.1320608e+02   1.1512166e+00
   2.5873860e-02   1.5932609e-02   1.6251275e-02   7.9003234e-03   1.1248120e+02   1.1513434e+00
   2.3072484e-02   1.6268590e-02   1.5852878e-02   7.2365056e-03   1.1183086e+02   1.1501879e+00
   2.0699896e-02   1.6578333e-02   1.5447750e-02   6.5889246e-03   1.1153106e+02   1.1349146e+00
   1.8723697e-02   1.6864670e-02   1.5051945e-02   5.9762650e-03   1.1102505e+02   1.1395506e+00
   1.7108095e-02   1.7123139e-02   1.4681783e-02   5.4120816e-03   1.1071741e+02   1.1733169e+00
   1.5816896e-02   1.7344529e-02   1.4342534e-02   4.9066476e-03   1.1044425e+02   1.1615247e+00
   1.4813366e-02   1.7530736e-02   1.4036477e-02   4.4683180e-03   1.1013087e+02   1.1503163e+00
   1.4060160e-02   1.7683667e-02   1.3767938e-02   4.1024802e-03   1.0954423e+02   1.1665635e+00
   1.3515673e-02   1.7797040e-02   1.3539456e-02   3.8147070e-03   1.0858371e+02   1.1789163e+00
   1.3144504e-02   1.7865659e-02   1.3350514e-02   3.6133362e-03   1.0761324e+02   1.1590016e+00
   1.2928647e-02   1.7895629e-02   1.3199527e-02   3.5063454e-03   1.0673727e+02   1.1366655e+00
   1.2855051e-02   1.7900048e-02   1.3087184e-02   3.4998300e-03   1.0604710e+02   1.1442899e+00
   1.2904003e-02   1.7890029e-02   1.3016561e-02   3.5976532e-03   1.0503985e+02   1.1339209e+00
   1.3048658e-02   1.7875232e-02   1.2990763e-02   3.8018588e-03   1.0384205e+02   1.1613728e+00
   1.3257183e-02   1.7854848e-02   1.3005572e-02   4.1147350e-03   1.0257725e+02   1.1893143e+00
   1.3496784e-02   1.7819970e-02   1.3043891e-02   4.5389582e-03   1.0101438e+02   1.1707832e+00
   1.3737234e-02   1.7764031e-02   1.3081564e-02   5.0764790e-03   9.9576779e+01   1.1710948e+00
   1.3950673e-02   1.7676635e-02   1.3098017e-02   5.7281640e-03   9.7973934e+01   1.1585204e+00
   1.4112911e-02   1.7555157e-02   1.3076476e-02   6.4929710e-03   9.6114995e+01   1.1459463e+00
   1.4214766e-02   1.7413682e-02   1.3000006e-02   7.3665370e-03   9.4131055e+01   1.1587157e+00
   1.4257418e-02   1.7270113e-02   1.2860685e-02   8.3397308e-03   9.1587483e+01   1.1601176e+00
   1.4238415e-02   1.7137994e-02   1.2660446e-02   9.3971414e-03   8.8751256e+01   1.1405416e+00
   1.4160513e-02   1.7016842e-02   1.2397482e-02   1.0520171e-02   8.5209096e+01   1.1494687e+00
   1.4034047e-02   1.6902198e-02   1.2068623e-02   1.1689219e-02   8.0300059e+01   1.1832330e+00
   1.3868038e-02   1.6799700e-02   1.1680044e-02   1.2885610e-02   7.5193097e+01   1.1634743e+00
   1.3668304e-02   1.6710266e-02   1.1243282e-02   1.4095333e-02   7.1512761e+01   1.1454771e+00
   1.3439042e-02   1.6623164e-02   1.0763914e-02   1.5300003e-02   6.8808513e+01   1.1681722e+00
   1.3187007e-02   1.6516694e-02   1.0243444e-02   1.6477970e-02   6.5127699e+01   1.1719463e+00
   1.2917936e-02   1.6354946e-02   9.6902974e-03   1.7612796e-02   6.1744805e+01   1.1600763e+00
   1.2634684e-02   1.6096968e-02   9.1171356e-03   1.8682394e-02   5.9521937e+01   1.1578795e+00
   1.2339730e-02   1.5713874e-02   8.5314522e-03   1.9661297e-02   5.6301451e+01   1.1599984e+00
   1.2034496e-02   1.5210477e-02   7.9385796e-03   2.0526474e-02   5.2915568e+01   1.1392975e+00
   1.1722629e-02   1.4633633e-02   7.3473900e-03   2.1268524e-02   4.9962548e+01   1.1358399e+00
   1.1409785e-02   1.4051368e-02   6.7647084e-03   2.1908756e-02   4.6986132e+01   1.1623292e+00
   1.1102551e-02   1.3531824e-02   6.1921798e-03   2.2472966e-02   4.4340562e+01   1.1573620e+00
   1.0811068e-02   1.3136266e-02   5.6336410e-03   2.2975872e-02   4.1378313e+01   1.1527166e+00
   1.0549965e-02   1.2915484e-02   5.0967364e-03   2.3426448e-02   3.8773994e+01   1.1518276e+00
   1.0334794e-02   1.2909066e-02   4.5900452e-03   2.3820266e-02   3.5443446e+01   1.1533384e+00
   1.0178110e-02   1.3145245e-02   4.1234084e-03   2.4131604e-02   3.0195973e+01   1.1637532e+00
   1.0088142e-02   1.3642087e-02   3.7057854e-03   2.4311020e-02   2.4245334e+01   1.1447807e+00
   1.0067166e-02   1.4409769e-02   3.3435358e-03   2.4323992e-02   1.9545207e+01   1.1322392e+00
   1.0113502e-02   1.5451072e-02   3.0397088e-03   2.4170338e-02   1.6627432e+01   1.1386193e+00
   1.0222338e-02   1.6761025e-02   2.7938254e-03   2.3874860e-02   1.3426085e+01   1.1516599e+00
   1.0388093e-02   1.8322644e-02   2.6061200e-03   2.3493972e-02   1.1186232e+01   1.1465735e+00
   1.0605935e-02   2.0099640e-02   2.4790852e-03   2.3087570e-02   8.6834043e+00   1.1583669e+00
   1.0866717e-02   2.2052260e-02   2.4152342e-03   2.2700894e-02   5.7187192e+00   1.1780664e+00
   1.1160454e-02   2.4163568e-02   2.4168896e-03   2.2374306e-02   5.0511350e+00   1.1500305e+00
   1.1479556e-02   2.6422864e-02   2.4853060e-03   2.2140092e-02   4.3024553e+00   1.1538019e+00
   1.1816926e-02   2.8808364e-02   2.6212880e-03   2.2014520e-02   4.0948664e+00   1.1564794e+00
   1.2170103e-02   3.1289832e-02   2.8269638e-03   2.1993144e-02   4.1907195e+00   1.1508907e+00
   1.2539606e-02   3.3815552e-02   3.1045080e-03   2.2059236e-02   3.3102880e+00   1.1723119e+00
   1.2919295e-02   3.6303226e-02   3.4559140e-03   2.2185380e-02   2.8113516e+00   1.1602678e+00
   1.3294888e-02   3.8630482e-02   3.8825316e-03   2.2326488e-02   2.5330689e+00   1.1487439e+00
   1.3650840e-02   4.0656706e-02   4.3828214e-03   2.2417086e-02   2.6480315e+00   1.1558953e+00
   1.3973206e-02   4.2249294e-02   4.9537756e-03   2.2383766e-02   2.4554079e+00   1.1591964e+00
   1.4249984e-02   4.3301774e-02   5.5932142e-03   2.2155252e-02   2.0486234e+00   1.1421279e+00
   1.4470708e-02   4.3806204e-02   6.2979938e-03   2.1660600e-02   1.8253112e+00   1.1511364e+00
   1.4629984e-02   4.3837282e-02   7.0613378e-03   2.0868770e-02   1.5208846e+00   1.1727483e+00
   1.4737291e-02   4.3477052e-02   7.8714532e-03   1.9808900e-02   1.3669591e+00   1.1450707e+00
   1.4813907e-02   4.2822890e-02   8.7125184e-03   1.8539380e-02   1.1337798e+00   1.1623801e+00
   1.4882544e-02   4.1980600e-02   9.5679848e-03   1.7130611e-02   1.1505993e+00   1.1757822e+00
   1.4961259e-02   4.1037070e-02   1.0418219e-02   1.5645776e-02   1.2165508e+00   1.1529427e+00
   1.5060750e-02   4.0055534e-02   1.1236555e-02   1.4132942e-02   1.1445663e+00   1.1529229e+00
   1.5186228e-02   3.9076900e-02   1.1997894e-02   1.2634107e-02   1.1905526e+00   1.1455115e+00
   1.5333740e-02   3.8123830e-02   1.2683707e-02   1.1183708e-02   1.1602823e+00   1.1498183e+00
   1.5492005e-02   3.7201604e-02   1.3271781e-02   9.8080634e-03   1.1606914e+00   1.1477265e+00
   1.5649271e-02   3.6300328e-02   1.3734239e-02   8.5266738e-03   1.1625897e+00   1.1487272e+00
   1.5796131e-02   3.5396126e-02   1.4048708e-02   7.3544066e-03   1.1743608e+00   1.1369011e+00
   1.5933416e-02   3.4454594e-02   1.4203390e-02   6.3031080e-03   1.1945436e+00   1.1378389e+00
   1.6072859e-02   3.3450954e-02   1.4187919e-02   5.3800246e-03   1.1584667e+00   1.1704816e+00
   1.6227489e-02   3.2386366e-02   1.3994197e-02   4.5868866e-03   1.1807691e+00   1.1478897e+00
   1.6399609e-02   3.1273132e-02   1.3632403e-02   3.9207548e-03   1.1697105e+00   1.1505723e+00
   1.6581795e-02   3.0129610e-02   1.3125136e-02   3.3759646e-03   1.1621304e+00   1.1548210e+00
   1.6764671e-02   2.8984014e-02   1.2497766e-02   2.9441136e-03   1.1854565e+00   1.1554237e+00
   1.6932086e-02   2.7865544e-02   1.1785918e-02   2.6137082e-03   1.1533145e+00   1.1672084e+00
   1.7061249e-02   2.6801488e-02   1.1029374e-02   2.3706284e-03   1.1755129e+00   1.1386464e+00
   1.7124359e-02   2.5806120e-02   1.0259735e-02   2.1989782e-03   1.2258029e+00   1.1502601e+00
   1.7094541e-02   2.4876306e-02   9.5004882e-03   2.0840296e-03   1.2166794e+00   1.1354219e+00
   1.6954150e-02   2.3992960e-02   8.7723394e-03   2.0139142e-03   1.2460636e+00   1.1466886e+00
   1.6696653e-02   2.3119070e-02   8.0959664e-03   1.9802004e-03   1.2816486e+00   1.1726618e+00
   1.6336472e-02   2.2222438e-02   7.4883266e-03   1.9785073e-03   1.2664708e+00   1.1637247e+00
   1.5906107e-02   2.1283740e-02   6.9592900e-03   2.0059002e-03   1.2904797e+00   1.1429805e+00
   1.5439619e-02   2.0285910e-02   6.5152678e-03   2.0586802e-03   1.4026900e+00   1.1099559e+00
   1.4961968e-02   1.9223510e-02   6.1640664e-03   2.1320704e-03   1.5807464e+00   1.1729789e+00
   1.4490405e-02   1.8106386e-02   5.9116264e-03   2.2206324e-03   1.8264949e+00   1.1402619e+00
   1.4041729e-02   1.6955072e-02   5.7572882e-03   2.3193090e-03   1.9202925e+00   1.1431717e+00
   1.3629147e-02   1.5792057e-02   5.6970140e-03   2.4238226e-03   1.9030236e+00   1.1622653e+00
   1.3263736e-02   1.4634022e-02   5.7268326e-03   2.5312360e-03   2.2458088e+00   1.1172543e+00
   1.2964006e-02   1.3500572e-02   5.8422928e-03   2.6389290e-03   2.2742251e+00   1.1616161e+00
   1.2756220e-02   1.2412981e-02   6.0379370e-03   2.7438272e-03   1.8316359e+00   1.1029860e+00
   1.2664479e-02   1.1384810e-02   6.3082744e-03   2.8427140e-03   1.8803830e+00   1.1822258e+00
   1.2707425e-02   1.0424620e-02   6.6466472e-03   2.9319282e-03   1.9604053e+00   1.1157634e+00
   1.2904733e-02   9.5392804e-03   7.0418054e-03   3.0089354e-03   1.9150574e+00   1.0927781e+00
   1.3275018e-02   8.7358688e-03   7.4803436e-03   3.0715120e-03   1.8556181e+00   1.0362206e+00
   1.3832344e-02   8.0221668e-03   7.9484392e-03   3.1165952e-03   1.6165502e+00   9.9878235e-01
   1.4590333e-02   7.4078400e-03   8.4301738e-03   3.1426928e-03   1.7408547e+00   1.0776879e+00
   1.5561187e-02   6.9061190e-03   8.9131738e-03   3.1493282e-03   1.7880472e+00   8.2139931e-01
   1.6749084e-02   6.5267730e-03   9.3881152e-03   3.1369844e-03   1.5164140e+00   6.8904268e+00
   1.8149982e-02   6.2710730e-03   9.8405274e-03   3.1085590e-03   1.3413323e+00   2.0327051e+01
   1.9755121e-02   6.1338618e-03   1.0249532e-02   3.0683524e-03   1.1927847e+00   3.3096660e+01
   2.1548112e-02   6.1051190e-03   1.0592068e-02   3.0220340e-03   1.1432418e+00   4.5807150e+01
   2.3499252e-02   6.1707296e-03   1.0849543e-02   2.9761544e-03   1.1326594e+00   5.8187207e+01
   2.5564104e-02   6.3126886e-03   1.1002891e-02   2.9363412e-03   1.1383403e+00   6.8104126e+01
   2.7682120e-02   6.5088974e-03   1.1030739e-02   2.9068838e-03   1.1807773e+00   7.8598636e+01
   2.9775574e-02   6.7358502e-03   1.0926070e-02   2.8905494e-03   1.1632030e+00   8.8847659e+01
   3.1748416e-02   6.9743226e-03   1.0698444e-02   2.8886842e-03   1.1490672e+00   9.6833455e+01
   3.3500642e-02   7.2084338e-03   1.0372799e-02   2.9019498e-03   1.1437018e+00   1.0284956e+02
   3.4987044e-02   7.4214218e-03   9.9910056e-03   2.9307078e-03   1.1603851e+00   1.0699767e+02
   3.6232134e-02   7.5979580e-03   9.5950936e-03   2.9775340e-03   1.1527121e+00   1.0961124e+02
   3.7270112e-02   7.7261252e-03   9.2197206e-03   3.0473016e-03   1.1320702e+00   1.1120430e+02
   3.8124136e-02   7.7985298e-03   8.8936684e-03   3.1435138e-03   1.1533438e+00   1.1211042e+02
   3.8811518e-02   7.8141078e-03   8.6376818e-03   3.2682862e-03   1.1470329e+00   1.1246528e+02
   3.9342400e-02   7.7763066e-03   8.4655234e-03   3.4219296e-03   1.1580158e+00   1.1251274e+02
   3.9717846e-02   7.6882086e-03   8.3862268e-03   3.6019420e-03   1.1748061e+00   1.1236031e+02
   3.9923714e-02   7.5501400e-03   8.4093340e-03   3.8041926e-03   1.1691655e+00   1.1216518e+02
   3.9945092e-02   7.3645850e-03   8.5434674e-03   4.0229990e-03   1.1759890e+00   1.1197676e+02
   3.9785188e-02   7.1378270e-03   8.7909216e-03   4.2535266e-03   1.1750462e+00   1.1173113e+02
   3.9475372e-02   6.8746212e-03   9.1483872e-03   4.4946856e-03   1.1903854e+00   1.1142328e+02
   3.9058014e-02   6.5783960e-03   9.6121106e-03   4.7483684e-03   1.1977351e+00   1.1102553e+02
   3.8571266e-02   6.2566436e-03   1.0182441e-02   5.0180246e-03   1.1763648e+00   1.1061583e+02
   3.8067998e-02   5.9203638e-03   1.0856512e-02   5.3071150e-03   1.1846174e+00   1.1003069e+02
   3.7611290e-02   5.5796252e-03   1.1623581e-02   5.6168126e-03   1.2019929e+00   1.0938904e+02
   3.7255516e-02   5.2446758e-03   1.2472957e-02   5.9441460e-03   1.1741656e+00   1.0883507e+02
   3.7040818e-02   4.9288154e-03   1.3394803e-02   6.2844794e-03   1.1485354e+00   1.0816762e+02
   3.6980364e-02   4.6460588e-03   1.4374811e-02   6.6338344e-03   1.1741731e+00   1.0741630e+02
   3.7059294e-02   4.4071482e-03   1.5389056e-02   6.9851308e-03   1.1819505e+00   1.0676370e+02
   3.7244304e-02   4.2198638e-03   1.6401558e-02   7.3272828e-03   1.1580280e+00   1.0612668e+02
   3.7500432e-02   4.0899520e-03   1.7370957e-02   7.6502128e-03   1.1686651e+00   1.0534620e+02
   3.7802596e-02   4.0202238e-03   1.8257337e-02   7.9477104e-03   1.1789603e+00   1.0451779e+02
   3.8132582e-02   4.0103044e-03   1.9020773e-02   8.2139488e-03   1.1724577e+00   1.0352168e+02
   3.8490644e-02   4.0558220e-03   1.9613740e-02   8.4422182e-03   1.1758822e+00   1.0250128e+02
   3.8877496e-02   4.1489086e-03   1.9989906e-02   8.6316328e-03   1.1835708e+00   1.0147298e+02
   3.9292348e-02   4.2792002e-03   2.0128182e-02   8.7862784e-03   1.1881449e+00   1.0008269e+02
   3.9758722e-02   4.4352896e-03   2.0029556e-02   8.9067262e-03   1.1781913e+00   9.8637487e+01
   4.0288578e-02   4.6070950e-03   1.9705900e-02   8.9902634e-03   1.1806512e+00   9.7043152e+01
   4.0875580e-02   4.7843766e-03   1.9187232e-02   9.0363338e-03   1.1775619e+00   9.5066001e+01
   4.1522110e-02   4.9557136e-03   1.8514561e-02   9.0478978e-03   1.1818122e+00   9.2891913e+01
   4.2227286e-02   5.1129162e-03   1.7719520e-02   9.0259340e-03   1.1926217e+00   9.0711356e+01
   4.2971626e-02   5.2535592e-03   1.6820317e-02   8.9671774e-03   1.1709997e+00   8.8905239e+01
   4.3725620e-02   5.3762152e-03   1.5837388e-02   8.8715624e-03   1.1823075e+00   8.6890294e+01
   4.4460690e-02   5.4757810e-03   1.4799594e-02   8.7464420e-03   1.1722638e+00   8.4416354e+01
   4.5132752e-02   5.5461612e-03   1.3732408e-02   8.6026886e-03   1.1672529e+00   8.1886892e+01
   4.5691580e-02   5.5860054e-03   1.2655363e-02   8.4494756e-03   1.1968410e+00   7.9135933e+01
   4.6113342e-02   5.5961762e-03   1.1586710e-02   8.2968154e-03   1.1713928e+00   7.6597981e+01
   4.6423670e-02   5.5750900e-03   1.0544664e-02   8.1584826e-03   1.1747762e+00   7.4274553e+01
   4.6694810e-02   5.5232866e-03   9.5455588e-03   8.0483380e-03   1.1759750e+00   7.1856976e+01
   4.6997442e-02   5.4462998e-03   8.5986138e-03   7.9797912e-03   1.1598834e+00   6.9662022e+01
   4.7374268e-02   5.3537816e-03   7.7071216e-03   7.9617802e-03   1.1663765e+00   6.7931562e+01
   4.7835466e-02   5.2580176e-03   6.8747748e-03   7.9968242e-03   1.1750925e+00   6.5762387e+01
   4.8359860e-02   5.1693506e-03   6.1070988e-03   8.0879634e-03   1.1870232e+00   6.2702283e+01
   4.8926468e-02   5.0940440e-03   5.4074202e-03   8.2408244e-03   1.1522619e+00   6.0403405e+01
   4.9522946e-02   5.0332622e-03   4.7742468e-03   8.4665020e-03   1.1619474e+00   5.8476827e+01
   5.0112644e-02   4.9839824e-03   4.2042376e-03   8.7806794e-03   1.2005427e+00   5.6024949e+01
   5.0636898e-02   4.9425670e-03   3.6954458e-03   9.1945462e-03   1.1744227e+00   5.3720489e+01
   5.1060898e-02   4.9049998e-03   3.2469166e-03   9.7149600e-03   1.1823628e+00   5.1086662e+01
   5.1363738e-02   4.8670504e-03   2.8568296e-03   1.0348240e-02   1.1745760e+00   4.8628621e+01
   5.1509556e-02   4.8250760e-03   2.5223282e-03   1.1096846e-02   1.1463477e+00   4.6610971e+01
   5.1478920e-02   4.7754562e-03   2.2413312e-03   1.1954788e-02   1.1879892e+00   4.4502583e+01
   5.1291578e-02   4.7156350e-03   2.0123958e-03   1.2909157e-02   1.2037016e+00   4.2938057e+01
   5.0992234e-02   4.6434198e-03   1.8329714e-03   1.3943309e-02   1.1823160e+00   4.1514857e+01
   5.0619774e-02   4.5554232e-03   1.7000672e-03   1.5031387e-02   1.1771134e+00   4.0023192e+01
   5.0192124e-02   4.4524096e-03   1.6104246e-03   1.6134263e-02   1.1739739e+00   3.8713642e+01
   4.9706820e-02   4.3419876e-03   1.5594247e-03   1.7205082e-02   1.1921203e+00   3.7505700e+01
   4.9123124e-02   4.2315440e-03   1.5422946e-03   1.8195904e-02   1.1951198e+00   3.6627202e+01
   4.8360020e-02   4.1252128e-03   1.5542973e-03   1.9055167e-02   1.1726359e+00   3.5706939e+01
   4.7332810e-02   4.0251492e-03   1.5898369e-03   1.9720901e-02   1.1819818e+00   3.4816333e+01
   4.5994740e-02   3.9313724e-03   1.6436314e-03   2.0141336e-02   1.1765449e+00   3.4096697e+01
   4.4319604e-02   3.8439666e-03   1.7108059e-03   2.0317054e-02   1.1642595e+00   3.3430734e+01
   4.2285028e-02   3.7647144e-03   1.7879003e-03   2.0310194e-02   1.1715701e+00   3.2657708e+01
   3.9928668e-02   3.6961882e-03   1.8741154e-03   2.0207082e-02   1.1841615e+00   3.1795052e+01
   3.7353988e-02   3.6395760e-03   1.9682463e-03   2.0083804e-02   1.1956933e+00   3.1259462e+01
   3.4683482e-02   3.5928572e-03   2.0679546e-03   2.0002112e-02   1.1634088e+00   3.0759445e+01
   3.2039436e-02   3.5510398e-03   2.1719526e-03   2.0008738e-02   1.1704265e+00   3.0345660e+01
   2.9525382e-02   3.5087534e-03   2.2793290e-03   2.0132408e-02   1.2012299e+00   2.9365045e+01
   2.7231104e-02   3.4663050e-03   2.3890746e-03   2.0386930e-02   1.1772688e+00   2.8162619e+01
   2.5246104e-02   3.4312616e-03   2.5015172e-03   2.0770826e-02   1.1696935e+00   2.7313448e+01
   2.3644864e-02   3.4136876e-03   2.6179468e-03   2.1265732e-02   1.1753766e+00   2.6014253e+01
   2.2477596e-02   3.4227710e-03   2.7414270e-03   2.1852300e-02   1.1697046e+00   2.5098305e+01
   2.1773624e-02   3.4637374e-03   2.8781204e-03   2.2531386e-02   1.1668023e+00   2.3321546e+01
   2.1542696e-02   3.5385118e-03   3.0342302e-03   2.3310352e-02   1.1543075e+00   2.1498828e+01
   2.1774874e-02   3.6507098e-03   3.2149040e-03   2.4177892e-02   1.1447564e+00   1.9880808e+01
   2.2449020e-02   3.8067072e-03   3.4248162e-03   2.5110532e-02   1.1747052e+00   1.7169386e+01
   2.3538378e-02   4.0122734e-03   3.6675806e-03   2.6089892e-02   1.1806694e+00   1.5975919e+01
   2.5013310e-02   4.2696316e-03   3.9450242e-03   2.7101514e-02   1.1489777e+00   1.3451002e+01
   2.6854436e-02   4.5782070e-03   4.2556936e-03   2.8121434e-02   1.1518259e+00   9.4982861e+00
   2.9050298e-02   4.9351532e-03   4.5964406e-03   2.9109804e-02   1.1568063e+00   6.7800284e+00
   3.1587418e-02   5.3368168e-03   4.9617440e-03   3.0023864e-02   1.1705391e+00   4.2577734e+00
   3.4451606e-02   5.7822404e-03   5.3410654e-03   3.0837514e-02   1.1589451e+00   2.9744771e+00
   3.7618514e-02   6.2709912e-03   5.7209716e-03   3.1544590e-02   1.1687385e+00   2.0234402e+00
   4.1044994e-02   6.8023768e-03   6.0868804e-03   3.2147844e-02   1.1764563e+00   1.4942259e+00
   4.4670236e-02   7.3764410e-03   6.4248364e-03   3.2641488e-02   1.1275359e+00   1.4727444e+00
   4.8415226e-02   7.9874280e-03   6.7208314e-03   3.3001836e-02   1.1546529e+00   1.1099402e+00
   5.2201374e-02   8.6229232e-03   6.9584764e-03   3.3195588e-02   1.1227584e+00   1.1705689e+00
   5.5949746e-02   9.2681534e-03   7.1260664e-03   3.3191056e-02   1.1756280e+00   1.1206454e+00
   5.9540062e-02   9.9050398e-03   7.2267822e-03   3.2964822e-02   1.1910109e+00   1.1207643e+00
   6.2848520e-02   1.0518724e-02   7.2771128e-03   3.2506850e-02   1.1399307e+00   1.1847636e+00
   6.5827084e-02   1.1107725e-02   7.2958100e-03   3.1821154e-02   1.2250303e+00   1.1080629e+00
   6.8488658e-02   1.1677150e-02   7.3004432e-03   3.0918774e-02   1.1184260e+00   1.1780750e+00
   7.0858412e-02   1.2223709e-02   7.3087008e-03   2.9819610e-02   1.2113572e+00   1.1269770e+00
   7.2963866e-02   1.2737653e-02   7.3334158e-03   2.8559674e-02   1.1695416e+00   1.1143645e+00
   7.4851352e-02   1.3212847e-02   7.3798374e-03   2.7184220e-02   1.1596435e+00   1.1429539e+00
   7.6570206e-02   1.3647837e-02   7.4492270e-03   2.5740520e-02   1.1882727e+00   1.1505278e+00
   7.8135826e-02   1.4042284e-02   7.5412142e-03   2.4270564e-02   1.0097581e+00   1.1434987e+00
   7.9541262e-02   1.4387833e-02   7.6568962e-03   2.2807162e-02   1.2066349e+00   1.1212733e+00
   8.0775272e-02   1.4664189e-02   7.8043634e-03   2.1374650e-02   7.9516364e-01   1.1626180e+00
   8.1780240e-02   1.4848229e-02   7.9969424e-03   1.9983299e-02   1.1874788e+00   1.1385344e+00
   8.2430108e-02   1.4925291e-02   8.2476384e-03   1.8638847e-02   6.7104410e-01   1.1293961e+00
   8.2603254e-02   1.4893621e-02   8.5648058e-03   1.7352472e-02   4.4031467e+00   1.1516836e+00
   8.2213626e-02   1.4754774e-02   8.9500296e-03   1.6134578e-02   2.0914363e+01   1.1447117e+00
   8.1221736e-02   1.4504618e-02   9.3956274e-03   1.4988981e-02   3.8344677e+01   1.1517446e+00
   7.9657520e-02   1.4140136e-02   9.8868252e-03   1.3907870e-02   5.2496342e+01   1.1310765e+00
   7.7560560e-02   1.3672954e-02   1.0408244e-02   1.2877440e-02   6.6435865e+01   1.1363700e+00
   7.4934446e-02   1.3128677e-02   1.0939856e-02   1.1889614e-02   7.6026178e+01   1.1654292e+00
   7.1736018e-02   1.2531940e-02   1.1467373e-02   1.0939898e-02   8.4749622e+01   1.1519685e+00
   6.7949864e-02   1.1900334e-02   1.1992980e-02   1.0025625e-02   9.2631104e+01   1.1363822e+00
   6.3660644e-02   1.1245755e-02   1.2524242e-02   9.1521462e-03   9.8795807e+01   1.1383961e+00
   5.8995494e-02   1.0581505e-02   1.3071926e-02   8.3276950e-03   1.0495317e+02   1.1475362e+00
   5.4114450e-02   9.9310830e-03   1.3646291e-02   7.5579822e-03   1.0920001e+02   1.1495448e+00
   4.9191734e-02   9.3210496e-03   1.4256022e-02   6.8478840e-03   1.1178328e+02   1.1391335e+00
   4.4365972e-02   8.7730564e-03   1.4912010e-02   6.1994656e-03   1.1348092e+02   1.1353988e+00
   3.9750428e-02   8.3069818e-03   1.5617187e-02   5.6128512e-03   1.1458274e+02   1.1464366e+00
   3.5428614e-02   7.9421992e-03   1.6361479e-02   5.0873810e-03   1.1520822e+02   1.1536205e+00
   3.1452638e-02   7.6920752e-03   1.7127474e-02   4.6205128e-03   1.1539930e+02   1.1324872e+00
   2.7853852e-02   7.5613354e-03   1.7890312e-02   4.2081458e-03   1.1547240e+02   1.1268797e+00
   2.4645534e-02   7.5496512e-03   1.8615348e-02   3.8447368e-03   1.1526519e+02   1.1422889e+00
   2.1820554e-02   7.6540398e-03   1.9257005e-02   3.5230722e-03   1.1514267e+02   1.1388158e+00
   1.9352365e-02   7.8696372e-03   1.9759218e-02   3.2362978e-03   1.1505728e+02   1.1470298e+00
   1.7208717e-02   8.1866932e-03   2.0083218e-02   2.9831170e-03   1.1498466e+02   1.1607658e+00
   1.5363817e-02   8.5905976e-03   2.0217338e-02   2.7681162e-03   1.1505357e+02   1.1603052e+00
   1.3803056e-02   9.0676318e-03   2.0154988e-02   2.5981290e-03   1.1518448e+02   1.1489741e+00
   1.2515820e-02   9.6061232e-03   1.9903464e-02   2.4819258e-03   1.1537577e+02   1.1245112e+00
   1.1490995e-02   1.0193272e-02   1.9486247e-02   2.4304204e-03   1.1546054e+02   1.1443969e+00
   1.0713426e-02   1.0813171e-02   1.8923051e-02   2.4561998e-03   1.1537170e+02   1.1635168e+00
   1.0158732e-02   1.1449845e-02   1.8230327e-02   2.5732468e-03   1.1502166e+02   1.1482490e+00
   9.7967890e-03   1.2086610e-02   1.7438280e-02   2.7959622e-03   1.1460103e+02   1.1605685e+00
   9.5955676e-03   1.2714936e-02   1.6591121e-02   3.1381400e-03   1.1418029e+02   1.1550095e+00
   9.5265164e-03   1.3344563e-02   1.5730260e-02   3.6137094e-03   1.1361242e+02   1.1506148e+00
   9.5611240e-03   1.3986209e-02   1.4894982e-02   4.2362146e-03   1.1284256e+02   1.1699371e+00
   9.6674778e-03   1.4643426e-02   1.4126412e-02   5.0164112e-03   1.1197634e+02   1.1709008e+00
   9.8201660e-03   1.5314165e-02   1.3459474e-02   5.9621684e-03   1.1106045e+02   1.1683397e+00
   9.9975790e-03   1.5986773e-02   1.2917207e-02   7.0778332e-03   1.1003759e+02   1.1701361e+00
   1.0179835e-02   1.6645780e-02   1.2507626e-02   8.3632660e-03   1.0917395e+02   1.1621011e+00
   1.0356548e-02   1.7277647e-02   1.2225914e-02   9.8148822e-03   1.0804425e+02   1.1656819e+00
   1.0520665e-02   1.7880613e-02   1.2057886e-02   1.1428111e-02   1.0678322e+02   1.1854829e+00
   1.0664097e-02   1.8464428e-02   1.1983655e-02   1.3194945e-02   1.0574921e+02   1.1663106e+00
   1.0781073e-02   1.9033365e-02   1.1981392e-02   1.5098983e-02   1.0447492e+02   1.1661692e+00
   1.0865899e-02   1.9574596e-02   1.2026796e-02   1.7117885e-02   1.0314317e+02   1.1783792e+00
   1.0910253e-02   2.0056126e-02   1.2101057e-02   1.9221083e-02   1.0154181e+02   1.1424383e+00
   1.0908014e-02   2.0430724e-02   1.2195753e-02   2.1362888e-02   9.9838449e+01   1.1488329e+00
   1.0862992e-02   2.0649136e-02   1.2301386e-02   2.3480282e-02   9.8019241e+01   1.1562969e+00
   1.0783629e-02   2.0682580e-02   1.2400575e-02   2.5499686e-02   9.5774188e+01   1.1487852e+00
   1.0673752e-02   2.0512720e-02   1.2472377e-02   2.7347200e-02   9.3666805e+01   1.1672415e+00
   1.0537824e-02   2.0120696e-02   1.2501221e-02   2.8960024e-02   9.0897763e+01   1.1503251e+00
   1.0386498e-02   1.9523651e-02   1.2478142e-02   3.0315484e-02   8.7783174e+01   1.1442567e+00
   1.0232384e-02   1.8775264e-02   1.2390479e-02   3.1424514e-02   8.4529204e+01   1.1724955e+00
   1.0086573e-02   1.7933794e-02   1.2226183e-02   3.2286018e-02   8.0364198e+01   1.1663038e+00
   9.9591280e-03   1.7061715e-02   1.1984062e-02   3.2873100e-02   7.6175625e+01   1.1527763e+00
   9.8609568e-03   1.6219238e-02   1.1666226e-02   3.3144210e-02   7.1760366e+01   1.1659276e+00
   9.8017068e-03   1.5457656e-02   1.1274336e-02   3.3066134e-02   6.8005364e+01   1.1694904e+00
   9.7850300e-03   1.4823781e-02   1.0815941e-02   3.2614678e-02   6.5117026e+01   1.1722052e+00
   9.8105866e-03   1.4354294e-02   1.0303858e-02   3.1776826e-02   6.1900403e+01   1.1731595e+00
   9.8764666e-03   1.4085080e-02   9.7476662e-03   3.0589744e-02   5.8937471e+01   1.1647601e+00
   9.9775068e-03   1.4058982e-02   9.1536240e-03   2.9137050e-02   5.5851545e+01   1.1626093e+00
   1.0108321e-02   1.4314720e-02   8.5361606e-03   2.7530182e-02   5.3063353e+01   1.1644480e+00
   1.0264186e-02   1.4885182e-02   7.9158366e-03   2.5897116e-02   5.0756130e+01   1.1561901e+00
   1.0437806e-02   1.5797837e-02   7.3104602e-03   2.4349086e-02   4.7887334e+01   1.1449276e+00
   1.0623818e-02   1.7071665e-02   6.7380418e-03   2.2971574e-02   4.5047794e+01   1.1774323e+00
   1.0822923e-02   1.8717441e-02   6.2182958e-03   2.1827000e-02   4.2219787e+01   1.1850285e+00
   1.1036833e-02   2.0741444e-02   5.7686636e-03   2.0955702e-02   3.9341325e+01   1.1566923e+00
   1.1265855e-02   2.3147310e-02   5.4016974e-03   2.0379146e-02   3.7057768e+01   1.1603299e+00
   1.1512626e-02   2.5927954e-02   5.1260650e-03   2.0096894e-02   3.4032151e+01   1.1517846e+00
   1.1783148e-02   2.9065500e-02   4.9496506e-03   2.0087310e-02   3.0090827e+01   1.1559272e+00
   1.2086613e-02   3.2534390e-02   4.8810456e-03   2.0307020e-02   2.7324062e+01   1.1563015e+00
   1.2432126e-02   3.6292788e-02   4.9281088e-03   2.0690730e-02   2.5573516e+01   1.1444424e+00
   1.2821690e-02   4.0279654e-02   5.0950416e-03   2.1153504e-02   2.3623064e+01   1.1598854e+00
   1.3251688e-02   4.4414126e-02   5.3829524e-03   2.1593332e-02   2.1132532e+01   1.1507236e+00
   1.3717477e-02   4.8576228e-02   5.7929708e-03   2.1890244e-02   1.8944710e+01   1.1619691e+00
   1.4214690e-02   5.2603338e-02   6.3261506e-03   2.1923740e-02   1.7999477e+01   1.1744514e+00
   1.4742163e-02   5.6334912e-02   6.9801370e-03   2.1624828e-02   1.6915685e+01   1.1642096e+00
   1.5297363e-02   5.9651586e-02   7.7475032e-03   2.1000538e-02   1.5703793e+01   1.1609159e+00
   1.5874949e-02   6.2483772e-02   8.6171868e-03   2.0100684e-02   1.5041491e+01   1.1385163e+00
   1.6469300e-02   6.4775102e-02   9.5771654e-03   1.8980576e-02   1.3925292e+01   1.1632396e+00
   1.7065482e-02   6.6443610e-02   1.0614406e-02   1.7696779e-02   1.3008247e+01   1.1586594e+00
   1.7640954e-02   6.7421676e-02   1.1710878e-02   1.6310446e-02   1.2039651e+01   1.1296017e+00
   1.8170206e-02   6.7695012e-02   1.2843644e-02   1.4876745e-02   9.8765512e+00   1.1707892e+00
   1.8623417e-02   6.7297388e-02   1.3988153e-02   1.3438376e-02   8.8024871e+00   1.1494282e+00
   1.8973833e-02   6.6294544e-02   1.5117273e-02   1.2029664e-02   8.1442785e+00   1.1376103e+00
   1.9206175e-02   6.4787792e-02   1.6197019e-02   1.0680046e-02   6.0703117e+00   1.1781692e+00
   1.9324753e-02   6.2922382e-02   1.7183597e-02   9.4110206e-03   5.6595862e+00   1.1543835e+00
   1.9346662e-02   6.0855780e-02   1.8024751e-02   8.2346876e-03   5.6663399e+00   1.1470188e+00
   1.9289891e-02   5.8726362e-02   1.8672716e-02   7.1573022e-03   4.7934423e+00   1.1445135e+00
   1.9171535e-02   5.6640896e-02   1.9088040e-02   6.1824560e-03   4.6076255e+00   1.1457473e+00
   1.9001694e-02   5.4678918e-02   1.9228806e-02   5.3128946e-03   3.7529824e+00   1.1722933e+00
   1.8784512e-02   5.2876834e-02   1.9077254e-02   4.5491114e-03   3.2117763e+00   1.1452311e+00
   1.8527649e-02   5.1211788e-02   1.8657623e-02   3.8882880e-03   3.2239562e+00   1.1533419e+00
   1.8239860e-02   4.9646764e-02   1.8010655e-02   3.3253416e-03   2.8013356e+00   1.1596174e+00
   1.7921738e-02   4.8167924e-02   1.7189417e-02   2.8533266e-03   2.6511938e+00   1.1364555e+00
   1.7571988e-02   4.6773934e-02   1.6254459e-02   2.4640710e-03   2.7669965e+00   1.1660650e+00
   1.7190727e-02   4.5436122e-02   1.5255961e-02   2.1500798e-03   3.0475257e+00   1.1553134e+00
   1.6774036e-02   4.4089204e-02   1.4229982e-02   1.9055614e-03   3.0245274e+00   1.1394663e+00
   1.6328666e-02   4.2660880e-02   1.3200060e-02   1.7254643e-03   2.8446555e+00   1.1321938e+00
   1.5876137e-02   4.1079860e-02   1.2184461e-02   1.6052872e-03   3.0568786e+00   1.1436178e+00
   1.5435618e-02   3.9293360e-02   1.1200032e-02   1.5408098e-03   3.3853767e+00   1.1554869e+00
   1.5015735e-02   3.7287128e-02   1.0256023e-02   1.5276668e-03   3.3471413e+00   1.1398711e+00
   1.4618459e-02   3.5089064e-02   9.3525784e-03   1.5612603e-03   2.7504414e+00   1.1743224e+00
   1.4248391e-02   3.2756548e-02   8.4885798e-03   1.6377439e-03   2.3279912e+00   1.1123637e+00
   1.3911032e-02   3.0348850e-02   7.6658754e-03   1.7556740e-03   2.2965730e+00   1.1214219e+00
   1.3606955e-02   2.7917582e-02   6.8861202e-03   1.9147358e-03   2.3623216e+00   1.1616942e+00
   1.3332484e-02   2.5506348e-02   6.1526532e-03   2.1149830e-03   2.3249546e+00   1.1048846e+00
   1.3084406e-02   2.3156068e-02   5.4754312e-03   2.3572078e-03   2.0535930e+00   1.1857640e+00
   1.2861156e-02   2.0895814e-02   4.8669444e-03   2.6424972e-03   1.9390308e+00   1.1329238e+00
   1.2655831e-02   1.8735879e-02   4.3364478e-03   2.9735742e-03   1.8742418e+00   1.1584396e+00
   1.2463106e-02   1.6676993e-02   3.8893528e-03   3.3551562e-03   1.9821353e+00   1.1500403e+00
   1.2280807e-02   1.4708040e-02   3.5275260e-03   3.7920032e-03   2.2109381e+00   1.0902853e+00
   1.2103744e-02   1.2831870e-02   3.2521476e-03   4.2884392e-03   2.3253807e+00   1.1806853e+00
   1.1940654e-02   1.1078986e-02   3.0656962e-03   4.8471418e-03   2.5465900e+00   1.0389465e+00
   1.1816508e-02   9.4764086e-03   2.9694568e-03   5.4667168e-03   2.5622326e+00   1.1913669e+00
   1.1758161e-02   8.0390890e-03   2.9618742e-03   6.1407524e-03   2.5144465e+00   9.5758076e-01
   1.1794420e-02   6.7741862e-03   3.0384546e-03   6.8572652e-03   2.6866401e+00   1.0650260e+00
   1.1956363e-02   5.6813664e-03   3.1913218e-03   7.5985240e-03   3.0585803e+00   9.5003003e-01
   1.2273210e-02   4.7563254e-03   3.4111184e-03   8.3404042e-03   3.2108072e+00   1.1928381e+00
   1.2767934e-02   3.9904342e-03   3.6906906e-03   9.0524586e-03   2.9496235e+00   8.5327921e+00
   1.3456323e-02   3.3727658e-03   4.0249306e-03   9.6985588e-03   2.8171651e+00   2.0185463e+01
   1.4349179e-02   2.8923978e-03   4.4106188e-03   1.0237928e-02   2.2734426e+00   3.1938172e+01
   1.5451885e-02   2.5385540e-03   4.8487458e-03   1.0628433e-02   1.5997772e+00   4.5430059e+01
   1.6764208e-02   2.3003352e-03   5.3405574e-03   1.0835815e-02   1.5759534e+00   5.8062840e+01
   1.8276317e-02   2.1683088e-03   5.8825736e-03   1.0850223e-02   1.3845956e+00   6.8897573e+01
   1.9964097e-02   2.1344506e-03   6.4673132e-03   1.0682828e-02   1.1382943e+00   7.8223177e+01
   2.1790620e-02   2.1886826e-03   7.0845764e-03   1.0348710e-02   1.1816593e+00   8.6596829e+01
   2.3708588e-02   2.3187276e-03   7.7246896e-03   9.8733262e-03   1.1491096e+00   9.4013833e+01
   2.5665186e-02   2.5107232e-03   8.3815482e-03   9.2971282e-03   1.1447977e+00   9.9347865e+01
   2.7599668e-02   2.7495656e-03   9.0488666e-03   8.6633498e-03   1.1574078e+00   1.0314506e+02
   2.9458098e-02   3.0193664e-03   9.7132820e-03   8.0092762e-03   1.1341631e+00   1.0558947e+02
   3.1219522e-02   3.3039738e-03   1.0353794e-02   7.3624534e-03   1.1588470e+00   1.0707212e+02
   3.2870338e-02   3.5894556e-03   1.0943529e-02   6.7420210e-03   1.1801936e+00   1.0768685e+02
   3.4382260e-02   3.8636390e-03   1.1452557e-02   6.1612030e-03   1.1522513e+00   1.0751793e+02
   3.5720024e-02   4.1150238e-03   1.1848568e-02   5.6299658e-03   1.1448846e+00   1.0713157e+02
   3.6835508e-02   4.3354998e-03   1.2089184e-02   5.1563494e-03   1.1578397e+00   1.0660679e+02
   3.7664228e-02   4.5214454e-03   1.2141593e-02   4.7441806e-03   1.1438031e+00   1.0590396e+02
   3.8127644e-02   4.6691202e-03   1.2002985e-02   4.3934690e-03   1.1755721e+00   1.0503467e+02
   3.8187244e-02   4.7704560e-03   1.1691098e-02   4.1018562e-03   1.1823666e+00   1.0426687e+02
   3.7895168e-02   4.8190038e-03   1.1246765e-02   3.8661088e-03   1.1745359e+00   1.0336246e+02
   3.7345898e-02   4.8154024e-03   1.0720534e-02   3.6830736e-03   1.2023204e+00   1.0238550e+02
   3.6631622e-02   4.7630296e-03   1.0150329e-02   3.5480278e-03   1.1812700e+00   1.0157330e+02
   3.5837082e-02   4.6678388e-03   9.5658822e-03   3.4555616e-03   1.1925672e+00   1.0042128e+02
   3.5042346e-02   4.5421190e-03   8.9926504e-03   3.4027032e-03   1.2078345e+00   9.8847853e+01
   3.4329424e-02   4.4023232e-03   8.4499460e-03   3.3887466e-03   1.1825017e+00   9.6879539e+01
   3.3760920e-02   4.2636536e-03   7.9486386e-03   3.4130872e-03   1.1997900e+00   9.4633556e+01
   3.3368984e-02   4.1366532e-03   7.4922004e-03   3.4753740e-03   1.1890080e+00   9.2334896e+01
   3.3165146e-02   4.0280352e-03   7.0797578e-03   3.5759654e-03   1.1707386e+00   8.9930562e+01
   3.3145226e-02   3.9420636e-03   6.7071566e-03   3.7145628e-03   1.1738006e+00   8.7548485e+01
   3.3279132e-02   3.8796380e-03   6.3695516e-03   3.8889382e-03   1.1630451e+00   8.5135550e+01
   3.3512034e-02   3.8373912e-03   6.0646676e-03   4.0952836e-03   1.1702660e+00   8.2733880e+01
   3.3800368e-02   3.8092798e-03   5.7918414e-03   4.3299226e-03   1.1658866e+00   8.0157872e+01
   3.4119994e-02   3.7911502e-03   5.5463844e-03   4.5887254e-03   1.1518460e+00   7.7014801e+01
   3.4475730e-02   3.7825516e-03   5.3196002e-03   4.8654808e-03   1.1467934e+00   7.3533688e+01
   3.4905180e-02   3.7838170e-03   5.1031264e-03   5.1517362e-03   1.1705450e+00   6.9816332e+01
   3.5429170e-02   3.7961374e-03   4.8909184e-03   5.4383456e-03   1.1971081e+00   6.5893883e+01
   3.6038520e-02   3.8224596e-03   4.6780434e-03   5.7198386e-03   1.1814657e+00   6.1996667e+01
   3.6719484e-02   3.8646556e-03   4.4619190e-03   5.9929696e-03   1.1827838e+00   5.7592501e+01
   3.7455760e-02   3.9230976e-03   4.2461668e-03   6.2521784e-03   1.1981483e+00   5.3257774e+01
   3.8229092e-02   3.9973800e-03   4.0364990e-03   6.4934572e-03   1.1633599e+00   4.9550028e+01
   3.9041450e-02   4.0856002e-03   3.8360194e-03   6.7153012e-03   1.1572573e+00   4.5062687e+01
   3.9901122e-02   4.1839078e-03   3.6451742e-03   6.9138148e-03   1.1752249e+00   4.1237427e+01
   4.0801254e-02   4.2859096e-03   3.4636584e-03   7.0832058e-03   1.1539973e+00   3.8565442e+01
   4.1744516e-02   4.3854590e-03   3.2933162e-03   7.2173824e-03   1.1588684e+00   3.5412732e+01
   4.2742864e-02   4.4812324e-03   3.1352574e-03   7.3084878e-03   1.1702282e+00   3.1527473e+01
   4.3805316e-02   4.5788716e-03   2.9884846e-03   7.3481928e-03   1.1784679e+00   2.7018525e+01
   4.4935184e-02   4.6877314e-03   2.8539824e-03   7.3270064e-03   1.1756112e+00   2.3359987e+01
   4.6131722e-02   4.8144262e-03   2.7344940e-03   7.2330508e-03   1.1632706e+00   1.8873269e+01
   4.7398410e-02   4.9610482e-03   2.6315858e-03   7.0644890e-03   1.1771351e+00   1.3565797e+01
   4.8723098e-02   5.1262234e-03   2.5438270e-03   6.8340398e-03   1.1815401e+00   9.3022413e+00
   5.0070096e-02   5.3087100e-03   2.4683984e-03   6.5583660e-03   1.1774290e+00   5.5268113e+00
   5.1383230e-02   5.5079528e-03   2.4040010e-03   6.2581104e-03   1.1625986e+00   3.5420814e+00
   5.2586972e-02   5.7184340e-03   2.3481132e-03   5.9581182e-03   1.1695443e+00   2.3455657e+00
   5.3620892e-02   5.9293638e-03   2.2966620e-03   5.6829130e-03   1.1879429e+00   1.5325022e+00
   5.4449550e-02   6.1275178e-03   2.2466684e-03   5.4548178e-03   1.1650877e+00   1.4018499e+00
   5.5033786e-02   6.2995990e-03   2.1952344e-03   5.2908590e-03   1.1673799e+00   1.0821005e+00
   5.5338252e-02   6.4372448e-03   2.1398698e-03   5.2043758e-03   1.1803485e+00   1.1732493e+00
   5.5351470e-02   6.5406854e-03   2.0791762e-03   5.2090496e-03   1.1593778e+00   1.1672932e+00
   5.5075528e-02   6.6149780e-03   2.0138084e-03   5.3176596e-03   1.1656835e+00   1.1123207e+00
   5.4529508e-02   6.6631734e-03   1.9460316e-03   5.5392124e-03   1.1647857e+00   1.1784255e+00
   5.3749892e-02   6.6830326e-03   1.8773136e-03   5.8822670e-03   1.1675847e+00   1.1040093e+00
   5.2762386e-02   6.6673052e-03   1.8103520e-03   6.3584230e-03   1.1877502e+00   1.1666465e+00
   5.1584494e-02   6.6104012e-03   1.7492171e-03   6.9788966e-03   1.1684084e+00   1.1581556e+00
   5.0257948e-02   6.5125224e-03   1.6966756e-03   7.7544878e-03   1.1750741e+00   1.1222614e+00
   4.8849330e-02   6.3779784e-03   1.6546658e-03   8.6975312e-03   1.1720706e+00   1.1336204e+00
   4.7436474e-02   6.2144180e-03   1.6245143e-03   9.8169822e-03   1.1744637e+00   1.1425395e+00
   4.6103370e-02   6.0319264e-03   1.6066995e-03   1.1113974e-02   1.1905584e+00   1.1561274e+00
   4.4913144e-02   5.8413240e-03   1.6007831e-03   1.2583107e-02   1.1456088e+00   1.1684778e+00
   4.3893446e-02   5.6509132e-03   1.6051566e-03   1.4211321e-02   1.1540868e+00   1.1546696e+00
   4.3055418e-02   5.4665780e-03   1.6167775e-03   1.5974943e-02   1.1780789e+00   1.1264915e+00
   4.2413658e-02   5.2923826e-03   1.6314132e-03   1.7837689e-02   1.1697104e+00   1.1539624e+00
   4.1985756e-02   5.1305612e-03   1.6457740e-03   1.9749985e-02   1.1889805e+00   1.1481715e+00
   4.1759748e-02   4.9816322e-03   1.6576513e-03   2.1647634e-02   1.1916185e+00   1.1678876e+00
   4.1694124e-02   4.8426478e-03   1.6659978e-03   2.3446156e-02   1.1680005e+00   1.1948935e+00
   4.1764946e-02   4.7122806e-03   1.6732142e-03   2.5055824e-02   1.1676051e+00   1.1624030e+00
   4.1976826e-02   4.5928906e-03   1.6838977e-03   2.6406742e-02   1.1792079e+00   1.1609100e+00
   4.2338928e-02   4.4883756e-03   1.7024882e-03   2.7459084e-02   1.1739640e+00   1.1509444e+00
   4.2850566e-02   4.4047948e-03   1.7330821e-03   2.8199088e-02   1.1885912e+00   1.1374244e+00
   4.3498064e-02   4.3463734e-03   1.7787581e-03   2.8620622e-02   1.1677607e+00   1.1528860e+00
   4.4244990e-02   4.3143252e-03   1.8410707e-03   2.8734190e-02   1.1678948e+00   1.1550827e+00
   4.5035446e-02   4.3073206e-03   1.9202434e-03   2.8574000e-02   1.1903441e+00   1.1553784e+00
   4.5826418e-02   4.3212916e-03   2.0149530e-03   2.8172112e-02   1.1598021e+00   1.1577156e+00
   4.6590472e-02   4.3519240e-03   2.1256558e-03   2.7566018e-02   1.1899737e+00   1.1414328e+00
   4.7284408e-02   4.3954552e-03   2.2580006e-03   2.6814410e-02   1.1919277e+00   1.1404896e+00
   4.7872568e-02   4.4519612e-03   2.4200916e-03   2.5979608e-02   1.1559395e+00   1.1554958e+00
   4.8371226e-02   4.5274458e-03   2.6213740e-03   2.5115390e-02   1.1759313e+00   1.1351079e+00
   4.8814456e-02   4.6299602e-03   2.8724256e-03   2.4274312e-02   1.1603943e+00   1.1426384e+00
   4.9219238e-02   4.7661480e-03   3.1825390e-03   2.3514618e-02   1.1494889e+00   1.1674703e+00
   4.9595482e-02   4.9388216e-03   3.5598428e-03   2.2889246e-02   1.1684613e+00   1.1252176e+00
   4.9935468e-02   5.1449576e-03   4.0104356e-03   2.2430278e-02   1.1723689e+00   1.1372636e+00
   5.0230712e-02   5.3761216e-03   4.5373116e-03   2.2144914e-02   1.1656647e+00   1.1629064e+00
   5.0527318e-02   5.6226594e-03   5.1410058e-03   2.2018284e-02   1.1582733e+00   1.1422658e+00
   5.0916244e-02   5.8793376e-03   5.8191744e-03   2.2020064e-02   1.1703757e+00   1.1588322e+00
   5.1476330e-02   6.1476314e-03   6.5673846e-03   2.2114104e-02   1.1457967e+00   1.1662936e+00
   5.2247352e-02   6.4318818e-03   7.3781518e-03   2.2265666e-02   1.1497136e+00   1.1811289e+00
   5.3235706e-02   6.7317506e-03   8.2383684e-03   2.2445936e-02   1.1599637e+00   1.1648083e+00
   5.4445482e-02   7.0417746e-03   9.1304964e-03   2.2631066e-02   1.1537145e+00   1.1367344e+00
   5.5892852e-02   7.3545810e-03   1.0032515e-02   2.2797546e-02   1.1933658e+00   1.1587933e+00
   5.7586176e-02   7.6591190e-03   1.0919139e-02   2.2921550e-02   1.1560092e+00   1.1566336e+00
   5.9516102e-02   7.9427204e-03   1.1760163e-02   2.2982096e-02   1.1791320e+00   1.1417915e+00
   6.1663116e-02   8.1983634e-03   1.2516176e-02   2.2980636e-02   1.1481616e+00   1.1412512e+00
   6.4000824e-02   8.4309348e-03   1.3155208e-02   2.2941712e-02   1.1217508e+00   1.1577265e+00
   6.6491868e-02   8.6536022e-03   1.3668484e-02   2.2877784e-02   1.1754581e+00   1.1562243e+00
   6.9096964e-02   8.8787808e-03   1.4066470e-02   2.2787600e-02   1.1450782e+00   1.1329004e+00
   7.1770070e-02   9.1155986e-03   1.4374436e-02   2.2675778e-02   1.2144721e+00   1.1388616e+00
   7.4421066e-02   9.3667712e-03   1.4622625e-02   2.2541348e-02   1.1290927e+00   1.1557490e+00
   7.6930952e-02   9.6277266e-03   1.4835829e-02   2.2363350e-02   1.2263209e+00   1.1702321e+00
   7.9185516e-02   9.8924278e-03   1.5035976e-02   2.2101408e-02   1.1506996e+00   1.1602321e+00
   8.1094462e-02   1.0158393e-02   1.5240598e-02   2.1712866e-02   1.0799799e+00   1.1223737e+00
   8.2652340e-02   1.0425324e-02   1.5454244e-02   2.1171322e-02   1.1357567e+00   1.1170097e+00
   8.3882296e-02   1.0695281e-02   1.5674513e-02   2.0465158e-02   8.4900026e-01   1.1433419e+00
   8.4744378e-02   1.0974441e-02   1.5898976e-02   1.9599397e-02   1.2149022e+00   1.1606051e+00
   8.5145198e-02   1.1263978e-02   1.6122615e-02   1.8589662e-02   6.6938733e-01   1.1651520e+00
   8.4954514e-02   1.1558653e-02   1.6331917e-02   1.7456797e-02   6.0449537e+00   1.1622794e+00
   8.4076052e-02   1.1856389e-02   1.6504493e-02   1.6239013e-02   2.2154628e+01   1.1495555e+00
   8.2447162e-02   1.2155913e-02   1.6619566e-02   1.4981439e-02   3.9194875e+01   1.1232703e+00
   8.0032910e-02   1.2450123e-02   1.6658867e-02   1.3717316e-02   5.4985290e+01   1.1315696e+00
   7.6891868e-02   1.2731157e-02   1.6620340e-02   1.2469052e-02   6.9202641e+01   1.1550679e+00
   7.3143470e-02   1.2994099e-02   1.6526767e-02   1.1252574e-02   7.9531255e+01   1.1442078e+00
   6.8946310e-02   1.3237682e-02   1.6402046e-02   1.0080824e-02   8.8219363e+01   1.1377344e+00
   6.4466116e-02   1.3474002e-02   1.6266983e-02   8.9702298e-03   9.5953808e+01   1.1308801e+00
   5.9820830e-02   1.3723479e-02   1.6140946e-02   7.9371184e-03   1.0321063e+02   1.1346439e+00
   5.5088970e-02   1.4001217e-02   1.6037474e-02   6.9902130e-03   1.0924263e+02   1.1338675e+00
   5.0338806e-02   1.4319073e-02   1.5966903e-02   6.1326990e-03   1.1369318e+02   1.1416557e+00
   4.5656440e-02   1.4682097e-02   1.5929980e-02   5.3629616e-03   1.1664679e+02   1.1503956e+00
   4.1129806e-02   1.5082658e-02   1.5918307e-02   4.6766988e-03   1.1820047e+02   1.1368011e+00
   3.6839390e-02   1.5511383e-02   1.5920899e-02   4.0711742e-03   1.1930374e+02   1.1549098e+00
   3.2853954e-02   1.5961975e-02   1.5931533e-02   3.5436270e-03   1.1966945e+02   1.1427910e+00
   2.9208792e-02   1.6426769e-02   1.5951329e-02   3.0907704e-03   1.1975949e+02   1.1462777e+00
   2.5916938e-02   1.6899494e-02   1.5978522e-02   2.7091312e-03   1.1983869e+02   1.1663028e+00
   2.2978032e-02   1.7371928e-02   1.6010363e-02   2.3952970e-03   1.1970554e+02   1.1298924e+00
   2.0383940e-02   1.7834449e-02   1.6048314e-02   2.1469288e-03   1.1942144e+02   1.1378779e+00
   1.8127070e-02   1.8278495e-02   1.6092067e-02   1.9621718e-03   1.1891648e+02   1.1569604e+00
   1.6194105e-02   1.8682363e-02   1.6132397e-02   1.8390573e-03   1.1860834e+02   1.1641412e+00
   1.4562239e-02   1.9011567e-02   1.6150015e-02   1.7759664e-03   1.1814754e+02   1.1753473e+00
   1.3201000e-02   1.9229012e-02   1.6136655e-02   1.7738572e-03   1.1739066e+02   1.1557202e+00
   1.2077054e-02   1.9293809e-02   1.6099445e-02   1.8360280e-03   1.1642803e+02   1.1550318e+00
   1.1159421e-02   1.9182794e-02   1.6040737e-02   1.9656830e-03   1.1510044e+02   1.1581281e+00
   1.0421018e-02   1.8902318e-02   1.5961923e-02   2.1654694e-03   1.1361053e+02   1.1747144e+00
   9.8380956e-03   1.8466213e-02   1.5867964e-02   2.4368910e-03   1.1155032e+02   1.1966288e+00
   9.3859048e-03   1.7895073e-02   1.5761065e-02   2.7807098e-03   1.0933876e+02   1.1725877e+00
   9.0352194e-03   1.7216532e-02   1.5637917e-02   3.1996684e-03   1.0734177e+02   1.1427341e+00
   8.7603950e-03   1.6462966e-02   1.5494621e-02   3.6998982e-03   1.0519888e+02   1.1499745e+00
   8.5462772e-03   1.5679653e-02   1.5334077e-02   4.2898692e-03   1.0309346e+02   1.1624526e+00
   8.3819502e-03   1.4908296e-02   1.5159773e-02   4.9819146e-03   1.0077049e+02   1.1452250e+00
   8.2555646e-03   1.4176517e-02   1.4976579e-02   5.7912368e-03   9.8436635e+01   1.1621848e+00
   8.1542466e-03   1.3502574e-02   1.4792988e-02   6.7303698e-03   9.5996387e+01   1.1650284e+00
   8.0649060e-03   1.2891130e-02   1.4610089e-02   7.8099450e-03   9.2993083e+01   1.1500761e+00
   7.9785718e-03   1.2337445e-02   1.4424871e-02   9.0397532e-03   8.9523144e+01   1.1772242e+00
   7.8944678e-03   1.1840752e-02   1.4241274e-02   1.0425557e-02   8.5674167e+01   1.1646003e+00
   7.8172130e-03   1.1407094e-02   1.4068117e-02   1.1966041e-02   8.1093437e+01   1.1462891e+00
   7.7513614e-03   1.1040317e-02   1.3917967e-02   1.3649805e-02   7.4838154e+01   1.1568288e+00
   7.7016370e-03   1.0746629e-02   1.3810662e-02   1.5455700e-02   6.9344965e+01   1.1622462e+00
   7.6736648e-03   1.0538083e-02   1.3770246e-02   1.7351392e-02   6.5865680e+01   1.1621123e+00
   7.6702064e-03   1.0420590e-02   1.3816337e-02   1.9290347e-02   6.1060826e+01   1.1552917e+00
   7.6899900e-03   1.0394673e-02   1.3961067e-02   2.1218038e-02   5.6276279e+01   1.1546353e+00
   7.7323838e-03   1.0456266e-02   1.4215622e-02   2.3077542e-02   5.3037728e+01   1.1463989e+00
   7.7982854e-03   1.0594580e-02   1.4589484e-02   2.4811522e-02   4.8658004e+01   1.1406118e+00
   7.8867856e-03   1.0795073e-02   1.5079992e-02   2.6371108e-02   4.3511094e+01   1.1543396e+00
   7.9962678e-03   1.1040755e-02   1.5667046e-02   2.7705210e-02   3.8908806e+01   1.1562450e+00
   8.1245520e-03   1.1316266e-02   1.6315510e-02   2.8752480e-02   3.4709271e+01   1.1478092e+00
   8.2671160e-03   1.1604652e-02   1.6977972e-02   2.9475596e-02   2.9165806e+01   1.1665195e+00
   8.4168102e-03   1.1886792e-02   1.7598196e-02   2.9862022e-02   2.2244489e+01   1.1778155e+00
   8.5656104e-03   1.2151428e-02   1.8124445e-02   2.9916312e-02   1.6818832e+01   1.1620940e+00
   8.7065954e-03   1.2398961e-02   1.8507840e-02   2.9696068e-02   1.2376660e+01   1.1706965e+00
   8.8322822e-03   1.2635545e-02   1.8695801e-02   2.9301220e-02   8.5901452e+00   1.1653844e+00
   8.9362136e-03   1.2864401e-02   1.8657017e-02   2.8847264e-02   6.2110710e+00   1.1383183e+00
   9.0142838e-03   1.3085953e-02   1.8383860e-02   2.8454896e-02   4.4487620e+00   1.1450072e+00
   9.0633244e-03   1.3300895e-02   1.7876787e-02   2.8224712e-02   3.4499960e+00   1.1565584e+00
   9.0836732e-03   1.3511093e-02   1.7161885e-02   2.8227436e-02   2.5477219e+00   1.1619530e+00
   9.0815446e-03   1.3723602e-02   1.6286017e-02   2.8502022e-02   1.3559643e+00   1.1614885e+00
   9.0693866e-03   1.3948523e-02   1.5290130e-02   2.9057998e-02   1.0891232e+00   1.1577587e+00
   9.0620042e-03   1.4195814e-02   1.4210485e-02   2.9880972e-02   1.2024883e+00   1.1592784e+00
   9.0728500e-03   1.4482268e-02   1.3087803e-02   3.0930000e-02   1.1336330e+00   1.1537234e+00
   9.1159976e-03   1.4835397e-02   1.1966883e-02   3.2135432e-02   1.1674468e+00   1.1703108e+00
   9.2045854e-03   1.5288253e-02   1.0887237e-02   3.3398160e-02   1.1302859e+00   1.1734387e+00
   9.3484548e-03   1.5876109e-02   9.8791054e-03   3.4585040e-02   1.1350614e+00   1.1602920e+00
   9.5560592e-03   1.6630767e-02   8.9700296e-03   3.5528384e-02   1.1698920e+00   1.1682048e+00
   9.8358192e-03   1.7573915e-02   8.1861834e-03   3.6057404e-02   1.1609097e+00   1.1589700e+00
   1.0194422e-02   1.8718105e-02   7.5500624e-03   3.6052350e-02   1.1727603e+00   1.1354730e+00
   1.0633489e-02   2.0067670e-02   7.0777698e-03   3.5489792e-02   1.1555706e+00   1.1337722e+00
   1.1150181e-02   2.1610768e-02   6.7772246e-03   3.4431142e-02   1.1395812e+00   1.1633301e+00
   1.1738370e-02   2.3314614e-02   6.6501224e-03   3.2955336e-02   1.1573044e+00   1.1485053e+00
   1.2390900e-02   2.5127444e-02   6.6961012e-03   3.1138500e-02   1.1737496e+00   1.1391563e+00
   1.3102381e-02   2.6975224e-02   6.9151274e-03   2.9074216e-02   1.1685333e+00   1.1606351e+00
   1.3865549e-02   2.8784986e-02   7.3048686e-03   2.6858542e-02   1.1637798e+00   1.1470501e+00
   1.4667811e-02   3.0505736e-02   7.8587000e-03   2.4568492e-02   1.1825309e+00   1.1453806e+00
   1.5498811e-02   3.2118476e-02   8.5675624e-03   2.2264738e-02   1.1841568e+00   1.1533864e+00
   1.6362626e-02   3.3677900e-02   9.4230140e-03   2.0001766e-02   1.1534348e+00   1.1710489e+00
   1.7273864e-02   3.5293252e-02   1.0418018e-02   1.7828304e-02   1.1347928e+00   1.1429364e+00
   1.8251364e-02   3.7076606e-02   1.1540820e-02   1.5779166e-02   1.1672002e+00   1.1369239e+00
   1.9317342e-02   3.9140706e-02   1.2768886e-02   1.3875512e-02   1.1918913e+00   1.1748702e+00
   2.0491128e-02   4.1585678e-02   1.4071105e-02   1.2133525e-02   1.1658524e+00   1.1449140e+00
   2.1782336e-02   4.4475940e-02   1.5411341e-02   1.0567499e-02   1.1652748e+00   1.1491986e+00
   2.3184236e-02   4.7846760e-02   1.6749838e-02   9.1848906e-03   1.1669407e+00   1.1535945e+00
   2.4677206e-02   5.1719722e-02   1.8039523e-02   7.9841502e-03   1.1404227e+00   1.1516219e+00
   2.6226828e-02   5.6082544e-02   1.9221508e-02   6.9616900e-03   1.1503467e+00   1.1634687e+00
   2.7782576e-02   6.0883012e-02   2.0229308e-02   6.1151032e-03   1.1755570e+00   1.1547109e+00
   2.9287920e-02   6.6055740e-02   2.1002186e-02   5.4381044e-03   1.1733098e+00   1.1682251e+00
   3.0702606e-02   7.1537968e-02   2.1490354e-02   4.9195062e-03   1.1604564e+00   1.1514547e+00
   3.2035736e-02   7.7281536e-02   2.1639264e-02   4.5472704e-03   1.1437760e+00   1.1494977e+00
   3.3318700e-02   8.3221118e-02   2.1411704e-02   4.3080850e-03   1.1511994e+00   1.1445717e+00
   3.4554936e-02   8.9229282e-02   2.0825416e-02   4.1844660e-03   1.1624872e+00   1.1396379e+00
   3.5717650e-02   9.5116046e-02   1.9931546e-02   4.1553926e-03   1.1460303e+00   1.1628123e+00
   3.6772378e-02   1.0062763e-01   1.8797352e-02   4.1969794e-03   1.1549781e+00   1.1466001e+00
   3.7693296e-02   1.0545100e-01   1.7503591e-02   4.2858024e-03   1.1619178e+00   1.1847834e+00
   3.8448948e-02   1.0930284e-01   1.6123728e-02   4.4028920e-03   1.1532692e+00   1.1637399e+00
   3.9000772e-02   1.1200887e-01   1.4715225e-02   4.5325236e-03   1.1518007e+00   1.1248800e+00
   3.9314876e-02   1.1349524e-01   1.3322583e-02   4.6591960e-03   1.1659930e+00   1.1841226e+00
   3.9360210e-02   1.1375077e-01   1.1983420e-02   4.7645802e-03   1.1745291e+00   1.1284993e+00
   3.9111924e-02   1.1272512e-01   1.0730997e-02   4.8349398e-03   1.1692555e+00   1.1529763e+00
   3.8569198e-02   1.1035378e-01   9.5894532e-03   4.8704350e-03   1.1895103e+00   1.1634005e+00
   3.7774940e-02   1.0669057e-01   8.5729322e-03   4.8777376e-03   1.1681234e+00   1.1367000e+00
   3.6787178e-02   1.0190304e-01   7.6917916e-03   4.8615496e-03   1.1681285e+00   1.2071802e+00
   3.5655612e-02   9.6262966e-02   6.9563728e-03   4.8247336e-03   1.1938470e+00   1.1233148e+00
   3.4439076e-02   9.0086432e-02   6.3742062e-03   4.7702796e-03   1.1826324e+00   1.2026716e+00
   3.3193600e-02   8.3638060e-02   5.9493510e-03   4.7007126e-03   1.1884941e+00   1.1601976e+00
   3.1954402e-02   7.7123660e-02   5.6808070e-03   4.6179012e-03   1.1654920e+00   1.1497731e+00
   3.0732390e-02   7.0670698e-02   5.5597780e-03   4.5259732e-03   1.1649502e+00   1.2294186e+00
   2.9514532e-02   6.4332892e-02   5.5728386e-03   4.4297126e-03   1.1671522e+00   1.0622753e+00
   2.8285546e-02   5.8119422e-02   5.7028726e-03   4.3325806e-03   1.1427535e+00   1.2379255e+00
   2.7063636e-02   5.2041078e-02   5.9300642e-03   4.2394498e-03   1.1572847e+00   1.0251097e+00
   2.5913196e-02   4.6159646e-02   6.2352500e-03   4.1559080e-03   1.1530755e+00   1.1444938e+00
   2.4916268e-02   4.0560246e-02   6.5998310e-03   4.0870368e-03   1.1595718e+00   1.0424166e+00
   2.4148900e-02   3.5317714e-02   7.0093398e-03   4.0390602e-03   1.1954998e+00   8.9763931e-01
   2.3675280e-02   3.0481224e-02   7.4533976e-03   4.0169388e-03   1.1790873e+00   1.2739866e+00
   2.3545140e-02   2.6075366e-02   7.9224684e-03   4.0231826e-03   1.1513460e+00   4.6765547e-01
   2.3796552e-02   2.2127408e-02   8.4087812e-03   4.0591752e-03   1.1794613e+00   7.0436717e+00
   2.4457104e-02   1.8658308e-02   8.9045810e-03   4.1237660e-03   1.1711144e+00   2.0509822e+01
   2.5547734e-02   1.5670504e-02   9.4013620e-03   4.2126132e-03   1.1264437e+00   3.1788663e+01
   2.7074618e-02   1.3155194e-02   9.8868316e-03   4.3192214e-03   1.1427468e+00   4.3208129e+01
   2.9023354e-02   1.1088924e-02   1.0347680e-02   4.4364288e-03   1.1583480e+00   5.3544869e+01
   3.1361322e-02   9.4357326e-03   1.0778650e-02   4.5566472e-03   1.1581597e+00   6.2689445e+01
   3.4031688e-02   8.1535958e-03   1.1175205e-02   4.6730726e-03   1.1636160e+00   7.2200791e+01
   3.6954854e-02   7.1939404e-03   1.1525057e-02   4.7802974e-03   1.1501863e+00   8.0771922e+01
   4.0021628e-02   6.5017066e-03   1.1813445e-02   4.8708220e-03   1.1649195e+00   8.8245814e+01
   4.3107294e-02   6.0244892e-03   1.2031213e-02   4.9330034e-03   1.1698554e+00   9.3530220e+01
   4.6089654e-02   5.7179880e-03   1.2175821e-02   4.9552672e-03   1.1460599e+00   9.7447829e+01
   4.8863670e-02   5.5414384e-03   1.2244927e-02   4.9317464e-03   1.1637255e+00   9.9953535e+01
   5.1399104e-02   5.4617858e-03   1.2245135e-02   4.8604730e-03   1.1732898e+00   1.0164794e+02
   5.3718370e-02   5.4586928e-03   1.2200247e-02   4.7427686e-03   1.1458573e+00   1.0320839e+02
   5.5829018e-02   5.5158754e-03   1.2135097e-02   4.5855530e-03   1.1540329e+00   1.0379401e+02
   5.7721578e-02   5.6126640e-03   1.2068336e-02   4.3976866e-03   1.1837311e+00   1.0433948e+02
   5.9382156e-02   5.7283316e-03   1.2015003e-02   4.1887478e-03   1.1823505e+00   1.0462789e+02
   6.0808904e-02   5.8500416e-03   1.1980429e-02   3.9704574e-03   1.1713471e+00   1.0457781e+02
   6.2007548e-02   5.9682942e-03   1.1961622e-02   3.7539702e-03   1.1631006e+00   1.0468581e+02
   6.2971560e-02   6.0718326e-03   1.1953185e-02   3.5476492e-03   1.1687948e+00   1.0455110e+02
   6.3683262e-02   6.1489180e-03   1.1941758e-02   3.3578416e-03   1.1919439e+00   1.0448612e+02
   6.4146776e-02   6.1889340e-03   1.1905660e-02   3.1886412e-03   1.1770591e+00   1.0434714e+02
   6.4394532e-02   6.1884900e-03   1.1832373e-02   3.0415994e-03   1.1581258e+00   1.0395455e+02
   6.4451312e-02   6.1530370e-03   1.1720387e-02   2.9168922e-03   1.1789011e+00   1.0351718e+02
   6.4320698e-02   6.0956388e-03   1.1567979e-02   2.8141968e-03   1.1903182e+00   1.0256830e+02
   6.3983398e-02   6.0344190e-03   1.1380564e-02   2.7328698e-03   1.1873177e+00   1.0135977e+02
   6.3419488e-02   5.9860778e-03   1.1172537e-02   2.6717472e-03   1.1803448e+00   1.0018288e+02
   6.2630052e-02   5.9623438e-03   1.0955308e-02   2.6312816e-03   1.1830411e+00   9.8729357e+01
   6.1625326e-02   5.9681490e-03   1.0734048e-02   2.6144080e-03   1.1725136e+00   9.7291393e+01
   6.0416674e-02   6.0029002e-03   1.0512310e-02   2.6244906e-03   1.1573717e+00   9.5896203e+01
   5.9033716e-02   6.0617764e-03   1.0295380e-02   2.6641692e-03   1.1766571e+00   9.4283131e+01
   5.7529490e-02   6.1377792e-03   1.0086032e-02   2.7348754e-03   1.1857346e+00   9.2412149e+01
   5.5958868e-02   6.2264094e-03   9.8808968e-03   2.8382154e-03   1.1782294e+00   9.0349129e+01
   5.4375184e-02   6.3270458e-03   9.6754206e-03   2.9763388e-03   1.1691537e+00   8.8339342e+01
   5.2811140e-02   6.4409328e-03   9.4675476e-03   3.1501244e-03   1.1772664e+00   8.6118185e+01
   5.1291108e-02   6.5692874e-03   9.2562016e-03   3.3595312e-03   1.1672982e+00   8.3349803e+01
   4.9874488e-02   6.7125480e-03   9.0355826e-03   3.6029984e-03   1.1639849e+00   8.0181025e+01
   4.8638282e-02   6.8701790e-03   8.7937564e-03   3.8763662e-03   1.1783068e+00   7.6769546e+01
   4.7659062e-02   7.0412214e-03   8.5229870e-03   4.1752384e-03   1.1387519e+00   7.2908176e+01
   4.6992398e-02   7.2201024e-03   8.2229320e-03   4.4937526e-03   1.1610768e+00   6.8001391e+01
   4.6659222e-02   7.3951010e-03   7.8918222e-03   4.8226312e-03   1.1884182e+00   6.2944938e+01
   4.6657498e-02   7.5508368e-03   7.5278152e-03   5.1513456e-03   1.1803334e+00   5.9315920e+01
   4.6974820e-02   7.6750594e-03   7.1371056e-03   5.4687512e-03   1.1923835e+00   5.6165297e+01
   4.7606140e-02   7.7734964e-03   6.7296666e-03   5.7639410e-03   1.1690740e+00   5.2480031e+01
   4.8538268e-02   7.8629402e-03   6.3119938e-03   6.0245928e-03   1.1810027e+00   4.8700324e+01
   4.9741292e-02   7.9545110e-03   5.8891550e-03   6.2405182e-03   1.1624528e+00   4.4271522e+01
   5.1167928e-02   8.0540402e-03   5.4684722e-03   6.4152882e-03   1.1696936e+00   4.0352670e+01
   5.2731100e-02   8.1616586e-03   5.0593240e-03   6.5650570e-03   1.1878517e+00   3.8251204e+01
   5.4309708e-02   8.2693602e-03   4.6691630e-03   6.7097952e-03   1.1478124e+00   3.5690207e+01
   5.5799008e-02   8.3630672e-03   4.3009732e-03   6.8688036e-03   1.1722730e+00   3.3012273e+01
   5.7136370e-02   8.4292396e-03   3.9559424e-03   7.0565504e-03   1.1697244e+00   3.0454802e+01
   5.8255162e-02   8.4591414e-03   3.6355630e-03   7.2822282e-03   1.1881035e+00   2.6391227e+01
   5.9059110e-02   8.4451230e-03   3.3406712e-03   7.5514526e-03   1.1858251e+00   2.3172158e+01
   5.9476724e-02   8.3808994e-03   3.0696138e-03   7.8668996e-03   1.1516358e+00   1.9759173e+01
   5.9526328e-02   8.2651294e-03   2.8189228e-03   8.2330400e-03   1.1858819e+00   1.5228261e+01
   5.9281774e-02   8.0996132e-03   2.5867086e-03   8.6577850e-03   1.1611749e+00   1.2654326e+01
   5.8786508e-02   7.8886156e-03   2.3727580e-03   9.1509814e-03   1.1396169e+00   1.0016159e+01
   5.8038278e-02   7.6395058e-03   2.1763728e-03   9.7307324e-03   1.1592229e+00   6.7190596e+00
   5.6996138e-02   7.3589730e-03   1.9969385e-03   1.0419965e-02   1.1487858e+00   4.8469243e+00
   5.5624954e-02   7.0515540e-03   1.8338455e-03   1.1236378e-02   1.1472451e+00   3.9760548e+00
   5.3976118e-02   6.7207092e-03   1.6867880e-03   1.2197721e-02   1.1783236e+00   3.2560377e+00
   5.2162484e-02   6.3700690e-03   1.5580841e-03   1.3324482e-02   1.1837550e+00   2.4543196e+00
   5.0278216e-02   6.0051118e-03   1.4519130e-03   1.4633504e-02   1.1767068e+00   2.2819377e+00
   4.8391426e-02   5.6318614e-03   1.3724666e-03   1.6132855e-02   1.1642097e+00   1.9694220e+00
   4.6569038e-02   5.2589424e-03   1.3239815e-03   1.7821904e-02   1.1558117e+00   1.3942425e+00
   4.4858172e-02   4.8981436e-03   1.3106359e-03   1.9693218e-02   1.1983861e+00   1.2559428e+00
   4.3258292e-02   4.5593770e-03   1.3355057e-03   2.1725772e-02   1.1801770e+00   1.1280475e+00
   4.1729024e-02   4.2496354e-03   1.4003880e-03   2.3883288e-02   1.1529159e+00   1.1330859e+00
   4.0241228e-02   3.9726830e-03   1.5074727e-03   2.6116074e-02   1.1706121e+00   1.1459535e+00
   3.8840786e-02   3.7312958e-03   1.6598714e-03   2.8357706e-02   1.1581492e+00   1.1334338e+00
   3.7623148e-02   3.5311068e-03   1.8600618e-03   3.0516634e-02   1.1531697e+00   1.1887276e+00
   3.6670164e-02   3.3774090e-03   2.1092738e-03   3.2477242e-02   1.1589509e+00   1.1538023e+00
   3.6040090e-02   3.2718242e-03   2.4066744e-03   3.4143900e-02   1.1725293e+00   1.1582648e+00
   3.5770468e-02   3.2128606e-03   2.7503588e-03   3.5471702e-02   1.1645046e+00   1.1608085e+00
   3.5888928e-02   3.1969302e-03   3.1404056e-03   3.6437750e-02   1.1542093e+00   1.1487224e+00
   3.6415722e-02   3.2205942e-03   3.5778086e-03   3.7010024e-02   1.1678224e+00   1.1571338e+00
   3.7354954e-02   3.2823482e-03   4.0667238e-03   3.7163092e-02   1.1455122e+00   1.1502792e+00
   3.8694330e-02   3.3811672e-03   4.6167816e-03   3.6911434e-02   1.1531046e+00   1.1582031e+00
   4.0398600e-02   3.5157044e-03   5.2373026e-03   3.6304840e-02   1.1848074e+00   1.1615294e+00
   4.2405682e-02   3.6830366e-03   5.9359918e-03   3.5403256e-02   1.1746001e+00   1.1413788e+00
   4.4627892e-02   3.8758200e-03   6.7225382e-03   3.4259034e-02   1.1618484e+00   1.1458311e+00
   4.6966392e-02   4.0850488e-03   7.6078248e-03   3.2924674e-02   1.1488043e+00   1.1738483e+00
   4.9328550e-02   4.3026726e-03   8.5994924e-03   3.1465610e-02   1.1691608e+00   1.1620078e+00
   5.1649592e-02   4.5210512e-03   9.6995376e-03   2.9948140e-02   1.1849543e+00   1.1357313e+00
   5.3949732e-02   4.7337244e-03   1.0902419e-02   2.8431072e-02   1.1712237e+00   1.1347543e+00
   5.6338148e-02   4.9376216e-03   1.2193553e-02   2.6952582e-02   1.1884264e+00   1.1345306e+00
   5.8937296e-02   5.1369432e-03   1.3557712e-02   2.5529270e-02   1.1644167e+00   1.1487638e+00
   6.1843792e-02   5.3401402e-03   1.4985181e-02   2.4186890e-02   1.1577062e+00   1.1755705e+00
   6.5110498e-02   5.5546544e-03   1.6465137e-02   2.2965114e-02   1.1781211e+00   1.1655962e+00
   6.8727504e-02   5.7858526e-03   1.7982190e-02   2.1893120e-02   1.1479270e+00   1.1377799e+00
   7.2656046e-02   6.0383984e-03   1.9515584e-02   2.0977244e-02   1.1870161e+00   1.1380913e+00
   7.6833030e-02   6.3207172e-03   2.1036394e-02   2.0202178e-02   1.1611788e+00   1.1278481e+00
   8.1168104e-02   6.6438036e-03   2.2509536e-02   1.9533914e-02   1.1505864e+00   1.1254515e+00
   8.5604338e-02   7.0168766e-03   2.3888804e-02   1.8938945e-02   1.2053435e+00   1.1524186e+00
   9.0125780e-02   7.4446244e-03   2.5117092e-02   1.8408096e-02   1.1339841e+00   1.1442505e+00
   9.4733872e-02   7.9266798e-03   2.6155938e-02   1.7940358e-02   1.1961075e+00   1.1421042e+00
   9.9415104e-02   8.4603104e-03   2.6983846e-02   1.7521789e-02   1.1446647e+00   1.1402788e+00
   1.0411183e-01   9.0405364e-03   2.7565274e-02   1.7134131e-02   1.1587105e+00   1.1237243e+00
   1.0871763e-01   9.6583940e-03   2.7882130e-02   1.6757104e-02   1.2015407e+00   1.1561770e+00
   1.1304776e-01   1.0297386e-02   2.7959120e-02   1.6372248e-02   1.1121679e+00   1.1640261e+00
   1.1689805e-01   1.0933397e-02   2.7825848e-02   1.5976709e-02   1.2639046e+00   1.1462344e+00
   1.2009879e-01   1.1541250e-02   2.7497588e-02   1.5580297e-02   1.0781727e+00   1.1629698e+00
   1.2254813e-01   1.2096009e-02   2.6989010e-02   1.5193177e-02   1.2225870e+00   1.1500016e+00
   1.2428231e-01   1.2578088e-02   2.6329896e-02   1.4820370e-02   1.0978728e+00   1.1494223e+00
   1.2538033e-01   1.2986349e-02   2.5557376e-02   1.4458891e-02   1.0153828e+00   1.1580047e+00
   1.2586644e-01   1.3335344e-02   2.4700076e-02   1.4097436e-02   1.1393084e+00   1.1406801e+00
   1.2569138e-01   1.3640910e-02   2.3787034e-02   1.3724329e-02   7.2078769e-01   1.1622973e+00
   1.2469023e-01   1.3912031e-02   2.2856354e-02   1.3329364e-02   1.3663220e+00   1.1549112e+00
   1.2265786e-01   1.4148914e-02   2.1943188e-02   1.2909193e-02   3.1908807e-01   1.1417172e+00
   1.1942511e-01   1.4346869e-02   2.1072576e-02   1.2477460e-02   7.8059455e+00   1.1818738e+00
   1.1490255e-01   1.4506641e-02   2.0278962e-02   1.2050141e-02   2.8871841e+01   1.1621855e+00
   1.0922830e-01   1.4641309e-02   1.9608722e-02   1.1634012e-02   4.6234717e+01   1.1279608e+00
   1.0273058e-01   1.4776395e-02   1.9096847e-02   1.1234591e-02   6.0159935e+01   1.1567452e+00
   9.5723108e-02   1.4946630e-02   1.8759292e-02   1.0858735e-02   7.4065007e+01   1.1378911e+00
   8.8465906e-02   1.5182664e-02   1.8593370e-02   1.0510038e-02   8.4390675e+01   1.1276378e+00
   8.1175960e-02   1.5501789e-02   1.8578733e-02   1.0183988e-02   9.4676486e+01   1.1501749e+00
   7.4015716e-02   1.5907333e-02   1.8683391e-02   9.8684972e-03   1.0431785e+02   1.1256465e+00
   6.7126944e-02   1.6392808e-02   1.8873791e-02   9.5476766e-03   1.1179540e+02   1.1262009e+00
   6.0627340e-02   1.6954450e-02   1.9120508e-02   9.2086714e-03   1.1646217e+02   1.1281146e+00
   5.4579456e-02   1.7593915e-02   1.9395827e-02   8.8509440e-03   1.1882623e+02   1.1515986e+00
   4.9003264e-02   1.8318073e-02   1.9668505e-02   8.4863644e-03   1.2026973e+02   1.1651474e+00
   4.3897776e-02   1.9144500e-02   1.9892142e-02   8.1295912e-03   1.2081883e+02   1.1367846e+00
   3.9266624e-02   2.0099156e-02   2.0010012e-02   7.7902044e-03   1.2120998e+02   1.1495798e+00
   3.5133854e-02   2.1208030e-02   1.9975235e-02   7.4784562e-03   1.2123046e+02   1.1379321e+00
   3.1505424e-02   2.2490028e-02   1.9752579e-02   7.2147294e-03   1.2106333e+02   1.1493430e+00
   2.8360970e-02   2.3952940e-02   1.9329708e-02   7.0237094e-03   1.2091485e+02   1.1721495e+00
   2.5679366e-02   2.5588030e-02   1.8732361e-02   6.9265006e-03   1.2061662e+02   1.1442995e+00
   2.3431300e-02   2.7365260e-02   1.8001707e-02   6.9416724e-03   1.2045302e+02   1.1519474e+00
   2.1582746e-02   2.9231726e-02   1.7171758e-02   7.0840008e-03   1.2008627e+02   1.1475667e+00
   2.0104560e-02   3.1112226e-02   1.6270554e-02   7.3610788e-03   1.1961940e+02   1.1353517e+00
   1.8965509e-02   3.2923748e-02   1.5329935e-02   7.7733168e-03   1.1904750e+02   1.1514401e+00
   1.8126723e-02   3.4585930e-02   1.4384799e-02   8.3171500e-03   1.1820403e+02   1.1455920e+00
   1.7537883e-02   3.6021348e-02   1.3461990e-02   8.9856850e-03   1.1716589e+02   1.1542436e+00
   1.7143617e-02   3.7191356e-02   1.2582760e-02   9.7654672e-03   1.1570915e+02   1.1689365e+00
   1.6895946e-02   3.8111952e-02   1.1765861e-02   1.0637409e-02   1.1414459e+02   1.1478403e+00
   1.6756316e-02   3.8807876e-02   1.1024221e-02   1.1576965e-02   1.1251357e+02   1.1543185e+00
   1.6685318e-02   3.9299016e-02   1.0363531e-02   1.2558812e-02   1.1061603e+02   1.1641829e+00
   1.6644331e-02   3.9612434e-02   9.7828376e-03   1.3567352e-02   1.0861277e+02   1.1598585e+00
   1.6607610e-02   3.9766694e-02   9.2772764e-03   1.4590610e-02   1.0677548e+02   1.1774735e+00
   1.6552657e-02   3.9762298e-02   8.8388338e-03   1.5607324e-02   1.0531987e+02   1.1645403e+00
   1.6463428e-02   3.9582606e-02   8.4605030e-03   1.6591676e-02   1.0377837e+02   1.1637809e+00
   1.6346229e-02   3.9185600e-02   8.1357458e-03   1.7528659e-02   1.0216901e+02   1.1640313e+00
   1.6212497e-02   3.8496528e-02   7.8552166e-03   1.8411255e-02   1.0067561e+02   1.1515876e+00
   1.6065102e-02   3.7443378e-02   7.6142668e-03   1.9224801e-02   9.9261494e+01   1.1549734e+00
   1.5904898e-02   3.6027140e-02   7.4149280e-03   1.9949966e-02   9.7516809e+01   1.1434495e+00
   1.5736595e-02   3.4330250e-02   7.2609024e-03   2.0576986e-02   9.4963861e+01   1.1664822e+00
   1.5565366e-02   3.2459038e-02   7.1582104e-03   2.1108636e-02   9.2497557e+01   1.1743082e+00
   1.5386040e-02   3.0501514e-02   7.1148184e-03   2.1547236e-02   8.9742881e+01   1.1428171e+00
   1.5191596e-02   2.8526814e-02   7.1364368e-03   2.1886800e-02   8.6087536e+01   1.1545997e+00
   1.4986685e-02   2.6611350e-02   7.2235830e-03   2.2122658e-02   8.2396259e+01   1.1749162e+00
   1.4786459e-02   2.4843352e-02   7.3707510e-03   2.2251720e-02   7.8392413e+01   1.1535659e+00
   1.4612206e-02   2.3297482e-02   7.5674188e-03   2.2259036e-02   7.4470145e+01   1.1396217e+00
   1.4484646e-02   2.2022322e-02   7.7977900e-03   2.2117264e-02   7.2219026e+01   1.1516882e+00
   1.4421933e-02   2.1045838e-02   8.0407570e-03   2.1806462e-02   6.9664704e+01   1.1625763e+00
   1.4439017e-02   2.0383194e-02   8.2718022e-03   2.1323584e-02   6.5827145e+01   1.1710228e+00
   1.4548480e-02   2.0035016e-02   8.4638292e-03   2.0671596e-02   6.3506674e+01   1.1491124e+00
   1.4763836e-02   1.9980468e-02   8.5901084e-03   1.9871659e-02   6.0756841e+01   1.1422583e+00
   1.5091947e-02   2.0175098e-02   8.6252718e-03   1.8973161e-02   5.8116574e+01   1.1602449e+00
   1.5530016e-02   2.0564584e-02   8.5520966e-03   1.8032210e-02   5.7912347e+01   1.1373488e+00
   1.6072743e-02   2.1107814e-02   8.3703344e-03   1.7107196e-02   5.6153011e+01   1.1366263e+00
   1.6710739e-02   2.1786438e-02   8.0857112e-03   1.6259771e-02   5.3991596e+01   1.1645692e+00
   1.7425441e-02   2.2599308e-02   7.7073410e-03   1.5540382e-02   5.3113443e+01   1.1644357e+00
   1.8191750e-02   2.3555668e-02   7.2566012e-03   1.4983586e-02   5.1404144e+01   1.1615695e+00
   1.8978733e-02   2.4670052e-02   6.7593098e-03   1.4611601e-02   4.9572915e+01   1.1618150e+00
   1.9751206e-02   2.5947528e-02   6.2393386e-03   1.4434192e-02   4.6980051e+01   1.1696113e+00
   2.0477942e-02   2.7373752e-02   5.7188916e-03   1.4446701e-02   4.3821918e+01   1.1720503e+00
   2.1123304e-02   2.8916432e-02   5.2167018e-03   1.4629710e-02   4.0967451e+01   1.1586624e+00
   2.1650880e-02   3.0536120e-02   4.7469878e-03   1.4949731e-02   3.8120152e+01   1.1631284e+00
   2.2045498e-02   3.2186754e-02   4.3196228e-03   1.5359503e-02   3.6158082e+01   1.1665012e+00
   2.2301788e-02   3.3810724e-02   3.9413692e-03   1.5802636e-02   3.3975555e+01   1.1719485e+00
   2.2416544e-02   3.5381772e-02   3.6148746e-03   1.6220268e-02   3.1742875e+01   1.1867472e+00
   2.2402224e-02   3.6935692e-02   3.3400124e-03   1.6545073e-02   2.9719360e+01   1.1684757e+00
   2.2291188e-02   3.8523570e-02   3.1167244e-03   1.6712818e-02   2.6122663e+01   1.1410543e+00
   2.2131992e-02   4.0170648e-02   2.9452564e-03   1.6688791e-02   2.2918866e+01   1.1299627e+00
   2.1971916e-02   4.1892162e-02   2.8255200e-03   1.6461921e-02   2.0347775e+01   1.1493587e+00
   2.1844030e-02   4.3696704e-02   2.7558278e-03   1.6043040e-02   1.7671350e+01   1.1691067e+00
   2.1771540e-02   4.5562712e-02   2.7361088e-03   1.5464144e-02   1.6159398e+01   1.1508023e+00
   2.1770176e-02   4.7426090e-02   2.7698350e-03   1.4754791e-02   1.3827888e+01   1.1484436e+00
   2.1846938e-02   4.9189896e-02   2.8611480e-03   1.3940025e-02   1.1260881e+01   1.1668221e+00
   2.1997486e-02   5.0743982e-02   3.0129422e-03   1.3050834e-02   9.5228257e+00   1.1733057e+00
   2.2201208e-02   5.1954926e-02   3.2250448e-03   1.2120088e-02   6.9500709e+00   1.1633951e+00
   2.2429628e-02   5.2705924e-02   3.4949606e-03   1.1174818e-02   5.4730516e+00   1.1704117e+00
   2.2660284e-02   5.2967028e-02   3.8184410e-03   1.0236946e-02   5.2165061e+00   1.1687056e+00
   2.2879072e-02   5.2786396e-02   4.1893904e-03   9.3279996e-03   4.4312119e+00   1.1550873e+00
   2.3074820e-02   5.2259376e-02   4.6032606e-03   8.4673400e-03   3.7368547e+00   1.1675901e+00
   2.3231356e-02   5.1480376e-02   5.0569478e-03   7.6681620e-03   3.1812638e+00   1.1525846e+00
   2.3329394e-02   5.0520610e-02   5.5443768e-03   6.9374748e-03   3.0008692e+00   1.1469683e+00
   2.3348116e-02   4.9459594e-02   6.0556472e-03   6.2783816e-03   3.1402780e+00   1.1514099e+00
   2.3266256e-02   4.8388808e-02   6.5798346e-03   5.6908012e-03   3.0409802e+00   1.1589106e+00
   2.3074850e-02   4.7391394e-02   7.1073344e-03   5.1730104e-03   2.9270005e+00   1.1697710e+00
   2.2780240e-02   4.6522098e-02   7.6263758e-03   4.7230046e-03   2.9296255e+00   1.1393435e+00
   2.2397170e-02   4.5816854e-02   8.1182820e-03   4.3377410e-03   2.8984408e+00   1.1521459e+00
   2.1945192e-02   4.5325774e-02   8.5630732e-03   4.0132652e-03   2.8212247e+00   1.1567571e+00
   2.1444140e-02   4.5118352e-02   8.9452028e-03   3.7458016e-03   2.8394105e+00   1.1480374e+00
   2.0907150e-02   4.5259908e-02   9.2481426e-03   3.5318622e-03   2.8874126e+00   1.1578560e+00
   2.0343686e-02   4.5788534e-02   9.4463664e-03   3.3668856e-03   2.8625965e+00   1.1438338e+00
   1.9770599e-02   4.6698794e-02   9.5142288e-03   3.2478428e-03   2.7194983e+00   1.1576861e+00
   1.9206815e-02   4.7932886e-02   9.4440406e-03   3.1751272e-03   2.6698999e+00   1.1170481e+00
   1.8661865e-02   4.9410556e-02   9.2429848e-03   3.1488888e-03   2.7018319e+00   1.1310132e+00
   1.8133461e-02   5.1059160e-02   8.9264710e-03   3.1678624e-03   2.5440094e+00   1.1679347e+00
   1.7615303e-02   5.2781914e-02   8.5201104e-03   3.2317582e-03   2.5314513e+00   1.1182141e+00
   1.7109608e-02   5.4443910e-02   8.0533162e-03   3.3427754e-03   2.4543727e+00   1.1367390e+00
   1.6621863e-02   5.5902276e-02   7.5527168e-03   3.5033906e-03   2.2819042e+00   1.1247467e+00
   1.6153696e-02   5.7004556e-02   7.0430518e-03   3.7145538e-03   2.4003072e+00   1.1500443e+00
   1.5708250e-02   5.7599436e-02   6.5496632e-03   3.9759822e-03   2.3237760e+00   1.1478209e+00
   1.5287914e-02   5.7563806e-02   6.0951880e-03   4.2851600e-03   2.2793788e+00   1.1434818e+00
   1.4891487e-02   5.6831510e-02   5.6961472e-03   4.6374414e-03   2.3431471e+00   1.1888780e+00
   1.4521598e-02   5.5449312e-02   5.3651696e-03   5.0262646e-03   2.2250132e+00   1.1330715e+00
   1.4194821e-02   5.3570786e-02   5.1116570e-03   5.4423056e-03   2.3517562e+00   1.1963864e+00
   1.3943010e-02   5.1377716e-02   4.9413664e-03   5.8726398e-03   2.6429587e+00   1.1161293e+00
   1.3797313e-02   4.9018192e-02   4.8558940e-03   6.3002344e-03   2.9839861e+00   1.1620369e+00
   1.3777620e-02   4.6603872e-02   4.8524052e-03   6.7033344e-03   3.2726174e+00   1.1782631e+00
   1.3895766e-02   4.4221142e-02   4.9246626e-03   7.0546262e-03   3.3199589e+00   1.0918460e+00
   1.4155010e-02   4.1914530e-02   5.0644404e-03   7.3265370e-03   3.1449543e+00   1.2211933e+00
   1.4553999e-02   3.9681356e-02   5.2628436e-03   7.5024240e-03   2.9803584e+00   9.8623471e-01
   1.5088686e-02   3.7475498e-02   5.5083940e-03   7.5776278e-03   2.9247110e+00   1.1966241e+00
   1.5754258e-02   3.5222146e-02   5.7891134e-03   7.5505588e-03   2.5321849e+00   9.1018579e-01
   1.6551239e-02   3.2851776e-02   6.0960348e-03   7.4263100e-03   2.0600825e+00   1.0279013e+00
   1.7484819e-02   3.0342234e-02   6.4179668e-03   7.2208340e-03   1.7194563e+00   9.7140033e-01
   1.8576540e-02   2.7747180e-02   6.7381400e-03   6.9515070e-03   1.4916707e+00   8.7394645e-01
   1.9861466e-02   2.5159988e-02   7.0348068e-03   6.6346702e-03   1.3927762e+00   1.0633912e+01
   2.1360510e-02   2.2663466e-02   7.2851406e-03   6.2862170e-03   1.1718020e+00   2.6976073e+01
   2.3080386e-02   2.0323114e-02   7.4721886e-03   5.9201842e-03   1.1292504e+00   4.2508283e+01
   2.5029224e-02   1.8191052e-02   7.5828166e-03   5.5503284e-03   1.1532577e+00   5.9098045e+01
   2.7211666e-02   1.6304206e-02   7.6088976e-03   5.1869704e-03   1.1431137e+00   7.2852911e+01
   2.9618076e-02   1.4683562e-02   7.5543548e-03   4.8358592e-03   1.1807305e+00   8.4038389e+01
   3.2215492e-02   1.3337313e-02   7.4264366e-03   4.5001890e-03   1.1330218e+00   9.4773117e+01
   3.4946504e-02   1.2260219e-02   7.2292640e-03   4.1813240e-03   1.1680362e+00   1.0334370e+02
   3.7739418e-02   1.1432578e-02   6.9736780e-03   3.8817672e-03   1.1612213e+00   1.0973818e+02
   4.0506346e-02   1.0824265e-02   6.6767450e-03   3.6058022e-03   1.1316006e+00   1.1383980e+02
   4.3168466e-02   1.0397435e-02   6.3543046e-03   3.3572018e-03   1.1788500e+00   1.1625446e+02
   4.5680226e-02   1.0109363e-02   6.0217854e-03   3.1382876e-03   1.1639879e+00   1.1752679e+02
   4.7986556e-02   9.9104220e-03   5.6927354e-03   2.9494576e-03   1.1634035e+00   1.1821617e+02
   5.0003090e-02   9.7454700e-03   5.3758820e-03   2.7887782e-03   1.1609512e+00   1.1863614e+02
   5.1642006e-02   9.5697622e-03   5.0759796e-03   2.6542310e-03   1.1448642e+00   1.1871504e+02
   5.2831572e-02   9.3615190e-03   4.7954932e-03   2.5458564e-03   1.1540369e+00   1.1872446e+02
   5.3541284e-02   9.1148322e-03   4.5357782e-03   2.4637958e-03   1.1675545e+00   1.1845009e+02
   5.3802926e-02   8.8278878e-03   4.2968870e-03   2.4068024e-03   1.1879556e+00   1.1807348e+02
   5.3697212e-02   8.5059748e-03   4.0782022e-03   2.3742066e-03   1.1797727e+00   1.1749352e+02
   5.3312754e-02   8.1610560e-03   3.8811326e-03   2.3670826e-03   1.1722551e+00   1.1671473e+02
   5.2709402e-02   7.8037498e-03   3.7092714e-03   2.3868442e-03   1.1679072e+00   1.1583147e+02
   5.1907148e-02   7.4444650e-03   3.5648828e-03   2.4357586e-03   1.1683497e+00   1.1442793e+02
   5.0921758e-02   7.0959000e-03   3.4474846e-03   2.5179710e-03   1.1870428e+00   1.1276429e+02
   4.9781180e-02   6.7712878e-03   3.3550424e-03   2.6380116e-03   1.1816939e+00   1.1102414e+02
   4.8494462e-02   6.4796518e-03   3.2841396e-03   2.8003412e-03   1.1840669e+00   1.0902380e+02
   4.7058274e-02   6.2248910e-03   3.2305910e-03   3.0088556e-03   1.1786263e+00   1.0664897e+02
   4.5483250e-02   6.0108078e-03   3.1903956e-03   3.2652430e-03   1.1694060e+00   1.0455193e+02
   4.3800408e-02   5.8410126e-03   3.1601964e-03   3.5691662e-03   1.1799270e+00   1.0263169e+02
   4.2043204e-02   5.7155416e-03   3.1379734e-03   3.9196948e-03   1.1597426e+00   1.0007661e+02
   4.0220566e-02   5.6317780e-03   3.1227568e-03   4.3161692e-03   1.1550700e+00   9.7762354e+01
   3.8341180e-02   5.5872466e-03   3.1135492e-03   4.7576002e-03   1.1664147e+00   9.5386396e+01
   3.6452434e-02   5.5767206e-03   3.1086162e-03   5.2407602e-03   1.1745876e+00   9.2626382e+01
   3.4619024e-02   5.5903266e-03   3.1065664e-03   5.7591648e-03   1.1951954e+00   8.9963165e+01
   3.2889600e-02   5.6202518e-03   3.1058514e-03   6.3027564e-03   1.1921185e+00   8.6376807e+01
   3.1305628e-02   5.6643170e-03   3.1022208e-03   6.8572996e-03   1.1707195e+00   8.2197127e+01
   2.9912892e-02   5.7219622e-03   3.0892650e-03   7.4048680e-03   1.1527853e+00   7.8136126e+01
   2.8757100e-02   5.7915144e-03   3.0608066e-03   7.9270866e-03   1.1683826e+00   7.3696779e+01
   2.7880618e-02   5.8727330e-03   3.0123674e-03   8.4068986e-03   1.1842572e+00   6.9368572e+01
   2.7315274e-02   5.9659690e-03   2.9417204e-03   8.8252430e-03   1.1702733e+00   6.5053024e+01
   2.7073390e-02   6.0685768e-03   2.8511578e-03   9.1630402e-03   1.1791261e+00   5.9695430e+01
   2.7149362e-02   6.1753412e-03   2.7468744e-03   9.4100254e-03   1.1760730e+00   5.3795795e+01
   2.7524846e-02   6.2785172e-03   2.6347332e-03   9.5622866e-03   1.1677675e+00   4.8524153e+01
   2.8167004e-02   6.3696912e-03   2.5198966e-03   9.6081470e-03   1.1806436e+00   4.4188825e+01
   2.9017228e-02   6.4383272e-03   2.4059638e-03   9.5364712e-03   1.1881615e+00   4.0146173e+01
   3.0001348e-02   6.4705498e-03   2.2943022e-03   9.3597924e-03   1.1892138e+00   3.6423634e+01
   3.1060742e-02   6.4547566e-03   2.1863796e-03   9.1063850e-03   1.1808432e+00   3.3142924e+01
   3.2144272e-02   6.3844078e-03   2.0841778e-03   8.8044520e-03   1.1891294e+00   2.9655898e+01
   3.3205518e-02   6.2613468e-03   1.9892599e-03   8.4836140e-03   1.1941915e+00   2.6258819e+01
   3.4219740e-02   6.0935526e-03   1.9018028e-03   8.1737878e-03   1.1801110e+00   2.2180960e+01
   3.5178100e-02   5.8908720e-03   1.8212327e-03   7.9003104e-03   1.1532731e+00   1.6773206e+01
   3.6088614e-02   5.6666916e-03   1.7477321e-03   7.6841530e-03   1.1618798e+00   1.2322787e+01
   3.6962072e-02   5.4356672e-03   1.6813661e-03   7.5445636e-03   1.1899509e+00   9.4587129e+00
   3.7800622e-02   5.2111894e-03   1.6217589e-03   7.4959556e-03   1.1670212e+00   6.5953537e+00
   3.8606028e-02   5.0030206e-03   1.5696120e-03   7.5504054e-03   1.1994877e+00   4.9043213e+00
   3.9364430e-02   4.8157366e-03   1.5269378e-03   7.7232374e-03   1.2014340e+00   4.1628474e+00
   4.0049338e-02   4.6500690e-03   1.4962517e-03   8.0291308e-03   1.1352032e+00   2.7349280e+00
   4.0645146e-02   4.5059928e-03   1.4802379e-03   8.4864744e-03   1.1823898e+00   2.0119118e+00
   4.1131996e-02   4.3862764e-03   1.4804648e-03   9.1202142e-03   1.2152605e+00   1.6353965e+00
   4.1458064e-02   4.2937528e-03   1.4962092e-03   9.9531804e-03   1.2050530e+00   1.1532911e+00
   4.1559164e-02   4.2271802e-03   1.5252322e-03   1.1007451e-02   1.1945877e+00   1.1701440e+00
   4.1408030e-02   4.1837754e-03   1.5642608e-03   1.2305948e-02   1.1562340e+00   1.1454716e+00
   4.1011878e-02   4.1637106e-03   1.6088769e-03   1.3863358e-02   1.1975408e+00   1.1669355e+00
   4.0385168e-02   4.1702908e-03   1.6546769e-03   1.5679925e-02   1.2086858e+00   1.1568272e+00
   3.9566644e-02   4.2081446e-03   1.6990444e-03   1.7741627e-02   1.1772071e+00   1.1295565e+00
   3.8603110e-02   4.2809346e-03   1.7406085e-03   2.0020570e-02   1.1766608e+00   1.1724513e+00
   3.7522296e-02   4.3893516e-03   1.7780480e-03   2.2473200e-02   1.1606895e+00   1.1442858e+00
   3.6376820e-02   4.5310004e-03   1.8111294e-03   2.5038422e-02   1.1726246e+00   1.1594867e+00
   3.5250720e-02   4.7013988e-03   1.8402629e-03   2.7638938e-02   1.1745251e+00   1.1475540e+00
   3.4213396e-02   4.8979576e-03   1.8651654e-03   3.0182238e-02   1.1757488e+00   1.1569399e+00
   3.3320736e-02   5.1212834e-03   1.8864672e-03   3.2554612e-02   1.1777543e+00   1.1663726e+00
   3.2617992e-02   5.3730448e-03   1.9068711e-03   3.4651142e-02   1.1565642e+00   1.1512821e+00
   3.2126938e-02   5.6551642e-03   1.9302800e-03   3.6440866e-02   1.1674108e+00   1.1809703e+00
   3.1855552e-02   5.9679450e-03   1.9623858e-03   3.7955500e-02   1.1776676e+00   1.1618227e+00
   3.1803770e-02   6.3090644e-03   2.0098542e-03   3.9231196e-02   1.1684159e+00   1.1505785e+00
   3.1981670e-02   6.6720532e-03   2.0791548e-03   4.0306068e-02   1.1673605e+00   1.1654169e+00
   3.2419534e-02   7.0469796e-03   2.1798140e-03   4.1214698e-02   1.1954488e+00   1.1495872e+00
   3.3144752e-02   7.4211422e-03   2.3236996e-03   4.1964322e-02   1.1963599e+00   1.1425506e+00
   3.4167936e-02   7.7766330e-03   2.5229252e-03   4.2541608e-02   1.1754537e+00   1.1501506e+00
   3.5469338e-02   8.0931692e-03   2.7916016e-03   4.2937832e-02   1.1648969e+00   1.1573427e+00
   3.7000632e-02   8.3550868e-03   3.1435938e-03   4.3166470e-02   1.1566432e+00   1.1397426e+00
   3.8704612e-02   8.5656446e-03   3.5911326e-03   4.3247414e-02   1.1780154e+00   1.1480510e+00
   4.0516270e-02   8.7483626e-03   4.1449612e-03   4.3195856e-02   1.1645204e+00   1.1694726e+00
   4.2355596e-02   8.9268054e-03   4.8139422e-03   4.3024822e-02   1.1666839e+00   1.1612772e+00
   4.4120572e-02   9.1200990e-03   5.6062676e-03   4.2740302e-02   1.1708865e+00   1.1574525e+00
   4.5721580e-02   9.3463986e-03   6.5275926e-03   4.2344124e-02   1.1602304e+00   1.1496820e+00
   4.7117614e-02   9.6184568e-03   7.5795126e-03   4.1822582e-02   1.1822793e+00   1.1460892e+00
   4.8287472e-02   9.9435420e-03   8.7582194e-03   4.1141354e-02   1.1596995e+00   1.1460888e+00
   4.9212440e-02   1.0321600e-02   1.0054058e-02   4.0259068e-02   1.1841040e+00   1.1499291e+00
   4.9887758e-02   1.0741683e-02   1.1449413e-02   3.9156248e-02   1.1619303e+00   1.1555253e+00
   5.0370438e-02   1.1187285e-02   1.2914792e-02   3.7848456e-02   1.1540639e+00   1.1464133e+00
   5.0811976e-02   1.1650413e-02   1.4415729e-02   3.6349544e-02   1.1834308e+00   1.1287789e+00
   5.1385382e-02   1.2136796e-02   1.5916606e-02   3.4678546e-02   1.1409355e+00   1.1461848e+00
   5.2231098e-02   1.2655759e-02   1.7378969e-02   3.2886464e-02   1.2091954e+00   1.1675691e+00
   5.3457368e-02   1.3215187e-02   1.8763839e-02   3.1021842e-02   1.1234053e+00   1.1428050e+00
   5.5137756e-02   1.3819034e-02   2.0033202e-02   2.9111798e-02   1.1545460e+00   1.1475292e+00
   5.7319720e-02   1.4460326e-02   2.1141418e-02   2.7186076e-02   1.1974904e+00   1.1402060e+00
   6.0015878e-02   1.5119998e-02   2.2034100e-02   2.5278280e-02   1.1124251e+00   1.1245351e+00
   6.3194472e-02   1.5770648e-02   2.2681264e-02   2.3405960e-02   1.2181008e+00   1.1507319e+00
   6.6788672e-02   1.6383604e-02   2.3084842e-02   2.1589212e-02   1.0939601e+00   1.1550682e+00
   7.0703440e-02   1.6929183e-02   2.3266200e-02   1.9866012e-02   1.2467274e+00   1.1608311e+00
   7.4823568e-02   1.7376454e-02   2.3271688e-02   1.8266409e-02   1.1017896e+00   1.1528709e+00
   7.9020686e-02   1.7701580e-02   2.3154056e-02   1.6801920e-02   1.0801768e+00   1.1450582e+00
   8.3162848e-02   1.7892025e-02   2.2960718e-02   1.5471492e-02   1.0664981e+00   1.1407648e+00
   8.7119772e-02   1.7950983e-02   2.2740354e-02   1.4265711e-02   7.8263629e-01   1.1409162e+00
   9.0722212e-02   1.7888818e-02   2.2544916e-02   1.3171951e-02   1.2473212e+00   1.1621030e+00
   9.3742630e-02   1.7713047e-02   2.2427870e-02   1.2178597e-02   4.4272832e-01   1.1442203e+00
   9.5950026e-02   1.7438847e-02   2.2433222e-02   1.1271790e-02   9.3732621e+00   1.1533350e+00
   9.7144652e-02   1.7084717e-02   2.2592166e-02   1.0430364e-02   3.2382428e+01   1.1434492e+00
   9.7182422e-02   1.6659362e-02   2.2920102e-02   9.6391490e-03   5.2530521e+01   1.1080288e+00
   9.6042576e-02   1.6170111e-02   2.3418032e-02   8.8920834e-03   6.6981246e+01   1.1379101e+00
   9.3863218e-02   1.5632648e-02   2.4077618e-02   8.1823560e-03   7.8885547e+01   1.1389341e+00
   9.0826510e-02   1.5066564e-02   2.4878384e-02   7.5091082e-03   8.8318624e+01   1.1406559e+00
   8.7032978e-02   1.4488571e-02   2.5793630e-02   6.8768530e-03   9.8150301e+01   1.1499428e+00
   8.2554502e-02   1.3908322e-02   2.6800312e-02   6.2871074e-03   1.0670101e+02   1.1278985e+00
   7.7500878e-02   1.3328440e-02   2.7880958e-02   5.7381448e-03   1.1333788e+02   1.1491205e+00
   7.2034368e-02   1.2755575e-02   2.9002874e-02   5.2283120e-03   1.1790061e+02   1.1529382e+00
   6.6375632e-02   1.2206666e-02   3.0110748e-02   4.7593250e-03   1.2041699e+02   1.1118675e+00
   6.0756952e-02   1.1698377e-02   3.1133542e-02   4.3328934e-03   1.2195646e+02   1.1166827e+00
   5.5384192e-02   1.1238014e-02   3.1976252e-02   3.9477524e-03   1.2249520e+02   1.1500257e+00
   5.0416720e-02   1.0824025e-02   3.2541554e-02   3.6012064e-03   1.2264354e+02   1.1605061e+00
   4.5967198e-02   1.0453958e-02   3.2742836e-02   3.2917398e-03   1.2248941e+02   1.1506636e+00
   4.2116738e-02   1.0133746e-02   3.2525412e-02   3.0209918e-03   1.2215416e+02   1.1289453e+00
   3.8906090e-02   9.8758566e-03   3.1899474e-02   2.7944216e-03   1.2172020e+02   1.1283105e+00
   3.6348428e-02   9.6920222e-03   3.0913026e-02   2.6203796e-03   1.2109414e+02   1.1643424e+00
   3.4447444e-02   9.5883392e-03   2.9650786e-02   2.5069220e-03   1.2057288e+02   1.1631613e+00
   3.3203050e-02   9.5614458e-03   2.8225592e-02   2.4609104e-03   1.1986803e+02   1.1426811e+00
   3.2614070e-02   9.5991530e-03   2.6725818e-02   2.4879518e-03   1.1882418e+02   1.1650481e+00
   3.2664958e-02   9.6859858e-03   2.5207928e-02   2.5922382e-03   1.1747963e+02   1.1625491e+00
   3.3317824e-02   9.8076738e-03   2.3706682e-02   2.7771798e-03   1.1594822e+02   1.1529404e+00
   3.4513700e-02   9.9576582e-03   2.2245366e-02   3.0454680e-03   1.1425259e+02   1.1762008e+00
   3.6171452e-02   1.0143795e-02   2.0845354e-02   3.3995230e-03   1.1175488e+02   1.1649906e+00
   3.8184064e-02   1.0379922e-02   1.9524003e-02   3.8402430e-03   1.0897094e+02   1.1453832e+00
   4.0423284e-02   1.0674325e-02   1.8290927e-02   4.3671168e-03   1.0647742e+02   1.1534459e+00
   4.2734886e-02   1.1029465e-02   1.7152341e-02   4.9795084e-03   1.0369437e+02   1.1353835e+00
   4.4938562e-02   1.1444982e-02   1.6114214e-02   5.6752382e-03   1.0092339e+02   1.1287418e+00
   4.6835212e-02   1.1919615e-02   1.5169726e-02   6.4490582e-03   9.8088219e+01   1.1509095e+00
   4.8254166e-02   1.2449301e-02   1.4301192e-02   7.2928604e-03   9.4874887e+01   1.1578742e+00
   4.9173972e-02   1.3024852e-02   1.3489272e-02   8.2008814e-03   9.1076708e+01   1.1631726e+00
   4.9726792e-02   1.3630092e-02   1.2719177e-02   9.1713208e-03   8.6862653e+01   1.1451417e+00
   5.0079076e-02   1.4243913e-02   1.1990803e-02   1.0198618e-02   8.2459673e+01   1.1389843e+00
   5.0367230e-02   1.4842135e-02   1.1309663e-02   1.1276851e-02   7.6275669e+01   1.1513291e+00
   5.0691994e-02   1.5395530e-02   1.0678499e-02   1.2408796e-02   6.9831814e+01   1.1552111e+00
   5.1131506e-02   1.5883860e-02   1.0103701e-02   1.3595085e-02   6.5200542e+01   1.1596208e+00
   5.1728516e-02   1.6309272e-02   9.5947228e-03   1.4823734e-02   6.0899541e+01   1.1401285e+00
   5.2472310e-02   1.6683748e-02   9.1564160e-03   1.6070367e-02   5.7035783e+01   1.1726233e+00
   5.3320358e-02   1.7011289e-02   8.7850238e-03   1.7300162e-02   5.3144012e+01   1.1693491e+00
   5.4229760e-02   1.7290010e-02   8.4737116e-03   1.8483184e-02   4.8410584e+01   1.1362246e+00
   5.5154232e-02   1.7519083e-02   8.2170064e-03   1.9599728e-02   4.3576108e+01   1.1900809e+00
   5.6041782e-02   1.7688285e-02   8.0072308e-03   2.0635348e-02   3.8902885e+01   1.1571035e+00
   5.6866530e-02   1.7782821e-02   7.8322670e-03   2.1583832e-02   3.4257673e+01   1.1360523e+00
   5.7627356e-02   1.7806830e-02   7.6764722e-03   2.2433866e-02   2.8042994e+01   1.1863926e+00
   5.8330366e-02   1.7779251e-02   7.5279110e-03   2.3161556e-02   2.1080077e+01   1.1768746e+00
   5.8962492e-02   1.7713931e-02   7.3829280e-03   2.3740740e-02   1.5896514e+01   1.1817807e+00
   5.9464552e-02   1.7619679e-02   7.2396458e-03   2.4147550e-02   1.1553254e+01   1.1686565e+00
   5.9747322e-02   1.7506915e-02   7.0944876e-03   2.4359328e-02   8.1335740e+00   1.1463145e+00
   5.9683980e-02   1.7383357e-02   6.9438558e-03   2.4338950e-02   6.2888835e+00   1.1605478e+00
   5.9147006e-02   1.7244107e-02   6.7857980e-03   2.4048114e-02   4.3724459e+00   1.1803906e+00
   5.8083278e-02   1.7064454e-02   6.6170436e-03   2.3488628e-02   3.0530883e+00   1.1626547e+00
   5.6519990e-02   1.6819921e-02   6.4320242e-03   2.2696744e-02   2.6814028e+00   1.1460018e+00
   5.4574194e-02   1.6505392e-02   6.2300072e-03   2.1729524e-02   1.6517313e+00   1.1691870e+00
   5.2414520e-02   1.6130163e-02   6.0135022e-03   2.0659046e-02   1.0554237e+00   1.1546057e+00
   5.0182184e-02   1.5723626e-02   5.7855164e-03   1.9548922e-02   1.2110659e+00   1.1638839e+00
   4.7977294e-02   1.5319095e-02   5.5520866e-03   1.8451667e-02   1.1341010e+00   1.1792521e+00
   4.5861516e-02   1.4934271e-02   5.3184774e-03   1.7414417e-02   1.1517812e+00   1.1688140e+00
   4.3855138e-02   1.4583231e-02   5.0884522e-03   1.6472368e-02   1.1632142e+00   1.1736565e+00
   4.1936338e-02   1.4272464e-02   4.8671102e-03   1.5643462e-02   1.1552102e+00   1.1602607e+00
   4.0055826e-02   1.3996887e-02   4.6598340e-03   1.4930185e-02   1.1948371e+00   1.1631413e+00
   3.8136606e-02   1.3746820e-02   4.4699086e-03   1.4325552e-02   1.1632108e+00   1.1558425e+00
   3.6099602e-02   1.3508478e-02   4.2993206e-03   1.3812377e-02   1.1728129e+00   1.1483636e+00
   3.3944020e-02   1.3269236e-02   4.1497348e-03   1.3361021e-02   1.1833047e+00   1.1523028e+00
   3.1729044e-02   1.3019812e-02   4.0207216e-03   1.2937720e-02   1.1719931e+00   1.1590222e+00
   2.9514576e-02   1.2752728e-02   3.9115744e-03   1.2507700e-02   1.1646603e+00   1.1757376e+00
   2.7356344e-02   1.2458252e-02   3.8223726e-03   1.2031890e-02   1.1665756e+00   1.1416399e+00
   2.5303030e-02   1.2127060e-02   3.7544042e-03   1.1485145e-02   1.1871546e+00   1.1534418e+00
   2.3404970e-02   1.1760842e-02   3.7114052e-03   1.0866715e-02   1.1660997e+00   1.1754508e+00
   2.1705236e-02   1.1372608e-02   3.6968842e-03   1.0189416e-02   1.1632428e+00   1.1361456e+00
   2.0226550e-02   1.0983064e-02   3.7159908e-03   9.4769356e-03   1.1746626e+00   1.1616316e+00
   1.8977018e-02   1.0616952e-02   3.7781018e-03   8.7552626e-03   1.1638647e+00   1.1886638e+00
   1.7953230e-02   1.0305467e-02   3.8930090e-03   8.0422242e-03   1.1981300e+00   1.1697268e+00
   1.7146956e-02   1.0083824e-02   4.0685658e-03   7.3521896e-03   1.1940355e+00   1.1648814e+00
   1.6542364e-02   9.9806924e-03   4.3100426e-03   6.7013654e-03   1.1861270e+00   1.1659414e+00
   1.6111920e-02   1.0020189e-02   4.6193694e-03   6.1038546e-03   1.1787091e+00   1.1637749e+00
   1.5815651e-02   1.0223804e-02   4.9947416e-03   5.5666160e-03   1.1588022e+00   1.1609220e+00
   1.5607879e-02   1.0607427e-02   5.4313576e-03   5.0909596e-03   1.1828350e+00   1.1745252e+00
   1.5452432e-02   1.1177627e-02   5.9245780e-03   4.6769746e-03   1.1649163e+00   1.1584227e+00
   1.5324521e-02   1.1928163e-02   6.4698442e-03   4.3247612e-03   1.1939736e+00   1.1564697e+00
   1.5205179e-02   1.2840546e-02   7.0612804e-03   4.0320086e-03   1.2018759e+00   1.1770305e+00
   1.5076740e-02   1.3886244e-02   7.6948260e-03   3.7936798e-03   1.1423563e+00   1.1456526e+00
   1.4921942e-02   1.5028131e-02   8.3688258e-03   3.6028900e-03   1.1794846e+00   1.1457491e+00
   1.4720523e-02   1.6217150e-02   9.0784256e-03   3.4518474e-03   1.1850305e+00   1.1476834e+00
   1.4457347e-02   1.7395402e-02   9.8116012e-03   3.3341412e-03   1.1421079e+00   1.1507925e+00
   1.4138101e-02   1.8506408e-02   1.0549776e-02   3.2436664e-03   1.1507039e+00   1.1531406e+00
   1.3778943e-02   1.9503874e-02   1.1271104e-02   3.1750278e-03   1.1575862e+00   1.1337437e+00
   1.3394770e-02   2.0356444e-02   1.1953548e-02   3.1245256e-03   1.1660325e+00   1.1590727e+00
   1.2998876e-02   2.1038354e-02   1.2570239e-02   3.0870424e-03   1.1676607e+00   1.1607052e+00
   1.2604822e-02   2.1514602e-02   1.3085622e-02   3.0585016e-03   1.1596481e+00   1.1510573e+00
   1.2228167e-02   2.1745474e-02   1.3466658e-02   3.0385868e-03   1.1606538e+00   1.1443048e+00
   1.1882130e-02   2.1703606e-02   1.3689969e-02   3.0299008e-03   1.1544790e+00   1.1487772e+00
   1.1576445e-02   2.1377066e-02   1.3730806e-02   3.0402162e-03   1.1648797e+00   1.1260013e+00
   1.1321186e-02   2.0778478e-02   1.3570401e-02   3.0791228e-03   1.1815686e+00   1.1235265e+00
   1.1127225e-02   1.9954923e-02   1.3216209e-02   3.1535704e-03   1.1795118e+00   1.1575658e+00
   1.1001369e-02   1.8963876e-02   1.2692701e-02   3.2696146e-03   1.1743629e+00   1.1181664e+00
   1.0948243e-02   1.7858248e-02   1.2033742e-02   3.4326656e-03   1.1666251e+00   1.1624232e+00
   1.0970388e-02   1.6693431e-02   1.1284086e-02   3.6476568e-03   1.1582671e+00   1.1305209e+00
   1.1067005e-02   1.5520861e-02   1.0486195e-02   3.9195342e-03   1.1522638e+00   1.1693792e+00
   1.1238022e-02   1.4377815e-02   9.6724282e-03   4.2511300e-03   1.1560521e+00   1.1813696e+00
   1.1484517e-02   1.3285606e-02   8.8637354e-03   4.6411202e-03   1.1687004e+00   1.1284940e+00
   1.1816415e-02   1.2260263e-02   8.0737654e-03   5.0835548e-03   1.1723358e+00   1.2258986e+00
   1.2250773e-02   1.1318829e-02   7.3171286e-03   5.5687532e-03   1.1747380e+00   1.0784299e+00
   1.2808247e-02   1.0472835e-02   6.6067842e-03   6.0833234e-03   1.1696316e+00   1.2730997e+00
   1.3518253e-02   9.7278220e-03   5.9496236e-03   6.6096256e-03   1.1754609e+00   1.0673185e+00
   1.4408205e-02   9.0818610e-03   5.3475266e-03   7.1258714e-03   1.1852712e+00   1.0416978e+00
   1.5499901e-02   8.5261432e-03   4.8022538e-03   7.6050606e-03   1.1632206e+00   1.1057608e+00
   1.6812863e-02   8.0548110e-03   4.3179382e-03   8.0159316e-03   1.1699538e+00   6.9762091e-01
   1.8356847e-02   7.6657692e-03   3.8962690e-03   8.3292366e-03   1.1754013e+00   1.3550269e+00
   2.0125928e-02   7.3543050e-03   3.5374734e-03   8.5278044e-03   1.1585646e+00   0.0000000e+00
   2.2097492e-02   7.1117462e-03   3.2433468e-03   8.6122902e-03   1.1736790e+00   5.0623913e+00
   2.4235656e-02   6.9265056e-03   3.0132094e-03   8.5935750e-03   1.1630690e+00   2.3109427e+01
   2.6488704e-02   6.7870974e-03   2.8423046e-03   8.4823226e-03   1.1625254e+00   4.4282019e+01
   2.8784416e-02   6.6854026e-03   2.7230590e-03   8.2900618e-03   1.1702621e+00   6.4835545e+01
   3.1036302e-02   6.6144910e-03   2.6453146e-03   8.0322676e-03   1.1499599e+00   8.1292279e+01
   3.3151490e-02   6.5638126e-03   2.5961980e-03   7.7244816e-03   1.1767837e+00   9.3607602e+01
   3.5053920e-02   6.5187540e-03   2.5610750e-03   7.3801246e-03   1.1825106e+00   1.0410464e+02
   3.6719024e-02   6.4633216e-03   2.5279014e-03   7.0125906e-03   1.1481585e+00   1.1096630e+02
   3.8158944e-02   6.3879464e-03   2.4904658e-03   6.6354054e-03   1.1603339e+00   1.1602455e+02
   3.9379000e-02   6.2933132e-03   2.4487822e-03   6.2586672e-03   1.1664813e+00   1.1909197e+02
   4.0384752e-02   6.1833492e-03   2.4079648e-03   5.8868324e-03   1.1369619e+00   1.2055847e+02
   4.1199530e-02   6.0666222e-03   2.3738818e-03   5.5218492e-03   1.1441246e+00   1.2146255e+02
   4.1855344e-02   5.9572996e-03   2.3507656e-03   5.1656212e-03   1.1590907e+00   1.2139202e+02
   4.2390622e-02   5.8690404e-03   2.3411534e-03   4.8174378e-03   1.1472594e+00   1.2117748e+02
   4.2832370e-02   5.8136784e-03   2.3458320e-03   4.4743492e-03   1.1758085e+00   1.2036306e+02
   4.3179164e-02   5.7979650e-03   2.3651704e-03   4.1372278e-03   1.1878361e+00   1.1934206e+02
   4.3405212e-02   5.8223392e-03   2.3985288e-03   3.8120004e-03   1.1565828e+00   1.1841026e+02
   4.3454704e-02   5.8837594e-03   2.4448864e-03   3.5057546e-03   1.1745963e+00   1.1721905e+02
   4.3265004e-02   5.9758688e-03   2.5039368e-03   3.2267516e-03   1.1740233e+00   1.1624402e+02
   4.2807684e-02   6.0877490e-03   2.5740836e-03   2.9855286e-03   1.1384139e+00   1.1499741e+02
   4.2087260e-02   6.2033872e-03   2.6536234e-03   2.7917898e-03   1.1559091e+00   1.1357412e+02
   4.1136146e-02   6.3039054e-03   2.7420894e-03   2.6523280e-03   1.1802299e+00   1.1204762e+02
   4.0020686e-02   6.3741710e-03   2.8391732e-03   2.5733970e-03   1.1844709e+00   1.1009145e+02
   3.8826612e-02   6.4078612e-03   2.9443042e-03   2.5613842e-03   1.1555993e+00   1.0820512e+02
   3.7632492e-02   6.4033628e-03   3.0548768e-03   2.6210834e-03   1.1493516e+00   1.0645275e+02
   3.6484624e-02   6.3595252e-03   3.1674092e-03   2.7557588e-03   1.1862623e+00   1.0476400e+02
   3.5400770e-02   6.2775756e-03   3.2802176e-03   2.9668088e-03   1.1711717e+00   1.0303677e+02
   3.4388174e-02   6.1617636e-03   3.3923374e-03   3.2534118e-03   1.1797459e+00   1.0121377e+02
   3.3458220e-02   6.0161876e-03   3.5022122e-03   3.6132286e-03   1.1771904e+00   9.9460477e+01
   3.2638912e-02   5.8429876e-03   3.6074998e-03   4.0424196e-03   1.1448574e+00   9.7952280e+01
   3.1952176e-02   5.6461932e-03   3.7071914e-03   4.5348422e-03   1.1765031e+00   9.6502755e+01
   3.1405876e-02   5.4353056e-03   3.8011430e-03   5.0809034e-03   1.1849628e+00   9.4818450e+01
   3.1008440e-02   5.2224328e-03   3.8867014e-03   5.6692220e-03   1.1618051e+00   9.3331274e+01
   3.0764980e-02   5.0172088e-03   3.9600742e-03   6.2890092e-03   1.1743920e+00   9.2020058e+01
   3.0680600e-02   4.8274580e-03   4.0153154e-03   6.9302352e-03   1.1878158e+00   9.0524957e+01
   3.0760568e-02   4.6607600e-03   4.0449872e-03   7.5810774e-03   1.1727908e+00   8.8632312e+01
   3.1007166e-02   4.5207080e-03   4.0454526e-03   8.2241338e-03   1.1767797e+00   8.6437975e+01
   3.1414344e-02   4.4061150e-03   4.0150210e-03   8.8386890e-03   1.1884014e+00   8.3844925e+01
   3.1973622e-02   4.3137348e-03   3.9541676e-03   9.4034750e-03   1.1808017e+00   8.0782596e+01
   3.2687004e-02   4.2408986e-03   3.8677084e-03   9.8964734e-03   1.1672978e+00   7.8005477e+01
   3.3543802e-02   4.1878468e-03   3.7621064e-03   1.0292096e-02   1.1732553e+00   7.4631556e+01
   3.4505950e-02   4.1567098e-03   3.6427658e-03   1.0566720e-02   1.2081411e+00   7.0890469e+01
   3.5517294e-02   4.1490848e-03   3.5115522e-03   1.0723393e-02   1.1810059e+00   6.8029681e+01
   3.6507744e-02   4.1634634e-03   3.3703882e-03   1.0791921e-02   1.1564259e+00   6.5342445e+01
   3.7402256e-02   4.1951578e-03   3.2242196e-03   1.0801488e-02   1.1822459e+00   6.2497750e+01
   3.8140582e-02   4.2377104e-03   3.0778118e-03   1.0770965e-02   1.1697795e+00   5.9626856e+01
   3.8702448e-02   4.2813068e-03   2.9339388e-03   1.0711927e-02   1.1657015e+00   5.6789261e+01
   3.9091052e-02   4.3143190e-03   2.7929130e-03   1.0634753e-02   1.1599522e+00   5.3098768e+01
   3.9290258e-02   4.3257016e-03   2.6555800e-03   1.0550567e-02   1.1562905e+00   4.9825347e+01
   3.9285160e-02   4.3072922e-03   2.5250782e-03   1.0470936e-02   1.1789137e+00   4.7087418e+01
   3.9094466e-02   4.2578782e-03   2.4045910e-03   1.0414194e-02   1.1851276e+00   4.3615536e+01
   3.8739484e-02   4.1820482e-03   2.2970310e-03   1.0402192e-02   1.1840110e+00   4.1714274e+01
   3.8250138e-02   4.0870590e-03   2.2044718e-03   1.0452789e-02   1.1745974e+00   4.0024814e+01
   3.7690302e-02   3.9803072e-03   2.1276838e-03   1.0583354e-02   1.1782361e+00   3.7571587e+01
   3.7111434e-02   3.8673432e-03   2.0668484e-03   1.0814505e-02   1.1799835e+00   3.6106088e+01
   3.6538696e-02   3.7508402e-03   2.0210256e-03   1.1163293e-02   1.1909258e+00   3.4220773e+01
   3.5984876e-02   3.6308268e-03   1.9885251e-03   1.1637538e-02   1.1928144e+00   3.1521185e+01
   3.5443236e-02   3.5086806e-03   1.9670310e-03   1.2237591e-02   1.1717139e+00   2.9065492e+01
   3.4896204e-02   3.3869900e-03   1.9530024e-03   1.2957711e-02   1.2072077e+00   2.6589330e+01
   3.4321238e-02   3.2665344e-03   1.9426321e-03   1.3787920e-02   1.1838457e+00   2.3910957e+01
   3.3716122e-02   3.1494598e-03   1.9312205e-03   1.4711453e-02   1.1561011e+00   2.1993753e+01
   3.3108322e-02   3.0412822e-03   1.9140989e-03   1.5702654e-02   1.1864722e+00   2.0683154e+01
   3.2517308e-02   2.9473658e-03   1.8895144e-03   1.6727469e-02   1.1915794e+00   1.8638946e+01
   3.1943212e-02   2.8702652e-03   1.8581791e-03   1.7741233e-02   1.2194433e+00   1.5679117e+01
   3.1377192e-02   2.8108420e-03   1.8224869e-03   1.8693879e-02   1.1706384e+00   1.3018794e+01
   3.0797540e-02   2.7682086e-03   1.7853796e-03   1.9529627e-02   1.1520818e+00   1.1302529e+01
   3.0173070e-02   2.7395362e-03   1.7486227e-03   2.0185646e-02   1.1827305e+00   9.8263895e+00
   2.9489804e-02   2.7226846e-03   1.7135643e-03   2.0620344e-02   1.1432242e+00   8.1181901e+00
   2.8769288e-02   2.7159962e-03   1.6823405e-03   2.0847160e-02   1.1761345e+00   6.7575183e+00
   2.8052328e-02   2.7192306e-03   1.6578185e-03   2.0920430e-02   1.1946337e+00   6.1475462e+00
   2.7372484e-02   2.7343380e-03   1.6431034e-03   2.0897794e-02   1.1621896e+00   5.1863990e+00
   2.6750350e-02   2.7638800e-03   1.6411309e-03   2.0837920e-02   1.1710225e+00   3.7690721e+00
   2.6203582e-02   2.8140784e-03   1.6549011e-03   2.0799824e-02   1.1773130e+00   3.4652841e+00
   2.5743370e-02   2.8948464e-03   1.6877679e-03   2.0830638e-02   1.1689286e+00   3.4215461e+00
   2.5362348e-02   3.0149058e-03   1.7434185e-03   2.0968848e-02   1.1662759e+00   2.5941164e+00
   2.5033226e-02   3.1791878e-03   1.8255290e-03   2.1239056e-02   1.1786447e+00   2.0269015e+00
   2.4714690e-02   3.3892532e-03   1.9369611e-03   2.1653564e-02   1.1726575e+00   1.6503567e+00
   2.4364724e-02   3.6441252e-03   2.0795194e-03   2.2223488e-02   1.1713989e+00   1.6118598e+00
   2.3953822e-02   3.9402668e-03   2.2535574e-03   2.2953028e-02   1.1793902e+00   1.7842291e+00
   2.3465244e-02   4.2722670e-03   2.4577632e-03   2.3844862e-02   1.1673021e+00   1.4934379e+00
   2.2896234e-02   4.6321666e-03   2.6896056e-03   2.4904066e-02   1.1804454e+00   1.3026479e+00
   2.2270732e-02   5.0101906e-03   2.9451102e-03   2.6123056e-02   1.1819093e+00   1.1650300e+00
   2.1633460e-02   5.3955156e-03   3.2192134e-03   2.7475782e-02   1.1620823e+00   1.1086326e+00
   2.1031428e-02   5.7758320e-03   3.5065864e-03   2.8919140e-02   1.1828109e+00   1.1855497e+00
   2.0511698e-02   6.1379616e-03   3.8016752e-03   3.0393888e-02   1.1654706e+00   1.1443673e+00
   2.0113656e-02   6.4661446e-03   4.0975926e-03   3.1823700e-02   1.1599755e+00   1.1594332e+00
   1.9862515e-02   6.7479868e-03   4.3846150e-03   3.3137166e-02   1.1818272e+00   1.1476884e+00
   1.9780376e-02   6.9790644e-03   4.6496198e-03   3.4304056e-02   1.1381706e+00   1.1491808e+00
   1.9891439e-02   7.1545488e-03   4.8786932e-03   3.5317516e-02   1.1643086e+00   1.1546789e+00
   2.0223400e-02   7.2664348e-03   5.0620494e-03   3.6155832e-02   1.1694078e+00   1.1227909e+00
   2.0811568e-02   7.3083544e-03   5.1962934e-03   3.6789070e-02   1.1577933e+00   1.1539289e+00
   2.1690544e-02   7.2853570e-03   5.2861922e-03   3.7199416e-02   1.1876139e+00   1.1493829e+00
   2.2887470e-02   7.2182662e-03   5.3412984e-03   3.7384374e-02   1.1459375e+00   1.1493029e+00
   2.4423356e-02   7.1333672e-03   5.3701404e-03   3.7352664e-02   1.1795918e+00   1.1556236e+00
   2.6308490e-02   7.0549030e-03   5.3819516e-03   3.7111352e-02   1.1611132e+00   1.1302644e+00
   2.8535956e-02   7.0013160e-03   5.3848612e-03   3.6657904e-02   1.1483789e+00   1.1527045e+00
   3.1077406e-02   6.9846108e-03   5.3869736e-03   3.5990762e-02   1.1741875e+00   1.1548967e+00
   3.3894306e-02   7.0165690e-03   5.4003924e-03   3.5107530e-02   1.1365408e+00   1.1500122e+00
   3.6943116e-02   7.1094162e-03   5.4343350e-03   3.4005276e-02   1.1755700e+00   1.1555174e+00
   4.0182202e-02   7.2718160e-03   5.4941716e-03   3.2697346e-02   1.1357225e+00   1.1523938e+00
   4.3602090e-02   7.5086230e-03   5.5860874e-03   3.1218016e-02   1.1930684e+00   1.1584505e+00
   4.7223030e-02   7.8224540e-03   5.7161860e-03   2.9613978e-02   1.1634068e+00   1.1408631e+00
   5.1072144e-02   8.2137958e-03   5.8897334e-03   2.7927690e-02   1.1415312e+00   1.1458898e+00
   5.5159870e-02   8.6793138e-03   6.1095274e-03   2.6201578e-02   1.1799110e+00   1.1498727e+00
   5.9485748e-02   9.2168454e-03   6.3776984e-03   2.4495702e-02   1.0886009e+00   1.1562244e+00
   6.4077806e-02   9.8313036e-03   6.7010664e-03   2.2871312e-02   1.2428363e+00   1.1605559e+00
   6.8963080e-02   1.0526305e-02   7.0884100e-03   2.1372414e-02   1.1029309e+00   1.1319668e+00
   7.4112452e-02   1.1295646e-02   7.5435448e-03   2.0025546e-02   1.2121176e+00   1.1510883e+00
   7.9459378e-02   1.2123337e-02   8.0684900e-03   1.8840618e-02   1.1552087e+00   1.1652738e+00
   8.4949598e-02   1.2987554e-02   8.6719884e-03   1.7815467e-02   1.1207951e+00   1.1516978e+00
   9.0523554e-02   1.3868737e-02   9.3665528e-03   1.6934879e-02   1.3017949e+00   1.1554744e+00
   9.6073136e-02   1.4751060e-02   1.0159644e-02   1.6169152e-02   8.3981728e-01   1.1476102e+00
   1.0144448e-01   1.5618200e-02   1.1052144e-02   1.5476521e-02   1.3112245e+00   1.1618135e+00
   1.0642354e-01   1.6448617e-02   1.2039934e-02   1.4818821e-02   6.6875606e-01   1.1629355e+00
   1.1076032e-01   1.7212950e-02   1.3115130e-02   1.4172998e-02   1.2878070e+00   1.1349751e+00
   1.1419076e-01   1.7877051e-02   1.4271284e-02   1.3517811e-02   6.9240377e-01   1.1454778e+00
   1.1641470e-01   1.8400255e-02   1.5505240e-02   1.2843043e-02   2.1539785e+00   1.1413434e+00
   1.1719254e-01   1.8745508e-02   1.6807106e-02   1.2157328e-02   2.2401581e+01   1.1365264e+00
   1.1644164e-01   1.8894935e-02   1.8160517e-02   1.1465931e-02   4.4602256e+01   1.1614180e+00
   1.1426988e-01   1.8837723e-02   1.9557130e-02   1.0768675e-02   5.5953795e+01   1.1540206e+00
   1.1091951e-01   1.8572743e-02   2.0988622e-02   1.0069492e-02   6.7071639e+01   1.1425505e+00
   1.0662554e-01   1.8131291e-02   2.2436002e-02   9.3758014e-03   7.5699528e+01   1.1352847e+00
   1.0163746e-01   1.7566534e-02   2.3883318e-02   8.6953456e-03   8.3612364e+01   1.1390944e+00
   9.6255186e-02   1.6927739e-02   2.5319490e-02   8.0338386e-03   9.2666299e+01   1.1404519e+00
   9.0759226e-02   1.6251862e-02   2.6718212e-02   7.3981996e-03   1.0062545e+02   1.1274020e+00
   8.5367890e-02   1.5569972e-02   2.8034450e-02   6.7966092e-03   1.0688922e+02   1.1502198e+00
   8.0209660e-02   1.4910559e-02   2.9225684e-02   6.2333318e-03   1.1082409e+02   1.1308469e+00
   7.5328952e-02   1.4295705e-02   3.0253064e-02   5.7081802e-03   1.1340094e+02   1.0982116e+00
   7.0706710e-02   1.3740630e-02   3.1075970e-02   5.2189954e-03   1.1457670e+02   1.1392422e+00
   6.6287444e-02   1.3254976e-02   3.1651322e-02   4.7651122e-03   1.1548994e+02   1.1705579e+00
   6.2051670e-02   1.2846178e-02   3.1936486e-02   4.3495500e-03   1.1607168e+02   1.1484810e+00
   5.8027014e-02   1.2512962e-02   3.1901746e-02   3.9739044e-03   1.1617562e+02   1.1293504e+00
   5.4242934e-02   1.2242435e-02   3.1519336e-02   3.6355998e-03   1.1646560e+02   1.1501660e+00
   5.0749086e-02   1.2028422e-02   3.0789622e-02   3.3356346e-03   1.1640484e+02   1.1604032e+00
   4.7620346e-02   1.1870859e-02   2.9761128e-02   3.0808078e-03   1.1644544e+02   1.1508807e+00
   4.4935130e-02   1.1763699e-02   2.8495504e-02   2.8782226e-03   1.1640821e+02   1.1460772e+00
   4.2774382e-02   1.1700258e-02   2.7065344e-02   2.7342274e-03   1.1628506e+02   1.1391153e+00
   4.1199112e-02   1.1670577e-02   2.5540098e-02   2.6544606e-03   1.1626058e+02   1.1561006e+00
   4.0233668e-02   1.1660308e-02   2.3967892e-02   2.6435284e-03   1.1590137e+02   1.1629647e+00
   3.9870056e-02   1.1660926e-02   2.2389582e-02   2.7068494e-03   1.1559235e+02   1.1497071e+00
   4.0070592e-02   1.1668765e-02   2.0836752e-02   2.8534618e-03   1.1504294e+02   1.1469383e+00
   4.0754920e-02   1.1675663e-02   1.9331826e-02   3.0966210e-03   1.1425275e+02   1.1648482e+00
   4.1795338e-02   1.1669413e-02   1.7894028e-02   3.4522444e-03   1.1364437e+02   1.1915514e+00
   4.3024322e-02   1.1638800e-02   1.6533423e-02   3.9380768e-03   1.1284751e+02   1.1830223e+00
   4.4238664e-02   1.1569499e-02   1.5252873e-02   4.5713418e-03   1.1206495e+02   1.1675351e+00
   4.5210404e-02   1.1445215e-02   1.4058659e-02   5.3657738e-03   1.1138202e+02   1.1587537e+00
   4.5681026e-02   1.1247787e-02   1.2959529e-02   6.3305118e-03   1.1051732e+02   1.1519585e+00
   4.5462262e-02   1.0963377e-02   1.1964926e-02   7.4711846e-03   1.0963292e+02   1.1510361e+00
   4.4571768e-02   1.0605651e-02   1.1081089e-02   8.7917002e-03   1.0872743e+02   1.1628287e+00
   4.3139664e-02   1.0208133e-02   1.0304355e-02   1.0291855e-02   1.0764514e+02   1.1551986e+00
   4.1296008e-02   9.8005620e-03   9.6338478e-03   1.1965936e-02   1.0663856e+02   1.1288833e+00
   3.9182260e-02   9.4083034e-03   9.0742000e-03   1.3804876e-02   1.0574034e+02   1.1655131e+00
   3.6936314e-02   9.0519406e-03   8.6278266e-03   1.5792337e-02   1.0475753e+02   1.1768043e+00
   3.4679578e-02   8.7434538e-03   8.3001602e-03   1.7898886e-02   1.0373621e+02   1.1406407e+00
   3.2517464e-02   8.4866294e-03   8.0963108e-03   2.0079414e-02   1.0267366e+02   1.1594526e+00
   3.0525940e-02   8.2768452e-03   8.0148710e-03   2.2271750e-02   1.0142639e+02   1.1533022e+00
   2.8746466e-02   8.1050248e-03   8.0472664e-03   2.4410008e-02   9.9863450e+01   1.1409189e+00
   2.7191118e-02   7.9638464e-03   8.1785368e-03   2.6450362e-02   9.8363757e+01   1.1706405e+00
   2.5849988e-02   7.8468754e-03   8.3875850e-03   2.8381424e-02   9.6717435e+01   1.1422286e+00
   2.4701010e-02   7.7497742e-03   8.6490380e-03   3.0209856e-02   9.4819414e+01   1.1374773e+00
   2.3726652e-02   7.6745052e-03   8.9442866e-03   3.1930584e-02   9.2987947e+01   1.1642074e+00
   2.2912826e-02   7.6246722e-03   9.2606556e-03   3.3516158e-02   9.0842551e+01   1.1410972e+00
   2.2235718e-02   7.6028568e-03   9.5850736e-03   3.4937102e-02   8.8981997e+01   1.1711104e+00
   2.1666912e-02   7.6118022e-03   9.9103772e-03   3.6156240e-02   8.7175791e+01   1.1671022e+00
   2.1196084e-02   7.6510814e-03   1.0234238e-02   3.7111428e-02   8.4872903e+01   1.1207440e+00
   2.0835912e-02   7.7173530e-03   1.0549797e-02   3.7735494e-02   8.2714045e+01   1.1675836e+00
   2.0599618e-02   7.8070044e-03   1.0844008e-02   3.7983006e-02   8.0438887e+01   1.1721600e+00
   2.0484654e-02   7.9145518e-03   1.1101150e-02   3.7856688e-02   7.7859862e+01   1.1357385e+00
   2.0471314e-02   8.0311592e-03   1.1305124e-02   3.7410184e-02   7.4565597e+01   1.1540842e+00
   2.0524476e-02   8.1452472e-03   1.1439296e-02   3.6721614e-02   7.1069515e+01   1.1660678e+00
   2.0594098e-02   8.2444132e-03   1.1479179e-02   3.5880310e-02   6.8845985e+01   1.1734547e+00
   2.0622336e-02   8.3170668e-03   1.1399744e-02   3.4964538e-02   6.6305216e+01   1.1704455e+00
   2.0547738e-02   8.3486634e-03   1.1195180e-02   3.4017938e-02   6.2634028e+01   1.1502632e+00
   2.0319602e-02   8.3235842e-03   1.0870577e-02   3.3057718e-02   5.9908012e+01   1.1635256e+00
   1.9907251e-02   8.2383308e-03   1.0431968e-02   3.2087450e-02   5.6782268e+01   1.1683090e+00
   1.9296132e-02   8.1045916e-03   9.8952302e-03   3.1095110e-02   5.2848444e+01   1.1484205e+00
   1.8513260e-02   7.9428832e-03   9.2832034e-03   3.0044614e-02   4.9408787e+01   1.1585615e+00
   1.7616675e-02   7.7752968e-03   8.6174454e-03   2.8872994e-02   4.5632916e+01   1.1533822e+00
   1.6657386e-02   7.6199118e-03   7.9220132e-03   2.7519488e-02   4.2755965e+01   1.1540967e+00
   1.5679962e-02   7.4934642e-03   7.2250820e-03   2.5964456e-02   4.0510317e+01   1.1751386e+00
   1.4722803e-02   7.4105284e-03   6.5507490e-03   2.4232716e-02   3.8747435e+01   1.1553933e+00
   1.3816207e-02   7.3853564e-03   5.9156256e-03   2.2378000e-02   3.7106453e+01   1.1399727e+00
   1.2987080e-02   7.4384660e-03   5.3305900e-03   2.0456984e-02   3.4775414e+01   1.1636370e+00
   1.2257922e-02   7.5943736e-03   4.8019860e-03   1.8514031e-02   3.3553983e+01   1.1750090e+00
   1.1643591e-02   7.8793008e-03   4.3324522e-03   1.6592559e-02   3.1565397e+01   1.1582248e+00
   1.1151707e-02   8.3181666e-03   3.9200356e-03   1.4733440e-02   2.8824446e+01   1.1763020e+00
   1.0784465e-02   8.9291996e-03   3.5598076e-03   1.2965713e-02   2.6956742e+01   1.1676649e+00
   1.0539575e-02   9.7290964e-03   3.2458698e-03   1.1311254e-02   2.5099658e+01   1.1407468e+00
   1.0411693e-02   1.0743116e-02   2.9715832e-03   9.7886872e-03   2.2757403e+01   1.1461940e+00
   1.0390555e-02   1.1997503e-02   2.7304032e-03   8.4100044e-03   2.0634677e+01   1.1419372e+00
   1.0462016e-02   1.3510672e-02   2.5178386e-03   7.1797656e-03   1.9462606e+01   1.1704380e+00
   1.0608403e-02   1.5306763e-02   2.3332234e-03   6.0981886e-03   1.6244938e+01   1.1472927e+00
   1.0812336e-02   1.7416108e-02   2.1771800e-03   5.1618614e-03   1.2901889e+01   1.1363076e+00
   1.1066306e-02   1.9862135e-02   2.0490478e-03   4.3642184e-03   1.1602044e+01   1.1801350e+00
   1.1366366e-02   2.2660642e-02   1.9475349e-03   3.6961910e-03   8.9458335e+00   1.1330003e+00
   1.1703699e-02   2.5811372e-02   1.8711039e-03   3.1473402e-03   6.6572656e+00   1.1296548e+00
   1.2070940e-02   2.9293680e-02   1.8179962e-03   2.7068170e-03   6.0186954e+00   1.1630253e+00
   1.2467150e-02   3.3066298e-02   1.7873395e-03   2.3629328e-03   5.2009675e+00   1.1634907e+00
   1.2891144e-02   3.7064058e-02   1.7799538e-03   2.1051348e-03   4.3240001e+00   1.1791446e+00
   1.3335256e-02   4.1212686e-02   1.7963338e-03   1.9251199e-03   3.5842486e+00   1.1578488e+00
   1.3787462e-02   4.5431434e-02   1.8346446e-03   1.8157125e-03   2.9020133e+00   1.1439411e+00
   1.4230116e-02   4.9625502e-02   1.8911879e-03   1.7705953e-03   2.1397618e+00   1.1507560e+00
   1.4641896e-02   5.3674260e-02   1.9613606e-03   1.7831590e-03   1.4699940e+00   1.1572684e+00
   1.5007415e-02   5.7420468e-02   2.0402590e-03   1.8461395e-03   1.1807581e+00   1.1507505e+00
   1.5316192e-02   6.0714870e-02   2.1221978e-03   1.9516652e-03   1.1318703e+00   1.1382022e+00
   1.5551049e-02   6.3459824e-02   2.1993898e-03   2.0906864e-03   1.1517068e+00   1.1537824e+00
   1.5692963e-02   6.5602012e-02   2.2640920e-03   2.2547234e-03   1.1507897e+00   1.1425532e+00
   1.5738560e-02   6.7107844e-02   2.3119474e-03   2.4364454e-03   1.1529182e+00   1.1147177e+00
   1.5695210e-02   6.7950020e-02   2.3401768e-03   2.6282480e-03   1.1675081e+00   1.1420938e+00
   1.5569049e-02   6.8128594e-02   2.3459440e-03   2.8213518e-03   1.1588071e+00   1.1538972e+00
   1.5366497e-02   6.7664866e-02   2.3283824e-03   3.0075088e-03   1.1446864e+00   1.1525966e+00
   1.5093999e-02   6.6569494e-02   2.2890882e-03   3.1822368e-03   1.1781889e+00   1.1707962e+00
   1.4753033e-02   6.4837524e-02   2.2302542e-03   3.3456246e-03   1.1950861e+00   1.1497765e+00
   1.4339765e-02   6.2469952e-02   2.1538388e-03   3.5035576e-03   1.1793077e+00   1.1732016e+00
   1.3852218e-02   5.9538878e-02   2.0626314e-03   3.6659788e-03   1.1922342e+00   1.1340952e+00
   1.3294537e-02   5.6190882e-02   1.9607981e-03   3.8417220e-03   1.1733194e+00   1.1457784e+00
   1.2678561e-02   5.2572458e-02   1.8538923e-03   4.0375650e-03   1.1542366e+00   1.1620003e+00
   1.2023397e-02   4.8805444e-02   1.7483130e-03   4.2594434e-03   1.1652681e+00   1.1090134e+00
   1.1349821e-02   4.4980208e-02   1.6495323e-03   4.5117496e-03   1.1736002e+00   1.1996811e+00
   1.0681786e-02   4.1148722e-02   1.5620266e-03   4.7959216e-03   1.1667134e+00   1.1076836e+00
   1.0045351e-02   3.7353662e-02   1.4901286e-03   5.1100346e-03   1.1487842e+00   1.1741855e+00
   9.4623278e-03   3.3654910e-02   1.4377982e-03   5.4483452e-03   1.1681745e+00   1.1487758e+00
   8.9493578e-03   3.0119662e-02   1.4088750e-03   5.8025718e-03   1.1862882e+00   1.1148803e+00
   8.5168866e-03   2.6794538e-02   1.4081633e-03   6.1644194e-03   1.1749649e+00   1.2228907e+00
   8.1725502e-03   2.3700552e-02   1.4408793e-03   6.5246354e-03   1.1531663e+00   9.9358851e-01
   7.9251144e-03   2.0844134e-02   1.5106566e-03   6.8710800e-03   1.1502364e+00   1.2399153e+00
   7.7865320e-03   1.8224423e-02   1.6201232e-03   7.1888386e-03   1.1696972e+00   8.7124211e-01
   7.7726944e-03   1.5837036e-02   1.7712081e-03   7.4618234e-03   1.1505087e+00   1.1249502e+00
   7.8994954e-03   1.3673421e-02   1.9644682e-03   7.6731434e-03   1.1387608e+00   8.7400514e-01
   8.1835068e-03   1.1728031e-02   2.2000074e-03   7.8032606e-03   1.1508148e+00   1.2271267e+00
   8.6413574e-03   1.0001252e-02   2.4772594e-03   7.8316118e-03   1.1563410e+00   1.0936001e+01
   9.2871770e-03   8.4894554e-03   2.7953996e-03   7.7467630e-03   1.1741403e+00   2.5288376e+01
   1.0132362e-02   7.1839740e-03   3.1549978e-03   7.5542994e-03   1.1534996e+00   4.0316031e+01
   1.1184033e-02   6.0720448e-03   3.5579952e-03   7.2712508e-03   1.1709799e+00   5.6778940e+01
   1.2445346e-02   5.1368006e-03   4.0050122e-03   6.9205116e-03   1.1898215e+00   6.9100845e+01
   1.3915150e-02   4.3615752e-03   4.4932454e-03   6.5263878e-03   1.1322653e+00   7.9163912e+01
   1.5586616e-02   3.7292504e-03   5.0169946e-03   6.1083530e-03   1.1688877e+00   8.8371077e+01
   1.7444364e-02   3.2232936e-03   5.5688800e-03   5.6815798e-03   1.1720515e+00   9.5842915e+01
   1.9465900e-02   2.8294508e-03   6.1417334e-03   5.2567628e-03   1.1274825e+00   1.0288271e+02
   2.1620000e-02   2.5333548e-03   6.7253446e-03   4.8415902e-03   1.1705385e+00   1.0822153e+02
   2.3866444e-02   2.3204772e-03   7.3054788e-03   4.4430214e-03   1.1555360e+00   1.1182071e+02
   2.6156006e-02   2.1776844e-03   7.8719154e-03   4.0653954e-03   1.1372059e+00   1.1428706e+02
   2.8422694e-02   2.0943186e-03   8.4215124e-03   3.7121062e-03   1.1446593e+00   1.1556216e+02
   3.0617632e-02   2.0606790e-03   8.9588712e-03   3.3871736e-03   1.1446627e+00   1.1587213e+02
   3.2721510e-02   2.0655422e-03   9.4948096e-03   3.0949958e-03   1.1755286e+00   1.1557711e+02
   3.4706156e-02   2.0954308e-03   1.0038889e-02   2.8395226e-03   1.1606329e+00   1.1508954e+02
   3.6544500e-02   2.1368524e-03   1.0596708e-02   2.6237584e-03   1.1424762e+00   1.1414032e+02
   3.8227374e-02   2.1807326e-03   1.1168183e-02   2.4501442e-03   1.1750957e+00   1.1313063e+02
   3.9748178e-02   2.2208406e-03   1.1743728e-02   2.3195302e-03   1.1843118e+00   1.1236469e+02
   4.1075028e-02   2.2516404e-03   1.2304213e-02   2.2318636e-03   1.1770242e+00   1.1136949e+02
   4.2139960e-02   2.2723058e-03   1.2820630e-02   2.1866854e-03   1.1825013e+00   1.1024044e+02
   4.2892922e-02   2.2859398e-03   1.3259002e-02   2.1831196e-03   1.1823166e+00   1.0921231e+02
   4.3341856e-02   2.2939752e-03   1.3587686e-02   2.2199930e-03   1.1667234e+00   1.0811396e+02
   4.3521696e-02   2.2966116e-03   1.3770780e-02   2.2949236e-03   1.1682538e+00   1.0684492e+02
   4.3461768e-02   2.2958270e-03   1.3772873e-02   2.4055012e-03   1.1790037e+00   1.0564490e+02
   4.3197762e-02   2.2938740e-03   1.3576402e-02   2.5494512e-03   1.1556053e+00   1.0442906e+02
   4.2794686e-02   2.2927900e-03   1.3191274e-02   2.7246940e-03   1.1670657e+00   1.0311264e+02
   4.2333526e-02   2.2955522e-03   1.2658446e-02   2.9295416e-03   1.1852651e+00   1.0172868e+02
   4.1891378e-02   2.3050020e-03   1.2026653e-02   3.1616834e-03   1.1616291e+00   1.0009548e+02
   4.1531016e-02   2.3234526e-03   1.1334836e-02   3.4214892e-03   1.1673123e+00   9.8339315e+01
   4.1293930e-02   2.3518728e-03   1.0620011e-02   3.7126380e-03   1.1795062e+00   9.6693906e+01
   4.1200852e-02   2.3891268e-03   9.9160406e-03   4.0393124e-03   1.1743594e+00   9.5228610e+01
   4.1244004e-02   2.4337228e-03   9.2495156e-03   4.4066630e-03   1.1714601e+00   9.3749658e+01
   4.1409642e-02   2.4850528e-03   8.6370920e-03   4.8200588e-03   1.1839662e+00   9.2197794e+01
   4.1696366e-02   2.5434736e-03   8.0840218e-03   5.2831740e-03   1.1898037e+00   9.0554790e+01
   4.2088768e-02   2.6086986e-03   7.5866334e-03   5.7960420e-03   1.1638691e+00   8.8680650e+01
   4.2549574e-02   2.6788856e-03   7.1379902e-03   6.3543774e-03   1.1823622e+00   8.6481172e+01
   4.3027766e-02   2.7533932e-03   6.7320438e-03   6.9513508e-03   1.2006050e+00   8.3608569e+01
   4.3487678e-02   2.8330164e-03   6.3596524e-03   7.5783968e-03   1.1606608e+00   8.0486821e+01
   4.3929170e-02   2.9184992e-03   6.0100054e-03   8.2246386e-03   1.1642116e+00   7.7490075e+01
   4.4364278e-02   3.0119546e-03   5.6770172e-03   8.8766126e-03   1.1707678e+00   7.4053636e+01
   4.4794328e-02   3.1158814e-03   5.3584498e-03   9.5168886e-03   1.1539802e+00   7.0401933e+01
   4.5196168e-02   3.2300204e-03   5.0505730e-03   1.0125137e-02   1.1680651e+00   6.7761870e+01
   4.5528162e-02   3.3509282e-03   4.7498282e-03   1.0681692e-02   1.1768853e+00   6.5259349e+01
   4.5722920e-02   3.4721170e-03   4.4589744e-03   1.1163393e-02   1.1813235e+00   6.1533939e+01
   4.5694582e-02   3.5867814e-03   4.1839154e-03   1.1544465e-02   1.1660923e+00   5.8350603e+01
   4.5386468e-02   3.6912038e-03   3.9281486e-03   1.1800952e-02   1.1513809e+00   5.5377691e+01
   4.4796278e-02   3.7823410e-03   3.6928180e-03   1.1906884e-02   1.1754987e+00   5.1546857e+01
   4.3966346e-02   3.8566386e-03   3.4785622e-03   1.1850049e-02   1.1601692e+00   4.8152012e+01
   4.2936826e-02   3.9123614e-03   3.2853502e-03   1.1646727e-02   1.1517262e+00   4.5142275e+01
   4.1720926e-02   3.9505868e-03   3.1105086e-03   1.1327505e-02   1.1888650e+00   4.1981402e+01
   4.0321168e-02   3.9756424e-03   2.9499216e-03   1.0925996e-02   1.1779221e+00   3.9307509e+01
   3.8753800e-02   3.9939280e-03   2.8013100e-03   1.0474560e-02   1.1733720e+00   3.7469817e+01
   3.7060158e-02   4.0112776e-03   2.6639950e-03   1.0003332e-02   1.1788367e+00   3.4912842e+01
   3.5282740e-02   4.0312996e-03   2.5367356e-03   9.5397068e-03   1.1600083e+00   3.1667097e+01
   3.3458982e-02   4.0539158e-03   2.4188498e-03   9.1061256e-03   1.1712877e+00   2.8049934e+01
   3.1636076e-02   4.0756744e-03   2.3110580e-03   8.7269954e-03   1.1834862e+00   2.4030646e+01
   2.9864224e-02   4.0930274e-03   2.2137282e-03   8.4297164e-03   1.1915601e+00   2.0959676e+01
   2.8176770e-02   4.1014292e-03   2.1258438e-03   8.2403228e-03   1.1790018e+00   1.7442966e+01
   2.6593806e-02   4.0935690e-03   2.0459458e-03   8.1814984e-03   1.1626820e+00   1.3671155e+01
   2.5136792e-02   4.0626514e-03   1.9737514e-03   8.2699574e-03   1.1775760e+00   1.1466770e+01
   2.3823094e-02   4.0038982e-03   1.9094348e-03   8.5189046e-03   1.1557022e+00   9.3162740e+00
   2.2668982e-02   3.9197170e-03   1.8532615e-03   8.9386238e-03   1.1528737e+00   6.7423818e+00
   2.1690708e-02   3.8217250e-03   1.8061215e-03   9.5358088e-03   1.1728902e+00   4.9319700e+00
   2.0902514e-02   3.7220550e-03   1.7688717e-03   1.0315341e-02   1.1608026e+00   3.8641893e+00
   2.0322262e-02   3.6304176e-03   1.7418827e-03   1.1276579e-02   1.1835232e+00   3.0877065e+00
   1.9956929e-02   3.5534128e-03   1.7247779e-03   1.2408688e-02   1.1928083e+00   2.4260359e+00
   1.9797132e-02   3.4941766e-03   1.7173241e-03   1.3691945e-02   1.1783586e+00   1.9413724e+00
   1.9825887e-02   3.4554044e-03   1.7194646e-03   1.5101618e-02   1.1891354e+00   1.4571323e+00
   2.0016012e-02   3.4385340e-03   1.7309775e-03   1.6607578e-02   1.1704557e+00   1.1628797e+00
   2.0336850e-02   3.4420060e-03   1.7520339e-03   1.8169905e-02   1.1653589e+00   1.1683886e+00
   2.0760368e-02   3.4609570e-03   1.7822644e-03   1.9744216e-02   1.1923174e+00   1.1342611e+00
   2.1257170e-02   3.4892678e-03   1.8213299e-03   2.1288272e-02   1.1794223e+00   1.1513813e+00
   2.1802116e-02   3.5220548e-03   1.8706264e-03   2.2765440e-02   1.1605111e+00   1.1517172e+00
   2.2382632e-02   3.5569568e-03   1.9335850e-03   2.4165796e-02   1.1729899e+00   1.1416202e+00
   2.3007666e-02   3.5943110e-03   2.0148828e-03   2.5509494e-02   1.1677792e+00   1.1695762e+00
   2.3705062e-02   3.6379232e-03   2.1185188e-03   2.6817374e-02   1.1475694e+00   1.1467546e+00
   2.4493364e-02   3.6959218e-03   2.2471286e-03   2.8095304e-02   1.1586964e+00   1.1573182e+00
   2.5382014e-02   3.7770700e-03   2.4027254e-03   2.9337744e-02   1.1740652e+00   1.1517980e+00
   2.6392638e-02   3.8912640e-03   2.5871394e-03   3.0537252e-02   1.1843785e+00   1.1529161e+00
   2.7549588e-02   4.0484884e-03   2.8027000e-03   3.1688372e-02   1.1884809e+00   1.1786729e+00
   2.8869180e-02   4.2538372e-03   3.0519690e-03   3.2782720e-02   1.1620370e+00   1.1618363e+00
   3.0349794e-02   4.5107666e-03   3.3356760e-03   3.3808742e-02   1.1530840e+00   1.1563345e+00
   3.1973340e-02   4.8216556e-03   3.6506804e-03   3.4741910e-02   1.1797983e+00   1.1491947e+00
   3.3708556e-02   5.1853912e-03   3.9920344e-03   3.5526082e-02   1.1900828e+00   1.1447088e+00
   3.5513930e-02   5.5974090e-03   4.3570720e-03   3.6095916e-02   1.1778038e+00   1.1538726e+00
   3.7386048e-02   6.0494102e-03   4.7452704e-03   3.6409282e-02   1.1660603e+00   1.1444336e+00
   3.9367192e-02   6.5288886e-03   5.1571990e-03   3.6444242e-02   1.1782708e+00   1.1441867e+00
   4.1503338e-02   7.0187640e-03   5.5934258e-03   3.6199392e-02   1.1650374e+00   1.1419460e+00
   4.3825100e-02   7.5010416e-03   6.0542926e-03   3.5682058e-02   1.1557700e+00   1.1352369e+00
   4.6338400e-02   7.9588072e-03   6.5400890e-03   3.4895280e-02   1.1791358e+00   1.1526752e+00
   4.9029812e-02   8.3773508e-03   7.0514646e-03   3.3860276e-02   1.1486419e+00   1.1628226e+00
   5.1881806e-02   8.7476438e-03   7.5897968e-03   3.2628374e-02   1.1729136e+00   1.1510139e+00
   5.4896156e-02   9.0687654e-03   8.1511738e-03   3.1269492e-02   1.1507898e+00   1.1638789e+00
   5.8087934e-02   9.3457264e-03   8.7267496e-03   2.9850050e-02   1.1729026e+00   1.1776430e+00
   6.1452748e-02   9.5847742e-03   9.3062474e-03   2.8407836e-02   1.2078127e+00   1.1622570e+00
   6.4975724e-02   9.7948760e-03   9.8763390e-03   2.6957234e-02   1.1206377e+00   1.1593937e+00
   6.8636536e-02   9.9857626e-03   1.0420304e-02   2.5514680e-02   1.2135088e+00   1.1661492e+00
   7.2398552e-02   1.0163680e-02   1.0918475e-02   2.4089978e-02   1.1126661e+00   1.1656942e+00
   7.6220968e-02   1.0333195e-02   1.1360051e-02   2.2678914e-02   1.1745417e+00   1.1474280e+00
   8.0037468e-02   1.0496521e-02   1.1743742e-02   2.1289736e-02   1.1845461e+00   1.1455367e+00
   8.3739582e-02   1.0650810e-02   1.2068455e-02   1.9932561e-02   1.0906892e+00   1.1562697e+00
   8.7213394e-02   1.0787357e-02   1.2339138e-02   1.8600820e-02   1.2633568e+00   1.1312418e+00
   9.0341742e-02   1.0893014e-02   1.2561918e-02   1.7288874e-02   1.0381540e+00   1.1240189e+00
   9.3012198e-02   1.0953458e-02   1.2738464e-02   1.5998397e-02   1.3069957e+00   1.1584381e+00
   9.5118134e-02   1.0957113e-02   1.2871608e-02   1.4732435e-02   9.9736953e-01   1.1682367e+00
   9.6521018e-02   1.0898358e-02   1.2972654e-02   1.3496212e-02   1.0756397e+00   1.1476075e+00
   9.7088398e-02   1.0777671e-02   1.3065932e-02   1.2301580e-02   1.0939966e+00   1.1493061e+00
   9.6700918e-02   1.0594913e-02   1.3175564e-02   1.1163367e-02   6.8377993e-01   1.1511918e+00
   9.5277980e-02   1.0349370e-02   1.3314372e-02   1.0091946e-02   1.4503758e+00   1.1628979e+00
   9.2879986e-02   1.0050755e-02   1.3486096e-02   9.0918502e-03   3.5940843e-02   1.1597313e+00
   8.9655666e-02   9.7114946e-03   1.3694423e-02   8.1663796e-03   1.2013686e+01   1.1192212e+00
   8.5782778e-02   9.3416486e-03   1.3948208e-02   7.3228802e-03   3.7944321e+01   1.1447640e+00
   8.1473834e-02   8.9602398e-03   1.4250712e-02   6.5689644e-03   5.4710544e+01   1.1478806e+00
   7.6918226e-02   8.5882280e-03   1.4596818e-02   5.9095840e-03   6.7340049e+01   1.1251716e+00
   7.2237994e-02   8.2419894e-03   1.4981499e-02   5.3450786e-03   7.9528634e+01   1.1528556e+00
   6.7487962e-02   7.9347132e-03   1.5400337e-02   4.8690026e-03   8.8619039e+01   1.1264154e+00
   6.2731290e-02   7.6733134e-03   1.5844674e-02   4.4729554e-03   9.7885121e+01   1.1271729e+00
   5.8070472e-02   7.4627786e-03   1.6297914e-02   4.1469534e-03   1.0460068e+02   1.1442127e+00
   5.3602208e-02   7.3069442e-03   1.6742270e-02   3.8785156e-03   1.0971980e+02   1.1233865e+00
   4.9417120e-02   7.2032712e-03   1.7166787e-02   3.6573544e-03   1.1329100e+02   1.1542197e+00
   4.5578624e-02   7.1446012e-03   1.7560640e-02   3.4756194e-03   1.1509376e+02   1.1360153e+00
   4.2116388e-02   7.1240488e-03   1.7909735e-02   3.3251794e-03   1.1626216e+02   1.1165545e+00
   3.9048718e-02   7.1373654e-03   1.8188504e-02   3.1969924e-03   1.1661643e+02   1.1524978e+00
   3.6373164e-02   7.1787994e-03   1.8364006e-02   3.0818404e-03   1.1690047e+02   1.1366845e+00
   3.4055874e-02   7.2407344e-03   1.8424409e-02   2.9739302e-03   1.1678203e+02   1.1458524e+00
   3.2030140e-02   7.3220882e-03   1.8372006e-02   2.8726120e-03   1.1648086e+02   1.1688926e+00
   3.0201536e-02   7.4209204e-03   1.8222342e-02   2.7788886e-03   1.1610446e+02   1.1579587e+00
   2.8464664e-02   7.5269198e-03   1.8012943e-02   2.6938712e-03   1.1548375e+02   1.1559856e+00
   2.6754046e-02   7.6366670e-03   1.7775630e-02   2.6211074e-03   1.1493276e+02   1.1389294e+00
   2.5063848e-02   7.7559266e-03   1.7523352e-02   2.5660726e-03   1.1436730e+02   1.1529816e+00
   2.3405292e-02   7.8867102e-03   1.7256433e-02   2.5338986e-03   1.1389400e+02   1.1597102e+00
   2.1789896e-02   8.0255530e-03   1.6975243e-02   2.5302802e-03   1.1343103e+02   1.1287164e+00
   2.0230840e-02   8.1623674e-03   1.6682403e-02   2.5613564e-03   1.1288111e+02   1.1496434e+00
   1.8740836e-02   8.2847762e-03   1.6371892e-02   2.6318644e-03   1.1236420e+02   1.1581266e+00
   1.7330186e-02   8.3891798e-03   1.6022613e-02   2.7440798e-03   1.1193334e+02   1.1463543e+00
   1.6008174e-02   8.4753086e-03   1.5601050e-02   2.9003672e-03   1.1145853e+02   1.1871873e+00
   1.4790872e-02   8.5376538e-03   1.5087783e-02   3.1081020e-03   1.1092062e+02   1.1720172e+00
   1.3690473e-02   8.5714374e-03   1.4485024e-02   3.3793362e-03   1.1035237e+02   1.1320379e+00
   1.2713691e-02   8.5814010e-03   1.3805412e-02   3.7308348e-03   1.0969823e+02   1.1674546e+00
   1.1867766e-02   8.5837980e-03   1.3070599e-02   4.1833164e-03   1.0895912e+02   1.1544896e+00
   1.1154741e-02   8.6016716e-03   1.2297605e-02   4.7557410e-03   1.0809599e+02   1.1398749e+00
   1.0570620e-02   8.6556150e-03   1.1497673e-02   5.4647160e-03   1.0734961e+02   1.1608123e+00
   1.0103420e-02   8.7576460e-03   1.0686899e-02   6.3253272e-03   1.0660109e+02   1.1432133e+00
   9.7321180e-03   8.9121160e-03   9.8820966e-03   7.3484484e-03   1.0574566e+02   1.1721813e+00
   9.4328500e-03   9.1231720e-03   9.0999462e-03   8.5427054e-03   1.0513292e+02   1.1802426e+00
   9.1920868e-03   9.4024666e-03   8.3615758e-03   9.9178650e-03   1.0461386e+02   1.1701807e+00
   9.0084052e-03   9.7614740e-03   7.6889944e-03   1.1480850e-02   1.0397522e+02   1.1832603e+00
   8.8804976e-03   1.0206649e-02   7.0989622e-03   1.3229569e-02   1.0325686e+02   1.1510758e+00
   8.8055300e-03   1.0747186e-02   6.6025036e-03   1.5151943e-02   1.0239597e+02   1.1682855e+00
   8.7808854e-03   1.1392319e-02   6.2078922e-03   1.7224783e-02   1.0146963e+02   1.1581786e+00
   8.8029052e-03   1.2147524e-02   5.9229612e-03   1.9409499e-02   1.0077980e+02   1.1487350e+00
   8.8675844e-03   1.3014106e-02   5.7538742e-03   2.1650406e-02   1.0002369e+02   1.1839913e+00
   8.9709876e-03   1.3989949e-02   5.7021912e-03   2.3876270e-02   9.9081118e+01   1.1588430e+00
   9.1096300e-03   1.5070319e-02   5.7663092e-03   2.6021902e-02   9.8241450e+01   1.1590065e+00
   9.2825964e-03   1.6244718e-02   5.9454986e-03   2.8058232e-02   9.7087775e+01   1.1479612e+00
   9.4922528e-03   1.7501718e-02   6.2402274e-03   2.9985794e-02   9.5786088e+01   1.1556579e+00
   9.7391070e-03   1.8824437e-02   6.6479998e-03   3.1808616e-02   9.4584140e+01   1.1724473e+00
   1.0018753e-02   2.0179666e-02   7.1592632e-03   3.3513298e-02   9.2938593e+01   1.1595888e+00
   1.0325465e-02   2.1516502e-02   7.7592736e-03   3.5065806e-02   9.1119585e+01   1.1748965e+00
   1.0654302e-02   2.2775548e-02   8.4306366e-03   3.6415448e-02   8.9325785e+01   1.1575195e+00
   1.0999393e-02   2.3911152e-02   9.1522782e-03   3.7480928e-02   8.7162268e+01   1.1534857e+00
   1.1352873e-02   2.4889088e-02   9.8999364e-03   3.8170122e-02   8.4905402e+01   1.1657239e+00
   1.1707320e-02   2.5691598e-02   1.0644982e-02   3.8425192e-02   8.2463332e+01   1.1751306e+00
   1.2056885e-02   2.6354960e-02   1.1355742e-02   3.8247306e-02   7.9680048e+01   1.1612111e+00
   1.2391897e-02   2.6958724e-02   1.2005196e-02   3.7699934e-02   7.6847026e+01   1.1447813e+00
   1.2698047e-02   2.7582396e-02   1.2571030e-02   3.6876228e-02   7.3759193e+01   1.1679050e+00
   1.2968522e-02   2.8286184e-02   1.3027494e-02   3.5872094e-02   7.0988124e+01   1.1615368e+00
   1.3214776e-02   2.9106810e-02   1.3345861e-02   3.4772312e-02   6.8989009e+01   1.1618764e+00
   1.3460783e-02   3.0069910e-02   1.3505513e-02   3.3630262e-02   6.6983628e+01   1.1720441e+00
   1.3726887e-02   3.1197074e-02   1.3495272e-02   3.2465370e-02   6.5499164e+01   1.1521826e+00
   1.4023565e-02   3.2487170e-02   1.3307694e-02   3.1269586e-02   6.4893151e+01   1.1428795e+00
   1.4359633e-02   3.3908516e-02   1.2945790e-02   3.0021618e-02   6.3997795e+01   1.1608872e+00
   1.4747758e-02   3.5412008e-02   1.2425935e-02   2.8692926e-02   6.2544924e+01   1.1823659e+00
   1.5197722e-02   3.6948188e-02   1.1769976e-02   2.7237384e-02   6.0466542e+01   1.1570381e+00
   1.5712741e-02   3.8502048e-02   1.1008438e-02   2.5614666e-02   5.8660630e+01   1.1261430e+00
   1.6296353e-02   4.0120236e-02   1.0186315e-02   2.3820922e-02   5.7300214e+01   1.1448382e+00
   1.6950536e-02   4.1879428e-02   9.3502080e-03   2.1885116e-02   5.5989139e+01   1.1583771e+00
   1.7668565e-02   4.3831022e-02   8.5349834e-03   1.9859752e-02   5.4243206e+01   1.1549511e+00
   1.8434541e-02   4.5989442e-02   7.7651590e-03   1.7801906e-02   5.0896798e+01   1.1516903e+00
   1.9227670e-02   4.8349404e-02   7.0588166e-03   1.5759317e-02   4.8420585e+01   1.1378829e+00
   2.0032858e-02   5.0877740e-02   6.4285414e-03   1.3779348e-02   4.6692476e+01   1.1499500e+00
   2.0842050e-02   5.3511890e-02   5.8796052e-03   1.1905427e-02   4.4186638e+01   1.1672582e+00
   2.1645222e-02   5.6193452e-02   5.4118516e-03   1.0167725e-02   4.2080682e+01   1.1612905e+00
   2.2422716e-02   5.8863918e-02   5.0237482e-03   8.5868534e-03   3.9797385e+01   1.1514101e+00
   2.3148698e-02   6.1439636e-02   4.7115416e-03   7.1759742e-03   3.7228104e+01   1.1412877e+00
   2.3807296e-02   6.3810168e-02   4.4703788e-03   5.9402208e-03   3.3866479e+01   1.1594677e+00
   2.4389644e-02   6.5844284e-02   4.2949610e-03   4.8776878e-03   3.0240850e+01   1.1602913e+00
   2.4876138e-02   6.7439126e-02   4.1755982e-03   3.9814728e-03   2.6498994e+01   1.1379565e+00
   2.5236134e-02   6.8565984e-02   4.0977826e-03   3.2422096e-03   2.1929200e+01   1.1443062e+00
   2.5451672e-02   6.9233994e-02   4.0455640e-03   2.6481904e-03   1.7348466e+01   1.1481511e+00
   2.5531840e-02   6.9460488e-02   4.0003088e-03   2.1860378e-03   1.2928038e+01   1.1490368e+00
   2.5500132e-02   6.9296572e-02   3.9434118e-03   1.8413316e-03   9.3596824e+00   1.1443957e+00
   2.5386100e-02   6.8824190e-02   3.8653630e-03   1.5980612e-03   6.4679507e+00   1.1460343e+00
   2.5214650e-02   6.8129628e-02   3.7648982e-03   1.4401595e-03   4.9011418e+00   1.1630560e+00
   2.5004172e-02   6.7279370e-02   3.6465222e-03   1.3523700e-03   4.4674006e+00   1.1365519e+00
   2.4770348e-02   6.6291734e-02   3.5198298e-03   1.3203724e-03   3.7272520e+00   1.1336209e+00
   2.4515542e-02   6.5131692e-02   3.3938380e-03   1.3318799e-03   3.4476932e+00   1.1598640e+00
   2.4237670e-02   6.3719844e-02   3.2756008e-03   1.3767330e-03   3.2539975e+00   1.1502060e+00
   2.3932722e-02   6.1945628e-02   3.1711266e-03   1.4469816e-03   3.2154323e+00   1.1667233e+00
   2.3587078e-02   5.9713664e-02   3.0841766e-03   1.5369123e-03   3.3631937e+00   1.1525893e+00
   2.3191624e-02   5.6989822e-02   3.0172100e-03   1.6427134e-03   2.9149525e+00   1.1421830e+00
   2.2746566e-02   5.3796464e-02   2.9725410e-03   1.7633294e-03   2.7642447e+00   1.1469855e+00
   2.2249864e-02   5.0213578e-02   2.9513934e-03   1.8995115e-03   2.7512848e+00   1.1410322e+00
   2.1697472e-02   4.6377850e-02   2.9545774e-03   2.0526784e-03   2.4960038e+00   1.1639974e+00
   2.1095908e-02   4.2437926e-02   2.9831894e-03   2.2252848e-03   2.2990456e+00   1.1356773e+00
   2.0461996e-02   3.8523160e-02   3.0386480e-03   2.4193186e-03   2.0622140e+00   1.1598273e+00
   1.9807384e-02   3.4731632e-02   3.1247672e-03   2.6370042e-03   1.9578204e+00   1.1397734e+00
   1.9129563e-02   3.1125464e-02   3.2451296e-03   2.8819656e-03   1.9674847e+00   1.1361016e+00
   1.8417939e-02   2.7739808e-02   3.3999982e-03   3.1565728e-03   1.9715629e+00   1.1722556e+00
   1.7667843e-02   2.4591404e-02   3.5891378e-03   3.4610468e-03   1.9774834e+00   1.1252082e+00
   1.6889324e-02   2.1678104e-02   3.8118738e-03   3.7948292e-03   2.2044073e+00   1.1752877e+00
   1.6100994e-02   1.8987535e-02   4.0662056e-03   4.1561066e-03   2.4278766e+00   1.0948693e+00
   1.5316505e-02   1.6516777e-02   4.3486448e-03   4.5414814e-03   2.5641286e+00   1.1484112e+00
   1.4540889e-02   1.4269586e-02   4.6524066e-03   4.9463254e-03   2.7968705e+00   1.1474973e+00
   1.3785025e-02   1.2246453e-02   4.9688988e-03   5.3639694e-03   2.8084980e+00   1.1354346e+00
   1.3075509e-02   1.0442381e-02   5.2902210e-03   5.7874686e-03   2.9720026e+00   1.2284766e+00
   1.2444868e-02   8.8419674e-03   5.6093576e-03   6.2116264e-03   3.1928299e+00   9.9837988e-01
   1.1926531e-02   7.4270878e-03   5.9169094e-03   6.6295450e-03   3.2933733e+00   1.1956702e+00
   1.1554317e-02   6.1899920e-03   6.2005216e-03   7.0303262e-03   3.4865737e+00   8.7406383e-01
   1.1359956e-02   5.1299490e-03   6.4510206e-03   7.4035992e-03   3.5471770e+00   1.1293595e+00
   1.1373717e-02   4.2441128e-03   6.6616030e-03   7.7408528e-03   3.5448533e+00   9.0716365e-01
   1.1620100e-02   3.5269142e-03   6.8230118e-03   8.0295382e-03   3.3251962e+00   1.0574262e+00
   1.2117280e-02   2.9701990e-03   6.9243558e-03   8.2501296e-03   3.2662100e+00   1.0353908e+01
   1.2882383e-02   2.5608244e-03   6.9579970e-03   8.3791974e-03   3.2365161e+00   2.4314481e+01
   1.3931525e-02   2.2815478e-03   6.9227334e-03   8.3935178e-03   2.5638713e+00   3.6929343e+01
   1.5275615e-02   2.1135888e-03   6.8201546e-03   8.2775302e-03   1.9165961e+00   5.0621351e+01
   1.6916578e-02   2.0396426e-03   6.6586622e-03   8.0350462e-03   1.6117908e+00   6.3041022e+01
   1.8849610e-02   2.0455792e-03   6.4559322e-03   7.6871318e-03   1.3365195e+00   7.3366867e+01
   2.1063298e-02   2.1181156e-03   6.2293712e-03   7.2589228e-03   1.1374817e+00   8.3062540e+01
   2.3534048e-02   2.2432000e-03   5.9933404e-03   6.7739896e-03   1.1146083e+00   9.2793151e+01
   2.6222874e-02   2.4073142e-03   5.7578530e-03   6.2527562e-03   1.1672399e+00   1.0105543e+02
   2.9071490e-02   2.5975548e-03   5.5279264e-03   5.7138838e-03   1.1565947e+00   1.0641622e+02
   3.2006644e-02   2.8013388e-03   5.3071398e-03   5.1756178e-03   1.1460917e+00   1.0995573e+02
   3.4942394e-02   3.0068792e-03   5.0964634e-03   4.6537980e-03   1.1540242e+00   1.1206794e+02
   3.7776600e-02   3.2030740e-03   4.8914018e-03   4.1611742e-03   1.1458279e+00   1.1288778e+02
   4.0398082e-02   3.3791426e-03   4.6829078e-03   3.7069282e-03   1.1489731e+00   1.1314457e+02
   4.2692906e-02   3.5234498e-03   4.4652812e-03   3.2966602e-03   1.1334292e+00   1.1315614e+02
   4.4568742e-02   3.6253410e-03   4.2403112e-03   2.9331198e-03   1.1583320e+00   1.1281254e+02
   4.5992598e-02   3.6791404e-03   4.0129462e-03   2.6166334e-03   1.1825205e+00   1.1242279e+02
   4.6990850e-02   3.6866346e-03   3.7895590e-03   2.3453416e-03   1.1684238e+00   1.1207382e+02
   4.7606196e-02   3.6572156e-03   3.5764122e-03   2.1158640e-03   1.1863392e+00   1.1154460e+02
   4.7862598e-02   3.6010604e-03   3.3778414e-03   1.9244502e-03   1.1726509e+00   1.1096233e+02
   4.7755842e-02   3.5261368e-03   3.1971586e-03   1.7676929e-03   1.1668239e+00   1.1011064e+02
   4.7273914e-02   3.4420566e-03   3.0365504e-03   1.6424455e-03   1.1841725e+00   1.0879598e+02
   4.6438292e-02   3.3590644e-03   2.8958678e-03   1.5460851e-03   1.1839878e+00   1.0754864e+02
   4.5302134e-02   3.2854820e-03   2.7738308e-03   1.4792340e-03   1.1812512e+00   1.0637737e+02
   4.3949454e-02   3.2265258e-03   2.6704416e-03   1.4451557e-03   1.1616270e+00   1.0503896e+02
   4.2487554e-02   3.1836628e-03   2.5863126e-03   1.4464008e-03   1.1763824e+00   1.0361327e+02
   4.1001152e-02   3.1547850e-03   2.5203806e-03   1.4850460e-03   1.1976028e+00   1.0200679e+02
   3.9542614e-02   3.1374826e-03   2.4693448e-03   1.5629327e-03   1.1773504e+00   1.0053805e+02
   3.8143774e-02   3.1304102e-03   2.4309750e-03   1.6821116e-03   1.1743703e+00   9.8936571e+01
   3.6841956e-02   3.1304246e-03   2.4066698e-03   1.8455161e-03   1.1949599e+00   9.7171318e+01
   3.5684818e-02   3.1332484e-03   2.3986714e-03   2.0562820e-03   1.1958001e+00   9.5768203e+01
   3.4697862e-02   3.1346688e-03   2.4077350e-03   2.3172552e-03   1.1815474e+00   9.4270419e+01
   3.3896274e-02   3.1315646e-03   2.4329408e-03   2.6305746e-03   1.1667472e+00   9.2732884e+01
   3.3297460e-02   3.1218702e-03   2.4714742e-03   2.9978248e-03   1.1668246e+00   9.1553922e+01
   3.2898008e-02   3.1046224e-03   2.5190272e-03   3.4190512e-03   1.1773946e+00   9.0399328e+01
   3.2668228e-02   3.0824878e-03   2.5694322e-03   3.8919138e-03   1.1857222e+00   8.8904641e+01
   3.2551094e-02   3.0601428e-03   2.6152638e-03   4.4124466e-03   1.1743133e+00   8.7011086e+01
   3.2473566e-02   3.0408798e-03   2.6488880e-03   4.9750286e-03   1.1596405e+00   8.4705827e+01
   3.2380836e-02   3.0259612e-03   2.6638890e-03   5.5724080e-03   1.1910043e+00   8.2328750e+01
   3.2230112e-02   3.0165026e-03   2.6589646e-03   6.1961124e-03   1.1875628e+00   7.9754324e+01
   3.1981356e-02   3.0154500e-03   2.6348236e-03   6.8387954e-03   1.1695898e+00   7.6605464e+01
   3.1623176e-02   3.0265726e-03   2.5908262e-03   7.4954822e-03   1.1752339e+00   7.3870771e+01
   3.1167172e-02   3.0528726e-03   2.5290898e-03   8.1596620e-03   1.1563437e+00   7.1511267e+01
   3.0615850e-02   3.0969368e-03   2.4529540e-03   8.8216306e-03   1.1590373e+00   6.8886668e+01
   2.9951072e-02   3.1602040e-03   2.3656722e-03   9.4683820e-03   1.1889884e+00   6.6521001e+01
   2.9166870e-02   3.2408198e-03   2.2719882e-03   1.0079733e-02   1.2057445e+00   6.4248785e+01
   2.8294290e-02   3.3359722e-03   2.1755570e-03   1.0627238e-02   1.1797160e+00   6.1011860e+01
   2.7377078e-02   3.4446796e-03   2.0785880e-03   1.1078407e-02   1.1660181e+00   5.7205254e+01
   2.6455404e-02   3.5653416e-03   1.9828837e-03   1.1404837e-02   1.1818685e+00   5.3937289e+01
   2.5567478e-02   3.6950824e-03   1.8903811e-03   1.1599144e-02   1.1786211e+00   5.0646441e+01
   2.4749474e-02   3.8307868e-03   1.8033038e-03   1.1676628e-02   1.1779524e+00   4.7164123e+01
   2.4027894e-02   3.9677534e-03   1.7222045e-03   1.1653980e-02   1.1766464e+00   4.4361182e+01
   2.3417716e-02   4.0998792e-03   1.6460458e-03   1.1547682e-02   1.1720819e+00   4.2469119e+01
   2.2929538e-02   4.2200168e-03   1.5743440e-03   1.1377372e-02   1.1728363e+00   4.0756778e+01
   2.2564110e-02   4.3208728e-03   1.5078688e-03   1.1157068e-02   1.1470462e+00   3.8766292e+01
   2.2316620e-02   4.3972018e-03   1.4484824e-03   1.0898006e-02   1.1556973e+00   3.6471297e+01
   2.2184538e-02   4.4440792e-03   1.3983056e-03   1.0609414e-02   1.1947836e+00   3.4154662e+01
   2.2161626e-02   4.4538768e-03   1.3582140e-03   1.0304080e-02   1.1782585e+00   3.2046868e+01
   2.2234428e-02   4.4169362e-03   1.3271924e-03   1.0006548e-02   1.1612628e+00   2.9862085e+01
   2.2386062e-02   4.3285312e-03   1.3026294e-03   9.7422214e-03   1.1684160e+00   2.7500243e+01
   2.2605624e-02   4.1960680e-03   1.2813445e-03   9.5346642e-03   1.1859797e+00   2.4919543e+01
   2.2889450e-02   4.0343448e-03   1.2599165e-03   9.4124782e-03   1.1865635e+00   2.2631782e+01
   2.3227640e-02   3.8565208e-03   1.2345405e-03   9.4047478e-03   1.1709505e+00   2.1106967e+01
   2.3594684e-02   3.6718600e-03   1.2021024e-03   9.5351352e-03   1.1827219e+00   2.0194921e+01
   2.3961588e-02   3.4862130e-03   1.1613553e-03   9.8222626e-03   1.1687459e+00   1.9806712e+01
   2.4299712e-02   3.3031092e-03   1.1136254e-03   1.0280458e-02   1.1587815e+00   1.9345935e+01
   2.4580424e-02   3.1251422e-03   1.0613600e-03   1.0916430e-02   1.1767363e+00   1.8446112e+01
   2.4785424e-02   2.9532456e-03   1.0060518e-03   1.1726764e-02   1.1736773e+00   1.7866693e+01
   2.4901294e-02   2.7871294e-03   9.4829750e-04   1.2696682e-02   1.1627475e+00   1.7540558e+01
   2.4925520e-02   2.6290326e-03   8.8836344e-04   1.3801041e-02   1.1577929e+00   1.6838356e+01
   2.4859868e-02   2.4847882e-03   8.2782064e-04   1.5008669e-02   1.1816229e+00   1.6438926e+01
   2.4704006e-02   2.3612980e-03   7.7029504e-04   1.6282867e-02   1.1856118e+00   1.6355290e+01
   2.4478178e-02   2.2652612e-03   7.1957264e-04   1.7577685e-02   1.1646952e+00   1.5982625e+01
   2.4199464e-02   2.2027012e-03   6.7873056e-04   1.8834099e-02   1.1595312e+00   1.5737897e+01
   2.3874038e-02   2.1775976e-03   6.5063386e-04   1.9991342e-02   1.1557977e+00   1.5337909e+01
   2.3525042e-02   2.1912064e-03   6.3922492e-04   2.1010930e-02   1.1679092e+00   1.4825158e+01
   2.3179698e-02   2.2431802e-03   6.5042080e-04   2.1893506e-02   1.1721542e+00   1.4096658e+01
   2.2867366e-02   2.3324730e-03   6.9072448e-04   2.2675410e-02   1.1626791e+00   1.2459057e+01
   2.2624118e-02   2.4584292e-03   7.6680864e-04   2.3401548e-02   1.1674004e+00   1.0864265e+01
   2.2478628e-02   2.6212806e-03   8.8590248e-04   2.4110240e-02   1.1715367e+00   9.6297481e+00
   2.2448024e-02   2.8205630e-03   1.0544963e-03   2.4834790e-02   1.1666861e+00   8.3788935e+00
   2.2541314e-02   3.0561040e-03   1.2785012e-03   2.5597726e-02   1.1577675e+00   7.1241002e+00
   2.2767730e-02   3.3274704e-03   1.5640530e-03   2.6405164e-02   1.1657250e+00   5.9364186e+00
   2.3135710e-02   3.6307840e-03   1.9167731e-03   2.7245420e-02   1.1963439e+00   4.6749264e+00
   2.3651934e-02   3.9588086e-03   2.3422740e-03   2.8094248e-02   1.1785972e+00   3.4999154e+00
   2.4324534e-02   4.3018478e-03   2.8475670e-03   2.8921682e-02   1.1463308e+00   3.1766948e+00
   2.5158722e-02   4.6518504e-03   3.4404952e-03   2.9695424e-02   1.1585203e+00   2.8406534e+00
   2.6154992e-02   5.0050932e-03   4.1279598e-03   3.0380550e-02   1.1291382e+00   1.9990800e+00
   2.7307646e-02   5.3603948e-03   4.9156466e-03   3.0948918e-02   1.1352245e+00   1.4698212e+00
   2.8608722e-02   5.7187536e-03   5.8071552e-03   3.1411208e-02   1.1965145e+00   1.2008908e+00
   3.0045828e-02   6.0796022e-03   6.8022378e-03   3.1819956e-02   1.1658552e+00   1.1465019e+00
   3.1597330e-02   6.4364138e-03   7.8977364e-03   3.2229264e-02   1.1816072e+00   1.1777517e+00
   3.3245624e-02   6.7786098e-03   9.0886558e-03   3.2668140e-02   1.2013258e+00   1.1541697e+00
   3.4971228e-02   7.0976510e-03   1.0366994e-02   3.3133946e-02   1.1604092e+00   1.1729398e+00
   3.6742726e-02   7.3918126e-03   1.1719908e-02   3.3599114e-02   1.1765628e+00   1.1252448e+00
   3.8542594e-02   7.6679672e-03   1.3128175e-02   3.4019000e-02   1.1474949e+00   1.1437627e+00
   4.0380024e-02   7.9407208e-03   1.4566417e-02   3.4331626e-02   1.1876904e+00   1.1716270e+00
   4.2280274e-02   8.2289980e-03   1.6003207e-02   3.4463158e-02   1.1586446e+00   1.1514182e+00
   4.4276528e-02   8.5512134e-03   1.7401792e-02   3.4332336e-02   1.1504357e+00   1.1627523e+00
   4.6386564e-02   8.9212226e-03   1.8727278e-02   3.3891614e-02   1.1946318e+00   1.1407648e+00
   4.8596724e-02   9.3489192e-03   1.9946372e-02   3.3157952e-02   1.0837977e+00   1.1535737e+00
   5.0867772e-02   9.8400572e-03   2.1019780e-02   3.2156886e-02   1.2311423e+00   1.1525857e+00
   5.3135720e-02   1.0398229e-02   2.1911270e-02   3.0908278e-02   1.1337149e+00   1.1326260e+00
   5.5341024e-02   1.1028743e-02   2.2590276e-02   2.9461040e-02   1.1542875e+00   1.1417024e+00
   5.7459732e-02   1.1730930e-02   2.3021494e-02   2.7864842e-02   1.2503636e+00   1.1380811e+00
   5.9473074e-02   1.2493688e-02   2.3183246e-02   2.6156458e-02   1.0931563e+00   1.1518042e+00
   6.1350562e-02   1.3303210e-02   2.3077708e-02   2.4380582e-02   1.2936033e+00   1.1444055e+00
   6.3074462e-02   1.4149028e-02   2.2716918e-02   2.2578872e-02   9.4768931e-01   1.1526387e+00
   6.4632332e-02   1.5025164e-02   2.2139834e-02   2.0778508e-02   1.1892495e+00   1.1679191e+00
   6.5994148e-02   1.5927530e-02   2.1416110e-02   1.8992758e-02   9.2186920e-01   1.1525494e+00
   6.7117398e-02   1.6850737e-02   2.0616004e-02   1.7225878e-02   9.3707294e-01   1.1607969e+00
   6.7959686e-02   1.7785095e-02   1.9796712e-02   1.5485424e-02   1.1567858e+00   1.1477286e+00
   6.8457252e-02   1.8714024e-02   1.9004866e-02   1.3783438e-02   5.9381119e-01   1.1468818e+00
   6.8514678e-02   1.9607430e-02   1.8287836e-02   1.2138056e-02   1.2999398e+01   1.1622801e+00
   6.8075184e-02   2.0422672e-02   1.7689326e-02   1.0575325e-02   3.5773326e+01   1.1481416e+00
[truncated: 14,221,268 more chars]
